# Supplementary material for: Coupling of Co-expression Network Analysis and Machine Learning Validation Unearthed Potential Key Genes Involved in Rheumatoid Arthritis
Source: Front Genet. 2021 Feb 11;12:604714. doi: 10.3389/fgene.2021.604714 (PMC7905311; doi:10.3389/fgene.2021.604714)
Supplement: Supplementary file 2 [file Data_Sheet_1.CSV]

Archive with 3 entries (2 files):
- Supplementary_1.1
- Supplementary_1.1/GSE74143.txt
- Supplementary_1.1/GSE93272.txt
