# Supplementary material for: Coupling of Co-expression Network Analysis and Machine Learning Validation Unearthed Potential Key Genes Involved in Rheumatoid Arthritis
Source: Front Genet. 2021 Feb 11;12:604714. doi: 10.3389/fgene.2021.604714 (PMC7905311; doi:10.3389/fgene.2021.604714)
Supplement: Supplementary file 2 [file Data_Sheet_1.CSV › Supplementary_1.1/GSE74143.txt]

	RA_B3_01	RA_B3_02	RA_B3_03	RA_B3_04	RA_B3_05	RA_B3_06	RA_B3_07	RA_B3_08	RA_B3_09	RA_B3_10	RA_B3_11	RA_B3_12	RA_B3_13	RA_B3_14	RA_B3_15	RA_B3_16	RA_B3_17	RA_B3_18	RA_B3_19	RA_B3_20	RA_B3_21	RA_B3_22	RA_B3_23	RA_B3_24	RA_B3_25	RA_B3_26	RA_B3_27	RA_B3_28	RA_B3_29	RA_B3_30	RA_B3_31	RA_B3_32	RA_B3_33	RA_B3_34	RA_B3_35	RA_B3_36	RA_B3_37	RA_B3_38	RA_B3_39	RA_B3_40	RA_B3_41	RA_B3_42	RA_B3_43	RA_B3_44	RA_B3_45	RA_B3_46	RA_B3_47	RA_B3_48	RA_B3_49
1-Dec	4.42949	4.60022	4.63323	4.78854	4.35011	4.33787	4.42815	4.39496	4.6188	4.92916	4.20855	4.23787	4.41017	5.05811	4.4735	4.26919	4.68903	4.3631	4.72583	4.38808	4.40401	4.55334	4.30423	4.07666	4.13237	4.68038	4.19406	4.20552	4.44877	4.66366	4.49961	4.23707	4.04069	4.72737	4.20782	4.81923	4.53678	4.45626	4.42356	4.59124	4.20372	4.32364	4.27751	4.1024	4.20975	4.44332	4.38996	4.46957	4.4396
1-Mar	6.7450825	6.1835425	6.43702	6.222695	6.4883725	6.216535	5.824685	5.783215	5.41262	6.274075	6.120515	6.0635225	5.639145	5.8430425	5.75243	6.378035	6.3313525	6.5900625	6.4762675	6.0275125	6.270175	6.077585	6.5822275	6.418125	6.68048	6.29944	6.6292375	5.954515	5.957525	6.7915175	6.5353475	6.5515775	6.657535	5.9143475	6.9852725	6.7981025	6.654515	6.40185	5.7948925	6.32965	6.0568875	6.1602075	6.7686175	5.6176225	5.7790675	6.1948325	6.6467725	6.4584875	6.238945
10-Mar	3.93039	4.51924	4.50063	5.07373	4.44465	4.58023	4.6691	3.98617	4.5022	4.52228	4.9006	4.41142	4.2894	4.89331	4.27931	4.45514	4.58117	4.18116	3.98527	4.64971	4.37482	5.19539	4.69301	4.25475	3.85464	4.10513	4.538	4.29223	4.1767	4.46131	4.27031	4.20702	4.16405	4.73611	4.45477	4.38433	4.20485	4.23781	4.22556	4.30524	4.34198	4.44157	4.37583	4.05326	5.01224	3.88395	4.70501	4.75032	4.5578
11-Mar	5.845	5.92334	5.11805	5.48836	5.42087	5.55544	4.97312	5.13907	5.75103	5.79928	5.08812	5.02566	5.50146	5.06998	5.81861	5.65226	5.32669	5.40952	5.15622	5.47429	5.47172	5.24555	5.34124	4.90437	5.10941	4.98483	5.96869	4.92499	5.61508	4.99189	4.80224	5.74582	4.71711	5.96385	5.19351	5.41686	5.53359	4.69407	5.54606	5.46371	5.22835	5.59614	5.3529	5.28555	5.3829	4.80733	5.34164	5.58929	4.225
15-Sep	9.74812	8.59651	9.18175	9.10038	8.79703	8.78021	9.37076	8.88037	8.73879	8.87743	9.26177	9.15678	8.86643	8.07211	8.86019	9.16121	9.20651	8.75968	8.80738	9.26107	8.84723	8.92708	9.15049	9.1972	9.59692	9.33138	8.73483	8.99675	8.81469	9.57968	9.45161	8.92575	9.68245	8.72671	10.00581	9.79458	8.91817	8.50636	8.6566	8.57576	9.21249	8.6373	9.25797	8.83858	8.4367	8.74127	8.86502	8.912	9.58601
2-Mar	8.96255	10.19659	11.32797	10.7342	9.28293	10.31518	10.78436	10.54539	10.14993	9.42565	11.14915	9.59246	10.13601	10.23516	10.54548	9.55222	9.9835	8.79874	10.36008	10.48009	9.56885	10.23254	9.36496	9.57885	9.83683	9.37982	9.64718	10.30472	10.51961	10.3534	10.74824	9.7922	9.70031	10.30301	10.54178	10.81501	10.0624	10.15677	9.77392	9.89421	9.831	10.05852	9.26983	10.25041	10.23016	9.56074	9.40683	9.97395	10.50887
3-Mar	5.16237	5.93966	4.983205	5.965845	5.544495	5.62922	5.38935	5.23468	5.431365	5.31129	5.492075	5.74515	5.8096	5.90737	5.42612	5.69132	5.767705	6.03439	5.38499	5.126525	5.571505	5.11622	5.16974	5.58849	5.396155	5.083925	5.30274	5.21406	5.549485	5.45768	5.67928	5.784935	5.221255	5.255945	5.996495	6.007975	5.49036	5.54762	5.489615	5.302165	5.4019	5.660005	5.77686	5.40781	5.935965	5.79863	5.14753	4.772355	4.93045
4-Mar	3.69612	4.32003	4.25233	4.14853	4.11304	4.00046	4.51174	4.25781	4.24384	4.25697	4.77668	4.54193	4.34015	3.97601	4.90001	4.13513	4.22274	4.29726	4.3835	4.1676	4.64005	4.25924	3.87067	4.06157	3.92226	3.86281	4.26574	3.6428	4.512	3.91518	3.90437	4.73914	4.07934	4.74381	3.95013	4.7549	4.06993	4.36173	4.12482	4.19235	4.05615	4.41339	3.9429	4.5768	4.21661	4.19432	4.10168	4.41677	3.99824
5-Mar	7.15658	6.50391	6.5262	6.15786	6.63298	6.512365	6.882755	6.353755	6.66315	7.019	7.04294	7.10782	6.9965	6.867805	6.297555	7.06458	6.84603	6.68184	6.973955	6.772815	6.86621	6.7273	6.42149	6.993145	7.531495	6.977705	6.730225	6.74452	7.19425	7.16677	7.1006	6.96095	6.707945	6.914605	7.070035	7.133345	6.81576	6.41721	6.779795	6.91294	7.3546	6.7082	7.14862	7.269605	6.526745	6.46142	6.71129	7.016675	6.984175
6-Mar	5.48212	5.49235666666667	5.93173333333333	5.85187666666667	5.43830666666667	5.01464	5.79062666666667	5.68964333333333	5.75210666666667	5.61191333333333	5.80975	5.84038666666667	6.09232333333333	5.87436333333333	5.55937333333333	5.81997333333333	5.60711333333333	5.24902333333333	5.55240333333333	5.36806	5.32871666666667	5.46727333333333	5.33284666666667	5.72096333333333	5.90046666666667	5.60307	5.38897333333333	5.4186	5.62048666666667	5.59139666666667	6.13061	5.65691333333333	5.35816666666667	5.53629333333333	5.853	5.74275333333333	5.41435333333333	5.63169666666667	5.46279	5.49710333333333	5.78524333333333	5.47283666666667	5.64528666666667	5.62792666666667	5.7867	5.56345	5.71624333333333	5.40687	5.77067
7-Mar	6.6829	6.330486	6.442478	6.524286	6.6819	6.458604	6.791626	6.848848	7.15876	6.649584	6.450954	7.082508	6.765106	6.431062	5.944344	6.918778	6.371128	6.374984	6.764856	6.46396	6.272324	6.488748	6.553528	6.546864	6.813682	6.650792	6.290078	6.398344	6.837404	6.716012	6.854446	6.640934	6.552732	6.672572	6.698616	6.99032	6.611106	6.176748	6.672462	6.060366	6.954412	6.45479	7.132818	6.642562	6.695012	6.370424	7.04685	6.492286	6.77975
8-Mar	7.82821	8.9415	8.58970333333333	9.32065666666667	8.85179666666667	7.36700666666667	8.62822333333333	8.18591333333333	9.1468	7.63254	8.88818666666667	8.32876	8.40229	8.80895	7.66845666666667	8.23886333333333	8.70401	7.55869333333333	8.41231	8.23558	8.08410333333333	9.06441333333333	8.23688666666667	8.09145666666667	8.30840666666667	7.89839	7.78502	8.57498666666667	8.40893	8.43577333333333	9.24752333333333	8.31381	7.94876666666667	8.20875666666667	8.61878	8.12411666666667	7.70854333333333	9.26509	7.97012666666667	7.89612333333333	8.84545333333333	8.30892666666667	8.14596666666667	8.08850666666667	9.72036	7.45046666666667	8.36482333333333	7.45505666666667	8.12143333333333
9-Mar	5.59096	5.748995	5.014805	5.7474	5.877275	5.548525	5.534005	5.34073	5.599405	5.180425	5.11749	5.39396	5.550895	5.81228	5.676455	5.57669	5.50407	6.54533	5.3627	5.934645	5.26658	5.505695	5.970145	6.031455	5.30413	6.138755	5.62088	5.768885	5.475435	5.604245	5.36612	5.446745	5.42676	5.293295	5.187585	4.55404	5.771635	6.15164	5.792775	5.66377	5.71357	5.67207	5.05372	5.131115	5.68998	5.583065	5.19539	5.584595	5.50333
A1BG	3.75958	3.60144	4.17146	3.86435	3.60225	4.02176	3.82692	3.96735	3.33905	3.39557	4.01969	3.67265	4.24155	3.32115	3.81988	3.63878	3.85773	4.05492	3.26801	3.77944	3.74347	3.92544	3.85736	3.46543	3.39837	3.66826	3.89164	3.42865	3.55093	3.76962	3.56349	3.74706	3.30047	3.64008	3.99011	3.5878	4.04595	3.5058	3.80477	3.47499	3.63884	3.7219	3.54914	3.7817	3.76041	3.95113	3.56317	3.46812	3.47047
A1CF	3.97776	3.58177	3.83772	4.27118	3.88702	3.92335	4.22287	3.8019	4.03885	4.16727	4.40257	3.68279	4.44067	3.95184	4.03207	3.73449	3.7427	4.20886	4.29734	3.86359	4.27838	3.91508	4.02823	3.26247	3.41536	4.35603	3.86876	3.58771	4.12702	3.93425	3.92563	4.3035	3.72141	3.95267	3.94562	4.33367	3.79909	4.12844	3.94952	3.84294	3.97738	3.81098	3.95534	3.83222	4.36407	4.04882	4.3766	4.34985	3.88943
A2BP1	3.6503775	3.8555325	3.9892575	3.84881	3.8414675	4.0511525	3.85794	3.8081975	4.042015	3.8405675	3.7733175	3.750595	3.8204525	3.7500725	3.979015	3.7695875	3.8162125	4.0182525	3.83366	3.6454225	4.0461875	3.80508	3.80341	3.6789825	3.5810075	3.9950875	3.992495	4.0779375	3.7296975	3.6916825	3.487665	3.9063075	3.7764775	4.07491	3.7941175	4.028585	4.0457675	3.659725	4.0787075	3.7415875	3.8911975	3.926345	3.9168025	4.065215	3.8087725	3.884195	3.8433425	3.88591	3.8492975
A2LD1	4.009795	4.191175	3.98958	4.1477	4.265785	4.53518	4.012575	3.755485	3.51763	4.0403	4.075855	3.766185	3.93286	4.466695	3.659865	4.405765	3.956335	4.157945	4.139465	3.950005	4.184065	4.50849	3.81189	4.092405	4.15651	4.18918	4.384285	4.32026	4.301325	3.88381	3.626915	4.223645	4.090365	4.31732	3.927015	3.831895	3.75266	4.434975	4.275555	3.909725	3.79761	3.924195	4.273285	4.318425	3.85053	4.136395	4.1288	3.88503	3.74665
A2M	6.040215	6.579685	6.34858	6.334935	6.487965	6.01044	6.33959	6.4303	6.3723	6.514035	6.36827	6.57063	6.36825	5.958735	6.29439	6.20623	5.96568	6.231265	5.93872	6.26126	6.447745	6.596525	6.12873	6.108195	6.225345	6.166405	6.0204	6.51887	6.3458	5.85093	6.23523	6.220195	5.93209	6.240585	6.02942	6.201395	6.074825	6.07177	6.075415	6.156655	6.35193	6.452595	5.999635	6.049425	6.3549	6.200395	6.24363	6.156985	5.9358
A2ML1	2.94281	3.14411	3.250375	2.873395	3.113545	3.184315	3.19693	2.92952	3.38009	3.254455	3.523025	3.376955	3.036115	3.236475	3.256925	3.098855	3.229605	3.217645	3.154445	3.133165	3.08389	3.15042	3.222025	3.12354	3.060735	2.907645	3.213715	3.25078	3.193215	2.896075	3.151015	3.07363	3.07545	3.07868	3.13004	3.395265	3.45161	3.152015	3.12201	3.30778	3.16572	3.22277	3.166395	3.234725	3.192635	3.288965	3.32279	3.38114	2.92722
A4GALT	5.25807	5.27321	5.49307	5.3688	5.52832	5.11465	5.16472	5.33878	5.16801	5.38717	5.48693	5.3309	5.65924	5.26711	5.37939	4.90127	5.03907	5.17436	5.34375	5.25759	5.33692	5.5437	5.18243	4.91018	5.27335	5.0527	5.36236	5.27133	5.24223	5.11157	4.56788	5.37526	5.20856	5.57062	5.2481	4.99598	4.82237	5.6502	5.28762	5.14477	5.28686	5.22981	4.85227	5.5793	5.0391	5.3007	5.12958	5.34361	5.1543
A4GNT	4.65314	4.45503	4.79896	4.68005	4.5108	4.73457	5.16333	4.7482	4.7524	4.62817	4.61209	4.66294	5.03099	4.80959	5.34045	4.61996	4.86817	4.64332	4.66796	4.81056	4.82215	4.76511	4.63201	4.67142	4.62447	4.59342	5.31213	4.53268	4.69419	4.64673	4.70095	4.5478	4.69881	5.0069	4.67744	4.82122	4.52659	4.53353	4.97298	4.60792	5.01268	4.97856	4.71009	4.8683	4.83965	4.64766	4.77211	5.09238	4.57835
AAA1	3.843025	3.79244	4.02093	3.61361	3.953045	4.2413	3.59747	4.309605	4.055465	4.00046	3.74249	4.007935	4.05582	3.81329	4.10426	3.73726	3.663615	3.81226	3.836295	3.572255	3.97118	3.48757	4.10948	3.97611	3.73465	3.91439	4.13294	3.973695	3.79733	3.98913	4.089765	3.96679	3.60074	4.094425	3.885975	3.896305	3.6687	3.97476	3.858525	4.02018	3.89038	3.87525	3.82452	4.140085	3.865405	3.740015	4.069185	4.12897	3.825765
AAAS	6.77332	7.7402	7.4123	7.35709	7.62493	7.15775	7.42385	7.0524	7.34347	6.95583	6.99926	6.85257	6.70992	7.78796	7.74934	6.9321	7.53427	7.56267	7.18872	7.92783	7.33474	7.94596	7.89913	7.83547	6.64782	7.51712	6.91471	7.98552	6.87668	7.57761	7.27578	7.55378	7.50372	7.22165	6.90949	7.27017	7.73589	7.90453	7.76599	7.65294	6.9265	7.45632	6.90511	7.26508	7.69956	7.70395	7.23351	7.61713	7.34673
AACS	6.73588	6.34241	6.6329	6.08512	6.41208	6.3025	6.61559	6.21752	6.5444	6.79391	5.97239	5.96746	5.56711	6.49993	6.35252	6.8456	6.2419	6.64706	6.05379	6.76144	6.24969	6.80396	6.49993	6.46002	6.47503	6.28524	6.31332	6.88967	6.04225	6.76334	5.99197	6.34925	6.73604	6.1229	6.23569	6.80859	6.30719	5.96836	6.768	5.89343	5.89266	6.75843	6.95615	6.52886	6.96608	6.45855	6.54639	6.76292	6.72819
AACSL	3.51993	3.85621	3.78119	4.16989	3.8188	3.99239	3.74845	3.6366	4.01802	3.62431	3.86767	3.85521	4.0828	4.03348	3.77577	4.25368	4.10145	3.79562	3.45409	3.55972	4.00859	3.78085	3.7931	3.67812	3.56317	3.74057	4.14874	3.8516	3.76499	3.72738	3.49142	4.0373	3.77052	3.97016	3.87388	4.40144	4.13343	3.86812	3.78023	3.77851	3.7718	4.08471	3.9187	4.08547	4.05945	4.03962	4.03658	3.77751	3.75271
AADAC	3.13624	3.30561	3.34721	3.47684	3.20945	3.03186	2.96122	3.23369	3.48842	2.89895	3.14394	3.08268	3.4719	3.21599	3.3457	3.48144	3.3073	3.19819	3.46848	3.13532	3.25054	3.897	2.87631	2.91488	3.23056	2.81923	3.34754	2.93803	2.99455	2.98065	3.8311	3.40015	3.22931	3.36039	2.88621	2.86363	3.06889	2.80835	3.00663	3.43988	2.95878	3.4431	3.25165	3.57472	3.18509	3.31677	2.92205	2.97403	3.28225
AADACL2	2.84926	3.11418	2.8552	2.98511	2.89832	3.02619	2.81102	3.05687	2.70272	2.98522	3.08873	2.84965	2.95482	2.85818	2.77176	2.89752	3.15578	2.87471	2.99067	2.87713	3.32485	3.04248	3.0368	3.15041	2.89792	3.29034	2.88465	3.50311	2.88571	3.08962	3.13915	3.18824	2.72357	3.18989	2.95863	2.92083	2.89451	2.94567	2.84838	2.96582	2.91485	2.977	2.96675	2.93929	3.27103	2.8171	3.10171	2.91484	2.95646
AADAT	4.82854	4.7686	5.52195	5.36235	4.93747	5.42174	5.14506	5.08758	4.76201	4.89216	5.23352	5.31323	4.83994	4.92166	4.76679	4.6519	5.03287	4.98825	5.03506	4.70463	4.96221	4.57731	4.82318	5.02129	4.80566	5.31886	5.04213	4.77257	4.92229	4.88633	5.20801	5.15272	4.48414	5.19961	4.9472	4.65933	5.21206	4.80627	5.16257	4.78378	4.78658	5.18927	4.84454	4.91098	4.76722	5.03513	4.84395	4.8975	4.62997
AAGAB	6.28825666666667	5.8904	5.97023666666667	5.74187333333333	5.40979	5.66598	5.94908666666667	6.03359666666667	5.97942333333333	6.06214333333333	5.88675	6.07956	6.06191333333333	5.87918333333333	5.81794	6.11193333333333	5.70577333333333	5.29233	5.68545333333333	6.09699666666667	5.84150666666667	5.92551	5.83285	6.01808	5.80260333333333	6.17358666666667	5.76346	6.09824	5.80908666666667	6.17658	5.94934666666667	5.86396666666667	6.00325333333333	5.71961666666667	5.86348	5.95537	5.97088	5.45705	5.83477666666667	5.89636333333333	5.86935	5.75531333333333	5.97119333333333	6.11979	5.51656	5.72109333333333	5.74845666666667	5.88467666666667	5.94321
AAK1	5.47507857142857	5.46307714285714	5.31923571428571	5.28080857142857	5.45585571428571	5.19908142857143	5.48916	5.09409571428571	5.497	5.26772857142857	5.04578285714286	5.65910285714286	5.24765428571429	5.37294428571429	5.39174428571429	5.48295142857143	5.32753428571429	5.5142	5.22588285714286	5.45050142857143	5.24323428571429	5.30852428571429	5.41993142857143	5.72151857142857	5.23500857142857	5.44701857142857	5.18879285714286	5.24286428571429	5.26531857142857	5.34653285714286	5.34063142857143	5.24599857142857	5.17633142857143	5.18754285714286	5.20862428571429	5.06695142857143	5.06006	5.33330285714286	5.19751428571429	5.46694	5.41871857142857	5.59763	5.22511	5.24951428571429	5.19997714285714	5.54781571428571	5.23927857142857	5.39991571428571	5.29735571428571
AAMP	7.76116	7.86931	7.61005	7.55125	7.71973	7.84675	7.36647	7.95762	7.42332	7.83926	7.56238	7.34751	7.58106	7.67192	8.01968	7.21146	7.52365	7.79659	7.36321	7.51955	7.59857	7.65289	7.65322	7.71743	7.27777	7.92809	7.72382	7.62394	7.65012	7.21241	7.4399	7.8749	7.4711	7.47033	7.20214	7.30933	7.71562	7.66088	7.8397	7.72312	7.24467	7.51023	7.31508	7.25397	7.43982	7.98026	7.80033	7.74357	7.54828
AANAT	3.73104	4.03536	4.09566	3.73853	3.76972	4.41854	3.69359	3.94933	4.00895	3.57836	3.90464	3.57279	3.90825	3.86847	4.47819	3.77389	4.10514	4.03555	4.13589	4.08344	4.23795	4.23845	3.82101	3.61667	4.36599	3.31161	4.16268	3.93435	3.769	3.68307	3.83971	3.87082	3.66103	4.20659	4.28961	3.28251	3.5009	5.09282	4.07759	3.5967	3.82457	3.77636	3.65159	4.00644	3.72056	3.72729	3.69411	4.06388	3.70571
AARS	8.34941	8.62837	8.09605	8.68475	8.50297	8.17871	8.93913	7.82854	8.46232	8.25859	7.54523	8.24792	7.41284	8.79871	8.42335	8.19965	8.68097	9.38842	8.3156	8.88943	8.25645	8.4195	8.93192	9.00663	8.18587	9.05937	7.90754	8.66742	7.60521	8.52749	8.17875	8.41078	8.68179	8.11307	7.79108	7.55974	8.60784	9.11597	8.589	8.63792	8.16587	8.60975	8.47124	8.47141	8.59987	8.54579	8.51302	8.73722	8.21814
AARS2	6.829045	7.113615	6.673225	6.96822	7.244355	6.498915	6.82997	6.64846	6.18789	6.739405	6.488115	6.68645	6.572305	7.21392	6.873545	6.571015	7.23726	7.75763	6.98997	7.37545	6.80557	7.506305	7.145125	7.56848	6.722185	7.171825	6.52409	7.406415	6.807345	7.041705	6.54139	7.027755	7.20009	7.00998	6.5091	6.421345	6.94421	7.597595	7.108885	7.293775	6.542735	7.24712	6.794175	7.041895	7.3042	7.45891	6.539235	7.01923	7.018555
AARSD1	4.86669	5.01427	5.109735	4.96425	4.86985	5.65285	4.898785	4.83477	4.754635	4.692595	4.69128	4.998125	4.540925	5.08712	4.9804	5.167585	4.880345	5.200385	4.88421	5.053275	4.796635	5.31331	5.153785	4.92193	4.788635	5.0269	5.02259	4.81958	4.63099	5.005955	5.068375	4.80158	4.711025	4.714235	5.10066	4.49184	4.702635	5.017555	4.97589	4.90024	5.076195	4.875745	4.74605	4.88716	4.96991	5.053525	4.82422	4.803305	4.781175
AASDH	6.862185	5.704125	5.471335	5.79074	6.062995	5.854725	5.98587	4.884795	5.38712	5.57135	5.14705	5.680645	5.11907	5.13697	5.445745	5.59588	5.689785	5.973995	5.78092	5.97646	4.83356	5.573285	6.11466	6.503345	6.115515	6.465345	5.665345	5.81591	5.622535	5.95383	5.719185	5.50863	6.05017	5.434065	6.051545	5.673735	5.0374	5.96559	5.645225	5.81066	6.165825	5.904375	5.319915	5.74452	5.469085	5.29181	5.347755	5.669465	6.04344
AASDHPPT	5.81643	5.31585666666667	4.88265333333333	5.25974333333333	5.31753	5.44348333333333	5.41248666666667	5.41582666666667	4.85808333333333	5.3001	4.98033666666667	5.58612666666667	5.20483333333333	5.3787	5.36639	5.30436	5.41014666666667	5.43808	5.37332333333333	5.39459666666667	5.15223666666667	5.12060666666667	5.27135333333333	5.64530666666667	5.36851666666667	5.60448	5.35016666666667	5.01232	5.29820333333333	5.34789333333333	5.36229	5.59202666666667	5.49256666666667	5.16472666666667	5.70409333333333	4.98344666666667	5.44563333333333	5.24700333333333	5.27325666666667	5.44883333333333	5.67557	5.31546333333333	5.97182666666667	5.17083666666667	5.07979666666667	5.46529333333333	5.60086	5.53126333333333	5.56926666666667
AASS	3.73123	3.70987	4.53727	3.803475	4.220455	3.89908	3.875175	3.726075	3.88283	3.91538	3.960545	3.9536	3.822495	3.80578	3.808565	3.849095	3.861495	4.04766	3.78395	3.50032	3.983425	3.94518	4.310615	4.0214	3.656285	3.73636	3.996785	3.72649	4.061045	4.00281	4.158165	4.06399	3.616795	3.881885	3.628065	4.215995	4.08109	3.752995	3.766085	4.200915	3.900465	3.96988	3.90447	4.151695	3.754245	3.8068	3.468495	4.072575	3.844025
AATF	8.73114	9.44207	9.42561	9.37403	9.54761	9.34049	9.7443	9.06516	9.60723	9.16965	9.21614	8.9096	8.92075	9.60083	9.50227	9.00989	9.33145	9.62256	9.65693	9.83969	9.30978	9.95291	9.75805	9.38279	9.18373	9.4349	9.16964	10.23245	8.92764	9.40104	9.4497	9.41893	9.81013	9.76131	8.54282	8.5921	9.52275	9.5073	9.6517	9.46728	8.95325	9.60134	9.18933	9.85743	9.43826	9.46122	9.53191	9.72042	9.69756
AATK	7.77387	7.63238	7.61706	7.88777	8.09153	8.11916	7.66718	8.76226	8.0292	8.16808	8.47564	8.74074	8.32446	8.60956	7.87678	7.85266	7.4665	7.01321	8.53804	7.30137	7.75323	7.03082	7.36945	7.2419	8.09124	7.56431	8.61323	7.61036	7.94171	7.21455	7.85699	8.05698	7.35441	8.38804	7.19288	7.44024	7.53808	7.41277	8.069	8.49522	8.21123	8.19969	8.02035	7.88664	8.06292	7.83525	8.10602	8.08379	7.53904
ABAT	8.14767333333333	7.67405333333333	7.85602666666667	7.62343	8.28133333333333	7.42880333333333	8.06695	8.39176333333333	8.55703333333333	8.42038333333333	8.32361666666667	8.01343	7.01867333333333	8.14328	8.17503666666667	7.68873666666667	8.07099666666667	7.34529666666667	8.81392666666667	7.96021	8.02786666666667	8.20018333333333	7.71747	7.65736666666667	8.29129333333333	8.02801666666667	8.59986	7.60396666666667	7.65132666666667	8.12411333333333	8.18026333333333	7.93212666666667	8.46144666666667	8.60448	7.88936	7.53570333333333	7.96707666666667	7.73116	8.18733666666667	7.57755666666667	8.84999	7.79294	8.40468333333333	8.47887	8.09977	7.47135666666667	8.38647333333333	8.41266333333333	8.24038
ABCA1	5.4063575	4.732305	4.817665	4.469655	5.2937425	5.027925	5.110435	5.1696125	5.715005	5.8019925	5.73381	5.3000175	5.2435875	5.006815	4.72464	5.70612	5.148575	4.7300825	5.4112875	5.7024575	5.2179875	4.985525	4.9644375	5.1482875	5.804655	5.1228275	4.932975	5.08649	5.5426225	5.312655	4.9919275	5.105355	5.25946	5.1828675	5.275025	5.161755	5.271175	4.49049	5.1953075	4.668695	5.8257725	4.901235	5.3140675	5.4290425	4.9802125	5.1794525	4.9540225	5.1262125	5.4626025
ABCA11P	4.27848	4.49533	4.55993	4.05717	3.92523	3.88978	4.51184	3.88639	3.96244	4.46099	4.27841	3.9155	3.93086	4.39536	3.96708	4.38599	3.97048	4.8594	4.269	4.30059	4.0824	4.08445	4.39453	3.81747	4.01965	4.26649	3.95591	4.2704	4.92902	3.85707	4.16906	3.61541	3.9399	4.10348	4.54355	4.31609	4.06104	3.92796	4.05402	4.6241	4.06162	4.14635	4.35768	4.27585	4.07219	4.13688	4.25837	3.93145	4.15083
ABCA12	3.00875	3.41547	3.008	2.87752	3.2155	2.9236	2.91055	3.12847	2.97434	3.24635	3.04315	3.52676	3.21298	3.50811	3.09702	2.92149	3.15732	3.11837	3.07483	2.90707	3.37984	2.79503	3.10364	2.94937	3.19319	3.14985	3.02073	2.8256	3.02924	2.9867	2.98367	3.199	2.98201	3.53327	3.01249	2.77163	3.07023	3.10901	3.06593	3.17971	3.27951	3.03465	3.0509	3.26395	3.15665	3.25555	3.15891	3.30221	3.13229
ABCA13	3.05268333333333	2.78913333333333	3.24773	3.27341666666667	3.22534333333333	2.73813	2.65673	2.98014666666667	2.83728666666667	2.76750666666667	3.16932	2.91381333333333	2.71416	2.54432666666667	2.95963	3.44426	2.76232666666667	2.83228666666667	3.41136333333333	2.79003333333333	2.68356	2.92212333333333	2.84553666666667	2.70276	2.99557333333333	3.06971	2.79506666666667	2.84886	2.86217666666667	2.81587	3.23111666666667	2.90463	2.77202333333333	3.01112666666667	4.32923	2.77531333333333	2.72276333333333	2.96618	2.71223	2.78924333333333	2.92977	2.83837	2.71395666666667	3.05012666666667	2.77335666666667	2.68012666666667	2.75416	2.79603666666667	2.80539
ABCA17P	5.51545	4.53597	4.66674	5.18159	4.05443	4.36308	4.66578	4.51356	5.19256	4.21335	4.62426	4.64255	4.80504	5.23244	4.40108	5.10696	4.80734	5.07184	5.10256	4.56874	4.8589	4.46506	4.92753	4.88799	4.36692	4.66053	4.74163	4.71168	4.41775	4.62174	4.56993	4.29074	4.42446	4.31494	4.46327	5.32313	5.05061	5.08909	5.30581	4.50669	4.57952	4.44608	4.729	4.48954	4.6566	5.03062	4.01112	5.09556	4.53971
ABCA2	6.02330333333333	6.20584333333333	6.37512666666667	6.63683666666667	6.45212666666667	6.38566333333333	6.25870333333333	6.25186666666667	6.40788	6.34614666666667	6.26090666666667	6.09664333333333	6.77441333333333	6.85925	6.24621	6.43646	6.21483	6.25616	6.61576666666667	6.34457666666667	6.55511	6.56685	6.26165	6.28726666666667	6.34663	6.23212333333333	6.71956666666667	6.55566	6.33752666666667	6.22226	6.50277666666667	6.47012666666667	6.07178333333333	6.57751	6.33883333333333	6.11876	6.09993666666667	6.31198	6.48334666666667	6.51222333333333	6.16566666666667	6.67836666666667	6.20875333333333	6.59021	6.42272333333333	6.38288	6.30718333333333	6.53514666666667	6.13061666666667
ABCA3	6.67373	6.45721	6.18285	6.40894	6.36687	6.35884	5.50336	5.72864	6.08835	6.28312	6.47219	6.06395	6.32185	6.1468	6.06756	5.52243	5.93127	6.42155	6.03677	6.48945	6.3066	6.35328	6.36914	6.61717	5.91111	6.28278	6.21662	6.56118	6.56504	6.12373	5.69368	6.32332	6.03207	6.14492	5.81321	6.15943	5.90484	6.38908	6.42332	6.36525	6.21754	6.56537	6.00982	6.03821	6.38362	6.61502	5.60603	6.17335	5.60735
ABCA4	5.076925	4.87182	4.754775	5.233885	4.680265	5.402325	4.639295	4.85643	5.436625	4.90093	5.22927	5.096285	5.14035	4.897	4.93943	4.983795	4.94537	4.573375	4.565035	4.808095	4.896085	4.884175	4.77058	4.756635	4.98635	4.46924	5.211115	4.96092	5.03304	4.781325	4.747425	5.332625	4.68208	4.76166	4.923265	5.066905	4.913285	5.366435	5.095955	4.96699	4.839745	5.316495	4.79994	4.88128	5.09025	5.007675	5.01306	5.007635	4.53949
ABCA5	5.826985	4.38999	4.4674	4.945535	4.93593	4.35612	5.5107	5.23945	5.54188	5.38329	4.9105	6.05956	5.303	4.96348	4.049515	5.43148	4.906225	5.142215	5.58931	5.11464	5.02831	4.72234	5.064835	5.52349	5.843745	5.48809	5.14449	4.922405	4.699935	5.638635	5.35568	4.70606	5.42392	4.77397	5.610395	5.82989	4.986915	5.196365	4.70724	4.61255	6.185505	4.917385	5.75749	5.260765	5.2761	5.022295	4.716885	4.964765	5.407285
ABCA6	2.9164	3.06163	2.95263	3.00969	3.95866	3.27697	3.3187	3.84994	3.45954	3.29709	3.18668	3.14735	3.35203	2.97022	3.18141	3.0467	3.8718	6.34128	3.35542	3.19993	3.60539	3.22693	3.96936	3.19436	3.31415	3.29708	3.13277	2.9596	3.43279	3.46494	3.51905	3.1934	3.01719	3.51345	2.93743	3.79426	3.16989	2.91576	3.17382	3.48818	3.3229	2.8339	3.48756	3.23166	2.92292	3.27043	3.26749	3.25538	2.72338
ABCA7	10.24291	9.39925	9.16775	10.55577	10.64093	10.70218	9.50537	10.71509	10.74761	10.53699	9.79559	9.87729	10.49279	10.91734	9.33651	10.08652	10.05263	10.16707	10.85524	9.61903	9.97896	10.17595	9.9363	9.98785	9.51536	10.00861	9.90956	9.682	10.48302	9.50033	9.98389	9.98062	9.3901	10.54238	9.58605	9.28302	9.85917	10.57291	10.76295	10.82472	9.89738	10.48159	10.1146	10.1339	10.32394	10.56578	10.12588	10.58867	9.73918
ABCA8	3.59895	3.63559	3.2912	3.58163	3.49945333333333	3.64479	3.59112	3.67260333333333	3.59490333333333	3.48006	3.32082333333333	3.48972333333333	3.34380333333333	3.70102	3.43687	3.49290666666667	3.49162666666667	3.65127666666667	3.6805	3.26537666666667	3.77259	3.38365333333333	3.6263	3.27712666666667	3.73317	3.49172333333333	3.74029333333333	3.46121666666667	3.45041	3.75048333333333	3.43358666666667	3.4989	3.4936	3.74245666666667	3.80676333333333	3.69685333333333	3.78195333333333	3.45923666666667	3.58702666666667	3.52244333333333	3.51404333333333	3.64446	3.69742666666667	3.45621666666667	3.72492	3.55888	3.39618333333333	3.59865333333333	3.26038666666667
ABCA9	3.7557	3.52338333333333	3.87555333333333	3.62469	3.37090666666667	3.72687666666667	3.50356	3.56278666666667	3.74692666666667	3.67970333333333	3.58629333333333	3.71379333333333	3.49075	3.61433	3.97868333333333	3.59194333333333	3.52485	4.85293666666667	3.76855333333333	3.68795333333333	3.67249333333333	3.57149666666667	3.58010666666667	3.42176333333333	3.75070333333333	3.54541666666667	3.66237	3.64098666666667	3.56044	3.70933333333333	3.57271333333333	3.58581	3.44241666666667	3.75983666666667	3.75215333333333	3.8837	3.66531666666667	3.48844333333333	3.58840333333333	3.68530666666667	3.46609666666667	3.64841666666667	3.72537333333333	3.60769	3.64233333333333	3.76133666666667	3.54386666666667	3.65772	3.45145333333333
ABCB1	6.43650333333333	5.36384666666667	5.30444	5.85842333333333	5.71931333333333	5.59503666666667	5.62284333333333	5.22074	5.30553	5.49121333333333	5.35054333333333	5.24558	5.19270333333333	5.88562	5.12424666666667	5.27620666666667	5.61021	6.19438666666667	5.31436333333333	5.90082	5.29088666666667	5.83403	5.80432	5.97150666666667	5.49589333333333	5.88635333333333	5.26636333333333	6.08518333333333	5.76454666666667	5.93542333333333	5.08061	5.49629333333333	5.81671666666667	5.06645	5.79073333333333	5.62731	5.74237	5.79169666666667	5.73979666666667	5.57011333333333	6.04934	5.89728666666667	5.63243666666667	5.5139	5.56821	5.23273666666667	5.42539333333333	5.42672	5.97227
ABCB10	5.27996	4.03993	4.79725	4.94024	4.03728	4.26313	4.36695	3.56751	3.8128	4.25675	3.47586	4.43625	4.19245	4.73448	4.64373	5.20905	5.30117	5.21756	3.73328	4.9549	4.30846	4.24124	4.037	4.85745	5.21063	5.3933	4.44768	4.62943	3.93269	5.15114	5.84698	5.01194	5.3707	3.97693	5.7407	4.72128	3.74802	5.06481	3.51879	3.8973	6.07748	3.38746	5.21161	3.47483	4.98877	4.07079	3.84994	4.40904	5.04394
ABCB11	3.27641	3.290955	3.49809	3.508655	3.2686	3.565085	3.07625	3.22549	3.15639	3.429265	3.321595	3.257335	3.37798	3.31832	3.152575	3.4487	3.658805	2.99683	3.19144	3.28331	3.52709	3.214065	3.22141	3.223115	3.18403	3.1566	3.2998	3.168695	3.38463	3.24959	3.514295	3.263855	3.10647	3.317025	3.219275	3.458935	3.502085	3.284845	3.27094	3.39628	3.15965	3.209815	3.080915	3.075005	3.21385	3.34127	3.201465	3.18636	3.15378
ABCB4	5.40678	5.660375	4.24691	4.876265	4.74711	4.66762	5.09997	4.13412	4.47187	4.656085	4.65014	5.184435	4.674475	5.164365	4.553125	3.97333	5.31062	6.261165	5.045275	4.835985	4.437575	4.547535	5.535	5.75516	4.394715	4.956755	4.97584	5.280105	3.73454	5.428075	4.25879	4.70577	4.688955	4.040815	5.00008	5.13962	5.32656	5.104935	4.958395	4.7503	5.5353	4.41695	4.882065	4.183495	4.413615	4.506865	4.34421	4.348255	4.96835
ABCB5	3.3627425	3.3972225	3.6392175	3.5236775	3.5372675	3.5324275	3.363115	3.45681	3.4392925	3.47291	3.7367725	3.5301175	3.484805	3.44924	3.4077525	3.5365575	3.585955	3.3608375	3.6455525	3.521865	3.443305	3.4292875	3.35272	3.1567575	3.48486	3.5779375	3.6231825	3.5394725	3.29708	3.2280325	3.2828775	3.2022775	3.2814075	3.5373475	3.41442	3.34559	3.515245	3.40623	3.47321	3.5231075	3.41064	3.5624175	3.33942	3.51491	3.2523	3.6890275	3.4003375	3.5438475	3.1294
ABCB6	5.90627	6.31675	6.35416	6.8586	6.51455	6.439885	6.327365	6.557415	6.84385	6.359875	6.64212	6.181255	6.853945	6.71292	6.324405	6.49304	6.469405	6.347205	6.577	6.31365	6.34528	6.737825	6.33013	6.15614	6.51412	6.11162	6.443275	6.169985	6.457645	6.15608	6.470625	6.290095	6.07231	6.50297	6.210985	6.04732	6.19139	6.9695	6.529745	6.43695	6.49053	6.51294	6.14863	6.42168	6.53004	6.428335	6.42423	6.186425	6.047265
ABCB7	6.99568	6.66598	6.554	6.14078	6.62516	6.57366	7.35307	6.21192	6.2296	6.27849	6.60661	6.9365	6.49457	6.12551	6.89733	6.40021	6.6841	6.77855	6.09383	7.08456	6.66392	6.63503	6.642	6.73151	6.55704	6.58772	6.16165	6.91093	6.5176	6.94276	6.84848	6.75027	7.02812	6.15936	6.81986	6.27844	6.64597	6.54657	6.24589	6.59586	6.23113	6.64362	6.74983	6.12144	6.34257	6.39964	6.62288	6.44441	7.21674
ABCB8	5.63182	6.15652	6.077895	6.501105	6.062575	5.97574	6.09907	5.801525	6.183705	6.01281	5.666665	5.582525	5.770635	6.33361	6.30476	5.60822	5.762695	6.78533	6.038325	6.140055	6.00451	6.44057	6.088675	6.492435	5.611135	5.98127	6.137845	6.288775	5.981925	5.89531	5.477385	6.237765	6.317185	5.84747	5.73112	5.22988	5.965815	6.58766	6.41015	6.411575	6.16401	6.11224	5.981055	5.84293	6.214085	6.03297	5.90531	6.201715	5.815785
ABCB9	4.6038	5.10390333333333	5.00158666666667	4.55121666666667	4.20897666666667	4.73791333333333	4.61716333333333	5.00816	4.25880666666667	4.34868333333333	4.72945666666667	4.73671	5.13253	5.14432	4.88176666666667	4.90943666666667	4.35524	4.37391	4.38957	4.23906666666667	4.62461	4.59852	4.45260666666667	4.54747	4.47203333333333	4.49869	5.37866333333333	4.51102333333333	4.35436666666667	4.42242333333333	4.39154333333333	4.58656333333333	4.61653333333333	4.69363333333333	5.19713333333333	4.29280666666667	4.47170333333333	4.71443333333333	4.58051666666667	4.57262666666667	4.96791333333333	4.55517666666667	4.64695666666667	4.38814333333333	4.39743666666667	4.64954333333333	4.62083666666667	4.72056	4.46084
ABCC1	7.179235	7.214705	6.90957	7.20047	7.29582	7.19952	7.405565	7.16559	6.944705	7.33645	7.115845	7.3038	7.15765	7.231315	7.77721	7.006855	7.378945	7.16051	6.996965	7.497315	7.05006	7.36305	7.43296	7.664005	7.14758	7.2496	7.10166	7.289195	7.26321	7.454305	7.26428	7.32529	7.596475	7.239545	7.29461	7.460025	7.306415	7.04713	7.009815	7.187415	7.2348	7.171315	7.705555	7.375575	7.151605	7.21532	7.221615	7.27599	7.57086
ABCC10	7.301355	7.08668	6.982235	7.116175	7.608515	7.09134	7.201885	7.09227	7.288795	7.0237	6.43849	6.92545	7.322315	7.39133	7.83231	6.75671	7.3124	7.925335	7.264215	7.44126	7.02461	7.383965	7.465355	7.445465	7.058235	7.487705	7.06324	7.423605	7.21665	7.458365	7.174595	7.205985	7.415635	7.12977	6.886985	7.24612	6.97158	7.68059	7.12741	7.26739	6.796235	7.47375	7.29981	7.034185	7.591335	7.06272	7.134135	7.24421	7.28074
ABCC11	4.063625	4.605245	4.131005	4.340045	4.28017	3.941265	4.174185	4.620075	4.32727	4.26776	4.12392	4.23308	4.360155	4.12474	4.36697	4.359725	4.1583	3.90278	4.52328	4.21867	4.16881	4.06923	4.37614	3.68585	4.287075	3.90441	4.35566	3.880165	4.306085	4.160005	4.538635	4.09264	3.816645	4.311495	4.47059	4.243825	3.751255	4.38016	4.110385	4.067025	4.16635	4.130775	4.22635	3.879385	4.29961	4.479955	4.26851	4.360875	4.001695
ABCC12	3.28937	3.226895	3.96793	3.55125	3.325915	3.578005	3.63164	3.663535	3.3656	3.78913	3.28941	3.42869	3.40668	3.356425	3.44104	3.4469	3.509825	3.34503	3.544935	3.28963	3.499215	3.42424	3.406055	3.372665	3.51072	3.25681	3.53318	3.398485	3.19182	3.594925	3.657635	3.50641	3.217955	3.606085	3.61566	3.58191	3.91158	3.712805	3.411805	3.430735	3.50733	3.462535	3.509755	3.46437	3.61927	3.480715	3.71843	3.5503	3.430775
ABCC13	4.65834	5.683475	5.316715	6.1015425	5.426495	4.65892	5.636395	4.8107575	5.3421825	4.3510475	6.13797	5.3525875	5.63747	5.79578	4.9206325	5.0111425	5.556405	4.42202	6.0483725	5.347725	5.035205	5.4017725	4.872895	4.95091	5.20066	4.99791	4.9888	5.3582525	4.6537525	5.7621625	5.2424975	5.29505	5.3043925	5.1577025	6.27629	6.329795	5.03539	6.00043	5.2065725	4.711765	5.5003025	5.1657675	4.7702575	5.33202	5.8850525	3.964855	4.77438	4.432645	5.080025
ABCC2	5.83979	5.18513	5.71904	5.77382	5.95749	5.84179	6.15457	5.90808	6.43716	6.08664	5.74331	6.09387	5.90473	6.08758	5.32097	5.73404	5.96719	6.26951	6.18479	5.93619	6.22929	5.77575	6.65188	5.65842	6.30407	6.33156	6.0769	6.11825	5.8529	5.94621	6.16049	6.05619	6.17206	5.98206	6.45736	5.85108	6.14693	5.61746	6.00992	5.97101	6.54015	5.79368	5.96783	6.39889	5.72008	6.00936	6.19129	6.34924	5.6966
ABCC3	5.26618666666667	5.72019166666667	5.677375	5.40023833333333	5.37606333333333	5.56248333333333	5.28544	5.537445	5.68603	5.55003666666667	5.79503666666667	4.82999166666667	5.56091666666667	5.93962	5.73988333333333	5.17767333333333	5.34903833333333	5.25933833333333	5.21312166666667	5.87590666666667	5.54039333333333	5.42027166666667	5.58099666666667	5.18141166666667	5.13468166666667	4.65695	5.48904833333333	5.50613833333333	5.80031333333333	5.309355	5.192665	5.56812666666667	5.54159166666667	5.378225	5.04421666666667	5.27119333333333	5.67677333333333	5.46908833333333	5.33073	5.38391166666667	5.25768	5.650995	5.019625	5.46929166666667	5.681695	5.58553333333333	5.401415	5.48005666666667	5.22647
ABCC4	4.3133075	4.1255375	4.328105	4.8810525	4.5747	4.3747375	4.4867175	4.255315	4.6613625	4.3977525	5.076675	4.40033	5.2023175	4.9730775	3.8442775	4.4538125	5.0138375	4.3127725	4.5825175	4.432555	4.288235	4.609445	4.3803025	4.165165	4.22008	4.316095	4.0548	4.45185	4.684665	4.538245	5.4056575	4.50796	4.5803875	4.64116	5.004825	4.38935	4.3001525	5.19036	3.9864825	3.93035	5.43225	4.631245	4.169045	4.077395	4.9186675	4.01238	4.375865	4.412995	4.6980725
ABCC5	6.53688666666667	6.49871333333333	6.29359333333333	6.81750333333333	7.01115333333333	6.51921	6.89215	7.24146333333333	7.35506666666667	6.53415333333333	6.66270333333333	6.62542	7.02246	7.03891666666667	6.53995	6.71679666666667	7.00566666666667	6.77246666666667	7.39020666666667	6.78829	7.0216	6.90484666666667	7.19790666666667	6.71636	7.10125666666667	6.747	6.70378	7.05509666666667	6.70669	7.06132	6.77566	6.78834	6.65748666666667	7.25181333333333	6.54834	6.46832	6.82217333333333	6.95050666666667	6.71047666666667	6.66715333333333	7.47774333333333	6.77459	7.07980666666667	7.15056	7.00089333333333	6.69572666666667	6.73161	7.13668666666667	6.53393333333333
ABCC6	4.94275333333333	4.87517666666667	4.81117666666667	4.71327333333333	5.17658333333333	4.39992	5.02024666666667	4.81138333333333	5.02083666666667	4.71580666666667	5.04314333333333	4.71394333333333	4.53875666666667	5.16511333333333	5.20837333333333	4.72564	4.90605666666667	4.90791333333333	4.98806333333333	4.83748666666667	5.21387	5.2373	5.13524	4.52521333333333	5.23935	4.82234333333333	5.20726	4.74693	4.56886666666667	4.89475	4.94691	4.94873333333333	4.88948	5.27928333333333	4.97180666666667	4.56055	4.92272333333333	4.85881	4.99336	5.1684	4.86891	4.77370333333333	5.13540666666667	4.65872	4.71523333333333	5.04365	4.81379333333333	5.17315666666667	5.02316
ABCC6P1	3.56547	3.5158	3.92936	3.78495	3.71951	3.78024	3.24162	3.61015	3.52279	3.81197	3.59733	3.40476	3.48366	3.65603	3.64796	3.45347	3.78793	3.42615	3.83538	3.75105	3.74456	3.40368	3.5449	3.78851	3.43637	3.588	3.76561	3.79939	3.58772	3.40321	3.56302	3.63778	3.77274	3.92291	3.67415	3.56891	3.59471	3.54311	3.77775	3.92344	3.16088	3.93552	3.73656	3.67915	3.56343	3.58066	3.52201	3.63381	3.41089
ABCC8	5.147425	5.626075	5.7172	5.8709	5.226535	5.23271	5.373295	5.908955	5.67435	5.56258	5.62978	5.29439	5.88036	5.727795	5.886045	5.540855	5.439915	5.325235	5.32842	5.54883	5.41356	5.824945	5.446095	5.232245	5.67996	5.29764	5.841645	5.490135	5.558225	5.36334	5.225815	5.286635	5.367335	5.369585	5.544565	5.37245	5.655175	5.537565	5.523765	5.677775	5.528855	5.60413	5.284975	5.34109	5.45214	5.672465	5.74871	5.41306	5.32452
ABCC9	3.904298	4.036956	3.93494	4.36598	4.155526	4.42935	3.920516	4.453306	4.028478	3.892666	3.99055	3.817762	4.030112	3.987088	3.986646	4.06781	3.801324	4.17135	4.364082	3.642478	4.278878	3.792684	4.061638	3.735622	3.865292	3.938374	4.134646	4.071196	3.958122	4.07444	3.943274	4.075442	3.845296	4.201812	3.758678	4.353394	4.227238	3.880812	3.904626	4.036224	4.086712	4.045288	4.331276	3.889954	4.00403	4.215428	4.142576	4.18857	3.580828
ABCD1	5.29814	5.649575	5.67673	5.69838	5.7756	5.831895	5.580915	5.8052	5.53662	5.732155	5.732995	5.16966	5.92741	5.804295	5.776845	5.757625	5.45268	5.78131	5.710375	5.99126	5.90324	6.074015	5.69141	5.42742	5.47102	5.388085	5.735085	5.868035	6.02758	5.668565	5.61189	5.815885	5.486815	6.125005	5.41444	5.138315	5.87401	5.740125	5.956735	6.0252	5.46688	6.14987	5.230175	5.759925	5.68142	5.921835	5.915795	5.68801	5.696645
ABCD2	5.10059	4.36501	4.35874	4.46485	4.52608	4.46479	4.17937	4.15938	4.41746	3.92434	3.76025	4.3133	4.17718	4.52359	4.01841	4.46563	3.78302	5.17057	4.87132	4.05649	4.24235	4.38404	4.22003	5.21175	4.72286	4.38142	4.30274	4.45438	4.21451	4.62759	3.90889	4.09467	4.07486	3.79155	3.64106	3.99311	4.57793	4.59695	4.79609	3.90531	4.09016	4.00596	4.21519	3.90711	4.44457	3.93918	3.99382	4.68945	3.96902
ABCD3	4.746045	4.293135	4.864255	4.28598	4.20894	4.51104	4.78131	4.386565	4.60825	4.458305	4.28319	4.822075	4.66494	4.60149	4.540525	4.569525	4.457475	4.49512	4.492325	4.30588	3.836925	4.211235	4.563035	5.15931	5.1558	4.78693	4.32872	4.208325	4.53112	4.555575	4.65142	4.3841	4.69267	4.15749	4.88054	5.129675	4.605885	4.82119	4.26977	4.312005	4.80198	3.89102	4.74914	4.19952	4.257315	4.28001	4.38705	4.65216	4.63665
ABCD4	5.62621	5.39769	5.521295	5.568335	5.57735	5.27436	5.626265	4.88693	5.43796	5.57927	5.43274	5.19628	5.44619	5.588995	5.38648	5.39253	5.42545	5.69362	5.493325	5.591945	5.381725	5.41067	5.49943	5.42267	5.41139	5.60646	5.169905	5.61322	5.428305	5.523545	5.42896	5.34211	5.60999	5.437565	5.35168	5.29768	5.217555	5.37496	5.42912	5.52855	5.44999	5.55873	5.253405	5.252375	5.43345	5.572135	5.063435	5.440595	5.37272
ABCE1	7.81799	6.614355	6.323345	6.662735	6.722965	6.523665	6.91231	6.96479	5.483345	6.83678	6.11697	6.895185	6.356245	6.218525	6.212355	7.118925	7.007105	7.2295	6.2361	6.98966	6.07027	6.39808	6.819805	7.67752	7.141965	7.26122	6.11746	6.08933	6.2866	7.496825	6.499145	6.36198	7.21939	5.433635	7.255775	7.128545	6.618855	6.783885	6.45997	6.41929	7.05969	6.32496	7.054625	6.193545	6.60583	6.341855	6.35737	6.539705	7.07423
ABCF1	8.61004	8.70707	8.41558	8.3949	8.56627	8.63118	9.09224	8.578	8.44455	8.63465	8.19276	8.5541	8.01546	8.5689	8.91616	8.31865	8.56298	8.8537	8.30521	9.07926	8.21469	8.56188	8.50949	8.56299	8.14556	8.79114	8.54718	8.56792	8.22023	8.46512	8.54071	8.51379	8.87142	8.13132	8.2404	7.8828	8.52184	8.67455	8.48607	8.63023	8.17991	8.49342	8.56851	8.4355	8.465	8.68038	8.75817	8.43704	8.61652
ABCF2	6.0891475	6.62277	6.4985725	6.499605	6.465105	6.1522175	6.661505	5.9187	6.178815	6.1732775	6.1454575	6.1730225	6.3149625	6.71549	6.471555	6.0741975	6.338145	7.12787	6.3303775	6.9583775	6.0913425	6.8062125	7.051215	6.5509575	6.1925025	6.9473825	6.3011175	6.7140575	6.2460325	6.5844225	6.15106	6.53396	6.7238575	5.908625	6.049725	5.8339575	6.2791025	6.754305	6.7147725	6.193915	6.0723625	6.520365	6.5732375	6.271435	6.463405	6.2865375	6.4834325	6.72806	6.228765
ABCF3	7.4941	7.71414	7.5215	7.9243	7.9005	7.51034	7.55236	7.60168	7.49795	7.60175	7.162	7.49104	7.39662	7.97926	7.74636	7.66232	7.63996	8.58025	7.92354	7.91779	7.81556	8.00083	8.08311	7.97256	7.40158	7.74453	7.48489	8.01146	7.51068	7.69674	7.64658	7.93426	7.76846	7.88211	7.12832	7.42721	7.86395	7.82791	7.96236	7.86129	7.45205	7.88092	7.41654	7.86756	7.86625	8.18996	7.81504	7.82056	7.60529
ABCG1	7.521365	7.439135	7.231495	6.169035	7.63354	8.07097	7.97172	8.53671	8.90701	8.684545	8.169885	8.42873	8.6177	7.73844	8.32673	7.96058	7.899845	6.739405	8.58817	8.01916	8.08884	7.75466	7.44953	7.404355	8.71606	7.515935	7.971915	7.85721	8.79037	8.03035	7.63467	8.019455	7.78542	8.450035	7.92923	8.47551	8.47575	6.53192	8.59712	8.25148	7.886465	7.288665	7.471415	8.328385	7.40362	8.434695	7.877735	8.024095	8.060465
ABCG2	5.12547	5.74739	5.85685	6.6474	5.56537	5.01327	5.33926	5.07434	5.80126	5.04231	5.3449	5.48208	4.87705	5.79958	4.5191	5.15542	5.3298	4.71236	5.1675	5.00951	5.64782	5.61128	5.11131	4.7653	5.64625	4.73353	4.96495	5.6985	4.95045	5.49911	5.91358	6.28929	4.79495	5.47643	6.03102	5.20324	5.06783	5.98697	5.55368	4.38771	5.37909	5.2444	5.25406	5.01103	6.76308	4.87617	5.08654	5.12451	4.88218
ABCG4	4.99156	5.16567	5.12874	5.16131	4.66703	4.99865	4.86057	4.34101	5.18463	4.9049	4.88873	5.01321	5.56193	5.15267	4.56069	4.88653	4.85814	4.96402	5.54942	4.89786	5.2374	4.57265	4.8842	4.70493	4.81534	4.73092	4.77511	4.86865	5.06655	5.01937	4.96697	4.82483	4.59839	5.40755	4.69657	4.56561	5.25915	4.97303	4.7872	5.26391	4.82295	4.82673	4.93374	5.14363	5.27625	4.72319	4.61209	4.89094	4.55088
ABCG5	3.81261	3.74742	4.05177	3.84765	3.5378	3.91965	3.97602	3.80509	3.70957	3.63955	4.1866	3.72694	3.83652	4.11346	3.92982	3.99041	3.54252	3.60777	3.67011	3.54479	3.54626	4.00202	3.77643	3.5337	3.8893	3.58782	3.98525	3.80784	3.63877	3.45672	3.83836	4.00816	3.52197	3.76021	3.64598	3.70167	3.74752	3.98592	3.61923	4.17885	3.74925	4.01385	3.50227	4.13085	4.07691	3.81213	3.62822	3.83681	3.70571
ABCG8	4.27807	4.0902	4.09757	4.43905	3.93647	4.02953	4.06445	3.97474	3.91059	4.09885	3.97241	3.6821	3.81035	3.8798	4.00693	3.90134	3.92781	4.19478	4.07447	4.16641	4.35082	4.05579	4.25434	3.97813	3.92405	3.80327	4.37625	4.40461	4.08116	4.36361	4.28501	3.87716	4.07072	4.34497	3.82113	3.8317	4.10578	3.68604	4.01717	4.02429	3.79356	4.54758	4.43188	4.08323	4.46663	3.95585	4.05452	4.35156	3.84235
ABHD1	3.49166666666667	3.57451	3.91615	3.78630666666667	3.86711	4.23842666666667	3.60563333333333	3.83577666666667	3.60373	3.69036333333333	3.78063333333333	3.41840333333333	3.74534666666667	3.60585666666667	3.69175666666667	3.66845333333333	3.96848	4.06086	3.74216	3.70216333333333	3.86278333333333	3.97956	3.87826666666667	3.97551666666667	3.46871333333333	3.65231666666667	4.24534	3.69037333333333	3.96159	3.70537333333333	3.57218666666667	3.83229666666667	3.84769666666667	3.76705666666667	3.45352666666667	3.55446666666667	3.68909	3.93711	3.75128666666667	3.61165666666667	3.48470666666667	3.72220333333333	3.46136	4.01329	3.59884	3.93022333333333	3.79238666666667	3.66443666666667	3.71504333333333
ABHD10	6.121865	5.60405	5.862435	5.67672	5.49735	5.48798	5.900305	5.598125	5.18254	5.435685	5.561575	5.61493	5.10388	5.178395	5.502645	5.486815	5.55418	5.620625	5.50636	5.464215	5.30818	5.568945	5.60954	5.779045	5.609565	5.76478	5.41219	5.65373	5.466135	6.0151	5.660845	5.4625	5.845955	5.18079	5.998385	6.19098	5.8075	5.561005	5.36526	5.14983	5.210355	5.45902	5.657345	5.2528	5.16134	5.346205	5.37969	5.382895	5.67929
ABHD11	5.82831	6.54080333333333	6.26051666666667	6.23372333333333	6.29746666666667	6.25910333333333	5.84037333333333	6.12446666666667	6.31811	6.36652333333333	6.21252666666667	5.88726666666667	6.25234666666667	6.32477333333333	6.38097	6.13256	5.88404333333333	6.16077	6.19514	6.28763333333333	5.99763666666667	6.47045	6.23101333333333	5.91864	5.90576	5.86789666666667	6.42280666666667	6.46077	6.15217666666667	6.15536	5.89298	6.40265333333333	6.06205333333333	6.51413333333333	5.89541333333333	6.00546	6.12908333333333	6.41948666666667	6.29716333333333	6.43101	5.97294	6.29483333333333	5.8459	6.54723	6.21243333333333	6.56785	6.26301666666667	6.36361666666667	6.04793666666667
ABHD12	6.43184	6.98765333333333	6.93133333333333	6.17695333333333	6.6324	6.86173	6.27279666666667	6.6683	6.25050333333333	6.38485333333333	6.3463	6.28149333333333	6.84588666666667	6.92194	6.92774333333333	6.27848	6.36975666666667	6.67981333333333	6.36580666666667	6.61468	6.67512	6.91422666666667	6.39456	6.75654333333333	6.42102666666667	6.42830666666667	6.44919666666667	6.91882333333333	6.48216666666667	6.37320666666667	6.56345333333333	6.64708333333333	6.99791	6.35790666666667	6.29795	6.18015666666667	6.85247333333333	6.71838666666667	6.71798333333333	6.49593	6.05233333333333	6.42043666666667	6.55217333333333	6.75133	6.65506333333333	6.91173333333333	6.56999333333333	6.65604333333333	6.33980666666667
ABHD12B	3.55501	3.56078	3.66439	3.739185	3.94107	3.704235	3.592425	4.048605	4.003775	3.64735	3.849025	3.964985	3.745145	3.583255	3.51621	3.83061	3.845575	3.563245	3.723695	3.52179	3.95924	3.702325	3.8185	3.45758	3.827565	3.70894	3.67522	3.473635	3.69519	3.624085	3.636055	3.764285	3.64306	3.656795	3.55716	3.9813	3.572605	3.54636	3.77246	3.80669	3.7637	3.69557	3.672025	3.60039	3.6015	3.66638	3.870605	3.555225	3.719705
ABHD13	3.91211	3.20979	3.24464	3.084105	3.377845	3.313005	3.578585	3.079285	3.381705	3.378595	3.22866	2.95569	3.551785	2.992385	3.1573	3.966595	3.506115	3.106215	3.84241	3.217725	3.42335	3.05848	3.245605	3.72666	3.70236	3.49056	3.175385	3.16955	3.609015	3.70857	3.63837	3.40486	3.550685	3.096425	4.070345	3.2671	3.39601	3.82996	3.029895	3.141935	3.668665	3.45687	3.38877	3.15818	3.2743	3.189275	3.34709	2.851825	3.38803
ABHD14A	7.10868	7.28365	7.8243	7.31205	7.05298	7.37767	7.22577	7.34563	6.44437	7.14293	6.53431	6.8137	6.57894	6.90871	7.36187	6.70772	7.23443	7.87441	6.60818	7.24953	7.09973	7.23198	7.52699	7.5133	6.6252	7.51429	6.78266	7.27329	6.98985	7.08372	6.65491	6.64223	7.07609	6.27689	6.58012	6.74156	7.15149	7.08211	7.34631	7.08097	6.09349	7.13642	6.75155	6.98667	6.78569	7.73637	6.91266	6.91201	6.92773
ABHD14B	10.0242	10.6704	10.54357	10.03869	9.5817	10.25387	9.71377	10.10348	9.28524	10.07403	10.17361	10.36208	10.06112	9.64426	10.4159	9.80607	9.73636	9.78009	9.46546	10.21981	9.7765	10.44885	9.53536	10.57163	9.57789	10.29204	10.19902	10.1786	10.07013	9.84188	9.451	9.66176	10.10771	9.48028	9.86632	9.9988	10.33073	10.20855	10.18619	9.90343	9.59698	9.80619	9.65345	9.7662	9.51692	10.4945	9.74467	10.00407	9.84683
ABHD15	6.89379	6.53594	5.86004	6.11492	6.80722	6.52191	6.43468	6.15136	5.61984	6.85133	6.2902	6.26399	5.78155	6.52608	6.23409	5.72853	6.60933	6.95781	5.85484	7.1788	6.32133	6.94982	6.59608	6.93033	6.19182	7.05427	6.4574	6.7407	6.53802	6.32429	6.20525	6.33289	6.7507	5.81231	6.28174	6.35717	6.42968	6.79109	6.37425	6.43059	6.2854	6.16062	6.10088	6.10575	6.52369	6.67313	6.38207	6.23405	6.88464
ABHD2	6.98760666666667	6.981625	6.814625	6.73183	6.903685	7.00671166666667	7.07386166666667	7.7781	7.41396333333333	7.208555	7.42350833333333	7.59833833333333	7.60356833333333	7.26820833333333	7.38421833333333	6.94007166666667	7.37720166666667	6.465025	7.31806666666667	7.01141	7.01897833333333	7.169145	6.94987333333333	6.82677	7.52776166666667	6.86606166666667	7.31630666666667	7.32351333333333	7.39595	6.89835666666667	7.55342333333333	7.203535	7.08550833333333	7.45897833333333	6.61926333333333	7.55677166666667	7.19603	6.13596166666667	7.32973166666667	7.18624833333333	7.27653	7.09115	7.6776	7.91907666666667	6.751015	7.282955	7.335235	7.12727333333333	7.54562333333333
ABHD3	7.24413	5.8027	5.35558	5.99382	6.08341	5.86026	6.49318	6.48987	6.96319	6.70365	6.5027	6.8577	6.70317	6.0555	6.31262	6.97585	6.56236	5.60077	6.55327	6.20639	5.78603	5.92945	5.68961	6.63464	7.56093	6.78495	6.10281	5.77808	7.14358	7.18691	7.23556	6.81693	6.76399	6.34013	7.63908	6.71849	6.33416	5.87012	6.20484	6.32242	7.74988	5.61554	6.92053	6.3968	6.39304	5.80008	5.91376	6.65412	7.04878
ABHD4	6.31921	7.112795	7.56563	6.901255	7.34206	7.539495	7.32302	7.881655	7.73175	7.402395	7.33427	6.942965	7.61036	7.722335	7.606125	7.239575	7.5311	7.363785	7.6171	7.482785	7.4932	7.94728	7.444245	7.140175	7.3418	6.988875	7.347755	7.611505	7.397315	7.04055	7.151275	7.41719	7.1393	7.76881	6.96161	7.237125	7.66374	7.180605	7.657705	7.21727	7.1455	7.623535	7.03581	7.770565	7.64475	7.72643	7.4008	7.682885	7.52959
ABHD5	6.84432	6.2772025	6.8115925	6.9415925	6.8624475	7.0179025	7.15325	7.3807475	8.1486475	6.986635	7.1953225	7.5449575	7.456965	6.7818375	6.84339	7.285685	7.0231425	6.4802925	7.1940675	6.7572425	6.926945	6.8360475	6.7439575	6.508095	7.36016	6.97162	6.9506075	7.3828225	7.38982	7.378715	7.77498	7.049765	7.0241475	7.5507275	7.2365275	7.1406775	6.8273325	6.6686725	7.2250625	6.746465	8.3652325	7.0296375	7.4548025	7.433715	7.095095	7.130635	7.291305	7.2156475	7.5691175
ABHD6	5.5439225	5.350755	5.2116375	5.218085	5.403705	5.41831	5.583605	5.243375	5.2230825	5.9097575	5.3080625	5.4531775	5.135135	5.264225	5.5048875	5.0699825	5.362375	5.7336775	5.08723	5.71285	5.506675	5.748155	5.3864625	5.5192225	5.5260025	5.51781	4.97977	5.5838225	5.7324325	5.552995	5.128805	5.5691475	5.7056125	5.585015	5.6904125	5.2842175	5.7265325	5.5062175	5.581635	5.32983	5.18898	5.2957525	5.520965	5.116125	5.4036025	5.5339275	5.4563825	5.5701275	5.4247975
ABHD8	5.32355	5.80703	5.79366	5.51398	5.51957	5.38442	5.41377	5.90274	5.57399	5.67931	5.9894	5.40485	6.03012	5.41929	5.92465	5.50221	5.86419	5.18232	5.34438	5.3632	5.83562	5.66917	5.42663	5.27489	5.64782	5.32359	5.8301	5.38619	5.75141	5.18453	5.44463	5.70629	5.33662	5.95138	5.7041	5.79165	5.63532	5.145	5.71901	6.02199	5.58748	5.70808	5.16266	5.38895	5.38755	5.77481	5.69933	5.64857	5.44212
ABI1	6.44362	6.24062666666667	5.78221	5.96810333333333	6.14583666666667	6.21940666666667	6.30897	6.37677333333333	6.13633	6.62749666666667	6.28417	6.71082333333333	6.38662	6.18326	6.21244666666667	7.0137	6.34789	6.04330333333333	6.39008333333333	6.14663666666667	6.20143	5.95470666666667	5.80876333333333	6.25541	6.81238333333333	6.40788666666667	6.32566666666667	5.89262	6.72782666666667	6.42443666666667	6.50774666666667	6.37718	6.42096333333333	6.20442666666667	6.80957333333333	6.4227	6.16024	6.30053666666667	6.02628333333333	6.15438	6.80082	5.95622333333333	6.65327333333333	6.02605333333333	6.03534666666667	6.14636666666667	6.41110666666667	6.27475333333333	6.40605
ABI2	4.9016	4.77166833333333	4.86013	4.64627833333333	4.62676166666667	4.81298166666667	4.77885833333333	4.86515166666667	4.62808166666667	4.69817333333333	4.93883333333333	4.81472666666667	4.77074333333333	4.68178166666667	4.67951	4.76441666666667	4.87119833333333	5.07855166666667	4.65366333333333	4.94620833333333	4.74308333333333	4.615005	4.96785166666667	4.87911	4.68391666666667	4.92318666666667	4.69921166666667	4.95100666666667	4.83854166666667	4.87085333333333	4.68526833333333	4.80921166666667	4.88453333333333	4.46991333333333	4.57736833333333	4.66542666666667	4.47793	4.82214833333333	4.81615333333333	4.82508166666667	4.77643166666667	4.740355	4.7138	4.49231833333333	4.85621333333333	4.83877	4.72930166666667	4.876325	4.77494166666667
ABI3	7.92795	9.12698	8.73262	8.48868	8.92641	8.98168	8.40528	8.87986	8.88285	9.0669	8.37536	8.1897	8.30537	8.90199	9.20757	8.06527	8.42146	8.98589	8.1226	9.0445	8.92074	9.12345	8.49136	8.65814	8.20913	8.81477	8.60953	9.04218	9.15737	8.16148	8.2636	8.70721	8.4057	8.41701	8.03215	8.64427	9.37276	8.99916	8.81833	8.84445	7.96735	9.0335	8.20226	8.75172	8.46213	8.91263	8.83952	8.45472	8.8839
ABI3BP	2.5604	2.82677666666667	2.72807333333333	2.71414333333333	2.55941333333333	2.79647	2.4929	2.87082666666667	2.57085333333333	2.60794666666667	2.94700666666667	2.69705333333333	2.83534	2.61491666666667	2.70224333333333	2.80428	2.64725333333333	2.55863	2.58954666666667	2.684	2.69254	2.69223	2.51046333333333	2.59937333333333	2.76798666666667	2.71445	2.70862666666667	2.75360333333333	2.73172333333333	2.58404333333333	2.59863333333333	2.69563666666667	2.8195	2.67047	2.57458	2.98257666666667	2.82421666666667	2.85512	2.65555333333333	2.58596	2.83074333333333	2.76217	2.74417333333333	2.59208666666667	2.64658	2.68771	2.59105	2.67762666666667	2.78249
ABL1	6.96214	6.94973	6.3274	6.08648	6.30259	6.53495	6.12148	6.2306	6.03398	6.7176	6.67778	6.31229	6.73554	6.94214	7.49683	6.93162	6.76417	5.94741	6.03541	6.53714	6.21728	6.56742	6.3053	6.64361	6.60281	6.50324	6.75119	6.56559	6.62326	6.66004	6.15351	6.14837	6.78788	6.28886	7.00513	7.13852	7.06815	6.58304	6.64173	6.24019	6.51075	6.37942	6.80701	6.33678	6.41518	6.9556	6.58659	6.73163	7.07973
ABL2	5.68760333333333	6.11378333333333	6.16765	5.49819333333333	5.70394333333333	5.95087666666667	5.62114	5.89235	5.35717	6.26651	5.8987	5.91129333333333	5.80508333333333	5.73961666666667	5.92312	5.80820666666667	5.75688	6.07227666666667	5.77392333333333	5.96893	5.82773333333333	6.13889333333333	5.97356	5.92285666666667	5.97409666666667	5.70823333333333	5.96006333333333	5.70991666666667	5.64772666666667	5.61832333333333	5.70084	5.66893333333333	5.81331333333333	6.0656	5.68566666666667	5.35890333333333	6.11009666666667	5.71418666666667	5.93574	5.86747666666667	5.98822	6.08154333333333	5.66897333333333	5.95064666666667	5.62446	6.191	5.85502666666667	5.51783	5.96423
ABLIM1	10.391395	10.127235	10.041875	9.705965	9.33244	9.5996	10.34904	9.331475	9.47363	9.80637	10.019995	10.48063	9.761835	9.36555	10.359545	10.19436	10.020315	9.993515	9.33159	10.14381	9.2929	9.74382	9.93383	10.578365	9.71534	10.25189	9.71989	9.712785	9.69503	10.325105	9.409415	9.505975	10.408845	9.52968	9.487775	9.87774	9.950565	10.17803	10.001725	9.93547	10.10425	9.86226	9.43356	9.654415	9.829095	10.00821	9.348375	9.772105	10.3732
ABLIM2	5.020476	5.204628	4.84911	5.333372	5.164012	5.286024	5.329144	4.997994	5.07906	5.255684	5.180688	5.13856	5.247624	5.293956	5.40158	5.221362	5.206266	5.218868	5.146094	5.0061	5.232484	5.036368	5.107804	5.015968	5.0619	5.155496	5.281632	5.15192	5.26855	4.976494	4.828408	5.204722	4.732486	5.090792	4.993198	5.306404	5.17534	5.354412	5.130136	5.120658	5.091512	5.181814	4.844242	5.118248	5.337478	5.295928	5.086672	5.177754	4.881438
ABLIM3	6.4707	7.50748	8.14427	6.49892	7.16347	7.59501	6.6812	7.36447	8.30082	7.22576	8.05796	6.78379	7.58917	7.33239	7.15871	7.22899	7.53476	6.01997	7.00615	8.09967	7.62341	7.51018	6.71528	7.20561	7.01083	6.2209	6.66272	7.21956	7.51399	6.81554	7.53936	7.04367	7.49946	6.99454	6.65322	6.27671	7.68707	7.10638	6.84046	6.75061	7.80732	7.77831	6.21583	6.98363	7.51328	7.11472	6.82566	7.28247	7.33236
ABO	5.54930333333333	6.09226666666667	5.82629333333333	6.08542	5.54881	5.88022333333333	6.01269	5.88247666666667	6.13937	5.95186333333333	6.12838	5.85426	5.99462333333333	5.90729666666667	5.63139666666667	5.81155333333333	5.93622	5.5788	5.65193333333333	5.97040666666667	6.06073333333333	5.67265666666667	5.68412	5.35811333333333	5.92692666666667	5.49217	5.81012	5.92042333333333	5.81504333333333	5.68108	5.82105	6.07816333333333	5.72878	6.11427666666667	5.98345	5.46864666666667	5.89972666666667	6.23862333333333	5.63124	5.79181666666667	6.07604333333333	5.81569333333333	5.76851	5.83193	5.97835666666667	5.97096333333333	5.89504333333333	5.78456333333333	5.30841333333333
ABP1	4.01782	7.24715	6.51277	5.19876	8.0789	5.57557	7.24848	5.1407	7.67888	8.20223	7.22636	7.38575	6.27126	5.5451	5.24818	4.89646	7.39393	6.26302	7.49269	8.35587	7.14484	5.45441	7.78524	8.20003	4.78021	6.54425	7.3254	7.33342	6.87927	5.4264	5.54529	5.38351	4.82393	7.64875	6.16152	4.26367	6.16168	4.9181	8.02209	5.89614	4.84013	7.40638	7.14059	5.60315	7.65557	7.12291	6.11321	6.71565	6.00867
ABR	7.198125	6.959965	6.597095	6.659555	6.69657	6.932835	6.74402	7.08178	7.36145	7.20921	7.08373	6.99117	7.13961	6.961805	7.238675	6.658765	6.89356	6.682665	6.99491	7.344315	6.75965	7.407225	6.58031	6.63524	6.95104	6.825845	7.323235	7.02271	7.142655	7.033605	6.668545	7.11301	7.19529	7.495165	6.79815	6.63195	7.28841	6.896105	7.091435	7.10685	6.832235	7.02059	6.43636	7.209405	7.07775	7.00058	6.68482	7.01942	7.448965
ABRA	3.39392	3.76552	3.672335	3.626095	3.259315	3.611585	3.731825	3.86277	3.6343	3.49132	3.90709	3.43568	3.411615	3.546415	3.864215	3.28971	3.45122	3.316935	3.709815	3.48998	3.8454	3.29939	3.81593	3.69554	3.341585	3.613235	3.628715	3.413105	3.73713	3.502085	3.63572	3.431835	3.578435	3.48902	3.493675	3.41739	3.815365	3.61088	3.642385	3.406605	3.36598	3.576835	3.653715	3.29113	3.48157	3.754325	3.711365	3.28667	3.345995
ABT1	6.98216	6.50817	7.04251	6.91326	6.43235	7.15707	6.65561	6.96955	6.31438	6.85624	6.73654	6.4286	6.89185	6.44928	6.82131	6.65814	6.78917	6.91877	6.55878	6.82787	6.57804	6.4698	6.73035	6.82117	6.23748	7.08402	6.45564	6.87349	6.28349	6.80853	6.50006	6.47459	6.83746	6.23866	6.76377	6.8519	6.86166	6.31338	6.49326	6.63704	6.24967	6.78192	6.54274	6.3367	6.38785	6.84144	6.41491	6.56833	6.53935
ABTB1	7.466978	7.675532	7.914666	7.940052	7.743844	7.983046	7.142604	8.218124	8.051044	8.081704	8.147312	7.62972	8.370966	7.91773	7.677822	7.936504	7.531246	7.070728	8.110096	7.704964	7.999286	7.93814	7.36102	7.47738	7.848776	7.586656	7.951236	7.809952	8.014468	7.59004	7.968716	7.945338	7.692384	8.194556	7.655638	7.680862	7.67959	7.462834	8.078628	7.876042	8.086572	7.995052	7.496438	8.07986	7.523648	7.932484	7.730954	7.984146	7.736456
ABTB2	3.875665	3.95597	3.872645	4.261965	4.061385	4.042725	4.280935	4.076725	3.865725	4.004845	3.97319	3.69946	3.8263	4.26791	3.88005	4.275035	3.992105	3.854955	4.039805	4.032985	4.218755	4.37687	3.95348	3.740785	3.79912	3.787455	4.11919	4.25507	4.425055	3.905805	3.86298	4.46429	4.024365	4.26186	3.860115	3.91947	4.336525	3.969145	4.26648	4.06154	3.827175	4.412535	4.346425	4.358615	4.239435	4.02711	4.24673	4.112925	4.246615
ACAA1	9.407765	9.491625	9.48343	9.794215	9.794285	9.65723	9.776845	9.610785	9.81929	9.491195	9.19774	9.377515	9.552325	10.03038	9.21506	9.76018	9.512045	10.12747	10.256985	9.29254	9.822915	9.70957	9.829685	9.539035	9.66517	9.435215	9.632785	9.696065	9.52416	9.375755	9.77567	9.872915	9.52265	10.02539	9.43842	9.30689	9.3997	9.74771	9.663385	9.9221	9.49307	9.72481	9.819175	9.85709	9.788835	9.768995	9.93528	9.878885	9.207445
ACAA2	7.323525	7.3839	7.196435	7.41899	7.392585	7.6994	7.62621	7.352755	7.35726	7.41175	7.183895	7.36799	7.16671	7.50416	7.31242	7.40882	7.60329	7.840715	7.09281	7.599695	7.737735	7.75508	7.247575	7.464035	6.877465	7.592845	7.27644	7.73062	7.45839	7.060015	7.379185	7.191455	7.261365	7.23891	7.355375	7.307105	7.20811	7.6073	7.56392	7.274545	7.144705	7.41726	7.414215	7.22286	7.294375	7.69158	7.69311	7.597435	7.24092
ACACA	5.991505	6.456065	6.40379	6.280995	6.50522	6.668715	6.129215	5.751025	6.203605	6.178385	5.688255	6.17216	6.139625	6.20082	6.467725	6.00201	6.293905	6.552405	6.343	6.3933	6.201435	6.149915	6.670555	6.415935	6.13644	6.431465	5.877265	6.4359	5.884855	6.001825	5.83571	6.415895	6.3147	6.27279	6.145315	5.670185	6.582385	7.019	6.303565	6.4983	6.46805	6.57477	6.488975	6.42117	6.54187	6.02361	6.395595	6.46683	5.868035
ACACB	6.68094666666667	6.72817	6.594875	6.73557	6.91636333333333	6.84432833333333	6.63475166666667	6.57787333333333	6.45087166666667	6.60376666666667	6.506345	6.494505	6.77028666666667	6.85112666666667	6.36533666666667	6.92180833333333	7.02148166666667	6.89697666666667	6.83389333333333	6.65498	6.77302	6.69838833333333	6.79443	6.83847166666667	6.522505	6.88925833333333	6.71060666666667	6.837165	6.476265	6.68442333333333	6.48027	6.627975	6.55193666666667	6.65900166666667	6.306615	6.12428833333333	6.374175	7.09500666666667	6.45637	6.833465	6.66856333333333	6.83675833333333	6.66545166666667	6.57037166666667	6.70061333333333	6.93960333333333	6.64639833333333	6.99136333333333	6.51556666666667
ACAD10	5.965	5.7192675	5.6211925	5.949795	5.8615625	5.889265	5.8394925	5.850915	5.7079975	5.8323475	5.639105	5.551805	5.7898275	5.9148425	5.7383725	5.99827	5.96413	6.19644	5.8028275	5.8508925	6.12989	5.8796	5.811805	6.0254275	5.90927	5.71645	5.8968475	5.91069	5.8529025	5.524735	5.58694	5.9927075	5.7939	6.0862425	5.67311	5.1891075	6.17425	5.93684	5.899835	6.0369875	5.7762925	5.8630875	5.8478825	5.9805	6.05407	5.9997525	5.96484	6.01977	5.6871525
ACAD11	6.53811	6.76816	6.18538	6.63619	6.71444	6.92224	6.82834	6.50008	6.30073	6.50314	6.09197	6.5917	6.51206	6.70795	7.05972	6.9248	6.60303	7.66477	6.48035	6.45747	6.48658	6.81648	6.65254	7.1628	6.79517	7.1805	6.73839	6.71843	6.34891	6.53332	6.47711	6.60402	6.46715	6.53424	6.74232	6.00063	6.43562	7.07747	6.757	6.779	7.1152	6.75882	6.49132	6.31207	6.6561	6.27401	6.30213	6.41612	6.49919
ACAD8	3.92723	4.19987	4.10167	3.5368	4.43262	3.57134	4.33493	3.27704	3.76858	4.35792	4.25309	4.48495	3.5164	4.60731	4.0419	4.15556	4.48599	4.19846	3.18455	4.65132	3.38991	4.05729	4.69723	4.16009	4.15394	3.89382	3.75422	3.71263	4.46997	4.24058	4.44918	4.46254	4.29541	4.13725	3.72272	4.23371	3.94645	4.27035	3.87981	4.23456	4.02817	3.98071	3.95268	4.44995	3.81615	3.56596	4.45424	4.23135	4.65563
ACAD9	6.66094	6.578775	6.21091	6.782935	6.828605	6.69825	6.667935	6.597595	6.02723	6.604195	6.345385	6.481935	6.328005	6.82048	6.381425	6.169345	7.004805	7.474495	6.399635	6.227015	6.48956	6.686145	6.531425	6.707535	6.44537	6.46691	6.536485	6.507645	6.319895	6.324975	6.55694	6.716005	6.19968	6.384715	6.4142	5.8813	6.10538	6.864825	6.49524	6.840905	6.39889	6.68918	6.57487	6.11032	6.32438	6.457415	6.777455	6.677425	6.32828
ACADL	3.428345	2.991795	3.26986	3.34865	3.309395	3.254015	3.15064	3.221675	3.660305	3.33353	3.25743	3.477895	3.32587	3.52217	3.547085	3.27067	3.27835	3.184455	3.249475	3.34993	3.188365	3.30696	3.259595	3.16428	3.046675	3.10237	3.08868	3.422505	3.48811	3.34238	3.18014	3.09148	2.938685	3.49542	3.2227	3.45154	3.30261	3.15774	3.13596	3.36118	3.174545	3.21939	3.416875	3.65785	3.439065	3.212395	3.385695	3.26839	3.382325
ACADM	5.74646	3.576	4.49295	4.46913	4.57995	4.14663	4.48885	4.03695	3.13814	4.75637	3.93165	4.04725	3.78783	3.65904	4.5907	4.95135	4.27088	5.49266	4.36065	4.34461	3.77177	3.51177	4.62795	5.19669	4.45557	4.82029	4.21132	3.88338	3.93077	4.99658	4.66074	4.45763	4.9986	4.07481	6.01961	4.13136	3.80745	4.00721	4.06954	4.43764	4.91642	3.82449	4.80424	3.57457	4.26744	4.05764	4.00403	3.9998	4.61007
ACADS	6.83993	7.37845	6.94863	6.85449	7.14336	7.41613	6.77581	7.21112	7.08965	7.22386	7.16513	6.755	7.26693	7.42369	7.39729	7.39601	6.96764	7.50658	6.76325	6.96173	7.46059	7.05275	7.09199	7.1423	6.22104	7.0302	7.16336	6.85066	7.41937	6.90485	6.69621	7.27648	6.6168	7.01107	6.59284	6.47151	7.00322	7.55761	7.16548	7.11679	6.42507	7.30041	6.87684	6.97733	7.00804	7.58647	7.1828	7.10093	6.51343
ACADSB	5.697565	4.67251	4.730995	5.10401	4.751245	4.77283	5.00021	4.69122	4.521365	5.032175	4.58041	5.598135	5.102535	4.935705	4.776795	5.215665	5.43882	5.22629	4.803295	4.67736	4.823825	5.00965	4.920415	5.495405	5.342465	5.280935	4.861115	4.70184	4.63675	5.089965	5.14081	4.921645	4.98112	4.5414	5.76203	4.917075	4.62506	4.974735	4.753195	4.998425	5.53592	4.45834	5.412635	4.910005	4.85415	4.938935	4.838385	4.961635	4.95676
ACADVL	8.50845	9.21165	8.96054	9.22391	9.04884	8.80165	9.00495	8.95254	8.97961	8.91441	8.60161	8.14746	8.4509	9.56629	8.63122	8.56445	9.27554	9.51272	9.21879	9.51422	8.99696	9.78575	9.43508	9.12802	8.80564	9.23378	8.87066	9.75348	8.32925	8.98304	9.13836	9.04882	9.44542	9.06449	8.3145	8.89729	9.00735	9.5	9.1555	9.19046	8.72265	9.28401	8.42464	9.17873	9.2122	9.08636	9.20234	9.0979	8.67987
ACAN	4.687495	5.2210175	5.0050675	4.9098225	4.9373125	4.9844	5.10574	5.1574775	5.2517975	5.19593	5.420175	5.142365	5.2200175	5.2986975	5.07413	5.03685	5.0869175	4.90455	5.085775	5.00251	5.01697	5.0122525	5.3020675	4.754975	4.9733275	4.6884625	5.4060475	4.8441575	4.9912325	4.8560825	5.0911975	5.239235	4.7833525	5.3573975	5.0507125	4.97865	5.0922225	5.0634625	4.89784	4.996745	4.92986	5.2857525	5.0139375	5.218605	5.2182225	5.0042075	5.19394	5.26944	4.667545
ACAP1	8.12769333333333	8.49268	8.11893	8.79185333333333	9.02169666666667	8.78327333333333	8.49876	8.83123	8.72188666666667	8.48029333333333	8.58972666666667	8.23934666666667	8.46282333333333	8.95505	8.05086	8.48326333333333	8.53152	9.09613	8.84945333333333	8.80383666666667	8.84324	8.86512333333333	9.15409666666667	8.53711333333333	8.76528	8.52115666666667	8.51022666666667	8.71489	8.29009666666667	8.79890333333333	8.75099666666667	8.70644	8.42325	9.0146	7.84087333333333	7.52145333333333	8.37776	8.65848	8.76682333333333	8.89501	8.05689666666667	8.99518666666667	8.15695333333333	9.18834333333333	9.01368333333333	8.55780333333333	8.46599333333333	8.75131	8.26862333333333
ACAP2	9.278405	7.751175	7.959755	8.21759	8.889555	8.415995	8.772375	8.652785	8.81956	9.069215	8.928515	9.10489	8.683095	8.394855	7.97187	9.464285	8.507045	8.263265	9.253905	8.414685	8.469185	8.27224	8.69891	8.78261	9.690255	8.812495	8.75131	8.09908	9.1267	9.15011	9.32071	9.00242	8.838815	8.911535	9.21447	9.071415	8.54267	8.47597	8.370775	8.799715	9.60705	8.45889	9.354485	8.69681	8.603385	8.34749	8.8229	8.989125	8.77516
ACAP3	5.762675	6.52169	6.191385	6.944155	6.675985	6.95645	6.28475	7.11643	6.49989	6.449325	6.529445	6.05352	6.655035	6.88336	6.617415	6.35361	6.270525	6.708285	6.65376	6.50638	6.45534	6.734045	6.866495	6.671655	6.109825	6.42323	6.71862	6.63393	6.340445	6.238965	6.15085	6.60801	6.236425	6.44096	5.87717	5.931025	6.824885	7.031885	6.94306	6.765195	6.169655	6.758865	6.180755	6.81786	6.474845	6.79774	6.457325	6.769155	6.079965
ACAT1	4.90846333333333	5.02559	4.91893	5.02083666666667	4.78699666666667	4.87763333333333	4.98944	4.41799666666667	4.81832666666667	4.49284	4.6548	5.01665333333333	4.70545333333333	4.86755666666667	4.52542666666667	4.69702333333333	4.72475333333333	4.79659333333333	4.85634666666667	4.8386	4.74948666666667	4.89975	4.85549	4.75161666666667	4.96701333333333	4.67061666666667	4.79693666666667	4.99749666666667	4.52113	4.94415666666667	4.97140666666667	4.84503666666667	4.85678333333333	4.70407	4.86617333333333	4.88936	5.05162666666667	4.74469333333333	5.06159	4.79959333333333	4.81208	4.88253666666667	4.94117666666667	4.82420333333333	4.85466333333333	4.80518	4.78491	4.83476666666667	4.85180666666667
ACAT2	8.44846	8.02702	7.60552	8.01876	7.90953	7.53713	8.20053	7.62691	7.36979	7.26183	7.46054	8.00017	7.3967	7.88813	7.51511	7.83687	7.61498	8.25088	8.0776	8.0708	7.81482	7.58359	8.23955	8.17736	7.92321	8.35594	7.5046	7.88631	7.49013	7.98289	7.55472	7.56276	7.86897	7.42752	8.1182	7.58938	7.40704	8.05083	7.69948	7.98786	7.65626	7.68032	8.1325	8.05909	7.67947	7.92687	7.85645	7.93248	7.71218
ACBD3	6.53015	5.598965	6.29575	6.13571	5.990795	5.87491	6.362805	6.0476	5.588835	6.20366	5.118375	6.424355	6.075425	5.522215	6.15823	6.3891	5.81737	6.604455	5.811305	5.84762	5.445995	5.96663	6.07409	5.92487	5.90087	6.187805	5.82855	5.575585	6.29773	6.182345	5.95034	5.924375	5.93691	5.58247	6.401335	6.040735	6.15638	5.94306	6.385235	5.87875	6.247035	5.59019	6.06554	5.43308	5.867065	5.63651	5.954615	5.705755	6.262565
ACBD4	6.04425	6.07219	6.25715	6.15577	5.66567	5.68268	5.72968	6.28059	5.47802	5.90186	5.70174	5.83062	5.69807	6.45234	5.71816	5.84833	5.91727	6.48239	5.85395	5.90685	5.61025	6.26885	6.0146	6.34662	5.44968	5.76523	5.46523	6.12626	5.72268	5.74084	5.35505	5.95529	5.18529	5.69048	5.91904	5.73964	5.53419	6.17998	6.00603	6.12323	5.6159	5.9613	5.49612	5.78513	6.3572	6.22437	5.89518	5.74046	5.72337
ACBD5	5.521815	4.66967	4.863155	4.70257	4.8519	4.670255	5.324395	4.921165	4.720805	5.12496	5.194185	5.02675	4.02659	4.600945	4.87567	5.53097	5.18577	5.206505	5.103415	5.3233	4.44385	5.325885	4.8817	5.18447	5.27947	5.482245	4.30343	4.896635	4.94193	5.551755	5.29918	4.77044	5.172395	4.58365	5.365855	5.378415	5.004195	4.817195	4.901445	4.91843	5.48086	4.686445	5.32595	5.00788	4.725155	4.576915	4.62151	4.967185	5.708175
ACBD6	7.80789	7.8274	7.92443	7.3788	7.80745	7.53408	7.66244	7.73003	7.23815	7.30877	7.23777	7.39679	7.61069	7.64974	7.66101	7.57558	7.87909	7.85143	7.27909	7.49063	7.68979	7.61839	7.50765	8.04228	7.06331	7.80754	7.64536	7.64635	7.39216	7.46266	7.21167	7.46395	7.50857	7.00077	7.70955	7.40668	7.22207	7.92702	7.68296	7.52217	7.34446	7.33147	7.48678	6.96421	7.07723	7.80061	7.55517	7.42771	7.39159
ACCN1	3.99676	4.13443	4.63079	4.12057	4.1221	4.11046	4.32985	4.27827	4.65155	4.3981	4.75303	4.51729	4.32359	4.42859	4.15266	4.50773	4.6821	4.26876	4.6453	4.5831	4.64151	4.09576	4.30574	3.84898	4.04918	4.21521	4.23786	4.62455	4.22644	4.31018	4.32594	4.5962	4.35076	4.42502	4.11592	4.63246	4.39289	4.57306	4.512	4.44571	3.78277	4.25071	4.3701	4.353	4.3723	4.25363	4.38356	4.23353	4.22367
ACCN2	3.72023	3.82191	4.34957	3.86807	4.043505	4.145495	3.864845	4.13962	4.51087	4.04192	4.41384	3.92131	4.07946	3.802475	4.26179	3.716305	4.2216	4.21343	3.863115	3.722895	4.511875	4.12977	4.558615	4.188885	3.848865	4.228015	4.04496	4.059625	3.813295	3.751255	3.97265	4.481885	3.857755	3.953525	3.97772	4.134195	4.033665	4.817925	4.052265	3.994315	4.064825	4.59531	4.11181	3.947725	3.92826	4.3519	3.86942	3.949495	3.83657
ACCN3	3.90596	5.55462	5.49423	5.37165	5.59191	4.525	5.7697	5.15349	5.55837	4.90142	5.10673	4.73194	4.89074	5.98658	5.78648	4.75176	6.03772	5.94546	4.69116	5.08092	5.46457	5.30121	5.39756	5.42889	4.55995	4.42999	5.06709	5.37301	4.39753	5.23139	4.47421	4.95272	5.20594	5.15788	4.81363	4.6409	5.29841	6.17258	5.16731	5.67411	4.90603	5.04204	4.63157	4.91691	5.63045	5.03598	4.8963	5.01862	5.19254
ACCN4	3.25062	3.50678	3.33335	3.31145	3.65778	3.46317	3.73974	4.02735	3.83139	3.57144	3.8979	3.37333	3.75251	3.26768	3.60275	3.80854	3.58185	3.52832	3.32698	3.61111	3.56117	3.35981	3.36436	3.47	3.40983	3.6407	3.73359	3.2518	3.69439	3.37691	3.72391	3.83857	3.55663	3.31541	3.49506	3.27845	3.48404	3.51224	3.16175	3.38592	3.58339	3.70687	3.42933	3.21968	3.89479	3.83378	3.6331	3.36426	3.06984
ACCN5	4.21913	3.8614	4.05287	3.82848	3.80106	4.0819	3.82662	3.79647	3.91209	3.90136	3.99395	3.60322	4.07149	4.06357	4.14166	4.05361	3.85901	4.02218	4.04483	4.02289	4.2583	3.81981	3.79663	3.76366	3.51659	4.20972	3.83598	3.93063	3.674	3.85541	4.03374	3.94588	3.77037	4.15233	3.71356	3.73236	3.85037	3.90507	3.85685	4.2295	3.73585	4.0214	3.8598	3.9822	3.9673	3.7226	4.24142	4.34938	3.63528
ACCS	6.78572	7.5383	6.87551	7.64048	7.39637	6.92735	7.39715	6.92652	8.29246	6.93985	7.43467	7.04263	6.74597	8.04452	7.14553	6.99203	7.45364	9.14558	7.34327	7.23594	7.01766	7.76326	7.30136	8.37009	7.03745	6.85117	7.91962	8.57318	6.78858	7.05615	8.63834	7.3395	8.20282	7.1264	6.67081	6.50187	7.1479	7.86789	7.47045	7.22736	7.21017	8.53482	7.02306	7.43292	9.02777	7.20518	7.32407	7.64836	7.06492
ACD	8.23512	8.61633	8.881	8.50815	8.54306	8.66272	8.7546	8.46462	8.43932	8.60362	8.58952	8.13613	8.64131	8.80599	9.03757	8.33541	8.6101	9.05806	8.61389	9.1579	8.53135	9.12741	8.82171	8.66653	8.33615	8.74762	8.49268	9.01128	8.36607	8.78971	8.36589	8.54062	8.99194	8.60977	7.91658	8.31157	8.9616	8.55479	8.89143	8.78636	8.08261	8.70839	8.25168	8.66999	8.6327	9.03507	8.6158	8.77731	8.97583
ACE	4.7003	4.857655	4.824895	4.602195	4.69294	4.77202	4.683625	4.87656	4.92752	4.470955	4.75669	4.70208	4.7026	4.775215	4.858545	4.379	4.531025	4.567645	4.531735	4.687205	4.634645	4.423705	4.625975	4.75128	4.92158	4.80352	5.22157	4.824045	4.651135	4.47654	4.514265	4.924735	4.19192	4.68167	4.91826	4.523885	4.765835	4.62387	4.661165	4.691065	4.420325	4.905135	4.56108	4.86349	4.69948	4.64258	4.918565	4.61454	4.505415
ACE2	3.56538	3.307005	3.705755	3.450625	3.28382	3.50467	3.62088	4.199375	3.754175	3.685505	3.546765	3.691355	3.5336	3.649615	3.53463	3.542905	3.71941	3.639505	3.679445	3.443215	3.325125	3.543385	3.532795	3.51215	3.413525	3.643775	3.67413	3.58741	3.944265	3.606915	3.617105	3.39233	3.47425	3.688585	3.74457	3.50796	3.478535	3.7067	3.692915	3.77094	3.84066	3.363785	3.62316	3.48208	3.365225	3.561385	3.44672	3.247125	3.29569
ACER1	4.24933	4.84001	4.92491	4.72876	4.93696	4.74908	4.68054	5.20561	4.24774	4.67079	5.65999	4.7066	4.71912	4.70103	4.65369	4.75979	4.901	4.13981	4.16102	5.04951	4.71711	5.14712	5.00955	4.24683	4.78992	4.54051	4.57327	4.43061	4.35851	4.3151	4.52694	4.61951	4.20124	4.7264	4.68252	4.33939	4.77453	4.39588	4.43013	5.01925	4.83524	4.99688	4.14207	4.49963	4.37861	4.64078	4.89805	4.83889	4.63043
ACER3	6.816362	6.518972	6.647946	5.58434	6.213118	5.678726	5.45387	6.03702	5.551536	5.644942	6.030206	5.940472	5.45575	5.432388	5.650346	6.318744	5.473696	5.407742	5.778758	6.420668	5.849342	5.707732	5.707666	5.833208	6.111056	6.295534	5.516154	6.222694	5.756326	5.72834	5.53835	5.907214	5.99632	5.818952	6.641516	5.810728	5.882306	5.483608	5.866502	5.579148	5.294722	5.570082	6.505974	6.399164	5.66573	5.806734	6.209978	5.95362	5.852388
ACHE	3.899885	5.13729	5.15662	4.429685	4.411725	4.98348	4.43927	4.888475	5.50702	4.283185	5.18194	4.57768	5.09962	5.50306	4.219265	5.035115	4.72631	4.11405	4.342995	4.36358	5.160725	4.923345	4.07536	4.356955	4.567115	4.49799	4.449015	4.65874	4.752865	4.336845	4.862175	4.83874	3.894605	4.670255	4.8585	4.22474	4.134105	5.207455	4.493225	4.15841	4.499815	4.35727	4.55189	4.129075	5.83382	4.438425	4.628135	4.08673	4.528755
ACIN1	5.5187	5.453	5.69738	5.33764	5.66851	5.3411	6.51689	5.62017	5.94877	6.01244	5.18529	6.03182	5.64716	5.45343	5.34141	4.78859	5.87846	5.06443	5.36269	6.11283	5.6593	5.8974	5.11079	5.29503	5.40898	5.5102	5.52178	5.8343	5.7871	6.18178	5.58297	5.9445	6.3525	5.9103	5.2174	5.88332	5.52238	5.0749	5.6352	5.05418	5.3401	5.85256	6.34595	6.41615	5.91492	5.34207	6.07165	5.68278	6.27963
ACLY	8.28178666666667	8.56541	7.73950333333333	8.03035	8.58607666666667	8.03824666666667	8.77865666666667	8.34848	8.68689666666667	8.41790333333333	8.17887666666667	8.19069333333333	8.13611333333333	8.46507	8.60723666666667	8.27185	8.40869	8.43300333333333	8.32673	8.54896666666667	8.27632666666667	8.51609666666667	8.77501333333333	8.35145	8.6658	8.56748666666667	7.96612333333333	8.68328666666667	8.39239333333333	8.37248666666667	8.56847333333333	8.49862	8.64580666666667	8.44529333333333	8.08879	7.97868	8.30842333333333	8.31909666666667	8.50371333333333	8.60475666666667	8.29088333333333	8.29349666666667	8.62708333333333	8.35951	8.61049333333333	8.36573666666667	8.60758333333333	8.81627	8.59279
ACMSD	2.49972	2.85337	2.87606	2.83645	2.94316	3.03127	2.73689	2.87333	3.05393	3.07928	2.95767	3.32684	2.80927	2.62133	2.90442	2.79962	2.79458	2.84334	2.82876	2.86878	2.73809	2.9155	3.06601	2.83253	2.96937	2.78477	3.15546	3.11976	2.72876	3.08041	2.97406	2.69335	2.76521	3.2446	2.86698	3.22303	2.84791	3.00356	2.88804	2.75252	2.76984	3.41079	2.83957	2.9591	3.0418	3.32157	2.87976	2.8789	3.01602
ACN9	3.41945	3.45228	3.83036	3.49492	3.91018	3.64217	3.66303	3.76956	3.48676	3.6136	4.34669	3.66846	4.23345	3.32573	3.39687	4.05335	3.23047	3.20855	4.65061	3.55669	3.77254	3.18662	3.23843	4.21503	4.39846	3.71639	3.01084	3.72659	4.35977	4.60187	3.65972	3.65029	4.15216	3.93073	4.98003	3.53062	3.1762	3.43567	3.76219	3.46306	3.75097	2.93598	4.07907	3.97702	3.9673	3.63884	3.51009	3.19521	3.45293
ACO1	6.49999	6.69345	6.11528	5.69883	6.41941	6.58807	6.57038	6.20545	5.93447	6.46983	6.23904	6.60375	6.25502	6.33201	6.63398	6.55109	6.51104	6.30984	6.09842	6.25494	6.1241	6.08103	6.56129	6.47668	6.29476	6.58769	6.2865	6.02212	6.57999	5.69764	6.1891	6.43056	6.58185	6.24592	6.05017	5.52044	6.47457	5.59525	6.38378	6.67704	5.64864	6.50004	6.65232	5.89608	6.47372	6.42725	6.62757	6.29313	6.32767
ACO2	6.569845	6.821845	6.722395	6.570015	6.6028	6.334245	6.966865	6.418885	6.5966	6.634525	6.608945	6.540535	6.78906	6.8196	6.684355	6.447475	6.86196	6.674175	6.01005	6.97919	6.46907	6.80839	6.950485	6.655625	6.51593	6.691575	6.74382	6.653425	6.191065	6.85889	6.789075	6.77842	6.73942	6.596785	6.75355	6.28328	6.646565	6.77603	6.82654	6.519555	6.70132	6.82515	6.551225	6.65457	6.867415	6.4696	6.8944	6.655895	6.3729
ACOT1	6.0307	6.4633	5.87752	6.278	5.97548	5.94555	6.33492	6.08307	6.31547	6.08092	5.62472	6.39286	5.78799	5.9663	6.38	6.79161	6.60207	6.60375	6.06746	6.11929	6.16158	6.22446	6.5546	6.65038	5.87105	6.02687	6.17775	6.52201	6.14921	6.14533	6.24629	6.17337	6.24002	6.0308	6.50223	6.07552	6.30946	6.39301	5.49553	6.24653	6.11096	6.04549	6.15386	6.20055	6.36042	6.30281	6.65521	6.2633	6.43808
ACOT11	5.26256	5.3545125	5.6699825	5.5295025	5.6970425	5.7647175	5.445005	5.604165	5.782275	5.4175575	5.336485	5.378065	5.7062375	5.5470025	5.3956575	5.3194025	5.4675875	5.72605	5.8449475	5.3369075	5.404255	5.55489	5.396565	5.242595	5.3630625	5.325495	5.584165	5.38535	5.3452375	5.201295	5.33864	5.6896075	5.2657175	5.5342	5.446915	5.5732125	5.43817	5.46861	5.5008925	5.4509625	5.3070075	5.6718025	5.64746	5.8502425	5.602455	5.4261675	5.528545	5.6358975	5.1574925
ACOT12	2.64039	2.55345	2.72094	2.79142	2.88169	2.72825	2.82838	2.50617	2.65877	2.66637	2.69804	2.97729	2.66628	2.65911	2.51064	2.69751	2.55105	2.65382	2.56462	2.52075	2.72223	2.58411	2.66271	2.64142	2.80098	2.66207	2.75424	2.33837	2.73749	2.56046	2.73951	2.5962	2.60427	2.61063	2.43373	2.55646	2.83636	2.80493	2.97578	2.51043	2.62814	2.87457	2.54415	2.70822	2.64127	2.67982	3.04975	2.84401	2.48483
ACOT13	8.0127	7.85623	8.41085	8.60392	8.15262	8.03151	8.60349	7.79473	8.4965	7.96152	7.75449	7.70599	8.28241	8.15448	7.83705	8.08407	8.37311	8.5809	8.52035	8.48629	7.82277	8.32767	8.91809	8.02781	8.18207	8.2737	7.63475	8.75357	7.54637	8.19557	7.8794	8.15893	8.47908	8.19407	8.29988	8.47114	7.71446	7.97802	8.20584	7.51464	8.36735	8.4531	8.10296	8.52327	7.681	8.15496	7.98646	7.86408	8.11808
ACOT4	6.35033	5.47389	5.71419	5.94888	6.36494	5.01882	6.46217	6.27256	5.70327	6.43787	5.33871	6.28594	4.19881	5.67829	5.90996	5.97546	5.68111	6.82602	4.41108	5.89284	4.91192	6.03193	5.64845	6.03236	4.88442	5.82631	5.97707	7.11641	6.28193	5.29131	5.48987	5.18385	5.2375	4.69254	6.17836	4.5213	4.48837	5.70343	5.91353	5.70325	5.4603	5.2755	5.40576	5.75137	5.61048	5.99967	5.67191	5.43456	5.43228
ACOT6	4.01504	4.31445	4.51686	4.65443	4.26886	4.71828	4.33914	4.15552	4.57841	4.69303	4.62776	4.48767	4.29796	4.18581	4.65037	4.11807	4.12685	4.65992	4.61915	4.33839	4.32155	4.52774	4.32764	4.16057	4.11549	4.19999	4.34845	4.12321	4.06181	4.40621	4.52889	4.17056	4.29838	4.76664	4.42886	4.31395	4.74444	4.4978	4.3823	4.29126	4.20266	4.42001	4.14706	4.36764	4.25883	4.27134	4.35734	4.58297	4.11889
ACOT7	6.21257	6.994745	6.308535	6.12469	6.17457	6.69836	6.35992	5.86314	6.65306	6.53924	6.652315	6.401155	6.39716	6.83862	6.536565	5.83068	6.338475	6.497885	6.442035	6.82179	6.75456	6.910545	5.930515	6.500075	6.21386	6.413075	5.973845	6.734885	6.42443	6.289525	6.298725	6.223055	6.616825	6.258355	5.98125	5.71329	6.535055	6.42852	6.613095	6.15472	6.08033	6.72366	5.7142	6.59283	6.401095	6.6604	6.347525	6.5413	6.345055
ACOT8	5.178245	4.91031	5.26416	5.434125	5.63372	5.44263	4.98858	5.19925	4.609245	5.281655	4.963175	4.986375	5.50525	5.54124	5.624405	5.522145	4.909045	4.99146	5.370235	4.646845	5.720735	4.636445	5.286265	5.38115	5.06293	4.835135	5.15905	5.095685	5.313345	5.101905	4.923925	4.848395	5.160425	4.827155	5.186865	5.14641	5.13264	4.926145	5.252325	4.82974	5.05128	4.922695	5.0121	5.07571	5.215155	5.32467	5.13993	4.963005	5.51611
ACOT9	9.92029	9.86108	9.24355	9.45608	9.97261	9.79575	9.83832	9.72872	9.40822	10.08434	9.69346	10.02005	9.76146	10.01831	9.74295	10.52572	9.4488	9.61652	9.7458	10.30362	9.93474	9.7366	9.83059	9.58294	10.13762	9.87767	9.8053	9.75476	10.3365	9.54497	9.7638	10.23134	9.82638	9.97556	9.83805	9.78275	9.75144	9.65845	9.6593	10.19071	9.14115	10.05789	10.07807	9.89119	9.96672	9.54194	10.34745	9.6835	9.744
ACOX1	6.679868	6.091272	6.210118	6.372538	6.759214	6.965294	6.970598	6.823684	7.229238	6.866418	7.016598	6.838324	6.856512	6.278718	6.739792	6.757536	6.757932	6.135916	7.119986	6.79028	6.755916	6.630732	6.816212	6.663728	7.222408	6.45463	6.949874	6.848662	7.012694	6.589914	6.729854	6.749518	6.893604	7.133898	6.636872	6.751214	6.82859	6.23771	6.99076	6.70392	7.106622	6.70344	6.7034	6.922904	6.790616	6.593176	7.0615	6.715654	6.990264
ACOX2	4.47887	5.29798	4.55701	4.61046	4.40848	4.59419	4.52925	4.72166	5.70659	3.95814	5.11641	4.81752	4.84282	4.60202	5.46652	4.33873	4.73821	4.05884	4.75997	4.79201	5.48678	4.43023	5.07754	4.557	4.82656	4.1955	4.62599	4.86134	4.55974	4.5276	4.184	4.91597	4.82889	4.85817	4.78939	4.38258	4.45133	4.93002	4.66129	5.02553	4.24436	4.92842	4.50622	4.83252	5.11202	4.95992	5.21105	4.94355	4.34735
ACOX3	6.37874	6.34135	5.89171	5.959025	6.776085	6.236425	6.33434	6.157745	5.756895	6.332715	6.235465	5.933765	6.10942	6.74657	6.64973	6.028565	6.214435	6.609605	6.07814	6.210475	6.224915	6.66466	6.5578	6.28417	6.155635	6.28551	6.342135	6.441505	5.911695	6.103855	6.08516	6.544525	6.002145	6.254015	5.59275	4.95571	5.974635	6.340575	6.24813	6.25472	6.15516	6.25627	6.55	6.57024	6.297965	6.3058	6.34983	6.2116	5.875615
ACOXL	3.94826	3.770745	3.96122	4.249745	3.732195	4.200465	3.45956	3.68525	3.731075	3.96459	3.626835	3.80701	3.78702	3.69475	4.11759	3.59949	3.68154	3.86134	3.982365	3.873105	3.58303	3.69415	3.768725	3.57773	3.73392	3.544705	3.79744	4.032525	3.761975	3.90103	3.970295	3.79731	3.856835	3.909495	3.672635	3.63994	3.49165	3.4735	3.914915	3.81324	3.60938	3.66002	4.053705	4.046575	3.959795	3.7726	3.87604	3.630175	3.97613
ACP1	6.01614	6.3380875	6.5793175	7.0936425	6.1790325	6.1782275	6.63495	6.001875	6.45412	5.9685175	6.307345	5.814275	6.153545	6.5799075	5.9659625	6.15329	6.4831925	6.2882825	6.3261825	6.6208975	5.97711	6.7194325	6.276295	6.088455	6.034905	6.235515	5.6655575	6.4367325	5.81612	6.54983	6.5097575	6.4543925	6.4991425	6.0708675	6.92208	6.2683825	6.0084525	6.7544075	5.9939575	5.6710175	6.3308725	6.37233	6.22071	5.89707	7.5074	5.858995	5.936065	5.7769475	6.2346825
ACP2	7.25684	8.03007	7.78828	7.89419	8.2253	8.20012	8.1429	7.84554	7.52126	7.84232	7.41895	7.42754	7.71377	8.40427	8.12084	7.73368	7.63848	8.12589	7.58441	8.01166	8.01861	8.20892	8.35709	7.64558	7.43732	7.99532	7.51809	7.84894	8.22286	7.41686	7.09111	7.78029	7.75406	7.7893	7.22923	6.89218	7.86418	8.36923	7.87116	8.30702	7.13541	7.94409	7.89576	7.98439	7.97821	8.11476	8.47938	7.76548	7.62327
ACP5	7.95436	8.04584	6.88337	7.31681	7.54362	7.72065	6.43393	7.15824	6.73153	6.74738	7.20379	6.83193	8.03347	7.92628	7.46711	8.07097	7.31746	8.4019	7.5858	6.94616	7.73604	8.27197	7.39417	7.53674	6.74048	7.62405	7.77988	7.065	7.86718	7.63603	7.87023	7.30083	6.84501	7.61549	8.35599	6.95969	7.67486	7.77873	7.48663	8.04397	7.58783	7.0264	6.94766	6.62501	8.1453	8.18266	7.01418	7.35835	6.8132
ACP6	7.7519	7.21592	7.78771	7.66894	7.83353	7.6888	7.93706	7.28647	7.56113	7.42872	7.22751	7.23679	7.23846	7.76774	7.29579	7.4853	8.16082	7.78006	7.67296	7.03995	7.24997	7.54532	7.71554	7.68317	7.24454	7.35167	7.41858	7.7921	6.57136	7.3713	6.99246	6.71794	7.21563	8.08541	6.77725	6.61048	6.88662	8.07947	7.60623	7.71507	7.34841	7.29396	7.76269	7.55778	7.40976	7.11429	7.98271	7.52179	7.27884
ACPL2	4.79702	4.390475	4.530695	4.967535	5.006535	4.858825	4.692	4.82314	5.108665	4.95501	4.339185	4.855035	4.90366	4.685645	4.58748	5.704345	5.10095	5.17045	4.95794	4.590165	4.659165	4.28715	4.58421	4.90604	5.04728	5.08685	5.10878	4.57014	5.062145	5.35549	5.436535	4.837365	4.734225	5.631755	5.0765	4.513925	4.853875	4.672425	4.555585	4.638185	5.86517	4.78912	5.06982	4.26262	5.10031	4.550205	4.745515	4.97473	4.676055
ACPP	7.08792	6.40341	5.99415	5.89399	7.27985	6.426105	7.18868	7.055225	6.723515	6.24699	6.30871	6.519045	7.216105	6.28354	6.62443	6.732795	7.029145	6.89502	7.1806	6.967155	6.79545	6.76926	6.927815	6.49276	6.88448	6.909655	6.638835	6.896305	6.377955	6.22957	7.204995	6.889975	6.83052	7.016925	6.900525	6.942435	6.678915	5.85336	6.859745	6.79497	6.737095	6.604575	7.436325	6.56978	7.072175	6.69231	6.84341	6.705145	7.20799
ACPT	6.3759	6.75097	6.31753	6.6489	6.6779	6.54279	6.56974	6.76597	6.95863	6.71312	6.89007	6.52676	6.67198	6.7724	6.93509	6.52111	6.8758	6.48965	6.34917	6.57885	7.0458	6.42614	6.79768	6.22392	6.47204	6.28157	6.52698	6.47581	6.79592	6.31125	6.41667	6.76628	6.34166	6.90594	7.00069	6.39689	7.01416	6.76839	6.62082	6.67679	6.39686	6.67184	6.46126	6.86662	6.93299	6.7005	6.94786	6.88999	6.44814
ACR	4.14726	4.73735	4.35228	4.16304	4.17222	4.60754	4.2712	3.81045	4.05392	4.7984	4.24848	4.35635	4.32509	4.36941	4.13991	4.27955	4.0512	4.75827	4.57679	3.58876	4.1767	4.31668	4.57983	4.25074	4.24623	4.53365	4.43756	4.45905	4.25655	4.52487	4.48392	4.17294	4.18091	4.19485	4.40662	4.20159	3.88423	4.42073	4.02714	4.22448	4.26446	4.4306	4.37982	4.66652	4.46427	3.93653	4.1039	4.48781	3.92784
ACRBP	6.60758666666667	7.69747666666667	8.85747333333333	7.00034	6.77411333333333	7.20633	7.52607666666667	6.88007333333333	8.21083666666667	7.81653333333333	7.97986333333333	6.93590666666667	7.27374333333333	7.35195666666667	7.75912333333333	7.29911333333333	7.80974	6.84303333333333	6.99964666666667	8.40922666666667	7.70323666666667	8.40292666666667	7.03094	7.46425666666667	7.23133666666667	6.95824333333333	6.94969333333333	7.84610333333333	7.62319	7.15213	7.52339333333333	7.55646666666667	7.95928666666667	7.92312666666667	7.09941333333333	7.94017333333333	8.11729	7.12281666666667	7.78102333333333	7.47944666666667	7.49044	7.80077	6.68257	7.36294333333333	7.51085	7.61313333333333	6.91389666666667	7.54278	7.88439666666667
ACRC	5.45035	4.92246	5.46806	5.14829	5.83931	5.74291	5.50475	4.86496	6.70093	4.98211	4.32824	5.79284	5.46752	5.49315	4.52339	5.88097	5.34153	6.34529	6.06961	5.10656	5.00636	5.57832	5.5447	5.96642	5.80516	6.07286	4.13576	4.8678	5.08449	5.40703	5.98312	5.79416	5.04356	5.21916	5.06553	4.74327	4.55655	5.9295	5.56024	5.98609	6.13399	5.13997	5.14079	5.08422	5.81641	4.83843	5.19922	5.6165	4.93394
ACRV1	3.857115	3.91893833333333	3.86235166666667	3.96925833333333	4.094335	4.06551166666667	3.865935	4.13044	4.04434	3.92111166666667	4.100105	3.91615333333333	4.04490833333333	4.07772333333333	3.978995	4.09412666666667	4.10612166666667	4.040005	4.04309833333333	3.712525	4.09281166666667	3.810125	4.01223333333333	3.91078666666667	3.88015833333333	3.95555	4.06817666666667	4.03151666666667	4.02346333333333	3.81891166666667	3.74349166666667	4.04683666666667	3.74445166666667	4.14859333333333	3.98405666666667	4.13324333333333	3.835205	4.09019333333333	4.04004833333333	4.17407666666667	3.96124166666667	3.99576166666667	4.09159166666667	3.84429333333333	4.00819666666667	3.89510833333333	3.95884333333333	4.075895	3.79288333333333
ACSBG1	5.024035	4.95584	5.26432	4.949575	4.49927	5.09133	4.96784	5.17839	5.39616	5.073465	5.315205	4.926565	5.52845	5.15154	4.79829	4.59965	5.240485	4.80497	4.76338	5.0802	5.19915	5.039515	4.860735	4.87433	4.925695	4.76222	4.611995	4.941475	5.059745	5.04511	5.363325	4.955105	5.449405	5.06338	4.80071	4.55278	5.50686	4.84183	4.97347	5.07375	4.903905	5.074655	4.80399	4.960505	4.91723	4.93109	4.91237	5.093245	4.622805
ACSBG2	3.4409	3.51904	3.91311	3.43549	3.23674	3.36452	3.67719	3.53704	3.97872	3.44013	3.98738	3.74303	3.61649	3.66208	3.3579	3.39362	3.0044	3.31729	3.20051	3.41801	3.43819	3.73798	3.39849	3.64291	3.73706	3.6216	3.72976	3.24235	3.59855	3.38237	3.63893	3.41962	3.20731	3.2598	3.33621	3.33365	3.90919	3.67229	3.72515	3.333	3.34681	3.30302	3.48725	3.17663	3.71635	3.65479	3.31907	3.41242	3.73428
ACSF2	6.66145	7.38836	6.96466	7.40605	7.72642	7.24328	7.0639	6.66353	6.74253	6.92587	6.58101	6.90972	6.85602	7.72451	7.21809	6.91644	7.10949	8.18855	7.25702	7.55685	7.38862	7.32576	7.92406	7.20338	6.81064	7.25394	6.56796	7.4326	6.90092	6.99414	7.0646	7.34166	7.28945	6.89326	6.68922	6.42912	7.12432	7.31649	7.0303	7.03504	6.17019	7.61983	7.22906	7.18022	7.53674	7.23712	7.0819	7.40582	7.23094
ACSF3	4.697015	5.313825	5.408435	5.18023	5.12799	5.15337	5.06711	5.410285	5.010055	4.889525	4.972015	4.62557	5.28553	5.25636	5.143565	5.025055	4.84878	5.14917	5.264215	5.27189	5.069125	5.486375	5.440975	5.042195	4.89011	5.222805	5.455855	5.531815	4.978305	5.08999	4.83957	5.321595	5.123565	5.258415	4.98127	4.5586	5.316965	5.375745	5.20228	5.02404	4.956725	5.008675	4.994915	5.11771	5.171165	5.240605	5.083425	5.09443	4.744195
ACSL1	10.65353	10.00002	9.66067	10.26489	10.27674	9.92469	11.03627	10.28774	11.209905	10.80665	10.82523	10.768595	10.739135	10.437505	10.018315	10.630695	10.809375	9.4579	10.67353	10.48391	10.559175	10.224885	10.82895	10.332125	11.534775	10.349135	10.49062	10.271915	11.115915	10.860445	11.097625	10.75988	10.614485	11.12777	10.913675	10.874385	10.44946	9.44323	10.35027	10.256795	11.35841	10.516095	10.675235	11.26637	10.358825	9.75011	10.4973	10.55053	10.61175
ACSL3	6.9276	5.47425	6.01710333333333	6.12593333333333	6.54705	6.03196	6.29029666666667	6.03440666666667	6.53732333333333	6.65043	6.02416	6.68135666666667	6.17666333333333	6.06637	6.01464	6.66694333333333	6.16371	6.31695	7.06098	6.26911	6.72145333333333	5.80366333333333	6.48393333333333	6.60920666666667	7.61497666666667	6.35915666666667	6.10708	6.36613	6.57215666666667	6.74078666666667	6.52870666666667	6.31778666666667	6.66082333333333	6.97582333333333	6.52937333333333	6.30419	6.22073	6.11409333333333	6.12953333333333	6.10503666666667	7.03810666666667	5.88721333333333	6.95288666666667	6.50926666666667	6.0908	5.77671	6.40690333333333	6.39759666666667	6.53121333333333
ACSL4	5.13429333333333	4.93023666666667	4.35968333333333	5.05823666666667	4.60189666666667	5.02525333333333	5.36199333333333	4.93971333333333	5.63837666666667	5.26995333333333	5.41966666666667	5.31127333333333	4.95618333333333	4.84591333333333	4.79335333333333	5.30471666666667	4.59751	4.56371333333333	4.68872	4.93928333333333	4.89244666666667	4.82918	4.92615333333333	4.72270666666667	5.62366333333333	5.07583	4.80609333333333	5.38043333333333	5.74223	5.34011666666667	5.80559333333333	4.96336666666667	5.21302333333333	5.02051	5.03885666666667	5.23633333333333	4.84575333333333	4.41223	4.64056333333333	4.50032666666667	6.09514666666667	5.10412	5.29663666666667	5.77760666666667	5.39796	4.72691333333333	5.21914666666667	4.86048	5.15593
ACSL5	9.233075	8.810895	8.355335	8.309325	8.710825	8.972055	9.109895	8.708715	8.410015	8.998635	8.929515	8.97286	8.282815	8.862785	9.176695	8.788485	8.862575	8.4897	8.39315	8.878095	8.71825	8.75875	8.638025	9.1916	8.85005	9.07655	8.63305	8.844295	8.835305	8.72037	8.38545	8.907765	8.919285	8.466975	8.59584	8.58289	8.554085	8.988815	8.695825	8.97411	8.642045	8.677555	9.044335	8.32494	8.310765	8.62352	8.84681	8.38104	9.144545
ACSL6	5.07162	4.9331	4.34849	4.916434	4.530182	4.171414	5.031354	4.269908	4.646358	4.425396	4.78018	4.86061	4.39788	5.00226	4.649566	4.763416	5.180418	4.598348	4.570482	4.595822	4.347996	4.71435	4.617188	4.816428	4.662888	4.675982	4.530858	4.596492	4.31007	4.706254	5.026826	4.725694	4.443368	4.395842	5.162804	4.266932	4.180102	5.42015	4.39989	4.402456	4.877554	4.537058	4.66952	4.223146	5.36591	4.33367	4.524188	4.357584	4.558918
ACSM1	4.03561	4.009845	3.84235	3.987575	4.057435	4.01397	3.736535	3.710905	4.20237	3.786175	4.107	4.140245	3.968435	4.10604	4.137565	3.705795	4.00133	4.03161	4.26526	3.591815	4.099075	3.761515	3.72734	3.866955	4.08493	3.952625	3.77323	3.77019	3.91014	3.791285	4.37416	4.1014	4.12269	4.34201	3.89132	4.03993	3.877255	4.430295	4.08783	3.971505	3.8865	3.951465	4.068145	3.737375	4.194735	3.845535	4.19834	4.204545	3.949645
ACSM2A	3.4385175	3.620335	3.5950675	3.4587425	3.4428675	3.7931225	3.50364	3.576215	3.5179425	3.621155	3.4940525	3.7749675	3.506225	3.714085	3.6491675	3.6373875	3.698345	3.4545825	3.48282	3.39049	3.5748675	3.336535	3.550145	3.2711975	3.377215	3.591585	3.4798525	3.4466825	3.5613025	3.720815	3.5116125	3.45468	3.36104	3.60969	3.6401475	3.56416	3.54503	3.65008	3.5320225	3.53006	3.5320125	3.530735	3.48001	3.620395	3.6475	3.7511525	3.51236	3.587955	3.3820975
ACSM3	4.78396	4.489775	4.873315	4.46896	4.527285	4.42981	4.523915	3.98555	4.313425	3.865005	4.03852	4.46061	4.34222	4.330365	4.41595	4.40524	4.57796	4.647635	4.18102	4.670445	4.262705	4.576645	4.69618	4.442645	4.338695	4.805505	4.3765	4.49471	3.90284	4.89125	4.537655	4.349155	4.78394	4.294235	4.422105	3.902705	4.26791	4.278065	4.279465	4.520015	4.438645	4.163355	4.200105	4.50094	4.602165	4.26363	4.241145	4.22779	4.457165
ACSM5	4.17241	4.28384333333333	4.37010666666667	4.63281333333333	4.17176333333333	4.38911666666667	4.07985	4.29408333333333	4.22060666666667	4.56209666666667	4.32508333333333	4.30976	4.45416333333333	4.30066	4.15123666666667	4.86412333333333	4.22693	4.37659	4.16663666666667	4.17886	4.55681666666667	4.50568333333333	4.3454	4.17137333333333	4.43152333333333	4.10509333333333	4.22951	4.36445666666667	3.99931333333333	4.18241666666667	4.16068666666667	4.30544333333333	4.10625666666667	4.25182	4.17254666666667	5.16664666666667	4.75746333333333	3.96259	4.38189	4.53832333333333	4.09241	4.30547	4.29509333333333	4.54398666666667	4.29468	4.17266	4.48577333333333	4.42335666666667	4.05348
ACSS1	5.012066	5.592524	5.406652	5.151048	5.130668	5.285036	5.277098	4.945006	4.974938	5.298884	4.97126	5.247088	5.63555	5.447854	5.193886	5.544866	5.157352	5.106016	5.17549	5.251372	5.041562	5.43475	5.17403	5.19497	5.071368	5.341	5.180902	5.407118	5.323666	5.270566	5.275916	5.212858	5.311528	5.462448	5.16459	5.40712	5.21937	5.394424	5.225532	5.0702	5.000874	5.35693	5.327738	5.452492	5.203962	5.500872	5.44433	5.096296	5.15489
ACSS2	7.50855	8.06194	7.8584	7.86451	7.85613	7.73157	8.10304	7.78375	7.88332	7.84671	8.03971	7.66953	7.49943	8.20947	8.14853	7.52093	7.85024	7.56972	7.88849	7.92227	7.92554	8.11577	7.99801	7.57603	7.84536	7.51232	8.07413	8.05002	7.66608	7.74049	7.6354	7.97573	7.8614	8.18191	7.22127	7.55529	7.95544	7.98579	8.14144	8.00926	7.14502	7.73077	7.86754	8.14179	7.74843	8.04919	8.0904	8.18485	7.9057
ACSS3	3.693155	3.79301	4.451995	4.02504	3.764015	3.96417	3.855665	4.490485	3.887235	3.977095	4.0223	3.859465	3.8148	3.7682	3.98871	3.89815	4.27857	3.83485	4.10069	3.74985	3.949695	3.807085	3.83057	3.84776	3.801625	3.824575	3.97217	4.17721	3.71863	3.78901	4.058375	3.887285	3.782885	4.069135	3.81715	4.365325	3.69549	3.927215	3.64956	3.886415	3.94025	3.983885	3.63385	4.00073	3.67165	3.921705	3.774285	3.816235	3.54759
ACTA1	3.36746	3.59852	3.52807	2.88657	3.18078	3.30788	3.26341	2.6487	3.18701	2.84884	3.40608	3.10821	3.2178	3.12604	2.90814	3.12422	3.11498	2.9752	2.92208	3.17393	3.29096	3.54608	3.20634	3.1996	3.21348	3.34724	3.17975	3.75492	3.31852	3.11046	3.74951	3.06968	3.28324	3.32663	2.89486	3.27061	3.21463	3.20401	2.97587	2.82009	2.92469	3.23171	2.86024	3.1108	3.16537	3.12457	3.12469	2.68218	3.51386
ACTA2	4.76079	5.33574666666667	5.13817666666667	4.67338	5.61366	5.44419	5.24755	5.02466	5.76179	5.65522666666667	4.80955333333333	5.16061333333333	5.19934	5.66703	5.48615	5.41398	5.07679333333333	5.30816	5.11823333333333	5.55396333333333	5.57848666666667	5.31905	5.14256	5.15492333333333	4.63657333333333	4.91323	5.21016666666667	5.49021	6.10236333333333	5.04300333333333	5.27551333333333	5.29739666666667	5.35918333333333	5.33088	4.75509333333333	4.96163	5.09157666666667	4.83629666666667	5.51509666666667	5.41868	4.82256	5.54216666666667	5.06917	5.66281	5.16495	4.95794666666667	5.41321	4.86777666666667	5.16375666666667
ACTB	12.3206066666667	12.5867033333333	12.16934	12.116185	12.0436366666667	12.202895	12.1349133333333	12.2960166666667	12.2411283333333	12.4154266666667	12.679045	12.4321883333333	12.4198166666667	12.3124516666667	12.6045283333333	11.9848383333333	12.2871333333333	11.6455616666667	12.1584816666667	12.39698	12.2175366666667	12.2177383333333	11.998	12.1022166666667	12.5738666666667	12.23837	12.4779283333333	12.19876	12.5405483333333	12.3075566666667	12.5580333333333	12.2427116666667	12.4045183333333	12.407945	12.4419483333333	12.4515233333333	12.471995	11.9741283333333	12.2729216666667	12.1800166666667	12.353735	12.3212483333333	11.9296966666667	12.2918716666667	12.099345	12.2186016666667	12.1885483333333	12.207395	12.6079433333333
ACTC1	2.92959	3.27562	3.10287	3.42634	3.73499	3.32548	4.00819	3.281	3.23499	3.26818	3.53878	3.2541	3.42832	3.92981	3.58223	2.99849	3.24185	3.02701	3.51056	3.04578	3.18244	2.95559	3.08173	3.83641	3.02709	3.1537	3.1346	3.45795	3.25905	3.07237	3.75323	3.01202	2.9665	3.54094	3.06299	3.52114	3.47638	3.00921	3.14719	2.94378	3.07503	3.42041	3.04959	3.03947	3.421	3.35499	3.41477	2.87778	3.40653
ACTG1	11.7979577777778	11.9015655555556	11.4200044444444	11.2337677777778	11.17974	11.4050333333333	11.5762311111111	11.4667988888889	11.2425166666667	11.7463511111111	11.72214	11.7367222222222	11.57253	11.3616222222222	11.8078522222222	11.4079188888889	11.6765011111111	10.8058144444444	11.3039977777778	11.6103833333333	11.40578	11.4574233333333	11.2442888888889	11.5429755555556	11.7316566666667	11.5528611111111	11.8762544444444	11.3935688888889	11.68687	11.3878133333333	11.6146966666667	11.38951	11.6937688888889	11.5922944444444	11.7958866666667	11.4941488888889	11.6565444444444	11.2285455555556	11.5936433333333	11.2051411111111	11.4400111111111	11.5034466666667	11.4836777777778	11.4165555555556	11.2195644444444	11.73604	11.6111811111111	11.3391422222222	11.6730844444444
ACTG2	4.32901	4.532945	4.684755	4.731905	4.430405	4.78855	4.514625	4.27255	4.81415	4.226765	4.587065	4.82185	4.509945	4.402355	5.056815	4.58442	4.483905	4.661255	4.70942	4.40407	4.55058	4.840185	4.47225	4.034705	4.487545	4.4214	4.480675	4.368525	4.730435	4.57969	4.55874	4.541555	4.47797	4.711045	4.534575	4.30427	4.80725	4.384135	4.64131	4.603355	4.465255	4.67617	4.612775	4.454035	4.755015	4.717905	4.92039	4.69954	4.27148
ACTL6A	6.02849	4.71396	5.26524	4.85842	5.05143	4.82437	5.61262	5.26167	4.42275	4.95003	5.2684	5.64481	4.83313	4.85447	5.26683	5.52609	4.77951	5.31195	4.86629	5.66423	4.99604	4.15595	4.79495	5.66293	4.97063	5.92425	4.22694	5.23608	5.39473	5.58314	4.91288	4.31766	5.08178	4.24222	6.08363	5.30336	4.31726	5.57842	4.74778	4.76541	4.81401	4.94204	5.10117	3.80558	4.27116	5.10918	4.75937	4.66812	5.39942
ACTL6B	4.163795	4.393645	4.128455	4.49948	4.400685	4.48174	4.493675	4.62561	4.42918	4.330435	4.950495	4.388625	4.493685	4.305695	4.358075	4.08054	4.599055	4.27936	4.4879	4.024465	4.350415	4.770315	4.19418	3.85329	4.459965	4.02267	4.268875	4.494445	4.27318	4.27061	4.16448	4.53096	4.43154	4.43608	4.34981	4.449735	4.257025	4.31342	4.56862	4.36016	4.13535	4.151335	4.12418	4.43485	4.53656	4.309995	4.647755	4.36625	4.45881
ACTL7A	3.79844	3.90066	3.76286	3.59895	3.87414	3.63023	3.76811	3.38597	3.70038	4.1233	4.07272	3.65831	3.94791	3.76267	3.7086	3.4611	4.23074	3.64833	3.26914	3.63098	4.25196	3.69526	3.62297	3.35032	3.67449	3.43439	4.16765	3.20943	3.78187	3.77207	3.33997	3.8979	3.55853	3.86877	4.17366	3.72841	3.90502	3.73928	3.7104	3.95091	3.4056	4.16842	3.79682	3.89924	3.30151	4.44247	3.70355	3.67712	3.33213
ACTL7B	5.78423	6.28519	6.71453	6.85554	6.56538	5.76365	6.37045	6.42204	5.87907	5.89607	6.60369	6.03733	6.27049	6.3377	6.34625	6.2134	6.30812	6.19258	6.55133	6.34983	6.30204	6.67821	6.35359	5.91557	6.1592	5.99234	6.32314	6.34341	6.23356	6.44213	6.17915	6.06102	6.19392	6.12516	6.0701	6.54263	6.31183	6.25067	6.21891	6.2558	6.2286	6.24406	6.34913	6.44754	6.27363	6.46253	6.69329	6.28621	6.14767
ACTL8	4.28722	4.83188	4.36396	5.20155	4.86731	4.35837	4.32774	4.58943	4.69589	4.86997	5.06798	4.43668	4.69639	5.06568	4.0652	5.28215	4.70769	4.33565	4.57259	4.38353	5.06279	4.60203	4.74767	4.08132	4.55293	4.37684	4.98209	4.05542	4.70368	4.39132	4.15248	4.93542	4.39321	5.1138	4.52966	4.36517	4.47253	4.31141	4.53178	4.22376	4.2015	4.44374	4.58642	4.57441	4.67864	4.77299	4.936	4.44405	4.52372
ACTL9	3.49184	3.86725	4.34264	3.80535	3.85989	4.0819	4.42083	4.40797	4.47078	3.87285	3.8831	3.719	3.9519	3.65639	4.20482	3.78982	3.8834	3.65608	3.38536	3.80885	3.78311	4.18535	3.55112	3.58269	3.62216	3.70724	3.88319	3.85836	4.33203	3.93625	4.23381	3.84175	3.86986	3.7629	4.00078	3.65138	4.29418	3.61751	3.88832	3.62166	3.75069	3.93205	3.72253	3.75752	3.99995	3.80425	3.74668	3.80324	3.674
ACTN1	7.99113	8.4678425	8.372345	8.259835	8.4898175	8.4536675	8.6672625	8.5364575	8.9202475	8.794435	8.85987	8.3967925	8.4094575	8.537235	8.693645	8.4811925	8.5036025	7.984155	8.82177	8.673985	8.5292475	8.614415	8.616565	8.279075	8.6724	8.20971	8.4967975	8.8565075	8.69993	8.4754625	8.8689875	8.56874	8.74756	9.011055	7.9578575	8.5411725	8.5588625	8.004085	8.82089	8.4161075	8.6015025	8.7163675	8.4026775	9.063805	8.577255	8.43766	8.6434225	8.6334	8.71435
ACTN2	4.05723	4.09274	4.57525	4.2913725	4.38709	4.59128	4.079635	4.11895	4.405015	4.334445	4.3675275	4.2924075	4.2707975	4.23485	4.0384775	4.39099	4.31631	4.4460975	4.4487875	4.01687	4.19241	4.141735	4.25325	4.2274875	4.091695	4.1164225	4.2981225	4.2163375	4.2530625	4.1739575	4.2784125	4.3578325	4.093895	4.3656925	4.2926875	4.16324	4.1741875	4.23681	4.3770425	4.29517	4.4607975	4.4196	4.222705	4.40649	4.2518525	4.5522425	4.2651	4.2973475	4.0262825
ACTN3	4.70507	5.60286	5.21124	5.27435	5.55614	5.427	5.55723	5.4347	5.30513	5.47741	5.89278	5.50559	5.31665	5.41308	5.71529	5.32957	5.25935	6.13086	5.31077	5.79731	5.39487	6.0751	5.38292	5.16675	5.35329	5.36652	5.41749	5.93271	5.27182	5.30246	5.66413	5.23829	5.62266	5.32354	5.40765	5.19381	5.53896	5.87141	5.53453	5.25912	5.47962	5.86892	5.26837	6.19976	5.61533	4.98742	5.88546	5.65967	5.18147
ACTN4	9.15586	9.44847	9.31509	9.51258	9.83572	9.87294	9.70857	9.85161	10.01923	9.73533	9.43987	9.73552	9.51195	10.02339	9.74738	9.4364	9.50222	9.48681	9.96669	9.72626	9.58949	9.86043	9.59006	9.47993	9.44565	9.45485	9.64929	10.0497	9.51827	9.4775	9.53868	9.68931	9.70125	9.87235	8.82774	8.76008	9.66304	9.38241	9.97171	9.79863	9.33513	9.87982	9.7281	10.1138	9.83346	9.90055	9.80638	9.82337	9.72788
ACTR10	8.84951	7.70978	7.48933	8.07754	8.05206	7.69683	8.15652	8.54262	8.14684	7.81489	8.29977	8.3974	8.44576	7.69263	7.53781	8.31397	7.94421	7.98985	8.30241	8.23233	7.96225	7.84252	8.01965	8.12494	8.46401	8.35863	7.62249	8.27761	7.74306	8.58196	8.44045	8.02454	8.39786	8.02245	8.56849	8.41457	7.56093	7.76051	7.73277	8.08549	8.70252	7.96164	8.52687	8.23684	8.19381	7.62647	8.09512	8.01757	8.7398
ACTR1A	9.703765	10.245755	9.933995	9.975675	9.940905	10.12287	10.04046	10.135535	9.82808	9.869895	10.126485	9.949225	10.0766	10.234005	10.15249	9.936715	9.893575	9.767105	9.97216	9.98428	10.148905	10.12303	10.038625	9.90418	10.02359	9.90672	10.166865	10.114735	9.971405	9.701265	9.85425	10.07944	9.90499	10.099455	9.56912	9.72761	9.94707	10.011205	10.182835	10.151925	9.309305	9.94987	10.04023	10.331745	10.085975	10.046995	10.208525	9.945965	9.757465
ACTR1B	7.67051	7.81537	7.27283	7.22401	7.91157	7.79132	7.44598	7.85514	7.09729	7.64109	7.40258	7.37074	7.61356	7.34955	7.59857	7.23988	7.52905	8.26466	7.59744	7.45634	7.52	7.54862	7.63476	8.0061	7.1628	7.65956	7.6891	7.62583	7.34624	7.52098	7.53596	7.71377	7.43471	7.41163	7.54224	7.31143	7.64834	7.85116	7.53848	7.48809	7.22726	7.51057	7.54672	7.22772	7.54194	7.74075	7.53003	7.52629	7.19976
ACTR2	7.39565571428571	6.89949428571429	6.91268285714286	6.80442571428571	7.00482571428571	7.18242571428571	7.53816428571429	7.34942285714286	7.45694428571429	7.31234714285714	7.51297857142857	7.73878285714286	7.05147	6.76469428571429	7.16473714285714	7.01970285714286	7.20854857142857	6.68005714285714	7.29483714285714	7.15491428571429	7.23908285714286	7.16373428571429	7.08573571428571	7.17014285714286	7.74253285714286	7.18460857142857	7.30603	7.17346142857143	7.38936571428571	7.19596571428571	7.37786428571429	7.21559714285714	7.32381857142857	7.41331857142857	7.30317428571429	7.54609142857143	7.20496714285714	6.66041571428571	7.26539714285714	7.05952428571429	7.35497857142857	7.01043	7.77341142857143	7.42103714285714	6.98050714285714	6.79872714285714	7.81026571428571	7.16992142857143	7.54006714285714
ACTR3	8.571368	7.827696	8.111312	7.945118	8.050104	8.227066	8.326924	8.186068	8.189818	8.371574	8.126564	8.636892	8.017362	8.01367	8.117878	8.271262	8.34061	7.804152	8.372546	8.254814	8.115264	7.969194	8.108066	8.362374	8.575606	8.282374	8.14298	7.915058	8.370516	8.455378	8.365302	8.252304	8.325408	8.198842	8.497622	8.452364	7.87837	7.947932	8.114164	8.040714	8.481512	8.0574	8.746674	8.129468	8.012664	7.712302	8.358156	8.100372	8.368808
ACTR3B	5.718335	5.68701	5.61154	5.648105	5.957605	5.907285	5.730185	5.52836	5.86841	5.54525	5.51829	5.076415	5.721625	6.001665	6.017235	5.50658	5.68044	6.0748	5.87	6.194885	5.839315	5.948335	5.8423	6.31551	5.553975	6.06234	5.529055	5.72235	5.778045	5.74537	5.50336	5.858925	6.08274	5.93391	5.28837	5.11989	5.199105	5.957595	6.14384	5.895245	5.853575	5.809815	5.66839	5.366255	6.051295	5.60704	5.292165	5.996675	5.61461
ACTR3C	4.46	4.37378	4.22608	4.74557	4.51748	5.6592	4.8707	5.58597	4.38119	5.36071	5.59965	4.29848	5.25309	4.9016	5.44032	5.19103	4.92002	4.91815	5.16508	5.11383	5.35071	4.36517	4.82079	5.10406	5.074	5.5251	4.70734	4.66012	4.83189	5.74383	4.84034	5.08485	4.76112	5.2038	5.22774	4.92043	4.7469	4.87242	4.90844	5.10774	4.905	4.26435	5.32969	4.95529	5.49156	5.13528	5.64434	4.63742	5.16498
ACTR5	6.1447	6.13788	5.96064	6.162795	6.17951	6.119255	5.91861	5.790885	5.84878	6.260115	5.85539	5.858185	5.675225	6.25916	6.225325	5.58768	6.046535	6.40654	5.970665	6.239145	6.03736	6.433695	6.22538	6.33394	5.89535	6.020025	5.780355	6.414225	5.75499	6.25475	6.021215	6.201975	6.54046	5.945605	5.964495	5.66029	5.76346	6.01762	6.13216	6.19178	5.642015	6.097845	5.931695	5.90318	6.192545	5.998995	5.93259	5.950615	6.01075
ACTR6	4.278325	4.22329	4.013825	4.178405	4.31033	4.044995	4.563485	3.97664	4.34517	4.480215	4.437095	4.41392	4.32587	4.149685	4.06907	4.277085	4.5314	4.20544	4.681655	4.38443	4.346165	4.10343	4.434165	4.59309	4.500395	4.95889	4.341695	4.24793	4.551365	4.639975	4.63898	4.15464	4.552475	3.89351	4.307205	5.01301	4.173385	4.454915	4.341935	4.068495	4.55949	4.248565	4.05375	4.0847	4.64687	4.609485	4.222535	4.260575	4.58802
ACTR8	6.58823	6.368345	6.152385	6.109685	6.3613	5.970775	6.46552	6.42359	6.044915	6.47041	6.02144	6.157825	5.995625	6.357165	6.674005	5.969705	6.16896	6.70664	6.10543	6.67715	6.13379	6.11465	6.484005	6.550305	6.18488	6.53523	6.201325	6.5342	6.306225	6.570055	6.30649	6.54981	6.58042	6.45129	6.63943	5.76211	6.08979	6.574055	6.45771	6.64596	6.14979	6.08575	6.40281	6.13437	6.48665	6.379595	6.385245	6.49933	6.479545
ACTRT2	3.82693	3.54593	3.90613	4.15623	3.33632	3.60756	4.25218	3.87287	4.0512	3.46313	4.26486	3.5421	3.88942	3.92304	3.87412	4.1235	3.8505	3.62142	3.44279	3.75209	4.23293	4.142	3.44431	3.32582	3.44186	3.38307	4.43607	3.79977	3.82485	4.20238	3.49698	4.41783	3.64428	4.38272	4.0599	3.83828	4.0379	4.23077	3.29604	3.70712	3.73851	3.96884	3.62291	3.70526	3.89686	4.10923	3.85551	3.96734	3.90939
ACVR1	5.92415	5.71926	5.74062	5.41028	5.26992	5.5977	6.13094	6.08267	5.47244	5.92796	5.46118	5.712	5.71299	5.78814	5.84595	5.43988	5.72156	5.62511	5.09756	6.4394	5.78015	5.87279	5.95658	5.90252	5.68616	5.66482	5.50183	5.55997	5.73078	6.20402	5.93944	5.70757	6.07515	5.65213	5.81637	5.52895	5.96994	5.27038	5.88696	6.06096	5.32606	5.72099	5.59342	5.572	5.55188	5.91311	5.20316	5.70284	6.09109
ACVR1B	5.23359333333333	5.22327333333333	5.20809166666667	5.06721166666667	5.28267833333333	5.241355	5.38258	5.23588	5.50201	5.29934833333333	5.42230166666667	5.16680666666667	5.29166166666667	5.30515166666667	5.53825	4.85959	5.18659833333333	4.94077333333333	5.37851	5.14040166666667	5.23952166666667	5.08964166666667	5.27002166666667	5.04322666666667	5.16165833333333	5.11248166666667	5.331535	5.151995	5.11619333333333	5.07985333333333	5.26840833333333	5.25794333333333	5.19193166666667	5.60159333333333	5.16028	4.949645	5.25594833333333	5.12439333333333	5.16786666666667	5.242025	5.23097	4.99454666666667	5.28327166666667	5.419055	5.15085333333333	5.22605833333333	5.29493	5.07821666666667	5.04986
ACVR1C	4.141945	3.76031	3.63249	4.31468	3.90298	3.927515	3.891505	3.51685	3.624815	3.897035	3.589705	4.42375	4.180635	3.57231	3.525025	4.311585	3.48712	3.61304	3.57004	4.08426	3.49989	3.466355	4.322255	3.978205	3.7455	3.842525	3.606985	3.63176	3.58672	3.919215	3.820165	3.77658	3.860365	4.06954	3.711725	3.5501	3.85602	4.016555	3.738645	3.913505	3.967485	3.934935	4.229365	3.71084	3.51725	3.936925	3.63159	3.810775	3.992365
ACVR2A	6.809855	6.029415	6.07779	6.02613	6.166875	5.990825	6.122065	6.253645	6.018265	6.075885	6.10463	6.306565	5.834385	5.924555	5.96378	5.9806	6.64175	6.52226	6.17171	6.191545	5.97398	6.04211	6.04526	6.51914	6.244365	6.265905	6.004805	6.013645	5.989935	6.474795	6.468225	6.20628	6.36619	5.73533	6.34456	6.39933	6.03884	6.462475	6.16166	6.28082	6.042465	5.84184	6.610745	5.98279	5.76574	5.98649	5.90494	6.007915	6.43182
ACVR2B	4.45559333333333	4.43777333333333	4.36153	4.44854666666667	4.38019	4.43979666666667	4.27251	4.42144333333333	4.37198333333333	4.58185333333333	4.22983	4.48616666666667	4.37286	4.10788666666667	4.72163333333333	4.52075666666667	4.57475	4.58775333333333	4.3838	4.4572	4.56061333333333	4.41044666666667	4.39728	4.40458666666667	4.32899666666667	4.69493666666667	4.52883666666667	4.29048	4.08212	4.29652	4.40092333333333	4.55107666666667	4.56538666666667	4.51506333333333	4.41912333333333	4.33743	4.44698	4.49028333333333	4.38008666666667	4.35228	4.48754333333333	4.52074666666667	4.42378666666667	4.54085666666667	4.53971666666667	4.58119333333333	4.70743	4.53798333333333	4.27927333333333
ACVRL1	5.991525	6.04399	5.531865	6.141465	5.884735	6.603375	5.742445	5.943865	6.21392	5.65334	6.334545	5.60386	6.116825	6.435035	6.606015	5.60163	6.297805	5.92547	6.61927	5.944645	6.258285	6.363265	6.206265	5.9947	5.77931	5.73645	6.021665	5.54054	5.72167	5.182735	5.925385	6.38752	6.31164	6.29047	5.38453	5.730405	6.290715	5.92656	6.22166	6.33539	5.282235	6.296975	6.000865	5.813395	5.778485	6.331245	6.31482	6.32852	5.54867
ACY1	5.27783	5.80442	5.91328	5.930025	5.82725	5.55041	5.580395	5.41229	5.78867	5.32232	5.39677	5.457465	5.812995	5.586545	5.918815	5.469595	5.689265	5.80092	5.671875	6.03827	5.77322	6.087645	5.88343	5.6687	5.308475	5.505065	5.39998	5.777065	5.27273	5.49071	5.41288	5.54651	5.91818	5.568235	5.293985	5.00309	5.807675	5.758495	5.750295	5.783485	5.271285	5.564325	5.324	5.51983	5.689445	5.835575	5.619165	5.58219	5.45649
ACY3	4.010925	4.16276	4.695905	4.05647	4.295465	4.108735	4.09185	3.547175	3.689735	4.291945	4.217905	3.987465	3.777395	4.337425	4.036665	3.96275	3.88927	4.27285	4.05451	3.89365	4.050575	3.92859	3.996855	3.94882	3.771155	3.76173	4.046005	4.38023	3.967405	3.95204	4.30323	4.001505	3.767255	4.45165	3.9527	3.9781	4.08274	3.909645	4.434105	3.906425	3.722445	4.304205	3.864115	4.22302	3.82434	4.117975	3.909905	4.19176	3.69313
ACYP1	6.35579	5.61198	5.67036	5.61363	5.59373	5.59248	5.85696	5.01359	5.17019	5.37435	5.60751	5.74913	4.98532	6.40649	5.26209	5.69934	5.64803	7.02234	5.47829	6.16296	5.25907	6.01249	5.71912	6.92648	6.13367	6.62833	5.31822	5.90107	5.6409	6.27877	6.49456	5.86405	6.06812	5.27899	5.52645	4.912	5.44851	6.57218	5.74799	5.52442	7.16267	5.85649	6.15222	5.71107	5.73029	5.26057	4.66653	6.12445	5.6832
ACYP2	6.48698	6.38873	6.11465	5.83485	6.18245	6.68933	6.2044	6.1895	5.79934	6.30818	6.78428	5.99363	6.24513	5.71679	6.67308	5.5403	6.09369	6.17796	5.73559	6.50225	5.62076	6.63871	5.86899	6.09717	6.24317	6.36185	6.336	6.50491	6.19191	6.10673	5.69863	6.18998	6.69691	6.41548	6.4389	5.95214	6.67204	5.6101	6.46725	6.49527	6.02955	6.0677	6.47744	6.20133	6.1921	5.94468	6.1787	5.6184	6.79998
ADA	7.997035	8.561165	8.67074	7.964625	8.21075	8.60234	8.48705	7.558465	8.270205	8.13177	7.3167	7.686205	7.646365	8.635565	7.93705	7.762505	7.91683	8.853345	7.93056	8.957155	8.306765	8.47508	8.346505	8.210275	7.3015	8.55832	7.373775	8.639045	8.409835	7.896965	7.463005	7.91864	8.39598	7.360825	7.501445	7.52549	8.46494	8.7136	8.504895	8.30602	7.816815	8.53193	8.02571	7.923525	8.295445	8.319535	8.31714	7.926895	8.28422
ADAD1	3.125295	3.21284	3.265565	2.95072	3.28207	3.31719	3.3824	3.216155	3.205875	3.22459	3.25487	3.355745	3.20976	3.65274	3.232185	3.220205	3.409475	3.59035	3.240725	3.285615	3.13947	3.210875	3.09632	3.125955	3.16922	3.245145	3.251805	3.13662	3.487825	3.113115	3.35053	3.09856	3.17621	3.64068	3.13644	3.62641	3.14059	3.07149	3.43338	3.390855	3.281405	3.32327	3.011105	3.559	3.345345	3.582585	3.408215	3.401195	3.107695
ADAD2	4.82241	5.87668	5.39618	5.42697	5.68108	5.67833	5.46804	5.35659	5.42555	5.48701	5.40064	5.37686	5.94909	5.83232	5.58101	5.91678	5.60046	5.62193	5.48731	5.25813	5.55138	5.63105	5.73233	5.08061	5.42341	5.43611	5.85671	5.55423	5.6359	5.24394	5.50885	5.77391	5.23993	5.94707	5.14504	4.91452	5.39834	5.59497	5.64955	5.27637	4.98756	5.51757	5.71841	5.65731	5.4589	5.62357	5.73978	5.2367	5.32139
ADAL	3.859505	4.01481	3.55259	4.34671	3.75097	3.906515	3.96591	3.803285	3.530685	3.693685	3.635345	3.92364	3.81259	3.707365	3.451055	3.73307	3.858415	4.151465	3.77477	3.93017	3.73516	3.970995	4.07088	4.44824	4.064075	4.455475	3.908835	4.1007	3.941795	4.03894	4.028085	3.8138	3.508055	3.65132	3.808585	4.00583	3.525995	3.8342	4.00259	3.78673	3.877765	3.85487	3.887635	4.03253	4.07653	3.96142	4.08059	3.879965	3.757365
ADAM10	7.46985	6.55997333333333	6.74455666666667	7.02056333333333	7.21959666666667	7.04754	7.16502	6.56168	7.11155333333333	7.09779666666667	7.19353	7.28976666666667	7.06471	6.33912	6.79934	7.17613666666667	7.0559	6.69696	7.27331	6.95783666666667	7.0251	6.66661	6.96962	7.17357	7.65077	6.97557333333333	6.76795666666667	6.71754666666667	7.02315666666667	7.42128333333333	7.27747666666667	7.25623333333333	7.20342333333333	7.23496333333333	7.46276333333333	7.27254	6.78091666666667	6.53631333333333	6.80987666666667	7.05235	7.81203333333333	6.82371333333333	7.61357666666667	6.93385666666667	6.77737666666667	6.62492333333333	7.11764	7.19736333333333	7.39465333333333
ADAM11	4.751635	5.09814	5.073515	4.82238	5.11812	4.94678	5.154575	5.13431	5.078805	5.06578	5.22119	4.92373	5.130035	4.87172	5.099355	4.95877	4.923855	4.8845	5.14214	4.732645	5.09965	4.697135	5.05972	4.36255	4.855465	4.7666	5.03414	4.883925	4.79348	4.73479	5.03577	5.015765	4.704815	5.08291	4.80249	5.232855	4.88497	4.7962	4.85461	5.090925	4.82108	5.071835	4.813175	4.85131	4.969525	5.00838	4.891585	5.24367	4.683165
ADAM12	4.2931225	4.1218975	4.07777	4.4382675	4.15313	4.41586	4.1168075	4.3283375	4.169035	4.1992225	4.1098275	3.7523	4.2044575	4.631705	4.1839575	4.240315	4.3068075	4.305205	4.400455	4.370955	4.247875	4.2552325	4.1845525	4.1531925	4.0045375	4.13685	4.0546025	4.22977	4.38568	4.2288575	4.44898	4.118835	4.2328925	4.367605	4.12946	4.449205	4.4354875	3.977995	4.390695	4.3083025	4.1720075	4.193165	4.3116775	4.4413975	4.59939	4.5025925	4.3028875	4.42205	4.38495
ADAM15	6.78919	7.155925	6.85312	6.536195	6.626725	6.890885	6.088245	6.93637	5.93738	6.44182	6.68775	6.452805	6.78762	6.655135	7.25684	6.32633	6.429455	6.100955	6.537955	6.62046	6.99476	6.890205	6.602305	6.10789	6.52363	6.29382	6.9915	6.922725	6.493965	6.35428	6.305465	6.96584	6.8116	6.73392	6.670285	6.5979	7.31756	6.339115	6.54352	6.60647	5.73289	6.745775	6.542455	6.707205	6.08231	6.72471	6.70608	6.82602	6.45884
ADAM17	6.599345	6.2476025	5.96289	6.0286575	5.9884275	6.1066975	6.0195025	6.37744	6.40993	6.02567	6.1639825	6.39839	6.449125	5.9911825	6.302355	6.340675	5.9691375	5.9522225	6.112085	6.12342	5.9682425	6.14219	6.0494775	6.006685	6.440605	6.355895	5.9088825	6.017605	6.4394275	6.15621	6.4268025	6.17634	6.3586475	6.1745875	6.51983	6.498	6.152115	5.908915	6.1473725	6.1320675	6.5040025	6.0851525	6.28625	6.117385	5.8691975	5.9871475	6.0270175	6.15753	6.3008575
ADAM18	3.524315	4.223165	3.97872	3.99696	4.001045	4.0685	3.7937	3.95693	4.007375	4.157755	3.90847	3.547825	4.024795	3.95655	3.632245	4.148595	3.65014	4.15161	4.393515	3.669465	3.86413	3.413595	3.4181	3.6182	3.94564	3.773325	3.802275	3.99774	3.732415	3.685515	3.488615	4.111725	3.807455	3.933615	3.91347	4.2148	3.7223	3.8569	3.765675	3.841395	3.539745	3.6263	3.803235	3.72679	4.034805	4.186475	3.96442	4.07013	3.544095
ADAM19	7.853055	7.86838	7.95547	7.892585	7.73011	7.995225	7.623315	8.101795	8.09874	8.088215	8.11613	7.926025	7.98925	7.90499	8.031635	7.487215	7.63925	7.45942	8.023185	7.851815	7.77251	7.841165	7.679195	7.415855	7.759645	7.476335	8.103425	8.02967	7.91806	7.67754	7.58101	7.89581	7.819755	8.23659	7.80102	7.75108	8.06274	7.372585	7.841255	7.25891	7.95869	7.91505	7.830405	8.02864	7.57919	7.660805	7.981575	7.6649	7.624735
ADAM2	2.79795	2.96648	2.79748	2.71363	3.23993	2.95319	3.05984	2.73862	3.09541	2.9292	2.92446	2.74815	2.92557	3.10444	3.12379	2.83886	2.87698	2.95632	2.96233	2.6223	3.26609	3.21587	2.7926	2.77103	2.92271	2.51323	2.71606	2.7637	3.31868	3.02287	2.90822	2.93131	2.83173	2.85281	3.04958	3.45185	3.10862	2.77166	2.83137	2.80898	2.63515	2.79645	2.92778	2.78879	3.44811	3.08594	3.08895	3.27254	2.71528
ADAM20	4.025175	3.68442	4.349405	4.398095	3.704795	4.07012	4.00212	3.932815	4.00077	4.32574	3.85925	3.93255	3.83466	3.93379	4.04483	3.969225	3.99777	4.110845	3.994715	3.82039	4.383915	3.788445	4.03284	3.979105	3.7887	4.094395	4.056755	3.91333	4.11715	3.938675	4.057435	4.11179	3.79202	4.145805	4.07989	4.09718	4.18676	3.851945	4.1201	4.205395	4.076985	4.271395	4.168615	4.15042	3.98572	4.21053	4.16421	3.959125	3.69728
ADAM21	3.15998	3.38842	3.549605	3.34653	3.5115	3.677445	3.203615	3.517	3.44875	3.548805	3.643145	3.28471	3.488805	3.847595	3.201955	3.38354	3.543035	3.555475	3.61941	3.13241	3.518895	3.246945	3.946665	3.61594	3.218455	3.24156	4.01751	3.54081	3.208305	3.16642	3.4423	3.759945	3.166355	3.822015	3.70343	3.962265	3.276885	3.397645	3.31756	3.462905	3.83529	3.29704	3.5857	3.478005	3.47249	3.46552	3.45886	3.75113	2.98288
ADAM22	3.79375285714286	3.70791571428571	4.07926	3.84761	3.76106285714286	3.92061285714286	3.79927428571429	3.73122571428571	3.93898	3.79320571428571	3.79731714285714	3.77568857142857	3.92335714285714	3.80841428571429	3.67673285714286	3.76167428571429	3.78398857142857	3.60299857142857	3.86048714285714	3.62941714285714	3.86961714285714	3.76610428571429	3.81619285714286	3.73389714285714	3.68822428571429	3.51572714285714	3.91901285714286	3.85551428571429	3.69259571428571	3.74128	3.81358	3.62568285714286	3.55080285714286	3.78812857142857	3.63547857142857	3.69251857142857	3.74849714285714	3.84211714285714	3.72756	3.62099285714286	3.81943428571429	3.82411142857143	3.60561285714286	3.62851428571429	3.83509	3.74202428571429	3.72993285714286	3.74671714285714	3.65164428571429
ADAM23	4.06149	3.65549333333333	4.29980333333333	4.10502	4.05275	3.94662333333333	3.56294666666667	3.91742333333333	3.49409	3.52748666666667	3.57184333333333	3.86498333333333	4.24065666666667	4.00304	3.41848666666667	3.76925	3.72552666666667	3.95513333333333	3.60573666666667	3.85365	3.614	4.16729	4.71146	4.50948333333333	3.88951	3.87019666666667	3.88775666666667	3.80303666666667	5.06464	3.91405666666667	4.34180666666667	3.80281666666667	4.22594	3.61267333333333	4.06579666666667	3.93017666666667	3.75586666666667	4.31984666666667	4.51667333333333	4.07631666666667	4.23440666666667	4.64889	4.01103	3.31112	4.11023	3.41540666666667	3.86225	3.97775666666667	3.55460333333333
ADAM28	6.093535	6.54848	5.962355	6.0284175	5.89997	5.79807	6.0140975	6.3270925	6.6071675	6.23486	5.973695	6.4163925	6.2664025	6.5294625	6.181065	6.0378125	6.1529275	6.9951	6.2173075	5.8040675	6.09171	6.3688075	6.348365	6.367625	6.0200775	6.1189375	6.397505	6.1760775	5.9086975	6.4652825	6.2778575	6.05633	5.96878	6.0949575	6.5465825	6.4681975	6.24951	5.9464175	5.967455	6.2450075	6.41996	6.0017325	6.11749	5.9197725	6.1358525	5.940475	6.08629	5.9989275	6.3380825
ADAM29	2.84945	2.86965	2.74062	2.76008	3.43173	3.39423	2.80289	3.19465	2.99718	2.7446	3.25229	2.91521	3.34804	3.20721	2.94213	3.07632	2.98782	5.92558	3.30747	3.11213	3.58538	3.0013	3.1333	2.78516	2.97256	2.93067	3.40041	2.91439	2.77636	2.72208	2.92876	3.23855	3.00879	3.35077	3.0537	3.66615	3.07309	3.03367	2.79448	3.21002	2.85717	3.35227	2.74406	2.97719	3.03738	3.31839	2.8905	2.90799	2.74601
ADAM30	3.453585	3.393265	3.468275	3.822435	3.758235	3.5952	3.553135	3.37098	3.57794	3.42542	3.431015	3.808115	3.230995	3.764455	3.249155	3.91546	3.54772	3.50333	3.460735	3.5564	3.397275	3.281305	3.861755	3.37295	3.36581	3.54906	3.75038	3.506265	3.566095	3.518975	3.580675	3.60255	3.352085	3.511615	3.54082	3.621035	3.94694	3.447105	3.5582	3.8287	3.56833	3.653575	3.69971	3.565385	3.969345	3.634145	3.60622	3.69652	3.272305
ADAM32	3.48324	3.52525	3.52307	3.66367	3.4575	3.61025	3.35367	2.83924	3.55128	3.47813	3.84973	3.70876	3.68352	3.52846	3.73161	3.30346	3.87904	3.43843	3.32756	3.52755	3.93726	3.87692	3.48889	3.57448	3.59688	3.79736	3.35613	3.45418	3.60653	3.77192	3.9584	3.9482	3.65836	3.6391	3.68142	3.99805	3.79922	3.39955	3.5276	3.49524	3.80774	3.62281	3.43077	3.99321	3.47257	3.63046	3.91606	3.67999	3.34271
ADAM33	5.65727	6.229405	6.050225	6.070505	6.01949	6.004975	6.31954	6.548095	6.41752	5.80215	6.196005	5.82663	6.102325	6.031645	5.993425	5.87823	5.98701	5.66293	5.756645	5.90371	5.931015	5.909575	6.18074	5.500065	5.82216	5.818495	5.83307	5.845775	5.85172	5.97669	6.34357	6.17344	5.81919	6.098365	5.825535	6.61454	6.082315	5.92513	5.789865	5.926315	5.97621	6.02879	5.60425	5.96306	6.194285	6.189795	6.207835	5.89447	5.688935
ADAM3A	4.69386	4.16899	4.4332	3.90761	3.47216	4.2032	4.39283	3.8506	4.61602	4.45658	4.27833	4.13931	4.43613	3.98435	4.10818	4.26415	4.04881	3.74182	4.01346	4.0192	4.33346	4.04507	4.14434	3.70911	3.71303	4.38068	4.18446	4.00053	4.2755	4.1528	4.01498	3.93778	4.55645	4.17204	4.32462	4.33594	4.27026	4.69881	4.06268	4.12109	4.44328	3.83233	4.37896	4.04934	4.506	4.63215	4.09956	3.73469	3.86525
ADAM5P	3.012765	2.6611	3.13022	2.91144	2.90204	3.24326	2.69689	2.769805	2.871715	2.885445	3.002755	2.671365	2.97182	2.85838	3.138495	2.80635	2.934145	2.87159	3.06483	2.70414	2.85328	2.80746	2.806805	2.751825	2.751305	2.7162	3.05622	2.95189	2.79805	2.947415	2.837595	2.79038	2.86478	2.81803	3.007845	2.916955	2.99725	2.755745	2.731575	2.84846	2.792985	2.94965	3.17868	3.39925	3.12149	2.71272	2.859155	2.90979	2.69844
ADAM6	4.32656	5.04681	4.83527	5.75059	4.55321	4.85461	4.80083	4.95402	5.51359	5.0302	5.37495	5.31068	5.36404	4.97732	4.92407	4.61537	4.48719	4.64882	5.21162	4.70237	5.27092	4.95556	4.64626	4.34481	5.042	4.39609	5.00132	5.23026	4.55765	4.41033	4.38582	5.04116	4.91984	5.22075	4.93666	5.18492	4.57854	5.03346	4.84182	5.01652	4.82827	5.02294	4.88568	5.11316	4.67749	5.03537	5.14825	5.12871	4.48526
ADAM7	3.66985	3.75104666666667	3.61663666666667	4.03041333333333	3.58123	3.76785333333333	3.69534333333333	3.85332666666667	3.73398	3.73584333333333	4.24919	3.60977666666667	3.59935666666667	3.73022333333333	3.65248666666667	3.59967333333333	3.76296333333333	3.53794	3.72789666666667	3.61754666666667	3.63121	3.82716	3.64613	3.48656333333333	3.66546	3.58694666666667	3.71158333333333	3.50357	3.64505333333333	3.96976333333333	3.67322	3.87717333333333	3.68054	3.72714333333333	3.73776	4.00059333333333	3.78900666666667	3.75343	3.82277	3.75561666666667	3.81969666666667	3.96570333333333	3.76352	3.76495333333333	3.81364666666667	3.69139333333333	3.6848	3.87505333333333	3.77720333333333
ADAM8	8.50591	8.33708	7.71528	8.334545	8.313395	8.39458	8.3921	8.500015	7.977495	8.597885	8.64312	8.30264	8.71285	8.38347	8.270235	8.368075	8.480545	8.156015	8.319965	7.927095	8.271815	8.163965	8.231775	8.049705	8.709	8.31073	8.70039	8.15043	8.41715	8.217105	8.147365	8.262875	8.00478	8.363125	8.21123	7.979995	8.25505	8.38915	8.32275	8.20992	8.400385	8.404585	7.964965	8.622535	8.477765	8.45366	8.120015	8.25456	8.373445
ADAM9	3.92647666666667	3.78938333333333	3.73620333333333	3.97063333333333	4.07614	3.77576666666667	4.02973333333333	3.66797	4.38414333333333	3.87645666666667	4.22161	4.04354	3.90296666666667	3.52093333333333	3.75818333333333	3.55555	3.70879666666667	3.74209	3.80951	4.00363666666667	3.54030333333333	3.86061666666667	3.99821333333333	3.65957666666667	4.45780333333333	3.73951	4.18094666666667	3.47853666666667	3.74155666666667	3.97759666666667	4.04981666666667	3.81677	4.10310666666667	4.06357333333333	4.22128666666667	4.19578	4.13006666666667	3.59093666666667	3.55152	3.90675666666667	4.17388333333333	3.62437	3.88290333333333	3.85765666666667	4.07979333333333	3.57994	4.25497333333333	3.90239	4.20794333333333
ADAMDEC1	2.99775	3.06944	2.87104	2.75541	3.12319	3.0206	2.83581	3.21765	3.30003	3.02562	2.87499	3.18417	3.0002	2.94847	2.82664	2.74213	3.55811	3.20632	2.82194	2.84339	3.46363	2.5918	3.25231	3.07579	2.99439	2.53586	3.93199	2.84911	2.51314	2.70645	2.75385	2.90554	3.16688	2.96822	3.10857	3.62951	5.00018	3.1539	2.88783	3.06699	2.94316	2.60725	3.99581	4.13923	2.71427	2.76029	2.97377	2.75976	3.06205
ADAMTS1	3.96362	3.760165	4.06845	3.90529	4.207095	3.79235	4.087045	3.841625	3.95308	4.09386	4.07697	3.963715	4.044585	3.80078	4.198715	3.764635	4.02674	3.949635	3.908665	3.65064	3.924775	3.79783	3.811735	3.722245	4.06941	3.65783	3.91719	3.892085	3.95163	3.59188	3.943225	3.990315	3.705745	4.229535	3.999775	3.73214	3.954645	3.807915	3.827755	4.22504	4.067915	3.916095	3.860985	3.937555	3.880445	4.005475	3.85784	3.81521	3.81865
ADAMTS10	5.42252	5.323295	5.458745	5.386255	5.22723	5.259325	5.304185	5.599285	5.06285	5.1243	5.15562	5.190905	5.23148	5.272585	5.222925	5.437355	4.921515	5.252535	5.01233	5.19235	5.43344	5.38311	5.1511	5.17705	4.916005	5.082335	5.199365	5.676645	5.414305	4.86726	4.809965	5.040485	4.98089	5.306575	4.91714	4.956995	5.280935	5.814485	5.1681	5.32731	4.923835	5.06643	4.652075	5.235575	4.96634	5.51209	4.857015	4.677615	5.41738
ADAMTS12	4.302845	4.627495	4.36253	4.6803	4.75564	4.440045	4.746675	4.24682	4.45893	4.623595	4.65765	4.549785	4.6958	4.619345	4.63284	4.043305	4.413095	4.327145	4.539495	4.34081	4.590055	4.518495	4.201485	4.466095	4.19565	4.096485	4.69925	4.30467	4.515985	4.43642	4.374005	4.56643	4.486645	4.496775	4.964515	4.707575	4.49661	4.686755	4.549995	4.45514	4.365745	4.357925	4.406305	4.886625	4.50757	4.71796	4.655085	4.53368	4.246625
ADAMTS13	4.847205	5.614885	5.60858	5.417685	5.255495	5.08075	5.409575	5.448765	5.1998	5.37758	5.44262	5.50062	5.427985	5.31517	5.400315	5.372035	5.63693	5.610885	5.51751	5.39802	5.27131	5.511755	5.317745	5.31279	5.14455	5.179035	5.692165	5.30928	5.21816	5.40578	5.573255	5.765795	5.288315	5.634965	5.1456	5.37873	5.39336	5.38249	5.72575	5.45624	5.32854	5.568595	5.22209	5.51895	5.33255	5.710775	5.525725	5.534765	5.12921
ADAMTS14	3.78369	4.20799	3.95643	4.31867	3.94651	3.95941	3.83611	3.74772	4.12663	4.38878	4.34882	4.28181	4.63401	4.49161	3.75613	4.23922	4.5129	3.81821	4.00729	3.89496	4.17276	4.29057	4.00777	4.186	4.03378	3.68027	4.11089	4.06656	4.04566	4.04272	3.89526	4.62633	4.02466	4.09025	4.35998	3.97689	3.69798	4.38404	4.4331	3.98607	4.08516	4.63183	4.02113	4.19489	4.55242	4.20755	4.36877	4.04683	3.98648
ADAMTS15	3.98051	4.24609	3.62568	4.367675	4.410365	3.973665	3.693215	4.17704	3.880805	4.19149	4.347935	4.00233	4.19664	4.11897	4.094355	3.97497	3.86524	3.97564	3.94088	4.107655	4.05064	4.270845	3.92488	3.75624	4.127905	3.790915	4.098105	4.08363	4.0693	4.013155	3.7169	4.139815	4.08184	4.12232	3.804635	3.90657	4.00858	3.942975	4.120205	3.87128	3.641935	4.309805	3.905405	4.47552	3.898375	4.115585	4.10685	4.354285	3.58876
ADAMTS16	4.74217	4.94754	4.94306	4.96251	5.10074	5.42278	4.49553	4.79984	5.11008	4.73289	5.04946	4.68663	4.71414	4.72176	4.8722	4.63395	4.6713	4.93816	4.73312	4.95452	5.51674	5.06207	4.46613	4.79385	4.96364	4.7937	4.96977	4.82377	5.0651	4.6891	4.67814	5.10758	4.48697	5.2501	4.50881	5.58968	5.00865	5.08936	4.92874	4.90862	4.77129	5.5203	5.21909	4.87515	4.92488	4.93162	5.22316	4.99057	4.15461
ADAMTS17	5.32106	5.61324666666667	5.45156	4.99201	4.96839666666667	5.03438333333333	5.15858	4.67342333333333	5.25059666666667	5.18116333333333	5.15791	5.58667666666667	5.04895	5.15111	5.14477	5.67488666666667	5.01584666666667	5.10240666666667	5.22806666666667	4.98013333333333	4.89170333333333	4.97971666666667	4.91563333333333	5.69905	5.32576	5.51590666666667	5.16968333333333	5.01445	5.08937	5.19505666666667	4.89669	4.91749333333333	4.91749	5.43127666666667	5.17040333333333	4.80623333333333	5.03045666666667	5.30403333333333	5.51864	5.30709666666667	5.41560333333333	5.12564333333333	4.81349	5.50413333333333	5.35604333333333	4.99087	5.17021	5.05810333333333	4.62315666666667
ADAMTS18	4.05074	3.93968	4.44354666666667	4.20202333333333	3.78136666666667	3.94372333333333	4.07610666666667	3.82997333333333	3.76287	4.11758	4.33793666666667	3.97543666666667	4.05262333333333	4.005	4.05357333333333	4.19947333333333	4.10838	3.73550666666667	4.14433666666667	4.00282666666667	4.16758333333333	3.77001666666667	3.92413	3.75415	4.05466333333333	3.74721	4.14944	3.99157333333333	4.08327333333333	3.90915333333333	3.87868666666667	4.03255	3.98054333333333	4.14935666666667	3.79438	4.06443333333333	4.53803333333333	3.74795333333333	3.96313333333333	4.08751666666667	4.01180666666667	4.07297	3.99943333333333	4.33378666666667	3.96921666666667	4.01677666666667	3.97889	3.96219333333333	3.81983666666667
ADAMTS19	2.93163	2.989505	2.95355	3.184445	2.752305	3.01506	2.838325	3.12377	3.31606	3.641785	2.9691	3.128555	3.394735	2.9511	3.035295	3.41968	3.34922	2.922755	3.23264	2.92979	3.11992	3.084325	3.1559	3.0727	3.17709	3.13673	3.240285	3.22459	3.173645	3.23243	2.97001	3.24259	2.722645	3.0406	3.370545	3.434695	3.04484	3.07486	3.099955	3.13285	3.02862	3.129	3.167765	3.258075	3.286255	3.304055	2.818145	2.99676	3.12747
ADAMTS2	5.24782	5.34643	5.5767	5.782285	5.401325	5.23042	5.065845	5.96783	6.09333	5.403915	5.688675	5.24448	6.022155	5.50608	5.793955	5.42979	5.45085	4.68358	5.690865	5.500145	5.589175	5.38222	5.368615	5.19867	5.522395	4.90534	5.53365	5.343705	5.79394	5.58526	6.039565	5.459695	5.476355	5.728665	6.13631	5.42878	5.690665	5.331175	5.46799	6.196775	5.618005	5.4905	5.225055	5.55909	5.75652	5.481445	5.60546	6.467415	5.35499
ADAMTS20	3.29289	3.45509	3.470315	3.408325	3.484905	3.250995	3.212005	3.425155	3.37453	3.607735	3.350275	3.580985	3.570055	3.190505	3.304565	3.33099	3.533255	3.20819	3.35522	3.27883	3.321855	3.078995	3.355385	3.401465	3.40933	3.313395	3.338805	3.33254	3.63635	3.39465	3.268255	3.31779	3.15702	3.449785	3.403965	3.421205	3.49123	3.249645	3.3242	3.583115	3.39403	3.34971	3.49007	3.45458	3.367135	3.293705	3.38476	3.34918	3.32805
ADAMTS3	3.33694	3.66005	3.66303	3.6039	3.80963	4.17342	3.87291	3.50307	3.62851	3.61197	3.89272	3.85615	3.96706	3.48006	3.97381	3.76417	3.39058	4.30284	4.0565	3.61104	3.61542	3.76406	3.5558	3.71359	3.83787	3.97493	3.36828	3.6427	3.78994	3.83935	4.00525	3.84721	3.48772	3.9829	3.95868	3.77688	3.1703	3.61266	3.49171	3.62894	3.4628	3.66312	3.84088	3.65571	4.33877	3.93041	3.67001	3.47887	3.44564
ADAMTS4	4.63269	5.13147	4.90486	4.87052	4.84384	4.9275	5.03784	4.47676	4.81005	4.95508	5.09991	4.82745	5.24554	5.33989	4.7593	5.06452	5.07679	4.69154	4.88501	4.81494	5.02067	4.66941	4.86246	4.8397	4.74447	4.98702	5.25519	4.97873	4.91821	5.06301	4.63197	5.41553	4.90167	4.77089	4.92848	4.96226	4.61399	4.77218	5.11713	4.77388	4.99943	5.04455	5.33174	4.90838	5.27192	4.64111	5.18854	4.70415	4.6023
ADAMTS5	4.339685	3.689985	3.8911425	3.7277075	3.64933	3.5220425	3.8907375	3.800435	3.510425	3.20499	3.839145	3.5576675	3.880905	3.5560075	3.4010775	3.4514325	3.7132025	3.9674975	3.5193075	3.305925	3.5740025	3.4741375	3.7999	3.8136775	3.5553175	3.8633875	3.75523	3.578315	3.3734225	3.755245	4.148995	3.6063025	3.425335	3.1373025	4.48823	3.6151975	3.83552	3.6149975	3.5470275	3.9365525	3.4226675	3.10335	4.13997	3.4879575	3.641325	4.02142	4.0973375	3.9091775	3.4389575
ADAMTS6	3.47408333333333	3.18008333333333	3.59812333333333	3.44125666666667	3.61236666666667	3.60316666666667	3.73198	3.72084	3.43688666666667	3.53540666666667	3.54316666666667	3.65462666666667	3.85515666666667	3.83528666666667	3.37311666666667	3.50263	3.648	3.58396333333333	3.69212333333333	3.37456666666667	3.5	3.37824	3.68755666666667	3.53523	3.60079333333333	3.7662	3.79977333333333	3.51352666666667	3.45065	3.48561666666667	3.47191666666667	3.62797333333333	3.40597333333333	3.82822666666667	3.69348666666667	3.74712666666667	3.56211333333333	3.38414333333333	3.34532	3.50433666666667	3.53072666666667	3.67992	3.48839666666667	3.40221333333333	3.56795666666667	3.39295666666667	3.38625333333333	3.62947666666667	3.52066666666667
ADAMTS7	4.55512333333333	4.99599666666667	4.75394666666667	4.87875333333333	4.82845666666667	4.77843	4.77743	5.52201	4.81183333333333	4.69591333333333	5.21614	4.80558	4.84663333333333	5.18887333333333	4.96723	4.9906	5.09853666666667	4.65042666666667	4.4752	4.70994333333333	4.78956	5.10899	4.78721666666667	4.40461	4.73658	4.86877666666667	5.11495	4.70964333333333	4.86262	4.80462	4.82241	4.74104	4.91920666666667	5.08262666666667	4.67798666666667	4.57167333333333	4.73599666666667	5.21242666666667	4.71319666666667	4.53529666666667	5.05543333333333	4.80375333333333	4.57217333333333	4.90207666666667	5.32901666666667	4.95442333333333	5.03075333333333	4.74872	4.51253666666667
ADAMTS8	4.49754666666667	5.24704666666667	4.71775333333333	4.89386333333333	4.80845666666667	5.11661333333333	4.79283666666667	5.07931333333333	4.79476666666667	4.74673333333333	5.56506666666667	4.66349	4.83703333333333	4.88007666666667	5.37896666666667	5.04263333333333	4.91126333333333	4.50901	4.52860666666667	4.93742333333333	5.09853333333333	5.35214	4.82122333333333	4.84498666666667	4.92846333333333	4.56807	5.05677666666667	4.57648	4.67756666666667	4.65736333333333	4.8522	5.0536	4.84351	5.28986	4.97768333333333	4.91974	4.74759666666667	4.95482666666667	4.98689333333333	4.95892666666667	4.85354666666667	4.89178666666667	4.88087666666667	4.83506666666667	5.24108	4.91577666666667	4.68806	5.11732333333333	4.80097
ADAMTS9	3.6199275	3.881475	3.97159	3.906715	3.7550125	4.150345	3.7793475	3.659295	3.69046	3.8778575	4.019795	3.8174375	4.22899	3.7436425	3.9043625	3.61923	3.65255	3.62183	4.020745	3.8655225	3.869005	3.933715	3.624155	3.7750275	3.770815	3.75259	4.1903875	3.96995	3.81976	3.73516	3.8328075	3.67476	3.6440775	4.0220725	3.7157825	3.8489375	3.89621	3.906045	3.639855	3.7995875	3.81541	3.856145	3.97028	3.898615	3.772845	4.03256	4.0614175	3.895555	3.610545
ADAMTSL1	3.583885	3.92144333333333	3.88400333333333	3.65541166666667	3.74402166666667	3.75285166666667	3.824295	3.57223833333333	3.55838833333333	3.63965	3.76887666666667	3.61538	3.97509333333333	3.803495	3.93802	3.67505166666667	3.8267	3.87549166666667	3.694705	3.74254333333333	4.01607666666667	3.690875	3.77281166666667	3.75513166666667	3.87624833333333	3.53479166666667	3.957815	3.74382166666667	3.72817666666667	3.757925	3.71904833333333	3.88693833333333	3.75990166666667	3.72854166666667	3.758665	3.72510833333333	3.64318666666667	3.90053666666667	3.710275	3.714935	3.780165	3.67629833333333	3.66091833333333	3.70001166666667	3.686975	3.803525	3.95144166666667	3.69318166666667	3.5827
ADAMTSL2	4.94053	5.22331	5.39024	5.49833	5.21204	5.02074	5.06013	5.69223	5.46211	5.3239	4.93138	4.6768	5.09958	4.9198	5.38879	4.97957	4.96628	5.11467	5.32601	5.14739	5.4106	5.0661	5.04667	4.8846	5.0556	5.0278	5.04681	5.06274	5.10536	5.60034	4.89648	5.26819	5.03223	5.34301	5.26791	5.59394	5.00169	5.29372	4.92389	5.12035	5.04207	5.56344	5.15383	5.23297	4.65701	5.23378	5.24259	5.06383	4.75451
ADAMTSL3	4.212275	4.50346	4.833125	4.53243	4.4765	4.50377	4.22172	4.67592	4.702135	4.441425	4.604875	4.261495	4.48958	4.53296	4.644615	4.522895	4.48866	4.375895	4.43981	4.39402	4.51054	4.472885	4.265575	4.101115	4.479395	4.030955	4.56676	4.28272	4.577115	4.43329	4.27694	4.56671	4.11103	4.64484	4.30758	4.078655	4.404435	4.486345	4.64205	4.27338	4.1278	4.503835	4.39895	4.263565	4.697805	4.568605	4.72127	4.552935	4.269485
ADAMTSL4	6.342625	6.607575	6.745575	6.392155	6.62196	6.806905	7.064235	6.56998	7.50166	6.63466	6.729115	6.299865	6.981045	6.745855	6.680725	6.54594	6.61636	6.070135	6.29921	6.50935	6.819875	7.04226	7.13324	6.306085	6.38338	6.261945	6.336325	6.938265	7.57591	5.915325	6.733325	6.72313	6.62484	6.76624	6.07529	6.087355	6.889365	6.35608	7.412425	6.906335	7.509165	6.975665	6.54465	7.134775	6.49809	7.03215	6.81882	6.71107	6.952145
ADAMTSL5	6.04095	6.24258	6.2987	5.8639	5.65731	5.73605	5.50113	5.74154	5.70309	6.05575	5.91542	5.8669	6.31375	6.39223	6.6571	6.01899	5.76935	5.6765	5.81099	5.78485	5.71093	6.11019	6.05539	5.56572	5.89229	5.27849	6.12293	5.61096	6.00072	5.68973	5.11504	6.0206	5.63776	5.62497	5.86846	6.01222	6.2182	6.05171	6.02602	6.08923	5.55967	6.06075	5.45387	5.91389	5.50632	6.10934	6.06124	6.24732	6.13005
ADAP1	9.074305	9.067295	9.524985	9.152835	9.17953	9.62215	8.318355	9.640185	8.6665	9.20069	9.00746	8.494515	9.52716	9.08326	8.89627	8.761775	8.802225	8.719045	9.1941	8.62104	9.31432	8.99189	8.493045	8.409825	8.714105	8.840975	9.62868	8.795	9.02082	8.367185	8.53512	9.326265	8.44611	9.09356	8.793395	8.935375	9.231825	8.575755	9.37971	9.231105	8.324555	8.818435	8.581985	8.8411	8.544565	9.57353	9.070795	9.17251	8.667245
ADAP2	6.830815	7.70238	7.343915	7.03633	7.173455	7.244245	7.28079	7.233715	6.923175	7.1601	7.375015	6.56631	6.88315	7.159795	7.80962	6.941575	7.380995	7.097085	7.059485	7.464	7.36732	7.69227	7.484105	7.09772	7.118825	7.030485	7.322155	7.29775	7.34378	6.937225	7.21497	7.53837	7.40719	7.215585	7.06835	7.062905	7.716675	6.949495	7.619345	7.48193	6.26102	7.267275	7.362205	7.18249	6.83976	7.511745	7.555635	7.3048	7.15098
ADAR	11.97336	11.9327	12.01534	11.94813	11.90267	12.02994	12.195	11.97984	12.14431	12.56553	12.17195	12.20294	12.06299	12.06402	12.3087	12.35295	12.15212	11.83324	12.04143	12.36338	12.20522	12.17874	12.12543	12.11576	12.19513	12.00058	12.09164	12.27448	12.55818	12.09006	12.20829	12.24847	12.2973	12.27136	11.73459	12.31536	12.29059	11.84396	12.03561	12.17155	12.18289	12.48688	12.20254	12.52833	12.06878	11.94382	12.04477	12.1135	12.46065
ADARB1	5.603864	5.849952	5.564022	5.738946	5.433948	5.814152	5.660846	5.494404	5.532534	5.766722	5.593772	5.57307	5.609636	5.682332	5.782842	5.66542	5.665318	5.75617	5.691092	5.634922	5.626814	5.582762	5.785542	5.735192	5.378428	5.793348	5.632064	5.595552	5.517962	5.439104	5.653482	5.652302	5.50381	5.445848	5.484568	5.353502	5.733498	5.742972	5.743198	5.660286	5.61363	5.734004	5.615298	5.400342	5.61305	5.809576	5.54587	5.722438	5.255326
ADARB2	4.04026	4.85205	4.36007	4.17057	4.32348	4.867615	4.225875	4.495165	4.5734	4.614165	4.734565	4.305995	4.848245	4.70908	4.65958	5.3544	4.35324	4.768035	4.390615	4.36157	4.212085	4.33765	4.036695	3.890355	3.98314	4.79032	4.362405	4.079245	4.39102	4.564405	4.23613	4.387905	4.61774	4.78255	4.18071	4.113	4.337785	4.839895	4.431935	4.43771	4.265325	4.44838	4.321085	4.76478	4.54486	4.44992	5.427075	4.809685	4.40405
ADAT1	7.3197	7.85206	7.24681	6.49295	7.69469	7.47773	7.50037	7.31083	7.14488	7.28803	7.36747	7.72523	7.35821	7.19317	7.62005	6.66973	7.12274	6.96981	6.61019	7.5752	7.05957	7.83521	7.31388	7.54812	7.56165	7.53038	7.53411	7.49078	7.4683	6.73056	7.41473	7.02093	7.56852	7.04541	7.33518	7.15865	7.59451	7.18244	7.64714	7.27793	7.58737	6.82273	6.98611	7.5554	7.8344	7.88532	7.52291	7.32822	7.65092
ADAT2	4.82249	4.370745	3.842815	4.829865	4.83444	4.37425	4.956905	4.175095	4.57091	4.562095	4.00786	4.53027	4.18876	4.989345	4.157625	5.21762	4.62106	5.2302	4.93934	4.83454	4.21981	4.76817	5.005905	5.356885	4.810125	5.31508	4.414985	4.77488	4.16979	4.780445	4.40465	4.69944	4.72215	4.389145	4.73237	3.943495	4.058345	5.04262	4.64494	4.632005	5.204565	5.029545	4.656395	4.7294	5.024865	4.558875	4.505145	5.12293	4.41502
ADAT3	5.04095666666667	5.33539666666667	4.99306	5.46540333333333	5.30984666666667	5.58236333333333	5.19459	5.26878666666667	5.22336	5.23802666666667	5.29674	4.89146666666667	5.52329	5.56186666666667	5.28947	5.34652666666667	5.29952333333333	6.08464666666667	5.26646333333333	5.61104	5.27511	5.64581666666667	5.06965	5.33518333333333	4.94499333333333	4.98502666666667	5.37417333333333	5.51213333333333	5.21128333333333	5.24426666666667	4.83344	5.39665666666667	5.25844333333333	5.28474666666667	5.13289333333333	5.10263	5.42301	5.41569	5.50842	5.30364	4.86131666666667	5.45539333333333	4.96062666666667	5.53341333333333	5.04631666666667	5.65574666666667	5.35327	5.40543	5.25544666666667
ADC	4.29356	4.2541	3.818695	4.59924	4.353485	4.54617	4.2722	4.3541	4.27382	4.681345	4.685045	4.596815	4.461855	4.824245	5.011495	4.747675	4.6186	4.524705	4.451825	4.42832	4.414045	4.610335	4.5375	4.566435	4.546555	4.52455	4.395805	4.54986	4.80452	4.47139	4.25048	4.74066	4.438105	4.517675	4.262645	4.471925	4.22645	4.622465	4.62671	4.686415	4.118065	4.642455	4.33527	4.44281	3.99596	4.925115	4.4856	4.130565	4.51493
ADCK1	6.52546	6.8826	6.94509	6.91493	6.96623	6.63198	7.16098	6.59005	6.92529	7.02871	6.60158	6.44067	6.62584	7.27221	7.03374	6.66886	6.83824	7.61456	6.78862	7.32069	6.94971	7.14607	7.28228	8.00495	6.73222	6.87042	7.01789	7.74205	6.9066	7.21768	6.87432	7.09871	7.09185	6.83952	6.19879	6.35288	7.35128	7.09767	7.11584	7.13827	7.38994	7.11784	7.09834	6.93905	7.37831	7.84951	7.03475	7.33305	6.83048
ADCK2	6.4352625	7.053345	6.69394	6.53577	6.59031	6.8656525	6.2322725	6.62774	6.0663425	6.4962575	6.44181	6.4735225	6.64314	6.3259425	6.9438	6.3427775	6.3667775	6.7644375	6.267455	6.696835	6.6675525	6.775835	6.63571	6.9509175	6.06383	6.51068	6.50825	6.6988125	6.281635	6.35745	6.10799	6.75273	6.5918075	6.2604625	6.397705	6.2534075	6.825795	6.4913775	6.588885	6.5949625	5.9683125	6.66571	5.9528175	6.3537175	6.504325	6.9215475	6.246565	6.28672	6.6473325
ADCK4	5.66406	6.211775	6.26071	6.24411	6.42595	6.26179	5.977775	6.201915	6.29996	6.09621	5.70028	5.702565	6.174845	6.067585	5.812055	6.40847	6.01823	6.4481	6.19988	6.270975	5.923495	6.312905	6.326515	5.80802	5.919035	6.304085	6.11665	6.24097	6.043075	5.908675	6.319055	6.26797	6.05966	6.58432	5.7396	5.926595	6.354555	6.10577	6.221495	6.334755	6.446045	6.39386	5.969325	6.46995	6.156535	6.31875	6.164615	6.05384	5.99894
ADCK5	4.55898	4.95272	5.08259	4.59833	5.46632	4.50199	4.05707	5.16262	4.54939	4.57449	4.90563	4.47306	5.14159	4.64895	4.2125	4.42236	4.4003	5.07114	4.67957	4.46286	4.3601	4.82813	4.78418	4.91809	4.12007	4.77989	4.30021	4.50396	4.62199	5.02215	4.83037	4.38267	4.43041	4.6403	4.71029	4.0156	4.38427	4.9747	4.70809	4.64304	4.56841	4.5526	4.00901	4.23917	5.13234	4.66067	4.15738	4.46885	4.26865
ADCY1	4.547154	4.986998	4.840414	5.172572	4.807012	4.908598	4.944452	4.980784	4.780474	4.86696	4.840864	4.789198	5.042032	4.683784	5.153682	4.804766	4.97895	4.738166	4.806392	5.055798	4.85854	4.955212	4.751296	4.602612	4.71991	4.890634	4.656874	4.883386	4.631528	4.910216	4.79808	4.911978	4.856086	4.966406	4.70239	4.924234	4.871078	4.807532	4.72304	4.940798	4.810924	4.902708	4.863626	4.86787	4.943796	4.796758	4.901668	4.993776	4.660758
ADCY10	3.749745	3.53831	3.990105	3.91808	3.60277	3.706905	3.712	3.69856	4.17071	3.604135	4.10846	4.22862	3.742445	4.01995	3.750375	3.79146	3.62517	3.44531	3.55175	3.47277	3.75747	3.766185	3.71723	3.438585	3.49539	3.54488	4.169965	3.466325	3.672035	3.513785	3.616835	3.721855	3.49182	3.82718	3.66677	3.66585	3.76302	3.75384	4.15762	3.68378	3.607105	3.68651	3.733305	3.955115	3.75256	3.74747	3.835325	3.446315	3.491765
ADCY2	4.05788	4.27653	4.31234333333333	4.06024333333333	4.07726333333333	4.16116333333333	3.94136	4.28773	4.06059666666667	4.00458666666667	4.60944333333333	3.90955	4.19171	4.06125	4.15722333333333	4.094	3.90494666666667	4.12438666666667	4.17316666666667	4.01819333333333	4.12945333333333	3.90162333333333	3.8086	3.84181333333333	4.21484	3.94307	4.43370333333333	4.16600666666667	4.02233333333333	3.88714333333333	3.77397333333333	4.05096333333333	3.83990333333333	4.31185333333333	4.01661	4.39986666666667	4.58265333333333	3.9477	4.01252	3.93552	3.76154	4.12746	3.83581	4.40269666666667	4.28512333333333	4.10541666666667	4.36441666666667	4.26707	3.77175666666667
ADCY3	6.79201	6.88216	5.60946	6.13299	6.457835	6.95086	6.007005	6.37994	6.584095	6.34187	7.089385	6.650015	6.840375	6.84557	6.773515	6.710085	6.35436	6.80094	6.431335	6.546645	6.39518	6.62673	6.27814	6.8687	6.461875	6.857165	6.87164	5.97781	7.286475	6.440065	6.85876	6.990095	6.556025	6.57773	6.41687	6.248855	6.30512	6.94399	7.02668	6.839525	7.044365	6.82072	6.40305	6.43673	6.63302	6.71725	6.5294	6.300715	5.95013
ADCY4	7.30325	7.49098	8.30418	8.63652	8.68802	7.85586	7.76649	8.33993	9.35271	8.62508	7.71958	7.34258	7.99586	8.75817	7.63749	8.18363	8.04735	8.2081	9.19281	8.32383	8.32148	8.56557	8.9468	7.87413	8.37024	7.5092	8.12045	8.81011	8.38108	8.2872	8.65317	8.23345	8.09078	8.87899	7.68232	6.60063	8.47794	8.06144	8.5636	8.28361	8.02959	8.71766	8.00681	9.05156	8.50136	8.10268	8.26523	8.57889	8.14183
ADCY5	4.31389	4.98496	4.70424	4.957905	4.827665	5.11679	4.829485	4.823315	4.851245	4.985865	4.93886	4.75873	4.78433	5.15397	4.95645	4.85209	4.91367	4.59492	5.05784	4.59896	4.956465	4.567935	4.76908	4.542845	4.809485	4.6427	4.616795	4.570595	4.88566	4.428	4.79153	4.986725	4.477875	5.076115	4.698915	4.770695	4.651585	4.9954	4.86583	4.92365	4.49499	4.908825	4.773555	4.72788	4.969765	4.99019	4.72696	4.85562	4.648475
ADCY6	3.96602	3.90372	4.23065	3.85723	3.94176	3.95996	3.80877	4.50001	3.82819	4.50554	4.50052	4.07096	3.96428	3.98043	3.81174	3.7418	3.85568	3.74709	3.56827	4.79429	4.16123	3.76949	3.68091	3.7169	3.67391	3.56752	3.98168	3.98968	3.58664	4.17737	3.31188	3.90572	3.71617	3.80448	3.64199	3.51576	4.39157	3.86793	3.9225	4.21688	4.00165	4.23843	3.32552	3.50235	3.78978	3.91191	3.91758	4.43901	3.90038
ADCY7	7.09122	7.5948	6.753065	6.867575	7.543915	7.62374	7.117275	6.980235	7.169885	7.577545	6.94975	7.43758	6.87531	7.552045	7.412265	6.96761	7.350955	7.020345	7.330795	7.246545	7.340815	7.32297	7.328495	7.587845	7.92952	7.37754	7.466185	7.111815	7.79882	7.253265	7.3968	7.444495	7.4229	7.191775	7.28111	7.30356	7.284245	7.29979	7.231405	7.40411	7.735195	7.329265	7.31786	7.304525	7.01624	7.11189	7.624555	7.397985	7.57426
ADCY8	4.11936	4.6571	5.20941	4.56554	4.6268	4.6031	4.77241	4.64692	4.5804	4.35115	4.48589	4.52974	4.62177	4.87955	4.49931	4.1073	4.343	4.81097	4.68315	4.57327	4.49941	4.70823	4.80963	4.45674	4.26254	4.40383	4.46667	4.50098	4.68568	4.21676	4.84126	4.24687	4.08086	4.53326	4.80227	4.8589	4.26839	4.28714	4.57319	4.44678	4.36771	4.6363	4.29952	4.41355	4.50297	4.91582	4.41784	4.15113	4.44512
ADCY9	5.77904	5.80707333333333	5.547	5.90012333333333	5.98832333333333	5.56473	5.74577333333333	5.46544333333333	5.55001	6.03768333333333	5.83047333333333	6.01131666666667	5.95878333333333	5.72738333333333	6.04490333333333	5.82718666666667	5.64516333333333	5.44028666666667	5.35530333333333	5.65735666666667	5.89785666666667	5.83171	5.65428666666667	5.54027	5.62352	6.08853666666667	5.96798333333333	5.88455	5.92335666666667	5.62219666666667	6.00121	5.93967	5.74907666666667	6.11658333333333	5.70144333333333	5.70656333333333	5.61592666666667	5.64684666666667	5.72961666666667	5.61795	5.43358333333333	5.93912333333333	5.98331666666667	5.88791333333333	5.79024333333333	5.93314	5.85238333333333	5.98047333333333	5.69387333333333
ADCYAP1	2.88648	3.172405	3.17237	3.515575	3.33353	3.485085	3.30573	3.561705	3.62568	3.13494	3.367215	3.232695	3.348935	3.23502	3.2447	3.210855	3.26778	3.17313	3.189395	3.07945	3.40723	3.225325	3.110875	3.07027	3.176765	3.27187	3.64034	3.162475	3.00693	3.19829	3.370555	3.679705	3.0192	3.206795	3.174515	3.541745	3.30739	3.0309	3.16938	3.17428	3.48189	3.17063	3.158825	3.31836	2.83277	3.24226	3.58495	3.090845	3.16727
ADCYAP1R1	3.555205	3.56525	3.37422	3.432175	3.56982	3.402	3.481565	3.86995	3.585315	3.44778	3.77237	3.29224	3.63901	3.49117	3.250025	3.630465	3.508535	3.259325	3.538875	3.227445	3.83408	3.16312	3.63417	3.322145	3.44841	3.1742	3.721985	3.409365	3.372685	3.4285	3.18576	3.35954	3.15271	3.607375	3.52574	3.417745	3.28988	3.62823	3.3022	3.421085	3.47055	3.56223	3.47204	3.214965	3.326685	3.307025	3.5656	3.294145	3.31282
ADD1	7.5194275	8.0122575	7.5260975	7.85891	7.6355475	7.585085	7.81323	7.66895	7.8966325	7.67592	8.044925	7.81011	7.828605	8.02759	7.77227	7.55179	7.790995	7.3770375	7.651115	7.8930075	7.5968825	8.05415	7.5299025	7.7124025	7.76944	7.652735	7.7571225	7.8127425	7.8813925	7.8080775	8.0528875	7.6613275	7.7487	7.81927	7.8030575	7.2960925	7.7232725	7.93869	7.830645	7.72698	7.835495	7.7863925	7.50428	7.79601	8.0397875	7.730795	7.721195	7.6934275	7.7766575
ADD2	4.915344	5.204874	4.814298	5.127926	4.921428	4.925516	5.072978	4.784718	5.132826	4.956744	5.169928	4.704688	5.068822	5.086992	5.115158	5.072376	5.023274	5.026356	4.980528	4.959512	5.057588	5.272462	5.078366	4.844682	4.70013	4.754478	5.01464	4.98219	4.96583	4.953676	4.927328	5.217852	4.748176	5.034952	5.186726	4.948606	5.197662	5.336882	4.7951	4.879	4.990192	5.024972	4.934764	4.879404	5.320248	5.105904	4.8263	5.015878	4.707274
ADD3	9.428455	8.634335	8.67883	8.412945	8.6378925	8.702345	8.7434925	8.76794	8.6546275	8.871785	8.981535	9.51906	8.6528175	8.391705	8.50344	9.1198375	8.523455	8.4341125	8.7282075	8.832735	8.4881575	8.4118525	8.44501	9.058755	9.2545375	9.1301475	8.8188625	8.443425	8.76156	9.008735	8.9673875	8.3067175	8.7792925	8.76169	9.030875	8.7392125	8.48227	8.65243	8.638315	8.8497575	9.3299775	8.5648625	9.2376825	8.352	8.3301075	8.44887	9.0199925	8.5087825	8.9516175
ADH1A	3.22738	3.39037	3.82767	3.86593	3.53799	3.56684	3.85245	3.61427	3.9151	3.36054	3.79352	3.60106	3.21055	4.07874	3.92164	3.78653	3.94428	3.85036	3.96115	3.42064	3.40067	3.5449	3.78418	3.64817	3.52417	3.61767	3.94243	3.291	3.6615	3.363	4.00174	3.82336	3.61889	4.2656	3.56193	3.7439	3.65269	3.90605	3.55399	3.66585	3.67638	3.84101	3.31286	3.49173	3.69345	3.60882	3.78852	3.47013	3.45068
ADH1B	3.3459375	3.38071	3.3963575	3.6100725	3.4231025	3.4482825	3.315965	3.511575	3.37528	3.437995	3.3761875	3.5544475	3.3554775	3.47633	3.57651	3.361695	3.469415	3.6145	3.64338	3.3219075	3.340865	3.2546325	3.560875	3.3977375	3.407675	3.4110825	3.6127525	3.3763225	3.3269075	3.5619375	3.4309125	3.31969	3.273465	3.450815	3.3992125	3.702465	3.5862225	3.4047875	3.3905825	3.5222325	3.493165	3.5034475	3.4328775	3.5348475	3.33276	3.4904425	3.3908825	3.4370075	3.297945
ADH1C	2.5312	3.47865	3.48949	3.18597	3.02392	2.95571	3.04997	3.06528	2.857	3.02791	2.89843	2.98285	2.70914	3.02948	2.76922	2.88768	3.13622	2.71807	2.98771	3.10408	2.94389	3.15852	2.78501	2.98755	2.71324	2.84737	2.97465	3.08867	2.67971	3.25615	3.13206	3.13819	2.8139	3.16471	3.20375	2.99716	3.45503	3.5271	3.04016	2.99905	2.80062	2.84162	2.42286	3.11695	3.04383	3.07501	3.08954	2.97718	2.73435
ADH4	4.5552275	4.7929125	4.57671	4.4903125	4.5341875	4.4557875	4.492815	4.7870075	4.6024	4.50771	4.4943825	4.5824525	4.496055	4.50966	4.5551175	4.7169225	4.48503	4.5551525	4.49415	4.5489925	4.61668	4.4101775	4.3983525	4.5424775	4.524135	4.5219025	4.569235	4.4788975	4.5848825	4.4024575	4.5175575	4.5928675	4.6525375	4.6772425	4.550995	4.90264	4.6753275	4.528625	4.4948325	4.492285	4.553645	4.5852975	4.728845	4.786275	4.6745775	4.45578	4.5214525	4.5929	4.70875
ADH5	6.52758	6.26628	6.339285	6.57369	6.31987	6.299955	6.388055	6.5199	6.13329	6.06709	6.00855	6.87502	5.96821	6.332685	6.174485	6.675795	6.335705	6.78235	6.253845	6.58423	6.353785	6.39121	6.53547	6.886675	6.44809	6.76228	6.42719	6.22706	6.082735	6.723485	6.144025	6.23209	6.773085	6.521015	6.945105	6.745025	6.288685	6.426655	6.389305	6.544025	6.600665	6.560425	6.546095	6.48622	6.06593	6.32872	6.095445	6.739545	6.7732
ADH6	3.68919	3.930295	3.458465	3.503505	3.436225	3.85201	3.80156	3.61908	3.529705	3.74729	3.892125	3.89708	3.673285	3.628135	3.651405	3.9966	3.635435	3.81225	3.840375	3.395545	3.753325	3.8571	3.907045	3.6715	3.684255	3.782165	3.770055	3.55937	3.80552	3.696145	3.702885	3.605095	3.838185	3.77053	3.42672	4.093135	3.43636	3.680805	3.57665	3.69547	3.88554	3.73812	3.578915	3.73864	3.83594	3.81202	3.974185	3.56015	3.666765
ADH7	2.39397	2.8397	2.86222	2.62806	2.84865	3.10155	2.68724	2.90826	3.37823	2.7846	2.65563	2.32861	2.73483	2.75246	3.05015	2.89545	2.99569	2.37736	2.6982	2.51586	2.98243	2.67247	2.46385	2.42025	2.89806	2.68199	3.21807	2.64702	2.5619	2.38503	2.59172	2.56962	2.54136	2.69135	2.54798	2.48527	2.43246	3.01519	2.69434	2.65821	2.70342	2.66572	2.5982	2.32946	2.94361	2.77338	2.5855	2.56879	2.6429
ADHFE1	7.10746	7.16803	6.6139	6.67748	7.04393	6.74697	7.20524	6.59388	7.02818	7.29656	6.56204	6.76251	6.21004	7.04866	6.34488	6.44212	6.89548	7.33617	7.19849	7.21221	6.98199	7.18914	7.0542	6.90049	6.99175	7.18506	6.87961	6.92679	6.87081	7.17472	7.08956	6.99418	7.1544	7.03164	7.06988	6.79788	6.44255	6.6351	7.13799	6.91759	7.45351	7.09751	7.37542	7.03339	7.3653	6.57799	6.7024	6.80394	7.18054
ADI1	9.23859	9.057905	9.344505	8.817625	8.79841	9.052365	9.202905	8.94931	8.900465	8.924535	8.97802	8.925185	8.96805	8.244085	9.28403	8.73529	8.895985	8.978365	8.997075	9.08676	8.872195	9.2939	9.15597	9.151585	8.984195	8.92263	9.091935	8.8937	8.784915	9.102295	8.87585	9.062495	9.36248	8.984735	8.92104	9.10643	9.40572	8.988925	9.15355	8.775845	8.424385	8.978155	9.09892	8.786845	8.886655	8.45073	9.31379	8.976345	9.052965
ADIG	5.31723	5.84164	4.8631	5.71058	5.41352	5.41961	5.685855	5.343005	5.507515	5.43415	5.64599	5.82634	5.455235	5.07025	5.692905	5.61596	5.251765	5.156095	5.412475	5.064665	5.879215	5.143785	5.26509	5.02585	5.468825	5.3029	5.684925	5.472985	5.557265	5.394215	5.420285	5.596065	5.296725	5.776295	5.3015	5.43185	5.328115	5.516435	5.383835	5.26252	5.056695	5.90938	5.24101	5.40165	5.35763	5.65118	5.87478	5.71438	5.21387
ADIPOQ	3.11053	3.22794	3.90148	3.83371	3.58303	3.49282	3.19357	3.33433	3.58431	3.13367	3.32501	3.20507	3.55978	3.49669	3.45674	3.11564	2.95372	3.49042	3.24844	2.94195	3.24763	3.05994	3.04358	3.05565	3.39581	3.54316	3.74603	3.34698	2.98775	2.85384	3.66954	3.466	3.03468	3.12505	3.48386	3.63236	3.38088	3.11503	3.44468	3.61335	3.3908	3.69114	3.22816	3.42204	3.67179	3.11222	3.0152	3.2745	2.83436
ADIPOR1	10.16761	11.61929	11.43172	11.19804	10.95663	10.53368	11.34357	10.90628	11.75848	10.52788	11.97336	11.30995	11.37262	11.64116	10.74748	11.06359	11.55493	9.58978	10.78407	11.14988	10.70098	11.22879	10.48004	10.25988	11.13993	10.64122	10.89324	10.98976	11.10993	11.47478	12.0468	10.87318	10.9575	10.83265	11.93973	11.13825	10.54325	11.27006	10.51425	10.00785	11.34996	10.9905	10.27634	10.69619	11.71092	9.83409	10.99224	10.14537	11.36753
ADIPOR2	8.80277	8.6245	8.88329	8.80589	8.75121	8.77918	8.65549	8.6777	8.67443	8.85996	8.85528	8.86975	8.72052	8.54267	8.82169	8.75504	8.70673	8.65105	8.62833	8.93411	8.65623	8.75359	8.73822	8.7925	8.7155	8.85987	8.56736	8.80051	8.72567	8.95494	9.02074	8.72972	8.83506	8.57406	8.73117	8.67136	8.54526	8.68459	8.82847	8.76833	8.49065	8.7635	8.81109	8.5841	8.6747	8.61226	8.8707	8.83491	9.12219
ADK	7.10885	6.4129	6.42737	6.70825	7.431875	6.13801	6.95219	6.853355	6.048355	6.293375	6.81485	6.987985	6.222205	6.7172	6.77409	6.48561	7.080505	7.785005	6.688155	6.44718	6.215435	6.34652	7.55263	7.08114	6.60132	7.30158	6.133145	6.44332	5.89125	7.00972	7.03655	7.03739	6.961365	6.07518	7.101485	6.507845	6.016265	6.41357	6.484585	6.196935	6.59458	6.87926	7.19039	6.042825	6.777375	6.66258	6.539195	6.504505	6.51589
ADM	11.35119	10.66267	10.55372	10.46167	10.25629	10.58133	11.07319	10.98582	10.48767	11.2648	11.47199	11.00596	10.81495	11.07032	10.48237	11.82182	10.81057	10.19353	11.03235	10.80196	11.32118	10.25639	10.87588	10.86607	11.10786	10.58622	11.12643	10.6885	11.60433	10.26438	10.37443	11.305	10.54999	10.38497	10.34669	11.19346	10.63818	10.3548	10.65505	10.78433	10.4568	10.60938	10.98862	11.609	10.68565	10.26396	10.65199	11.0289	10.27916
ADM2	6.28418	7.04329	6.51874	6.7653	6.36447	6.64541	6.39753	6.49488	6.20384	6.22312	6.84032	6.42118	6.72117	6.68739	6.87838	6.28642	6.87042	6.48579	6.5117	6.44168	6.56342	6.86137	6.67793	6.55555	6.41605	6.71563	6.65962	6.56797	6.41993	6.28019	6.67663	6.70871	6.44752	6.73822	6.59199	6.73245	6.439	6.4977	6.54723	6.27574	6.61868	6.43314	6.19475	6.23332	6.55559	6.82874	6.69354	6.36596	6.22426
ADNP	8.44434	7.53938	7.579565	7.444125	7.537785	7.347535	7.96707	7.40337	7.70261	8.102135	7.47244	8.09927	6.823295	7.09651	7.797535	7.59597	7.903765	8.094015	7.693555	8.06591	7.46875	7.56497	7.702725	8.243875	8.22908	7.921735	7.573175	7.59974	7.534055	8.57048	8.02844	7.745165	8.341315	7.585695	8.224045	8.174225	7.929785	7.695445	7.67034	7.76011	8.416515	7.38407	8.005635	7.53287	7.5349	7.57596	7.668645	8.012855	8.526565
ADNP2	7.05911	7.109825	7.0445	6.381945	6.785065	6.72209	7.013615	7.19071	6.903035	7.081705	7.0704	7.18801	6.82484	6.793475	7.08	6.854405	6.79202	6.64245	6.54598	6.96227	6.853295	7.187245	7.226455	7.04204	6.98526	7.185985	6.87026	7.059695	6.83424	6.909835	7.11167	6.880115	7.241815	6.80197	7.15447	7.041585	7.295775	6.548155	6.937785	7.19821	7.032125	6.59068	6.90275	7.16562	6.769355	6.936585	6.93147	6.948615	7.617205
ADO	7.461615	7.001465	6.553035	5.98021	6.774265	6.742545	6.564645	6.752215	5.839365	6.982375	6.43685	6.825675	6.127025	6.298505	6.789395	6.91946	6.451225	7.096255	6.092355	6.87029	6.523485	6.5189	6.669325	7.48403	7.152435	7.50217	6.767625	6.6332	6.911655	7.042915	6.39101	7.0841	7.140565	5.586315	7.5041	7.63653	7.268595	6.77045	6.391725	6.594275	6.84787	6.01348	6.9433	5.900875	6.568195	6.60987	6.321545	6.66057	7.11643
ADORA1	5.781375	6.209895	5.58469	6.018765	5.652805	6.223545	5.91128	5.893165	6.08343	5.82766	6.28872	6.06185	6.223165	6.209705	6.287395	5.88997	5.766245	6.11582	5.90246	5.752905	5.96656	5.97881	5.89797	5.80351	5.783105	6.05641	6.06329	6.058115	5.79541	5.6752	5.995215	6.07132	5.590485	6.180255	6.188595	5.56629	6.097815	5.9723	6.089205	6.074195	5.64909	6.14395	5.504565	6.17402	5.784035	6.169165	6.266125	5.88808	5.88943
ADORA2A	10.1995	9.98308	10.32558	9.80391	10.04559	10.36489	9.87955	10.52428	9.10492	10.35563	10.35822	10.3492	10.00679	10.15966	10.20259	10.57172	10.14587	10.47995	10.70788	10.2301	10.29479	9.90297	9.63288	10.42151	9.93401	10.04153	10.4424	9.87311	10.0603	10.02484	9.3537	10.03549	9.94262	10.06216	9.68309	10.03621	9.95085	10.24447	10.31569	10.00873	9.81711	10.16149	9.92304	10.07781	10.05242	10.52815	10.07562	9.91857	9.54439
ADORA2B	4.6636	3.55316	3.99805	3.52597	3.20866	3.79796	3.6516	4.06391	3.36738	4.16256	4.04411	3.49827	3.27857	3.54979	4.47712	3.52273	3.81499	3.91778	3.55332	3.90364	3.45958	4.10256	4.23321	3.75365	3.97178	3.2085	3.77423	4.19813	3.77074	3.44298	3.54922	3.82692	4.08726	4.29756	4.66708	4.37132	3.60056	3.46336	3.60676	3.58314	3.71589	3.50704	4.29647	4.06384	3.29128	3.57027	3.9376	3.63942	3.99824
ADORA3	5.26032	6.087125	6.030745	6.29049	6.974575	6.26214	5.25879	5.15042	6.54758	5.942065	5.713085	6.13793	5.983425	5.977385	5.300165	5.680535	5.79503	5.61076	6.370775	4.93246	5.612065	5.493355	6.16465	5.426655	6.87021	5.32578	5.69161	5.817635	5.99821	6.146395	5.687585	5.594725	5.840505	7.261155	5.415765	6.11088	4.957865	5.27479	5.530105	5.279175	7.247455	5.736795	6.378755	5.63479	6.05068	5.3215	5.6651	5.995495	5.53059
ADPGK	7.603015	7.01711	6.76766	6.98927	6.991875	6.67735	7.22305	7.26897	7.222105	7.10364	6.965	7.57803	6.812615	6.306375	7.469765	6.688045	7.051255	6.48529	6.78584	6.88891	6.71803	7.07554	6.89848	7.059135	7.509615	7.09597	6.95022	7.042565	7.31064	7.21052	7.14106	7.029675	7.31022	7.15575	7.458125	7.679395	7.317405	6.502575	7.159025	6.638265	7.451325	6.790375	7.46891	7.317485	6.524825	6.881275	7.18002	6.949515	7.5872
ADPRH	5.13637666666667	4.88237333333333	4.66621	4.39708333333333	5.04879	4.61561333333333	4.92248666666667	4.85417666666667	4.71081	4.65032	4.72399	4.56103666666667	4.90577	4.55786333333333	4.83456666666667	4.48222333333333	4.72507666666667	4.58827	4.40730666666667	4.7496	4.80223333333333	4.77567666666667	4.72910666666667	4.52246666666667	4.38735666666667	4.73232	5.05133333333333	4.48445333333333	4.7974	4.71949	4.82078	4.93664333333333	4.63654666666667	4.75188	4.83174333333333	4.39826666666667	5.24728333333333	4.55865333333333	4.46402	4.64189	4.24349	4.76067	4.86817	4.44790666666667	4.47038333333333	4.64943333333333	4.97719	4.90160333333333	4.69593666666667
ADPRHL1	4.81401	4.74193	4.6331	4.561615	4.55178	4.355735	4.328645	4.076315	4.89207	4.736315	4.767225	4.56143	4.40965	4.446385	4.852825	4.69497	4.841675	4.45843	4.50026	4.381945	4.8523	4.397305	4.612355	4.31537	4.590335	4.09761	4.475085	5.03333	4.51629	4.381915	4.491035	4.497325	4.291625	4.93655	4.51301	4.494055	4.421785	4.624405	4.476445	4.53246	4.44147	4.60443	4.73941	4.63919	4.68922	4.744855	4.555715	4.73795	4.223745
ADPRHL2	10.11216	10.67645	10.25005	10.23495	10.5408	10.54986	10.08938	10.24112	10.64624	10.65583	10.42985	10.52597	10.83584	10.58125	10.23616	10.69079	10.0854	10.16877	10.34061	10.07948	10.72823	10.21749	10.36337	10.37564	10.20684	10.51523	10.63042	10.16949	10.57027	9.92926	9.85879	10.45968	9.974	10.56957	10.02224	10.02345	10.15217	10.65987	10.61448	10.55093	10.04813	10.75057	10.63993	10.11136	10.59974	10.5692	10.76164	10.49018	9.93813
ADRA1A	3.85373	4.1118625	4.180225	3.97865	3.9146775	4.020325	3.920185	3.6531525	3.84541	3.9734775	4.2647	3.76601	3.9681525	4.048045	3.9209675	3.9783975	3.9742225	4.0759025	4.0604575	3.8462075	4.19891	3.863755	3.945425	3.89154	3.9049325	4.0484825	4.3627525	4.201345	4.18221	3.99171	4.1457675	3.9621775	3.896585	4.2403975	4.0073775	4.0459525	4.24859	3.809425	3.908945	3.88816	4.0499	4.04639	4.144855	4.0273275	4.150835	3.9357625	3.973995	3.9817225	3.93007
ADRA1B	4.70028	4.55703	5.20652	5.03204	4.40212	4.53806	4.38737	4.16021	4.56899	4.57615	4.81107	4.29111	4.84649	4.66266	4.4686	4.24283	4.61498	4.60105	4.76915	5.00927	4.4687	4.97879	4.76506	4.4617	4.83228	4.32276	4.75562	4.64007	4.31532	4.87315	4.97005	4.93439	4.5448	4.84729	4.61051	4.43478	5.07474	4.67797	4.82729	4.40774	4.3558	4.60737	4.37146	4.9446	4.67239	4.70903	4.54685	4.51196	4.71024
ADRA1D	3.749075	4.22349	4.691335	4.550655	4.399205	4.439705	4.47974	4.371255	4.26623	4.24103	4.74587	3.92532	4.341325	4.3298	4.256305	4.01451	4.223715	4.26179	4.325375	4.203445	4.14675	4.13592	4.340675	3.868965	3.859145	4.18589	4.39419	4.3311	4.35697	4.091855	4.471895	4.171135	4.197045	4.365085	4.05989	4.001755	4.182275	4.25508	4.18518	4.21754	4.103965	4.25651	4.318935	4.24407	4.48882	4.448455	4.488335	4.190245	3.944605
ADRA2A	4.2393	4.3657	4.40846	3.87125	3.55136	4.69512	4.06155	5.53261	6.52446	3.93592	4.91649	3.59842	4.66161	4.35408	4.86881	4.47205	4.0777	3.5244	3.51094	4.98446	4.37482	4.87426	4.03779	3.57459	3.68476	4.96546	3.78307	3.74032	4.74684	4.14241	3.96966	4.05392	4.49566	4.03351	3.99144	4.05463	4.3586	4.09279	4.33954	4.38394	4.44457	4.10516	4.15012	4.78572	4.38247	4.22999	4.28632	4.33464	3.32955
ADRA2B	5.55897	6.07643	5.91216	6.56012	6.04569	6.0684	5.90728	6.36511	5.80492	6.31428	6.0217	5.81099	6.38347	6.13862	6.08306	6.07609	6.17552	5.87386	5.99868	5.81959	6.05161	6.18489	6.02207	5.61497	5.78856	5.63386	6.01022	6.41444	6.15953	6.08197	5.52455	6.32726	6.07015	6.38865	5.91389	6.23797	6.42631	6.136	6.39391	6.05571	6.00121	6.05936	5.99341	6.46829	6.19204	6.16129	6.11629	6.1698	6.06292
ADRA2C	5.21162	5.49309	5.61814	5.59926	5.00082	5.71611	5.4495	5.27133	5.54522	5.1998	6.08494	5.42657	5.27071	5.29007	5.38038	5.11701	5.30585	5.03766	5.16026	5.11042	5.19596	5.50427	4.90405	4.89022	5.05017	4.91185	5.42272	4.92645	5.2933	4.97572	5.13803	5.79991	4.77927	5.43305	5.44586	5.18533	5.21254	5.69475	5.27109	5.04928	5.25154	5.64096	5.6631	5.48062	5.45084	5.00863	5.73821	5.14011	5.16383
ADRB1	3.97842333333333	4.12239666666667	3.41439333333333	4.59111333333333	4.19055	4.07074666666667	3.96589666666667	4.25754	3.87013333333333	4.76621666666667	3.95444	4.57392666666667	3.94243	4.18683666666667	3.81433	4.22344	3.85422333333333	4.21888	4.01568666666667	4.07943333333333	4.08286666666667	4.11661666666667	3.90027333333333	4.00848333333333	3.95920333333333	4.40381333333333	4.08487	4.45581	3.92763666666667	3.76240666666667	4.06640666666667	3.98457666666667	4.10700333333333	4.00029666666667	4.10143666666667	3.94446333333333	3.99401	3.81475	3.92756	4.89939	3.74306	4.21192666666667	4.30851333333333	4.51147333333333	3.80288	4.62633666666667	4.05486333333333	3.95470333333333	4.01391666666667
ADRB2	8.83778	8.89758	8.19781	8.00813	8.77477	9.04293	8.14825	9.10485	8.59871	8.94349	8.28989	8.8804	7.99361	8.51941	8.70706	8.92687	8.5727	9.04547	8.23333	8.73063	8.9358	8.55698	7.90422	8.69007	8.82421	9.16463	8.17132	8.5186	9.21836	8.35186	8.48099	8.55742	8.05779	7.73082	9.03484	8.97119	8.57314	8.11299	7.9895	9.00473	8.46352	8.21542	8.51434	8.31159	8.30122	8.42704	8.5077	8.52762	8.47317
ADRB3	4.41033	4.758035	5.111405	5.136995	4.724315	4.895185	4.659105	4.52173	4.741275	4.795675	4.76102	4.71256	4.70382	4.86281	4.696415	4.69635	4.677685	4.86658	4.68299	4.78839	4.6523	4.514465	4.67848	4.81331	4.409095	4.59952	4.89935	4.772345	4.699025	4.73461	5.06111	4.891385	4.771035	4.91123	4.86561	4.71443	4.578425	4.894995	4.71146	4.56896	4.81564	4.7582	4.888155	4.845865	4.711405	4.746605	4.71616	4.80953	4.39452
ADRBK1	6.24498333333333	6.42748666666667	6.25842333333333	6.44353666666667	6.30292333333333	6.46694333333333	6.09232333333333	6.53280666666667	6.42636	6.64375666666667	6.66503666666667	6.23037	6.29756	6.44926666666667	6.57527	6.46353	6.13897333333333	6.49380666666667	6.37943	6.29487666666667	6.55666666666667	6.59997666666667	6.41514666666667	6.18495333333333	6.40448	6.02292666666667	6.62276666666667	6.58438666666667	6.468	6.40272	6.35367333333333	6.42283333333333	6.40806333333333	6.60368333333333	6.23701333333333	6.42992333333333	6.49513666666667	6.23221666666667	6.68848333333333	6.35638333333333	6.23508	6.55592333333333	6.29606666666667	6.72658666666667	6.26285	6.54985666666667	6.26712666666667	6.36064	6.50017
ADRBK2	7.12729666666667	7.41856333333333	6.92699	7.11894333333333	7.32887666666667	7.01861333333333	7.33439	6.89389333333333	6.63599333333333	6.97589666666667	7.07673	6.67825666666667	6.73111	7.23444	7.17997	6.71607666666667	7.25022	7.69089333333333	7.08916333333333	7.51507333333333	7.27426333333333	7.34266333333333	7.41321333333333	7.16462666666667	7.23948333333333	7.31012	7.17601666666667	7.11922	7.01398	7.13339666666667	7.32386	7.54336333333333	7.46567666666667	6.95283666666667	7.17168	6.98959333333333	7.68738333333333	6.93391333333333	7.25726	7.11631	6.86114333333333	7.00415333333333	7.45436666666667	6.93070666666667	7.05409333333333	7.13995333333333	7.80249	7.37709666666667	7.60459333333333
ADRM1	8.59779	9.12821	9.02971	9.04112	9.15702	9.42525	8.68803	9.30239	8.97099	8.88674	8.66779	8.63064	9.19566	9.32041	8.93857	8.61864	8.80025	9.84574	9.25241	9.1724	9.11689	9.19131	9.25039	9.11277	8.623	9.07199	9.15691	9.18887	8.99351	8.99019	8.91468	9.12425	9.02756	9.06918	8.61479	8.59098	9.28587	8.90835	9.29321	9.26287	8.37027	9.11713	8.67789	9.36746	9.32084	9.49899	9.15508	9.06081	8.56692
ADSL	9.54149	9.201045	9.208815	9.37464	9.2045	9.084035	9.47258	9.153145	8.67703	8.75369	8.86737	9.059555	8.761395	8.937435	9.363445	8.81998	9.133685	9.52927	9.10056	9.517035	8.97037	9.102355	9.450185	9.52957	8.958905	9.550475	8.93491	9.35007	8.894175	9.257155	8.783145	8.971615	9.455145	8.621695	9.11588	8.91446	9.09527	9.301745	9.27036	9.115265	8.907345	9.061705	9.4386	8.821105	8.84152	9.337515	9.27662	9.10045	9.12815
ADSS	7.672475	6.88676	6.99063	6.71815	7.02855	6.751325	7.33365	7.23955	6.134895	6.934125	7.41067	7.81103	7.253645	6.985655	7.33415	7.702045	7.032825	6.781925	7.15652	6.96813	6.916525	6.766205	6.689475	7.322545	7.04899	7.52969	7.681835	6.726745	7.311395	7.062425	7.324685	7.048645	7.023505	6.818885	7.806	7.38367	7.282785	7.182155	7.21969	6.95435	6.9032	6.73109	7.319595	6.59519	6.32379	7.26215	7.59363	7.17794	7.17091
ADSSL1	5.2508	5.734925	5.35486	5.46115	5.72649	5.25258	5.5463	5.56419	5.32847	6.006315	5.75015	5.496585	5.63984	5.693555	5.511475	5.484425	5.440755	5.88379	5.508385	5.80538	5.176765	5.443525	5.627085	5.451285	5.82265	5.582575	5.170965	5.593895	5.356955	5.562205	5.209875	5.96711	5.564975	5.42096	5.115685	5.501325	5.29198	5.79552	5.63468	5.87226	4.995115	5.562115	5.659555	5.253105	5.902155	5.67631	5.744215	5.51029	5.184665
AEBP1	6.89202	7.3478	6.85642	7.32429	7.3278	7.10844	7.37359	7.01511	7.17493	6.85624	6.71545	7.53066	6.51155	8.35977	7.14866	7.32796	7.39994	8.03382	6.78163	6.74842	7.14653	7.30386	7.72675	7.53346	6.74086	7.33288	7.5346	7.00382	6.55076	7.25445	6.38016	7.01475	6.84517	6.86291	6.51624	6.69879	7.12204	7.91598	7.41001	8.11034	7.49793	7.10672	6.89231	7.03447	7.43322	7.77963	6.8059	7.39412	7.06791
AEBP2	4.6998	3.67103	3.78017	3.718945	3.91817	3.91638	3.465555	3.31045	3.88177	4.25784	3.427645	4.42692	3.729135	3.765805	4.424855	4.12073	4.15918	3.82898	3.773535	3.86708	3.670945	3.713215	3.939905	4.110075	4.387565	4.09276	3.5474	3.823885	3.634545	4.32706	3.85848	3.9269	3.84599	3.44384	4.482305	4.61635	4.305735	3.54239	3.828905	3.590605	4.276215	3.374235	4.019765	3.689025	3.885495	3.775265	3.731625	4.285655	4.159735
AEN	7.77284	7.81209	7.51308	8.06797	7.40603	7.82978	7.51888	6.99859	7.11897	7.86858	7.54995	7.53746	7.46182	7.18286	7.68358	7.58223	7.60549	7.71119	7.50321	7.5582	7.24347	7.69899	7.51791	8.00441	7.34015	7.6914	7.6823	7.14297	7.51161	7.57436	7.25467	7.42007	7.22722	7.59646	7.62702	7.72866	7.91621	7.5895	7.63509	7.33628	7.18393	7.3913	7.5057	7.1713	7.26654	7.9118	7.6764	7.37765	7.15458
AES	10.1402	10.20577	10.50426	10.21435	10.09966	10.58345	10.11533	10.25985	9.58357	9.89098	9.69109	10.13413	10.20422	10.32717	10.19906	10.05294	10.12103	10.80024	9.9677	10.56236	10.04337	10.34468	10.13235	10.53179	9.45716	10.62285	10.1085	10.32703	9.93539	10.1889	9.76705	9.89047	10.18484	9.65234	9.69223	9.94191	10.24842	10.75033	10.23514	10.16697	9.64683	10.22577	9.84127	9.84235	10.2138	10.41861	9.7411	10.01035	9.95392
AFAP1	4.06405	4.32287	4.08802	3.40465	3.0523	3.17252	4.04002	4.02508	3.2383	4.03785	3.80629	3.61183	3.7394	4.06636	3.64012	3.19602	3.57428	3.6171	5.20424	5.03823	3.11537	3.72693	3.3561	3.88767	4.13618	3.7079	3.88861	2.78276	3.42603	3.88185	2.71098	3.65243	4.15628	3.63349	2.70665	3.40033	3.32372	3.33101	3.51941	3.62203	3.58751	3.31631	4.0789	4.29749	3.34597	3.62552	3.38778	3.02184	3.72912
AFAP1L1	4.808325	4.86599	5.12141	5.129925	4.87604	5.080765	5.06507	4.925085	5.104075	5.00284	5.159215	4.88956	5.201805	5.19077	4.827625	5.067465	5.376105	4.77686	4.94099	4.88675	5.01653	4.924685	4.881525	4.46924	4.75532	4.98532	4.91811	4.850345	4.85696	5.02271	5.066255	4.922975	4.87449	4.811525	5.070935	4.73647	4.874725	5.17788	4.7277	4.82836	5.062735	5.078765	4.91968	4.795385	4.838555	5.054115	5.344275	4.885665	4.438565
AFAP1L2	4.55396	4.25846	4.52865	4.81906	4.33216	4.53516	4.62627	4.36996	4.3976	4.66887	4.54768	4.55026	3.50912	4.29165	4.55518	4.04777	4.65006	4.44998	3.99108	4.75449	3.93619	4.48571	4.27301	4.82844	4.37012	4.19072	4.54445	4.97139	4.29619	4.18615	4.97859	4.73248	5.23198	4.73503	5.14708	5.4978	4.43102	4.20942	4.55306	4.23809	5.07789	4.21594	4.55948	4.59061	4.65075	4.93577	4.56715	4.41875	5.26578
AFF1	7.67448	8.18466	7.60173	7.92482666666667	7.85192333333333	8.18702666666667	8.33237333333333	7.72894666666667	8.39012	7.89593	8.4046	8.31431	7.726	7.82154	8.30037333333333	7.93508333333333	8.03869	7.23292	7.74648	8.37726333333333	8.12251333333333	8.08108	8.43671666666667	8.13378666666667	8.14023666666667	8.09841	7.67277	8.06295666666667	8.89407	7.59819	8.36846333333333	8.08217333333333	8.05257	8.13567	7.68209333333333	8.09664	8.05145	7.53153	8.23167333333333	7.95144333333333	8.33328666666667	8.20556666666667	8.15921666666667	8.75572	7.98618666666667	7.61539	8.38141666666667	7.86629666666667	8.51422
AFF2	3.61571	3.83798	3.6832	4.06288	3.84627333333333	3.86369666666667	3.77888	3.98169666666667	3.83803333333333	3.86737333333333	4.26230333333333	3.96649333333333	3.82904666666667	3.93246666666667	3.85468	3.96124333333333	3.93624333333333	3.58219	3.91661	3.7829	3.94299333333333	3.80548	3.72948333333333	3.61649333333333	3.79925333333333	3.79964666666667	4.06439333333333	3.80079333333333	3.80817333333333	3.56860666666667	3.80897	3.96278	3.74166	3.95286666666667	3.86653333333333	3.87901666666667	3.83017333333333	4.06475	3.93626666666667	4.01304666666667	3.72385	3.81598333333333	3.84208333333333	3.87206333333333	3.84326333333333	3.77779333333333	4.14851333333333	3.87445	3.64859333333333
AFF3	4.38924	4.525122	4.21734	4.0593	4.013422	4.304128	4.313152	4.185082	4.2626	4.206008	4.161184	4.236946	4.327464	4.458386	4.20476	4.351338	4.446666	4.756202	4.12241	4.14309	4.145044	4.287518	4.50413	4.582	4.16784	4.337986	4.559726	4.116778	4.11617	4.386274	4.184708	4.448518	4.13284	3.95616	4.447042	4.430568	4.449242	4.584962	4.184788	4.079482	4.349328	3.933834	4.362098	4.217548	4.317212	4.240328	4.16204	4.1564	4.341068
AFF4	4.93443375	4.92196375	4.783255	4.76112625	4.94274	5.01646375	5.24872625	5.066325	5.20135375	4.81030375	4.96219875	5.2772275	4.8467725	4.91829875	4.8518	5.11180875	4.91089625	4.9006125	4.85785	4.7857225	4.97345875	4.79818625	4.95783	4.7821375	5.038505	5.05902375	4.860145	5.00686125	5.1094125	4.70572	5.35910625	4.63696875	4.74353625	5.0077725	4.8551275	5.059495	4.820875	4.85063	4.88906125	5.10630375	5.12775625	4.74699375	4.98543	5.0993325	4.91603625	4.8361275	5.02247125	4.7800575	5.08152625
AFG3L1	6.26942666666667	6.50814333333333	5.98184666666667	6.08584333333333	6.29215333333333	6.34943	6.26508	6.41048666666667	5.94923	6.15363666666667	5.91430666666667	6.21392	6.14344	6.31974	5.99056666666667	6.35544333333333	6.15729666666667	6.69470333333333	6.27506666666667	6.39411666666667	6.18860333333333	6.41114	6.16848	6.42849333333333	6.1215	6.15892333333333	5.90237666666667	6.07590333333333	6.03369666666667	6.43035666666667	6.04778	6.28443333333333	6.30628333333333	5.70675333333333	6.32979	6.10429666666667	6.24935666666667	6.42869666666667	6.35293	6.32523666666667	6.40909	6.43686666666667	6.13155666666667	5.81196	6.28678333333333	6.22205333333333	6.23532333333333	6.22885	6.18703333333333
AFG3L2	7.53695	7.252685	7.09046	7.49487	7.29853	7.02907	7.644365	6.837535	7.05183	7.3891	6.990345	6.926175	6.60567	7.28266	7.16792	7.11102	7.591345	8.115585	7.395225	7.802665	7.16793	7.58463	7.79593	7.802825	7.093635	7.638535	6.893465	7.722765	7.03523	7.72789	7.12295	7.260375	7.74314	6.86139	7.159035	6.616505	7.266465	7.621555	7.4171	7.13179	7.0697	7.53592	7.65548	6.93303	7.175665	7.078875	7.150585	7.631795	7.52355
AFM	3.66933	4.35064	4.18573	3.6866	3.7755	3.93396	4.18809	3.97888	3.78981	3.76425	3.88051	3.57344	3.73833	4.24534	3.9905	3.8948	3.73796	3.93756	4.24981	3.8551	3.78032	3.6374	3.78465	4.02419	3.77528	3.92824	4.2696	3.96217	3.71448	3.65031	3.90085	3.84015	3.88112	3.80886	3.94932	3.91169	4.18051	3.92681	3.62101	4.39192	3.83977	3.81006	3.60564	3.7921	3.7981	4.16065	3.66732	3.64946	3.67519
AFMID	6.582575	6.81285	7.14026	6.976455	6.404555	6.70056	6.76408	7.003005	6.85841	6.97055	6.95525	6.76697	7.10105	7.0135	6.936355	6.97377	7.132355	7.023545	6.871455	6.88773	6.349955	6.73858	6.745225	6.449225	7.18571	6.469675	6.849875	6.84104	6.936105	6.84389	6.833655	6.9336	7.041885	7.238065	6.88334	6.9039	7.02811	6.920915	6.793675	6.780405	6.821895	7.12323	6.586075	7.000075	6.69992	6.7104	6.864775	6.94052	7.1351
AFP	4.82742	4.21833	4.5031	4.692	4.52374	4.78031	4.42347	5.45917	4.2886	5.05974	4.90124	4.56464	5.01181	4.698	4.68305	4.62512	4.98979	4.61424	4.56196	4.35082	4.7182	4.30046	4.51913	4.49792	4.70797	4.18295	4.47158	4.30489	4.62108	4.48411	5.12193	4.84549	4.27177	5.14725	4.48984	4.97114	4.43097	4.93935	4.42451	4.58181	4.13482	4.81213	4.6342	4.52599	4.38825	4.72702	4.29688	4.75348	4.32127
AFTPH	9.76096	9.09816	9.64152	9.288255	9.309195	9.341055	9.5118	9.57112	9.482255	9.3705	9.75162	9.629515	9.447285	9.337305	9.61567	9.5905	9.504845	9.03544	9.574215	9.390835	9.344665	9.34475	9.39065	9.46387	9.79808	9.574975	9.41147	9.50721	9.531995	9.70271	9.69301	9.29626	9.659615	9.505155	9.75444	9.738745	9.41892	9.25661	9.46414	9.491555	9.66721	9.349125	9.613125	9.642505	9.20817	9.248035	9.58572	9.604505	9.86977
AG2	4.42624	4.8124	5.08097	5.29878	4.61107	5.58339	4.24627	5.03073	5.0801	5.29095	5.15718	4.94188	5.03599	4.74775	5.47847	5.58793	5.33517	5.63968	4.59544	5.78563	6.29249	5.18173	5.68646	5.14767	5.13438	4.49721	4.82072	5.48366	4.6374	4.66617	5.31364	5.43706	4.99999	5.08743	4.79686	5.79109	4.93231	4.89698	4.97034	5.03306	4.65365	5.73147	4.86568	5.10567	5.56181	5.53181	5.1732	4.93093	4.58088
AGA	7.32651333333333	7.08918666666667	7.32613666666667	7.06631666666667	7.16952333333333	7.25131666666667	7.18563333333333	6.99893	6.31864	6.63715666666667	7.08710666666667	6.97007	7.34188	7.14055666666667	6.56652666666667	6.92424666666667	7.28018666666667	7.08447333333333	6.60780666666667	7.19612333333333	6.72148	7.29704666666667	6.98730333333333	7.04303	6.91544	7.1671	6.98837	6.9551	7.09901666666667	6.75267666666667	6.66525666666667	6.97028333333333	7.30404333333333	6.91235666666667	7.39095666666667	6.90745666666667	6.83878666666667	6.83868333333333	6.78510666666667	7.01593	6.49095666666667	7.03847666666667	7.23609666666667	6.92964666666667	6.50282333333333	7.20309	7.18695666666667	7.0076	7.12383333333333
AGAP1	4.57151	4.55685	3.89444	4.13144	4.337215	4.54736	4.41112	5.03761	4.63056	4.767	4.1643	4.21458	4.562985	4.33491	4.3015	4.582915	4.578585	4.78031	4.04984	5.063575	4.475555	4.542305	4.14295	4.23799	4.85789	4.344405	4.237195	4.939975	4.26349	4.194335	4.402535	4.285415	4.171185	4.58282	4.0468	3.988885	4.50656	4.709425	4.775905	4.5357	4.65318	4.41097	3.968765	4.25872	4.82468	4.606495	4.183425	4.47175	4.62311
AGAP10	4.29308666666667	4.06060666666667	3.91039333333333	3.97581	3.71803333333333	4.00644333333333	4.03969333333333	4.24757666666667	4.27674333333333	3.97615333333333	3.99969333333333	4.34142333333333	3.92711	4.05539333333333	4.04719333333333	4.08659333333333	3.98447	4.11952666666667	3.90227333333333	4.24063	4.49075333333333	4.16835666666667	4.04405666666667	4.15539	4.01815	4.25823333333333	4.37890666666667	4.18412666666667	3.77271333333333	3.86661666666667	4.15292333333333	3.87667333333333	4.15957	4.02224	3.98148	4.11408333333333	4.01674333333333	4.08436	3.88128	4.21	3.98672666666667	3.87119	3.87698	3.94710333333333	4.28847333333333	4.07348	4.20153333333333	4.3129	4.19659
AGAP11	4.19244	4.63717	4.944235	4.66387	4.629255	4.714195	4.51295	4.358485	4.708405	4.573575	4.343525	4.51769	4.7222	4.435205	4.97153	4.669515	4.8369	4.74877	4.327295	4.55966	4.46554	5.225265	4.841945	4.708495	4.5337	4.23202	4.666695	4.6931	4.274535	4.559935	4.774935	4.58549	4.678275	4.42866	4.66458	4.7539	4.31336	4.45671	4.94103	4.42459	4.563685	4.38057	4.64134	4.36071	4.525805	4.468705	4.317555	4.39016	4.677085
AGAP2	6.32511333333333	6.50223	6.32658	6.60533666666667	6.72241666666667	6.83112666666667	6.41016333333333	6.88054	6.69933	6.82715333333333	6.65177333333333	6.34548666666667	6.79528666666667	6.51663	6.66650333333333	6.50721333333333	6.12283	6.49985333333333	6.97605666666667	6.67505666666667	6.63359	6.72927333333333	6.50269	6.65653	6.77448666666667	6.36661	6.8406	6.69417666666667	6.83057666666667	6.30274	6.44581333333333	6.42649	6.53750666666667	6.97650666666667	6.13304	6.62269	6.62879	6.51841	6.77642	6.71033666666667	6.31556333333333	6.68181	6.06336666666667	6.74639	6.83111666666667	6.83838	6.61629333333333	6.85054	6.33039666666667
AGAP3	6.33441333333333	6.74119333333333	6.51188	6.34582	6.50513666666667	6.60641333333333	6.20398666666667	6.50978333333333	6.20241666666667	6.31237666666667	6.35626	5.82637333333333	6.24706333333333	6.74947666666667	6.61904	6.25120333333333	6.39718666666667	6.68392	6.28511666666667	6.34835	6.31575666666667	6.56227666666667	6.37562	6.36848666666667	6.22695333333333	6.55695	6.77536	6.34577666666667	6.26886666666667	6.04492	6.22837666666667	6.74746333333333	6.45368	6.25598	6.37529333333333	6.04392333333333	6.39663666666667	6.45954	6.57105	6.57598333333333	6.10671333333333	6.31807666666667	6.23875333333333	6.37474666666667	6.35126666666667	6.64596	6.61732	6.59540333333333	6.43590666666667
AGAP4	6.56158	6.41949	6.37478	6.81783	6.385515	6.682035	6.720475	6.38405	6.97099	6.50029	6.474365	6.906145	6.93209	6.480185	6.6512	6.56431	6.672035	6.826935	6.54291	6.562475	6.547605	6.98535	6.3336	6.888245	6.554905	6.591125	6.5483	6.7653	6.661115	6.7086	6.95324	6.817365	6.65591	6.58046	6.512595	6.88304	6.64703	6.50123	6.98149	6.88665	7.15859	6.7706	6.799745	6.43826	6.74892	6.94141	6.575255	6.85257	6.697915
AGAP5	8.28897	8.21776	8.11107	8.40679	8.64688	8.20117	8.47353	8.29535	8.66482	8.40226	8.09397	8.65755	8.30907	8.54556	7.89381	8.22526	8.50739	8.90843	8.14328	8.15178	8.15428	8.52068	8.35011	8.72216	8.03389	8.5275	8.1321	8.34489	8.32042	8.52308	9.21926	8.63245	8.25758	8.14429	8.15549	7.51739	7.6381	8.61558	8.76286	8.57444	9.14978	8.55807	8.67235	7.76677	8.82483	8.48846	8.15518	8.66016	8.13596
AGBL1	3.08718	3.00373	3.75029	3.788	3.3865	3.31473	3.2206	3.69947	3.61166	3.69512	3.20742	3.63543	3.59636	3.23717	3.37872	3.52018	3.26249	3.16789	3.3614	3.0363	3.89746	3.9535	3.20235	3.27609	3.13922	3.2468	3.73052	3.13233	3.05241	3.27766	3.29382	3.75326	3.10919	3.41371	3.26577	3.36637	4.37392	2.80432	4.11435	3.64136	3.46549	3.88579	3.24356	3.16419	3.50094	3.24796	3.22835	3.38435	3.16015
AGBL2	4.2767	4.57639	4.45061	4.52083	4.45497	4.32082	4.48944	4.63523	4.51953	5.04979	4.41374	4.70172	4.31356	4.31043	5.33839	4.21786	5.16169	4.74145	4.83285	4.29312	5.10155	4.52509	4.53172	5.13827	4.50574	4.24061	4.41704	4.43486	4.85257	4.42799	4.24547	4.3912	4.62136	4.27164	4.06148	4.56597	4.3172	4.00797	4.31355	4.51511	4.78863	4.94315	4.55314	4.54528	4.7343	4.55769	4.24706	4.02934	4.11513
AGBL3	3.34511333333333	3.64852333333333	3.41528	3.40561666666667	3.24084	3.20756	3.30762333333333	3.34342333333333	3.18709666666667	3.35700333333333	3.34524666666667	3.4127	3.06715666666667	3.11469333333333	3.08122	3.63265333333333	3.68084333333333	3.74393666666667	3.59314333333333	3.38885	3.33609333333333	3.13637	3.40075	3.54532333333333	3.44677	3.46704666666667	3.31401666666667	3.14244	3.17438333333333	3.58217	3.09602	3.43359	3.13448333333333	3.28164333333333	3.26445	3.76212	3.43088666666667	3.72901333333333	3.29599666666667	3.46322	3.68714666666667	3.07858	3.34169666666667	3.07856	3.41801666666667	3.29574	3.29136333333333	3.21880666666667	3.1445
AGBL4	4.448445	4.616405	4.79957	4.73248	4.31636	4.610975	4.65547	4.535275	4.691475	4.63559	4.819055	4.52976	4.813235	4.615725	4.552345	4.57668	4.4648	4.60609	4.76726	4.594825	4.89055	4.393885	4.660525	4.457245	4.699905	4.51309	4.658295	4.677995	4.817885	4.651175	4.656965	4.70671	4.446935	4.85425	4.547915	4.94911	4.69112	4.81036	4.838805	4.585925	4.566545	4.854245	4.77129	4.70089	4.936735	4.434485	4.65828	4.79041	4.48688
AGBL5	4.64174333333333	5.34476666666667	4.92480333333333	5.01560333333333	5.07543666666667	5.16072	5.03211	4.79651333333333	5.21088666666667	5.15481333333333	4.92147	4.68335	4.98541333333333	5.17646333333333	5.46908666666667	4.83451	5.23094	5.15674666666667	4.87630666666667	5.60876666666667	5.19625666666667	5.07889333333333	5.30457666666667	5.32023666666667	4.98353	4.99004666666667	4.96409333333333	5.06408333333333	5.51985	5.04573333333333	5.69991666666667	4.89598666666667	4.97898	4.9365	5.30988333333333	4.36719666666667	4.94455333333333	5.18480333333333	4.81518333333333	5.1258	5.35422666666667	4.94782333333333	4.78294	5.05603666666667	5.31580333333333	5.35809333333333	5.13033	5.00497	5.0435
AGER	7.00852	6.96811	6.78762	7.512015	7.292615	7.582125	7.02061	7.75728	7.835645	7.42839	7.09954	7.018075	7.439725	7.433445	6.804595	7.394875	7.11303	7.36206	7.740795	7.138175	7.36416	7.50512	7.510085	7.02803	7.1168	6.978535	7.173555	7.38151	7.279075	7.174335	7.489575	7.400985	6.95626	7.506295	6.65236	6.667625	7.07097	7.04109	7.73155	7.805205	7.651035	7.855965	6.657935	7.525095	7.397675	7.125475	7.15236	7.487295	7.074955
AGFG1	6.573686	6.092552	6.108638	6.041722	6.77066	6.329446	6.407464	6.471398	6.403518	6.226192	6.284938	6.498828	6.297088	5.961524	6.108526	6.211522	6.161738	5.889128	6.42538	6.074414	6.126784	6.031452	6.265188	6.414638	6.76028	6.300178	6.275878	5.93987	6.277426	6.447558	6.688708	6.351232	6.201414	7.00596	6.457068	6.233872	6.137008	6.123544	5.93688	6.153194	6.694256	5.910178	6.634648	6.203578	5.95587	5.874038	6.698376	6.197546	6.216174
AGFG2	4.85823	4.806435	5.04799833333333	5.12727	4.95132666666667	5.17248	4.97458166666667	4.97681166666667	4.884135	4.96209166666667	4.703975	4.888415	5.048185	4.79011333333333	4.97609166666667	4.7008	4.80623	5.27412166666667	4.987815	5.11317833333333	4.96083333333333	4.91172333333333	4.98178333333333	5.11748833333333	4.87751	4.95465333333333	4.77745	4.94456166666667	5.12062	4.89917833333333	4.80379166666667	4.92474666666667	5.07279833333333	4.781565	4.840095	4.83400833333333	4.93155	4.98883333333333	5.25530166666667	5.027685	4.69894666666667	5.05103166666667	4.85124166666667	4.94377166666667	4.95499666666667	5.32924333333333	4.89602	4.86878	4.80287666666667
AGGF1	5.9951025	5.3660725	5.0993675	5.26272	5.5725725	5.6030975	5.2505475	5.1856225	5.19353	5.444865	5.4612825	5.70796	5.4782175	5.4146925	5.4690825	5.96204	5.389925	5.7623475	5.1936275	5.65527	5.51651	5.49371	5.67961	5.9411675	6.034935	5.9521275	5.308855	5.47286	5.581285	5.6403375	5.7539975	5.595915	5.73937	5.5335825	6.0671525	5.861435	5.6822	5.2665925	5.48356	5.54781	5.7263475	5.2076275	5.7066075	5.4759925	5.3251375	5.2975025	5.46587	5.5247025	5.9286025
AGK	5.11172	4.91153666666667	4.81959	4.56641333333333	4.63528666666667	4.40684333333333	4.68462	4.50992	4.24996333333333	4.73821666666667	4.45868666666667	4.96085666666667	4.04829	4.54564666666667	5.19431	4.43917333333333	4.69785	4.95227666666667	4.29612333333333	4.94941333333333	4.20980666666667	4.91229333333333	4.63984333333333	5.29685666666667	5.07655333333333	5.14487333333333	4.37287333333333	4.89066333333333	4.44554333333333	5.01558	4.30373333333333	4.61754	5.13997	4.34178666666667	5.01162666666667	4.41275	4.59475666666667	4.70008	4.70729333333333	4.48143333333333	5.06251	4.47979666666667	4.97682333333333	4.29037	4.33111	4.46056	4.46619	4.58153	5.05329333333333
AGL	6.79393	3.57299	4.58729	4.74461	5.57285	4.30402	4.87484	3.47874	5.17236	6.14464	3.75458	5.96153	3.95105	3.84961	3.77967	5.96918	5.51937	5.72852	5.38247	5.47842	4.43983	4.80064	5.82374	6.57929	6.73145	6.24833	4.76583	4.12771	5.22425	6.48929	6.28533	5.16358	5.72903	4.65227	5.98116	5.37616	4.01802	5.95989	4.16508	4.84032	7.04983	3.98686	6.06112	4.52235	5.27376	4.52982	4.69945	5.21994	5.74074
AGMAT	4.50651	4.59826	5.304315	4.930595	4.618505	5.18209	4.950395	5.029935	4.38992	5.07642	4.45404	4.697955	4.840565	4.916305	5.30793	5.06329	4.71763	5.203395	4.52259	5.04559	4.880185	4.77923	4.86494	5.226335	4.63262	4.88744	4.591305	4.8292	4.47143	4.9865	4.79829	4.65464	4.998245	4.506255	4.65888	4.331735	4.692115	4.85083	4.83044	4.99337	4.367865	5.156155	4.74402	4.629335	4.708755	5.261425	5.033645	4.886455	4.54065
AGPAT1	7.17506	7.75854	7.978005	7.389115	7.418805	7.90223	7.66762	7.977585	7.92495	7.866295	8.189385	7.571175	8.001365	7.67177	8.06357	7.53435	7.59041	7.11982	7.402255	8.178715	7.426055	8.17072	7.483995	7.583	7.18548	7.0797	7.76833	7.70218	7.852655	7.331285	7.681495	7.46314	7.8443	7.499725	7.54695	7.18158	8.0947	7.37139	7.876835	7.58182	7.25261	7.88689	7.398545	7.6604	7.60911	7.84241	7.572195	7.687625	7.83662
AGPAT2	7.693345	7.66977	7.88771	7.91315	7.632115	8.129395	7.436095	8.58582	7.727125	7.834055	8.030405	7.31544	8.23831	7.820445	8.053195	7.755215	7.81711	7.29437	7.91567	7.47157	7.721645	7.937815	7.54292	7.21211	7.38385	7.38047	8.18246	7.722835	7.944695	7.32554	7.490515	7.866735	7.56333	8.288585	7.62539	7.962935	8.01354	7.444035	8.033685	7.857745	7.31278	7.77317	7.559085	8.02933	7.5776	8.11181	7.750035	7.86914	7.470415
AGPAT3	7.27608666666667	7.60068333333333	7.32417	7.164935	7.03243833333333	7.299535	7.01774	7.062475	6.97431666666667	7.20464	7.35490833333333	6.99557166666667	7.02765666666667	7.20736666666667	7.75315833333333	6.92726	7.068	7.01496333333333	6.890585	7.39669833333333	7.2333	7.495625	7.11350666666667	7.11546666666667	6.9977	7.16793166666667	7.43849666666667	7.24955333333333	7.18521333333333	7.12384333333333	6.871015	7.19057666666667	7.29911	7.12314833333333	6.92410666666667	6.94321333333333	7.56303333333333	7.29622	7.15082666666667	7.20801	6.61520833333333	7.25470333333333	7.11030666666667	7.270385	7.34694333333333	7.42281	7.25240166666667	7.02927	7.04194833333333
AGPAT4	6.983085	6.83434	5.9826	6.956035	7.09692	6.995525	5.91874	6.416875	6.333595	6.90649	6.628635	6.77083	6.8291	6.59038	5.732245	6.210205	6.489025	6.90198	6.22585	6.366665	7.16703	6.18414	6.74851	6.823395	6.59166	6.800005	6.340515	6.88664	6.91755	5.824035	6.23542	7.032285	6.266495	6.74954	6.989665	6.125685	6.39971	7.26844	6.48279	6.77567	6.997165	6.873495	6.95357	6.38016	6.53062	7.010045	6.821115	7.0951	6.832365
AGPAT5	4.652855	3.93153	3.613415	3.934585	3.589135	3.74607	3.833635	3.24264	3.289585	3.849215	3.759025	4.21387	3.690725	3.790575	3.428775	3.589175	4.005355	4.36486	3.74336	4.125165	3.495435	3.206215	3.946595	4.308285	3.916675	4.25167	3.403535	3.903635	4.101915	4.406815	4.010905	3.905765	4.10318	3.05853	4.680035	4.11236	3.390135	4.13866	3.479195	3.480975	4.13113	3.508	4.003245	3.357465	3.614225	3.67955	3.64789	3.3736	4.40987
AGPAT6	6.08941666666667	5.87479	5.90452333333333	5.98826	5.93032	5.84820333333333	6.00343333333333	5.72637333333333	5.98011333333333	6.13098	6.22682333333333	5.98283333333333	5.79854666666667	6.13553666666667	5.98913333333333	5.98945	5.64563	6.35715	6.01735	5.99915666666667	5.81032666666667	6.05399	6.00678666666667	6.04434	6.09613666666667	5.91472	5.83200333333333	6.01259666666667	5.79587	6.11308666666667	6.12028	6.28001	6.21288	6.15787666666667	5.81958333333333	5.52159	5.84590333333333	6.03494	5.98408	5.98298333333333	5.83954333333333	6.20086	5.76366333333333	6.05137333333333	6.29571333333333	5.92302666666667	5.87866	6.01449666666667	5.91415
AGPAT9	9.43762	7.42212	8.11033	7.86109	8.86952	8.82686	8.83192	9.10043	8.98846	9.26656	9.52552	9.63727	8.8139	8.09697	8.92472	8.6235	8.84941	6.92675	9.46753	8.43098	8.81135	8.38972	8.14953	7.96833	9.88376	8.72948	9.18117	8.61001	8.85496	8.88589	8.62333	8.78682	9.01402	9.36795	8.8976	8.9584	8.87556	7.17083	8.37746	8.83864	8.97492	8.14686	9.32741	8.88814	8.18076	8.30934	9.44541	8.88074	9.08635
AGPHD1	4.50914	3.95613	4.68279	4.75863	4.36868	4.18864	4.52135	3.38472	4.04453	3.7947	3.9134	4.20347	3.70621	4.66042	3.99857	4.47254	4.20517	4.49577	3.91768	4.06427	3.53477	4.11221	4.13895	4.49792	4.052	4.28109	3.95151	3.84767	3.79351	4.00317	3.99479	4.19055	4.21764	3.9092	4.07872	3.99706	3.89666	4.25278	4.09207	4.24589	3.78968	3.9924	3.90882	3.84479	3.95448	4.05435	4.3445	3.66539	3.71239
AGPS	5.8490275	5.20013	4.99146	5.4899475	5.7614775	5.31699	5.3668625	5.40606	5.214355	5.3148425	5.01148	5.3285875	4.86569	5.39107	4.9861	5.466975	5.1721475	5.7492625	5.492235	5.5763275	5.3664825	5.2653125	5.556335	5.9015325	5.765585	5.76563	5.159965	5.55136	5.3834125	5.72518	5.4161325	5.595805	5.84609	5.14905	6.073	5.806685	5.3024525	5.480215	5.0566475	5.38032	5.5336525	5.155755	6.0532275	5.370445	5.1315375	5.333145	5.64328	5.7010975	6.067055
AGR2	4.185515	4.12327	4.209585	4.143185	4.19143	3.90071	4.12932	3.99885	4.14305	4.01373	4.204415	4.27626	4.19186	4.442375	4.17513	4.192945	4.29656	3.821595	3.94904	3.607515	4.304245	4.04768	4.12524	4.05193	4.182565	3.94462	4.461185	3.688345	4.365285	3.99367	4.114705	4.115825	3.991115	4.181005	4.05674	3.90728	4.07484	4.153655	4.075	4.317575	4.32825	4.402485	4.028225	4.06093	4.12914	4.035395	3.96251	3.99014	3.669765
AGR3	2.57551	2.89425	2.92959	2.95036	2.62882	2.88038	2.69975	2.70165	2.61885	3.17816	2.67402	3.1113	2.92647	2.94578	2.74594	2.81474	2.74646	3.19762	2.67649	3.01555	2.76761	2.68827	3.01937	2.9519	2.84767	2.69476	2.8105	3.1424	3.03377	2.86045	2.6464	2.69916	2.90379	2.70681	2.78163	3.09237	2.79309	2.68934	2.88576	2.89568	2.67453	2.9746	2.80558	2.77485	2.27305	2.91597	2.71208	2.94437	2.91561
AGRN	5.6482925	6.163765	6.25656	5.8837525	6.114675	5.6785425	5.7617	5.96409	5.8920725	6.812835	5.8427	5.6343125	6.04608	6.2490175	6.5783275	6.7297	5.6813175	5.694075	5.75809	6.3023375	6.16557	6.0338875	5.8814875	5.93178	5.7297	5.5742625	6.148825	5.665885	6.745325	5.770955	5.86191	6.1066575	5.780575	5.9894575	5.66156	5.42559	6.28017	6.36843	5.97907	5.899475	5.53977	6.3928375	5.693735	6.0459875	6.1416225	6.08486	5.87564	6.1091325	5.6487275
AGRP	4.11374	4.43356	4.07897	4.2738	4.25147	3.99244	4.02013	4.29805	4.0964	3.95678	4.39034	4.12396	4.1137	4.07958	4.55406	3.67814	4.4801	3.69676	4.07118	3.86975	4.54166	3.86414	4.12313	3.81838	4.00595	3.9843	4.24095	4.062	3.96726	4.14056	3.84025	4.1815	4.38625	3.87265	4.32363	4.02367	3.8524	4.35835	4.11988	4.02764	3.72244	4.22669	3.90892	4.1032	3.82947	4.19061	4.12228	3.90952	3.96964
AGT	3.6831	3.92231	3.65968	3.7099	3.85157	3.73865	3.79207	3.84478	4.06094	3.92768	4.4385	4.05916	3.86397	3.98012	3.83096	3.86811	3.71786	3.45936	3.75043	4.17474	3.65194	4.24619	3.99188	3.52958	3.71457	3.55805	3.99154	3.94915	3.75558	4.02124	3.89952	3.72537	4.2149	4.04692	4.24167	3.75573	3.52467	3.64936	3.78935	3.50077	3.89207	3.89554	3.7882	3.92368	4.20344	4.7548	4.18964	4.03912	4.36786
AGTPBP1	7.919715	6.64346	6.997235	6.9259	7.435295	6.729005	7.457245	7.40721	7.27201	7.399225	7.20629	7.43337	7.321315	7.36262	6.881475	7.558905	7.73004	7.499585	7.755195	6.92687	7.335145	7.168225	7.61326	7.49234	8.18301	7.63045	7.032305	7.49167	7.24298	7.547425	8.215305	7.77761	7.500575	7.63623	7.870665	7.972145	6.792175	7.004605	7.08002	7.281525	8.26749	6.900835	7.8143	7.480145	7.73845	6.82646	7.496715	7.47923	7.760265
AGTR1	3.328205	3.566185	3.357325	3.592085	3.651225	3.47699	3.29364	3.23612	3.311535	3.429735	3.92797	3.35988	3.48732	3.360665	3.322345	3.512135	3.53878	3.462585	3.302205	3.46494	3.441845	3.33528	3.286875	3.2197	3.13086	3.442795	3.510525	3.51212	3.347825	3.304415	3.595965	3.45302	3.57383	3.52012	3.2835	3.73967	3.381015	3.808095	3.473795	3.460595	3.43437	3.496415	3.72674	3.331275	3.69568	3.23881	3.41049	3.424195	3.354
AGTR2	3.34182	3.08786666666667	3.30255	3.47371666666667	3.11992666666667	3.09171	3.10641666666667	3.31189	3.31171666666667	3.28593333333333	3.30949333333333	3.13838	3.02008666666667	3.06564	3.30164666666667	3.2483	3.21368666666667	3.4018	3.21092	3.18007666666667	3.11766666666667	3.27770333333333	3.09734666666667	3.15339666666667	3.36467	3.20485666666667	3.39467	3.09374333333333	3.29962666666667	3.33318	3.48005666666667	3.13522333333333	3.089	3.37761666666667	3.22915666666667	3.27006333333333	3.27046333333333	3.32042333333333	3.12456	3.37945666666667	3.02452	3.14127	3.10994	3.17766	3.08715	3.07586666666667	3.38710333333333	3.05648	3.09668
AGTRAP	9.449595	9.705455	10.081705	9.82025	9.7399	10.21003	9.119055	10.334715	9.395705	9.96424	10.08785	9.547125	10.054345	9.230255	10.00378	9.915595	9.36862	8.781595	10.027195	9.75599	10.222175	9.908405	9.328945	9.300435	9.759505	9.284735	10.103465	9.929235	9.72715	9.207125	9.304025	9.85365	9.6893	10.389785	9.367935	9.48911	9.86666	9.021025	9.85447	9.76742	8.97352	9.84414	9.4307	9.783885	9.049155	9.977195	9.607855	9.988865	9.714515
AGXT	3.77256666666667	3.70868666666667	3.99863333333333	3.95522333333333	3.64889	4.0859	3.89542	4.05466	3.75306333333333	3.85594666666667	3.88308333333333	3.62441666666667	4.01374	3.77155333333333	4.01572333333333	3.81113333333333	3.83642	3.86322333333333	3.70990666666667	3.71831333333333	3.65391	3.73855333333333	3.98863666666667	3.88228	3.94205333333333	4.01051666666667	3.91466333333333	4.06359	3.95616333333333	3.85670333333333	4.15801	4.19574666666667	3.84105666666667	3.9993	3.96872333333333	3.73262	4.06329333333333	3.86699	3.98515	3.78889	3.70238333333333	4.11748666666667	3.80119	3.88632333333333	3.80867	4.00095	3.85412666666667	3.92426333333333	3.87340333333333
AGXT2	3.69325	3.09258	3.75243	3.61128	3.96503	3.45234	3.30084	3.41414	3.66089	3.64908	3.55054	3.29219	3.60419	3.46469	3.67765	2.99646	3.58079	3.4491	3.32122	3.4222	3.71511	3.22995	3.56629	3.27897	3.34002	3.48295	3.13369	3.26102	3.34787	3.19076	3.79002	3.37144	3.27283	4.114	3.65338	3.82901	3.49829	3.53174	3.66601	3.40123	3.36432	3.5367	3.39476	3.71185	3.51013	3.62105	3.57844	3.55476	3.64541
AGXT2L1	3.63997	4.12916	3.63721	3.67466	3.70029	3.95145	3.48504	3.49897	3.62139	3.28456	3.48369	3.36306	3.8454	3.51161	3.68133	3.71455	3.68594	3.59279	3.73647	3.31674	3.64197	3.78158	3.51181	3.47884	3.51783	3.46128	3.41235	3.68501	3.53497	3.45378	3.63439	3.44698	3.78863	3.70351	3.68729	3.56676	3.62411	3.55198	3.52217	3.66559	3.65383	4.09706	3.57173	3.99309	4.15407	4.00997	3.96922	3.78302	3.40156
AGXT2L2	8.2632	8.51749666666667	8.43754	8.56760333333333	8.61103666666667	8.62178666666667	8.58296666666667	8.24378333333333	8.51326666666667	8.39274666666667	7.99489	8.34595333333333	8.37794	8.9183	8.18359	8.57806	8.44789	8.94536666666667	8.66165666666667	8.46056666666667	8.72353333333333	8.83338666666667	8.93655333333333	8.50026	8.38577	8.50554666666667	8.38935333333333	8.77832333333333	8.24770666666667	8.40600666666667	8.68818333333333	8.39385	8.53065333333333	8.72414666666667	8.14233666666667	8.03074333333333	8.40180333333333	8.68475666666667	8.66474666666667	8.63535666666667	8.53139666666667	8.58717333333333	8.44205333333333	8.89485333333333	8.54167666666667	8.54369	8.59063666666667	8.55127	8.48748666666667
AHCTF1	7.13864	5.77328666666667	6.18011666666667	6.05392333333333	6.51611333333333	6.07853333333333	6.53338333333333	6.07439666666667	6.56678333333333	6.53090666666667	6.45784	6.77670333333333	6.32305333333333	6.43849	6.32882	6.67771666666667	6.78727	6.46911	7.04168	6.51495666666667	6.46755	6.53432	6.45813666666667	6.45194666666667	7.22921666666667	6.42317666666667	6.17035	6.58635666666667	6.55265	7.05417	6.95397666666667	6.64467333333333	7.11013	6.64110666666667	6.62099	7.27979333333333	6.44104666666667	6.2443	6.72880666666667	6.45095	7.22432666666667	6.29813	6.94348	6.91066	6.70728333333333	6.24452666666667	6.18239	6.70590666666667	7.01508666666667
AHCY	7.33729	7.8354	7.6835	6.98357	7.1124	7.30241	7.18531	7.72174	6.95552	6.79943	6.88507	6.9729	7.30131	7.34991	7.36032	6.42664	6.96326	6.88023	6.44588	7.05991	7.00408	7.28079	6.76034	7.36112	6.67338	7.43193	7.12757	7.07439	7.18763	7.0636	7.04346	6.8968	7.22742	6.36425	7.5396	7.2307	7.81958	7.19672	7.27578	7.15873	6.95116	6.6201	6.91217	6.33594	6.73022	7.36393	7.17344	7.02493	7.01336
AHCYL1	6.9808175	6.8140725	6.587035	6.218565	6.4678575	6.5618525	6.8726625	6.7142975	6.413145	6.79282	6.7522525	6.8027925	6.409695	6.39131	6.8788325	6.64744	6.63273	6.1265275	6.4088675	6.8195375	6.5521375	6.621845	6.4916025	6.7011775	6.7953575	6.768775	6.7093175	6.671475	6.806675	6.811105	6.78328	6.6862775	6.794775	6.6389425	6.82517	6.8855075	6.8358675	6.1954625	6.6442175	6.66026	6.743685	6.2544175	6.824855	6.6268525	6.1871875	6.570275	6.785735	6.698695	7.1914375
AHCYL2	6.17945	6.03825	6.23414	5.80203	6.52918	5.76574	6.25115	5.46742	5.946125	5.97803	5.66519	5.882525	5.575045	5.94506	6.00196	5.86026	6.0054	5.96711	5.92634	6.3289	5.94382	6.15135	6.41479	6.411655	6.469475	6.41844	6.016805	6.048565	5.69095	6.503075	6.3136	6.37636	6.40377	6.10017	6.18452	6.055515	5.68733	6.104505	6.11382	6.170955	6.168185	6.214325	6.26854	6.142065	5.893335	6.17062	6.218635	6.02532	6.71885
AHDC1	5.01223333333333	5.473	5.32245333333333	5.64982666666667	5.30370666666667	5.29597	5.40753666666667	5.32557333333333	5.2827	5.58631333333333	5.64262666666667	5.18486666666667	5.26797	5.29974666666667	5.33922333333333	5.44993333333333	5.59103666666667	5.26364333333333	5.36379666666667	5.08316	5.26908	5.32098	5.27071	4.87411333333333	5.25304	5.27888666666667	5.4035	5.34669666666667	5.24487333333333	5.19866	5.33211666666667	5.43686333333333	5.19925333333333	5.36007	5.33171666666667	5.56310666666667	5.16619666666667	5.37293666666667	5.44634666666667	5.29805666666667	5.08155666666667	5.22678	4.98437	5.31754	5.28263666666667	5.5958	5.52098	5.18849666666667	5.00672666666667
AHI1	3.987276	3.878716	4.147178	3.922922	3.912306	3.859228	3.986728	3.753472	4.023014	3.781596	3.92478	4.11331	3.780634	3.95144	3.589596	4.108622	3.793652	4.38739	3.882576	3.797336	3.913364	3.760024	4.015768	3.711832	3.678936	4.083018	3.88417	4.052286	3.850598	3.626392	4.24726	3.804684	3.931118	3.83182	4.054934	3.989254	3.740202	3.830636	3.834164	3.849902	3.992586	3.674146	3.96066	3.734118	3.872342	4.002402	3.691008	4.019656	3.908202
AHNAK	6.58021	6.939302	6.86568	6.85628	6.662168	6.707756	6.855808	6.513182	6.271354	6.567124	6.836278	6.269526	6.216522	6.31248	7.36162	6.232172	6.714214	6.549606	6.514976	6.926218	6.664254	6.923062	7.0547	6.883642	6.615888	6.65539	6.65352	6.983672	6.572262	6.547486	6.997454	6.655088	7.014718	6.660936	6.735056	6.547528	6.681046	6.52379	6.792204	6.62245	6.664718	7.056862	6.73085	6.588388	6.479488	6.789432	6.649218	6.721544	7.063106
AHNAK2	4.17598	4.543515	3.85038	4.14766	4.441075	3.928845	4.301845	4.54707	3.96845	4.33764	4.387245	4.359735	4.05235	4.138885	4.049165	4.033175	4.293185	4.31924	4.14078	4.04598	3.950615	4.354145	4.4519	4.05176	4.04936	4.04662	4.22258	4.05797	3.88902	4.29232	3.924605	4.24569	3.995905	3.969025	4.232145	3.47381	3.885675	4.434575	3.970345	3.82167	4.05891	4.158325	3.9661	4.017825	4.31098	4.362475	4.7989	4.301385	4.471765
AHR	7.43962	6.37111	7.19342	5.88686	6.81079	5.24349	6.81011	6.1762	4.48464	6.75675	6.53101	5.82937	5.6158	4.35594	6.00269	5.94352	6.52772	6.3773	6.4774	6.51384	5.62889	6.3901	6.83207	6.78403	7.51992	6.53906	6.12283	6.25551	5.24652	7.1793	7.24972	6.26959	7.15982	6.81153	7.3658	7.68269	7.09252	6.27536	5.90336	5.86543	7.24496	4.81213	6.98566	5.31431	5.47087	6.05877	6.45981	6.44893	7.40745
AHRR	2.89728	2.81012	3.14809	2.79633	3.30372	3.2225	2.76405	2.85751	3.2608	3.21979	3.33902	3.15763	3.04129	2.94515	3.06383	2.97753	3.15428	3.00633	3.48996	3.16779	2.96142	3.23719	2.98046	2.94551	2.9361	3.04504	2.9733	3.72745	3.39995	2.94296	2.86805	2.80381	4.13894	3.03933	2.90629	3.42747	3.30348	3.81415	3.14734	3.47612	2.96231	2.9533	3.35898	3.33393	3.23672	3.07712	2.97252	3.17158	3.60489
AHSA1	9.92322	9.84522	9.43587	9.63193	9.85161	9.99477	10.15679	9.65105	9.68563	9.6721	9.39409	9.51107	9.49572	9.52827	9.92323	9.58329	9.76921	10.23447	9.69834	10.01769	9.41784	9.90028	10.06912	9.93906	9.61257	10.32074	9.40948	9.88241	9.19499	9.87654	9.48272	9.73234	10.07209	9.8586	9.22362	9.43567	9.98526	9.85051	9.60246	9.85481	9.46098	9.82579	9.76342	9.53616	9.84287	9.93199	9.79453	9.94291	9.7699
AHSA2	6.69322666666667	6.50971	5.76762666666667	6.62066	6.67833333333333	6.51526666666667	6.5687	6.21085333333333	6.83776	6.52003666666667	6.03783666666667	6.78125333333333	5.42194	6.26387	5.95942666666667	6.74824666666667	6.45259666666667	7.41152333333333	6.6693	6.63784666666667	6.48989666666667	6.7976	6.72734666666667	7.25019	6.93534333333333	6.69504666666667	6.08393666666667	6.48372	6.10082	7.00945	6.84455	6.91084	6.87750333333333	6.42376	6.15001	6.00332333333333	5.93891666666667	6.47368	6.31436666666667	6.46953	6.70976666666667	6.61958	6.46607	6.41244333333333	7.2207	6.27310666666667	6.2538	6.84644666666667	6.39208333333333
AHSG	3.72735	4.02464	4.000635	4.064455	3.666585	4.186115	3.73245	4.023795	3.854745	3.97113	4.13328	3.903395	4.09962	3.937245	4.18174	4.19597	3.89366	4.004055	3.794525	4.147805	4.100355	4.07826	3.90305	3.809235	3.85837	3.89065	4.27057	4.172255	4.050495	3.82755	3.780575	3.68503	4.124325	4.123425	4.091025	4.178055	4.169355	4.227315	4.039475	4.01127	3.7636	4.04775	3.99364	4.11024	4.047255	4.543025	4.24547	3.910115	3.715645
AHSP	7.09233	8.93992	9.89483	10.97004	8.65513	7.76117	8.45634	8.53064	8.36703	7.28767	9.23796	8.38703	9.03037	8.91802	6.78501	8.91675	8.55159	8.08766	9.16219	8.59014	8.31664	9.25639	8.48128	7.84267	7.7607	8.08753	7.4222	8.86616	7.88508	8.98971	8.55717	8.07548	7.90619	7.68382	10.27009	8.84111	7.669	10.22287	7.06873	7.86273	8.44899	8.69601	7.87297	7.54744	9.51163	7.1124	8.01691	7.31318	8.0235
AICDA	4.048225	3.93013	4.51788	3.93733	3.498345	4.09483	3.92318	4.113125	3.965465	4.1387	3.85798	4.184565	4.01428	3.90718	4.1414	3.67231	3.89138	3.691955	4.057045	3.897425	3.89598	3.78516	3.68853	3.611405	4.170935	3.79718	3.7199	3.792095	3.844455	3.891075	4.20166	4.012635	3.94148	4.316185	3.84051	3.792525	3.89772	3.840455	4.02386	3.873435	3.96206	4.034355	4.250995	4.05765	3.84435	3.948095	3.74619	3.94218	3.781075
AIDA	7.165015	6.530915	6.76203	6.96484	6.900485	6.46712	6.900885	5.981265	6.73357	6.888575	6.96391	7.19925	6.33262	6.695625	6.14269	7.016335	7.00302	6.60431	6.65447	6.46742	6.42799	6.743555	6.585785	7.04133	7.02783	6.92822	6.483755	6.53108	6.63813	7.255885	7.60292	6.797305	6.88695	6.274675	7.643195	7.03289	6.4528	7.32048	6.34632	6.1719	7.30505	6.507185	7.12303	5.8208	7.14862	6.164615	6.643265	6.63585	7.50263
AIF1	10.6999975	10.62946	10.3899025	10.772035	10.684955	10.8020425	10.7210825	10.8509225	10.76984	10.49172	10.4832875	10.4499225	10.75365	10.82948	10.4663025	10.6600075	10.462875	10.7862425	10.86463	10.2564	10.85936	10.6016925	11.0347025	10.51859	10.7270075	10.562785	10.6767925	10.6245125	10.5346425	10.21444	10.635415	10.7698875	10.488695	10.48672	10.5038125	10.1861675	10.523795	10.612465	10.8331825	10.8714125	10.50021	10.5396475	10.5974225	10.724465	10.3192375	10.90883	10.902165	10.803655	10.6462625
AIF1L	4.467055	4.948135	4.58119	4.97085	4.69586	4.931435	4.617915	4.943615	4.494635	4.869725	5.194105	4.50863	5.01106	4.461365	5.01165	4.66662	4.89965	4.485595	4.618395	4.54026	4.912705	4.73485	4.57459	4.49753	5.32733	4.66617	4.57058	4.8917	5.02134	4.467795	4.956595	5.12923	4.601715	4.878185	4.57094	4.872035	4.732245	4.60659	5.090575	4.886215	4.38446	4.903615	4.69759	4.99594	4.829525	4.985625	4.87939	4.553345	4.9011
AIFM1	7.57206	7.80968	7.16591	7.35187	7.53455	7.12402	7.99621	7.48543	7.29752	7.53395	7.58113	7.51352	7.20396	7.54438	7.66539	7.21756	7.7072	7.15377	7.37753	7.77854	7.26058	7.47931	7.7217	7.86789	7.44044	7.58549	7.41341	7.74375	7.16229	7.38701	7.14644	7.61786	7.90608	7.42148	7.32065	7.4473	7.66852	7.47858	7.64931	7.59747	7.32817	7.44137	7.43522	7.50098	7.25791	7.28086	7.59047	7.60583	7.6164
AIFM2	5.39618	6.3817	6.20422	6.28748	5.863555	6.14875	6.20318	6.28548	6.17089	6.05792	5.59585	5.73344	6.44727	6.45892	5.99773	6.20441	6.13378	6.605365	6.152985	6.08395	6.284055	6.2442	6.25728	6.30369	5.956655	6.016355	5.740185	6.16321	5.93403	6.19902	6.06499	6.288535	6.05182	6.36442	5.77291	5.916855	6.27951	6.311715	6.259975	6.337375	6.43592	6.4384	5.897445	6.095095	6.403875	6.22847	6.26912	6.42898	5.90643
AIFM3	4.18635	4.78641	4.67081	5.03614	4.52134	4.94326	4.50764	5.57758	4.51621	4.52687	5.04219	4.11765	4.74555	4.68344	4.84489	3.98085	4.61832	4.47848	4.53891	4.68428	4.99202	4.59995	4.70342	4.32372	4.63306	4.56992	4.5626	4.384	4.39346	4.55786	4.31472	5.25639	4.53298	4.53763	4.78593	4.39318	4.74564	4.70258	4.68929	4.84342	3.91967	4.10955	4.34194	4.84675	4.55126	4.88146	4.7177	4.62965	4.43104
AIG1	4.71586666666667	4.75881	4.71631	4.40823	4.42931666666667	4.48931	4.62540333333333	4.51867333333333	5.05625333333333	4.59819333333333	5.00472333333333	4.52816333333333	4.57042	4.55161333333333	4.34428333333333	5.33137333333333	4.52091333333333	4.41084	4.58241333333333	4.64953666666667	4.89122666666667	4.86974333333333	4.47127666666667	4.52000666666667	4.9985	4.53515	4.62245	4.57521666666667	4.79481666666667	4.38039333333333	4.64781333333333	4.54988666666667	4.44306666666667	4.62118333333333	5.08715	4.78138666666667	4.43268666666667	4.55241333333333	4.46319666666667	4.61500333333333	4.58283	4.39992666666667	4.59097333333333	4.83708666666667	4.4049	4.71567666666667	4.64164333333333	4.50613	4.63077
AIM1	9.42076	8.81142	9.14579	8.8797	9.36147	8.69106	9.05933	8.9662	8.70736	9.51103	8.85768	8.92425	8.77995	9.01615	8.7699	9.34785	9.00065	9.36514	9.45902	9.24514	9.03289	8.99719	8.90994	9.37838	9.71263	9.21892	8.9454	9.13041	9.0602	9.33315	9.00896	8.9788	9.35711	9.36329	9.08607	9.06967	9.02804	8.89357	9.00377	9.02376	9.21386	9.00738	9.38484	9.00257	8.92186	8.69065	9.22064	9.2105	9.04924
AIM1L	4.834295	4.70967	5.32525	5.29652	4.85938	5.08966	4.81816	5.014785	5.03465	4.80878	4.94503	4.61295	5.049925	5.05707	5.117335	5.143725	4.782735	4.776835	5.184675	5.10617	5.43661	4.98512	5.164645	4.813455	4.78713	4.784595	5.003935	5.04217	4.81758	4.63655	4.718335	4.83615	4.808685	5.376885	4.69146	4.88906	5.166705	5.20214	4.784295	5.092785	4.616345	5.517015	4.782025	5.185105	4.767965	5.28607	5.22389	4.82386	4.856455
AIM2	9.55912	8.2138	7.78967	8.8792	8.63981	9.15336	8.67694	8.18745	8.51419	9.22806	8.5512	8.94518	8.85847	8.92961	7.56768	8.81983	7.91636	9.59444	9.36276	9.24572	9.79702	7.84534	9.06715	9.33951	9.40092	8.84381	7.96204	8.8002	9.94878	8.5383	8.92949	9.34979	8.41348	9.16873	8.34024	8.11658	7.8352	8.49014	8.43142	9.1441	9.86675	8.95331	8.96571	9.56541	9.15572	7.95415	8.02766	8.85732	8.03363
AIMP1	7.4620675	6.4058025	6.1753825	6.7526725	6.4650775	6.3042475	6.6628625	6.159425	6.0798425	6.096675	6.5016025	6.5341125	6.0559825	6.314865	5.8588625	6.3773675	6.5362025	6.789165	6.3385675	6.717775	6.401185	6.42635	6.609215	6.879685	6.5299975	6.9983175	6.3057325	6.5381375	5.935455	6.8401575	6.253985	6.462005	6.5447825	6.037675	6.69558	6.394795	5.99027	6.762295	6.673455	6.148335	6.6029425	6.301275	6.5631075	5.8368625	6.1157775	6.12398	6.0977325	6.4765675	6.8106725
AIMP2	9.26077333333333	9.75994	9.43332666666667	9.62073	9.51730666666667	9.27901	9.65943333333333	9.30298666666667	9.49668	9.11724333333333	9.55001	9.24324333333333	9.18695	9.69795666666667	9.57160333333333	8.99299	9.46393666666667	9.23349	9.10225333333333	9.63539333333333	9.35924	9.75468666666667	9.30728333333333	9.30208333333333	9.17869333333333	9.47156	9.28633666666667	9.51767666666667	9.23828	9.51084	9.62980333333333	9.39733333333333	9.40937333333333	9.48978	9.71698333333333	9.21691666666667	9.24444333333333	9.75512	9.40437666666667	9.12804	9.28654333333333	9.36270666666667	9.23581333333333	9.35560333333333	9.85815	9.22223	9.55232	9.11894666666667	9.27690333333333
AIP	8.053605	8.28427	8.46108	8.48047	8.069925	8.417855	7.933185	8.316915	7.96284	8.25492	8.088835	7.79093	8.154245	8.141435	8.482345	7.71568	8.38966	8.866275	8.428295	9.003455	8.465765	8.900975	8.581555	8.779245	8.045825	8.504935	8.3696	8.863665	8.009305	8.59179	8.148835	8.298535	8.828255	8.326215	7.941705	8.22102	8.67687	8.295045	8.63229	8.14396	7.593495	8.51026	8.07951	8.50751	8.2426	8.51643	7.950885	8.470135	8.368815
AIPL1	4.541765	5.056785	5.044035	5.08092	4.52625	4.808795	4.85221	4.896485	4.57072	4.9654	4.43941	4.75628	4.809165	4.90158	4.85108	4.700945	4.624265	5.07841	4.871815	4.71284	4.982695	4.73358	5.01313	4.57025	4.8168	4.86239	4.619315	5.243545	4.65538	4.79542	5.304265	4.86753	4.57895	4.84834	4.5673	4.61134	4.931105	4.80349	5.108065	4.76578	5.087345	4.920905	4.931445	4.8111	4.69757	5.16467	4.71323	4.920445	4.51343
AIRE	4.91617	5.22682	5.37235	5.17223	4.97705	5.38216	5.11355	5.16064	5.53482	5.15025	5.49086	5.26601	5.41537	5.16753	5.56682	5.4509	4.84043	5.34448	5.05815	5.62366	5.34858	5.33156	5.44973	4.69779	4.96211	5.25048	5.19126	5.01852	4.91552	5.34868	5.21485	5.44653	5.23053	5.41699	5.00265	5.46162	5.39752	5.52438	5.16727	4.72884	4.91355	5.14005	5.18229	4.99331	5.20847	5.40978	4.96484	5.68576	4.7992
AJAP1	3.42438666666667	3.79598333333333	4.53508	4.00315	3.94546666666667	3.77552333333333	3.72032666666667	3.73548666666667	3.58172333333333	3.82909666666667	3.58929333333333	3.83537	3.59255666666667	3.63434666666667	4.03665	3.80580666666667	3.88269666666667	4.04452333333333	4.03655	4.15594333333333	3.59331333333333	3.91382666666667	4.16103333333333	3.67860666666667	4.03558	3.67404333333333	4.09642333333333	3.68779666666667	3.55186	3.70859666666667	3.61275666666667	3.76651666666667	3.83841333333333	4.063	3.47075	4.03475333333333	3.88144	3.697	3.90968	3.81127666666667	3.88689333333333	4.01468333333333	3.82469333333333	4.28043666666667	3.87227	4.07890666666667	3.72821333333333	3.74044	3.83228666666667
AK1	7.0351	7.368945	7.508665	7.92982	7.402425	7.488175	7.29947	7.49142	7.51797	7.396595	7.373975	7.02622	7.44905	7.91676	6.72901	7.28477	7.994205	8.15349	7.981415	7.738365	7.187375	8.04606	7.62598	7.46581	6.636335	7.256395	7.17353	7.846715	7.17077	7.69887	7.305	7.58933	7.401775	7.15674	7.23309	7.531575	6.971205	8.291895	7.399275	7.425195	7.45793	7.846785	7.14187	7.369525	8.14236	7.27813	7.171065	7.34143	7.13385
AK2	6.93916833333333	6.51899333333333	6.79185333333333	6.75975	6.508265	6.40810166666667	6.56537333333333	6.78908666666667	5.88501833333333	6.36293833333333	6.60109833333333	6.38340833333333	5.97501666666667	6.42096	6.66966666666667	6.29127	6.48412666666667	6.70090833333333	6.431635	6.73179	6.44638333333333	6.552245	6.58057666666667	6.55808833333333	6.54507166666667	6.98078666666667	6.55151333333333	6.6332	6.09377666666667	6.735915	6.51279	6.68406833333333	6.68352333333333	6.46092666666667	6.79238833333333	6.48382833333333	6.63278833333333	6.50264833333333	6.50377166666667	6.56054	6.12085	6.4685	6.62972	6.343995	6.13851166666667	6.66418333333333	6.62108	6.42672	6.62963833333333
AK3	5.877915	5.41385	5.08099	5.19623	5.020235	4.84151	5.152735	5.238505	4.34128	5.1227	5.244325	5.95827	5.15086	4.34297	5.34171	5.42218	5.57463	5.190175	4.835525	5.49554	5.02599	5.127365	4.900755	5.87882	5.757845	5.596335	5.25537	4.720275	5.40852	5.572935	5.016935	4.73407	5.69822	4.737175	6.15853	5.7899	5.195465	5.145565	4.88186	4.792625	6.04992	4.86073	5.342235	4.83949	4.91939	4.58653	4.697335	5.07511	6.06309
AK3L1	4.17466	4.205205	4.2299475	4.1924275	4.333325	4.0457425	4.35422	4.1988475	4.06428	4.022775	4.23441	4.25117	4.0248925	4.01579	4.390535	3.92378	4.26136	3.9818125	4.319475	3.923355	4.281615	4.16059	3.99108	4.0596975	4.10929	3.9022625	4.35698	4.0261675	4.088125	4.0024425	4.2664275	4.1010425	3.9106775	4.2259525	4.043405	4.3952	4.5573275	4.1256775	4.10377	4.0286275	3.91594	4.2868775	4.1207425	4.1673825	4.0252925	4.22611	4.116945	4.136875	4.0299175
AK5	6.652425	6.763275	5.99661	6.17728	5.816265	5.882325	6.88552	5.544765	6.086335	5.97213	5.76054	6.645795	6.01329	5.78754	6.029705	6.592805	6.49787	6.89803	6.04193	5.696185	5.339875	5.82838	6.178435	6.844125	6.14866	6.530845	6.36714	5.80752	6.1082	5.9325	5.29783	5.52853	6.264945	5.32023	5.66597	5.403525	5.97024	6.406575	6.43134	6.734	5.810705	5.48822	5.61554	5.721065	5.833105	6.66046	6.066875	6.25838	6.080975
AK7	3.246565	3.5774525	3.3088125	3.3322175	3.35509	3.41799	3.10832	3.24026	3.192325	3.300615	3.3551075	3.1747325	3.2679375	3.15749	3.15836	3.059505	3.1561325	3.17492	3.392695	3.1176975	3.4142625	3.374105	3.3761325	3.2742325	3.4214025	3.2777375	3.176295	3.16656	3.1976425	3.12539	3.28725	3.2861675	3.1789425	3.227125	3.183535	3.7566475	3.2712625	3.20308	3.19631	3.251975	3.1891525	3.206015	3.4596175	3.145245	3.427615	3.26769	3.37889	3.1616675	2.9601025
AKAP1	4.5916975	4.76177	4.3408225	4.5057125	4.7763625	4.70197	4.6469375	4.842985	4.268415	4.8591775	4.79026	4.8147775	4.6709725	4.5009625	5.05398	4.5119825	4.742045	4.66973	4.599445	4.915395	4.53308	4.84603	4.5807825	4.9375875	4.6208575	5.09436	4.665935	4.6653625	4.5928475	4.5948975	4.64154	4.8216175	4.9601675	4.6457125	4.6179025	4.7910425	4.65532	4.6796475	4.752375	4.6903575	4.801115	4.591425	4.769475	4.485545	4.4291475	4.7263475	4.7244475	4.503485	4.8114725
AKAP10	8.154365	7.2117725	7.6423	7.5318825	7.853525	7.8810675	8.1145575	7.685535	8.3050675	7.43562	7.162925	8.0959825	7.804545	7.81888	7.2649325	7.5897025	7.9080875	7.689205	7.8449675	7.6302025	7.9396075	7.879355	7.90635	7.4750225	8.3353	7.8678525	7.38315	8.07107	7.9303675	7.6412075	7.6164725	7.6566675	7.75595	7.863605	7.75579	7.755105	7.6269325	7.1940725	7.8451925	7.7157975	8.06293	7.300925	8.2554525	8.3442275	7.293505	7.1839975	7.668845	8.0604025	7.694
AKAP11	5.084985	4.86901	4.91112	4.989385	4.98466	4.97474	5.22606	4.887895	4.8226	5.32753	4.976235	5.173155	4.65326	5.11073	5.026705	5.401715	5.121975	5.168165	5.07281	5.06445	4.83735	5.213705	4.92511	5.432335	4.874865	5.54362	5.371975	5.583625	4.635775	5.36161	5.02652	4.94306	5.660875	5.016875	5.535035	5.10383	5.413275	5.093965	5.458605	4.844615	5.46836	5.10339	5.083815	5.127175	4.79912	5.39641	4.66165	5.11607	5.368805
AKAP12	3.941416	3.914814	3.740688	3.805968	3.921082	4.105796	3.92412	4.461018	4.210998	3.919582	3.728312	4.264444	4.152332	3.750896	3.870622	3.721982	3.838966	4.007426	4.02311	3.444884	3.925024	4.201792	4.006722	3.868262	4.471178	3.943496	3.969752	4.214776	4.68209	3.622232	3.86774	4.076562	4.013148	4.032956	3.745306	4.450672	3.85691	3.736026	3.815336	4.059738	3.753022	4.298756	3.777698	3.91497	4.69616	4.130968	4.287848	4.12018	5.167108
AKAP13	6.91789444444444	7.25354777777778	7.35971555555555	7.11999333333333	7.25761111111111	7.42764111111111	7.17672444444444	7.26206111111111	7.81185222222222	7.32823222222222	7.34320666666667	7.37371	7.46997444444444	7.28419555555556	7.55130777777778	7.15319666666667	7.07574777777778	6.99856111111111	7.47999666666667	7.35475888888889	7.36125222222222	7.54863	7.67016666666667	7.19684555555556	7.55132777777778	7.32407222222222	7.11490666666667	7.79168333333333	7.38463111111111	7.24128	7.20112333333333	7.20212555555556	7.54994666666667	7.87509888888889	6.69010444444444	7.03420555555556	7.42885777777778	7.18723222222222	7.51825111111111	7.51333777777778	7.48226222222222	7.46801111111111	7.37718666666667	7.99477333333333	7.21248	7.45966444444444	7.28008666666667	7.48484333333333	7.65035111111111
AKAP14	3.44232333333333	3.67989666666667	3.68518666666667	3.86907333333333	3.81401	3.81470333333333	3.64711333333333	4.00588333333333	4.13698666666667	3.66428333333333	3.45054	3.66579666666667	3.52977	3.6266	3.88650333333333	3.38581	3.54760666666667	3.77033333333333	3.82539	3.62244666666667	3.66568333333333	3.60400666666667	3.64073666666667	3.40256	3.57567	3.78741	3.82384333333333	3.41247666666667	3.86539333333333	3.67785333333333	3.56591666666667	3.62747333333333	3.46920333333333	3.81180333333333	3.50062666666667	3.81317333333333	3.65299	3.53276333333333	3.31094	3.50911	3.64019	3.46545333333333	3.84924	3.67912666666667	3.35214333333333	3.73212333333333	3.60301666666667	3.7327	3.44365333333333
AKAP2	6.2400625	6.01526	5.5719525	5.425515	5.7093825	5.7639675	5.73539	5.6120725	5.72155	5.7564825	5.4868825	5.918455	5.6650475	5.85487	5.69997	5.674375	5.8835975	6.232725	5.61627	5.91128	5.934055	5.404055	5.9714	5.9272475	5.61666	5.7806875	5.6622075	5.80208	5.655685	5.911835	6.1704375	5.5542175	5.9223225	5.18359	6.0174975	5.7042075	5.9393075	5.7378775	5.4389525	5.3675875	6.3817575	6.208365	5.946965	5.42412	5.69957	6.0200075	5.4755075	5.889495	6.194075
AKAP3	3.41844	4.36881	3.66688	3.89868	3.96516	3.89631	3.63419	3.67485	3.80858	4.00484	4.20732	3.68654	3.95503	3.74823	4.33211	4.37776	3.89155	4.16098	4.0325	4.13563	4.02859	4.06249	3.79266	4.02468	3.91646	3.54753	3.94636	3.73293	3.53548	3.69444	3.71916	4.00351	3.96493	3.68576	3.31493	3.66856	3.80288	4.02606	3.68156	4.06313	3.88298	4.06939	3.85645	3.61836	4.42276	4.29965	3.92733	3.77055	4.13661
AKAP4	5.45033	5.82079	6.11883	5.35142	5.72941	5.79663	5.84988	6.44153	5.94468	5.63834	6.13619	5.81286	5.73359	5.44533	5.74478	5.86988	5.72103	5.59459	5.94045	5.59168	5.73143	6.00675	5.56597	5.82506	6.01906	5.71079	5.89751	5.43091	5.67936	5.98987	5.62566	5.92564	5.59841	6.12644	6.25832	5.69717	5.58309	5.42889	5.66224	5.70938	5.57866	5.8004	5.63211	5.59364	6.01478	6.22505	5.9452	5.72681	5.32482
AKAP5	3.83133	3.707305	3.845945	3.84219	3.78779	3.88276	3.75607	3.90881	3.845225	3.618675	3.70927	4.04075	3.948535	3.835555	4.004945	3.60832	3.79611	3.816005	3.659985	3.560765	3.87302	3.92283	3.697205	3.66175	3.9795	3.71917	4.24544	3.876085	3.66231	3.64389	3.658075	3.640295	3.482035	3.952495	3.81841	3.85487	3.688355	4.08605	3.833445	3.75941	3.844265	3.707395	3.866115	3.87489	3.72001	3.800325	3.9767	3.797085	3.878955
AKAP6	3.75415	3.61199	3.1763	3.291925	3.31247	3.63384	3.63311	3.304375	3.577595	3.986965	3.803805	3.79082	3.43715	3.345325	3.467545	3.362475	3.78437	3.791225	3.270995	3.40282	3.666145	3.5879	3.13166	3.365335	3.5759	3.204785	3.57402	3.24551	3.395315	3.089785	3.68362	3.541575	3.55464	3.38967	3.62053	3.592385	3.71678	3.43764	3.389485	3.43615	3.36344	3.461315	3.62231	3.448945	3.402775	3.642645	3.68707	3.587645	3.07754
AKAP7	5.441945	5.37636	5.801125	5.197265	5.13899	4.97769	5.1988	5.314135	5.01984	5.2603	5.15393	5.37579	5.034165	4.98297	4.870785	5.299605	5.3516	5.376165	5.09405	5.347365	4.8381	4.938	5.387195	5.560455	5.366855	5.47031	5.01277	5.02671	5.36134	5.594355	5.16444	5.58103	5.506825	5.094195	5.640555	5.27323	5.657725	5.54585	5.12603	5.15445	5.40758	4.96463	5.11956	4.80689	5.247305	5.12772	5.361725	5.39967	5.147285
AKAP8	8.543095	8.803575	8.19717	8.39102	8.774795	8.44845	8.703345	8.50758	8.183065	8.457595	8.01133	8.336675	8.260415	8.94294	8.208745	8.73667	8.53271	9.214295	8.48694	8.49977	8.476135	8.62144	8.859065	8.80337	8.65711	8.881965	8.423865	8.555425	8.359365	8.584315	8.4539	8.68085	8.49995	8.296795	8.40311	7.91032	8.037415	8.94549	8.62169	8.75709	8.672995	8.471225	8.58882	8.380315	8.794755	8.662925	8.55065	8.640225	8.514715
AKAP8L	5.704716	6.200362	5.75784	5.98438	6.010292	5.94623	5.608044	6.267294	5.926612	6.133858	5.938324	5.593434	6.144464	6.289464	6.126146	6.060278	5.9568	5.81448	6.134932	5.927656	5.96453	6.159874	5.689462	5.894866	5.924764	5.70823	6.040156	6.081708	5.963378	5.797114	5.912932	6.150864	5.886234	6.168286	5.844796	5.468362	5.926636	6.232292	6.020714	5.917386	5.830232	5.966336	5.726086	6.102184	5.977674	6.186068	5.843008	6.19817	5.876426
AKAP9	4.91139	5.14727666666667	4.75999333333333	4.27470666666667	4.11662	4.77165	4.60494333333333	4.41796666666667	4.58677666666667	4.35286666666667	4.71049333333333	4.55689333333333	4.14515	4.32852666666667	4.52392666666667	5.0561	4.55447333333333	4.46089666666667	4.55718	4.28662666666667	4.72527	4.98059333333333	4.87787666666667	4.65651666666667	4.75498333333333	4.96887333333333	4.19194	5.04447666666667	4.96314333333333	4.98856666666667	5.04062333333333	4.18849666666667	4.48941333333333	4.29374333333333	4.77779666666667	4.99115	4.81831333333333	4.78897666666667	4.32099	4.71533333333333	5.03191	4.48577333333333	4.69601666666667	4.83986333333333	5.04296333333333	3.91465	4.92474333333333	4.59643	5.19229333333333
AKD1	4.67962666666667	4.05927666666667	4.33612333333333	3.95078	4.24348666666667	4.37847666666667	4.33447666666667	4.28199	4.45924666666667	4.48331333333333	4.31892666666667	4.45637333333333	3.97217333333333	4.45591333333333	4.31627333333333	4.26251	4.29042666666667	4.86857	4.35132333333333	4.44296333333333	4.20221333333333	4.20373666666667	4.17055333333333	4.34413	4.45066	4.33117	4.05127666666667	4.14041666666667	4.32107333333333	4.36099	4.70076333333333	4.48517666666667	4.12511666666667	4.41732333333333	4.2948	4.56796	4.36826333333333	4.16137333333333	4.28004	4.35108666666667	4.42219	4.08572	4.53903333333333	4.24797666666667	4.22676333333333	4.56054666666667	4.29488333333333	4.04684333333333	4.15185333333333
AKIRIN1	7.34479	6.25970333333333	6.71610666666667	5.98468333333333	6.42365333333333	6.62595	6.40444333333333	6.83821666666667	6.54477666666667	6.91712333333333	6.90374333333333	7.60369666666667	6.99099666666667	6.25913666666667	6.70792666666667	7.16282666666667	6.34330666666667	6.01338666666667	6.77120333333333	6.3115	6.42533	5.87305666666667	6.48346666666667	6.83538333333333	7.17758666666667	6.58432666666667	7.05639333333333	6.16437666666667	7.35949333333333	6.85615	6.52691666666667	6.54989	6.73245	6.37593	6.88902666666667	7.31152666666667	6.93814666666667	6.41874	6.30219333333333	6.70640666666667	7.4494	6.09078	7.02066333333333	6.98548333333333	6.13761	6.67941333333333	6.95665666666667	6.48629333333333	7.1375
AKIRIN2	6.29499	6.58395666666667	6.49999333333333	6.38978	6.44462333333333	6.38358333333333	6.52475	6.52836333333333	6.60170666666667	6.95793666666667	6.69797	6.64981	6.61696333333333	6.60127333333333	6.91537333333333	6.72440333333333	6.71587333333333	6.04442666666667	6.79924	7.08917666666667	6.71812333333333	6.20393666666667	6.24308	6.08905	6.7118	6.34243	6.887	6.43973666666667	6.97319	6.44943666666667	6.33682	6.54186666666667	6.59303	6.59366666666667	6.42242	6.66739333333333	6.5606	6.12842666666667	6.46296333333333	6.55166333333333	6.43984666666667	6.54414	6.54282333333333	6.57602	6.31666333333333	6.40497	6.44241333333333	6.32844	6.63226
AKNA	7.27421333333333	7.62625333333333	7.22758	7.42941	7.83133	7.5309	7.77036	7.83080333333333	7.81905666666667	7.6591	7.56332666666667	7.59735333333333	7.91083333333333	7.45163	7.83086	7.63627	7.65714666666667	7.1829	7.72000666666667	7.51693	7.72381	7.61481333333333	7.55647333333333	7.10334666666667	7.55749333333333	7.62185333333333	7.67793	7.47282333333333	7.77061	7.33606333333333	7.93623333333333	7.53775666666667	7.30341333333333	7.79083333333333	7.67681333333333	7.51835	7.18648333333333	7.76932	7.67535	7.51608666666667	7.53327333333333	7.57329666666667	7.49939666666667	7.36567666666667	7.68963666666667	7.74068666666667	7.80426	7.70347	7.47295666666667
AKNAD1	3.10196	3.05765	2.74853666666667	3.00926666666667	3.04640333333333	2.97901333333333	3.09363333333333	2.88272666666667	3.08431333333333	2.87487	3.45267	2.95905333333333	3.04441333333333	2.95200666666667	3.07501	2.87723333333333	2.91885	2.93611333333333	2.98192666666667	2.99510666666667	3.23534666666667	3.00292333333333	3.01784333333333	2.87885333333333	3.07264	2.74967333333333	3.09913333333333	3.00605666666667	3.14619	3.305	3.05983666666667	2.92819666666667	3.00513666666667	3.19349	2.9717	3.12720666666667	3.37490666666667	2.99002	2.98135	3.0365	3.29744333333333	2.84924666666667	3.05828333333333	2.95409333333333	3.15041333333333	3.02703333333333	3.13868333333333	2.79222333333333	3.24759333333333
AKR1A1	6.548115	6.83098	6.8462	6.561925	6.48587	6.533255	6.613195	6.681325	6.232605	6.79402	6.582875	6.319515	6.64321	6.59953	7.007305	6.30085	6.792515	6.8733	6.51764	6.80158	6.691025	6.923385	6.726105	6.699985	6.36095	6.820145	6.6106	6.974195	6.611665	6.772075	6.416165	6.734735	6.88488	6.611585	6.762575	6.73878	7.03125	6.666275	6.91816	6.679165	6.282975	6.90485	6.73708	6.589055	6.70963	6.870225	6.93642	6.76324	6.433505
AKR1B1	9.80918	9.85622	9.85466	9.62035	9.47363	9.93995	9.98441	9.68664	9.17169	9.47376	9.56417	9.8667	9.61976	9.63544	9.97626	8.33809	9.55013	9.6903	9.1934	9.66085	9.56683	9.65454	9.60502	9.85557	9.33326	9.85751	9.66443	9.75278	9.29496	9.5923	9.35347	9.34374	9.80544	8.91851	9.58933	9.57938	9.69141	9.92063	9.74481	9.61666	9.1791	9.56737	9.4953	9.197	9.28496	9.87013	9.52732	9.4577	9.57617
AKR1B10	4.6707	4.74389	4.9334	5.10518	4.7027	4.97145	4.88147	5.28078	4.31124	4.89841	4.94985	4.66935	4.84395	4.2631	4.74095	4.47065	5.02765	4.14144	4.71659	4.701	4.8201	4.62311	4.57651	4.47775	4.75548	5.06788	4.84861	4.83109	4.73691	4.44665	4.67274	4.92504	4.2527	5.2556	4.43986	4.89521	5.16204	4.9109	4.78562	4.66051	4.38789	4.94897	4.98396	5.01003	5.14262	4.98036	5.09515	4.7603	4.59166
AKR1C1	4.087115	4.31238833333333	4.38010833333333	5.00354	4.371115	4.26472	4.141165	4.37678333333333	4.30238833333333	4.384975	4.67263166666667	4.26925666666667	4.40752833333333	4.48865166666667	4.35733833333333	4.50398166666667	4.49360833333333	4.45763166666667	4.54321166666667	4.66651833333333	4.48793333333333	4.463955	4.62814833333333	4.25062833333333	4.46404666666667	4.20771	4.52920333333333	4.66096333333333	4.178305	4.27392333333333	4.318195	4.44164166666667	4.42950333333333	4.93873	4.45609833333333	4.44241	4.26689333333333	4.44250666666667	4.39923833333333	4.238645	4.1593	4.42812666666667	4.458325	4.30918833333333	4.53084166666667	5.16155	4.38675833333333	4.67494333333333	4.34282166666667
AKR1C2	4.54304333333333	4.71011	5.48975666666667	5.86048666666667	4.96345	4.84457666666667	4.85653	5.15138	4.63748	4.86764666666667	5.59644666666667	4.73557333333333	4.81910333333333	4.96637666666667	5.10554	5.04826333333333	4.99089333333333	5.26305666666667	5.21997666666667	5.36111	4.65192666666667	5.38721	5.28759	4.96459666666667	5.01468	4.89427333333333	4.9134	5.36976333333333	4.88015666666667	4.84236	4.59571666666667	4.96763666666667	5.40679333333333	5.71435	5.20431333333333	5.20971333333333	4.84637333333333	5.23054333333333	4.92049333333333	4.84946666666667	4.64633	4.97248	5.17373666666667	4.68396666666667	5.62889	6.05965333333333	4.69889	5.18104	5.40296
AKR1C3	7.21061	5.79298	7.71537	7.35366	6.7899	6.39216	6.9127	7.2269	6.04486	7.07807	7.30712	6.60474	6.22009	6.98001	6.70138	6.80585	6.1787	7.92963	7.57204	7.2246	6.99296	7.59676	6.92124	7.18027	7.04063	6.61889	6.47104	7.34111	7.00617	6.67634	5.9818	6.1957	7.12552	7.44202	7.51467	6.12541	6.56931	7.1742	7.03984	7.42292	7.06764	8.14769	6.80005	7.53721	7.47881	7.4948	6.45799	6.94115	8.47167
AKR1C4	3.38703	3.53542	3.63621	3.62651	3.59434	3.81267	3.76157	3.90836	3.59162	3.7248	3.39425	3.36385	3.47886	3.62052	3.86651	3.52999	3.49783	3.69321	3.33612	3.71345	3.66693	3.6188	3.52267	3.32064	3.76051	3.67374	3.46789	3.64063	3.58486	3.56283	3.81234	3.34453	3.09809	3.47366	3.61444	3.44116	3.24973	3.66756	3.52723	3.80371	3.46906	4.05352	3.84675	3.48339	3.45099	4.22725	3.71356	3.52954	3.46438
AKR1D1	3.6022	3.80693	3.52552	3.40843	3.99301	3.99945	4.08648	4.42771	3.74032	3.72174	3.68754	3.84907	3.71102	3.50811	3.41356	3.32132	3.82051	3.51417	3.71381	3.39105	3.85822	3.20296	3.53616	3.42601	3.32446	3.87379	3.9243	3.49574	3.4272	3.56971	3.81877	3.66138	3.73881	3.71088	3.5619	3.5937	3.37377	3.67679	3.38362	3.4626	3.64927	3.51148	3.4256	3.10805	3.73627	3.58682	3.71857	3.55693	3.6842
AKR1E2	3.88616	4.08979333333333	4.48805666666667	4.34670666666667	4.07156	4.37434666666667	4.42898	4.17310666666667	4.20945333333333	4.17221	4.22300333333333	4.03070333333333	4.25236	4.23409333333333	4.14171666666667	4.06934333333333	4.29247666666667	4.23793333333333	4.19138	4.46130666666667	4.32186666666667	4.44636666666667	3.98308333333333	3.95902	4.13542	3.84303	4.27306666666667	4.12578666666667	4.16929666666667	4.22874333333333	4.29190333333333	4.43331333333333	3.96223333333333	4.22274	3.97675333333333	3.84326	4.19279666666667	4.76439	4.23094	4.03596666666667	4.06445666666667	4.41229333333333	4.02934333333333	4.11173	4.16757666666667	4.40562	4.23731666666667	4.09707333333333	4.17519333333333
AKR7A2	8.462085	9.0266	9.09757	8.76861	8.431625	8.87212	8.60303	8.614005	8.141565	8.35383	8.403445	8.285695	8.66018	8.58578	8.98986	8.128595	8.70959	9.03271	8.276925	8.82111	8.68312	8.850145	8.78338	8.817415	8.088325	8.71714	8.71481	8.858455	8.423185	8.560955	7.913045	8.621375	8.65052	8.25401	8.060545	8.565285	9.181115	8.736395	8.83487	8.69766	7.541775	8.620315	8.31764	8.44056	8.47513	8.99077	8.666105	8.65883	8.26588
AKR7A3	5.473515	6.192075	6.418615	5.70644	5.34592	5.908195	5.87251	5.28225	5.244505	5.63173	5.51115	5.160855	5.660325	5.48222	5.985035	5.32894	5.66578	6.13217	5.61736	6.0986	5.63937	6.042165	5.789875	5.497685	5.41667	5.81847	5.75165	5.95687	5.735525	5.845755	5.50291	5.512795	5.92681	5.570605	5.70221	5.82882	6.274515	5.570555	5.82945	5.651415	5.33507	5.737015	5.461225	5.63739	5.981645	6.161545	5.398395	5.607965	5.82601
AKT1	9.0582	9.16534	8.55346	8.80117	8.81221	9.21	7.9362	9.59556	8.06349	9.2579	9.57703	9.09969	9.76796	8.56725	9.39211	8.8561	8.42802	7.84082	8.49456	8.49884	8.35188	8.36913	7.80491	8.58431	8.56923	8.79566	9.5608	8.35966	9.302	8.67228	9.16563	8.96059	8.58628	8.79065	8.83334	9.09373	8.85974	8.1651	9.15344	8.7281	8.91185	9.00447	8.79147	8.60162	8.1097	9.23391	8.94324	8.79589	9.10638
AKT1S1	6.226645	7.340935	7.42436	6.81943	6.383665	7.062725	5.75443	7.330185	6.30079	6.33338	7.523595	6.556835	7.641585	7.070235	7.13319	7.10478	6.79102	5.798265	6.31214	6.48122	6.53208	7.034045	5.8418	5.90526	6.14821	6.38299	6.99538	6.5732	6.80275	6.41538	6.9982	6.389275	6.20808	6.112825	7.158885	7.00552	6.986515	6.741275	6.4895	6.332865	6.220205	6.443415	5.855185	6.385485	6.569995	6.73046	6.25898	6.211435	6.62585
AKT2	6.24769166666667	6.46633333333333	6.32876333333333	6.63863833333333	6.54607833333333	6.455855	6.34493666666667	6.66677166666667	6.52661833333333	6.52725833333333	6.56545	6.32247333333333	6.71682	6.73911333333333	6.46150166666667	6.42656666666667	6.40194666666667	6.65074	6.29968666666667	6.449535	6.418145	6.74691833333333	6.35963	6.42007	6.35701166666667	6.35902833333333	6.50402	6.644185	6.34242833333333	6.447935	6.60931833333333	6.57455333333333	6.37808833333333	6.55461833333333	6.18187833333333	6.33328333333333	6.38049833333333	6.64052	6.61475333333333	6.52394166666667	6.62940333333333	6.624585	6.33079833333333	6.69406833333333	6.81937666666667	6.83214	6.52375666666667	6.6032	6.49521
AKT3	5.92364666666667	5.31843833333333	5.24600333333333	5.05773166666667	5.45702666666667	5.27527166666667	5.51250833333333	4.86723	4.75485833333333	5.36985166666667	5.14915	5.27241333333333	4.87031833333333	5.09769333333333	5.05979166666667	5.41575666666667	5.50856333333333	5.60876	5.24116833333333	5.42673333333333	5.413505	5.31314833333333	5.17340833333333	5.67118666666667	5.21028666666667	5.33469333333333	5.30110333333333	5.42126333333333	5.30570166666667	5.27853	5.15583833333333	5.19026833333333	5.58435833333333	5.132045	5.290355	4.96097166666667	5.24236166666667	5.44189	5.06894666666667	5.312375	5.31813	5.43768166666667	5.48977166666667	5.064035	5.35124333333333	5.279075	5.14867	5.38129333333333	5.397145
AKTIP	7.30743	6.66378	6.72663	6.9207	7.25384	7.035595	7.418555	7.525695	7.16091	7.371735	7.08351	7.15722	7.202565	7.04728	6.968865	7.110765	7.35791	6.98596	7.237515	7.012215	6.640295	7.12882	6.898985	7.581175	7.459365	7.13441	7.339315	7.144025	6.69313	7.24271	7.357115	6.843595	7.35749	7.11136	6.88861	7.43925	6.59778	6.93864	6.819745	6.925495	7.15197	7.121255	7.102715	7.20144	6.918445	6.870915	7.15558	7.14671	7.40211
ALAD	6.589715	6.994535	6.19515	6.77842	6.554645	6.429875	6.514725	6.574665	5.99269	6.22806	6.594915	6.39744	6.622835	6.939505	6.38983	6.294965	6.50697	6.660375	6.726185	6.65329	6.710015	7.053245	6.79738	6.872625	6.40806	6.513135	6.564555	7.003245	6.237255	6.258235	6.720695	6.673835	6.624465	6.374385	6.865215	5.91174	6.395965	7.03901	6.6428	6.67414	6.51024	6.22225	6.425885	6.42782	6.97217	6.741175	6.575495	6.604515	6.305775
ALAS1	7.17903	7.33559	6.82855	7.05309	7.22258	7.22491	7.54694	7.78687	7.56164	7.25038	7.27888	7.46094	6.82425	7.43009	7.50824	7.2251	7.64598	7.14155	7.60701	7.69953	7.16504	7.39202	7.50661	7.23198	7.47646	7.22583	7.21053	7.41706	7.38864	7.19405	7.49714	7.31882	7.59832	7.20617	7.05767	7.38986	7.72818	6.50764	7.54045	7.39555	6.75491	7.34919	7.29823	7.65564	7.07201	7.17667	7.3424	7.43939	7.63803
ALAS2	7.18403	8.14082	8.214085	8.483545	8.17098	7.677035	8.024455	7.645815	8.478705	7.59415	8.14942	8.002135	7.895665	8.488235	7.40418	8.161525	8.349285	7.83152	8.206785	8.0722	7.902835	8.36397	7.524365	7.74119	7.667815	7.77831	7.748655	7.900535	7.51546	8.279185	8.09216	8.3808	7.76888	8.463935	8.185975	7.84848	7.500835	8.38149	7.754055	7.752505	7.88782	7.746455	7.87135	7.723625	8.54503	7.26443	7.99621	7.632645	7.528635
ALB	3.41965	3.67388	3.600805	4.315455	3.487915	3.80035	3.490875	3.95943	3.914195	3.639645	3.48986	3.650955	3.540285	3.57584	3.416835	3.52545	3.45481	4.05949	3.48719	3.952205	3.508725	3.70252	3.509355	3.51912	3.618415	3.4585	3.51376	4.04434	3.606295	3.372925	3.686385	3.588335	3.90348	3.658325	3.51364	3.59212	3.45853	3.592225	3.64898	3.572555	3.56598	3.50571	3.84921	3.47998	3.47018	6.195045	3.48601	4.242365	4.08035
ALCAM	8.01958	6.950915	6.45936	6.278395	6.956665	6.747715	6.450565	6.64308	7.023605	6.97539	6.39194	7.662275	6.028775	6.944665	6.580735	7.0323	6.492125	7.50959	7.252805	6.63702	7.009985	6.771945	6.92446	7.334365	8.1027	7.283825	7.11843	6.495685	7.008455	7.58677	6.89075	7.186185	6.835615	6.9082	7.365695	7.511875	6.734425	6.30272	7.1029	7.096945	7.65825	6.39263	7.47082	6.762425	7.13073	6.506385	7.15522	7.67626	7.203815
ALDH16A1	6.85015	6.80633	6.65584	7.07485	7.02905	7.31416	6.29241	6.08841	6.5862	6.51993	6.26542	6.27302	6.88592	7.5291	6.92276	6.39757	6.80301	7.08731	6.81451	7.16682	6.59659	7.17526	7.18874	6.89864	6.50859	6.46017	6.83241	6.72806	6.89288	6.54407	6.71679	6.81711	6.51409	6.3456	6.18661	6.30479	7.13201	6.94456	7.0912	6.92074	5.84725	7.07351	6.63659	6.53976	7.13464	7.36624	6.63004	6.81907	6.77633
ALDH18A1	6.25949	5.87588	6.24922	5.71683	5.8668	6.10734	6.209695	5.66409	5.749295	5.704435	5.933685	6.099255	6.10205	5.89908	6.45737	6.015735	6.115485	5.74326	5.60703	6.504435	5.672865	5.947085	5.91575	6.4181	5.56121	6.24847	5.624645	6.054985	5.61185	6.308435	5.80788	5.9214	6.261675	5.67075	6.013695	5.697485	5.87224	5.917735	5.78251	5.792145	6.190845	6.17142	6.045405	6.09314	5.8902	5.73202	5.522915	6.217345	6.211895
ALDH1A1	7.72744	8.52639	6.15922	6.93962	7.81544	7.50304	7.68434	7.21497	7.06782	7.50362	8.21401	7.34467	6.5955	7.29873	8.15269	6.50186	7.3848	6.0911	8.06516	7.65658	7.83662	7.40055	6.56589	7.35825	8.60051	8.19906	7.61487	7.10298	7.94459	7.73084	8.11333	7.97328	8.00322	8.23278	8.46378	7.06666	7.29485	7.60797	7.62508	7.95745	7.4185	5.94465	7.75517	6.79389	7.98039	8.34219	8.05509	8.09626	7.50177
ALDH1A2	3.87782	4.097865	4.056505	4.08159	3.87059	3.973645	4.027295	4.417935	4.254675	3.81939	4.424835	4.054465	4.145395	4.01583	4.282915	4.221305	4.161505	4.059815	3.804225	3.889545	4.321865	4.124025	4.061815	3.746865	4.329545	4.041135	4.139995	3.97748	4.16291	3.956975	3.94852	4.41326	4.02688	4.14228	4.38807	4.00448	3.778435	4.29864	3.85385	4.275445	3.902055	3.8777	4.18412	4.288865	4.08378	4.23134	3.97402	3.844645	3.842425
ALDH1A3	2.68729	3.25508	2.60072	2.85346	2.71612	3.02827	2.66913	3.01703	2.6652	3.25115	2.85489	2.80172	3.01428	2.72286	3.1236	2.67714	2.48292	2.47977	3.21006	2.92492	2.90966	3.25319	3.16158	2.81791	2.90734	2.73926	3.18112	2.69355	2.74821	2.61007	2.79098	2.89641	2.68039	2.79624	2.75533	2.6944	3.13124	3.00324	2.75967	2.68653	2.98773	2.70392	2.71291	3.17252	2.71466	3.07639	2.60999	2.83632	2.61141
ALDH1B1	6.073095	6.682925	6.098305	6.65086	6.505425	6.35936	6.540865	6.36567	6.3538	6.33112	6.479125	6.371075	6.35043	6.37145	6.131655	6.16227	6.301395	6.387495	6.25276	6.408435	6.50446	6.237875	6.3335	6.14392	6.323575	6.256125	6.621755	6.415445	6.37858	6.23026	6.125685	6.29107	6.062995	6.47485	6.441195	6.69365	6.54104	6.407705	6.303615	6.317735	6.25456	6.283175	6.324955	6.260605	6.715175	6.373285	6.430015	6.067835	6.032945
ALDH1L1	5.061735	5.26999	5.12208	5.65616	5.348555	5.49417	5.3442	5.370465	5.52135	5.16053	5.532295	5.219195	5.323035	5.391495	5.28161	5.38276	5.3853	5.276555	5.447295	5.201375	5.43603	5.485455	5.38786	5.04628	5.234715	5.188345	5.484935	5.28622	5.034675	5.229175	5.14436	5.30248	4.95134	5.3214	5.366405	5.168815	5.338045	5.60185	5.313575	5.193185	5.241095	5.661435	5.148365	5.142195	5.63344	5.303685	5.47371	5.451915	5.05221
ALDH1L2	3.96454333333333	4.25848	4.44808	4.03551333333333	4.03179333333333	3.93511	4.19188	4.05771333333333	4.05945	4.17217333333333	4.47768666666667	4.16071	4.09226	4.43297333333333	4.36043666666667	4.13122333333333	4.10327666666667	4.16360333333333	4.00333333333333	4.24056666666667	4.40584333333333	4.21093666666667	4.25257	3.97841666666667	4.08994	4.01876333333333	4.15354	4.20831333333333	4.23056	4.02868	4.15383333333333	4.27319333333333	4.15665666666667	4.63457666666667	3.99869666666667	4.19893	4.18162	4.25084666666667	4.34183666666667	4.25237333333333	4.01268333333333	3.9167	4.13780666666667	4.18729	4.08888666666667	4.36804666666667	4.21165333333333	4.26148333333333	3.97171666666667
ALDH2	9.97214	10.57458	9.64456	9.89277	10.48502	9.72157	10.11545	10.17353	9.80535	8.89545	10.1972	9.58919	9.92558	10.10888	10.39894	9.28193	9.97998	9.82592	9.90474	10.29073	10.29649	10.06179	10.4203	9.80219	10.01139	10.06621	10.25471	10.13923	9.54811	10.07799	10.28282	10.65873	10.57365	10.32316	10.08385	9.9916	10.60079	10.17933	10.22185	10.22251	9.00591	10.14481	10.143	9.94524	9.95579	10.10925	10.39531	10.58835	10.1757
ALDH3A1	4.46513	4.48719	4.52134	4.9136	4.77406	4.47899	4.39737	4.67859	4.6407	4.54423	4.49698	4.43505	4.52159	5.047	4.68338	4.77499	4.8613	4.56371	4.61057	3.97822	4.9631	5.03383	4.42141	3.78352	4.50855	4.43143	4.79517	4.79887	4.52043	4.49483	4.64599	4.4522	4.24834	4.83582	4.08067	4.23401	4.42345	4.87649	4.70514	4.70554	4.47919	4.94133	4.69022	4.88706	4.58925	4.66672	5.11372	4.4957	4.26542
ALDH3A2	6.79322333333333	6.64445	6.55036666666667	6.33512333333333	6.62587666666667	6.32402333333333	7.02738666666667	6.02045333333333	6.18456666666667	6.14227	6.16983333333333	6.63133	6.17195333333333	6.64527333333333	6.90230333333333	6.18452	6.59563	7.07277333333333	6.33372666666667	6.69769666666667	6.49794333333333	6.60694	6.80508666666667	6.75315	6.45368666666667	6.73784666666667	6.09079333333333	6.43164666666667	6.23402666666667	6.48314333333333	6.27141333333333	6.66158	6.98485333333333	6.30520666666667	6.45323333333333	6.04379333333333	6.38438	6.38421666666667	6.55609333333333	6.68399	6.16063	6.4598	6.57498333333333	5.88442	6.19614333333333	6.39606333333333	6.95238	6.41061333333333	6.48729666666667
ALDH3B1	7.37336333333333	8.2131	7.76929666666667	7.53131666666667	7.96499	7.77191666666667	7.61713333333333	8.08853666666667	7.75303	7.93319	8.00982	7.76731666666667	7.95055666666667	7.84557	8.26093	7.95290333333333	7.67139666666667	7.31249	7.8537	7.55998666666667	7.90585	7.84675666666667	7.85540333333333	7.20858666666667	7.7109	7.45012	8.03747333333333	7.78373666666667	7.89783	7.32466	7.70417333333333	7.81097666666667	7.47462	8.19358666666667	7.82550333333333	7.32179666666667	7.88051666666667	7.61746666666667	7.71378333333333	7.75191333333333	7.2393	7.65635	7.56161	7.72058666666667	7.41455	7.85357666666667	8.38534333333333	7.79658333333333	7.59792
ALDH3B2	3.64536	3.626125	3.68314	3.57341	3.437095	3.725065	3.700245	3.64834	3.78539	3.665295	3.90711	3.604175	3.656875	3.742975	3.59695	3.576005	3.51288	3.546395	3.577715	3.59151	3.809365	3.201065	3.765525	3.4115	3.52863	3.63064	3.446105	3.421005	3.67805	3.420375	3.735015	3.67573	3.56556	3.81728	3.4988	3.393485	3.597175	3.61689	3.57468	3.602115	3.84121	3.76425	3.659135	3.63015	3.66014	3.57732	3.583585	3.47353	3.48544
ALDH4A1	6.137935	6.58461	5.85855	6.564275	6.65987	6.30649	6.4971	6.77114	6.30208	6.37872	6.62139	6.355635	6.503435	6.630555	6.635745	6.399795	6.183985	6.27098	6.359245	6.19698	6.606025	6.575145	6.84638	6.18927	6.27206	6.450565	6.603605	6.27919	6.092515	5.758315	5.95644	6.435345	6.14611	6.82223	6.379175	6.06314	6.71496	6.41079	6.4243	6.556095	6.1686	6.50972	6.174675	6.37675	6.18985	6.385135	6.71291	6.541205	5.99046
ALDH5A1	6.223805	6.567545	6.10832	6.78272	6.35592	5.609625	6.028265	5.330975	6.751465	5.04498	6.64628	6.08497	6.201735	6.46311	5.79484	6.41855	6.36295	5.887835	5.88788	5.950435	5.37683	6.79479	5.632785	5.78227	5.751005	6.03351	5.86069	6.00411	5.747365	6.47012	5.436205	6.36671	5.89194	5.548605	6.66948	5.686475	5.258325	7.456395	5.759005	5.222865	6.68091	6.054815	5.655035	5.635165	7.095425	5.466605	5.154055	5.008395	5.898185
ALDH6A1	6.1065225	6.10141	5.8774525	5.600735	5.968835	5.665175	5.9946525	5.694855	5.3276525	5.50885	5.523375	6.0399675	5.6327225	5.71564	6.168695	5.8581275	6.093325	5.67784	5.77199	5.906595	5.5263025	5.96576	5.6982625	5.8045475	5.535725	6.0647875	5.3718925	5.7073675	5.3967825	5.8985375	5.7004125	5.70571	6.1115425	5.761165	5.763985	5.2645325	5.3661975	5.9626275	5.6086325	5.5047475	5.8825625	5.6579425	5.447825	5.46858	6.048635	5.61991	5.777195	5.4666825	5.9423225
ALDH7A1	4.37203333333333	4.28334333333333	4.21872666666667	3.96280333333333	4.12085666666667	3.87837333333333	4.35207333333333	4.21848666666667	4.20009333333333	4.19146	4.30634333333333	4.34370333333333	4.33577333333333	4.52043	4.48333666666667	4.53312333333333	4.27117333333333	3.99889	4.35048333333333	4.28362333333333	4.09212666666667	4.16149	4.17208333333333	4.55189	4.20183666666667	4.52227333333333	4.19699333333333	4.07269333333333	4.41318333333333	4.01364	4.12891333333333	4.32243	4.11400333333333	4.04087666666667	4.21696	4.24361333333333	4.17930333333333	4.48646333333333	4.60547	4.51825666666667	4.11342333333333	3.98991	4.39806	4.06561666666667	4.27585333333333	4.20304333333333	4.1255	4.30593333333333	3.96220666666667
ALDH8A1	4.15493	5.16831	4.14273	4.96235	5.73332	5.69579	5.12458	4.69832	4.38341	4.96255	3.99355	4.005	4.01983	4.18218	4.25565	4.79064	5.75872	5.94741	5.21901	5.32652	5.08824	5.48526	5.57433	5.23079	5.44127	6.37819	4.1762	5.86855	5.3188	5.28442	5.14991	5.26309	5.08985	4.26659	4.23418	4.10945	4.26226	4.98293	4.49717	5.61608	4.12199	4.64545	3.83874	4.3452	4.96966	4.69886	4.44506	5.655	4.15167
ALDH9A1	9.37099	9.15275	8.88703	8.83356	9.01983	9.33537	9.7427	9.40833	9.43116	9.44877	9.16039	9.4999	9.26363	8.8025	9.37968	9.00893	9.3766	9.20379	9.02474	8.99668	9.09543	9.12356	9.22968	9.22393	9.32528	9.53506	9.43705	9.15004	9.17947	9.01159	8.92704	9.24241	9.18294	9.05354	9.19598	8.99554	9.10116	9.0148	9.19654	9.01419	9.63305	8.92323	9.37162	8.90204	8.58787	9.41362	9.54692	9.22176	9.2009
ALDOA	11.5127966666667	11.8112266666667	11.57997	11.5757033333333	11.8789633333333	11.97934	11.46765	12.0090866666667	11.72778	11.79232	11.67045	11.5976433333333	11.8370266666667	11.8348333333333	11.7763733333333	11.6755966666667	11.61976	11.7139666666667	12.0432766666667	11.6772766666667	11.8970633333333	11.8863	11.8361	11.6060266666667	11.77941	11.6280133333333	12.0356466666667	11.8919666666667	11.80272	11.5272633333333	11.5736433333333	11.8702466666667	11.66805	12.0617333333333	11.33483	11.40584	11.8573266666667	11.58327	11.89076	11.75451	11.42894	11.8097533333333	11.4444666666667	12.0215	11.7581433333333	11.8829233333333	12.0558	11.85761	11.43263
ALDOAP2	4.70919	5.06175	5.26401	5.29606	4.88427	5.05649	4.79977	5.36943	4.99441	5.1736	5.49853	5.89544	4.89745	4.78047	4.76606	5.33036	4.76665	4.95985	4.70713	4.55678	4.80624	4.6496	4.95931	4.68611	5.06879	4.85716	5.0906	5.07103	4.73659	5.32487	4.85099	4.85976	4.91465	5.02868	4.83724	6.89146	5.63121	5.41306	5.03495	4.88045	4.54288	4.62503	4.89683	5.06511	5.5353	4.76012	4.73535	5.12114	4.27565
ALDOB	3.94386111111111	4.23977888888889	4.12064444444444	4.28125333333333	4.05908222222222	4.04422777777778	4.07722777777778	4.19237777777778	4.16514888888889	4.17709333333333	4.18068333333333	4.02603111111111	4.11868666666667	4.11508222222222	4.16227555555556	4.04663333333333	4.00951	4.09626111111111	4.19465444444444	4.07123555555556	4.15566333333333	4.10656888888889	4.03327111111111	3.86479777777778	4.04587666666667	3.90179777777778	4.27015	4.15628555555556	4.00922	4.01395555555556	3.99818888888889	4.01986	3.97304333333333	4.12429	4.06523444444444	4.06921444444444	4.11985444444444	4.17157666666667	4.10994888888889	4.07682888888889	3.99746222222222	4.03570777777778	4.07847	4.06307555555556	4.24418777777778	4.56542666666667	4.16750777777778	4.15337777777778	3.82276666666667
ALDOC	8.3787	8.87476	8.68751	8.47053	8.8123	8.38274	9.25218	9.02679	9.18378	8.66807	8.21928	8.47139	8.62583	8.42937	8.94834	8.44028	8.77294	8.88736	8.69108	8.65787	8.76389	8.97531	9.07677	8.92329	8.60991	8.78333	8.69166	8.69546	8.20892	8.48381	7.87796	8.38368	8.45178	8.8873	7.93141	7.90025	8.65837	8.69476	8.93989	8.53521	7.76921	8.87442	8.59112	8.83753	8.53734	9.16646	9.12983	9.03848	8.38461
ALG1	5.161275	5.491585	5.73283	5.675225	5.295315	5.811255	5.97339	5.496265	5.131475	5.52036	5.40194	5.468025	5.620135	5.66559	5.10519	5.11947	5.320155	6.30008	5.545125	5.66994	5.408575	5.659075	5.770225	6.004235	4.935025	5.70668	5.592265	5.42064	5.473055	5.52284	5.09329	5.05842	5.719055	5.33444	5.195195	5.6569	5.80912	5.523665	5.77847	5.50428	5.099675	5.218685	5.64313	5.60121	5.577265	5.446975	5.24039	5.34908	5.41224
ALG10	3.681055	3.17565	3.29646	3.684255	3.647215	3.391235	3.513215	3.243685	3.565795	3.623385	3.39856	3.30859	3.365455	3.39364	3.563215	3.348165	3.37917	3.51156	3.631815	3.374055	3.51533	3.390295	3.327125	3.31949	3.68472	3.536365	3.455305	3.307295	3.539165	3.322245	3.724655	3.460695	3.27745	3.49778	3.741555	3.57133	3.32881	3.56619	3.37888	3.237955	3.342525	3.24181	3.48418	3.440395	3.447915	3.565305	3.46545	3.64157	3.16539
ALG10B	3.54026666666667	2.94415666666667	3.16361	2.85423333333333	3.06634	2.97986	3.05054333333333	2.83444	2.93354666666667	3.15875	2.92742666666667	3.48278	2.84227666666667	3.09463	2.8694	2.96067666666667	3.19494	3.3464	2.88403666666667	3.01026	2.99006	2.89962666666667	2.92225	3.23254	3.17102666666667	3.12223333333333	3.00405333333333	3.0314	3.17806	3.11215666666667	3.04048333333333	3.01120333333333	3.18769666666667	2.94918666666667	3.38340333333333	3.19645	3.05755666666667	3.15751333333333	2.90369666666667	3.05345666666667	3.25830333333333	2.73603333333333	3.06405	2.98270666666667	2.96454666666667	3.26967	2.89834666666667	3.05728	3.12210666666667
ALG12	6.67233	6.91186	6.58106	6.79034	7.22479	6.8762	6.54372	7.25706	6.79532	6.96583	6.8338	6.93766	6.96718	6.85314	7.22496	6.75097	6.50214	6.81163	6.7061	6.70647	6.73595	7.19635	6.97189	6.76727	6.53187	6.86389	7.34074	6.8675	6.52753	6.47399	6.7006	6.80076	6.78169	6.79029	6.82464	6.26444	6.64469	7.15086	6.79691	6.53573	6.63677	6.76773	6.4655	6.22064	6.83629	7.13098	7.07166	6.90059	6.66324
ALG13	6.246325	5.61128	5.4273275	5.682295	5.7786625	5.35002	5.5659375	5.231465	5.26839	5.316865	5.2489475	5.9082575	4.56525	5.2944375	5.219025	5.494335	5.63627	6.117115	5.437755	5.80107	5.5552325	5.3740975	5.65407	6.323745	6.2330575	6.15824	5.07923	5.412585	5.093855	6.2770675	5.60846	5.5834325	5.997285	5.24362	6.171065	5.556085	5.433915	5.806995	5.262305	5.6272525	6.2271075	4.8011225	6.0865825	5.0191675	5.6995325	5.399645	5.48181	5.463675	6.0635775
ALG14	4.79732	4.18193	4.17045	4.75919	4.45797	3.60823	4.04908	4.3878	3.2401	3.48588	4.30271	4.29363	3.87009	4.41148	3.63681	3.38666	4.02339	5.05468	4.82609	4.13067	3.44874	4.08538	4.45303	4.97076	4.17044	4.89177	3.65164	4.39881	3.80145	4.30441	3.78155	4.12034	4.93875	2.89477	5.16886	3.58993	4.3386	3.38347	4.27871	3.95485	4.11182	3.67328	5.20911	3.11938	4.28495	4.81016	4.19564	3.96293	4.12346
ALG2	7.23984	7.012085	7.15207	6.51319	6.443035	6.80406	6.687775	7.05166	6.556295	6.75042	6.810645	6.66252	6.91595	6.702335	7.67405	6.780025	6.414395	6.673255	6.270995	6.57787	6.438705	6.67755	6.67937	7.07427	7.01134	7.13149	6.89799	6.81112	6.829915	6.63759	6.75903	6.80073	6.804405	6.54676	7.046375	6.825495	6.979045	6.818265	6.77246	6.70822	6.88116	6.60518	6.850575	6.61421	6.297015	6.988415	6.859345	6.651165	6.61489
ALG3	7.87782	8.59259	8.08907	7.80506	7.82245	8.33143	7.63788	8.28087	7.31313	7.83942	7.71148	7.9199	7.74595	7.85064	8.88715	7.43989	7.54909	7.74781	7.46395	8.16611	7.84866	8.11089	7.71936	8.03077	7.40597	7.66694	8.11584	7.93122	8.07195	7.64885	7.15885	7.82606	7.98303	7.65612	7.47143	7.82364	8.50109	7.69254	8.07197	7.82445	6.88088	7.87539	7.63023	7.67244	7.34112	8.55229	7.78697	7.8136	7.83788
ALG5	7.17794	5.96704	6.65855	6.2054	6.0359	6.24391	6.48908	6.72878	6.15376	6.05481	6.15944	6.32064	6.15586	6.05239	6.86746	6.03888	6.30225	6.09617	5.68033	6.47879	5.97453	6.57629	6.23506	6.57578	5.98989	6.20826	6.54481	6.4267	6.0844	6.02508	6.34643	5.93871	6.73801	5.26978	6.87771	6.59275	6.42459	6.05447	6.08345	5.8084	5.96117	6.02476	6.3298	5.34065	6.24605	6.30743	6.31327	5.93977	6.83858
ALG6	6.59062	5.46861	5.24131	5.65745	4.76446	5.65875	5.43401	6.01441	4.99545	5.93969	5.93672	6.31932	5.83024	5.61859	5.56566	6.26168	5.94561	6.29617	5.82448	5.70029	5.56385	5.84802	5.54162	6.39931	6.63977	6.31916	6.06667	5.74107	6.0829	6.33222	6.14003	5.88041	6.09936	5.83102	6.53524	5.67486	5.64276	5.53871	5.46801	5.17793	6.48708	5.45245	6.23003	5.18053	5.68682	6.0392	5.84913	5.76314	6.27042
ALG8	7.85756	7.56643	7.50955	7.16467	7.49493	7.35341	7.71535	7.59887	7.03586	6.91701	7.42707	7.13508	7.24882	7.53507	7.71967	7.09403	7.38104	7.77425	7.16447	7.56309	7.10764	7.44797	7.55525	7.72677	7.22199	7.95322	6.93758	7.67142	7.51944	7.51802	7.44532	6.86288	7.60092	6.78379	7.86311	6.61695	7.40291	7.75569	7.63472	7.40217	7.37444	7.4314	7.20434	7.10649	7.26295	7.56539	7.60242	7.17896	7.51152
ALG9	7.414905	6.94356	5.63781	6.39795	6.628915	6.85266	6.995185	6.70235	6.311135	6.926035	6.082415	6.80829	6.705405	7.10256	6.73192	6.441375	6.660835	7.62626	6.39852	6.928585	6.74186	6.67521	6.857825	7.424855	6.53933	7.32371	6.586635	6.821695	6.774735	6.795005	6.315145	6.70915	6.906755	5.904975	6.73255	6.43355	6.44223	6.85192	6.745345	6.826255	6.58175	6.656345	6.69306	6.716285	6.97336	6.93044	6.486005	6.959585	6.560925
ALK	4.090485	4.237505	4.502505	4.45628	4.314815	4.107955	4.161295	4.46027	4.0471	4.360185	3.972745	4.00213	4.212935	4.420665	4.243905	4.17297	4.20559	4.1763	4.274375	4.244625	4.27317	4.194275	4.0644	4.300185	4.16879	3.9987	4.041825	4.338745	4.20118	4.368045	3.99209	4.18613	4.152945	4.335445	4.10118	4.100755	4.248425	4.16889	4.239185	4.491505	3.95297	4.349545	4.346295	4.370355	4.227145	4.02732	4.227625	4.36657	4.12095
ALKBH1	5.408435	4.95022	4.99012	4.493115	5.271785	5.08796	5.590695	4.81705	5.05462	5.037805	4.92927	5.21788	4.96321	4.64981	5.41148	4.801225	5.03897	5.31046	5.001255	5.39714	4.95407	5.30114	5.076505	5.36047	5.199795	5.513275	5.18135	5.2807	4.95106	5.27844	5.05364	5.030455	5.515845	4.922115	5.38978	4.806105	4.984385	5.28294	4.91941	5.342045	5.21859	4.80059	4.76086	4.588025	4.79142	5.04586	5.151315	4.90493	5.473365
ALKBH2	6.62628	6.62713	6.02509	6.38798	6.25333	5.87868	6.96807	6.83175	6.02175	6.31914	6.16144	6.25906	6.41553	6.6033	6.42531	6.02075	6.30277	6.74553	5.90444	6.54408	5.77784	6.6937	6.86097	6.87403	6.19666	6.79049	6.05152	6.41125	6.29424	6.72923	5.60327	6.42215	6.51946	6.1578	6.05007	6.03796	6.43816	6.38319	6.73271	6.39648	6.16761	6.43772	6.02292	6.00329	6.27194	7.19816	5.79741	6.53197	6.42349
ALKBH3	8.60534	8.93676	8.50246	8.23085	8.93723	8.66115	8.94844	8.16117	8.33158	7.99744	8.05882	8.43893	8.36182	8.93521	8.19571	8.50561	8.82714	9.345	8.29008	8.60586	8.4724	8.76617	8.98872	9.07913	8.38666	9.08328	8.18603	8.77264	8.23746	8.74282	8.13452	8.44349	8.23484	8.19828	8.77467	8.04309	7.90079	8.87876	8.62093	8.88731	8.31446	8.54858	8.86065	8.06261	8.66549	8.44614	8.8518	8.58528	8.36707
ALKBH4	5.95493	6.28822	5.75062	5.69744	5.77644	5.85886	5.71749	6.22034	5.62144	5.96308	5.89643	5.86265	5.8528	5.27049	6.26434	5.24303	5.35297	5.79355	5.70951	5.95138	6.05233	6.02416	5.84575	5.85647	5.39844	6.02	5.47353	5.91326	6.1762	6.00224	5.05015	6.43571	5.80485	6.05844	5.3515	5.09576	6.21204	6.21868	6.11537	5.97704	5.6243	5.58866	5.76331	5.93003	5.47459	6.67461	5.61973	5.59006	5.88463
ALKBH5	7.49260666666667	7.81125333333333	7.76807	7.75799333333333	7.13740666666667	7.36914666666667	7.64572666666667	7.43017	7.58777	7.48591333333333	7.88464	7.47299333333333	7.89349	7.30193666666667	8.15813333333333	7.06546666666667	7.63883666666667	7.00468333333333	7.37476	7.79646333333333	7.48461	7.69428666666667	7.22769	7.31680333333333	7.48925666666667	7.21409333333333	7.53193333333333	7.66592333333333	7.71720666666667	7.69912333333333	7.72727	7.44462	7.76192333333333	7.58042666666667	7.42668	7.88674	7.64301333333333	7.10995333333333	7.67641	7.24175	7.25421666666667	7.6466	7.28862666666667	7.54520666666667	7.40167	7.56320666666667	7.55015666666667	7.2805	8.25057333333333
ALKBH6	6.78261	6.46499	6.80132	6.47146	6.67889	7.20481	6.57781	6.94239	6.40716	6.73996	6.85381	6.06592	7.25882	7.0501	6.54894	6.85609	6.80964	7.33922	6.27568	6.92122	6.80632	6.70944	6.65849	6.73799	6.16184	6.71451	6.77996	6.90712	6.68856	6.69324	6.4893	6.84664	6.66005	6.60275	6.39974	6.73722	6.57573	7.02911	6.46388	6.75262	6.05233	7.21678	6.55186	6.57308	7.05718	6.84092	6.58919	6.70137	6.5385
ALKBH7	7.1029775	7.2674275	8.2360825	7.0773175	6.4307575	6.70971	6.4077225	7.53675	6.23131	6.957735	7.2185875	6.5169825	7.29594	6.3146525	7.5456775	6.8214975	6.9554625	6.781955	6.890455	6.8877975	7.0389175	7.0012675	6.4539375	6.96456	6.69484	6.7972675	7.215405	7.055105	6.7072275	6.98593	6.4186725	6.956105	7.1041625	6.7128375	7.1311425	7.6590875	7.61604	6.65803	7.035915	6.6703175	6.3591675	6.7528275	6.2621975	7.057915	6.0684525	7.3364875	6.58692	6.68333	6.9390625
ALKBH8	4.641265	4.19159	3.914695	3.78286	4.42416	3.926475	3.894195	3.917795	4.119495	4.23046	4.131775	4.32096	3.68109	4.28574	4.07486	4.577645	4.569825	4.327005	3.92699	4.096545	3.991705	3.701445	4.27146	4.50528	4.645675	4.671745	3.474595	3.748315	4.47825	4.40865	4.255175	4.243315	4.37265	3.67312	4.604965	4.340545	3.80165	4.25826	3.69735	4.15966	4.481355	3.77144	4.489635	3.718215	4.36637	4.223195	4.10822	4.29031	4.301765
ALLC	3.28562	4.09599	4.35228	4.01909	3.99272	3.87644	4.16693	4.07759	4.13241	3.65885	4.27923	4.03075	3.94928	4.04572	3.90102	4.00105	4.01708	3.65304	3.90015	4.1284	3.70906	4.32498	3.81402	3.68841	4.30763	4.12653	4.13901	3.84469	3.66579	3.96312	3.79917	3.81332	3.59212	4.64926	4.30691	4.00105	3.84095	4.35636	4.20871	4.23692	3.67122	4.18925	3.91375	4.2848	4.33602	4.02946	3.88188	3.91944	3.74016
ALMS1	7.25006	7.40473	6.55694666666667	7.17158	7.68930666666667	7.18951	7.49190666666667	7.24755666666667	7.16813666666667	6.81082	6.51663333333333	7.42076666666667	6.93199333333333	7.30380666666667	6.98801666666667	7.17170333333333	7.41742666666667	7.91618666666667	7.1994	7.21646	7.1207	6.97058	7.60151666666667	7.48047666666667	7.24768666666667	7.49026333333333	6.79362	7.58868333333333	6.91573666666667	7.19502	7.31440666666667	6.86039333333333	7.55332333333333	6.54723666666667	7.05227	6.57273	6.73141666666667	7.53471666666667	7.18845333333333	7.37470333333333	7.52068	7.22696333333333	6.94906666666667	7.02859333333333	7.73176333333333	7.19334666666667	7.038	7.32314666666667	7.20931333333333
ALMS1P	6.5672	6.50018	6.77648	6.90015	7.03119	7.10957	6.95753	6.52555	7.00752	7.07461	6.90062	7.12085	6.73021	6.56689	6.49814	6.72209	6.60715	6.978	6.69916	6.32909	7.13882	6.36979	6.76411	6.47103	6.87706	6.97031	7.03934	6.43912	6.92315	6.76655	6.51124	6.88285	6.47836	7.16703	6.60705	6.70368	6.63568	6.69771	6.72904	6.41619	6.76822	6.99663	6.82796	6.72658	6.73758	6.84571	6.94858	6.66062	5.93842
ALOX12	6.82325	8.18532	8.59471	6.7946	7.66709	8.46064	8.41585	8.42765	9.22614	8.10974	9.20551	7.68067	8.63899	8.32131	8.64864	8.61336	8.12393	7.23811	7.80961	9.01439	8.80497	8.51411	7.5389	8.27524	7.67582	7.266	6.99622	8.08579	8.84214	8.00091	8.27937	8.04974	8.42872	8.50271	7.61183	7.01457	8.53826	8.16813	7.8755	7.47908	8.85395	8.56944	7.03061	7.89275	8.51541	8.00832	7.72127	8.31954	7.88832
ALOX12B	3.75464	4.32695	4.8962	4.17446	4.48777	4.75493	4.69111	4.29203	4.34448	4.37672	4.48853	3.90347	4.42785	4.60818	4.58259	4.4253	4.44322	4.80486	4.66599	4.525	4.27767	4.37197	4.69533	4.54464	4.31782	4.39449	4.08404	4.47407	4.40319	4.40084	4.30867	4.49466	4.64171	4.31179	4.52823	4.59662	4.18133	4.57428	4.27547	4.40193	4.25196	4.541	4.31911	4.51714	4.68855	4.60166	4.28152	4.71644	4.30286
ALOX12P2	3.30315	3.79432	3.7513	3.8439	4.48738	4.16453	3.95066	4.07976	3.91144	3.85927	4.17364	3.74519	4.44351	4.16488	4.26059	4.53524	4.36285	3.79002	3.808	4.12527	4.17649	4.02349	3.69664	3.88116	4.25611	3.92488	3.74111	3.79699	4.64091	3.72716	4.16756	3.89166	3.80191	4.00446	4.18406	3.48006	3.96958	3.89461	4.21024	3.5753	3.82435	4.307	3.74721	3.86118	4.02912	4.82631	4.16457	3.86139	3.83452
ALOX15	4.90382	6.98423	5.85154	5.07922	6.6058	6.66002	4.97106	5.00066	3.91208	5.30842	4.77413	6.23327	4.55023	6.72814	6.36796	6.06031	7.58142	5.52505	5.56512	6.01419	4.83823	5.73519	6.67793	6.09197	5.32421	5.80603	5.93509	5.96073	5.33937	4.00333	5.27714	6.27084	5.55583	4.04498	5.21912	5.46791	4.20651	5.26638	4.65224	4.45136	4.17454	6.62023	5.56191	5.77987	6.97178	5.01513	3.43866	4.2125	6.9694
ALOX15B	4.989455	5.326045	5.414205	5.139805	5.941805	5.080885	4.7091	5.479715	5.62747	5.393905	5.270595	4.8328	5.648435	4.93411	5.2016	4.71109	5.103115	4.623805	5.58692	4.872945	5.1469	4.84953	4.91339	4.62803	5.32435	4.853025	5.414915	5.055255	5.19438	5.26935	5.00194	5.175085	4.8946	6.71521	5.256825	4.78264	5.50198	5.180055	5.20972	4.972585	6.271745	4.894635	5.16069	5.2134	4.91592	5.126985	5.22253	5.786435	4.71508
ALOX5	8.9826675	8.9770175	8.49052	9.0466975	9.2551175	9.1345275	9.094125	9.3994825	9.8292675	9.54842	9.235575	8.71395	8.8884525	9.4986325	9.0045875	9.320725	9.3175175	8.84908	9.7006125	9.3829775	9.5924625	9.4630925	9.6220775	8.86174	9.6485775	8.98412	9.431545	9.50248	9.505785	9.197985	9.61263	9.409735	9.42886	10.06294	8.6591725	9.0853425	9.1583925	8.849655	9.4410325	9.481325	9.462125	9.366235	9.2149125	10.0316525	9.21045	9.10286	9.42909	9.5432475	9.3157875
ALOX5AP	10.97394	10.54025	11.44829	11.23648	11.17342	11.67603	11.13367	11.96071	11.87745	11.65929	11.9284	11.58516	11.96536	10.80728	11.52009	10.63773	11.59088	9.79924	11.7149	11.55885	11.53936	11.48132	11.02557	11.07057	12.05496	11.05518	11.4724	11.66059	11.69293	11.32709	11.4277	11.11922	11.50934	12.06504	11.60816	11.38196	11.2342	10.65529	11.37888	11.30962	11.74881	11.48875	11.34295	11.9563	10.73864	11.51903	11.46972	11.40399	11.58224
ALOXE3	4.577305	4.62965	4.89144	4.86565	4.78834	4.80855	4.731345	4.63487	4.652875	5.00156	4.813565	4.64649	4.667645	4.52694	5.07031	4.82446	4.873835	4.68488	4.75406	4.704905	5.10276	4.902645	4.90544	4.558615	4.573015	4.630425	4.96092	4.73692	4.7156	4.50718	4.49158	5.089095	4.657815	5.11688	4.66822	4.685005	4.42346	4.958645	4.896925	4.98414	4.649075	4.87496	4.74231	4.805705	4.66674	4.7783	4.84382	4.84009	4.71922
ALPI	4.277765	4.747385	4.40342	4.543975	4.346285	4.571935	4.575415	4.6732	4.662315	4.755425	5.018805	4.890695	4.7125	4.651725	4.585665	4.579355	4.471615	4.801055	4.28585	4.73928	4.816945	4.74328	4.44547	4.581405	4.711515	4.569365	4.79794	4.92551	4.879615	4.638995	4.537755	4.81806	4.408735	4.830545	4.40168	4.42213	4.68029	4.56657	4.73552	4.67072	4.51247	4.504865	4.34485	4.731305	4.865475	4.885545	4.59961	4.693465	4.305015
ALPK1	8.18125	8.32674333333333	8.43506666666667	8.01485666666667	8.55209	7.73134333333333	8.45436666666667	7.88407666666667	8.82878666666667	8.2298	8.29809666666667	8.48908666666667	8.25599666666667	7.89880333333333	7.6356	8.14792	8.28231333333333	7.32188333333333	8.35923	8.18974	8.75028333333333	8.20323666666667	7.78199	8.10941333333333	8.67682	7.72978333333333	8.28068666666667	7.91372333333333	8.78138	7.90114333333333	8.73656666666667	8.42478333333333	7.83198	8.40277	8.27207666666667	8.49016	7.76010333333333	7.44617	8.33403	8.19272	8.36404	7.65237	8.07062	9.06222	8.02855	7.89497	8.48620666666667	8.40696333333333	7.98927666666667
ALPK2	4.70738	4.83149	4.75389	4.81446	4.72857	4.88948	4.38928	4.50289	4.7229	4.75501	4.38576	4.60184	4.64088	4.62319	4.27149	4.41602	4.26251	5.13671	4.84956	4.9017	4.72702	4.18258	4.98524	4.83251	4.80614	4.93701	4.84861	4.94424	4.32397	4.75294	4.33227	4.26432	4.62136	4.77009	4.38955	4.26854	4.93369	4.75896	4.53762	4.59635	3.8895	4.93831	5.21962	4.97055	4.83472	4.82647	4.3768	4.99178	4.43038
ALPK3	4.26614	4.58848	4.525385	4.42728	4.53538	4.37032	4.594415	4.366735	4.63464	4.702325	4.3851	4.413695	4.105745	4.063	4.496595	4.374905	4.55677	4.42614	5.040075	4.13059	4.458885	4.826305	4.16957	4.436675	4.24846	4.03013	4.78817	4.304955	4.00916	4.1754	4.13181	4.49726	4.72792	4.11319	4.25426	3.892765	3.93191	4.244365	4.251365	4.629065	4.457455	4.45132	4.367735	4.545105	4.382935	4.255925	4.04069	4.57263	4.26377
ALPL	8.60821	7.85703	7.298935	7.628865	6.98593	7.25732	7.61029	8.410685	7.79205	7.718735	8.99237	8.23461	8.51575	7.96343	7.44316	8.2287	7.921935	6.67583	7.56634	7.86719	8.38974	7.232845	7.82097	7.44738	8.712585	7.11418	8.59507	8.217405	8.48416	7.20291	7.801375	8.2719	8.000635	8.082855	7.882955	9.16866	7.364705	6.80976	8.066475	7.6347	8.3363	7.7449	7.676985	9.266415	7.336585	8.02361	7.234	7.798695	7.9356
ALPP	5.62951	5.45092	5.24889	5.74285	5.18552	5.372515	5.50489	5.482675	5.47455	5.497115	5.601875	5.37459	5.51498	5.63845	5.608615	5.4365	5.34634	5.344075	5.38944	5.171945	5.39632	5.50653	5.237125	5.060995	5.509825	5.200545	5.730175	5.43584	5.38378	5.500355	5.343405	5.742425	5.389255	5.581385	5.63638	5.67594	5.33624	5.692075	5.36238	5.548105	5.54333	5.4513	5.68629	5.371995	5.495545	5.651745	5.83391	5.641815	5.078565
ALPPL2	4.335775	5.077215	5.00191	4.855945	4.79901	4.805815	4.779215	5.185045	5.172695	5.28339	5.226225	5.118475	5.102855	5.2522	4.9031	5.119715	4.85761	4.920005	4.977025	4.953785	5.20385	5.12594	4.84644	4.60431	4.900475	4.492725	5.00145	5.13984	5.28139	4.81566	4.926155	5.266735	4.892475	5.20818	4.799555	5.02377	4.98867	4.8947	4.88294	4.929615	5.02569	5.008355	4.78594	5.105615	5.078695	4.984425	5.240595	5.02945	4.542605
ALS2	4.86752666666667	4.61732666666667	4.76966	4.36048666666667	4.73812	4.75382666666667	4.44314666666667	4.54011666666667	4.26316333333333	4.67134666666667	4.36535666666667	4.76245333333333	4.78209	4.60143333333333	4.43212333333333	4.36163333333333	4.87422333333333	4.74479333333333	4.59132	4.71988333333333	4.29995	4.35892666666667	4.56692	4.89898	4.77065666666667	4.80604333333333	4.48983	4.64658	4.62969	4.83976	4.83248333333333	4.48554666666667	4.81938333333333	4.30629	4.9236	4.35706333333333	4.69413	4.71271666666667	4.89450666666667	4.70272333333333	4.54023666666667	4.60366333333333	4.74607666666667	4.58719666666667	4.55421666666667	4.47239	4.70395	4.59875333333333	5.05608
ALS2CL	5.61233666666667	5.96057666666667	5.68398	5.81962	5.72969333333333	5.32346666666667	5.83121333333333	5.44688333333333	5.63083	5.38521333333333	5.37867333333333	5.52474	5.10620666666667	5.77202	5.30412666666667	6.43048666666667	5.74192666666667	6.75553	5.69265	6.03505	5.34944	6.19305333333333	6.03339	6.35692666666667	5.25139	6.40581333333333	5.58156	5.58710666666667	5.50177	6.12351333333333	5.27977666666667	5.87612333333333	5.56506	5.2797	5.05826666666667	5.06969	5.85318666666667	6.63731333333333	6.13603	6.32837	5.95042333333333	5.94378333333333	5.34463	5.37832	5.96235	6.13896666666667	5.76409333333333	5.77547666666667	5.53262666666667
ALS2CR10	8.57682	8.28957	7.79468	7.78812	7.97838	8.02234	8.64517	8.43688	8.43383	8.31792	8.82833	8.70069	8.81118	8.0601	8.44937	8.66261	8.32543	7.35668	8.53682	8.35448	8.51466	8.12403	8.71799	8.11407	8.36279	8.56538	8.35103	8.40705	8.39119	8.42758	8.54634	8.4396	7.93873	8.70366	8.57908	8.61032	8.20751	8.06897	8.44501	8.16133	8.80118	8.26489	8.72478	8.12222	7.9537	8.18438	8.26621	8.09715	8.35346
ALS2CR11	3.232635	3.22613	3.17746666666667	3.00685166666667	3.201735	3.19718833333333	3.29466333333333	3.15347666666667	3.21245	3.05512333333333	3.12640166666667	3.25580333333333	3.19149	2.96993166666667	3.18513833333333	3.39300833333333	3.29057	3.12931833333333	3.19027	2.97425166666667	3.32903666666667	3.03708333333333	3.16746333333333	3.104225	3.12303333333333	3.27512166666667	3.41873	3.138435	3.15184666666667	3.24219666666667	3.13879	3.11657333333333	2.97814166666667	3.35687833333333	3.12140833333333	3.57211	3.37268166666667	3.16809333333333	3.20783166666667	3.302535	3.060755	3.07372	3.07418166666667	3.292535	3.21909833333333	3.05482833333333	3.16356333333333	3.18686833333333	3.056405
ALS2CR12	5.70707	6.317985	7.050515	6.22341	6.358345	6.79892	6.634105	5.9768	7.236995	5.559135	7.264965	7.232155	6.269125	5.914865	5.524675	6.13246	6.17506	5.288395	6.257725	5.730655	5.967845	5.972715	5.929125	5.867	5.499495	5.72923	6.207705	5.833525	6.331495	5.81377	6.34851	5.688205	5.624095	5.903595	6.05654	6.012475	5.137645	5.97689	5.73561	6.073655	5.797615	5.71298	6.207925	5.563485	6.096545	5.486105	6.033275	5.138945	5.984025
ALS2CR4	3.93976	3.67521	3.77619	3.983045	4.059865	3.87933	3.75036	4.105655	3.585575	4.07417	3.54336	4.223795	3.857625	3.885655	3.976625	3.87239	3.897195	4.19532	3.95695	3.82605	3.76985	3.669925	3.963015	4.37691	4.049395	4.101835	3.997515	3.92892	3.66521	4.717605	4.11565	3.65834	3.779565	4.071965	3.70372	3.92675	3.61208	3.8185	3.803565	4.05209	4.188075	3.793805	3.54984	3.586625	4.11723	3.724945	3.578005	3.82981	3.71128
ALS2CR8	2.927735	3.09444	3.26738	3.202525	3.653215	2.97812	3.24272	2.951495	3.367435	3.0594	3.27726	3.396355	3.373575	3.207175	3.446575	3.320925	3.186285	3.00904	3.321195	2.958065	3.33518	3.033285	3.42161	2.868785	3.00448	2.87605	3.39107	3.1043	3.359855	3.092465	3.19542	3.04851	3.175645	3.18444	3.144985	3.464505	3.493555	3.037395	3.5674	3.083125	3.16433	3.09912	3.31207	2.96975	3.635805	3.360235	3.71659	3.500005	3.046765
ALX1	4.13821	4.3611	4.26309	4.43684	4.03448	4.16209	4.36719	3.36932	4.09229	4.19405	4.3801	4.19202	4.79272	4.38474	4.41879	3.74956	4.05352	4.38668	4.63739	4.34828	3.99711	4.11684	3.91236	3.85848	4.26385	4.76194	4.29734	4.35788	4.20844	4.25328	4.26213	4.29113	4.22521	4.14979	4.02504	4.60466	4.40007	4.42626	4.15649	4.37217	4.31909	4.34002	4.49073	4.25127	4.2115	4.32924	4.51531	4.38899	4.17369
ALX3	4.54032	4.87145	4.40502	5.14598	4.55873	5.41289	4.25317	4.43589	4.93952	5.1401	5.24609	4.56791	4.52978	4.54843	4.93834	4.33847	5.096	4.73567	5.04195	4.8833	4.99564	4.81342	5.01746	4.30523	4.68461	4.7947	4.98649	4.89047	4.43799	4.74422	4.86117	5.13422	4.72656	4.67625	4.66858	4.71254	4.74196	4.75195	4.64929	4.65877	5.07203	4.77433	4.90696	4.77397	5.06763	4.83719	4.81315	5.09259	5.26274
ALX4	5.73436	6.35395	6.27195	5.96147	5.75138	5.76998	5.69654	5.85472	6.33951	5.61205	6.11228	5.70057	6.0755	5.44892	5.6523	5.87345	6.01195	5.62638	5.92644	5.83192	6.00826	5.86065	6.00837	5.69632	5.67382	5.54425	6.09647	6.13537	5.94623	5.62019	5.8488	5.98502	6.4395	6.15886	5.79095	6.05986	6.04595	5.84193	6.0249	5.7561	5.64864	5.70247	5.73567	5.99884	5.84665	6.09321	5.94692	5.68702	5.66246
AMAC1	4.82832	4.82259	4.991085	4.747605	5.37199	4.88278	5.05695	5.077095	4.99347	4.692245	5.048975	5.20924	4.92803	5.015535	5.003915	5.09913	5.32719	4.707555	4.98226	4.569275	5.165415	4.8097	4.91333	4.82938	4.840145	4.87612	4.935275	4.793255	4.93967	4.669055	4.403475	4.91683	4.938965	5.231	4.939845	5.147465	5.33942	5.154485	5.037285	5.110505	4.65229	4.94577	5.0813	5.08761	5.19833	5.09531	4.73354	5.32696	4.89185
AMACR	5.051295	5.26102166666667	5.26575833333333	5.069325	5.48554166666667	5.24616666666667	5.03055666666667	5.29785333333333	5.227945	5.04143	5.05155166666667	4.96045833333333	5.084045	5.11133	5.37729333333333	5.06224333333333	5.51062166666667	5.46027833333333	5.01965	5.20345833333333	5.240205	5.73244166666667	5.29414	5.38131666666667	4.93925833333333	5.03793	5.66873666666667	5.108835	5.35055666666667	4.61976666666667	5.01792333333333	5.36694166666667	5.07135	5.04119166666667	5.168285	5.09622666666667	4.805165	5.08063	5.47366666666667	5.18129333333333	5.108315	5.21820166666667	5.08487	5.50945333333333	5.74968	5.55016333333333	5.36054333333333	5.04734166666667	5.51135833333333
AMBN	4.41467	4.16303	4.11967	4.24961	4.36402	4.55377	4.24551	4.14344	4.18839	4.51995	4.17017	4.49051	4.11884	4.16067	4.14864	4.31762	4.39148	4.32314	4.43525	4.22567	4.02445	4.40134	4.25278	4.08283	4.30341	4.06404	4.39933	3.99515	3.9518	4.36153	4.46782	4.56616	4.1309	4.22123	4.37246	4.45104	4.34404	4.18896	4.2227	4.17306	4.67376	4.39936	3.94121	4.40375	4.49338	4.03122	4.30546	4.22652	4.04643
AMBP	4.13138	4.63274	4.516115	4.80152	4.7665	4.511295	4.29468	4.447465	4.54783	4.77999	4.375955	4.477995	4.845735	4.75989	4.77686	4.237315	4.466735	4.287955	4.711845	4.567255	4.893395	4.90974	4.572545	4.21302	4.402915	4.35557	4.596015	4.49647	4.44622	4.689495	4.627375	4.606185	4.53288	4.90784	4.625115	4.35555	4.59003	4.541705	4.70694	4.541135	4.06197	4.517965	4.41516	4.94945	4.542355	5.04368	4.576605	4.584535	4.72255
AMBRA1	6.084165	6.391665	5.9361025	5.9356425	6.14845	6.2186725	6.0839825	6.0104775	6.1091175	6.16667	6.0402	5.982725	5.9131575	6.4620175	6.2355825	6.18284	6.1973575	6.279085	6.0228425	6.30026	6.09879	6.146205	6.1821975	6.1076875	6.0670225	6.1557025	6.3161975	6.27931	6.276015	5.9281675	5.9024975	6.159115	6.0027	6.1929825	6.00951	5.67291	6.0374925	6.4088975	6.1792775	6.1773175	6.088485	6.1277025	6.01363	6.01841	6.3503225	6.297245	6.135795	6.1771375	5.94565
AMD1	8.143455	7.659135	8.04354	7.504725	8.109935	8.17442	8.316765	7.891985	8.325735	8.72121	8.3602	8.41488	8.33965	7.32501	8.57545	8.371615	8.488185	7.219165	8.12611	8.103395	7.834005	8.081225	7.5802	8.0433	8.476335	7.861585	8.737535	8.029975	8.629315	8.43953	8.147385	8.27893	8.571675	7.94472	8.482795	9.08977	8.5297	7.520045	7.96637	8.04906	8.356345	7.85899	8.296115	7.75326	7.84616	7.770225	8.027585	8.123375	8.57879
AMDHD1	4.33167	3.54971	2.87701	3.40732	4.2511	3.84312	3.08648	3.48244	3.50572	4.18546	3.34389	3.96634	2.84005	3.87727	3.37731	3.94768	3.54713	3.83194	3.41796	4.34645	3.05148	3.43505	4.26245	3.49344	4.04458	3.64157	3.80334	3.35895	3.84194	3.91053	4.59339	3.9524	4.47831	3.76291	4.73564	3.31167	3.59145	3.95638	3.99162	3.48442	3.53454	4.25258	4.45362	3.08662	4.56755	3.53309	3.67506	4.22122	3.87596
AMDHD2	6.99356	7.51659	7.14494	7.62115	7.54763	7.24068	6.72885	7.67791	7.41787	7.69407	6.54096	7.27798	7.11652	7.43133	7.55499	7.34498	7.40464	7.56217	7.65718	7.41127	7.36914	7.40067	7.47503	7.10116	7.0418	7.0551	7.3254	7.35729	7.57623	7.09593	7.24997	7.11082	6.73287	7.75138	6.96554	6.72527	7.30313	7.56285	7.49489	7.04944	7.05561	7.08611	6.94296	7.55528	7.48223	7.24628	7.58663	7.21638	7.14328
AMELX	3.78058	3.78234	4.07324	3.8986	3.77009	3.94505	3.81035	3.82088	4.27465	3.71992	4.35301	4.37493	3.97912	3.9727	3.91061	4.05071	3.63089	3.59348	3.69284	3.98543	3.73272	4.40989	3.97457	3.46256	3.8727	3.78531	4.12326	3.80726	3.74799	3.6922	3.83465	3.99566	4.13155	3.80603	4.01269	4.30416	3.80588	4.13393	3.80991	4.41978	3.62092	3.76633	4.04872	4.01843	4.17136	3.67269	4.48191	3.78772	3.87768
AMELY	5.63928	5.60773	5.96596	5.70252	5.54013	5.93304	5.81293	5.80883	5.77791	5.71729	5.85328	5.57474	5.74439	5.70024	5.84647	6.06675	5.71627	5.67389	5.70322	5.69708	5.51667	5.67799	5.5753	5.55307	5.49152	5.7527	6.04051	5.83813	5.8776	5.47245	5.96615	5.58776	5.66549	5.78766	5.63662	5.72413	5.705	5.97766	5.77799	5.72989	5.90071	5.77408	5.60809	6.12407	5.60508	5.78335	5.76586	5.95812	5.492
AMFR	5.30678	5.15885	5.43945	5.43306	5.96978	5.70809	5.208085	5.08246	5.32807	5.081155	5.214195	5.289685	5.7319	5.735735	5.29586	5.38899	5.16578	5.63075	5.51835	5.135735	5.485255	5.485365	4.946345	5.422285	5.32964	5.41205	5.4791	5.18771	5.385215	5.447915	5.5144	5.357835	5.262655	5.355925	5.425115	5.707245	5.483805	5.239765	5.594595	5.35923	5.3347	5.506705	5.388405	5.19428	5.25398	5.45533	5.445645	5.52472	5.010495
AMH	5.10588	6.18866	5.72783	6.4	5.5951	5.7477	5.42205	5.69217	5.69291	5.84388	6.34828	5.92822	6.20961	5.92379	6.05276	5.57397	5.61496	5.4777	5.91937	6.03737	5.62734	6.24568	5.50058	6.08347	5.91496	5.56238	6.10465	5.88755	5.7393	5.7768	6.05246	5.97898	6.00974	6.03738	6.16173	5.7416	5.38793	6.17832	5.80922	5.63067	5.59695	6.25037	5.50662	5.64327	5.91643	6.17162	5.86566	5.76818	5.71455
AMHR2	4.67323	4.9194	5.11515	5.21811	4.87912	5.01105	4.91925	5.09957	5.21181	4.90106	5.22455	4.41464	4.99448	5.30448	5.02224	4.62917	5.12394	4.86212	4.88293	5.00228	5.26992	5.2872	4.98689	4.86759	5.12752	4.87204	4.99963	5.20884	5.18146	5.09518	5.00631	5.0235	4.93193	5.31858	5.16921	5.04127	4.83763	4.77713	5.27024	5.28444	5.20677	5.05135	4.85251	5.06008	5.36723	5.4151	5.38274	5.42891	4.67439
AMICA1	12.54654	12.33422	12.21465	12.41315	12.7566	12.42765	12.67858	12.53574	12.78711	12.5339	12.51051	12.50181	12.36817	12.78343	12.39187	12.66278	12.55153	12.40891	12.74177	12.38455	12.75658	12.54768	12.71287	12.39508	12.83805	12.44704	12.49605	12.59306	12.35983	12.4708	12.49652	12.6136	12.42385	12.7192	12.24221	12.24761	12.36639	12.51854	12.58854	12.76985	12.42858	12.43774	12.61243	12.73207	12.59251	12.45844	12.77028	12.60721	12.58841
AMIGO1	8.25036	8.46558	7.83444	8.9184	8.70477	8.43984	8.69072	7.26537	7.45416	8.68411	8.45995	9.24208	7.97662	8.20308	8.52322	8.41738	8.21136	9.47937	8.24181	8.10546	7.29418	8.16576	8.32911	9.38346	8.19865	9.33065	8.28045	8.01333	8.28664	8.6425	7.80246	8.29031	8.01608	7.85874	7.22277	7.74063	7.86295	9.18691	8.86239	8.37303	8.43136	8.03104	8.08975	7.94144	8.69717	8.79617	8.18456	8.60596	7.96167
AMIGO2	5.99596	5.474	4.00781	4.63638	5.37654	5.23499	5.7247	4.92058	4.82976	5.65804	4.71579	6.01698	4.39214	4.79819	4.6925	5.73808	5.36001	6.24034	4.64664	5.37317	4.76076	4.85589	4.34393	6.07657	5.49971	6.31358	4.42147	4.82308	4.90143	5.46304	5.30752	4.99733	5.8602	4.04461	5.24581	5.32343	4.66907	5.3376	4.98568	5.08773	6.05702	4.70257	4.93851	4.10255	4.87284	5.29325	4.72095	4.77881	5.03605
AMIGO3	6.15417	6.07116	6.01676	7.08461	6.74099	7.19601	6.21033	6.93937	6.26474	6.29663	6.04129	6.25718	6.71184	6.68698	6.79353	5.99734	6.47498	6.60293	6.56078	6.41103	6.72058	6.87103	6.64655	6.9114	6.12736	6.57293	6.73015	6.73539	6.5981	6.46815	6.44695	6.63582	6.0302	6.52468	6.40156	6.85918	6.48965	6.5795	6.80915	6.72808	6.04789	6.53045	6.44701	6.85886	6.67216	6.85874	6.68501	6.76829	6.59227
AMMECR1	6.0106775	5.943665	5.7473825	5.8193825	6.0396425	5.853135	6.0789075	5.872885	6.047215	5.7219275	5.56283	6.2693925	5.5022725	6.01262	5.6585275	6.074285	6.2591075	5.8846625	6.0132325	6.0310525	5.8852425	6.20532	5.97896	6.398945	5.9578475	5.95249	5.9495725	5.99387	5.99547	5.92528	5.9687825	5.56433	6.08651	5.713335	6.1471675	5.7825775	5.6379075	6.1362975	5.849105	6.1795975	5.9492	5.7530225	5.9612475	5.732405	5.95151	5.8976125	6.0754475	5.691565	6.062145
AMMECR1L	7.83062	7.00612	6.4283	7.13416	7.45637	7.26352	7.53435	7.15065	7.335	7.20388	7.03778	7.6262	7.53107	7.3434	7.31245	7.88942	7.44562	7.39658	7.21749	7.43675	7.00213	7.24058	7.32089	7.85694	7.77814	7.61146	7.08625	7.21755	7.36438	7.79495	7.71241	7.45099	7.5647	7.04747	7.67379	7.43763	7.30009	7.276	7.10683	7.17031	7.98047	7.2026	7.72466	7.07251	7.64024	7.02935	7.39912	7.46868	7.68279
AMN	4.62308	4.968955	4.9401	5.356005	4.428175	4.92243	5.233105	5.135765	5.156395	4.88518	5.01594	4.84642	5.18452	4.995835	5.19308	5.00769	4.949015	4.525845	4.706615	5.18475	5.116625	5.22983	4.43769	4.462855	5.01395	4.8776	5.13684	4.808305	4.730775	4.759175	4.91346	4.938445	4.679675	5.23503	4.963325	4.594405	4.744875	5.22446	5.041155	4.701	4.99745	5.16146	4.82141	4.78555	4.96007	5.05108	5.132545	5.250255	4.657535
AMN1	6.51768	5.72746	5.86456	6.74572	6.77164	5.41732	5.9961	6.30338	6.44942	6.24243	5.04896	6.16961	6.36635	5.47864	5.51614	6.64131	6.03451	6.41126	7.06086	6.11225	5.60791	5.5599	6.68931	6.74272	7.45653	6.21526	5.91073	6.20339	6.18565	6.82334	6.71533	5.86584	6.77983	6.78082	6.81783	6.54741	5.6746	6.00575	5.79852	6.2813	7.44751	6.03395	6.39346	6.25791	5.74038	5.4508	5.997	6.54764	6.02929
AMOT	5.18477	5.4864	5.39375	5.62945	5.19704	5.57725	5.1982	5.55558	5.70851	5.56359	5.12806	5.46472	5.52301	6.04665	5.58153	5.58723	5.41519	5.45664	5.39773	5.40903	5.73428	5.40521	5.65551	5.50353	5.75923	4.9173	6.06905	5.03389	5.51344	5.60137	5.34248	6.05168	4.9772	6.10661	5.77992	5.26211	5.57194	5.69136	5.62019	5.56845	5.62119	5.79225	5.25529	5.03528	5.54578	5.31735	5.90386	5.53392	5.16901
AMOTL1	4.00508	3.977545	4.0143325	4.210615	3.6452875	3.7971175	4.204995	4.121465	3.740305	4.133075	4.130845	3.9848125	3.9321825	3.9755825	4.1972325	3.731145	4.0388575	3.910575	3.788175	4.1853475	4.306755	4.0641425	4.074065	4.101145	4.0482575	3.7525525	3.9822675	4.38197	4.10793	3.62156	4.1200175	4.0704	4.06227	4.13525	4.2017725	4.054305	4.2764875	4.2601125	4.000255	4.11908	4.03269	4.172825	3.9789175	4.0687675	3.963345	4.3875575	4.26148	4.13558	4.18086
AMOTL2	4.43223	4.49569	4.94651	4.57259	4.72543	4.91335	4.08079	4.5774	3.97084	4.52662	4.45696	4.55849	4.41017	4.13926	4.69671	4.83389	4.2731	4.6964	5.07988	4.28615	4.13702	4.32458	4.49846	4.4138	3.92537	4.17267	4.77538	4.47139	4.1959	4.03084	4.13974	4.76539	4.04362	4.94284	4.37826	4.87275	4.69863	4.13284	3.92281	4.63264	4.06767	4.9002	4.77538	5.0248	4.59466	4.30545	4.05882	4.58704	3.88046
AMPD1	3.82012	3.92586	4.25233	4.74531	4.70677	4.30611	4.39292	4.05236	4.40061	4.28663	4.10621	3.74357	4.51034	4.02603	3.90102	3.88113	3.94574	4.06752	3.92498	4.11816	4.36306	3.85415	3.8059	3.72984	4.13232	4.11538	3.52187	4.23782	3.77874	3.97867	4.63488	3.64936	4.02594	4.42753	3.84607	4.26876	4.1838	3.84193	4.42519	4.2381	4.20057	4.10967	3.85725	3.88326	3.68865	4.24812	3.76916	4.4738	3.98834
AMPD2	10.04716	10.37463	10.19808	10.55498	10.75334	10.29102	10.67602	10.49093	10.80614	10.39497	10.16702	10.19889	10.34751	10.84046	10.25476	10.72466	10.72431	10.94879	10.79673	10.44136	10.18599	10.92831	10.76871	10.45513	10.38246	10.23463	10.59508	10.87401	10.46259	10.2933	10.51339	10.90052	10.60593	10.67471	10.0432	10.40104	10.81746	10.6064	11.02013	11.05112	10.27643	10.59142	10.77943	11.01725	10.67834	10.91581	10.71335	11.2936	11.04639
AMPD3	7.13243	7.1831	6.830965	7.072825	7.150305	7.10715	7.00445	7.19372	7.01988	6.962675	7.258345	7.151415	6.824705	7.281525	6.88912	7.1927	7.41648	6.98708	7.04302	6.783235	6.858365	7.13824	7.06593	7.01825	7.319635	7.111665	7.12467	6.97849	7.03729	6.834075	7.096745	6.967325	6.84931	7.015935	7.36272	7.21317	6.76979	7.233285	6.8749	7.166075	7.1786	6.82652	6.95876	6.96278	7.183825	7.124405	7.102585	7.03406	7.148045
AMPH	3.11092	2.95124	3.69526	3.43123	3.59734	3.08122	2.97007	3.0988	4.91748	3.53126	3.18707	3.57548	3.2585	3.29965	3.63417	3.07211	3.56408	3.10885	3.51094	3.69239	3.69409	3.49721	3.31641	3.33244	2.84311	3.4165	3.7481	3.58992	3.957	2.96573	4.57927	3.26145	3.27161	3.69739	3.72131	3.32785	3.4487	3.29734	3.62631	3.63092	5.22844	3.49779	3.159	3.27911	3.37725	3.38113	3.42129	3.59405	3.19133
AMT	6.20753	6.64678	5.92058	6.40515	6.7776	6.39082	7.05873	6.47934	6.49777	6.26124	6.41414	6.67623	6.1691	7.01823	6.27102	6.39219	6.69685	7.36118	6.17177	6.88472	6.36712	7.07892	6.8351	6.85942	5.8427	6.45402	6.66727	6.6786	5.94008	6.30799	6.49533	6.27138	6.32532	6.45938	6.1434	6.16552	6.3061	7.18745	6.39116	6.74752	6.348	6.46147	6.12155	5.65447	6.92387	6.34127	6.59846	6.49368	6.56034
AMY1A	8.40355	7.60377	6.54498	7.93645	8.20543	8.01994	8.1755	6.70601	8.66915	7.85353	7.27153	8.33761	7.26	7.81317	7.02787	8.13948	8.38341	8.80784	8.08555	7.39964	7.73836	8.07675	8.37905	8.5465	8.61897	8.28466	6.94907	8.16785	7.67762	8.38573	8.65443	8.12688	8.2637	8.02049	8.05947	7.20823	7.41011	8.27653	8.14701	8.39903	8.83169	7.95515	9.09074	8.44984	8.42617	7.89703	7.87245	8.62913	8.14345
AMY2B	6.60647	5.8329	6.09011	5.69647	6.40477	5.88467	6.15244	6.55867	6.22548	6.0055	5.34495	6.06945	6.60358	6.11759	5.40782	6.40929	6.33076	6.40325	5.81411	6.175	6.0757	5.93536	6.05182	6.58946	6.50893	6.35961	6.41276	5.75317	6.15357	6.69985	6.32794	6.15109	6.36215	6.24732	6.40159	6.5882	5.94702	6.19022	6.1708	6.40101	6.48486	5.84981	6.27207	5.87225	6.00125	5.9257	5.97474	6.51	6.38587
AMZ1	5.110285	5.413835	5.13473	5.464145	5.501175	5.201785	5.30105	5.79447	5.518915	5.345515	5.465965	5.061155	5.60232	5.358335	5.47763	5.26293	5.513555	5.077385	5.271045	5.32235	5.466435	5.3355	5.207735	4.949025	5.185325	5.11754	5.54923	5.19244	5.17202	5.072505	4.932395	5.35386	5.27579	5.315385	5.46133	5.32378	5.54593	5.538015	5.312965	5.04502	5.094905	5.53629	5.600975	5.490555	5.43455	5.486955	5.880035	5.333645	5.243335
AMZ2	9.90117	9.49199	9.41787	9.5804	9.72217	9.73976	9.63495	9.80482	9.46653	9.55564	9.48825	9.75398	9.46226	9.53184	9.25857	9.5657	9.42554	10.01162	9.61303	9.63058	9.62189	9.52321	9.54671	9.67379	9.60522	9.84221	9.48161	9.47127	9.65288	9.41921	9.58357	9.1841	9.48892	9.33158	9.56315	9.25818	9.29524	9.84444	9.71864	9.55891	9.52191	9.42371	9.61591	9.31939	9.4879	9.52906	9.63087	9.47356	9.58263
AMZ2P1	6.49601	5.85034	5.87113	5.37292	5.85678	6.05027	6.02933	6.24314	6.18068	5.77262	6.1418	5.95634	5.93871	5.85448	5.49407	5.9583	6.07295	6.22094	5.9938	5.96863	6.48735	6.02805	6.38479	6.37291	6.54587	6.44531	5.50848	5.68962	6.03304	5.91758	6.27629	5.94219	6.28028	5.97602	6.24931	6.00375	5.3502	6.03606	6.26028	6.26274	6.21755	5.38565	5.87164	5.43784	5.66023	5.79235	6.05908	5.85703	5.99314
ANAPC1	7.52387	7.65723	7.07491	7.57029	7.76570333333333	7.02587	7.73499	6.95399666666667	7.45361666666667	7.43353	7.25980333333333	7.24063	6.89812	7.53228333333333	7.28962666666667	7.26448666666667	7.77626333333333	7.86940333333333	7.57219	7.96172333333333	7.27120666666667	7.90086333333333	7.93047666666667	7.95912666666667	7.32684	7.70892333333333	7.09882333333333	7.83129666666667	7.25919333333333	7.69814	7.64451	7.16738333333333	7.76521	7.32904666666667	7.31105	7.47916333333333	7.08405333333333	7.57218666666667	7.36470333333333	7.37708	7.73114	7.51658333333333	7.55945333333333	7.39067	7.50003333333333	7.25270333333333	7.24082	7.58258	7.46451
ANAPC10	4.407595	3.562505	3.519375	3.39241	3.65012	3.93377	3.555	3.55372	3.697435	3.4959	3.310945	3.83453	3.282355	3.459155	3.58011	4.033805	4.06335	3.97722	3.648305	3.953465	4.23134	3.70715	3.928725	4.471915	3.690705	3.93995	3.533555	3.93554	3.62452	4.340035	4.19355	3.673445	4.64175	3.452525	3.79143	3.84744	4.200345	3.79008	4.00898	3.624465	3.7712	3.696015	4.233745	3.830375	3.55064	3.95098	3.41603	3.639995	4.390475
ANAPC11	6.967365	6.70608	7.139395	6.957595	6.467445	7.18961	6.56316	7.26007	6.210705	6.877835	6.93349	6.59831	6.79177	6.46449	7.15064	6.68625	6.63084	7.15185	6.840755	6.88972	6.961785	6.96533	6.62506	7.05363	6.82843	6.756035	6.992725	6.74949	6.569025	6.71716	6.948965	6.79445	6.9404	6.932625	6.68371	6.92267	6.979075	6.969115	7.2403	6.966145	6.565925	6.66469	6.895275	6.86171	6.734535	7.29195	6.885455	6.843765	6.65118
ANAPC13	6.022195	5.54247	5.76689	5.702885	5.73601	5.68167	6.13395	6.23979	6.06973	5.81208	6.16876	5.95018	5.676685	5.651795	5.85285	5.80709	6.26877	5.87759	5.95289	5.90035	5.741235	6.10441	5.98324	5.69163	5.82027	5.997195	6.02041	5.78084	5.737345	5.76565	5.95489	5.88471	5.969	5.71788	6.15134	5.961815	5.465585	5.759895	5.90072	5.8525	5.77981	5.68025	6.149125	6.05954	5.72778	5.46355	5.927575	5.737515	6.10877
ANAPC16	8.538655	8.5326925	8.95314	8.774645	8.6390625	8.302295	8.82797	8.60498	8.47652	8.345215	8.3520225	8.6983575	8.49976	8.44253	8.2413025	8.607565	8.5347725	8.71942	8.6029325	8.5874375	8.38076	8.5206925	8.4987225	8.702195	8.52739	8.7285	8.3815925	8.49977	8.354895	8.8870025	8.51106	8.265085	8.5865275	8.34858	8.8389125	8.7814475	8.6599375	8.6230425	8.43004	8.504555	8.56824	8.3565975	8.6285125	8.444215	8.64594	8.54224	8.4262625	8.53875	8.6523075
ANAPC2	6.58375	7.01173	6.81874	7.22605	7.07646	7.24122	6.67201	7.123	6.88079	7.03978	6.94931	6.68428	7.17266	7.65139	7.10047	7.08929	6.95456	7.56241	7.31472	6.87051	6.92753	7.4133	7.00447	7.06684	6.85869	6.71478	7.10153	7.03181	6.94221	7.1611	6.89008	7.09875	6.69634	7.07149	7.08254	6.64588	6.69941	7.64598	7.45539	7.19297	6.74687	7.16105	6.57975	7.24405	7.25288	7.50077	6.95594	7.10826	6.71267
ANAPC4	9.569295	8.75621	7.777655	8.67034	9.08709	8.49978	8.83986	8.324775	8.87751	9.01549	7.96507	9.18217	8.10768	8.960405	8.055065	9.28532	8.801685	9.464705	8.873275	8.913865	8.804825	9.032085	9.113565	9.707965	9.430435	9.42029	8.486355	8.997865	8.76392	9.259415	9.250465	8.929955	9.053265	8.846735	9.14126	8.60401	8.388365	9.07882	8.7069	9.211105	9.814205	8.865195	9.24991	8.41796	9.109645	8.316525	8.721385	9.260795	8.961785
ANAPC5	6.794946	7.333186	7.323772	7.25721	7.138176	7.224416	7.390456	6.961	7.186292	7.05579	7.106796	7.065186	6.722898	7.157034	6.852562	6.870542	6.912636	7.428682	7.178042	7.446188	7.159608	7.468232	7.31167	7.406904	6.997694	7.463236	6.831598	7.250014	7.034586	7.270562	7.32681	6.998702	7.247472	6.976748	7.09069	6.94847	7.073568	7.336186	7.21995	7.238582	7.095054	7.17416	7.013624	7.129624	7.317516	7.090636	7.047554	7.121962	7.258398
ANAPC7	7.26529	6.846615	6.95785	6.55657	7.352635	7.18373	7.007545	7.05404	6.752795	6.9201	6.53606	6.58649	6.648055	7.070305	6.57025	7.455865	7.18648	7.801595	7.06491	7.21631	7.051615	7.087885	7.32267	7.568515	7.232915	7.49536	6.17991	7.19254	6.85115	7.25034	7.080935	7.11685	7.317195	6.534675	7.270165	6.34567	6.414895	7.34175	7.19807	7.089275	7.224565	6.66902	7.16821	6.729825	7.0324	6.640145	6.85155	7.06402	6.84222
ANG	7.35528	7.08827	7.5596	7.26821	7.1772	6.8165	7.34085	6.89155	6.40949	7.01232	7.12577	6.06135	7.15229	6.50495	8.30168	6.22842	6.3772	6.602	6.95608	7.49359	6.75442	7.50633	7.79443	6.66749	7.53756	7.07009	7.5965	7.26432	6.18804	7.13535	6.67012	7.00531	7.5146	7.48364	7.31768	6.949	6.46319	7.14916	7.33287	7.49344	6.28835	6.24984	7.56171	7.03351	6.75536	7.31367	7.01772	7.4961	7.38266
ANGEL1	5.39277	5.59573	5.14881666666667	5.53232333333333	5.10112	5.39700333333333	5.42725333333333	5.45894333333333	5.08640666666667	5.75633	5.63478333333333	5.23610333333333	5.45216333333333	5.46508	5.96083666666667	5.56162666666667	5.36146	5.35602	5.22082333333333	5.42031666666667	5.08590333333333	5.23474	5.35299666666667	5.69963666666667	5.03920666666667	5.46824666666667	5.37183333333333	5.26727666666667	5.31154666666667	5.38281666666667	5.18331666666667	5.65	5.17748	5.04917	5.25198333333333	5.46263	5.12454	5.13194	5.54744333333333	5.16285666666667	5.1716	5.68619666666667	5.12142	5.03447	5.11947333333333	5.76197	5.42536	5.27309	5.40551333333333
ANGEL2	5.43532333333333	5.12421333333333	4.48421333333333	4.82270333333333	5.13398666666667	5.00063	4.90923	5.09932666666667	4.78054666666667	5.30018	4.80887	5.56209666666667	5.00250666666667	5.22841666666667	4.69312	5.54798	5.13293	5.53789666666667	5.10456666666667	5.09264	5.21287333333333	5.26120333333333	5.10292333333333	5.52541	5.34673333333333	5.32984333333333	5.10522666666667	5.12226	5.16408666666667	5.17059333333333	5.34509	5.15499333333333	5.26178666666667	4.75366666666667	6.02467	4.91192	5.23239666666667	5.42203666666667	5.17343666666667	5.27452333333333	5.36842666666667	4.90899333333333	5.46004333333333	4.98608333333333	5.10228	4.77421333333333	4.9821	5.13235666666667	5.30195333333333
ANGPT1	3.71843666666667	3.74929666666667	3.65598333333333	3.39323	3.75406666666667	3.68186	3.41989666666667	3.80223333333333	3.54111333333333	3.63226666666667	3.33770666666667	3.51116333333333	3.89135333333333	3.61597666666667	3.71119333333333	3.53567666666667	3.39185	3.40369	3.60723333333333	3.44528666666667	3.71233666666667	3.35486333333333	3.75616333333333	3.32433666666667	3.60954666666667	3.56068	4.06991	3.49863333333333	3.74299333333333	3.30795666666667	3.49328333333333	3.78074666666667	3.51795333333333	3.50620333333333	3.4461	3.48105	3.62265333333333	3.20667333333333	3.51377	3.43168333333333	3.91097666666667	3.73803666666667	3.81876666666667	3.29878333333333	3.60113333333333	3.45888	3.54168	3.57916666666667	3.27760333333333
ANGPT2	4.859225	5.0765	5.3777025	5.1479	5.0090375	5.2001175	5.306265	4.954965	5.32183	5.12634	4.9758875	5.4004	5.008595	5.1593725	5.4056575	4.9513125	5.1247425	5.1625475	4.8932775	5.25427	5.2197475	5.0390325	5.5189875	5.10264	5.0692175	5.2081125	5.145745	5.022625	5.3562925	5.134445	5.120995	5.0068925	5.1559725	5.0089975	5.092895	4.998645	5.1500725	5.0134725	5.10253	5.1202325	5.128535	5.078105	4.8309875	5.2045375	5.1045325	5.1061975	5.139585	5.030385	4.880425
ANGPT4	4.86281	5.36276	4.66869	5.47889	5.50207	5.55598	5.2766	4.9193	5.50675	5.09219	5.77455	4.6502	5.61506	5.4818	5.12109	5.0955	5.20146	4.76512	5.32141	5.14615	5.24819	5.21381	5.15417	4.38688	5.31177	4.88572	5.25398	5.02847	5.00423	5.00754	5.2888	5.35155	4.96668	4.95247	4.96171	5.0058	5.0328	5.38834	4.67131	4.9939	5.06478	5.29902	5.22192	4.7386	5.56894	5.19399	5.37011	5.1693	5.56172
ANGPTL1	4.08931666666667	4.26969333333333	4.74712333333333	4.10566	3.99751	4.11442333333333	3.93979	3.94879	3.73591333333333	4.23317666666667	4.24172333333333	4.31161333333333	4.59113333333333	4.24429	3.83816333333333	4.05750666666667	4.24768666666667	4.24790333333333	4.38124333333333	3.84548	4.19878333333333	3.94260666666667	4.13528333333333	4.42971	4.16023	4.16999333333333	4.33849666666667	3.97640666666667	4.26525	4.52601666666667	4.27787	4.30688666666667	4.13805333333333	4.20957	4.16834	4.84701	4.28191	4.04874	4.04663333333333	4.00212	4.44779333333333	4.19362	4.24089	4.31535333333333	3.82961	4.30498666666667	4.20631666666667	4.10714333333333	4.25268666666667
ANGPTL2	4.50859666666667	4.73403666666667	4.52266	4.69496333333333	4.69278	4.95007333333333	4.82889	4.99603	4.59269	4.60411333333333	5.0537	4.59861666666667	5.35255666666667	4.83446	4.9006	4.82095	4.78876	4.47456666666667	4.69536	4.57635666666667	4.83266666666667	4.93831333333333	4.79271	4.43704	4.81372666666667	4.72719333333333	4.93357666666667	4.79018333333333	4.89944333333333	4.49951666666667	4.69396666666667	4.88986666666667	4.48602666666667	4.93894666666667	4.79540666666667	4.31831333333333	4.81234666666667	4.78541333333333	4.82021	4.71697	4.3305	4.85676	4.59356666666667	4.71926333333333	4.91321	4.88245	4.96751	4.69597666666667	4.33767
ANGPTL3	3.25322666666667	3.46064666666667	3.42403666666667	3.29489	3.58733333333333	3.74300333333333	3.52944	3.38733666666667	3.49346333333333	3.37179333333333	3.39857	3.40825333333333	3.44968666666667	3.30061666666667	3.19303666666667	3.37731	3.62066666666667	3.51694	3.53828	3.35024666666667	3.32967	3.32828333333333	3.47894333333333	3.18975333333333	3.38556	3.43195666666667	3.59498333333333	3.48423333333333	3.34571333333333	3.41707666666667	3.48556333333333	3.35642666666667	3.27081	3.55525666666667	3.44734	3.44068333333333	3.45288	3.54937666666667	3.73251666666667	3.46304	3.5695	3.61616666666667	3.40911	3.18658666666667	3.69315	3.3857	3.41226	3.39229666666667	3.14273333333333
ANGPTL4	4.69104	5.03164	5.1146	4.999775	4.997255	4.955095	5.18786	5.29946	5.187285	4.977645	5.377645	5.13468	4.907215	5.440495	5.41506	4.809505	5.116535	4.88963	4.807895	5.06005	4.934825	5.41367	4.7742	4.957775	4.785815	4.941135	5.12864	5.11107	4.99955	5.10374	5.115275	5.170245	4.828445	5.24973	4.822575	5.331225	5.004625	4.96647	5.046405	4.91012	4.681725	5.124965	4.698395	4.96359	5.206145	5.244665	5.20332	5.095115	4.727165
ANGPTL6	6.30408	6.18946	6.31029	6.24045	6.79985	5.96198	6.29242	6.0509	6.51295	6.93965	5.9706	6.02552	6.08991	6.49663	6.3779	6.91533	5.89505	6.92855	6.36228	7.01975	6.92434	6.80943	6.50333	6.78254	6.30822	6.11474	6.40264	6.45536	6.78647	6.14224	6.35031	6.52076	6.36595	6.16194	6.3128	6.7529	6.36767	6.3518	6.22309	6.8401	6.04618	6.66496	6.19889	6.51822	6.56894	5.89015	5.88602	6.39867	6.38683
ANGPTL7	4.33656	4.73556	4.9443	5.15415	4.36671	4.84897	4.90843	4.82444	4.6614	4.99706	4.60382	4.38981	4.72784	4.72824	4.81614	4.67574	5.03915	4.49886	4.57856	5.16576	4.73766	4.64603	4.55733	4.53124	4.54268	4.45343	4.64001	4.53896	4.98674	4.52726	4.73305	4.80801	4.75	4.7909	4.73564	4.94306	4.95642	4.60546	4.53507	4.70226	4.45814	5.03883	4.65569	4.68067	4.72084	4.92571	4.7664	4.45771	4.57282
ANK1	6.01098714285714	7.14436571428571	6.47936285714286	7.89204285714286	6.79268142857143	6.08792571428571	7.28063428571429	6.13044857142857	7.70170285714286	6.00450714285714	7.36315428571429	6.50128285714286	6.25476285714286	7.89789857142857	5.96391	6.37919285714286	6.99583142857143	6.48729428571429	6.71733142857143	6.96362428571429	6.52189714285714	7.52954285714286	5.95958142857143	6.12413857142857	6.46130285714286	6.00992428571429	5.94305714285714	6.61343857142857	6.57238285714286	7.18815	7.26906714285714	6.98005428571429	6.45667714285714	6.47063714285714	7.45181428571429	5.81514	6.03291428571429	7.76976428571429	6.14480285714286	6.06887	7.14048857142857	6.75783857142857	6.28506428571429	6.43127142857143	8.32757428571429	5.59313571428571	6.55816285714286	6.06424285714286	6.37723714285714
ANK2	3.1870075	3.19501	3.12149	3.113765	3.24885	3.29004	3.1343375	3.356835	3.210055	3.311005	3.30386	3.2647475	3.1491975	3.15012	3.125935	3.1912675	3.11153	3.03736	2.99563	2.9111925	3.1969325	3.01791	3.2452625	3.0754475	3.1377375	3.39999	3.37303	3.192425	3.08641	3.0946975	3.140925	3.19355	3.1115325	3.139385	2.98725	3.3313925	3.312985	3.1174525	3.2052225	3.17269	3.1971825	3.26746	3.0909975	3.352245	2.900375	3.23342	3.154005	3.225215	3.039635
ANK3	5.67707	5.14929333333333	5.17903666666667	5.20214333333333	5.16752	5.10536666666667	6.12163	4.87341	4.81376666666667	5.08982	5.07413333333333	5.27337333333333	4.49356666666667	5.26685	5.34020333333333	5.43779	5.12266	5.11279666666667	4.87289	5.53176333333333	4.68157666666667	4.92091333333333	5.37491666666667	5.61218	4.9204	5.45017	4.90008333333333	5.17096666666667	4.98852	5.90879333333333	5.39130666666667	4.724	5.65956	4.56408666666667	4.87251666666667	5.14030666666667	4.48110666666667	5.15911333333333	5.23081666666667	5.19243333333333	5.32906	4.81324333333333	5.17933666666667	4.77494333333333	5.14593666666667	5.09853666666667	5.14893666666667	4.75190333333333	5.14527666666667
ANKAR	3.219605	2.803015	3.01315	3.16414	2.875185	2.951115	2.827375	2.71682	2.70665	2.896985	2.756235	2.860335	2.783975	2.82066	2.71343	2.57161	2.78999	3.0586	2.96544	2.646085	2.739035	2.855235	3.09114	2.87	2.90009	2.764805	2.749585	2.81348	2.725175	2.693105	2.781835	2.73572	2.84277	2.876885	2.660215	3.03175	2.916365	2.686245	2.950585	2.79988	2.801835	3.123385	2.91853	2.77826	3.009655	2.969945	2.809725	2.965555	2.902255
ANKDD1A	5.141695	5.772735	5.132825	5.415395	6.163735	4.67485	4.75302	5.27499	5.43945	5.42771	4.951095	5.477375	4.934865	6.440475	4.72936	5.71593	4.65562	4.799625	5.676195	6.07132	4.83986	5.168335	5.498215	6.144745	5.17893	4.99277	5.993875	5.885175	6.13392	5.2027	5.26112	5.180305	5.670715	4.62535	4.97691	5.59287	5.14075	5.767795	5.619045	5.605145	5.73115	5.33931	5.51179	5.74511	4.859875	5.761165	5.67783	5.000795	5.739225
ANKFN1	2.94995	2.966095	2.868125	2.818195	2.766605	2.848505	2.96393	3.5258	2.723295	2.884495	3.00698	2.96629	2.91481	2.718535	2.92754	2.968905	2.92954	3.06729	3.016845	2.961505	3.100225	2.73451	2.78953	2.9076	2.74301	2.793235	3.028525	2.69089	2.759175	2.786775	2.630695	2.81431	2.91848	3.103	2.82902	3.337265	3.177685	3.017665	2.773095	2.998495	2.592465	2.95832	2.77896	3.575985	2.751535	2.87782	3.00707	2.86033	2.748655
ANKFY1	5.5402775	5.84842	5.2878975	5.598975	5.5404975	5.3562975	5.60878	5.5150925	5.348155	5.87921	5.8942775	5.7968825	5.8589575	5.5083075	5.6344025	5.60762	5.2716325	5.1656425	5.5881575	5.6912375	5.5680225	5.5819675	5.557895	5.3771775	5.6037	5.5196525	5.9012825	5.5235075	5.923405	5.540335	5.6014725	5.823265	5.62226	5.806135	5.335065	5.49554	5.4874275	5.5560825	5.600445	5.7844825	5.9522675	5.75159	5.6107475	5.8021275	5.401035	5.51479	5.863375	5.92241	5.5299075
ANKH	5.73851571428571	6.04206	5.98626	6.06819571428571	5.91040142857143	5.47158714285714	6.00126571428571	5.41086571428571	6.48599	5.51975857142857	6.00978571428571	5.90759714285714	5.43313571428571	6.09265285714286	5.70463428571429	5.59074142857143	5.90365142857143	5.52607571428571	5.15663428571429	5.93832714285714	5.18250714285714	5.68437857142857	5.61156714285714	5.97185142857143	5.82403285714286	5.95713857142857	5.69743571428571	5.44421714285714	5.80212857142857	5.74722142857143	6.41726857142857	5.51204285714286	5.71788428571429	5.71848428571429	5.90568142857143	6.05182571428571	5.67396285714286	5.98778285714286	5.42687571428571	5.72459571428571	6.08165	5.48686285714286	5.3282	5.49584714285714	6.41183142857143	5.62267285714286	5.62630857142857	5.59432142857143	5.71958571428571
ANKHD1	8.022696	8.2266	7.636682	7.798124	8.180082	7.863472	8.333774	8.045774	8.32971	7.87076	8.04742	8.110866	7.982508	8.286848	7.908286	7.930106	8.022428	7.946984	8.032484	8.244208	8.042818	8.253376	8.252146	8.015714	8.346086	8.316924	8.038332	8.385468	8.034694	8.20586	8.495506	7.982936	8.303706	8.115628	7.896654	7.842996	7.843226	7.991604	8.189504	8.131598	8.27106	8.254926	8.082952	8.341374	8.227014	7.849318	8.147486	8.131432	8.535994
ANKHD1-EIF4EBP3	9.19592	9.60315	9.62806	9.73559	9.88636	9.53912	10.0631	9.56055	10.14788	9.76843	9.63749	9.6056	9.35192	9.90323	9.65935	9.5917	9.73406	9.99565	10.05065	9.95536	9.82369	10.04959	10.3659	9.89568	9.91028	9.82325	9.54658	10.20566	9.58099	9.78562	9.8035	9.84996	9.95437	9.93599	8.97317	9.21629	9.7522	9.47962	10.16338	10.09194	9.64994	9.80105	9.88589	10.23929	10.0223	9.67344	10.04972	10.1281	9.79836
ANKIB1	5.63278	4.74327666666667	4.38536666666667	4.49292	4.79680666666667	4.59633333333333	4.76214333333333	4.65211333333333	4.32036666666667	4.8739	4.48836	4.89427333333333	4.39304666666667	4.32998666666667	4.55499333333333	4.60629333333333	4.61535666666667	4.79376666666667	4.56076333333333	4.52133	4.73321333333333	4.21065333333333	4.63221333333333	5.10144	5.11321666666667	4.92975333333333	4.49182	4.43303	4.74689	4.89793666666667	4.50651333333333	4.97456333333333	4.86238333333333	4.48162333333333	4.88728666666667	5.04066333333333	4.44961666666667	4.65784333333333	4.59108666666667	4.71436	5.34627666666667	4.52274333333333	5.35367333333333	4.47846666666667	4.85266	4.68253333333333	4.78151	4.53961333333333	5.02322
ANKLE1	4.37488	4.59149	4.16686	4.27532	4.43201	4.34021	4.29788	4.89266	5.0181	4.09328	4.6351	4.28226	4.56849	4.3327	4.22542	4.25225	4.48221	4.38668	4.25302	4.17494	4.84145	4.60902	4.44615	4.33065	4.86729	4.46422	4.58015	4.31675	4.48412	4.03087	4.31406	4.41578	4.12937	4.58731	4.95189	4.42711	4.72667	4.65167	4.18261	4.3215	4.36359	3.71452	4.14514	4.31465	4.17596	4.16677	4.65818	4.22506	4.85066
ANKLE2	6.61706333333333	6.20759666666667	5.76897	6.18176333333333	6.42743333333333	6.04509	6.46127	6.37928333333333	6.37579	6.38732333333333	6.10696333333333	6.43342	5.91476666666667	6.40843333333333	6.10704	6.16772333333333	6.37505	6.79950333333333	6.21681666666667	6.60858666666667	6.29094333333333	6.48275666666667	6.54338	6.64613333333333	6.53602666666667	6.48650333333333	6.35612	6.80576333333333	5.90532	6.56580333333333	6.49956666666667	6.33995666666667	6.60636	6.37376	6.34188333333333	6.04777333333333	6.07719666666667	6.11517	6.53238	6.36546666666667	6.26331333333333	6.42521666666667	6.24017666666667	6.11157	6.27759666666667	6.05396666666667	6.38613333333333	6.32888666666667	6.54355666666667
ANKMY1	5.23848333333333	5.56626	5.59911666666667	5.83891	5.9365	5.70828333333333	5.76381	5.76030666666667	5.71221333333333	5.74532333333333	5.80141333333333	5.92669333333333	5.65669666666667	5.90585	5.84258666666667	5.83305	5.81383	6.15449	5.70296333333333	5.84732666666667	5.84672666666667	5.98242333333333	6.02748666666667	5.51242333333333	5.82148	5.73265333333333	5.97754	5.80641	5.68663666666667	5.65482666666667	5.90749333333333	5.87967	5.55796666666667	5.84227	5.60332666666667	5.86571333333333	5.68152	6.29498	5.82894666666667	5.71128333333333	5.94538333333333	5.78757	5.67946	5.79895333333333	6.04564333333333	5.89516666666667	5.93655333333333	5.76645	5.67067666666667
ANKMY2	7.94617	6.2937	5.70056	6.05495	6.8585	6.63557	6.89572	6.47394	6.47157	6.45454	5.52646	6.67623	5.57663	6.4193	6.0077	6.96441	6.19247	7.68057	6.40354	7.08714	6.71359	7.08449	7.03975	7.34139	7.10138	7.49637	6.39357	6.76726	6.18516	6.77276	6.9334	6.68942	7.20344	6.06726	7.2223	5.43021	5.84557	6.51275	6.65391	6.60403	6.92505	6.40559	7.21323	6.49143	6.73858	6.34238	6.66436	6.81354	6.85509
ANKRA2	5.75011	4.34615	4.04785	4.91264	5.31115	4.31222	5.24232	4.15439	5.05151	5.61711	4.41376	5.41683	4.92107	4.87887	4.81047	6.18482	4.34754	5.51159	4.59701	4.82574	5.24251	4.93511	5.0081	6.01932	5.61167	5.92991	4.08263	5.14004	5.68099	5.48795	5.92985	5.68188	5.47312	4.53748	6.26012	5.55041	5.25888	5.22503	5.01091	4.75182	6.61576	4.49876	5.56481	4.69049	5.49952	5.35284	4.5892	4.73459	5.88453
ANKRD1	2.90159	3.16733	4.23434	3.40816	2.90622	3.43641	3.20234	3.20696	3.11584	3.10712	3.21523	3.30932	3.23487	3.52778	3.01997	2.82131	3.40998	3.34716	3.74028	3.30608	3.59136	2.66743	3.1047	3.12053	2.95063	2.98883	3.35697	3.25187	3.38114	3.40936	3.19542	3.01184	3.12268	3.35451	3.096	3.09169	3.54349	3.40615	3.6	3.01504	3.06123	2.86411	2.99838	3.39333	3.69705	3.38468	3.5178	3.40863	2.92179
ANKRD10	5.68374333333333	5.4165	5.337705	5.36038166666667	5.26418666666667	5.24040833333333	5.48134	5.289725	5.31993333333333	5.12960166666667	5.324325	5.48170166666667	5.38445166666667	5.36444666666667	5.24652666666667	5.39894333333333	5.416745	5.263095	5.30771166666667	5.602285	5.15215	5.46976166666667	5.37789166666667	5.51276333333333	5.67458333333333	5.54542833333333	5.25776	5.40824666666667	5.46146	5.68327	5.633715	5.40618833333333	5.624715	5.12344166666667	5.57259	5.729275	5.19039333333333	5.19906333333333	5.281585	5.17914166666667	5.59860333333333	5.31777333333333	5.33270333333333	5.41415333333333	5.447455	5.12902	5.268	5.498865	5.547135
ANKRD11	7.31768428571429	7.33760714285714	7.38505428571429	7.51925142857143	7.48414714285714	7.59758285714286	7.46674571428571	7.50422571428571	7.7106	7.50317714285714	7.39345571428571	7.36900428571429	7.47350714285714	7.46890142857143	7.53875428571429	7.33047571428571	7.36925142857143	7.55401	7.72515142857143	7.64728428571429	7.52774285714286	7.78955142857143	7.68707571428571	7.66584857142857	7.61603	7.55835571428571	7.46780142857143	8.01725142857143	7.41390857142857	7.57959857142857	7.53583285714286	7.61603	7.77211285714286	7.93589285714286	7.19199714285714	7.13055714285714	7.41448857142857	7.47161	7.90341714285714	7.48476142857143	7.69975714285714	7.71671	7.61930428571429	7.88831857142857	7.65586571428571	7.65017142857143	7.40255428571429	7.77779857142857	7.75924857142857
ANKRD12	8.45857	6.735015	6.2103925	7.01083	7.86757	6.912525	7.2181975	6.8838725	7.4699825	7.4745675	6.3678475	7.5673675	6.8219675	7.2895	6.2936225	8.0094525	6.994195	7.8037725	7.6837125	6.9638	7.152855	6.8781225	7.2972625	7.990785	8.550985	7.8501375	7.1646075	6.868695	7.11552	8.022145	8.071225	7.743185	7.5945225	7.3634475	8.23302	7.7277775	6.82029	7.5928625	7.1308	7.6903025	8.74574	7.14167	8.3863975	7.2582275	7.559315	6.7452275	7.425915	7.8020425	7.8991
ANKRD13A	8.333955	8.30821	8.41625	8.45269	8.50113	8.62545	8.75563	8.54678	8.78497	8.528435	8.52528	9.01624	8.50677	8.334985	8.640155	8.91264	8.61846	8.384365	8.84836	8.365115	8.914925	8.743595	8.441935	8.435005	8.667385	8.363215	8.39793	8.737725	8.96214	8.484125	8.90249	8.41494	8.49761	8.84972	8.681995	8.19249	8.34115	8.1927	8.938725	8.68122	8.91231	8.79807	8.78627	8.973945	8.535025	8.279205	8.470015	8.561265	8.933395
ANKRD13B	6.80094	6.91186	7.10667	6.96464	6.78917	7.21063	5.88625	6.97685	6.91613	6.8685	7.17105	6.65126	7.3227	7.07228	6.8433	6.86506	6.65769	6.99177	6.39679	7.20058	7.3255	7.13762	6.10018	6.95976	6.58259	6.89615	7.0316	6.93169	7.45253	6.1195	6.23127	6.57418	6.80579	6.74878	6.89247	6.35958	6.85234	7.44197	6.70674	7.14228	6.27177	7.28214	6.02869	6.72644	6.83873	7.17982	6.54486	6.90796	6.49759
ANKRD13C	4.564058	3.64036	4.02975	3.800338	3.960348	3.940786	3.960352	3.769248	3.613368	4.025506	3.314754	4.227864	3.567388	3.9021	3.593272	3.827374	4.180768	4.321404	3.90072	3.935012	3.86864	3.78654	4.01453	4.6205	4.009642	4.182078	3.661792	3.740764	3.823918	4.30097	3.747306	3.954682	3.952478	3.659814	4.196702	4.425308	3.97195	3.892906	3.733428	3.975986	4.210674	3.814414	4.387784	3.911292	3.867554	3.785694	3.69286	4.069018	4.273114
ANKRD13D	6.49497666666667	7.0493	7.84623666666667	7.29831	7.15294	7.47517666666667	6.93858333333333	7.59646	7.53845	7.03722333333333	7.29002	6.7103	7.53649	7.12113666666667	7.03384333333333	6.91744	7.08333666666667	7.09985333333333	7.59602666666667	7.16604666666667	7.23419	7.69319	7.17639333333333	6.91241	6.93205666666667	6.88919333333333	7.29570333333333	7.64836333333333	7.21949	6.96192	7.02692333333333	7.10136666666667	7.09571	7.46603666666667	6.63243333333333	6.69445666666667	7.44169666666667	7.05726	7.52834	7.23621666666667	6.97166	7.44176333333333	6.45863	7.77628333333333	7.16701666666667	7.44132666666667	7.22733	7.30612333333333	7.35573333333333
ANKRD16	5.077435	5.373385	5.04679	5.127755	4.86317	5.16628	5.06903	4.74676	5.021815	5.005525	5.171755	4.82848	4.888005	5.248475	5.09945	5.184655	5.49091	5.95125	4.976335	5.318285	5.34393	5.262795	5.239475	5.39727	4.658335	5.40503	4.82051	5.104845	4.8976	4.8601	4.898405	5.132305	4.99885	5.43545	5.051405	4.841035	4.90121	5.503925	4.95098	5.140225	4.71762	5.17539	4.845585	5.31619	5.462375	5.125595	4.98378	4.722755	5.0992
ANKRD17	6.95972	6.89133	6.76241	6.490375	7.00704	6.60812	7.623685	6.57104	7.367785	6.8845	6.81075	7.02044	6.55612	6.92184	7.278	6.693315	6.76667	6.73714	6.98315	7.26612	6.531225	6.85516	7.322485	7.005385	7.138215	7.021675	6.400015	7.30947	6.83847	7.02013	7.060315	6.60309	7.19508	6.915775	6.660425	6.42467	6.922725	6.89883	7.08488	7.06936	6.90272	7.280905	6.84021	7.55341	6.60045	6.58336	7.157485	7.061595	7.351995
ANKRD18A	3.90554	4.163725	4.06334	4.459175	4.33164	3.9936825	4.3479275	3.9578875	4.09322	4.013245	3.89192	4.0707525	4.1140175	4.3332325	3.9733075	4.031995	4.2307475	4.3288825	4.189995	4.09613	4.0411875	4.0412175	4.2102625	4.2931425	4.00926	4.0440525	4.1496375	4.24929	3.8602375	4.0061625	3.9085575	4.048425	3.9389425	4.2251325	4.26638	4.400335	3.9148125	4.08412	4.1187425	4.0571025	4.29673	4.2062925	4.1015525	4.21893	4.4119575	4.02305	4.1138275	4.085495	4.14079
ANKRD19	10.01782	10.2437	10.17247	10.15441	10.02179	10.16018	9.50903	10.26321	9.77501	9.77411	9.58686	9.83676	10.18465	10.29248	10.26793	10.13763	9.91372	10.36985	10.20635	9.90881	9.79671	10.17481	9.92746	10.13426	9.7202	10.08165	10.09207	9.98185	9.86736	10.01588	9.73855	9.89166	9.88234	9.89717	9.77993	9.72197	10.16977	10.2725	10.03253	10.06888	9.7804	9.99537	9.76311	9.88127	9.92042	10.42089	9.95166	9.96449	9.85068
ANKRD2	5.19342	4.78978	5.69294	5.37408	4.75155	5.62558	4.6972	5.10317	5.42574	4.76733	5.36219	4.47228	5.33578	4.74014	4.99357	4.94354	5.15768	4.53304	5.10147	4.71416	5.27141	5.38388	4.76084	4.6192	5.05774	4.905	5.44778	5.43939	5.2905	5.2672	5.10645	4.90637	4.66844	5.51427	4.78485	4.61294	5.51616	4.42285	5.17947	5.28098	4.61941	5.01259	5.28241	5.15909	5.16627	4.9708	5.09648	5.26562	4.68757
ANKRD20A1	4.04351666666667	3.99404	4.13221	4.14565666666667	4.03904333333333	3.99455666666667	4.31309333333333	3.75777	4.58710666666667	4.43552	3.66837666666667	4.90912666666667	3.51396666666667	4.27335333333333	3.98041333333333	4.04463333333333	4.36404666666667	4.33663666666667	4.21074333333333	4.23644333333333	3.30523	4.35227	4.1512	4.20145666666667	4.11219333333333	4.74815666666667	3.74058333333333	4.4529	4.30075666666667	4.35689	4.19001333333333	4.17520333333333	4.12764333333333	3.77694333333333	4.11621333333333	4.40546333333333	3.67196	4.24351333333333	4.25018	3.8404	4.35816333333333	4.66211666666667	4.35155666666667	4.12487333333333	4.01177	4.04224333333333	4.49792333333333	4.58668	4.19431
ANKRD22	6.855155	6.224235	7.09439	6.25215	7.58904	6.951615	5.60126	6.45411	6.260275	6.457105	6.94531	6.74975	5.802715	5.769095	5.55617	6.229185	5.89354	5.47899	7.34237	7.207685	8.653285	5.443755	6.018385	6.67183	8.425745	6.476965	6.762345	5.943675	7.89197	6.498905	6.297465	6.5714	6.653815	7.963845	5.928465	5.775555	6.70671	6.47321	6.238555	6.641145	6.47568	6.47591	7.939965	8.370495	6.707815	5.210005	6.559945	5.6339	5.412265
ANKRD23	4.560485	4.92641	5.047105	5.085025	5.38447	5.21282	4.932385	5.27199	4.977495	5.08394	5.29179	4.909035	5.096245	5.47979	5.27559	4.799885	5.43482	5.306865	5.199565	4.910795	5.43	5.386955	5.12619	5.199205	5.06513	5.11782	5.404385	5.113155	4.89032	5.10923	5.02003	5.15088	4.850035	5.47027	4.850155	4.81455	4.6375	5.14465	5.223705	5.15575	4.651195	5.00867	5.1104	5.38668	5.546585	5.22665	5.11822	4.84415	5.00389
ANKRD24	4.91059666666667	5.51459666666667	5.3644	5.49804333333333	5.24732	5.13676333333333	5.39249666666667	5.53862666666667	5.48472333333333	5.67587333333333	5.59013333333333	5.46489333333333	5.58606333333333	5.64801333333333	5.47337	5.33208333333333	5.43548666666667	5.08721666666667	5.04034666666667	5.36083666666667	5.72828666666667	5.63467	5.27569666666667	5.05491	5.38471666666667	4.96759666666667	5.66833666666667	5.53276666666667	5.54098	5.06836333333333	5.38518666666667	5.48329333333333	5.38173	5.64351666666667	5.60447333333333	5.28875333333333	5.47272666666667	5.68325	5.47587666666667	5.38639	5.38211333333333	5.43376666666667	5.24075333333333	5.51552666666667	5.52130333333333	5.48264333333333	5.50189	5.40866333333333	5.37603
ANKRD26	3.865385	3.54133	3.660685	3.461785	3.71009	3.453365	3.6956	3.899395	3.827905	3.59963	3.86397	3.63727	3.53548	3.971635	3.76809	4.06963	3.764965	3.629955	3.798805	3.642135	3.59666	3.663165	4.003095	4.10805	3.823445	3.84439	3.631645	3.692425	3.68547	3.83475	3.617325	3.66132	4.147585	3.458745	3.728275	4.1581	3.558585	3.47366	3.670145	3.68752	3.98865	3.5747	3.957675	3.791415	3.48307	3.59658	3.87292	3.88102	3.60851
ANKRD27	7.74222	7.29733	6.52156	6.6038	7.04807	6.82458	7.40273	7.08564	6.38188	7.11701	7.44559	7.27903	6.73713	7.12127	7.11748	6.94729	7.17782	7.01789	6.69844	6.99878	6.88271	6.87129	6.23312	7.2857	7.16542	7.7878	6.80989	6.53535	7.44456	7.09268	7.60972	7.20042	6.84416	6.96431	7.38192	6.98051	6.41489	6.77566	6.76638	6.90363	7.34593	6.90326	6.92945	6.2045	7.4908	7.22386	7.07323	6.60405	7.59358
ANKRD28	6.78043333333333	5.78786	5.69292666666667	6.40845333333333	6.0419	5.39536	6.08731333333333	5.77067666666667	6.20304666666667	5.93972666666667	5.94496666666667	6.71441	5.85008333333333	5.93095666666667	5.72532	7.35997	6.21657333333333	6.26029666666667	6.22919666666667	5.90022	5.93765333333333	5.67351333333333	6.35191666666667	6.47857333333333	6.73969	6.17655	5.92296666666667	5.8226	6.31080666666667	6.36357	6.65899	5.83914	6.26188666666667	5.88048	6.89854	7.11349	6.13528666666667	6.07898333333333	5.47471333333333	6.45572	7.03595333333333	5.61263	6.37872666666667	5.93533333333333	6.55965666666667	5.91179	5.64423666666667	6.56186333333333	6.39180666666667
ANKRD29	2.88437	2.849125	2.79145	2.93079	2.92292	3.284955	2.803745	2.65122	2.823555	2.921045	2.836405	2.85433	2.926145	2.719765	2.79967	2.760865	2.80911	3.12498	2.77648	2.77485	2.72826	2.759	2.78552	2.73196	2.781025	2.756395	3.208765	2.89342	2.72674	2.93263	2.9332	2.88793	2.701005	2.665885	2.552405	3.101485	2.85376	2.59549	2.74932	2.72361	3.062005	2.992475	3.131565	2.561995	2.813405	3.066855	2.824605	2.67097	2.70326
ANKRD30A	5.23454	5.08644	5.12156	5.24239	5.17017	5.0361	5.33859	5.05707	4.94978	5.42928	5.20676	5.27587	5.20501	5.5341	5.34625	5.34905	5.47069	5.16414	5.02821	4.86132	5.78971	4.98144	5.16933	5.12739	5.01987	5.02839	5.20655	5.05395	5.34409	5.16461	5.27541	5.32038	5.2454	5.65704	5.13997	5.5866	5.42145	5.12125	5.27114	5.42849	5.37877	5.27401	5.30948	5.35281	5.22431	5.16113	5.63016	5.18017	5.17643
ANKRD30B	3.18889	3.314255	2.91934	3.2911	3.17949	3.368305	3.286285	3.320655	3.74713	3.117525	3.40781	3.600045	2.908955	3.31177	3.337425	3.30776	2.737145	3.094805	3.14903	2.71689	3.42175	2.7178	3.099105	2.912385	3.040205	3.08253	3.711325	2.98323	3.403425	3.57702	3.05119	3.18683	2.94007	3.18631	2.99173	4.60051	3.395915	2.894605	3.022805	3.13794	3.271405	3.358735	2.8305	2.84211	3.186625	3.17464	3.23739	3.25419	2.635525
ANKRD31	2.59575	2.50469	2.42715	2.43818	2.57443	2.66222	2.34613	3.04845	2.5832	2.66354	2.54369	2.55186	2.45941	2.56301	2.57833	2.72348	2.62201	2.22785	2.40755	2.62537	2.35321	2.51752	2.55576	2.2938	2.66946	2.38913	2.87207	2.66141	2.38801	2.34996	2.42321	2.5069	2.61027	2.51013	2.76894	2.8218	2.37991	2.61625	2.5136	2.58892	2.60748	2.54976	2.50191	2.40336	2.41375	2.43717	2.42943	2.70888	2.67389
ANKRD32	3.87902	3.52665	3.7433	3.946175	3.92468	3.681515	3.741075	3.8126	3.94731	4.126545	4.08643	3.9506	4.1229	3.96661	3.68012	4.2411	3.59562	3.9532	4.184675	4.13739	3.966925	3.77877	3.93988	4.3548	4.166895	4.01342	3.745875	3.850955	4.302285	3.994925	4.301525	4.10147	3.76535	4.128655	4.275445	3.92076	3.555995	4.741565	4.05079	4.07429	4.107125	3.8357	4.309335	4.004275	3.90731	3.964965	4.071765	4.153945	4.26964
ANKRD33	3.42887	3.73234	3.90443	3.4345	3.43173	3.77258	3.9323	4.03909	3.80066	3.35031	3.8369	3.25054	3.46831	3.66815	3.44274	3.42749	3.52226	3.23021	3.12765	3.5639	3.25616	2.98404	3.20986	3.55631	3.49172	3.75276	3.22592	3.25154	3.85671	3.15222	3.88294	3.63352	3.82629	3.28673	3.86348	3.45351	4.0491	3.5979	3.34294	3.05058	3.28646	3.32787	3.29152	3.62758	3.49053	3.38435	3.46613	3.24737	3.60303
ANKRD33B	5.97943	6.16985	6.03014	5.19535	5.82281	6.19868	5.57079	6.24469	6.21244	6.01888	5.64509	5.91242	6.11619	5.60469	6.49465	6.36807	6.53711	5.26306	5.83821	7.02461	5.70048	5.54221	5.25068	5.83141	6.37717	6.30558	6.51174	6.33156	6.94495	5.57391	6.14557	5.49935	6.01831	6.6173	5.6292	4.78361	6.77349	5.59336	5.70165	5.96472	6.37936	5.46764	6.06794	6.78141	5.93857	5.79217	6.02227	5.86509	5.96775
ANKRD34A	4.14398	4.7342	3.87803	4.41797	4.78173	4.92762	4.47852	4.24207	4.3724	4.62711	4.67144	4.38112	4.89816	4.51353	4.73354	4.83065	4.54157	4.94884	4.46999	5.38346	4.73803	4.31951	4.5582	4.50344	4.19625	5.4096	4.56625	4.34757	4.78378	4.74706	4.41497	4.34313	4.35056	4.5885	4.39753	4.28572	4.95224	4.90782	4.68362	4.62442	5.00179	4.67483	4.57474	4.4227	4.58988	5.3392	4.28509	4.41537	4.53337
ANKRD34C	2.64427	2.6894	2.86168	2.58789	2.84549	2.88163	2.86678	2.74258	2.83238	3.05043	2.73566	2.94682	3.13451	2.99008	2.98317	2.88439	2.667	2.69412	2.94	2.76343	2.68669	3.27329	2.85831	3.24072	2.79934	2.7265	2.70721	2.75459	2.80899	2.72102	2.63417	2.5544	2.7615	2.70899	2.80845	2.7768	2.67626	2.67401	2.81557	2.53092	2.3396	2.61601	2.90538	2.60619	2.62171	2.98476	2.68639	2.53018	2.62853
ANKRD35	5.17027	5.67471	5.604	5.85081	6.1384	5.84437	5.25442	5.68506	4.87123	5.55684	5.248	5.39516	5.60696	5.80198	5.65844	5.00735	5.37758	5.7955	6.05376	5.61186	6.33602	5.68663	5.96266	6.07119	5.82374	5.6705	5.91447	5.56232	4.24179	3.87857	5.12484	6.17426	5.65076	5.0132	4.56586	3.38474	5.73744	5.00341	5.56155	6.25696	4.51883	6.05743	4.69015	5.13868	5.28565	6.49589	5.36865	5.45941	5.45408
ANKRD36	8.62416	8.03478	8.45999	8.27989	8.4494	8.23109	7.28363	7.90683	7.69955	8.3517	7.43218	8.72351	8.05689	8.48808	7.12793	8.8847	6.30066	8.99727	7.80053	7.71277	8.18191	7.52736	7.23701	9.1074	8.02145	8.62643	7.52899	7.61956	7.92301	8.8513	7.70626	8.1612	7.52545	7.76713	7.83579	8.49894	7.34088	9.27028	8.60193	8.33917	8.19629	8.06464	8.76268	8.07923	8.34397	8.53776	7.79093	8.30788	7.46181
ANKRD36B	9.0128	8.01611	7.0274	7.81075	7.84204	8.16706	8.05465	7.34629	8.05738	7.74939	7.19598	8.90882	6.83264	7.24485	7.50754	8.17817	7.70651	8.36284	7.47958	7.7558	7.91751	8.20953	7.78554	8.74651	8.45352	9.01695	7.66997	7.74389	7.82347	8.03036	7.90045	7.79454	7.85431	7.02785	8.16453	8.83075	8.1618	7.88349	8.41481	7.86631	9.04878	7.76304	8.42452	7.62264	7.99803	7.90886	7.74066	7.84628	7.51768
ANKRD37	5.655765	5.610475	5.71331	5.45467	5.545735	5.6005	5.74361	5.6434	5.166915	5.504035	5.39858	5.573355	5.43611	5.5112	6.05986	5.26243	5.273575	5.49145	5.53688	5.595795	5.456895	5.505005	5.454655	5.36553	5.38479	5.83774	5.633815	5.61111	5.376005	5.30014	5.17078	5.56639	5.61266	5.669095	5.397605	5.210535	5.211015	5.5627	5.503615	5.302015	5.39839	5.477365	5.42395	5.31076	5.527085	5.705475	5.9685	5.52186	5.60809
ANKRD39	4.85796	5.89831	5.7094	5.9031	5.49668	6.16339	5.41101	5.71834	5.08042	5.51923	5.61582	5.94306	5.32249	6.00332	4.8784	5.42807	5.41558	6.00916	5.50218	6.00108	5.74985	5.67836	5.2485	5.55557	5.19753	5.36546	5.39135	5.37541	5.46597	5.3837	5.28643	4.92599	5.33186	5.0586	5.47282	5.09997	5.73123	5.86831	5.5683	5.35723	4.4614	5.63141	5.54113	5.1387	5.33913	5.09955	5.68771	5.52279	5.62967
ANKRD40	5.97951333333333	5.61748	5.79207666666667	5.36809666666667	5.23237333333333	5.41134	5.67113666666667	5.73730333333333	5.29101	5.59521333333333	5.57889333333333	5.41186333333333	5.30336333333333	5.23107666666667	5.85118	5.31343666666667	5.85515	5.51235	5.24890666666667	5.85295333333333	5.14592666666667	5.61097	5.45848666666667	5.83980333333333	5.38402666666667	5.70488333333333	5.54047666666667	5.44591	5.38928	5.67514	5.37837	5.33681333333333	5.97347	5.21643666666667	5.71748	5.34115333333333	5.92244	5.25977333333333	5.68243666666667	5.45038333333333	5.39881666666667	5.66301666666667	5.58566	5.51357666666667	5.29176	5.45260666666667	5.32746	5.27557	5.76286666666667
ANKRD42	4.13285	3.86463	5.04186	4.01391	3.90654	3.99668	3.27201	4.4068	3.98132	3.80497	3.60214	3.49132	4.40381	3.59381	4.59116	3.70345	4.16162	3.64185	3.91398	3.56968	3.99275	4.26875	3.6596	3.80733	3.77085	3.68031	3.74087	3.76507	4.18353	3.89138	3.61149	4.05099	3.86142	3.5833	3.62788	3.2671	4.02777	4.11192	4.09436	4.01494	3.66329	3.93925	3.74218	3.82281	3.60007	4.33001	3.98055	3.85085	4.25198
ANKRD43	2.88293	2.93796	3.49005	2.59247	2.63282	2.84898	2.67029	2.88302	2.72464	2.66838	2.48508	2.6228	2.45231	2.73701	2.7654	2.65647	2.71491	2.76012	2.73294	2.47097	2.54193	2.77266	2.89648	2.70847	2.63404	2.51742	2.79427	2.4912	2.59994	2.68588	2.52708	3.12251	2.56494	2.74874	2.5299	2.71002	2.99528	2.70333	2.7732	2.75724	2.53238	2.74563	2.83602	2.6221	2.32277	2.71484	2.54344	2.61415	2.68813
ANKRD44	6.4037575	6.34711	6.6297625	5.9314475	6.5485525	6.6461	6.335295	6.5823675	6.9407775	6.5471425	6.240055	6.5925075	6.3749125	6.2524275	6.3491475	6.363785	6.1186	6.20301	6.514025	6.418405	6.722735	6.33986	6.2762	6.8001025	6.966795	6.803985	6.758905	6.3134175	6.827305	6.25453	6.3360675	6.706425	6.3346075	6.732585	6.3693975	5.7383675	6.069975	5.9113225	6.61367	6.6338775	6.6896225	6.145385	6.8612925	6.654295	6.3370275	5.9309325	6.70747	6.9137325	6.327085
ANKRD45	3.0722	3.58034	3.23548	3.2471	3.26638	3.20503	3.33908	3.45909	3.75025	3.23708	3.12429	3.24017	3.65044	3.13866	3.17887	3.4488	3.49605	3.02182	3.07753	3.08896	3.63469	3.59506	3.15916	3.6998	3.39678	3.49304	2.81461	3.35426	3.11888	2.97778	3.01376	3.17593	2.97627	3.33124	3.3789	3.11082	3.12855	3.41968	3.34286	3.30979	3.26716	3.74862	3.4107	3.29059	3.62043	3.37737	3.16375	3.30556	3.61019
ANKRD46	6.97698	5.27265	5.3671	5.5673	6.20342	5.93459	5.74695	5.70905	5.37085	5.85885	5.82655	6.23548	5.57568	5.69554	5.16656	6.3274	6.06679	5.63081	5.34531	5.50955	5.90965	4.35554	6.18918	6.25706	6.20703	6.03788	6.4509	5.18733	5.88753	6.07414	5.52385	5.80463	6.20332	5.15912	6.73849	6.78672	6.51139	5.45543	5.88061	5.86845	6.45092	5.6783	6.41006	5.3363	5.86231	6.15172	5.69336	6.07672	6.02567
ANKRD49	8.1226	6.36816	6.08112	6.68817	7.66174	6.87361	7.38383	6.60312	6.79851	7.40921	6.57569	7.66547	7.28348	6.67822	5.9489	7.86011	7.18863	7.95606	7.40875	7.25461	6.63826	7.38146	7.4435	8.29051	7.99154	8.02359	6.49882	7.1755	7.23801	7.67122	7.70443	7.34896	7.55072	6.91894	8.11276	7.69811	6.03553	7.48238	7.03448	6.82818	8.14483	6.78806	7.94752	6.50061	7.34506	7.17778	7.36435	7.55926	7.42598
ANKRD5	4.985865	4.546565	4.04075	4.56591	4.77142	5.02986	4.60772	4.34277	4.86062	4.227585	4.783215	4.661525	4.466	4.701345	4.671015	4.61702	4.687885	4.766765	4.600395	4.26128	4.472275	4.44887	4.371715	4.510065	4.93106	5.066135	4.36018	4.78239	4.926085	4.58373	4.58704	4.21796	4.59417	4.294055	4.96433	4.626405	4.11832	5.141355	4.75947	4.684765	4.89356	4.1765	4.54986	4.55873	4.81795	4.656875	4.452775	4.13115	4.223545
ANKRD50	5.02278	4.38439	4.80451	4.49632666666667	4.99332	4.48592666666667	4.85118	4.62032	4.31091666666667	4.75860333333333	4.80754	4.75607	4.59460333333333	4.70179333333333	4.31236333333333	4.55812	4.61747666666667	4.30864333333333	4.55347	4.61809	4.62555	4.50257333333333	4.73610666666667	4.59337	4.47503	4.71222	4.70174	4.43603666666667	4.50486666666667	4.84709333333333	4.63580333333333	4.65135666666667	4.63162	4.77988666666667	4.95324666666667	4.83332333333333	4.68737666666667	4.40841666666667	4.49977	4.71552	4.48783333333333	4.47846666666667	4.92740333333333	4.47220333333333	4.90503	4.60538333333333	4.91582666666667	4.75151333333333	4.57345
ANKRD52	6.46959	6.41189	6.48382	6.59668	6.46169	6.92428	6.17953	6.46786	6.36285	6.68609	6.16666	5.76428	6.09874	6.80683	6.49967	6.69358	6.38883	7.09237	6.49122	6.77744	6.74843	6.87269	6.48012	6.71176	6.13731	6.35095	6.50929	6.86452	6.50022	6.76164	6.51959	6.63051	6.62414	6.26034	5.82565	5.65684	6.59714	6.58316	6.34427	6.651	6.27182	6.60387	6.23665	6.506	6.59999	6.95202	6.038	6.40983	6.42836
ANKRD53	3.83483	4.08193	4.339365	3.9588	3.715715	4.12384	4.451815	4.08121	4.210265	4.166285	4.42384	4.3993	3.9881	4.508335	4.252615	4.282385	4.028355	3.86268	3.98366	3.861405	4.085655	4.196725	3.971755	4.02324	3.72591	4.035815	4.2819	4.01635	4.16644	3.88867	4.102855	4.040235	3.811005	4.3086	4.120965	4.07395	3.93104	4.45628	4.054995	3.99905	4.31446	4.26851	4.169075	3.796915	4.222095	4.120035	4.36097	4.135815	3.87504
ANKRD54	7.85656	7.83312	7.43434	7.78672	8.11303	8.27767	7.92462	8.00513	7.52403	7.8914	7.67384	7.60996	7.7439	8.23458	8.21723	7.37052	7.98472	8.52739	7.44782	7.8463	7.96256	7.90948	8.1026	8.07929	7.6175	7.99211	7.75642	7.84174	7.55246	7.44682	7.6291	7.68111	7.833	7.69302	7.54377	7.14543	8.01618	8.32121	7.96946	8.02683	7.48919	7.74206	7.49636	7.60758	7.68654	8.29189	7.91592	8.06498	7.66807
ANKRD55	5.90296	5.514265	6.202135	5.442955	5.986405	6.478965	6.49654	5.8249	6.57403	5.91662	6.196335	6.38134	5.760105	5.57123	5.57503	5.541805	6.05097	5.9296	6.126305	5.964245	5.81697	5.83042	6.114165	6.15294	6.316275	5.36264	5.469785	5.653525	5.915235	6.068625	6.092025	5.52674	6.266935	6.704375	5.684365	5.7378	5.45605	6.106915	5.386205	6.17363	6.192815	5.753465	5.95636	6.04561	6.091835	5.623565	5.55049	5.52081	5.14697
ANKRD57	3.67762	3.70665	3.71581	3.36003	3.44356	3.48396	3.228625	3.602855	2.97114	3.17624	3.42663	3.06682	3.1761	3.528715	3.46853	3.45435	3.30002	3.2341	3.19646	3.644905	3.25792	3.21196	3.420765	3.55104	3.153965	3.821495	3.791135	3.57454	3.25549	3.729925	3.039985	3.402715	3.334215	3.776415	3.51672	3.34784	3.45658	3.356735	3.30546	3.26639	3.56383	3.35119	3.31136	3.21755	3.05566	3.4178	3.561915	3.28966	3.361635
ANKRD6	5.97826	5.559585	5.130485	5.362005	6.249935	5.77545	5.704295	5.778755	5.90851	5.816685	5.56999	6.022055	5.894745	5.64372	5.047375	5.849635	6.324955	6.3303	6.12459	5.452075	5.529685	5.707335	5.911775	6.012375	5.8738	5.68796	5.948685	5.85977	5.55991	5.860655	6.01596	5.59762	5.70841	5.67813	5.83985	5.342895	5.332955	5.682005	5.570515	5.831455	5.399605	5.841655	6.04983	6.055035	5.86565	5.47637	5.9886	5.4455	5.547915
ANKRD60	5.1088	5.8627	5.92814	6.07572	5.30557	5.53253	5.79923	5.67844	5.81961	6.13575	5.63075	6.01463	6.30392	5.73958	5.7428	6.25961	5.65039	5.9489	5.7029	5.62139	5.99353	5.76642	5.50058	5.39919	5.74804	5.89375	5.63953	5.61065	6.21209	5.53763	5.5381	6.18569	5.74459	6.12911	5.73946	5.30283	6.08219	5.94272	5.84453	5.84351	5.5249	6.01616	5.77767	5.75977	6.09478	6.04378	5.92763	5.6846	5.16548
ANKRD7	3.48498	3.20609	3.59905	3.96586	3.26512	3.41767	2.98879	2.92526	3.18119	3.45555	3.21218	3.16399	3.19272	3.63257	3.5411	3.10281	3.47039	3.15808	3.57703	3.15759	3.02098	3.35433	3.59485	3.35858	3.27187	3.35085	3.25095	3.22963	3.38767	3.43576	3.36047	3.44438	3.40106	3.45622	3.06442	3.61865	3.31128	3.20869	3.20248	3.32003	3.19515	3.81615	3.09755	3.2837	3.37807	3.10267	3.03459	3.27649	3.04382
ANKRD9	4.703415	6.01287	6.440575	6.021255	6.13361	6.23235	5.64509	5.910975	6.37159	5.14526	6.34159	4.96929	6.28872	6.509995	5.864075	6.151275	5.62351	5.02281	5.47481	5.96849	5.959385	6.24314	5.02211	5.473955	5.56218	5.06694	5.734295	5.776795	5.86436	5.26514	6.14496	5.94441	5.471105	5.7802	6.158525	5.38955	5.56839	6.41069	5.95295	5.683915	5.71602	6.209075	5.50241	5.65157	6.52379	5.459655	5.997515	5.32562	5.26801
ANKS1A	7.10587	7.18076	6.76029	6.98479	6.84257	6.47937	7.08785	7.46384	7.51864	7.39715	7.17956	7.02201	7.59842	6.91138	7.04986	7.31291	6.65106	6.62926	7.38441	7.32906	6.79965	7.11716	6.95298	7.10114	7.32346	6.82989	7.00683	7.17599	7.58942	6.95018	7.60233	7.28517	7.2838	7.72207	6.99579	6.82793	7.04515	6.20889	7.00176	6.97995	7.40894	7.14345	7.28434	7.39765	7.04731	6.86308	7.10645	7.37996	7.45676
ANKS1B	4.33115	4.387918	4.494248	4.423714	4.341194	4.275632	4.253686	4.223504	4.440512	4.478084	4.553596	4.272298	4.53275	4.249276	4.399392	4.352558	4.258844	4.38615	4.393374	4.267658	4.359262	4.256042	4.15035	4.095906	4.33976	4.250322	4.391232	4.151488	4.277022	4.278242	4.53733	4.372438	4.287994	4.375102	4.375816	4.554608	4.602904	4.288768	4.332194	4.277368	4.432958	4.315914	4.421886	4.453158	4.172508	4.288246	4.31391	4.33623	4.241614
ANKS3	5.26882	6.21956	5.65764	6.48332	6.67459	5.49866	6.71673	5.79858	6.21281	5.69088	5.85261	6.2196	6.53833	6.72216	6.10214	6.13953	6.5069	6.3726	6.12542	5.83242	6.31756	6.35672	5.95273	6.31103	5.87406	5.93019	6.49357	5.67678	5.55156	5.96833	5.61566	6.27442	5.36532	6.14171	6.04938	5.08149	5.61539	6.51704	5.86838	6.19979	5.46545	6.4408	5.82904	6.23483	6.30218	5.79713	5.65087	6.34155	5.67961
ANKS4B	3.73257	4.37471	4.07068	4.08658	3.96846	3.96311	3.58815	4.01417	3.87844	3.81516	4.01129	3.71364	4.2731	3.98962	4.12127	4.12398	3.58032	4.35747	3.78659	3.62445	3.91201	3.85639	3.53446	3.96202	3.91457	3.44915	3.48516	4.18916	4.28991	3.89968	3.68012	3.83263	3.824	3.94911	3.96911	3.8979	3.92711	3.93207	4.47634	4.20578	3.82146	4.30085	3.58203	4.08431	4.19844	3.84556	3.87631	3.95603	3.75441
ANKS6	4.9359125	5.262955	5.2253275	5.01676	5.03234	5.13538	5.2570825	5.03357	5.2909575	5.1226825	5.2555775	5.006415	5.0498475	5.16152	4.997555	5.1048375	5.1690325	5.5783575	4.95434	4.98702	4.91473	5.1262875	5.328175	5.24664	4.97416	5.154455	5.29362	5.14833	4.7515	5.056605	4.7635725	5.0672425	5.2661775	4.964525	4.9375725	5.1174825	5.0728975	5.1401775	5.13061	5.1509975	4.7937525	5.055825	4.9802525	5.2252175	5.0404575	5.2448175	5.05765	5.2174875	4.8948975
ANKZF1	8.98727	8.89695	8.88811	9.49225	9.3153	9.02863	9.25825	8.89875	9.37545	9.09216	8.69122	9.34381	9.36883	9.3776	8.86351	9.01103	9.26837	9.75822	9.30378	9.20744	9.0537	9.58092	9.44678	9.22106	9.13611	8.94818	9.06122	9.2117	8.895	9.1496	9.12466	9.19778	8.93634	9.49359	8.53468	8.40322	9.00549	9.54572	9.4037	9.12167	9.26579	9.41453	9.21905	9.1441	9.50065	9.41774	9.08334	9.57989	9.08261
ANLN	3.572205	3.288245	3.6988	3.624445	3.756925	3.91335	3.48714	3.635405	3.983595	3.63652	3.72666	3.673985	3.328655	3.825555	3.448575	3.524375	3.373475	3.677615	3.8478	3.59389	3.777805	3.56171	3.52082	3.62781	3.586815	3.60559	3.512575	3.896835	3.773395	3.279165	3.77685	3.216055	3.657885	3.62798	3.92652	3.396985	3.460285	3.848685	3.634845	3.680485	3.52637	3.90716	3.77166	3.60012	3.738225	3.63096	3.31765	3.507445	3.44998
ANO1	4.20802	4.34227	4.10727	4.605635	4.373195	4.332485	4.299325	4.283165	4.45418	4.4894	4.427775	4.680265	4.539645	4.259215	4.139515	4.54562	4.256255	4.194865	4.207625	4.136365	4.31099	4.228385	4.213835	4.199905	4.29417	4.077945	4.16437	4.44031	4.292615	4.331265	4.46415	4.194935	4.11328	4.401485	4.614085	4.522395	4.39844	4.526815	4.283185	4.44259	4.453465	4.19118	4.395805	4.29055	4.2352	4.412595	4.44118	4.298325	4.06007
ANO10	7.50051	7.10361	7.21271	7.83262	8.03345	7.44148	7.7271	8.16095	7.89675	7.45146	7.7887	7.39317	8.20423	7.77737	7.83501	7.76936	7.40139	7.53478	8.29667	7.4095	7.75415	7.82035	7.76446	6.90259	7.80918	7.53105	7.62892	7.77531	7.12732	7.36704	7.53966	8.04539	7.58835	8.22019	7.20332	6.84228	7.45273	7.38457	8.01226	7.37632	6.94634	7.42479	7.7843	7.97422	7.83146	7.70989	8.16942	7.80562	7.36552
ANO2	4.277315	4.00899	3.954135	4.10827	4.140915	4.02494	3.99435	3.76445	4.05993	4.59332	3.875815	3.95954	3.974755	4.25769	4.04349	4.2552	4.123455	3.87034	4.07199	3.88985	4.240325	3.842055	3.9088	4.0733	4.01109	3.939335	4.216385	4.03242	3.95397	3.93621	3.882655	4.070575	3.834935	3.975065	3.947425	3.755125	3.8262	4.06655	4.19479	3.8938	3.916475	4.2263	4.02784	4.03368	4.127895	4.275725	4.166915	3.942195	3.70467
ANO3	3.16537	3.3757	3.28461	3.53281	3.37202	3.31112	3.32418	3.14836	3.06019	3.30977	3.21211	3.39135	3.16449	3.24149	3.41088	2.96105	3.01214	3.19734	3.29183	3.33156	3.52699	3.06494	3.31302	3.00491	3.27979	3.43094	3.05372	2.95708	3.26043	3.22692	3.3534	3.58884	3.16392	3.36656	2.98832	3.31892	3.21322	3.66403	3.03094	3.18753	3.19525	3.18644	3.18655	2.87008	3.00254	3.21888	3.19314	3.33645	3.01917
ANO4	4.11664666666667	4.06473	4.17496333333333	4.18983	4.35682	4.57216333333333	4.04485333333333	3.93913	3.76447666666667	3.9617	4.13321333333333	4.13147666666667	4.02595	4.18730333333333	4.28600666666667	4.06069333333333	4.06308333333333	3.97987333333333	4.09704	3.93623	4.03875333333333	3.70147	4.12077666666667	4.02023	4.27592666666667	4.08723	4.20098	4.04979	4.23424333333333	3.97907333333333	3.84066666666667	3.93513666666667	3.98781	4.20193666666667	4.14418333333333	4.36999333333333	4.02294333333333	4.16058333333333	4.12019	4.05312333333333	4.04528666666667	4.02223333333333	3.85706333333333	3.97951666666667	4.01048666666667	4.27823333333333	4.23661333333333	4.09114666666667	3.89132666666667
ANO5	3.34185	2.94108	3.15526	2.90774	3.51179	3.13565	3.03531	3.25157	3.12001	3.38054	2.84629	2.62729	2.89695	3.16586	2.84546	3.6047	3.09892	3.27984	2.83842	2.71546	3.0885	2.95767	3.97614	2.87674	3.34783	3.14802	3.66532	2.88928	2.88585	2.61333	3.73671	3.38397	3.19465	2.89971	3.31297	3.55197	2.76884	3.02937	3.05787	3.07381	2.92027	3.31478	3.04322	2.98954	3.06733	2.86361	2.84935	3.16062	2.88197
ANO6	5.60114	5.172055	5.979375	4.857975	5.062235	5.286725	4.90358	4.935145	5.317415	5.327655	5.42808	5.45015	5.353645	4.8663	5.542505	5.271025	5.161845	4.850455	5.690945	5.3968	5.052925	5.02044	4.975595	5.511085	5.32079	5.22463	4.82664	5.13093	5.708265	5.47829	5.3464	5.392305	5.53087	5.19924	5.32344	5.080595	5.782345	5.093095	5.25159	5.320645	5.48049	4.868995	5.190315	4.99201	4.914465	5.537845	4.701985	5.142405	4.943315
ANO7	3.81592	4.10101	3.92806	4.38104	4.1813	3.90234	4.10394	3.77739	4.22323	4.11568	4.18948	3.9216	4.20871	3.94892	4.42407	4.13657	3.82916	3.98885	3.99822	4.00423	3.97956	4.41287	3.90659	4.08951	3.97414	4.17823	3.94679	4.11927	4.31155	3.73249	3.9878	4.04846	3.85994	4.19133	4.06859	4.45049	4.03393	4.18347	4.60275	3.97845	3.83482	4.72897	3.75134	4.33643	3.48779	4.50446	4.0982	4.40354	4.10818
ANO8	6.63954	7.03193	6.36327	7.15364	7.05756	6.80801	6.90153	6.87811	6.36103	6.96174	6.75361	6.65188	7.30232	7.32622	7.43355	6.82471	7.10495	7.25027	6.66568	6.87072	7.08571	7.09883	7.04694	7.31695	6.58508	6.71243	7.03883	6.85917	6.5071	6.79729	6.54106	7.3007	6.75336	7.16141	6.84608	6.55597	6.9377	7.68806	7.13168	7.28851	6.8254	7.11713	6.50754	7.05977	6.76286	7.14071	6.85694	6.83719	6.54191
ANO9	6.17832	6.71692	6.50915	6.70672	7.4588	6.47042	6.45473	5.78205	6.38277	5.78191	5.82972	6.23424	5.83383	7.28256	6.39286	6.78448	6.8771	7.91629	6.55191	7.25902	6.31838	6.82114	7.07172	7.25295	6.22027	6.4393	6.13315	6.8154	6.10269	6.96763	6.52196	6.3514	6.63204	6.15176	5.99193	5.57735	6.30192	6.99979	7.14312	6.69407	6.47451	6.93942	6.28892	6.68998	7.12649	6.77038	6.29145	6.34946	6.29327
ANP32A	8.1592025	7.82875	8.118535	7.8930975	7.8094	8.028985	8.20108	8.2211975	8.2114475	8.003105	8.4400075	8.3444825	8.2270525	7.7571975	8.2243525	7.9752425	7.9868375	7.3539925	8.1928725	8.2210525	8.01523	8.15071	8.1080525	7.802175	8.4074675	7.9622175	8.0480525	8.21879	7.7979675	8.3646075	8.1213275	7.964595	8.29439	8.20229	8.1003475	8.2946725	7.7130225	7.487165	7.958765	7.950385	8.09718	7.888255	8.1570825	8.094475	7.7365125	7.781885	8.2635225	7.9476575	8.50842
ANP32B	11.13794	11.101325	10.910315	11.28056	11.04174	10.78068	11.01476	10.879975	11.13173	10.508495	11.03243	11.007355	11.029775	11.249955	10.852125	10.915535	10.87646	10.88572	10.710455	11.163275	10.729495	11.12327	11.032485	11.158575	10.666665	11.02659	10.762495	11.14496	10.612945	11.19066	11.039845	11.07498	11.18981	10.71127	11.26707	10.784405	10.369605	11.558725	10.869185	10.716195	10.95374	10.76779	10.83359	10.45787	11.441245	10.68992	10.642565	10.690065	11.069335
ANP32C	3.36086	3.31847	2.91735	2.96638	3.141	2.97534	3.29665	3.25367	3.35577	3.38525	3.83565	2.89503	3.10878	3.20504	3.29002	3.39225	3.39228	2.99862	2.98771	3.31647	3.15128	3.53393	3.11527	2.85547	3.7953	3.42145	3.95915	3.08126	3.11392	3.40647	3.55523	3.13123	3.00879	3.45883	3.33414	3.23661	3.14187	2.94814	3.01798	3.07344	3.28137	3.41761	3.17607	3.17658	2.96095	3.40137	3.56145	3.27725	3.1058
ANP32E	6.944225	5.06735	5.31552	5.4395	5.756165	5.075735	6.015675	4.938275	5.16232	5.55376	5.00017	6.136895	5.41074	5.72735	4.68907	6.528635	5.919545	6.248155	5.998905	6.145355	5.420455	5.58313	5.46507	5.99535	6.19956	6.25357	5.21153	5.427145	5.76789	6.065045	5.93583	5.62132	6.422775	5.431355	6.6325	4.92429	5.427725	5.745835	5.16863	5.501895	6.246525	5.42386	6.35432	5.070935	5.46841	5.5034	5.617055	5.5396	6.311665
ANPEP	6.17407333333333	6.38114666666667	6.52546666666667	6.34862333333333	6.38273666666667	6.4043	6.50559	6.54782666666667	6.39285333333333	6.49606666666667	6.54700333333333	6.23081333333333	6.40443	6.45565333333333	6.42751333333333	6.15754	6.38197	6.18721666666667	6.81526333333333	6.39113333333333	6.28057666666667	6.68473333333333	6.31752	6.22722	6.49983	6.22961	6.59729	6.58949	6.31855	6.34189666666667	6.61107333333333	6.44023	6.19413333333333	6.53055	6.15759333333333	6.11058	6.11371	6.24121666666667	6.73851666666667	6.34782666666667	6.29415666666667	6.61517666666667	6.34713	6.55074333333333	6.43713333333333	6.38236666666667	6.45629666666667	6.5682	6.26763666666667
ANTXR1	3.822775	4.01854166666667	4.075325	3.93551166666667	3.968525	4.039625	4.02442166666667	4.324115	3.93375833333333	4.02677833333333	4.161605	3.889585	4.12561333333333	4.12189666666667	4.03706666666667	3.88057166666667	3.99441666666667	3.884255	4.00985	3.85171166666667	4.26919833333333	3.9032	3.89732333333333	3.956765	3.93198	3.94586666666667	4.096365	4.110095	4.12793833333333	3.82884666666667	3.96849166666667	3.99213333333333	3.79849666666667	4.00704833333333	3.95728166666667	3.87589333333333	4.06609166666667	4.06294666666667	4.10414666666667	4.008755	3.929375	3.96448166666667	4.01969666666667	4.08007666666667	4.07490833333333	4.06024833333333	4.05997833333333	4.01225166666667	3.822635
ANTXR2	7.739165	7.0943025	7.0585325	6.474685	7.470805	7.110675	7.225305	7.29192	7.627835	7.3792225	7.400415	7.71871	7.4097375	7.0215575	6.830495	7.6366725	7.214965	6.9566725	7.416965	7.12549	7.3843925	7.1134	6.7587	7.130185	7.94213	7.2343575	7.3454175	7.0652125	7.4318	7.2960675	7.226575	7.33919	7.2846725	7.501945	7.457915	7.2254675	7.2555	7.09858	7.3315475	7.428195	7.7982275	6.824195	7.6941225	7.043525	7.000655	7.03904	7.564425	7.548065	7.603495
ANUBL1	5.19316	4.98134	5.37482	5.50465	5.07264	4.697665	5.205915	4.314005	5.28638	5.13659	4.83154	5.343025	4.814475	5.1353	4.679435	5.13462	5.150725	4.94769	5.139235	5.49129	5.110685	5.14221	5.05955	5.48106	5.174265	5.05112	4.93878	4.91638	5.051195	5.404735	5.409355	5.179345	5.210005	5.108105	5.38407	5.706135	5.882625	5.19123	4.98364	5.027115	5.14016	5.15246	5.20643	5.32568	5.330705	4.67876	4.93866	5.14425	5.775885
ANXA1	6.36269	5.905625	5.859435	6.25215	5.94212	6.171025	6.130885	5.70832	5.556245	5.70343	6.183135	6.151305	6.23853	5.76848	5.924055	5.94015	6.041645	5.878855	6.060555	6.636775	6.150795	6.20967	6.02746	6.07107	6.173395	6.153905	5.552445	6.397735	5.85716	6.40786	6.41983	5.910405	6.80008	6.058585	6.463295	6.15377	6.01124	5.74952	6.042	6.02988	5.965725	6.25236	6.274815	6.120435	5.92511	5.735545	5.87778	6.36221	6.47354
ANXA10	2.63591	2.8049	3.1014	2.54492	2.64143	2.62497	2.48654	3.03391	2.84314	2.8141	2.83244	2.91967	2.85214	2.54427	2.89504	2.76832	2.54346	2.70956	2.93417	2.98458	2.57397	2.55747	2.51746	2.95811	2.57287	2.92707	3.11505	3.24503	2.73372	2.75192	2.6504	2.73823	2.75501	2.92926	2.78461	2.81383	2.9551	2.94842	2.64764	2.67845	2.64141	3.01349	2.74969	3.03482	2.85663	2.96279	2.79142	2.60783	2.5717
ANXA11	9.27156	9.29291333333333	8.96916333333333	9.34790666666667	9.57866666666667	9.59356	9.57820666666667	9.82803333333333	9.78032666666667	9.76789	9.63836	9.66962666666667	9.91004333333333	9.4569	9.39639666666667	9.07124333333333	9.44942333333333	9.65547	9.89984333333333	9.28624	9.38936666666667	9.56933666666667	9.51297	9.54233333333333	9.63899333333333	9.17328	9.67699	9.69372666666667	9.58077333333333	9.09931	9.5533	9.56849666666667	9.5143	9.99042	9.22569666666667	8.97851	9.14137333333333	9.34891	9.76352333333333	9.62959	9.43348	9.72145333333333	9.64898666666667	9.58118	9.48899	9.66054	9.74669666666667	9.83717666666667	9.44792666666667
ANXA13	3.21268	3.44857	3.70774	3.56704	3.24826	3.8005	3.3035	3.46549	2.99672	3.12447	3.40652	3.15162	3.01841	3.80634	3.75554	2.89882	3.36711	3.92118	3.31045	3.64077	3.59538	3.41276	3.20022	3.38323	3.16112	3.3593	3.55065	3.60698	3.40647	3.37901	3.2236	3.13912	3.53805	3.25628	3.43912	3.1734	3.45401	3.26917	3.22495	3.63718	3.13744	3.18062	3.13722	3.23242	3.5534	3.47642	3.43684	3.22736	3.49954
ANXA2	10.434265	10.48274	9.9359925	9.7824775	10.001485	10.0892025	9.89799	10.1053425	9.5862375	10.15863	10.38612	9.69968	9.6039625	9.9733	10.7480225	9.2757	9.939085	9.88139	9.911835	10.729575	10.11675	10.3609625	10.42567	10.1194125	10.33721	10.1949875	10.36497	10.4409225	10.13834	9.98983	10.305045	10.3186075	10.82631	10.4156025	10.169845	10.03863	10.53178	10.021595	9.86483	10.4614175	9.2971675	10.11054	10.0669475	9.9687175	9.7854125	10.067925	10.5538	10.34845	10.47831
ANXA2P1	7.30476	8.24623	6.6266	6.94162	7.18834	7.4657	7.73714	7.37245	7.05966	6.769	7.96305	7.04937	6.8716	6.95296	7.91298	6.57103	7.36756	6.61865	6.872	7.13482	7.36522	7.40041	7.70798	6.57705	7.41415	7.40569	7.71354	7.08643	7.04453	6.76389	7.09467	6.9804	7.20267	7.12233	7.84985	6.74626	7.00227	7.15273	6.87273	7.42865	6.5691	6.99217	6.95585	6.95213	6.88655	7.19156	7.91173	6.94175	6.88511
ANXA2P2	10.25414	10.58169	9.83369	9.99101	10.1471	10.09032	10.25594	10.26737	9.69495	9.87527	10.32864	9.60992	9.49009	9.93862	10.56337	9.45116	10.14853	9.86902	9.9336	10.24548	10.14094	10.40351	10.4297	9.86047	10.16394	10.28127	10.30422	10.02452	9.76517	9.78927	10.24529	10.12561	10.36049	10.23662	10.55369	9.7261	10.23964	9.91637	9.95141	10.21894	9.34458	10.11209	10.02092	9.64887	9.69908	9.88102	10.49756	10.19301	10.01933
ANXA2P3	3.98339	4.92883	4.08032	4.0734	4.46469	4.06753	4.44968	4.05918	4.04909	4.08115	4.81688	4.07906	4.13498	4.09383	4.49666	4.00867	4.40331	4.12876	3.92151	4.18074	4.46772	4.71121	4.51237	3.93416	4.30529	4.07846	4.2772	4.27247	4.1183	3.92896	4.21769	4.176	4.2103	4.36771	4.13191	3.98887	4.35354	4.37238	4.06705	4.37955	3.64658	4.161	4.13338	3.98974	4.09095	4.1562	4.65262	4.43891	4.04933
ANXA3	9.57117	7.99508	8.53079	9.88198	9.54044	9.20433	9.83481	8.78215	9.11407	8.38037	10.14914	9.08036	9.7341	9.42456	7.6401	10.08508	8.88549	8.33138	9.88267	8.92875	9.87096	8.50056	10.16804	8.65011	10.6584	9.46785	8.62348	9.28047	9.64229	9.4857	9.49553	9.05994	9.52565	9.85163	10.33709	9.6615	8.93279	8.47758	8.91877	8.97188	9.30409	9.01991	10.24191	10.68295	8.7424	8.23485	9.06926	8.85822	9.3958
ANXA4	8.186805	7.51402	7.103115	7.1164	7.29137	7.344085	7.530835	7.73682	6.631625	7.930875	7.333875	7.606125	7.511995	7.15236	8.188565	7.29923	7.550175	7.677825	7.265545	7.70686	7.377615	7.51273	7.336085	7.60745	7.85302	7.837925	7.832615	7.556055	8.062255	7.30936	7.659895	7.553605	7.901655	7.292915	8.21025	7.466725	7.8162	7.460325	7.509825	7.52805	7.184415	7.3547	7.91571	7.36796	7.016245	7.562495	7.9317	7.331105	7.70746
ANXA5	8.4169	8.89769	8.23937	7.68871	7.89075	8.53936	8.34483	8.43668	7.95907	8.63	8.70292	7.97381	7.83994	7.95689	9.15103	7.70663	8.43547	7.01106	7.88695	8.72001	8.4098	8.20352	8.41699	7.90886	8.67184	8.1788	8.64495	8.32563	8.38019	8.13683	8.56776	8.28809	8.63948	8.18377	8.52034	8.78608	9.0319	7.88482	8.1295	8.0737	7.55347	8.04175	8.1439	8.08236	7.51017	8.21504	8.38414	7.97418	8.6129
ANXA6	6.913545	7.33547	7.10453	7.13738	7.2999	7.49446	7.274485	7.01191	6.922935	7.271045	6.866785	7.048235	6.978945	7.07077	7.33552	7.251725	7.14665	7.50108	7.18918	7.35207	7.10403	7.427465	7.70973	7.47129	7.093815	7.27829	7.238005	7.415835	6.961345	7.21185	7.06907	7.116045	7.389445	7.120625	6.96475	6.98359	7.292025	7.609285	7.23871	7.10885	7.1073	7.150545	7.01433	7.19342	7.202135	7.43512	7.272915	7.24403	7.11512
ANXA7	8.08171	7.99498	8.048975	7.74809	7.740305	7.43195	8.478435	8.045415	7.721435	7.93776	8.26498	8.13871	8.037485	7.676415	8.326895	7.852985	8.190965	7.79393	7.91652	8.2233	7.468075	7.88314	7.754035	7.90726	8.18703	7.96855	8.014315	8.020545	7.85502	8.3629	8.150155	8.094055	8.253905	7.88466	8.362505	8.499015	8.009145	7.853455	7.78607	7.67897	7.856375	7.75642	8.23057	8.07699	7.864755	7.71957	8.040505	7.885045	8.50185
ANXA8	5.17688	5.477875	5.33863	5.207715	4.915845	5.32874	4.948595	5.284465	5.228035	5.41223	5.33507	5.799145	5.931075	5.569235	5.446255	6.04834	5.12961	5.33006	5.1768	5.243885	5.32904	5.49551	5.681795	4.82434	5.610785	5.069275	5.83606	5.601325	5.104735	5.12492	4.933045	5.473745	5.34581	5.566295	5.53088	6.198335	5.99273	5.601105	5.20009	5.495475	5.08517	5.34827	5.43208	5.374715	5.231485	5.35798	5.397645	5.281455	5.320465
ANXA9	4.03627	4.50871	4.383965	4.517435	4.83211	4.67463	4.305025	4.512605	4.79701	4.46591	4.896275	4.460675	4.79326	4.46692	5.56921	4.267715	4.651675	4.34756	4.427475	4.297355	4.49038	4.531065	4.42227	4.28605	4.81853	4.191715	4.75347	4.35293	4.682015	4.273875	4.491355	4.68147	4.332525	4.711315	4.61404	4.51333	5.123575	4.473885	4.33651	4.435485	4.584655	4.455745	4.48459	4.79122	4.795235	4.429945	4.668925	4.428935	4.19079
AOAH	10.5204	10.60721	10.51218	11.16656	11.00444	10.78186	10.95209	10.87288	11.21164	10.9356	10.55956	10.11217	10.51928	10.90343	10.83028	10.46361	10.62862	10.7131	10.83642	11.11775	11.2839	11.34284	11.0001	10.58728	10.93651	10.75514	10.70068	11.08477	10.58638	10.78934	11.00226	11.09055	11.00091	11.22873	10.33095	10.27987	10.94898	10.55714	10.84368	10.87663	10.28073	11.2036	10.6845	11.14497	10.64426	11.02752	11.25011	11.1417	10.94133
AOC2	6.57634	5.87668	6.31559	6.14789	7.26417	6.76962	6.77468	6.76442	7.44007	6.62035	6.60755	6.60078	6.65935	6.67215	5.39529	7.21257	6.82743	6.53339	7.64021	6.76222	7.13163	6.85303	6.75724	6.54773	6.92827	6.77839	7.01333	6.97045	6.38016	6.81983	6.72712	7.18112	6.93221	6.75065	6.71622	6.33417	6.55759	6.32282	7.19857	7.27775	6.51323	6.66908	7.0511	7.16563	7.45879	6.52928	6.45164	7.08057	6.81673
AOC3	7.8708	6.6483	6.30521	7.01636	8.48034	7.779	7.37836	8.11777	8.53856	7.66488	6.9546	7.73332	7.54347	7.48779	6.36804	7.83761	7.6333	7.36279	8.64142	7.24493	7.81999	7.75	7.24851	6.96917	7.71154	7.41623	7.88082	7.85538	7.62456	7.50127	7.64328	7.9306	7.3472	7.54538	7.01773	5.83363	6.92636	7.426	8.17077	8.60542	8.1342	7.93328	7.66416	7.46159	8.16206	7.57944	7.2336	8.29777	7.18368
AOX1	3.9343	4.406345	4.667195	4.5984	4.11074	4.630035	4.06517	4.323395	4.76683	4.26814	4.138275	4.154205	4.188035	4.21114	4.22105	3.94395	4.05693	4.273145	4.12051	4.308445	4.405295	4.444065	4.223145	4.043635	4.05952	4.496605	4.167605	4.292975	3.823995	4.190325	4.164255	4.625165	3.987855	4.566395	4.28478	4.141055	4.449125	4.18268	4.17454	4.19501	4.05645	4.11304	4.16717	4.537765	4.312285	4.27318	4.11713	4.186605	3.86251
AP1AR	2.69127666666667	2.62778333333333	2.95114666666667	3.03422	2.69842666666667	2.75491	2.72318	3.11677	2.54118666666667	2.71760666666667	2.69492	2.77785666666667	2.52540666666667	2.55390333333333	2.77237666666667	2.74675	2.53496666666667	2.56787333333333	2.48715333333333	2.60645666666667	2.63248	2.50526	2.39604666666667	2.60958666666667	2.72104666666667	2.58789666666667	2.89502666666667	2.4738	2.68182	2.64616666666667	2.68213333333333	2.60560333333333	2.71123	2.63121333333333	2.85776666666667	2.80389	2.76666666666667	2.79194666666667	2.53717333333333	2.77851	2.69241	2.61648666666667	2.76115	2.59841333333333	2.57338	2.47421333333333	2.67953	2.60074333333333	2.55025
AP1B1	8.13262	8.53603	8.01191	8.09612	8.41529	8.18393	8.0183	8.35855	8.02158	8.06406	8.05747	7.6045	7.68476	8.62374	8.39135	7.65288	8.33738	8.65762	8.1997	8.22289	8.27759	8.51253	8.49146	8.17504	7.79072	8.38725	8.20963	8.23144	8.02701	8.07471	8.01445	8.55323	8.09458	8.29005	7.82611	7.6989	8.10131	8.49204	8.32269	8.29295	7.77579	8.19417	7.79377	8.19452	8.52067	8.32967	8.15692	8.36829	7.78217
AP1G1	7.89749666666667	7.37458666666667	7.43806	7.30384333333333	7.59259	7.63455666666667	7.81003333333333	7.51316	7.53452333333333	7.82170666666667	7.51521333333333	7.69218	7.45136	7.22897333333333	7.60433	7.78187	7.81226	7.68435333333333	7.78115666666667	7.53483333333333	7.55411666666667	7.50883333333333	7.80559333333333	7.76918	8.01314666666667	7.65426333333333	7.41645333333333	7.68067	7.80906333333333	7.83004666666667	7.54861	7.69048333333333	7.82655666666667	7.99534666666667	7.73149	7.91539666666667	7.61663	7.22887333333333	7.65491666666667	7.74546333333333	7.67174666666667	7.66031666666667	7.83385666666667	7.96452333333333	7.58641	7.24086666666667	7.98026333333333	7.79878666666667	7.97695333333333
AP1G2	8.71214	9.49617	9.44834	9.99379	10.00318	9.3906	9.64627	9.25249	9.81136	9.23212	8.91875	9.16737	9.20468	10.37497	8.96739	9.3127	9.51322	10.48426	10.06402	10.07966	9.4374	10.17759	10.3587	9.94864	9.21471	9.57759	9.2723	10.1345	9.19071	9.71676	9.4935	9.48778	9.76055	9.54177	8.69027	8.63471	9.6347	10.11624	9.9786	9.8261	9.34797	9.95681	9.55828	10.1306	10.20033	9.59376	9.53116	9.78529	9.60717
AP1M1	8.088685	8.796455	8.236065	8.47248	8.56596	8.48445	7.24189	8.85633	7.81503	8.6628	8.679775	8.36243	8.801125	8.779165	8.7087	8.476195	7.851275	8.16813	8.550925	8.09292	8.11037	8.35749	7.92354	8.81083	8.33048	8.73598	8.70352	8.245145	8.75629	8.09812	8.702025	8.7321	8.121635	8.963825	8.027055	7.577615	8.424265	8.283945	8.824435	8.722455	8.407385	8.674335	8.377335	8.217185	8.35282	8.79452	8.56851	8.53338	7.975975
AP1M2	4.72597	4.879675	5.425375	5.01392	5.42153	5.01092	4.92429	4.86859	5.249325	4.898935	5.23349	4.82074	4.986165	4.618245	5.707425	6.055375	4.75986	4.606935	5.143905	5.188925	5.537225	5.26775	5.136965	4.643705	4.60547	4.778735	5.926545	5.22239	5.289405	5.08096	5.221975	5.18459	5.209295	5.12929	4.79504	4.677755	5.25978	5.066375	5.068315	4.94016	4.970475	5.204435	4.88393	4.73975	4.721355	5.062025	5.20677	5.485785	4.93086
AP1S1	5.50833333333333	6.07195666666667	6.37271	5.71838333333333	5.85893666666667	5.79585333333333	5.39979333333333	5.91154	5.89114333333333	5.7541	5.84947666666667	5.81995	6.24133	6.01126333333333	5.93714	5.73461	6.08278333333333	5.73442333333333	5.73443	5.86643	6.00115	5.98030666666667	5.84856	5.85912	5.77678666666667	5.73668	6.29858	5.89126333333333	5.86961333333333	5.65881666666667	5.53747666666667	5.61614	5.77901333333333	5.85466666666667	5.99915	6.12397	6.21077	6.30354666666667	5.91245	5.78878666666667	5.40557	5.93459	5.72616666666667	5.9273	5.78803333333333	6.30891666666667	5.96454333333333	5.77819	5.60072666666667
AP1S2	7.970238	6.921246	7.061718	6.833362	7.023728	6.862432	6.897696	7.351636	6.386138	7.121204	7.188136	7.12509	6.666402	6.395954	7.11551	7.11087	7.403284	6.970956	7.19941	7.056992	7.157394	7.140336	7.099868	7.462692	7.6413	7.29891	7.303414	6.525224	6.965932	7.802312	6.974456	7.521176	7.539406	7.026478	7.743412	7.552218	7.523588	7.228168	6.700886	7.083564	6.854338	6.3435	7.602148	6.517224	6.49105	6.719862	7.591376	7.189556	7.50168
AP1S3	3.686494	3.981564	4.169894	3.78036	3.986482	3.952428	3.701272	3.86605	4.188112	3.77113	3.709138	3.660368	3.567086	3.79132	3.685988	3.573308	3.644418	4.492228	3.932038	3.490654	3.67643	3.642894	3.862692	3.951278	3.656854	3.959278	3.703892	3.761764	3.9285	3.809916	3.962054	3.800804	3.66061	3.827912	3.932346	3.705192	3.784062	3.823756	3.527458	3.911032	3.770632	3.75322	3.883918	3.702258	3.92893	3.889168	3.729098	3.719116	3.639574
AP2A1	6.77258	7.5303275	7.52905	7.31968	7.156975	7.3541175	7.0149725	7.22109	7.6445625	7.076955	7.5969175	7.043915	7.515045	7.5746875	7.1866575	7.2437575	7.2652075	6.687275	7.1420225	7.2517125	7.18007	7.39865	6.97963	6.8246475	6.982905	7.0046275	7.2352775	7.3065825	7.2332225	7.2053	7.6251275	7.3560725	7.056275	7.3176425	7.4011025	7.22665	7.2737275	7.2586375	7.18069	7.1739925	7.19926	7.27029	6.7466225	7.371705	7.8730475	7.0136375	7.2552875	7.093065	7.2053225
AP2A2	7.3256825	7.47352	6.78629	7.368465	7.5744975	7.682735	7.3367325	7.449435	7.3611225	7.3710425	7.1425475	7.1089225	7.319305	7.6276375	7.535865	7.375945	7.355425	7.8649425	7.4320825	7.3024375	7.3327375	7.7568875	7.6348525	7.558385	7.17481	7.3720575	7.4468775	7.39649	7.3074375	7.1704425	7.1836275	7.7332875	7.2831325	7.5707725	6.9459725	6.7728075	7.3138675	7.533865	7.6744775	7.707805	7.1653625	7.7353775	7.0844075	7.381975	7.5591375	7.71231	7.5620575	7.5599725	7.155595
AP2B1	8.129095	8.559965	8.243445	8.82757	8.443395	8.109365	8.44755	7.93742	8.857815	8.16645	8.405455	8.125515	8.050975	8.47926	8.367905	7.4876	8.34087	7.875595	8.04706	8.696465	8.07977	8.319635	8.17245	8.19739	8.36253	8.258735	7.919265	8.61011	8.112845	8.297625	8.75253	8.019405	8.445545	8.309195	8.506815	8.094655	8.02208	8.542595	8.12948	8.12565	8.448775	8.370835	8.007755	8.114	8.73034	7.982245	8.175815	7.962945	8.62044
AP2M1	8.93779	10.1451	10.28506	10.10118	9.61791	9.43899	9.64809	9.62053	10.07063	9.61405	9.73416	9.3432	9.54881	9.80232	9.8073	9.42007	9.77237	9.66575	9.88544	10.37313	9.85148	10.60472	9.84748	9.83236	9.44977	9.7368	9.5297	10.45123	9.38613	10.06759	10.26874	9.89627	10.08386	10.14039	9.69705	9.6433	10.13782	10.01605	9.95088	9.63379	9.6196	9.92945	9.42136	10.09435	10.29104	9.79174	9.86582	10.02008	10.12028
AP2S1	8.65119333333333	9.39551	9.78004333333333	9.23889333333333	8.60605333333333	9.02736333333333	8.53057333333333	9.27555333333333	8.63173	8.72996333333333	9.3083	8.55173333333333	9.16317	8.83161666666667	9.47674	8.80438333333333	8.97057	8.66845666666667	8.94132	9.27873666666667	9.11128333333333	9.41577333333333	8.85982	8.63714	8.53512666666667	8.96372333333333	9.12607666666667	9.21537666666667	8.88084	8.8822	8.81168	9.04579666666667	9.12493333333333	8.99737666666667	9.07703333333333	9.13637	9.78465666666667	9.0203	8.97112666666667	8.75300666666667	8.28356333333333	9.04380333333333	8.45034666666667	9.02483333333333	9.17608666666667	9.19333333333333	8.75680333333333	9.00102333333333	8.83656666666667
AP3B1	6.699965	6.238245	6.08719	5.989085	6.182975	5.830925	6.89684	6.372035	6.72112	5.66383	6.413595	7.116465	5.698365	5.552095	5.967335	5.98977	5.895135	5.59952	6.024805	6.37614	6.12101	6.256085	6.421435	6.421125	6.686335	6.40489	5.987105	6.4563	6.195985	6.48613	6.37257	5.95124	6.664055	5.970315	6.29883	6.159355	5.848655	5.413605	6.29083	6.02666	6.17561	6.11505	6.76132	6.55042	5.68658	5.66396	6.656025	6.020025	7.166935
AP3B2	4.14881	3.999895	3.827535	4.05003	4.38293	3.959755	4.134275	3.976225	4.140625	3.8518	4.207735	4.155815	4.14047	4.20043	4.10128	4.132515	4.08577	4.117165	4.163995	4.16867	4.1	4.132105	4.70856	4.09422	4.264625	4.01026	4.074025	4.006225	4.15734	3.82476	3.90927	4.017055	4.01224	4.126585	4.0291	4.2683	4.101805	4.193815	4.20754	4.201535	4.330245	3.90682	4.046725	4.365965	3.95788	3.98834	3.87101	3.92762	4.426635
AP3D1	8.26930333333333	8.45505	8.11893666666667	7.84235	8.08623333333333	8.34795666666667	7.58349	8.18464666666667	8.12714333333333	8.44969666666667	8.04702	7.94966666666667	8.01427	8.45901333333333	8.67938333333333	8.18762333333333	7.91307333333333	8.07217	8.03025	8.25438666666667	8.29735666666667	8.63014333333333	8.30215	8.26851	8.10157666666667	8.34282	8.37467	8.35302	8.17555333333333	7.74009333333333	8.02941666666667	8.40867666666667	8.31924666666667	8.5505	7.80559333333333	7.86209666666667	8.61395333333333	8.29894333333333	8.53811333333333	8.19280666666667	8.11977666666667	8.23875	7.85579	8.75364	8.36731666666667	8.02200333333333	8.19631666666667	8.47417666666667	8.41156666666667
AP3M1	7.420325	6.56986	7.276115	6.925415	7.219265	7.231845	7.35121	7.00219	6.40711	6.86056	6.63529	6.932945	6.76033	6.749015	7.138875	6.76807	7.256085	7.50343	7.075685	7.40937	6.733035	7.20976	7.02085	7.43328	7.21877	7.32819	7.14292	7.34957	7.017475	7.454015	7.370335	7.06946	7.49375	6.078465	7.33792	6.32311	7.15044	7.112665	7.012625	7.001735	7.152535	7.23685	6.954045	6.58379	7.269515	6.99021	6.994515	6.98948	7.318445
AP3M2	7.443135	7.063795	6.05878	6.25812	6.754375	6.48934	7.240195	6.391045	6.58946	6.435655	6.444365	6.94822	6.487625	7.10113	6.687315	6.98845	7.148015	7.23257	6.805115	7.189365	6.49863	7.11805	6.956585	7.90275	6.79313	7.3318	6.68634	6.94363	6.635185	7.038255	6.47033	6.67746	7.118495	6.529705	6.45089	6.4943	6.138855	7.13936	6.85859	7.067845	7.119765	6.934405	6.446585	6.542095	6.986565	6.734025	6.671795	6.793345	7.1928
AP3S1	9.47297	8.75908	8.95947	9.07001	9.20715	8.74435	9.20877	9.21066	8.59953	8.93328	9.11071	9.0672	9.10106	8.51511	9.03717	9.11111	9.03386	8.89321	9.15671	8.84717	9.15914	8.83788	8.8525	9.01407	9.45307	9.22069	9.11824	8.79018	9.06645	9.41131	9.15066	9.01147	9.3225	9.18658	9.79873	9.3478	8.88819	8.79748	8.67366	8.77535	9.3496	8.65532	9.502	8.82937	8.8684	9.01211	9.23526	8.79097	9.38422
AP3S2	8.07209666666667	8.43289666666667	7.92411666666667	8.16024333333333	8.23742333333333	8.14594	8.26371666666667	8.57059333333333	7.96560666666667	7.93938	8.10766	7.55357333333333	8.27516333333333	8.40001333333333	8.20345666666667	8.20776	8.19435666666667	7.93871333333333	8.47834	7.93225333333333	8.21988333333333	8.48218	7.90444333333333	7.77607333333333	8.08381666666667	8.33364	8.11776	8.47123	7.99616	8.20087	7.85228333333333	8.37236666666667	8.29354666666667	8.30500666666667	7.93872	8.18600666666667	8.49383666666667	7.89148666666667	7.94004	8.05748666666667	7.48316	8.31327333333333	8.23465666666667	8.09240333333333	8.01412	8.15337666666667	8.01131666666667	8.18584	8.29784
AP4B1	5.81638	5.76968666666667	5.55753	5.71171	5.78943	5.91682	5.83413	5.67800333333333	5.69781	5.72518	5.69061333333333	5.83085	5.7409	5.64545	5.80960333333333	5.59912	5.44779	6.08441	5.89313	5.88434	5.76637333333333	5.51985	5.88165	5.87067	5.78348666666667	6.08646	5.54742	5.70168333333333	5.8193	5.56114	6.04856	5.57140333333333	5.98951	6.17594666666667	5.65355333333333	5.24381666666667	5.48983	5.43297	5.61186	5.79200333333333	5.78739666666667	5.71756333333333	5.83669666666667	5.45642333333333	5.76075666666667	5.47577	5.80864	5.80155333333333	5.56703
AP4E1	4.2688	4.0507675	4.03213	3.971335	4.043765	4.079055	4.19578	4.01841	4.0617275	4.1487075	4.23484	4.5133825	4.0065275	4.0175725	4.011585	3.8911675	4.044275	4.1078775	4.1100475	4.1331975	4.1351225	4.13544	3.969835	4.13485	4.264695	4.1054	4.217395	4.1091675	4.079765	4.268575	4.373905	3.9122625	4.172375	4.0007275	3.96567	4.2459025	4.123225	4.03578	4.21465	4.387935	4.1806675	4.0191275	4.2889175	4.0878875	4.0683	4.0613125	4.174875	4.053445	4.267955
AP4M1	5.54959	6.14879	5.90955	5.46845	5.01294	6.16612	5.2146	5.74184	4.58723	5.56259	5.42158	5.55046	5.36573	5.42904	5.81776	5.42418	5.1548	5.07672	5.11597	5.80448	5.7744	5.47819	5.20171	5.51632	5.36622	5.59586	5.98732	5.8929	5.61233	5.27966	5.86785	6.1768	6.21532	5.61928	5.27194	4.80388	5.65742	5.9861	6.10244	5.84807	4.90072	6.07091	5.58214	5.48477	5.19214	6.02744	6.09645	5.5965	5.99869
AP4S1	5.3098275	5.2440175	5.46732	5.2984125	5.1038475	5.2013075	5.808445	5.1370475	4.97626	5.1166225	5.29404	5.4621475	5.03227	5.523405	5.3055725	5.5371525	5.2283675	5.7986975	5.4456375	5.3480425	5.0571425	5.19508	5.4606725	5.2982325	5.09556	5.42771	5.0844775	5.290865	5.4575275	5.19018	5.3451425	5.1098675	5.2906575	5.144155	5.0780025	5.1911875	5.3806375	5.1998925	5.14662	5.231185	5.179925	5.456135	5.3376375	5.30695	5.38837	5.21314	4.93971	5.3459275	5.2310875
APAF1	5.86567	5.50061	6.10455666666667	6.04565	6.11949	5.91113	6.25267333333333	6.18315	6.58012333333333	6.40851666666667	6.04176333333333	6.16346333333333	5.79899666666667	5.70509	6.03743333333333	5.86905333333333	6.01468666666667	5.11816666666667	6.21162666666667	6.05655666666667	5.97512333333333	5.87695666666667	6.14359333333333	5.61169	6.28893	5.81969333333333	6.38193333333333	6.07577666666667	6.00244666666667	6.29357	6.21195333333333	5.75084333333333	6.14103666666667	6.45457	5.81918666666667	6.19584	6.04052333333333	5.44755	6.05608666666667	6.04134333333333	6.28501666666667	6.06752	6.19745	6.21182666666667	5.82977333333333	5.73169666666667	6.13859333333333	5.91716	6.27052
APBA1	4.8141	4.82117	4.7309	4.9715	4.9301	4.855275	4.79591	4.952815	5.086555	4.83382	5.10337	4.875065	4.870765	4.755135	4.963935	5.054255	5.162715	4.93007	4.9961	4.89226	5.112065	4.73326	4.63415	4.619125	5.04654	4.784995	4.57181	4.95708	4.9763	4.9124	4.90549	4.87896	5.063125	4.820955	4.977185	4.98277	4.691675	5.007875	5.01294	4.680235	4.911555	4.922225	5.1098	4.62967	5.10321	4.70323	4.880245	4.830035	4.974345
APBA2	8.494375	8.780365	8.37891	8.467345	8.64084	8.632005	8.270955	8.006855	8.445545	8.313945	8.068845	8.875555	8.58236	8.12938	8.59858	8.930965	8.141115	8.876685	7.89212	7.890985	8.45171	8.42997	8.27896	8.838435	7.81857	8.54015	8.19161	8.21202	8.18294	8.246165	7.6487	8.1037	7.9562	8.066255	7.512035	7.169695	7.61433	9.024855	8.477495	8.664715	8.599475	8.613565	8.26884	7.99028	8.715135	8.331335	7.5457	8.258815	7.867995
APBA3	7.017615	7.08425	7.320755	7.3632	7.51235	7.84242	7.23713	7.576225	7.20714	7.35922	6.92988	6.86668	7.22865	7.484385	7.294785	7.589235	7.63012	7.793155	7.25713	7.302235	7.27994	7.241515	7.26311	7.237315	6.656855	7.1979	7.248045	7.2859	7.30201	7.08863	6.61901	7.213675	7.032185	7.316415	6.65066	6.754915	7.20871	7.13277	7.3936	7.57354	6.94741	7.367675	7.04524	7.15968	7.309615	7.46044	6.97447	7.30829	6.90283
APBB1	5.93836	5.88695	6.27766	6.17078	6.48122	5.54548	6.23004	6.00086	5.90691	6.08394	5.60946	6.11473	5.83668	6.10898	6.3847	6.08251	6.15079	6.73121	5.6961	6.0261	5.88272	6.0753	6.01478	6.57935	5.50051	6.33094	6.10929	6.02417	5.6857	5.84801	5.4756	5.99873	5.81121	5.5422	5.37369	5.17171	5.59014	6.40237	6.01673	6.73395	5.76344	5.97426	5.38797	6.17057	6.40047	6.36625	5.93355	6.0128	5.95763
APBB1IP	8.02390666666667	8.17128333333333	7.59397666666667	7.86338	7.77997333333333	7.94984666666667	8.00304666666667	8.23567	8.33975666666667	8.17422	7.86379333333333	8.06531333333333	8.04607333333333	7.96691333333333	7.65248333333333	8.32018333333333	8.06881	7.55339666666667	8.46039666666667	7.94328666666667	8.30389666666667	7.99874666666667	7.83898	7.97751333333333	8.42721	7.90996666666667	8.12898666666667	7.8502	8.26110333333333	7.53854333333333	8.13401	8.32911666666667	7.94469333333333	8.17451	7.60971666666667	7.78097333333333	7.91422333333333	7.72254	8.38898	8.20782333333333	8.48090333333333	7.99822	7.89367666666667	8.38841666666667	7.92206666666667	7.98287333333333	7.91008333333333	8.25895333333333	7.8216
APBB2	4.30467857142857	4.23009285714286	4.43178142857143	4.4537	4.28862285714286	4.48385571428571	4.26002	4.55213428571429	4.29478571428571	4.29915857142857	4.25876571428571	4.25408285714286	4.19279285714286	4.12264857142857	4.46339285714286	4.30654428571429	4.21502857142857	4.51536	4.21195	4.23850142857143	4.44391571428571	4.06032857142857	4.22286428571429	4.18176142857143	4.22274571428571	4.22142428571429	4.35357714285714	4.27767285714286	4.24899	4.36881	4.07828	4.23748428571429	4.18802857142857	4.55641857142857	4.13726	4.40999857142857	4.42358571428571	4.29481857142857	4.36700857142857	4.14458857142857	4.21467142857143	4.53862857142857	4.32329	4.48955	4.31516428571429	4.41093285714286	4.41205571428571	4.37344571428571	4.13604285714286
APBB3	6.42281	6.27508	6.3456	6.42003	6.389	6.74715	6.70877	6.94523	6.56934	6.32127	6.35567	6.06059	6.31535	6.95651	6.42544	6.58696	6.52602	6.76285	6.83456	6.7591	6.58085	6.43363	6.97759	6.75423	6.68772	6.1698	6.26205	6.8668	6.59533	6.19488	6.31058	6.5854	6.45127	6.8197	6.11692	5.9347	5.84233	6.62373	6.83369	6.69304	6.67363	6.83057	6.61205	6.97481	6.56672	6.16481	6.40781	6.61805	6.19938
APC	5.088382	4.83572	5.13847	4.996342	4.863026	4.696216	4.923946	4.98227	5.14891	5.151916	4.927084	5.22296	5.062956	5.023308	4.562946	5.125702	4.770926	4.647352	5.142348	4.843566	4.871338	4.69416	4.904794	5.087932	5.4077	4.974364	5.106926	4.896982	5.167822	5.116728	5.28296	4.939404	4.935832	5.099198	5.108856	4.981322	4.453986	4.697756	5.073506	5.005766	5.501166	4.793224	5.37346	4.994334	4.698762	4.598366	5.044312	5.070776	5.24871
APC2	5.067175	5.176235	4.986885	5.50425	5.0163	4.78075	5.42162	5.07223	5.16827	5.118435	5.53244	5.24571	5.137715	5.37366	5.596005	5.26404	5.005485	4.995945	5.088125	4.77418	5.24268	5.20546	5.03119	4.79478	5.046335	4.84172	5.44642	5.360195	5.280295	4.914995	5.05061	5.50362	5.08416	5.278735	5.14425	4.93156	5.357395	5.481045	5.20823	5.26827	4.896455	5.40914	4.91099	5.23069	5.357985	5.385235	5.204015	5.03328	4.85312
APCDD1	6.4664	5.68239	6.12872	5.91858	5.61854	5.71426	6.16091	5.64457	4.59697	5.70998	5.68913	4.88126	5.04728	5.43911	6.33841	5.62737	5.40799	5.06609	5.75527	5.83727	5.49728	6.00895	6.41576	4.93953	5.89875	5.51408	5.59199	5.86348	5.02852	5.40796	5.18705	5.82094	6.33187	5.77272	5.67843	5.84269	5.89216	5.26855	6.17254	5.56121	5.32596	5.49747	6.68609	5.86742	5.06406	6.36386	5.95717	4.34022	5.86452
APCDD1L	4.35003	4.87555	5.2281	4.77257	4.91973	4.97848	4.83536	4.67723	5.09314	4.58231	4.82843	4.60907	4.84102	4.52574	5.08747	4.47411	4.72272	4.97609	4.64918	4.61871	4.80485	4.91829	5.24094	4.32615	4.70461	4.8779	5.06778	4.71253	4.84666	4.93425	4.89709	4.64142	4.33418	4.68922	4.75808	4.91635	4.73004	4.4878	5.05427	4.31323	4.82576	5.21921	4.60109	5.03798	4.5553	4.75758	5.06459	4.73571	4.47518
APCS	4.17231	5.15122	4.6143	4.65225	4.59805	4.47089	4.77929	4.80147	4.48367	4.93114	4.60592	4.81187	4.98148	4.89309	4.82181	4.892	4.77723	4.43612	4.42058	4.7662	4.67483	4.36224	4.535	4.41535	4.63281	4.38944	4.66306	4.6314	5.05632	4.30027	4.47326	4.64225	4.68639	5.11221	4.87456	4.35873	4.69661	4.62263	4.57101	4.48737	4.44491	4.76147	4.59853	4.46432	4.58585	5.36076	4.78147	4.5659	4.41496
APEH	6.81517	7.20363	7.025995	7.66133	7.54143	6.820875	7.48508	6.93695	7.2115	7.020425	7.36582	6.90327	6.51775	7.48202	7.35412	6.54415	7.16044	7.71784	6.94361	7.374725	7.50055	7.858065	7.55583	7.220745	7.036055	7.174005	7.247325	7.78648	6.874685	7.46361	7.14982	7.48442	7.42614	7.324135	6.786825	7.51061	7.61729	7.378455	7.42864	7.412	7.134235	7.39038	7.11908	7.35876	7.874315	7.23476	7.211275	7.45603	7.005365
APEX1	8.09019	8.08905	8.2985	8.28425	7.77975	7.86401	8.71166	8.28899	7.80252	7.62022	7.91036	8.19046	7.81249	7.87967	8.36168	7.38411	8.27758	7.81897	7.46762	8.29938	7.42678	7.97819	8.13663	8.05809	7.72091	8.2131	7.98273	8.14965	7.56162	8.36246	7.66565	7.51005	8.5218	7.03135	7.92233	8.04575	7.89768	7.93822	8.00193	7.79311	7.48222	7.97837	8.03179	7.79442	7.65358	7.91311	7.91909	7.6319	8.44176
APEX2	6.27328	6.77758	6.65884	6.253125	6.71329	6.663575	6.482495	6.424605	6.137185	6.536255	6.241085	6.39653	5.9695	6.77383	6.696825	6.24753	6.4603	7.08573	6.55947	6.80652	6.34563	6.835	6.729165	6.81397	6.43621	6.757765	6.53504	6.86643	6.254975	6.35395	6.21165	6.53272	6.763125	6.200825	6.01131	5.731965	6.96378	6.65215	6.435935	6.403895	6.36968	6.54068	6.464795	6.21549	6.468375	6.6961	6.59384	6.828685	6.574205
APH1A	7.28933	7.27838	7.04383333333333	6.68294	6.48640666666667	7.23939333333333	6.46312666666667	6.80846	6.19785666666667	7.29593333333333	7.16171	6.91422666666667	7.45275	6.94682333333333	7.37576	6.97407333333333	6.77774666666667	6.44082	6.57095333333333	6.84228333333333	7.29606666666667	6.70965333333333	6.46740666666667	7.07043	6.86206666666667	6.75312333333333	7.52409	6.78099666666667	7.15929	6.69301666666667	6.58585333333333	6.85479333333333	6.65286666666667	6.80121	7.42011666666667	7.45400333333333	7.41075666666667	6.55662666666667	7.05336666666667	6.95871333333333	6.49133	6.76546	6.91636666666667	6.82094333333333	6.40828	7.10470333333333	6.63911	6.83664333333333	7.13876666666667
APH1B	7.722625	7.77197	7.997225	8.160515	7.78111	7.865915	8.10347	8.265365	8.186725	8.253855	8.48368	8.15271	8.591115	8.18846	8.23633	8.32798	8.091295	7.97602	8.125735	7.812165	7.95092	7.88382	7.83984	7.797675	8.343285	7.86172	8.387915	7.80141	8.442245	7.715875	8.35072	8.12327	7.73712	8.29145	8.255205	8.054725	8.077135	7.76033	8.135715	8.03148	8.274325	8.026605	8.396295	8.284285	7.961845	8.068305	8.55805	8.197425	8.22627
API5	5.790172	5.376794	5.089438	4.908218	4.985658	5.000516	5.380928	4.935746	4.960176	4.82991	5.011464	5.527806	5.184338	5.04843	4.983556	5.0033	4.790484	5.07463	5.06015	5.250184	4.998938	5.238786	5.037246	5.217226	5.129098	5.702278	5.151526	5.053542	5.276486	5.347982	5.241758	4.939568	5.592464	4.951096	5.608698	5.218746	4.721084	5.056682	4.804172	5.079882	5.460138	4.915666	5.29476	4.774698	5.102104	4.796006	5.570246	5.137642	5.143438
APIP	3.626755	3.798255	3.156975	3.184475	3.44315	3.540505	3.48159	3.523935	3.198015	3.1429	3.512195	3.54462	3.63254	3.446535	3.271785	3.37416	3.47316	3.526245	3.554245	3.267445	3.272985	3.391945	3.491295	3.556225	3.61076	3.596355	3.579885	3.318675	3.46792	3.36688	3.334535	3.518745	3.62438	3.39887	3.532335	3.48067	3.56154	3.34745	3.86176	3.469925	3.52442	3.346615	3.391065	3.484785	3.26859	3.293115	3.272655	3.41918	3.70756
APITD1	6.06583	5.63033	5.02162	5.47161	6.03559	5.77178	5.60195	5.50327	4.84278	5.10363	5.24764	5.82378	4.75311	5.752	4.76078	5.66716	5.92472	6.49166	4.88688	5.89316	5.28507	5.43716	5.74932	6.3618	4.75939	5.84961	5.34614	5.63858	5.4286	5.2471	5.50474	5.04529	5.53558	5.30307	6.15251	5.58137	5.9794	5.97981	5.84647	5.77548	5.24243	4.81737	5.16732	5.56415	5.78932	5.39136	5.50857	5.43094	5.64853
APLF	3.72605	3.861815	3.58349	3.792575	4.16191	4.014905	4.0306	4.361375	3.739745	3.96417	3.986255	4.103895	3.832645	4.048	3.851365	4.107835	3.672845	4.32018	3.72077	3.411605	3.957155	4.010845	4.21025	3.6917	4.160345	4.24422	3.91378	3.79145	3.930335	3.851765	3.7829	4.071445	3.74016	3.847745	3.41453	4.07895	3.793375	4.02756	3.610735	4.019745	4.11171	4.176695	3.66442	3.628865	4.098545	3.890415	3.81437	3.94947	4.248495
APLN	5.09036	5.32401	5.272515	5.53334	5.026005	4.91298	5.25684	5.632325	5.132145	5.21894	5.351865	5.16276	5.0048	5.016445	5.045795	4.984855	5.227505	5.51771	5.272365	5.37929	5.344315	5.06959	5.06636	4.975	5.007285	4.996875	5.09561	5.422245	5.269555	5.05669	5.1535	5.435375	4.949305	5.4373	5.06275	5.500735	5.321795	5.19078	5.20657	5.405905	5.211765	5.27048	5.08485	4.998215	4.9921	5.153765	5.370405	5.27495	4.605055
APLNR	4.14395	4.07383	4.35815	4.29083	4.2307	4.13253	4.3997	4.64114	4.08059	4.36794	4.15515	4.11555	4.28046	4.1257	4.33226	4.17623	4.42514	3.88534	4.42615	4.03245	4.84989	4.1379	4.07064	4.22937	4.25786	4.21691	4.20121	4.15856	4.30299	4.33769	4.06628	4.47702	4.32295	4.42287	4.20279	4.23108	4.42098	4.11205	4.41053	4.17767	4.34466	4.33406	4.19682	4.37792	4.34187	4.39876	4.67698	4.52601	4.08926
APLP1	3.17679	3.20666	3.42985	3.50584	3.10668	3.37989	3.2487	3.71842	3.12065	3.81632	3.53404	3.17709	3.60874	3.24102	3.36171	3.64245	3.14353	3.4541	3.33374	3.55875	4.21437	3.63817	3.25453	3.15305	3.25453	3.565	3.68299	3.69884	3.35942	3.40636	3.54523	3.40625	3.43704	3.31334	3.5766	3.42547	3.61908	3.49329	3.4976	3.17284	3.05579	3.64467	3.35798	3.70144	3.67902	3.76627	3.24898	3.49271	3.60239
APLP2	9.78001	9.5708225	9.5245575	9.4203225	9.18869125	8.94841375	9.80410625	9.6074	10.004455	9.62813125	9.94777125	9.34832625	9.40752125	9.2180525	10.02884	8.97457625	9.67005875	8.59952875	9.4792325	9.8088	9.43328375	9.78132125	9.58037375	9.0599725	10.0151175	9.43067	9.642295	9.82735625	9.3553425	9.89839125	9.82040375	9.683225	10.02956	9.90747375	9.4264825	9.63132	9.77214	8.79617125	9.698545	9.38244125	9.75538125	9.74709	9.68396625	9.892975	9.11675875	9.43514125	9.663875	9.70241	10.0726975
APOA1	5.477795	5.84239	5.71162	6.056745	5.778495	5.57126	5.71175	5.71732	5.61756	5.82064	6.072825	5.771845	5.969095	5.68569	5.71927	5.878775	5.698045	5.50362	5.443875	5.86406	6.06264	5.77816	5.382215	5.592985	5.72572	5.45891	5.97011	5.622645	5.78714	5.608545	5.497975	5.930095	5.554565	6.045755	5.69376	5.812205	5.68286	5.84841	5.63573	5.562865	5.538225	5.984845	5.526175	6.10562	5.65571	6.234485	6.200305	5.795015	5.63852
APOA1BP	8.1397	9.01224	9.47021	9.08076	8.81437	8.77107	8.69856	8.45315	8.55853	8.83182	8.06855	8.20057	8.0091	8.71213	9.02202	8.04262	8.66875	9.65086	8.78251	9.23959	8.59921	9.18624	8.95593	9.21795	8.01368	9.19544	8.68956	9.14839	8.44762	8.8207	7.80412	8.81849	8.9374	8.64043	8.05521	8.46442	9.21002	8.98604	9.00796	8.5302	7.59241	8.92031	8.74952	8.81117	8.78182	9.31729	8.8469	8.81059	8.52926
APOA2	3.334575	3.666345	3.647065	3.612205	3.45736	3.523035	3.746635	3.46131	3.508995	3.62236	3.8256	3.73131	3.57731	3.57	3.880195	3.22895	4.10411	3.571775	4.170145	4.829205	3.515495	4.16671	3.366115	3.46028	3.35829	3.50721	3.615805	4.249095	3.43861	3.35383	3.92504	3.84652	3.755195	3.568935	3.922485	3.62079	3.83018	3.40496	3.5768	3.51343	3.30041	3.657635	3.94813	3.83449	3.60441	5.13439	3.572065	3.82154	4.17561
APOA4	6.8283	7.04368	6.91004	7.26493	7.16879	7.27741	7.23802	7.10625	7.28434	6.98413	7.3714	7.13229	7.08833	7.11362	7.35496	7.27262	7.23643	6.6665	7.24102	7.04835	7.36934	6.88367	6.98027	6.84075	7.08871	7.11252	7.18147	7.05074	7.10306	6.94903	7.25113	7.08783	6.75081	7.27971	7.16817	6.98995	7.02874	7.0936	6.9558	7.41527	7.00865	7.26787	6.96196	7.0962	7.00061	7.27681	7.13078	7.17176	6.70629
APOA5	4.74398	4.537205	4.44077	4.785575	4.673065	5.042315	4.5492	4.283845	4.8048	4.894555	5.14185	4.724965	4.75698	4.782285	4.863735	4.160845	4.55362	4.313025	4.588	4.36414	4.87274	4.607265	4.394215	4.166465	4.75191	4.801715	4.42755	4.613155	4.771105	4.411625	4.574055	4.57232	4.793155	5.14955	5.05276	4.47598	4.578855	4.479655	4.88159	4.842995	4.486115	4.7234	4.778805	4.749795	4.472485	4.665605	4.6371	4.712395	4.4443
APOB	3.599435	3.89077	3.275135	4.22995	3.66821	3.661185	4.03863	3.85924	3.844255	4.093735	3.880275	3.71113	3.7209	3.69663	3.79249	3.600375	3.640475	3.704305	4.06501	3.629315	3.81023	3.72107	3.77268	3.346495	3.509485	3.7304	3.598565	3.884255	3.721665	3.848605	3.85243	4.143195	3.63375	4.0172	3.847855	3.89515	3.64065	3.70409	3.901655	4.100375	3.532085	3.801705	3.923365	3.41997	3.83588	4.15251	3.95875	3.610885	3.39031
APOB48R	9.67795	9.80511	9.7064	9.93973	10.31131	10.15396	10.16578	10.08387	10.45237	10.30664	9.77528	9.76997	10.09464	10.67211	10.02909	10.29338	10.08357	10.34447	10.50003	10.08843	9.99473	10.23714	10.53542	9.7877	10.1947	9.84963	10.0541	10.42284	10.20502	9.76722	10.26628	10.31388	10.01091	10.56226	9.22693	9.60225	9.93998	9.64263	10.33721	10.29442	10.14956	10.25329	9.82802	10.54698	10.40526	10.31561	10.12444	10.3494	9.97946
APOBEC1	3.41282	3.58752	3.39726	3.63397	3.49248	3.63267	3.36509	3.44353	3.55543	3.43625	4.02813	3.5414	3.68584	3.85987	3.73748	3.5388	3.38403	3.60963	3.51887	3.30161	3.85915	3.52678	3.57349	3.34537	3.387	3.29751	3.53496	3.23063	3.5489	3.70102	3.14278	3.92622	3.351	3.94911	3.55566	3.56828	3.41727	3.40878	3.37696	3.71562	3.50431	3.97321	3.52141	3.74714	3.96535	3.6406	3.6126	3.29599	3.84499
APOBEC2	5.10611	5.56831	5.29202	5.18289	5.08196	5.30872	5.52074	4.97298	5.43744	5.08438	5.63819	5.31427	5.41756	5.08574	5.25947	4.49312	4.46171	4.70554	4.99685	4.84974	5.1332	5.34239	4.86066	5.62436	5.01852	5.16291	5.03031	5.09023	5.20118	5.42283	5.08582	5.19391	4.90798	5.18062	5.10986	5.83558	4.71951	5.217	4.75725	5.20237	5.15128	5.04797	4.67356	5.16526	5.14717	4.86537	4.99622	5.19873	5.20016
APOBEC3A	10.64976	10.28034	10.65922	10.70041	10.87311	10.28199	10.68438	10.55227	10.69415	11.04694	10.91107	10.78629	10.84085	11.10864	9.80608	10.82824	10.74717	10.53747	11.11141	10.62707	10.41314	10.51111	10.81325	10.42614	10.96347	7.02149	10.75747	10.03816	10.74603	10.57614	10.48523	10.81764	10.61587	10.89983	10.25983	10.70941	10.38284	10.42072	10.58076	10.85953	11.14908	10.90035	10.33867	11.03321	10.99711	10.4023	10.74785	10.70927	9.90594
APOBEC3B	4.46154	5.50036	4.42537	4.39804	5.53708	4.502	4.89557	4.72374	11.15649	4.17691	5.11528	5.18771	5.49303	6.87964	10.01724	11.50741	5.07399	4.22004	5.1989	5.45705	11.0259	4.84286	5.16401	4.58069	4.99002	11.07264	3.95511	10.68339	11.38092	4.03642	11.09084	4.70651	5.38704	4.663	10.80633	4.26459	10.50974	10.6747	4.25058	4.79097	5.49075	4.14584	11.42133	4.74393	5.08308	4.79446	4.78098	4.94646	10.52936
APOBEC3C	8.0468	9.3403	9.25549	9.02072	8.90357	9.04137	8.5007	8.73079	8.84447	8.79875	9.05671	8.21667	8.69187	9.04926	9.24356	8.05196	8.99729	8.9857	8.72864	9.62327	8.93874	9.48001	8.97317	8.81807	8.11546	8.82779	8.87232	9.31787	9.08917	8.84056	9.05039	8.86981	8.882	8.69003	8.44494	8.58455	9.29818	9.25671	8.97005	8.68451	8.78459	9.07707	8.33128	8.99939	9.23456	9.03382	8.60652	8.57738	9.09513
APOBEC3D	5.31758	5.40298	4.89805	4.8992	5.02812	4.93115	4.82046	5.17706	5.43484	4.92797	5.46947	5.45254	5.06687	5.40101	4.74502	5.20497	5.57443	4.70319	4.77262	4.37637	5.30668	5.30786	4.92757	5.09331	4.95031	4.71696	5.64375	4.44261	5.01876	4.8222	4.7633	5.0388	4.97092	5.08764	5.2919	5.21378	5.15732	4.88669	4.73	4.79283	4.73417	5.52059	5.25614	5.11132	5.11672	5.17262	4.92168	4.83183	4.96118
APOBEC3F	5.58389666666667	5.42492333333333	5.27241	5.40437	5.15967333333333	5.56226666666667	5.08754	5.23807666666667	5.23135666666667	5.44497	5.49215	5.47353333333333	5.35430333333333	5.27963666666667	5.37259	5.60123333333333	5.36863	5.66484	5.19947666666667	5.29069333333333	5.8734	5.4205	5.13389	5.26385	5.54884	5.41779333333333	5.33429	5.17059666666667	5.63833	5.31638666666667	5.20226	5.44899	5.38121666666667	5.36994	5.32694333333333	5.45568333333333	5.31158	5.39034666666667	5.3186	5.68792333333333	5.20716333333333	5.71783666666667	5.18361666666667	5.46005	5.39224333333333	5.47097333333333	5.65902333333333	5.22851666666667	5.58509
APOBEC3G	7.3994	7.827145	7.80269	7.638785	7.683735	7.92711	7.5389	7.597725	7.510435	7.8259	7.52605	7.249085	7.40763	7.438685	7.62211	7.62328	7.61243	7.84142	7.560575	8.12674	7.62135	7.960645	7.518795	7.719365	7.593	7.844095	7.15446	7.96743	7.85531	7.741065	7.64144	7.972295	7.780905	7.628965	7.667965	7.53855	7.60818	7.650855	7.547395	7.787855	7.581955	8.252625	7.54871	7.50717	7.81579	7.808825	7.5945	7.29136	7.943155
APOBEC4	3.45579	3.72417	3.89416	3.70247	3.44049	3.80577	3.6384	3.52984	4.32049	3.54735	3.43475	3.68532	3.52826	3.78431	3.3208	3.59512	4.13378	3.60823	3.46848	3.56179	4.28584	3.42659	3.75027	3.63622	3.79611	3.63773	3.74087	3.92157	3.68231	4.12975	3.3021	3.88995	3.675	3.96523	3.83448	3.89396	3.93847	3.65536	3.66222	3.63703	3.78457	4.54426	3.73118	3.25511	3.84209	3.53755	3.67061	3.78577	3.3018
APOC1	5.21726	5.33538	5.51622	5.97536	5.26224	5.155895	5.515995	5.399715	5.46599	5.598865	5.469205	5.5368	5.267435	5.504325	5.593815	5.13234	5.463325	5.28784	5.103025	5.615935	5.437255	5.247295	5.336015	5.041885	5.50167	5.1075	5.694555	5.77925	5.764895	5.31752	5.426195	5.58765	5.61369	5.562085	5.401015	5.645135	5.85396	5.626675	5.40281	5.530265	5.156295	5.589885	5.311175	5.439725	5.62565	5.919365	5.562335	5.51257	5.700485
APOC2	5.00073333333333	5.29506333333333	5.04695333333333	5.30126	5.14078	5.12391333333333	5.14671333333333	5.17728666666667	4.96531333333333	5.19597666666667	5.61074	5.15925333333333	5.56174333333333	4.96143	5.34958333333333	5.19933666666667	5.16452666666667	5.31590333333333	4.96638	5.38149333333333	5.31517666666667	5.53792	5.09097666666667	4.98005	5.04248666666667	5.13282666666667	5.34255333333333	5.02808	5.26893333333333	4.9006	4.72804666666667	5.49396666666667	5.13841	5.58273666666667	5.10661333333333	5.02841666666667	5.1069	5.07123	5.34464	5.28910333333333	5.04093	5.27977333333333	5.04474333333333	5.36343	5.19368	6.14054	5.13743666666667	5.52464	5.27634333333333
APOC3	4.744475	4.77803	5.30851	5.339375	4.800255	4.85502	4.917855	4.647345	5.04848	4.84225	4.912775	4.946505	4.932355	4.847105	5.126795	4.51228	4.98164	4.920215	4.803025	5.23236	4.81722	5.109935	4.80386	4.767355	4.659355	4.7285	5.179235	5.165605	4.958995	4.793285	4.794405	4.99385	4.995955	5.3167	4.970645	5.18722	5.05197	4.77602	4.887555	4.9662	4.961565	5.136025	4.835645	4.70255	4.865195	5.770895	5.430275	5.03722	5.268585
APOC4	5.64552	6.64356	6.32405	6.05705	6.17369	6.12117	6.24845	6.52437	6.77024	6.42848	7.01552	6.27762	6.30914	6.37983	6.21814	5.73497	6.42462	5.60327	6.30903	5.98143	6.33876	6.84979	6.05812	5.72595	6.03986	5.97246	6.06602	6.10162	6.01327	6.16467	6.32901	6.15153	6.05437	6.33975	5.83525	5.92169	5.7066	6.43998	6.28413	6.20303	6.1844	6.2814	6.11971	6.30164	6.37895	6.39112	6.50285	6.16154	5.74615
APOD	4.29869	4.36007	4.72088	5.20093	4.71543	4.68512	4.93108	4.94693	4.93952	4.51545	5.00201	4.61695	4.48299	4.34301	4.40696	4.82192	4.34324	11.33512	4.79226	4.56728	4.6923	4.88051	4.8409	4.73211	4.52492	4.6554	4.74918	4.40922	4.88191	4.6481	4.86117	4.65761	4.4216	4.81715	4.36007	5.22672	4.73437	4.63302	4.75565	4.50819	4.45307	4.82123	4.50596	5.11217	4.3228	3.99614	4.83954	4.62461	4.53743
APOE	5.40736	6.02727	5.61174666666667	5.736	5.62210666666667	5.69724	5.54266666666667	5.66031	5.85579666666667	5.57291333333333	6.10628	5.52040666666667	6.00414	5.84766333333333	5.88350333333333	5.92411	5.63199333333333	5.56928666666667	5.53365666666667	5.55458666666667	5.82284	5.78485333333333	5.48537666666667	5.31772	5.68146	5.35444333333333	5.83545333333333	5.46375666666667	5.60865666666667	5.35449666666667	5.63816333333333	5.53866	5.1935	5.77782333333333	5.79367	5.74503	5.42053666666667	5.58604	5.61371333333333	5.62819	5.48513666666667	5.64083333333333	5.50379333333333	5.58101	6.00020333333333	5.77955666666667	5.80369	5.64684333333333	5.56401
APOF	2.96559	3.2675	3.25825	2.92693	3.21249	2.97579	2.80082	2.93043	3.60702	3.10144	2.89203	2.60019	3.13366	3.22471	2.87381	3.33706	2.90393	3.45858	2.94745	2.84016	2.96123	2.96871	3.08279	3.00923	2.74202	2.83236	3.14335	3.14813	3.24469	2.75578	2.9866	2.88739	2.74157	3.47072	3.03382	3.34074	3.15194	2.6816	2.97853	3.11029	2.86663	3.00904	2.99588	2.85969	3.28634	3.00956	3.31234	3.08868	2.84281
APOH	3.570315	3.858465	4.229315	4.04071	3.9086	4.06205	3.698625	3.795315	4.151565	4.130535	4.19317	3.777135	3.70286	3.84261	4.159955	3.61297	3.76162	4.008025	4.090165	4.27616	3.89916	4.181675	3.738935	4.173165	3.754025	3.912345	4.09582	3.98271	3.58718	3.87842	3.94427	4.239435	4.199265	4.19926	3.736005	4.028085	3.665955	3.720375	3.841255	4.03793	3.95389	3.903275	4.023735	3.83668	4.10438	4.523875	3.685275	3.853435	3.91047
APOL1	8.68025	9.6633	9.01851	8.995	9.19107	9.46172	9.04668	8.57972	9.31614	9.81849	8.62898	9.30521	9.00278	9.606	9.0788	9.62675	9.2805	9.20301	9.32488	9.85445	9.77038	9.50812	9.505	9.40803	9.18983	9.39877	8.63784	9.42225	10.24131	8.71385	8.63724	9.79896	9.37776	9.0638	8.58627	8.79975	9.09206	9.34098	9.28739	9.86541	8.94511	9.99167	9.38682	9.95159	9.33265	9.36472	9.22953	8.92318	9.50572
APOL2	10.16527	10.448425	10.00486	10.484655	10.417435	10.826765	9.98617	10.20882	10.317125	10.747585	10.169095	10.040435	10.49264	10.64922	10.26491	10.665805	10.235405	10.22968	10.46939	10.54241	10.86707	10.414025	10.396075	10.404985	10.30097	10.47412	10.349905	10.46749	10.959065	10.0464	10.07342	10.579205	10.34733	10.44324	9.83445	10.099825	10.278855	10.262945	10.542505	10.73802	10.362645	10.82404	10.13417	10.73869	10.59565	10.34179	10.27432	10.38832	10.22532
APOL3	9.31129	9.43412	8.97975	8.9709	9.38956	9.2575	9.2892	8.90393	8.72079	8.8988	8.82565	9.0197	8.53443	9.37445	9.18385	8.9997	9.07308	9.6346	8.18829	9.61633	9.37835	9.45018	9.23672	9.54035	8.79471	9.7844	8.92747	9.34016	9.09993	9.205	8.68241	9.20544	9.37921	8.23438	8.8	8.33201	9.01298	9.71856	9.14022	9.40717	8.21208	9.23342	9.08483	8.87312	9.35851	9.26649	9.42367	9.00771	9.18507
APOL4	4.63196333333333	5.27954333333333	4.81146333333333	4.93932	4.77874	5.13044	4.88928333333333	4.95667666666667	4.95647333333333	4.60763666666667	5.40301333333333	4.92773333333333	4.90939666666667	4.94163	4.98383333333333	4.83059333333333	4.96902333333333	4.76926666666667	4.87335666666667	4.80450666666667	5.06613333333333	5.28379333333333	4.83863666666667	4.87792	4.80976333333333	4.94655	5.06888666666667	5.08014	4.96290666666667	4.71445	5.14733666666667	5.01282333333333	4.97583666666667	4.89397666666667	4.90531333333333	4.43276666666667	4.87644	5.02681	4.66237	4.87716666666667	4.76332333333333	4.87617666666667	4.82715	4.76151666666667	5.16108333333333	4.908	5.17229333333333	4.91308	4.74985666666667
APOL5	4.29555	4.5474	4.691	4.84274	4.47318	4.61395	4.74932	4.54441	4.93377	4.50186	4.57718	4.23539	4.97495	4.50496	4.65778	4.76116	4.72073	4.2746	4.4437	4.42081	4.76498	4.5904	4.59053	4.46738	4.15026	4.19489	4.75424	4.46652	4.57094	4.39411	4.49079	4.65183	4.59644	4.78763	5.0966	4.83184	4.6277	4.74568	4.5275	4.32507	4.63937	4.70841	4.55594	4.5292	4.8774	4.70108	4.8238	4.85472	4.32428
APOL6	7.6314625	8.193365	8.2483325	7.49404	7.8199775	8.3740375	7.7944175	7.414685	7.753755	8.645645	7.8068475	8.6147925	7.82157	7.98969	7.766465	8.7469175	7.33271	7.4939	7.63872	9.13757	8.725705	8.0108	7.79259	7.9956425	8.13579	8.87684	7.77887	8.3162325	9.3139225	7.952155	8.2683925	8.2044475	8.71325	7.69578	7.19545	7.95734	8.4251875	8.0368275	7.5809575	8.3338625	8.2411775	8.653015	8.7247975	9.0566125	8.6625325	8.5867225	8.3468525	7.403385	8.0040225
APOLD1	4.04319	4.19827	3.78282	4.15878	4.81039	4.34839	5.0892	4.0954	4.60076	4.22075	3.88146	4.35791	4.31182	4.26971	3.8588	5.39431	3.89358	5.0422	4.24316	3.72981	3.96827	3.95635	4.59266	5.71759	4.84076	4.15308	3.99373	3.77175	4.146	4.14801	4.54412	4.85829	4.56063	3.71095	4.90822	4.21271	4.25632	4.35458	4.54031	4.25155	4.68135	3.89171	4.61288	3.87904	4.43214	4.27532	4.13873	4.79966	4.49477
APOM	5.45932	6.61541	6.784395	6.749825	6.16793	6.145145	6.22559	5.794175	6.402035	6.15155	6.29007	6.088625	6.04078	6.93742	6.7578	6.56216	5.977045	6.44158	6.269185	6.5209	6.75497	6.35914	6.402635	6.58492	5.91101	6.16542	6.613425	6.68508	5.998515	6.29594	6.79951	6.467255	6.602045	6.18873	6.598595	6.31357	6.5027	6.704305	6.51188	6.41388	5.975605	6.167755	6.34634	6.124825	6.444365	5.852105	6.468805	6.0243	6.15135
APOO	7.27193	7.02417	7.14971	7.07212	6.95504	6.85671	7.31768	7.17844	6.42583	6.27115	6.46384	6.91848	7.07788	6.14851	7.23035	6.57747	6.72463	7.58819	6.85194	6.93235	6.67074	7.01488	6.75307	7.08982	6.57902	7.30454	6.28775	6.59945	7.21501	6.65088	6.39414	6.47293	6.70281	6.3754	6.59911	6.19228	6.4711	7.32782	7.01729	7.18023	6.5369	6.68153	7.18931	6.57549	6.83384	6.81176	6.5965	6.72745	6.81472
APOOL	5.454618	5.161514	5.178486	4.720164	4.8874	4.99227	5.222454	5.046874	4.886984	4.940798	5.268644	5.365996	4.94504	5.042086	5.088468	5.223028	5.113704	4.979404	4.727498	5.025046	4.881558	4.921268	4.99743	5.174762	4.814002	5.213872	4.995964	4.942494	5.045876	4.904958	4.8584	4.944066	5.130734	4.855318	4.913346	4.913358	5.19707	5.031012	5.130286	4.96986	4.901824	4.856256	4.937696	4.835326	4.85766	4.9126	4.942496	4.908136	5.042304
APP	8.65088	8.28250666666667	7.92124333333333	7.80235	8.08716333333333	7.93480666666667	8.28638666666667	8.08079	8.4246	8.17042	8.68906333333333	8.29099	8.10219	8.16323	8.54132666666667	8.25917666666667	8.42288333333333	7.72863333333333	7.94633333333333	8.39215333333333	8.15719	8.25038	8.11611666666667	7.97076666666667	8.50616	8.19661	8.22360333333333	8.05501	8.14245	8.13651333333333	8.62534666666667	8.15067	8.41447	8.32897	8.61365333333333	8.12616333333333	8.38365666666667	8.05363666666667	8.04485	8.14622333333333	8.69331666666667	8.12966666666667	8.11458333333333	7.99465333333333	8.19081	8.17975	8.37714333333333	8.25301	8.38196333333333
APPBP2	6.2282325	5.4029125	6.056275	5.6575325	5.7853775	5.4722	5.894975	5.7766275	5.8656825	6.285205	5.87871	6.1216425	5.592105	5.4590575	6.13664	5.8995925	5.624195	5.7553175	5.8227025	5.903225	5.43552	5.7648	5.9387425	6.10735	6.381715	5.9737725	5.6834075	5.7978125	6.0821225	6.203745	6.0705875	5.870395	6.3394925	5.7385475	6.17331	6.2325025	5.84213	5.76226	5.4023725	5.5522725	6.387595	5.65372	6.264885	5.6125575	5.7000475	5.7239975	5.881415	5.81996	6.2610075
APPL1	5.69033	5.122115	5.02434	5.10701	5.591735	5.050505	5.207285	5.969365	4.882475	5.110275	5.27533	5.2073	4.67908	4.78435	4.97345	5.069205	5.47596	5.867595	5.19489	5.020305	5.01784	5.10276	5.555405	5.720405	5.670765	5.362435	4.99008	5.28153	5.524915	5.54498	5.346705	5.32687	5.69079	4.829065	5.89706	5.43637	5.245155	4.908815	4.91908	5.13329	5.78818	4.676215	5.544885	4.667715	4.79695	5.160995	5.07895	5.161205	5.791095
APPL2	6.17757	5.4576	5.08301	5.13961	5.67321	5.23262	5.47833	5.23468	6.2824	5.82328	4.75768	6.0031	5.08593	4.97312	5.65663	5.31838	5.78445	5.19047	6.17622	5.73827	5.2343	5.65232	5.30064	5.78263	5.92841	6.01948	5.85702	5.96284	5.79453	6.05213	6.27177	5.6686	5.86302	6.15066	5.69328	5.70638	5.12945	5.41651	6.01499	5.42738	6.23237	5.52254	5.768	6.33045	4.98818	5.20559	5.89863	5.43644	6.32859
APRT	9.98532	10.8317	11.06262	10.4073	9.93332	10.242625	9.878945	10.186405	9.548145	10.451705	10.184855	9.86878	9.84806	9.993595	11.00458	9.76241	10.288985	10.5805	10.07669	10.789575	10.33736	10.88709	10.345355	10.59237	9.91192	10.432745	10.302315	10.69891	10.035505	10.411725	9.82389	10.40346	10.537585	10.112845	10.13323	10.70398	11.039585	10.344335	10.59964	10.143325	9.54179	10.3673	9.79656	10.09369	10.03576	10.823305	9.92058	10.38383	10.56594
APTX	6.699945	6.558755	6.472185	6.470255	6.594705	6.42394	6.611715	6.7953	6.228385	6.49199	6.27003	6.388365	5.75206	6.47355	6.456985	6.49386	6.752865	6.676485	6.53553	6.40591	6.62506	6.10897	6.71009	6.62007	6.39945	6.693795	6.38726	6.382585	6.607875	6.498055	6.214375	6.470675	6.491485	6.29138	6.882225	6.46539	6.385645	6.4734	6.468675	6.33664	6.360735	6.473645	6.46782	5.932755	6.4169	6.543345	6.35598	6.565305	6.33677
AQP1	5.03548	6.98853	6.22353	6.583775	7.08866	6.380595	6.632815	6.125665	7.24888	5.83836	7.105515	6.37464	6.302825	7.207755	5.95041	5.946305	7.114765	6.1607	6.25289	6.717465	6.098305	6.553935	6.15242	5.768745	6.089375	6.552455	6.34094	6.10196	7.22482	5.94008	7.253255	6.04897	5.74578	6.441565	6.74595	6.056055	5.83798	7.158555	5.8406	6.379165	6.587335	6.01832	5.23893	5.90949	7.18297	5.687405	6.09208	6.339445	6.08137
AQP10	4.51896	7.26092	6.29234	5.30798	4.93763	7.08858	5.45061	6.49313	6.81589	6.25178	6.84492	5.54725	5.88295	5.72591	6.69635	5.66214	5.77662	4.95891	5.57214	5.72851	5.75741	6.51408	4.91832	4.83777	5.68967	4.9027	4.90462	4.94804	6.05014	5.61803	5.03937	5.52785	5.44793	6.63426	5.08625	4.00784	6.08187	5.22163	5.82496	4.86542	4.77708	6.61116	4.20126	5.59963	5.74782	5.19992	4.48277	5.57999	5.16987
AQP11	3.90837	3.91516	3.68351	4.3559	3.65952	4.47554	4.05075	3.05293	3.85725	3.88384	3.58663	3.63572	3.88963	3.77226	3.94652	4.02291	4.37729	3.9704	4.26576	3.97201	4.00168	3.81158	4.2494	4.02468	3.33152	3.63432	3.82491	4.11347	3.88122	3.9703	3.58051	3.92045	3.62497	4.06544	3.56631	4.08937	3.48303	3.99954	4.00745	4.0704	3.45059	4.06343	3.78229	4.04541	4.04474	3.40828	3.8402	3.75867	3.56624
AQP12A	5.067855	5.27026	5.61583	5.3792	5.373605	5.60227	5.26912	5.66154	5.31834	5.42252	5.48009	5.339205	5.560625	5.3558	5.525575	5.222405	5.44779	5.0697	5.55084	5.303915	5.385	5.086925	5.29155	5.089305	5.1636	4.94783	5.58836	5.4236	5.591915	5.02388	5.12054	5.35016	5.19119	5.60242	5.25448	5.341885	5.405585	5.277595	5.246495	5.389075	5.01152	5.300485	5.266825	5.517785	5.227	5.605065	5.66395	5.311935	5.02936
AQP2	4.13282	4.1501	4.18790333333333	4.18171	3.89164	4.35530666666667	4.27428	4.21228666666667	4.13776666666667	4.40568333333333	4.52671666666667	4.26035	4.50703	4.47424333333333	4.08712	4.51427666666667	4.24007	4.11665333333333	4.27739	3.93656666666667	4.43594	3.81092333333333	4.05153	4.01133333333333	4.45196666666667	4.00511666666667	4.20246333333333	3.76114333333333	4.25499333333333	3.90495	4.23267333333333	4.22003	4.04935333333333	4.39891	4.27704333333333	4.12355333333333	4.14316	4.42365	4.24968666666667	4.21827666666667	3.97686	4.33604666666667	4.35545666666667	4.13019	4.32336333333333	4.17362666666667	4.08842333333333	4.45142	3.79917666666667
AQP3	8.81046666666667	8.31976333333333	7.74425333333333	7.87491333333333	7.56230666666667	7.75159333333333	8.10324333333333	8.44589	7.29116333333333	7.77739666666667	8.5881	8.35105	8.08925	8.31388666666667	8.26553666666667	8.20622333333333	8.14025	7.94158333333333	7.92158333333333	8.77103333333333	7.84123333333333	8.16322666666667	8.12641	8.64199666666667	7.92389333333333	8.60289666666667	8.28857666666667	7.77182333333333	8.32393333333333	8.4272	7.97131666666667	7.93714333333333	8.74599	7.60308	7.99156333333333	8.68708	8.10985333333333	8.31327333333333	8.35382	8.15424	8.36291333333333	8.19204666666667	7.86072666666667	7.38629333333333	8.06282	8.62353333333333	7.76445	8.27216	8.20786333333333
AQP4	2.923858	3.09155	3.419746	3.166524	3.01781	3.333146	3.216324	3.119212	3.144282	3.141512	3.210952	3.362186	3.127746	3.026026	3.102104	2.945976	3.161798	3.21389	3.106958	3.075802	3.135128	3.009636	3.146776	3.24707	3.01924	3.187362	3.155058	3.14131	3.024564	3.082592	3.266128	3.054556	3.171056	3.145208	3.208062	3.04788	3.160618	3.300888	3.06065	3.219512	3.213906	3.226814	3.22131	3.14495	3.125892	3.331416	3.014898	3.049802	2.972326
AQP5	3.01276	3.29648	3.07422	3.14795	3.88368	3.45013	2.91711	3.44998	3.32978	3.06493	3.69634	3.07513	3.19049	3.39065	3.26684	3.09043	3.218	3.0411	2.88353	2.60811	3.23847	2.90131	3.41425	2.70569	3.29037	3.29723	3.20523	3.10646	3.21064	2.87398	3.5911	2.67645	3.04038	3.80694	3.02394	3.44051	2.92044	3.26007	2.78313	2.98116	3.26384	3.24485	3.47636	2.9609	3.24291	3.15483	3.10554	2.80008	2.83301
AQP6	4.977755	5.30752	4.882885	4.915625	5.02302	5.15539	5.07852	5.30663	5.27403	5.26574	5.424015	5.131385	4.902515	5.05687	5.22711	4.656465	5.262465	4.77668	5.272765	4.80676	5.048485	4.96184	4.735975	4.895025	5.167935	5.02958	4.99498	4.81725	5.32332	5.08286	5.025155	5.00217	4.763495	4.93046	5.14499	5.28296	5.265565	5.34899	5.344555	5.02589	4.65722	4.896985	5.256405	5.24973	4.86525	5.05753	5.05202	4.99325	4.756875
AQP7	5.61863	5.63506	5.36939	5.1663	5.21172	5.46889	5.38737	5.31437	5.43683	5.98205	5.89972	5.19718	5.33996	5.4834	5.71019	5.75398	5.46961	5.59833	5.35889	5.39415	5.85147	5.50571	5.09108	5.16243	5.46416	5.37077	5.32272	5.21848	5.80776	4.99189	5.25559	5.80973	5.13893	5.56677	5.28092	5.08549	5.67714	5.58823	5.37585	5.65836	5.08705	5.64337	5.39766	5.37178	5.49848	5.68707	5.69437	5.59665	5.54787
AQP8	4.57575	5.00276	4.82391	4.80606	4.51758	5.12597	5.14519	4.6339	4.98889	4.46099	4.69439	5.15118	5.15483	4.51996	5.22272	4.66172	4.50765	4.79087	4.40828	4.7988	5.37198	4.74222	4.91885	4.64858	4.75249	5.05059	5.30978	4.62925	4.72456	4.50162	5.05186	4.93572	5.12883	5.53469	4.92485	4.47146	4.87934	4.82881	4.61843	5.00733	4.52946	4.847	4.55226	4.36709	5.24189	5.17564	5.11166	4.8432	4.60534
AQP9	11.78124	11.31517	11.09616	11.46135	11.82449	11.61374	11.83883	11.61824	12.0066	11.74107	11.96016	11.88161	11.88212	11.74951	11.31989	11.91733	11.81515	10.94665	11.75248	11.3729	11.77043	11.45052	11.81584	11.41769	12.11705	11.53017	11.74509	11.31228	11.95772	11.61332	11.89692	11.7345	11.3774	11.77189	11.78722	11.64959	11.07761	11.40256	11.46014	11.82899	12.04614	11.34214	11.75268	11.70935	11.66874	11.25167	11.88727	11.74421	11.62259
AQPEP	2.60818	2.62482	2.91267	2.61287	3.25945	2.39816	2.66287	2.54309	2.29901	2.7513	2.70343	2.46061	2.52391	2.54649	2.78832	2.78284	2.45154	2.63241	2.83107	2.41304	2.59295	2.69893	2.5694	2.75503	2.64625	2.39957	2.54807	2.97315	2.47092	2.40682	2.56853	2.53885	2.47752	2.67626	2.7474	2.79741	2.30454	2.42541	2.57565	2.51452	2.61781	2.53351	2.82322	2.79207	2.59301	2.82157	2.69913	2.49414	2.52232
AQR	5.66948333333333	5.5761	5.49696666666667	5.50609	5.51529333333333	5.15422	5.57851333333333	5.34529666666667	5.43354	5.36403333333333	5.69441666666667	5.64402666666667	5.30772666666667	5.41905	5.35924333333333	5.19186333333333	5.35678666666667	5.47351	5.50008666666667	5.68683333333333	5.17065	5.47093	5.4553	5.62320666666667	5.56269333333333	5.72909333333333	5.49305333333333	5.57154333333333	5.45906	5.72512333333333	5.37715	5.28661	5.80224	5.44114	5.61045333333333	5.39261	5.51804666666667	5.17891333333333	5.40932666666667	5.70271333333333	5.53948333333333	5.49996333333333	5.38939	5.46230333333333	5.17249666666667	4.95043666666667	5.29206	5.41145666666667	5.72122333333333
AR	4.2090225	4.50214	4.5274525	4.467915	4.147025	4.779535	4.36565	4.45859	4.587815	4.2593025	4.6224025	4.369465	4.2939725	4.385285	4.5213425	4.4172325	4.510835	4.34158	4.530575	4.563495	4.5892775	4.1273725	4.2192975	4.30878	4.41458	4.585565	4.691915	4.5277925	4.363805	4.20724	4.38802	4.468055	4.30147	4.48547	4.3128375	4.4996275	4.7911525	4.376405	4.27639	4.48984	4.4657	4.796235	4.643075	4.5334525	4.4559175	4.5497775	4.4279825	4.43157	4.341055
ARAF	5.049915	5.658525	5.63049	5.48774	5.64189	5.428235	5.333915	5.46832	5.72919	5.589595	5.693065	5.330295	5.39605	5.698485	5.673175	5.79746	5.44023	5.30929	5.495335	5.63563	5.57685	5.833005	5.330775	5.51273	5.356575	5.33822	5.612155	5.607385	5.59106	5.4345	5.54809	5.53974	5.460585	5.69353	5.27353	5.3338	5.769175	5.564055	5.661545	5.513305	5.25503	5.473075	5.299295	5.72739	5.59505	5.54558	5.37699	5.52533	5.40697
ARAP1	7.27673	7.45077333333333	7.5157	7.52354	7.89906666666667	7.58269	7.63893666666667	7.82002	7.91255333333333	7.58642333333333	7.61786666666667	7.42945333333333	7.54938333333333	7.82023666666667	7.55662333333333	7.50934333333333	7.6637	7.37599666666667	8.02887	7.56213666666667	7.59670666666667	8.00308	7.69208333333333	7.42156666666667	7.71095333333333	7.37466	7.79656333333333	7.68282	7.7046	7.75204333333333	7.74213666666667	7.59773666666667	7.68592	7.81918	7.36900666666667	7.35603666666667	7.75188333333333	7.24489	7.98403666666667	7.66122	7.41692333333333	7.59314333333333	7.47995	8.20329	7.78623666666667	7.65701333333333	7.56871666666667	7.92233333333333	7.82902666666667
ARAP2	6.0945125	5.516725	5.5631	5.9782375	6.0960325	5.64436	5.692955	5.5971275	5.4425775	6.2388825	5.97532	6.0642475	5.7190375	5.720675	5.4709375	6.3707225	6.1955325	6.156165	5.886455	5.85948	5.9653725	5.6524075	6.0407025	6.114215	6.2742375	6.0396625	6.0432475	5.8243	5.90422	6.2926525	6.001	6.17647	5.9093075	5.8385025	6.23019	5.711185	5.7159475	5.9522475	5.65191	6.0203025	6.4175575	5.8363225	6.2618525	5.848575	6.081785	5.566895	5.9178725	5.9128275	5.941615
ARAP3	7.08823	7.28825	6.864555	7.096125	7.463655	7.32061	7.63409	7.494945	7.679165	7.42168	7.404385	7.264025	7.40687	7.55752	7.0855	7.538015	7.349075	7.31799	7.748275	6.946605	7.470335	7.488605	7.576245	7.17161	7.46897	7.084835	7.64202	7.11896	7.378445	7.169505	7.46364	7.33055	7.0211	7.66655	7.392425	6.713625	7.238685	7.399895	7.548445	7.4744	7.26257	7.07497	7.35874	7.44243	7.50886	7.24945	7.696385	7.79604	7.172985
ARC	4.48678	4.02796	4.87804	4.15568	4.14168	4.3575	4.57516	4.20433	4.36764	4.25169	4.44987	4.24149	4.6895	4.08651	4.44024	4.01155	4.48305	4.75418	4.29753	3.8205	4.22649	4.24522	4.1433	4.04724	4.44229	4.66229	4.40272	3.88685	4.36172	3.79799	4.49798	4.01391	3.83438	4.61751	4.36897	3.95769	3.98302	4.52562	4.23721	4.45559	4.05277	4.34971	3.9955	4.39914	4.21375	4.47853	4.60956	4.40531	4.07284
ARCN1	10.16697	10.08793	9.57443	9.43724	9.63888	9.73598	10.18653	9.8518	9.74791	9.97435	10.11751	10.28831	9.88465	9.97555	10.23736	9.80063	9.97313	9.21514	9.83475	10.1005	9.59045	9.53874	9.78516	9.88459	10.16873	10.04512	9.95346	9.94056	10.15427	9.91154	9.88106	9.62177	10.03462	9.72284	10.0562	9.73564	9.84088	9.71938	9.97406	9.85814	10.07406	9.78631	9.76513	9.77726	9.60846	9.66292	10.02025	9.8805	10.24104
AREG	3.1029	2.820805	2.943495	3.169	3.065815	2.968255	2.906675	3.09322	2.9456	2.937875	2.75042	3.05085	3.11463	3.567075	3.166105	2.978995	3.093615	3.32026	3.4833	2.924955	2.726845	2.74506	2.842555	2.94469	3.352725	3.0632	2.929555	3.34751	3.08471	3.0022	2.96336	3.034635	2.95406	4.057735	2.90265	2.880985	2.92821	2.836805	2.922675	2.952625	2.7454	3.050075	2.993115	3.17781	3.02321	3.03444	3.06816	3.11077	2.81447
AREGB	2.51916	2.54228	2.80618	2.86181	2.67631	2.5048	2.40007	2.42406	2.57157	2.49615	2.49579	2.50341	2.55781	2.70832	2.35079	2.52512	2.63418	2.73772	2.73317	2.40219	2.47164	2.398	2.47053	2.49827	2.55508	2.60545	2.61155	2.48427	2.50292	2.47595	3.04692	2.4159	2.74498	3.01376	2.41385	2.64003	2.52596	2.48601	2.3861	2.73286	2.81061	2.44095	2.56131	2.70679	2.65507	2.76853	2.47357	2.51075	2.58565
ARF1	7.557862	7.958304	7.844112	7.814484	7.784882	7.889322	7.394712	8.153794	7.8489	7.833788	8.183414	7.627382	8.17113	7.408134	8.106954	7.539292	7.608434	7.169756	7.680234	7.809468	7.85368	8.07371	7.605808	7.555474	7.662646	7.42344	8.113722	8.149862	8.014774	7.63524	7.672822	7.752588	7.806872	8.00821	7.72358	7.883168	7.68162	7.519394	7.932592	7.679342	7.48633	7.842554	7.397776	8.022752	7.669238	7.844374	7.621734	7.731698	8.13792
ARF3	8.87480333333333	9.47895666666667	9.5094	8.81377666666667	9.40408333333333	9.47590333333333	9.29046666666667	9.54544	9.38145666666667	9.38892	9.70574	9.16831666666667	9.61114666666667	9.36180333333333	9.61279666666667	9.11638333333333	9.27202	8.68591	9.12879666666667	9.27951666666667	9.52261	9.40748333333333	9.3556	9.07239333333333	9.09195666666667	9.04916666666667	9.51223666666667	9.31963	9.40234	8.66231	9.03371333333333	9.37496	9.19278	9.49768	8.92358666666667	9.28358666666667	9.34801333333333	8.93723666666667	9.47099666666667	9.28861333333333	8.65914333333333	9.21589333333333	9.20080666666667	9.63434	9.05607333333333	9.58474333333333	9.43866	9.3298	9.00444666666667
[truncated: 19,424 more rows]
[truncated: 328 more columns]
