# Supplementary material for: Coupling of Co-expression Network Analysis and Machine Learning Validation Unearthed Potential Key Genes Involved in Rheumatoid Arthritis
Source: Front Genet. 2021 Feb 11;12:604714. doi: 10.3389/fgene.2021.604714 (PMC7905311; doi:10.3389/fgene.2021.604714)
Supplement: Supplementary file 2 [file Data_Sheet_1.CSV › Supplementary_1.1/GSE93272.txt]

	HC_B1_01	HC_B1_02	HC_B1_03	HC_B1_04	HC_B1_05	HC_B1_06	HC_B1_07	HC_B1_08	HC_B1_09	HC_B1_10	HC_B1_11	HC_B1_12	HC_B1_13	HC_B1_14	HC_B1_15	HC_B1_16	HC_B1_17	HC_B1_18	HC_B1_19	HC_B1_20	HC_B1_21	HC_B1_22	HC_B1_23	HC_B1_24	HC_B1_25	HC_B1_26	HC_B1_27	HC_B1_28	HC_B1_29	HC_B1_30	HC_B1_31	HC_B1_32	HC_B1_33	HC_B1_34	HC_B1_35	HC_B1_36	HC_B1_37	HC_B1_38	HC_B1_39	HC_B1_40	HC_B1_41	HC_B1_42	HC_B1_43
12-Jul	6.69953773290323	6.7905788963871	6.72119418670968	6.49298372654839	6.64650242970968	6.72177296929032	6.61858797090323	6.60705719277419	6.65732974312903	6.53791217032258	6.65974059922581	6.63721677593548	6.68635877441935	6.59818282580645	6.81048734648387	6.66910455193548	6.64224154845161	6.81060513858065	6.68929122803226	6.56388150670968	6.73836559916129	6.67058943225806	6.73810991222581	6.63806893635484	6.59405172448387	6.61887100003226	6.54757784645161	6.55588356	6.58722405141935	6.52052241970968	6.62080039583871	6.72755262022581	6.56193770883871	6.59812507006452	6.67850680774194	6.69243045983871	6.74038621667742	6.71606378641935	6.60163081367742	6.7111422483871	6.7057261223871	6.53577116748387	6.58031014235484
A1BG	5.711133878	5.391101891	5.731229666	5.222690244	5.353403652	5.683375783	5.406279392	5.819919512	6.006845072	5.972081439	5.629979739	5.557787568	5.571329563	5.734369567	5.602917675	5.873058415	5.600809141	5.536843167	5.998497768	5.473323538	5.609311998	5.544977122	5.573358848	6.059495415	5.466653449	5.781971014	5.817202761	5.527205607	5.690559121	5.60930578	5.68715683	5.543812802	5.734901197	6.113552713	5.637790721	5.971539722	5.793643977	5.564134141	5.493560833	5.464283851	5.652587952	5.318478856	5.791438907
A1BG-AS1	5.34831194	4.932975744	5.530503751	5.187169998	5.630162561	5.825143787	5.073593987	5.410466663	5.178159592	5.623365465	5.261646663	5.27994292	5.376115176	5.317012456	4.946813974	5.234461356	5.337239879	5.313268873	5.467321953	4.927693472	5.0630359	5.065718377	5.233332631	5.245919899	5.244425123	5.471703832	5.47889039	5.3776034	5.055932717	5.505282082	5.283747394	5.067987408	4.984084467	5.510269778	5.367403357	5.467760368	5.078993174	5.400212987	4.929957932	5.294345138	5.032131419	5.602598594	5.344709274
A1CF	4.078800153	4.1218288785	3.992224494	4.193750278	3.8522016345	4.320484103	4.1543668865	3.740947267	4.0503854925	4.011390867	4.1846701045	4.0690887925	4.257543365	4.1308169825	3.8806124355	4.114933965	4.450012166	3.947483636	3.9987913425	4.0738458675	3.9143595285	4.152761988	4.2849033715	3.9953639815	3.9180904345	4.078902258	4.256940908	4.0354475015	4.2900311035	4.062467572	3.96301641	3.913463034	4.0612262935	3.8588874995	4.216686126	4.0000830445	3.980866435	3.9819815235	4.0196250575	3.9971136555	3.9252404695	4.2564908235	3.939675524
A2M	4.924559636	5.3444833395	4.8684093015	4.9101803775	4.601210879	4.8129441065	4.716380491	4.685290937	4.827263249	4.961632379	5.0857512155	5.4152759425	4.7790783675	4.6552361145	4.2865455355	4.6674692675	4.8111924895	5.039918064	4.925034593	4.6403171135	4.78665277	4.549299363	4.887120128	4.7931857505	4.7384491315	4.811396193	4.8584517335	4.795361702	4.9608772195	4.672684697	4.8503693095	4.623730044	4.786516728	4.7595032255	4.5687266475	4.5408602815	4.664574574	4.8415532345	4.7254353205	4.485573731	4.4732155875	4.51172588	4.6910368255
A2M-AS1	8.092333396	9.080001038	8.774504607	8.642589995	8.083324661	7.234012348	8.026768011	8.871297638	7.109954623	8.769713413	8.815214568	7.914786919	6.99282021	8.668177836	6.872200273	7.995840032	8.357687483	7.255098376	9.170191191	8.282679301	8.372634409	7.739399989	8.165433043	8.328986687	8.753371113	8.068380382	8.609843417	9.241305611	7.909026803	8.31220137	8.507477119	8.351290246	8.212381073	8.746677625	7.079734907	7.840578746	8.850020759	7.157669335	7.878413886	7.606442881	8.337644349	8.621489061	8.382647683
A2ML1	3.8637584945	4.16762307	4.0165165085	3.8250362635	3.970983289	4.2297583675	4.032105275	4.114244389	3.87900398	3.7727214775	4.16787011	3.96163201	3.86042114	3.715800515	3.9426192475	4.0279917225	3.9309109705	3.786511118	3.918747099	3.8498883175	3.828347565	4.004627489	4.0985653335	3.7668640705	3.908969427	3.9380770315	3.6284595805	3.913890555	4.021262199	3.8803209	4.053351724	3.861093414	3.8301088345	3.888802362	3.8597587805	3.863637875	4.029316916	3.905260157	3.793928592	3.742477381	3.872956662	3.769268585	3.8238216565
A2MP1	5.017434271	4.70691281	4.881275002	5.211857356	4.629393693	4.792584724	5.138228978	5.281270764	5.245230213	5.100960764	5.123373007	4.960105346	5.058201356	4.779142892	4.924640719	4.788199161	5.113265244	4.489765838	4.517059369	4.714401256	5.506384977	4.473234202	5.198008665	4.855187906	4.841524038	5.386829291	4.816223392	4.957091287	5.146156878	4.779525849	5.197451146	4.567065625	4.840384253	4.849151734	4.974894843	4.605252211	4.911746579	4.886348382	4.841407241	4.735930088	4.758765546	5.220260217	4.984785177
A4GALT	5.224576723	5.266505911	5.164265503	5.43176671	5.344411178	5.252915792	5.363946822	5.479369886	5.412228884	5.562281811	5.178155225	4.866586778	5.270095806	5.456942159	5.395388188	5.334079424	5.31272877	5.172225973	5.343962362	5.522299314	5.116957331	4.8786013	5.339222745	5.104042295	5.255791042	5.567339185	5.398611308	5.139083699	5.63924337	5.270234896	5.487691081	5.305117888	5.441389758	5.614267745	5.247034852	5.100512149	5.509741408	5.253257346	5.451065672	4.909883896	5.063172815	5.344092476	5.431386226
A4GNT	4.294933037	4.371664405	3.977659498	4.474523825	4.22273782	3.795602785	4.22385085	3.919177671	3.998018849	4.202372895	4.069415617	4.561074003	4.004420017	3.916062927	4.126174741	4.180121259	4.063465212	4.672742889	4.0960159	4.411676875	3.947575456	4.310853454	4.541061234	4.510884013	3.948415961	4.476952955	4.252610025	4.297922855	4.273758099	4.282933818	4.263394585	4.207356899	4.506734524	4.057095001	4.212128202	4.110590855	4.031148342	3.987492772	4.157972906	4.007262228	4.212331045	4.232931591	4.21870029
AA06	4.872421108	4.478254467	4.49677936	4.91175479	4.768266227	4.37654239	4.672722421	4.521786167	4.929138402	4.76894059	4.579628142	4.830966714	4.106451765	4.343795924	4.638335687	4.259752354	4.191768784	4.864310322	4.519428554	4.640600788	4.873728967	4.229252456	5.396179211	4.862236971	5.05694581	4.793152531	4.820723967	4.724389594	4.561042544	4.952468121	4.623617691	4.669581923	5.01546367	4.919528922	4.662030754	5.158463266	4.485549071	4.571651071	4.269244639	4.466173364	4.268578245	5.097383991	4.683433935
AAAS	6.90960586	7.154324544	6.837339383	6.966473205	6.891837748	6.888465004	6.768512144	6.865646607	7.197189551	7.065935216	6.925415698	6.68371703	6.602955127	6.46483157	6.550797926	6.869599925	6.742834451	6.648473573	7.029172559	6.411590625	6.718877328	6.806384587	6.706680334	6.671701455	6.763007793	6.437004261	7.061361791	6.990565154	7.167336157	6.902302412	7.049782817	6.717614585	6.757273036	6.91514574	6.883660602	6.811880869	6.93955901	6.735252118	6.841302691	6.793574314	6.602649567	7.01796762	6.665577238
AACS	6.814606634	7.089189873	6.833360574	7.326259807	7.26338096	6.863333188	7.005254829	7.332600283	7.124722642	7.222367624	6.68132238	6.822875396	6.915741142	7.026614447	7.120934031	6.842929209	6.990155102	6.882090726	7.065046906	7.13413682	7.192266902	7.347250442	7.056842455	7.290024827	6.959173592	7.108523484	7.175171272	7.022984838	7.100985228	7.18337153	7.392484844	7.220294214	6.741917691	6.996412979	6.94826378	7.224050671	7.170601601	7.228545232	7.296217047	7.195579236	6.843307324	6.811842174	7.349924414
AACSP1	3.185327609	3.444383884	3.282258417	3.370353853	3.256927293	3.436874745	3.917317574	3.814592011	3.294951421	3.569764741	3.355236075	3.572298907	3.776795842	3.343584712	3.164779804	3.351209324	3.20424204	3.61661572	3.345504679	3.339216899	3.400864721	3.443782379	3.36588719	3.145707867	3.195120584	3.603147738	3.528465372	3.247028611	3.458207816	3.303587412	3.383196956	3.511402841	3.384277267	3.285950405	3.405051217	3.479719615	3.525699866	3.320027843	3.380894208	3.281830973	3.289641416	3.416451419	3.434639601
AADAC	4.186284162	4.625450567	4.415482306	4.175468386	4.746031045	4.030518221	4.32522917	4.233293883	4.188859349	4.540607205	4.578703869	4.09723442	4.319861135	4.390154633	4.180270468	4.207683382	4.288333093	4.178676602	4.385387986	4.109376602	4.273491958	4.345382018	4.668399815	4.451841053	4.245832734	4.33486253	4.060051602	4.009123517	4.313976328	4.305901926	4.130914919	4.278419716	4.660069546	4.449482201	4.100581828	4.120463336	4.272276754	4.146102022	3.954224839	4.098460548	4.010843742	4.009404117	4.361877287
AADACL2	3.283506297	3.277634191	3.120103931	3.288080702	3.100063802	3.222033046	3.144880898	2.880025856	3.225117483	3.009985349	3.248790777	3.488959718	2.910418262	3.060662344	3.286616374	2.800999475	3.119833078	3.103944942	3.076472787	3.00361313	3.048360106	3.224061299	3.223014863	3.284799886	2.965689191	3.120000021	3.209154951	3.185323218	3.149287861	3.154985809	3.226017701	3.341812725	3.50746409	3.114553946	3.090533624	3.230548682	3.303004153	3.023431495	3.133634727	3.134410329	3.057020466	3.066419549	3.060983724
AADACP1	3.415140319	3.432509606	3.401723365	3.546931556	3.5455609	3.388275583	3.679514548	3.908052749	3.624202971	3.384025348	3.663490535	3.383810105	3.340225899	3.914567828	3.578802251	3.286391331	2.986095732	3.545608239	3.35732905	3.591228827	3.39986286	3.678079129	3.602636746	3.387721615	3.248528961	3.3733885	3.48226941	3.519296505	3.523031631	3.36464901	3.101318663	3.319793064	3.8053852	3.387228266	3.465956812	3.55407153	3.159387924	3.624739872	3.47749672	3.505512373	3.530058353	3.067709653	3.582505707
AADAT	5.352949096	5.49270218	5.374995685	5.117508191	5.193664628	5.426042758	5.235950455	5.175685249	5.562752457	5.132961119	5.41346293	5.308589204	5.249707363	4.952594282	5.328711655	5.008120998	4.816002113	4.900719863	5.119494465	5.298326544	4.883575246	5.352590543	4.961092381	4.748379933	4.940164965	5.12853179	5.115346747	4.902855803	5.378545342	5.067620075	5.53372033	5.0276226	5.296772553	4.779419791	5.260825009	4.916675642	5.219440533	4.865614327	5.17119308	5.348142457	5.270009794	5.236062795	4.975105758
AAED1	7.021072441	6.727393175	7.202630157	7.032789476	6.619001696	6.851075421	6.521948437	6.82495884	7.052452645	6.798398457	6.838276093	6.973243543	6.620575905	6.710720521	7.241147667	6.659649508	6.608598263	6.703147937	6.84705659	6.909319774	6.868079192	6.996701282	7.011250252	7.166335195	6.777242128	6.902598098	6.816811923	6.523003403	6.254388534	6.602403843	6.613873643	6.889646155	7.527699826	7.248522938	6.501779635	7.235620307	7.122369237	6.949264792	6.8482369	7.184969995	7.22620806	6.630930576	6.729983721
AAGAB	6.144545636	5.92388561366667	6.42233692533333	6.332101713	6.118933642	6.07418640066667	5.93383774566667	6.214862497	6.16789462066667	6.33388588066667	6.00922698033333	6.14776025066667	6.15909087066667	6.18584721566667	6.17308837866667	6.245336929	6.323658923	6.08228630966667	6.38655059033333	6.17587020366667	6.13560423233333	6.20718025066667	6.080629948	6.13167547866667	6.09809120533333	6.27062206933333	6.16683231166667	6.27680109833333	6.041340938	6.37102325266667	6.13884219466667	6.28288982166667	6.16760018633333	6.45062070633333	6.26842592366667	6.19621780833333	6.37483280633333	6.24316203933333	6.37490737833333	6.33717548366667	6.233744226	6.35788467533333	6.17003400333333
AAK1	6.77966859757143	6.666842211	6.60005835628571	6.59702163414286	6.77390051457143	6.47355042585714	6.64003747442857	7.01111775614286	6.40197111085714	6.614855665	6.78813839857143	6.43430470114286	6.51123331271429	6.69657189914286	6.30994598242857	6.45660050957143	6.77849945828571	6.40399240142857	6.56085544085714	6.78663881285714	6.62083450842857	6.58413517771429	6.53252405614286	6.68955871628571	6.61587194128571	6.37025698014286	6.824777701	6.68244006328571	6.77183704457143	6.53848093742857	6.48783828228571	6.69312067171429	6.70455038185714	6.66505471971429	6.34632492342857	6.62278396114286	6.73385600828571	6.36815973442857	6.64243149671429	6.67067315914286	6.43061146485714	6.506148415	6.73576919785714
AAMDC	5.35226434366667	5.10778424	5.253685606	5.517501779	5.16657787	5.04055491733333	5.39657847733333	5.31757268633333	5.416567884	5.01138002633333	5.044847592	4.96474800266667	5.24895482233333	5.106882489	5.11922436133333	5.40227946866667	5.02489555933333	5.19107959	5.17214825866667	5.28557285066667	4.905455457	5.293280228	5.30197296033333	5.191904987	5.414360295	5.13744893866667	5.38768379633333	5.182132586	5.36250762166667	5.35076399233333	5.28297590833333	5.31338261833333	5.43304879833333	5.58785201866667	5.104556115	5.342933426	5.443303757	5.30371161633333	5.17516413566667	5.26102037566667	5.22272593	4.999702271	5.43095128
AAMP	8.482385982	8.631840437	8.576957129	8.603514401	8.578168641	8.390581465	8.300977055	8.468863111	8.65326493	8.388601092	8.424151389	8.45440287	8.546683435	8.370623611	8.453532912	8.355817423	8.276442454	8.332710453	8.706161556	8.634927476	8.224549005	8.733934947	8.636742989	8.533829559	8.606784748	8.649207765	8.627522522	8.479973126	8.539186134	8.821357775	8.467430277	8.364608006	8.356105005	8.374456675	8.548586774	8.632914127	8.750995866	8.189070197	8.705456585	8.552644276	8.736071413	8.579163695	8.43093795
AANAT	3.642473305	3.555329559	3.731911155	3.583778539	3.34294734	3.848058299	3.561220783	3.502666519	4.217613741	3.349820904	3.985597788	3.85166877	3.595122105	3.553887356	3.935993332	3.756794558	3.70645406	3.670605908	3.86816517	3.538682617	3.41905493	3.50711123	3.782657563	3.724227644	3.865248555	3.471616796	3.636619438	3.860473598	3.833498509	3.705306052	3.590602907	3.715134491	3.875222957	3.865585359	3.779073066	3.687867538	3.764332079	3.869938853	3.96791457	3.560251343	3.487868913	3.711185373	3.621504122
AAR2	7.801513819	7.894019241	7.826186834	7.904984915	7.911367897	7.655288523	7.700878167	7.822789045	7.920109574	7.877804435	7.844881824	8.013899958	7.812051626	7.984898635	7.554007769	7.901638041	7.819419735	7.726702163	7.873025261	7.867348905	7.713735662	7.815493267	7.747663945	7.8661335	7.945961566	7.65766991	7.982341195	7.747119719	7.792873556	8.035305411	7.954782556	7.898676258	7.87690424	7.752485316	7.856237159	7.94195827	7.916494103	7.682632761	7.957364099	7.967346702	7.806493418	7.863488492	7.930279477
AARS	8.177412603	8.226901469	8.444361089	8.474244372	8.53130996	8.328367452	8.446491634	8.458726089	8.32027859	8.424536627	8.235708439	8.367248214	8.180216152	8.230312612	8.186568587	8.313494105	8.44732189	8.044505346	8.439101344	8.656351604	8.23875981	8.60109979	8.072944733	8.462893608	8.155219873	8.001337202	8.537056372	8.463116748	8.326592188	8.080588924	8.254008684	8.392480835	7.992898122	8.092517356	8.177271804	8.409760142	8.533384749	8.286699002	8.704449868	8.606972973	8.062295127	8.384793487	8.297382174
AARS2	6.870519074	6.68888762	6.9706022095	6.8865514335	7.0580738275	6.9187512215	6.838493122	7.0267807025	6.850705283	6.9423613625	7.0226242685	6.6874821355	6.917459175	6.9675868115	6.554248316	6.990041612	7.132470298	6.88391672	6.987305267	7.0390546925	6.7120365425	7.0590525425	6.825582381	7.014134751	6.967426651	6.790971847	7.000589209	6.96025106	6.931836897	6.7985303005	6.9407055515	7.026284599	7.1067732125	6.960143186	6.867194263	6.8432736785	6.9756692545	6.8620727505	7.076957134	7.087043449	6.658949124	7.047996113	6.771938518
AASDH	7.3018010425	7.324336221	7.4744017195	7.209543195	6.9981121535	7.015837286	6.8851451535	7.018622106	7.2778460985	7.306871214	7.2297222095	6.8686440895	7.234732142	7.2008692625	7.4189345755	7.026983089	7.397337729	7.218204188	7.2541040605	7.264280118	7.33696643	7.2564518105	7.402178788	7.333990515	7.1054827425	7.023663353	7.071029266	7.061146374	6.925435226	6.9487606325	6.975545432	7.1415156965	7.1586372365	7.191282644	6.738032463	7.3871302875	7.5356946385	7.177481083	7.2780249695	7.236344746	7.361602964	7.0128714585	7.0821501045
AASDHPPT	7.035182678	6.920901391	7.10811202833333	6.92866518333333	6.952724737	6.96478271233333	6.84678665733333	6.92425431766667	6.80756775066667	6.862010852	6.91268588266667	6.959881716	6.999062896	6.77696713433333	6.996544136	6.85964610466667	7.00430360466667	6.82985631533333	6.79425174933333	7.044188274	7.016211104	7.068327808	6.76323615566667	7.039588009	6.901011233	6.93676716633333	6.61710076433333	6.60084869366667	6.57202453433333	6.776098482	6.511710065	6.58360473733333	6.47414302466667	6.49362412466667	6.56598947833333	7.13317558566667	7.12961381833333	6.84836748266667	6.88730093066667	7.072331498	6.942157517	6.499784972	6.93326467666667
AASS	4.0771041825	4.300191376	3.8108401265	4.033814484	3.9585028815	3.6855496255	4.1991060955	3.9757795165	4.013246829	4.086748055	3.891684967	4.182561592	3.835449381	4.0217192415	3.708863805	4.079308642	4.30646654	3.9736165555	4.0837614115	4.1048856795	4.008784499	3.962235215	3.84736907	4.0261823225	3.9184852755	3.570665537	3.832614863	3.7396831875	3.769492602	3.879483588	3.820818545	3.8490091265	3.725605751	3.867882441	3.934756707	4.126555977	3.872431203	3.555801447	4.034748607	4.0603771245	4.0922175905	3.9295796155	3.750439686
AATBC	7.678563861	7.727611874	7.94927438	7.759380791	7.97971654	7.558850302	7.397193643	6.950185452	7.584899193	8.021999284	7.549666715	8.056655029	7.481167407	7.862791891	7.542346461	7.769058936	6.746972043	7.422146636	7.494977943	7.288126975	7.918553251	7.330068747	8.451682582	7.889840129	7.536961828	7.853624274	7.986962187	8.020039509	7.610150121	8.070052457	8.143107232	7.443534127	7.931288302	8.518366336	7.862674406	7.617477272	8.168442427	7.814393581	7.216013203	7.340045391	8.454581145	7.88556904	8.121212834
AATF	8.926301492	9.047851603	9.03990936	9.18103462	9.100666563	8.963382051	8.914180605	8.870343247	9.220861895	9.102787686	8.892659968	9.129242306	9.000625006	9.140357527	8.755692702	9.118585071	9.050492954	8.854329572	9.162751765	9.200962364	8.959220627	9.173346374	9.0291369	9.236428276	9.158994437	9.046327998	9.228865323	9.033882604	9.059673528	9.231474395	9.157669204	9.046325169	9.08379055	9.150716993	8.924631667	8.929771635	9.060973775	9.021393152	9.167532464	9.080230552	9.11080303	9.015202201	9.24160624
AATK	8.133825167	8.376558501	7.606562177	8.185415773	8.161721588	8.244249129	7.94969771	8.294767921	8.09967541	8.124471831	8.380514128	8.014374958	8.449216638	8.28659802	8.164576601	8.309939914	8.264982654	8.337647075	8.384904132	8.251756744	8.042592801	7.69882679	8.19930827	8.175483363	8.094291876	8.440879085	7.943981723	8.066988282	8.209516822	8.300907732	8.112033439	7.882686659	7.912982954	7.993053516	8.145261371	7.972377511	7.742197207	8.09558584	8.291239945	7.904216366	8.576382463	8.137542562	7.931015808
ABAT	7.35923368566667	7.532118515	7.07851692566667	7.494039802	7.185172453	7.444140966	7.461474031	7.39469986666667	7.13070589433333	7.511452803	7.057064349	6.82255346366667	7.510808891	7.705390678	7.54565476466667	7.15241079333333	7.39627916233333	7.06026847566667	7.11982094266667	7.57834225766667	7.69056432566667	7.38571800633333	7.45504025533333	7.38706317433333	7.165590143	6.73590804133333	7.23300081966667	6.68331297233333	7.24540858366667	7.67235600433333	7.35693912166667	7.357211677	6.98379275633333	7.32523020933333	7.603080545	7.352692499	7.00539862666667	7.70338049133333	7.37881437233333	7.402753057	7.400276453	6.44328324466667	7.81639253366667
ABCA1	5.52455018575	5.35863784975	5.59186819125	5.763259402	6.69943365225	6.1099423425	6.2412195655	5.82063876575	5.84196346275	5.444652451	5.75823305925	5.509111007	5.919625449	5.92366741525	5.79644688975	5.621291546	5.49541372925	6.556078789	6.109952602	6.04156990225	5.77639597675	5.75228369625	6.23103577575	5.5459738435	5.9724117855	5.68522171425	5.52289305375	6.0246067615	6.1384822505	6.3301575665	6.10114076225	5.47503434375	5.9520232115	5.7751950115	5.80395785525	5.8215142685	5.62287724325	6.15133835675	6.064006036	5.90173845675	6.24876524575	6.13050121025	6.471111023
ABCA11P	4.633885642	5.277189727	4.751635452	4.33994671	4.715750488	4.279950972	4.760760186	4.460869632	4.319537753	4.823708838	4.948952972	4.578146628	4.526075932	4.995427517	4.860467587	4.516008092	4.533706209	4.638081867	4.722087496	5.299961034	4.717885406	4.431548247	4.609435327	4.33110293	4.409688897	4.36655363	4.559128259	4.130934926	4.692009202	5.067436408	5.077890847	5.334353756	4.428085097	4.429353126	4.933060687	5.161329738	5.058019298	4.755903514	5.111543525	4.956874268	4.382786225	4.717568535	4.778848489
ABCA12	3.215692615	3.58495408	3.431078357	3.439783404	3.187647589	3.448570397	3.656690163	3.483691568	3.377832306	3.448381717	3.52486441	3.43924379	3.188834112	3.141523166	3.190473903	2.986420624	3.211953425	3.32084558	3.1295284	3.338305016	3.055791207	3.1632952	3.250414441	3.159295144	3.459442195	3.349400893	3.367397185	3.008216457	3.134898457	3.136102659	3.132071437	3.082934557	3.13829511	3.199556245	3.215186987	3.149954374	3.34310204	3.200670676	3.239052744	3.379185582	3.288480754	3.142238698	2.984006902
ABCA13	2.937957765	3.056810208	3.12474556066667	2.85045431433333	2.96495923466667	3.13306548666667	3.08946909733333	3.18824010166667	3.13788775433333	2.983370827	3.06278778566667	3.22285892366667	3.10329014433333	2.97962557866667	3.12496158333333	3.03057895066667	3.05277528466667	2.95779694733333	3.060813397	3.15216807066667	2.98632870633333	2.98600878833333	3.381986694	2.97023407233333	2.939003611	3.088103243	2.919897761	3.01385095733333	2.87740847166667	3.13755247033333	3.049857412	3.120144792	3.05943740133333	3.00740313366667	3.184184913	3.06209564233333	3.077737141	3.01275413133333	3.11695358733333	3.18103276233333	3.25080356666667	3.230838252	3.038954157
ABCA17P	4.009873691	3.548080845	4.310546976	4.033202126	4.016413833	4.198694217	3.626550042	4.297559219	3.952258611	3.936238297	4.095170338	3.522873104	4.027329759	4.287542263	3.511038336	3.539550428	4.083531791	3.859032515	3.69999558	4.414190931	3.938765295	3.841396831	4.43486829	3.661547311	3.580459295	3.886463354	3.735549882	4.129996865	3.956783792	3.940383944	4.522935737	4.010305451	4.403928336	3.99216923	4.25658793	4.13231914	4.206782459	4.020509227	4.399257926	4.3232691	3.725281682	4.08995502	4.145836678
ABCA2	5.08357456433333	5.406667235	5.158562361	5.51879162833333	5.29004601033333	5.32990544333333	4.85907704666667	5.44587499366667	5.32076521466667	5.235318903	5.295482632	5.067262488	5.09218745766667	5.21709118866667	5.251436431	5.12668424866667	5.02344596966667	5.270295186	5.01828782266667	5.03258305133333	5.18987649433333	5.19538302033333	5.37335796766667	5.01434755966667	5.21997260433333	5.29565990766667	5.304892625	5.155523755	5.30161362433333	5.35379854333333	5.437048635	5.312296603	5.29139766833333	5.449164498	5.155464895	5.32066100533333	5.09681312166667	5.14616279733333	5.52845924233333	5.076484489	5.26774144866667	5.142972457	5.29342313566667
ABCA3	6.091820625	6.298506751	6.116842931	6.205951318	5.963859339	5.932358225	6.263793749	6.125540223	6.226138912	6.319803014	6.017655653	6.078037472	6.289515218	6.13857743	6.068982922	5.964269872	6.249069321	5.706989873	6.56300786	6.086181782	6.099308441	6.165445375	6.174485638	6.385372563	6.287739469	6.071735012	6.681520532	5.888647407	6.309550488	5.901906155	6.357470543	5.96357143	6.134530402	5.992457214	6.162186978	6.013301689	5.879557951	5.910260008	6.341929524	6.069801911	6.259708269	6.452658271	6.01761996
ABCA4	4.4680167255	4.3991437005	4.20590018	4.7492661965	4.229991242	4.2170998435	4.364542887	4.3329670225	4.352385276	4.2051095585	4.309495896	4.2910959515	4.334889827	4.6446941025	4.2334081285	4.1238626775	4.4192749835	4.2584021665	4.352462041	4.2451294935	4.2891080695	4.150838952	4.2391586775	4.202374972	4.5327815895	4.1918164375	4.329607419	4.288651776	4.3713961665	4.291429274	4.2729186435	4.2612252305	4.391753162	4.475474407	4.0974277635	4.2238731935	4.1775921695	4.2153885835	4.2535715965	4.1390979275	4.2900371215	4.578473045	4.3431081025
ABCA5	5.683107351	5.8215153185	5.7224712505	5.469939478	5.6945233215	5.591630153	5.569395485	5.8161323425	5.601593107	5.6660896455	5.76183996	5.4576135845	5.763398934	5.7680253895	5.526443098	5.3267338635	5.495866952	5.6705406605	5.694331714	5.543654228	5.7170964615	5.43765824	5.319748868	6.0904242005	5.6989038895	5.5777765055	5.128241495	5.3530904815	5.199207048	5.7269562745	5.8117023715	5.526233213	5.333236378	5.06918472	5.298233245	5.8432763185	5.7529571155	5.704025575	5.59979611	5.8615009825	5.5111999135	5.4690813085	5.675688064
ABCA6	3.528652933	3.484943479	3.264180383	3.414519742	3.512692112	3.638306528	3.368764069	3.590416135	3.783438768	3.315193177	3.427559859	3.462998348	3.4402471	3.600261001	3.195606101	3.373486189	3.203485551	3.320798935	3.371613254	3.351398651	3.352695724	3.396870708	3.493196262	3.029194388	3.192188993	3.551300579	3.362478043	3.570740189	3.639065542	3.501193222	3.513692443	3.259998461	3.496445772	3.445613668	3.255992842	3.386470896	3.413678529	3.371260703	3.395285963	3.386292597	3.766849182	3.56574709	3.525663935
ABCA7	8.336006357	8.669207626	8.111653752	8.767442902	8.467687377	8.856224465	9.001464017	8.562166269	8.88897382	9.021012821	8.840796106	8.47589152	8.536623026	8.782003757	8.474265411	9.113956132	8.843845698	8.526745096	8.747385214	8.767230838	8.841733239	8.910456583	8.732085772	8.693515727	9.06294461	8.761436477	8.956000934	8.968637579	9.042291392	8.837875337	8.984450049	8.750420166	8.657829335	8.921149415	8.843687781	8.59277079	8.295000156	9.042305901	8.890694905	8.811615361	8.804313187	9.118930825	8.725977295
ABCA8	3.78556278	3.80810110233333	3.81853912266667	3.92416932533333	3.70760154766667	3.906254274	4.18877043166667	3.75953752533333	3.998015847	3.95909361433333	3.791671111	3.84233074433333	3.784619331	3.93671409466667	3.74787464866667	3.95249293733333	3.767411135	3.84368376533333	3.60229194266667	3.82432755566667	3.855770286	3.98388280966667	3.854056378	4.05061000333333	3.933737454	3.93716090733333	4.01442300566667	3.84747574433333	3.91892185766667	3.733715654	3.88237034533333	3.841190601	3.966409046	3.86856837033333	3.75757681666667	3.67669587366667	3.87023063666667	3.89357308866667	4.10941392566667	3.699326513	3.82831955533333	3.79595445766667	3.79243131266667
ABCA9	3.777226938	3.70523442766667	3.46088650466667	3.88860024833333	3.820853015	3.630145049	3.975015578	3.91625932266667	3.601345806	3.66401165266667	3.65216130966667	3.820972749	3.397860796	3.76031452666667	3.59513202766667	3.610613004	3.65003054133333	3.65323386766667	3.73243150866667	3.67285624066667	3.82239118733333	3.62846546766667	3.605011086	3.81419189966667	3.67503610566667	3.66918495466667	3.77601328333333	3.816901579	3.852344296	3.70508782533333	3.72682353766667	3.68139428333333	3.925286793	3.671936886	3.63478437466667	3.529333164	3.66805920066667	3.663905561	3.59263412033333	3.58412932	3.70180494733333	3.67710434666667	3.501453344
ABCB1	4.9322979095	5.025917402	4.9556946125	4.8759033775	5.2831785595	4.987725852	4.635011367	5.156692005	5.0122743535	4.704055992	4.8455233285	4.8847784455	4.848922639	4.912780819	4.944712691	5.188845284	5.054692956	4.7091796555	5.461312104	5.7925009785	4.945592333	5.1289605275	4.7934020235	5.017852847	4.9161705245	5.06640909	4.988960413	4.932793119	4.855002517	5.0720929005	4.968585031	5.205144225	4.507493849	4.728972124	4.6041600205	5.115623969	5.168447931	5.1559712055	5.578697186	5.2242526815	4.6501929045	4.8791713965	5.010269724
ABCB10	7.27047958	6.856121085	7.137260828	6.645692061	6.9605691	7.03938987	6.754609395	6.963806839	7.032623181	6.520136237	7.080390184	6.893698886	6.429642072	6.8073466	7.682260158	6.646308725	6.55890623	8.180682903	6.591670494	6.687508254	6.868108116	7.043256441	6.914084573	7.090191989	6.770589707	6.857621811	6.552084028	6.343077314	6.351008846	6.581783055	6.545680279	7.127179839	5.455976522	5.415759191	6.804742933	7.491283905	7.179261873	7.187421166	6.675138148	7.092053533	7.078306889	6.27521365	6.743653818
ABCB11	3.617634099	3.5438210835	3.544619773	4.1727240295	3.8477997655	3.757714454	3.8723940225	3.8301651775	3.726087678	3.5496890195	3.567797805	4.0537677415	3.9295483705	3.6744414505	3.7662447875	3.7364201085	3.696065634	3.579157572	3.432131713	3.574859987	3.8112939995	3.8257811	3.574233086	3.978218081	3.7559465875	3.600944242	3.7008800855	3.6738580335	3.6443612905	3.4322921805	3.841836535	3.771023632	3.724040568	3.835608973	3.8058630895	3.5809878875	3.659643544	3.6848726045	3.553444548	3.5977122155	3.7214257375	3.5356323225	3.7342904835
ABCB4	5.42954794866667	5.66856986766667	5.57794567266667	4.97689595466667	5.33660460666667	5.43667059833333	6.00624561333333	5.08957665733333	5.49235032466667	5.15447069966667	5.086524557	5.40391660233333	5.17775114033333	4.82255179533333	5.545783403	5.13399082633333	5.382982591	5.22868317133333	5.43126584666667	5.44148742533333	5.430150488	6.59298548533333	4.657298446	5.428489141	5.05341261433333	5.122693012	5.701891997	5.05952206133333	5.01222878566667	5.21055448333333	6.04813685033333	5.64586251933333	5.17796488466667	5.790292486	5.662637987	5.600092424	5.509179046	5.612944217	5.53248944533333	6.613598654	4.521762942	5.38154919	5.260488591
ABCB5	3.7810785945	3.9669580635	3.886948627	3.86331127925	3.94087280125	3.8342479985	4.14408636875	3.87402868175	4.0294883205	3.90363875975	4.0726405075	3.82404257775	3.7774680095	3.74609205375	3.87748272625	3.80020266075	3.84386885	3.87951062625	3.896232517	3.8935588275	3.91712807025	3.8282878795	3.84781054525	3.8741744955	3.940706513	3.9318168735	3.8724785835	3.91518471975	4.003534845	3.85712230025	3.856020468	3.88506865425	3.9487954615	3.837509571	3.82952577125	3.78376508675	3.749489179	3.8267969865	3.787281867	3.8051194725	3.80390729025	3.81956024925	3.809887871
ABCB6	5.1071684795	4.859613581	4.956926629	5.385471419	5.2412456905	4.9183317765	5.108567801	5.2041829735	5.2140461875	5.0101136855	5.2327100835	4.686646478	4.940004148	5.1921574365	5.325367205	5.2681462105	5.0713033165	5.086680262	5.2085123495	5.3213228295	5.412842443	5.272344299	5.13962829	5.141354126	5.0195813305	5.2517511915	5.342432691	5.26526644	5.2226813155	4.912214847	5.2537076245	5.3721869435	5.301698175	5.2895923485	5.260011698	5.2668458105	4.7984703	5.273771709	5.225346899	5.058668738	4.9256079875	5.2188817985	5.490955436
ABCB7	7.761887547	7.357450139	7.817320394	7.56418098	7.906205934	7.437594988	7.333408135	7.782413401	7.482151156	7.454374135	7.558281015	7.787889154	7.349246877	7.443314257	7.822641159	7.42123371	7.871021231	7.403789523	7.156011226	7.544669469	7.230778743	7.811496061	7.671645639	7.659494663	7.422424607	7.394253805	7.689446785	7.33441348	7.271669207	7.570373016	7.490350928	7.641639372	7.409674221	7.516563187	7.561215803	7.901896888	7.794671688	7.548678354	7.569310202	7.705832411	7.653378028	7.362547143	7.688707216
ABCB8	5.068720741	4.948838592	4.99182321233333	5.08343369966667	5.04060810066667	4.979972631	4.812838068	5.30363445333333	4.824106493	5.23116648766667	5.19939067266667	4.749112967	4.676050132	5.08591089633333	4.68232347233333	5.021293507	4.90079406	5.06805104566667	5.21437147566667	4.979598545	4.92959456566667	5.18627104866667	4.925545005	5.037453	5.04362147466667	5.15137989666667	5.173267392	4.897159755	5.11866421866667	4.92308429933333	5.05306398666667	5.380092756	5.08291764533333	5.117234961	5.04451276966667	5.10193886366667	4.91580649933333	5.05483610866667	4.966111889	4.979813993	5.204748673	4.871353114	4.97015264766667
ABCB9	4.78336630233333	4.853337881	4.66998632866667	4.77044556766667	4.93010024066667	4.78166900166667	4.90225277133333	5.111085729	4.59990150066667	4.521063609	4.87444224633333	4.826567191	4.67409638166667	4.55689381133333	4.46089032	4.75267710533333	4.53870083133333	4.65931703766667	4.60994139	4.68261359433333	4.66804165966667	4.70750819233333	4.72790649033333	4.49216306133333	4.83590364333333	4.60122028233333	4.72483647033333	4.526949258	4.89845825733333	4.520125257	4.483390584	4.48933353433333	4.63305599533333	4.62414818033333	4.69560765766667	4.725631577	4.573166892	4.76393461166667	4.58853520633333	4.71041825733333	4.51847643966667	4.79768374966667	4.59705449966667
ABCC1	7.1805061645	7.3422371275	7.2812220775	7.4321991705	7.296527768	7.23792273	7.2810194795	7.3426835455	7.565771583	7.391825252	7.233730719	7.4828589915	7.3181105305	7.221600321	7.4776890665	7.272108397	7.428028381	7.274397641	7.222231528	7.4076831415	7.610046107	7.4416446165	7.027247843	7.5794593205	7.52735393	7.374921226	7.207928598	7.2781334055	7.428752546	7.271051265	7.2443833	7.3314622585	6.903678006	6.724661334	7.3369437955	7.384485469	7.3279364135	7.331981658	7.5943711085	7.4859718025	7.297916528	7.3169535835	6.9778187725
ABCC10	6.93202833	7.077005625	7.560928772	7.3346551605	7.566153823	7.353156861	7.518219244	7.2769850605	7.45186173	7.500889884	7.6030748425	7.3938456475	7.293909658	7.21031282	7.1492615575	7.600098175	7.4535913125	7.035520651	7.661250273	7.7072077265	7.6992046465	7.595525649	7.4980339105	7.6688537275	7.507752341	7.3453923345	7.8762056195	7.620450446	7.392748066	7.562145685	7.705630892	7.7070003225	7.141341233	7.506134883	7.528526287	7.5548334345	7.757150488	7.424119481	7.571308529	7.563465259	7.3223788965	7.5894507265	7.5656709495
ABCC11	4.574903103	4.480609909	4.3391733735	4.3888974565	4.2957816035	4.4399620525	4.489766197	4.071106719	4.634242659	4.498683763	4.349182794	4.623959416	4.1681554585	4.481251442	4.572973006	4.4426175585	4.469215657	4.5842015495	4.417015385	4.27372411	4.5310788065	4.490143736	4.507738078	4.3518128025	4.5655421765	4.365773555	4.3005510085	4.3211936155	4.646319859	4.5896219905	4.551001443	4.4502408615	4.441652983	4.38182669	4.6298444295	4.3694090585	4.209867005	4.3070102065	4.248608866	4.446936364	4.5164612035	4.5821829555	4.5055372825
ABCC12	3.7231718705	3.6856221665	3.6648274255	3.679884998	3.4626618575	3.7531824645	3.5848437825	3.635114714	3.8107756265	3.666724221	3.6209200755	3.6960033	3.694669476	3.623549754	3.716289881	3.507094593	3.5196374395	3.812458777	3.850962898	3.6300719745	3.7036416605	3.49546339	3.924542562	3.6342072115	3.8631856805	3.8596541785	3.749779314	3.809630754	3.4369490285	3.549491962	3.645883318	3.8539723945	4.0332878685	3.6827498755	3.8262218555	3.6366487295	3.6600593605	3.722407259	3.49232118	3.658147604	3.522105706	3.6326661725	3.810181586
ABCC13	5.00616992	5.62830983275	5.27834340525	4.7049541725	4.63426640075	5.3073939805	5.12701367525	4.79477223925	4.70778561825	4.7830197445	5.7885808645	5.18038018875	5.13433273375	5.009628036	5.26686222575	5.88765208725	5.4534464435	5.345879751	5.116109043	5.02563094875	5.441415425	5.23218188525	5.008978591	5.0051033405	4.81219005925	5.04466008625	4.8711365935	5.54816535675	5.61782905725	4.5766083005	5.62932262375	5.636644027	4.9646100915	4.2635494195	5.344744401	5.14062457075	5.1976902625	5.2630680435	4.790514157	5.29176447925	4.87724828675	5.61786696475	4.468079427
ABCC2	4.578871919	5.060708768	5.129885094	5.197256779	5.193923387	4.687231736	4.334274857	4.228166881	4.58141412	4.938628207	5.288080566	4.32402636	5.000510161	4.573764292	5.024034929	5.096764538	5.01043735	5.435121626	4.930475683	4.720627626	5.459665274	5.098380572	5.141163698	5.048006185	4.877596345	5.013157299	4.564257203	5.061493252	5.21255916	5.151325263	4.918133933	5.129210321	5.088590482	4.718954696	4.990443763	4.976218265	4.962593938	4.825107049	4.548032295	4.949381514	4.875014919	5.239697755	5.313715323
ABCC3	6.053264827	6.141863413	6.179144688	6.1675500346	5.8372351422	5.7770735378	5.8186222572	5.5953349842	5.9535528108	5.9483317216	5.9394778296	6.0400685586	5.847622334	5.7590497202	6.1878438754	6.2860900014	6.3644699548	6.2592383124	5.7888543446	6.0058756934	6.3507616474	6.2615077614	6.0050346902	6.3339445146	6.0583255998	6.0515916076	6.1050184182	6.604489887	6.2513699602	6.0458878514	6.0294022778	5.8979778488	6.1368408844	5.8640804778	6.564601958	5.9927385478	6.026374842	5.8745795438	6.1290000044	6.0991187492	6.0375129644	6.6413697262	5.9872571304
ABCC4	5.23455536425	5.4645563575	4.8077985805	5.04523954375	4.798133994	4.82687011325	4.64273659075	5.11964295975	5.05080092775	4.83430218025	5.728891748	4.66327234725	4.8211434665	4.9102915315	5.5754130295	5.194396116	5.41148209025	6.042571414	4.73764832825	5.4562461465	5.5894456275	5.45285722175	4.880468273	5.5212376145	4.92834860875	4.80927736025	5.133586556	5.22899833175	5.5324888365	4.7511118875	4.895270569	5.088762964	5.3490477945	4.53403386125	5.40735236975	5.44768619575	4.9928634645	4.93594194825	5.405996131	5.51571086175	5.11663379575	5.02511768175	4.7789277675
ABCC5	6.205596761	6.522982225	5.98521314333333	6.232708014	5.92041673433333	6.24464355966667	6.261532281	6.29237540166667	6.35812775766667	6.42730063633333	6.67629300566667	5.91615398033333	6.303598796	6.44086869	6.46969041766667	6.49879505766667	6.343326645	6.884454947	6.28127327833333	6.680286081	6.49546055866667	6.33378437966667	6.32204028866667	6.479269124	6.74602421166667	6.33642294933333	6.209068281	6.33079736033333	6.54799144366667	6.48624425933333	6.53572785866667	6.54195723333333	6.29150362066667	6.249603365	6.740826781	6.38956739966667	6.17645481666667	6.45878256733333	6.66954141133333	6.33678541533333	6.26273954466667	6.321399297	6.481756063
ABCC6P1	4.032864032	3.77032784	3.854646488	4.364777815	3.32558796	3.63308951	3.749655716	3.81664686	3.319713905	3.558432051	3.706335134	3.728290944	3.284174087	3.512464732	3.549131739	3.630606644	3.617119767	3.523366603	3.573061101	3.329702743	3.516989165	3.616318463	3.741881235	3.454880288	3.639306815	3.758591806	3.432714524	3.462981361	3.780703622	3.524039799	3.498734063	3.494030689	3.696380134	3.783241568	3.621370662	3.467494043	3.629084844	3.469563614	3.314979459	3.415170851	3.33907413	3.601406845	3.436739186
ABCC8	4.8353874955	5.137870535	4.5761835005	4.6462155755	4.7320134545	5.0890253265	4.778721347	5.0331873165	4.843413266	4.889914816	5.053889833	4.552316941	4.9071963885	4.745769993	5.047070864	4.9893162685	4.853892771	4.794174731	4.6406552295	5.155302526	4.957098101	4.83195377	5.238037661	4.9123839135	4.8672876	5.207373115	4.6851429855	4.8879885085	4.98892358	4.957478686	5.049444319	4.917924635	5.2612008605	4.9849331265	4.793623819	4.8436365185	4.6336090785	4.951307191	4.829381684	4.7036416555	5.062350401	5.103646909	4.8567853575
ABCC9	3.565496604	3.8243040746	3.6414330722	3.7461025302	3.5948617618	3.6198325706	3.821282777	3.8976876386	3.7081089862	3.7034058844	3.7119790034	3.9161290914	3.856355709	3.5381311726	3.6340823854	3.6556225768	3.7804123148	3.6927193906	3.6550360016	3.7747171692	3.587337147	3.677412632	3.7536421198	3.8504561502	3.7337967282	3.7646513782	3.8243626036	3.618701064	3.7529146964	3.6288335924	3.7263215624	3.7969811214	3.8518427014	3.6579618692	3.7226459036	3.6130459942	3.5921271232	3.5909764438	3.6211816718	3.4661173792	3.848450926	3.648821325	3.5908164478
ABCD1	6.082244727	6.309185998	5.76881565	5.942332898	5.526526196	5.697857847	5.510414198	6.248739247	6.116212142	5.563970584	5.512740323	6.269754244	6.082084271	5.685365729	5.696110869	5.761388101	6.094808106	6.109334024	5.976218052	6.004759232	6.101447898	6.210843437	6.629461744	5.522305522	6.166624332	6.168308563	6.215255826	6.176329678	6.025956063	6.146024604	5.828798156	5.985334905	5.998305563	5.844117695	6.073062186	5.862813952	6.012864975	5.688958924	6.102291453	5.790225856	6.199020077	6.126788105	5.996841215
ABCD2	3.489609561	3.401779282	3.419531204	3.416740386	3.505181571	3.465053635	3.252414791	3.508742129	3.512684969	3.385997732	3.413068568	3.410885499	3.274075775	3.541409296	3.668308864	3.284903784	3.292168405	3.263899482	3.463655933	3.638153089	3.425452667	3.485460718	3.28374515	3.622040526	3.332744321	3.300978705	3.56732026	3.195283812	3.257138043	3.540645309	3.113290655	3.333439747	3.399382599	3.369031555	3.13278246	3.911234692	3.258054813	3.440808316	3.699017026	3.539943513	3.420806513	3.363451348	3.492507514
ABCD3	6.52352821	6.273414672	6.5111349545	6.1932031625	6.187823151	6.205146095	5.8131593395	6.239245023	6.208909756	5.867720487	6.0151076375	6.1656032565	6.288339241	6.253241157	6.2973890445	6.121738798	6.1634094255	6.3496573405	6.4466562125	6.3176161785	6.2138997595	6.158771789	6.1435481995	6.5125940785	6.33546015	6.0889362025	6.0960143465	5.904491922	5.98409457	6.0108113485	6.02035666	6.535469869	5.873581464	5.8458645615	6.179756702	6.5221357335	6.4346164315	6.227210732	6.085913622	6.26997275	6.3726501525	6.007219131	6.328302063
ABCD4	6.0184397185	5.837573285	6.0730577885	6.067019826	5.769738126	6.181122774	5.8932726295	5.8284963255	5.827275618	6.06175897	5.997915329	5.8740788265	5.9909514975	6.0883227855	5.892841519	6.0263319455	6.0090679065	5.9636032145	5.8348528385	5.9291331085	6.0847895415	5.9887358785	6.035492695	6.262049103	5.925756889	6.0762382225	5.998027471	6.013844972	5.83145062	6.0666597815	6.135949598	5.870696718	5.8512182155	5.734901011	5.8026686965	6.095164433	5.8803030245	6.0745861125	5.8822197695	6.123670379	5.7784428025	6.1676766775	6.072256249
ABCE1	7.772886728	7.503184551	7.7517040855	6.938666016	7.4922582635	7.3099299355	7.268103958	7.43682533	7.474403817	7.3033720495	7.5045641025	7.2669038	7.110226803	7.1998160115	7.8731987055	7.0767786865	7.2457049485	7.398988156	7.0391874605	7.299595219	7.2543628475	7.283242524	7.368406595	7.4629522765	6.9821913565	7.3490983455	6.9899697555	6.9011890285	6.7374303055	6.981941523	7.0470589095	7.604230951	6.617855895	6.892345888	7.018213577	7.85653373	7.8042627755	7.2850327515	7.3883354455	7.4994067345	7.43244846	6.920070815	7.255485914
ABCF1	8.553724542	8.454118193	8.403216175	8.57577036	8.686972836	8.553487749	8.540464899	8.746487261	8.450128874	8.558751722	8.549684363	8.643133535	8.489774545	8.415175692	8.347385978	8.606708824	8.738420939	8.334291244	8.4979018	8.854586508	8.512955779	8.678390896	8.508362361	8.752008155	8.471118031	8.351273003	8.877202788	8.626702638	8.552446361	8.532992085	8.563629952	8.515077951	8.299675451	8.288104346	8.522686473	8.58141306	8.710034027	8.383579605	8.795565499	8.695656601	8.504590652	8.602514055	8.518514837
ABCF2	6.340286845	6.5283790924	6.4722595082	6.3728952574	6.3391977188	6.3422245792	6.1369489398	6.3222829062	6.3935234538	6.6298032146	6.3920512074	6.3104507748	6.274112725	6.313175032	6.2902508472	6.5175494508	6.5061840364	6.321379125	6.5273099146	6.6372518964	6.3648070336	6.6147409224	6.303169022	6.6295193558	6.4880734838	6.266632099	6.5261680618	6.4523802392	6.4858853344	6.500136453	6.5660416314	6.5285604202	6.4292808514	6.4942574808	6.4785340942	6.4653034164	6.4869507062	6.3348659144	6.5833162776	6.678727769	6.4138367704	6.44531231	6.4947968914
ABCF3	7.421223941	7.475545079	7.5944015	7.512193885	7.328777064	7.457255624	7.387716823	7.245032035	7.544295225	7.464526033	7.402975106	7.514607085	7.248754771	7.544232217	7.137664014	7.485176616	7.328216501	7.314631258	7.676226538	7.55979128	7.674989413	7.662666253	7.538426747	7.656968143	7.53046031	7.294263887	7.817990008	7.747829066	7.666112291	7.632294349	7.547876895	7.490578488	7.463589683	7.68108973	7.531553746	7.369193993	7.592347914	7.455167485	7.614236634	7.857760284	7.643409401	7.612109847	7.490580817
ABCG1	7.3372306715	6.885133257	6.87928135825	7.16349469275	7.5466452115	7.268745077	7.33096570375	6.6996395495	6.71180741475	7.40653010275	7.13809316725	6.1527012255	7.50203636775	7.367179436	6.718162314	7.16287123175	6.80112825725	7.74352727575	7.23341414725	7.7396190125	7.70424971725	7.02098475975	7.31615771025	7.1895720635	7.59646055875	7.30002688625	6.76046255475	7.36858126225	7.5177421615	8.16850839675	7.48905255775	6.69381015075	6.9650152555	6.4044320385	6.96009565525	7.60913314825	7.1065196045	7.41688702375	7.66394457275	7.07011237325	7.48273215975	7.405001817	8.27090344525
ABCG2	5.077200783	5.959956772	4.9844554	5.208214161	4.642075749	5.091920668	4.709453034	5.243360871	4.803672145	4.538308802	6.391104212	5.179432112	4.872927771	5.053037132	5.516896631	5.189585128	4.59652282	7.195553924	4.990138958	4.740958174	5.580157051	4.880406413	4.978614933	5.302373883	4.486211047	4.754977882	5.696107144	5.400229745	5.331491823	4.451290603	5.16093356	5.347939782	5.515253592	4.489797717	5.405656477	5.345280586	5.118771814	4.549424196	4.848358777	4.625889611	5.354007244	5.42879358	4.509529823
ABCG4	4.938589456	4.871555808	4.745732151	4.970150496	4.881436197	5.41705423	4.967980979	4.957824628	4.999294552	4.568754492	4.645547465	4.506695447	4.612334755	5.244273321	4.986634299	4.827329557	4.688809632	5.129587427	5.173029982	4.953469301	4.831871614	5.061187223	4.945362456	4.670725572	5.156220192	5.166655833	5.098681423	5.129442687	4.799622234	5.038303078	4.739576194	5.01917544	5.257433008	4.71857638	5.120832509	4.881754074	4.877049513	5.062506255	4.922541838	4.783064826	4.90740037	5.163672577	5.090702476
ABCG5	3.693261653	3.693074195	3.559700501	3.404085839	3.731278719	3.928758682	3.941187664	3.62208666	3.502366756	3.671528244	3.982119831	3.801968996	3.586945432	3.735807201	3.741427815	3.644230526	3.838949289	3.627225448	3.376928288	3.601497842	3.429274744	3.575503838	3.399528594	3.829929638	3.722234127	3.412286965	3.983529619	3.643851775	3.77910154	3.724652795	3.985924066	3.782987016	3.72647459	3.858602532	3.425598873	3.832862493	3.720758072	3.970103381	3.643097725	3.284754464	3.717415295	3.867721687	3.592005973
ABCG8	3.886882344	4.409347928	4.096455201	4.165118871	4.308734099	4.288342096	4.169928269	4.0418945	4.323131295	4.525163935	4.5204831	4.257771835	4.821274484	4.349994267	4.315254286	4.377877204	3.785496302	4.198393119	4.107441756	4.218579436	4.469122333	4.131919057	4.354212165	4.16554931	4.229245077	4.237761312	4.249326634	4.603627046	4.648636701	4.085105688	3.877418937	4.299673434	4.15937302	4.428080824	4.131433901	4.234969235	4.029855162	4.418270061	4.122631049	4.016803528	3.820869996	4.24181197	4.113467069
ABHD1	4.60549992533333	4.66190869066667	4.44327272	4.62363977066667	4.39864351933333	4.646202577	4.90344580433333	4.768465516	4.60907569366667	4.33074698933333	4.57712969266667	4.48305129666667	4.58265796966667	4.46776414166667	4.57223824866667	4.68060941466667	4.71999207933333	4.50101262133333	4.55919625166667	4.67358876866667	4.66891230566667	4.73139381766667	4.55479363233333	4.569131909	4.52292098266667	4.71467539933333	4.60096885366667	4.675133472	4.72057728133333	4.508876688	4.58377557033333	4.65402448233333	4.90539261133333	4.58291074733333	4.524113865	4.50065710266667	4.59511540766667	4.66443563466667	4.566645074	4.46693626766667	4.44985694033333	4.48103914333333	4.71606145133333
ABHD10	6.862563982	6.958661256	7.1149321905	6.6292506865	6.690553624	6.994474882	6.974777017	6.8547999385	6.887848265	6.6676733945	6.7524265565	7.0599818735	6.38901444	6.644712819	7.584858354	6.4779676605	6.8763641825	6.796622407	6.7526839495	6.6935763485	6.714269131	6.774382795	6.8412600175	7.085903015	6.499999623	6.905535112	6.3612604575	6.6649441475	6.450053946	6.5203563335	6.5842558005	7.1495869775	6.388754012	6.4570903535	6.7472635405	7.1603064855	7.280217185	7.0397690395	6.8625115515	6.930682935	7.1444112865	6.6866174065	6.6428984845
ABHD11	5.85125855366667	6.087365368	5.884804355	6.10262477366667	6.062250973	5.94761270866667	5.901985109	5.754705009	6.13351758233333	6.05935234333333	6.04510033166667	6.177842774	5.98255945066667	6.058384317	6.18189695233333	5.89644598533333	5.96015251633333	6.231176541	6.160624554	5.855911611	5.94615642633333	6.08105575266667	5.87452827633333	6.00726196666667	6.107010638	6.125879915	6.030287271	6.13547312666667	6.29355161333333	5.99236203066667	5.947741943	5.94486960866667	6.04673273733333	6.04334316933333	6.096057415	5.861003057	5.876331785	5.907247195	6.03271187766667	5.92766698966667	5.88861029033333	6.21561263066667	5.960981864
ABHD12	6.49452230133333	6.18283322933333	6.33064528966667	6.64289788833333	6.32803942766667	6.32879532633333	6.05765384366667	6.468630669	6.53355147033333	6.36220851433333	6.21724163	6.417846704	6.196607488	6.47952643	6.33614858733333	6.54184827666667	6.45590381966667	6.32516749733333	6.47835025833333	6.185498279	6.28459977466667	6.162063591	6.34569939133333	6.571767941	6.50675402533333	6.46092799133333	6.66275764033333	6.452507643	6.23341760933333	6.38097953333333	6.686216429	6.48383964466667	6.51636903266667	6.421412734	6.489674138	6.34831247366667	6.35534570966667	6.31808821833333	6.28857752166667	6.34072663566667	6.36261685233333	6.51808349066667	6.40760769633333
ABHD13	5.231426459	4.7067145435	5.3036368335	4.3863618485	4.8191635395	5.2643951505	4.830420849	5.046529745	4.9318792665	4.7747498265	5.2451305505	5.04688432	4.9711440245	5.215276544	5.4514331295	5.04135113	5.0516679315	5.0603561195	4.5117259125	4.771115705	5.013849163	4.890259107	5.270832761	5.15820205	4.822504004	5.2563426195	4.1854640105	4.602702992	4.659148981	4.83127249	4.5130896525	4.9295631365	4.448124957	4.500471845	4.9268748515	5.595451918	5.3799095105	5.485205006	4.766661906	5.139244817	5.3266117175	4.4171900675	4.909109654
ABHD14A	7.97600009	7.647847612	7.879055805	7.832685615	7.906078589	7.507801579	7.595227889	7.889825463	7.756434772	7.763625589	7.733552998	7.611404082	7.757972224	7.770293161	7.483450571	7.722126917	7.86166475	7.577528915	7.943946428	8.024324901	7.606848526	8.064712484	7.607532062	7.893884273	7.758099522	7.474142003	8.117937563	7.769325888	7.595525633	7.829521876	8.092398177	8.004576984	8.286962467	7.903606861	7.644711749	8.203064848	8.030597968	7.633991692	8.080296179	8.118836004	7.561508728	7.741691867	8.136793009
ABHD14A-ACY1	6.173852143	6.18886339	6.281742471	6.920294028	6.196377056	5.857994358	6.036756796	6.261620226	6.199805948	6.149199395	5.987115861	5.811607378	5.992410238	6.038866026	5.643814989	5.94540501	6.183223884	5.870850289	6.209504841	5.831329429	5.841295648	6.083348353	6.044478128	6.080889704	6.074279352	6.499010978	6.486149857	6.252657619	5.734918587	6.297449761	6.10597503	6.202997642	6.178085905	6.240215386	6.470876959	5.824003536	6.130304027	6.250595165	6.422186879	6.350064565	6.222380935	6.029217392	6.186868973
ABHD14B	8.176892683	7.721417699	7.852567196	7.890717139	7.79229735	7.583589362	7.76437225	7.711545788	7.850729927	7.881697896	7.939376472	7.732255313	7.729514988	7.953436241	7.517000548	7.836940037	8.24288736	7.77875142	7.984123142	7.954640492	7.877812378	8.119532648	7.634912225	8.058391698	7.97008156	7.686841837	8.263005514	7.79489339	8.09061884	8.138832673	8.021070538	8.164956559	8.403859026	8.276360751	7.79412217	8.159089266	7.926448771	7.597406723	8.078510057	8.236412971	7.638345371	7.803986396	8.021840531
ABHD15	6.350313845	6.699087941	6.801182125	6.697353377	6.712398222	6.544933485	6.475002018	6.552528524	6.659766963	6.355409078	5.829267664	6.370337042	5.926381938	6.510607121	6.2736912	6.12586145	6.192993513	6.172941471	6.371752269	6.705098035	6.239297311	6.895957917	6.209058075	6.937564048	6.306164357	6.146443309	6.740334465	6.636310144	6.087701282	6.599646241	6.617596895	6.511359227	6.066700076	6.061262571	6.50816623	6.818200655	6.817952916	6.809951634	7.007343295	6.960126164	6.473361558	6.420523868	6.750840074
ABHD16A	6.6689365565	6.73118551	6.5774712095	6.6605502085	6.6418653495	6.8410492745	6.8041812805	6.6358020575	6.8116032595	6.719136305	6.61826558	6.772100528	6.619202597	6.7980606865	6.509261269	6.780690004	6.6105158765	6.988198021	6.7659303005	6.858700188	6.79332055	6.7541797955	6.7718830795	6.799655559	6.722647656	6.947937483	6.7102406955	6.7386211655	6.706289781	6.7513357345	6.706996613	6.6148774245	6.756086163	6.6715281825	6.723210874	6.849999992	6.81380942	6.6260575445	6.7497822205	6.6651827545	6.7732922095	6.9701818415	6.743423701
ABHD16B	4.457272835	4.491633127	4.3980374	5.085786347	3.944632072	4.564034537	3.46590621	4.764312402	4.328163915	4.188573353	4.049789597	4.254858966	3.907535408	3.90180784	4.193822854	4.261749006	4.409395553	4.050068941	4.255733426	4.447975562	4.244138737	4.022231423	4.477672383	4.083878229	4.181270833	4.433484315	4.480095959	4.193841638	4.294285151	4.493462665	4.485200256	4.449647803	4.591119153	4.619109589	4.286225218	4.141573007	4.18650884	4.427497325	4.369141321	3.969133647	4.356667294	3.986890663	4.218908766
ABHD17A	10.05261337	10.1354187	10.16508967	10.45930347	10.0119553	10.10645706	9.656403158	10.20627401	9.978641883	10.33222911	10.14372095	10.23272293	9.903583469	10.33946102	9.742669512	10.18520346	10.22930371	10.0271	10.43941376	10.48327726	10.15280868	10.49959364	10.10067084	10.41432415	10.19763088	10.17015386	10.78602307	10.25084604	10.08305199	10.3301209	10.42678452	10.28373984	10.39309517	10.07851873	10.03634965	10.30218419	10.47444183	10.14688157	10.44661153	10.3036743	10.00917198	10.20597642	10.16464296
ABHD17B	6.30195437833333	6.122702038	6.06810655366667	6.18501075533333	6.23499142033333	6.279726747	6.380963496	6.52209790166667	6.179056849	6.0630171	6.08425568066667	5.957928454	5.99878623533333	6.06418568233333	6.274308174	6.00703212866667	6.208453179	5.85076580533333	6.21243754733333	6.09980384433333	6.34522592433333	6.28711465233333	6.361753445	6.27994348966667	6.235990366	5.987131496	6.21602293733333	6.05111805066667	6.14211504933333	6.09748077233333	6.101078861	5.867435268	5.76967423366667	5.79974923733333	6.081575226	6.10667298233333	6.30103337333333	6.29363433866667	6.07641676733333	6.179227772	6.09817087566667	6.028670731	6.209502584
ABHD17C	5.482076642	5.157292354	5.473489254	5.053766975	5.604654352	4.922785536	4.787436322	5.220553284	5.024462763	5.229004408	5.169785042	5.031814461	4.914489305	5.753400257	5.682262644	4.994321439	5.199063801	5.45560186	5.368038623	5.760822381	5.349064268	5.954551946	5.836106623	5.213389568	5.936516281	4.976741181	5.672381905	5.314309172	4.762769171	4.924600019	4.852458656	5.324433299	5.143156737	4.291150843	5.628342493	5.600460728	5.468529918	5.025770589	5.953389941	5.695456004	5.794006983	5.52858561	5.183388094
ABHD18	7.45231465266667	7.203199655	7.36210587233333	7.09047217033333	7.29794100133333	7.35142722033333	7.31598403466667	7.03969839233333	7.25805778766667	7.458909908	7.57141193933333	7.37633169833333	7.07970903266667	7.43897621233333	6.97090412433333	7.406296899	7.34569650066667	7.22051757433333	7.38699797033333	7.404344248	7.09434332133333	7.52158386666667	7.21173008833333	7.138574807	7.495364042	7.38341461266667	7.49455150566667	7.435516723	7.11634208633333	7.48625889333333	7.44671252	7.79797108433333	7.25398699633333	7.83353584766667	7.47266823733333	7.385299192	7.406323551	7.51474600966667	7.46734506266667	7.51148060766667	7.51816042033333	7.48739209733333	7.72418322166667
ABHD2	7.76169854166667	8.01099462233333	7.806518209	8.5274032825	8.10085446133333	8.52724893783333	8.44703575116667	8.32695077966667	8.40915122416667	8.3272297775	8.33963997166667	8.45589755316667	8.47462831066667	8.75005452333333	8.27726440166667	8.46787003666667	8.1907548575	7.95039702316667	8.69474966466667	8.50947240466667	8.3543075665	7.883197946	8.30895894316667	8.31789979866667	8.73422419233333	8.2477884255	8.15063419633333	8.43272332433333	8.18656986133333	8.35134488283333	8.42960763433333	8.0346860575	8.16156656033333	8.63559020933333	8.5576468235	7.66840829183333	7.69432515783333	8.552028163	8.42534959983333	7.947918629	8.33215838416667	8.3714366445	8.47975060766667
ABHD3	9.57273129	9.243875305	9.493716134	9.224440828	9.52492656	9.764788767	9.904960914	9.731014902	9.53806957	9.504464619	9.269445527	9.905970583	9.564734071	9.656813169	9.955967281	9.152254054	9.460381045	9.899394748	9.433560854	9.395753352	9.539354159	9.40688127	9.900363901	9.658473788	9.564276029	9.773548758	9.122056128	9.237086788	9.127010574	9.774223167	9.359025774	9.427614095	8.082170051	8.25493591	9.680138212	9.831601644	9.637403068	9.716438511	9.380184275	9.484387145	9.622940723	9.444777135	9.839251256
ABHD4	6.498186684	6.833432419	6.531291646	6.820211103	6.5801157635	6.7277813765	6.787935952	6.8686295275	6.9660099735	6.571765964	6.7419811655	6.6110415055	7.111700046	6.422714116	6.5097946725	6.685162337	6.8776324295	6.7744362875	6.7268443695	6.7470274855	6.8275492585	6.526233572	6.658025239	6.8857517535	6.7492835605	6.7304370315	6.623597022	6.7730665115	6.978430755	6.708852392	6.480176589	6.440841133	6.7873812355	6.66786201	6.9022419015	6.671247587	6.54148814	6.688719595	6.465311297	6.774157211	6.8297151935	6.8260684315	6.5991068495
ABHD5	7.33344472475	7.50572832475	7.17495387975	7.65663648075	7.58055667775	7.90338219225	7.83911623675	7.5490869995	7.65454367825	7.71653917125	7.7099250205	7.48332711325	7.9729106355	8.14539294625	7.51089226525	7.79042362625	7.40170001225	7.82497616475	7.67892931	7.81928596225	7.897333933	7.2774333415	7.71451961175	7.751557391	8.1688894905	8.28874382275	7.39611461625	7.6673167675	7.69222565325	7.938431194	7.74149913575	7.33471083025	7.3611362745	8.154790573	7.69499975575	7.34540805425	7.2446600965	7.834829628	7.66845057675	7.4293005525	7.94543192775	7.56894320875	8.0524468005
ABHD6	5.42680327075	5.47142840675	5.5235872765	5.42799954825	5.23519054375	5.30634018425	4.930715045	5.186950232	5.13795653425	5.28599894425	5.191541914	5.169054909	5.29336056025	5.32096881425	5.07793707125	5.17007733925	5.13425206875	5.17362689825	5.3141301675	5.3112618145	5.26869336975	5.343315295	5.4604764375	5.55273237975	5.22810804625	5.23710258925	5.24894539725	5.31835715575	5.22019832275	5.34687912625	5.34252009025	5.3798743275	4.8783219445	5.014124749	5.2838039565	5.181283482	5.48561958025	5.5258532375	5.43621075225	5.3387443505	5.21599704175	5.45519892425	5.30276978275
ABHD8	5.057094818	5.131330264	4.711702897	5.064182165	5.104847743	4.956924607	5.130177533	5.490332581	5.226259297	4.931565225	4.719555637	4.84344157	5.211790897	4.674842389	4.80645015	5.270402166	5.546886755	4.923297236	5.353940864	5.085164934	5.115688083	5.393098837	5.797226293	5.070374086	4.967766308	4.999553114	4.810249494	5.245076803	5.271720262	5.307085268	5.145393082	5.136686783	5.360175735	5.195594151	5.027281792	5.292482742	5.388858242	5.034302008	5.292110397	4.98806161	5.072710426	5.219905236	5.079827121
ABI1	7.52375764933333	7.47842067633333	7.49382144266667	7.39574715333333	7.62663791933333	7.497408905	7.526819034	7.53701168266667	7.40618109333333	7.49074278166667	7.43492670266667	7.622432162	7.62478867466667	7.38321434866667	7.75175094966667	7.325336057	7.317229891	7.47136907866667	7.306990026	7.580741474	7.34660391866667	7.40359341666667	7.44596243	7.53855182066667	7.48227354866667	7.535071592	7.19752445666667	7.30554208266667	7.183061899	7.31412842	7.19980778866667	7.251068606	6.903888821	6.986916118	7.26747234133333	7.64451579433333	7.421407956	7.546531661	7.42612275333333	7.38468175066667	7.41366111666667	7.104430373	7.55707331633333
ABI2	6.130878342375	5.92001585875	6.13360313225	6.0688700975	6.07843478825	5.923920104375	6.11226693975	6.108071431375	5.970745478625	6.056815710125	5.93652352625	5.91640554075	5.906456888375	6.047065293	5.99611238375	6.045083716125	6.209301956375	6.03835963725	5.9694988885	6.096625543625	6.075976681375	6.018240342375	5.984084201375	6.222288618625	6.0970898805	5.8898342745	5.977112650625	5.969353894625	6.102124382625	5.967184914625	5.94826478875	5.948274202625	6.05815029225	5.845606962375	5.8715029885	6.141527830875	6.05049995425	5.8486676935	6.111011019375	6.024434055625	5.94375259475	5.998128378625	6.00001529825
ABI3	8.014936995	7.881607213	7.806640004	7.975791142	8.00361014	7.722558429	7.436875226	7.999376234	7.859137947	8.201601634	7.721915431	8.24361452	7.821859474	7.901226086	7.735683053	7.834689239	7.866809519	7.889455467	8.128276952	7.969011869	7.663060747	8.007024008	7.910754742	7.977521068	7.991447791	7.929533502	8.396531104	8.130025846	7.628104518	8.089792786	8.136868405	7.743196598	7.946128745	7.356331401	7.98669314	7.864455794	7.993531127	7.717288465	7.943258438	7.788721437	8.187183784	8.16351972	7.750334669
ABI3BP	3.51932980533333	3.365264185	3.47750851833333	3.454673686	3.41989320166667	3.49407979933333	3.40170230166667	3.57505040666667	3.394704323	3.39007094333333	3.49218832166667	3.429442163	3.38041748033333	3.51073430666667	3.135209832	3.28071180133333	3.49010430066667	3.440837616	3.48429494833333	3.48453744233333	3.38415397933333	3.44305599666667	3.48797892833333	3.318066879	3.429526095	3.344311658	3.41683278133333	3.38112194	3.49031138033333	3.477948169	3.386796243	3.30810298733333	3.51602696033333	3.319761633	3.38251623366667	3.41319289166667	3.438356948	3.452474876	3.527281427	3.24321798433333	3.56741300766667	3.538600422	3.34187953733333
ABL1	7.454176366	7.644122105	7.547464838	7.611516028	7.523002321	7.675403044	7.561813359	7.669014402	7.256029084	7.678687238	7.533325103	7.461284892	7.546062524	7.199027312	7.513395953	7.57402105	7.447247562	7.404747382	7.426663938	7.820013603	7.796007064	7.639639343	7.419528878	7.595168524	7.479204348	7.107537003	7.579557992	7.482720514	7.383062396	7.6866895	7.490764306	7.379313502	6.840533876	7.367143396	7.567803483	7.346420492	7.657893377	7.376278186	7.907043251	7.610758064	7.667256728	7.742648906	7.31536499
ABL2	6.10774288033333	6.00388161033333	5.80259565733333	6.20883762433333	6.03447471833333	6.32532372233333	6.211474042	6.229181033	6.068054551	6.146631139	6.04795346866667	5.94201204733333	5.94071051466667	6.120685553	5.75108662866667	6.04141183233333	6.28170437733333	5.97442490233333	5.87324017333333	6.01115217466667	6.04751109433333	6.36751549033333	5.89781440633333	6.07890048566667	6.041998789	5.997821342	6.03448810366667	5.98245233433333	6.02615950766667	6.01558559933333	6.140792986	6.18719953833333	6.17250198466667	6.13366553533333	6.258109352	6.04141102	5.961680347	6.163803079	6.19993033433333	6.23284849666667	5.76435874766667	6.24160829666667	5.92287293233333
ABLIM1	9.2348789245	8.958708303	9.03883785	8.8977406885	9.1738938225	8.69796699	8.926824043	9.175532697	9.0698834535	9.1012958655	9.207019486	8.3593640965	9.1628010635	9.151394158	9.0344713925	8.9182221505	9.641187538	9.094749608	9.0626282105	9.2438004325	9.4557531955	9.431242369	8.3514465325	9.416616444	8.7873785225	8.626724532	8.9864638425	8.9445795245	9.0870966515	9.0899451965	8.6400888245	8.6273533815	9.092268252	8.868869323	8.0868988545	9.2424162975	9.1422661635	8.6175354945	9.1314422255	9.348282859	8.3215317825	8.8799114315	9.0322378595
ABLIM2	5.2572634164	5.2512915726	5.3005622282	5.5206067678	5.3639110366	5.2855400368	5.2793538016	5.3582527542	5.4727615652	5.361935468	5.356468509	5.0770041562	5.3477911738	5.2816612742	5.219749516	5.3607538938	5.3794940196	5.2573563292	5.3498743264	5.4839673132	5.271110935	5.2005669124	5.2799255948	5.3096141778	5.4724653308	5.4628988748	5.2668096982	5.4786130396	5.5126868958	5.2845764898	5.4131121358	5.1929771766	5.5507096174	5.1927743898	5.2342931078	5.1790154122	5.4030895078	5.1651126726	5.2359165324	5.2639957622	5.2686920372	5.1714908022	5.2597827336
ABLIM3	6.511880311	6.374249368	6.028250704	6.400564355	6.251308226	6.118741149	6.307034822	5.901178644	6.497560082	5.992399967	6.161378403	5.763088676	6.457315973	6.261066924	6.698452333	6.64206545	6.284822409	7.070616211	5.900484633	6.744103104	7.157015601	6.34196549	5.982988611	6.873220155	6.928872907	6.613251664	6.720795344	6.966516737	6.728628407	6.505992546	6.397947592	6.16389021	6.484285991	5.71167048	7.169944425	6.686085203	6.200511741	6.210571952	6.868127892	6.557010488	6.179321194	7.006234392	6.138441692
ABO	4.62853953033333	4.646498491	4.673684634	4.749081611	4.33857598033333	4.81633877566667	4.51349985566667	4.61260045933333	4.72039005133333	4.640236445	4.57450025933333	4.62425254233333	4.461220691	4.902128661	4.75635675066667	4.665036311	4.483522814	4.707774769	4.60519102333333	4.68377764666667	4.642893837	4.451726555	4.72250100566667	4.51098694333333	4.82012881766667	4.744029456	4.543553932	4.490716513	4.930878589	4.48352238766667	4.564379281	4.57777136833333	4.72266595133333	4.98746307933333	4.48617653366667	4.45459068333333	4.63344954866667	4.70317503566667	4.619174895	4.47399374233333	4.63832768666667	4.68659102933333	4.615995
ABR	5.911209689	6.04311378366667	5.98561266733333	6.236538662	6.34509223033333	6.232419704	6.09645338566667	6.31784432433333	6.309129476	6.03831908366667	6.15536646533333	6.09485513	6.17427515666667	6.28145835466667	5.887060737	6.087963941	6.03542950266667	6.00468196633333	6.382551212	6.34317999666667	6.14405232566667	6.01503270933333	6.33525817733333	6.23994148533333	6.305345029	6.096731904	6.23456375533333	6.14508957666667	6.20769220533333	6.347466379	6.29498946433333	6.14541754366667	5.94867934633333	6.161234783	6.371720145	6.06159929833333	6.14090743033333	6.31285771833333	6.34890735566667	6.23577943833333	6.523831706	6.39997872133333	6.314400172
ABRA	3.119437565	3.357001256	3.254399285	3.4174563435	3.0832342235	3.317036712	3.232888297	3.2038428555	3.3084971605	3.304372745	3.286626944	3.1759463435	3.259170955	3.3563341205	3.2872001195	3.2652663565	3.3307014065	3.4129203925	3.143909392	3.29457916	3.1726569205	3.1083080855	3.3005960565	3.169021634	3.25309458	3.3221213675	3.212477853	3.5142356395	3.2536924915	3.22030825	3.20025924	3.1400902145	3.407478955	3.322579161	3.2406450105	3.2353031635	3.3150665155	3.25202021	3.241663157	3.161262801	3.398979552	3.3108952305	3.363704944
ABRACL	9.732825233	9.274947485	9.485601681	9.351396	9.483230015	8.904126283	9.272096991	9.54229579	9.484807655	9.473691782	9.103192842	9.345971706	9.036289184	9.254473815	9.384368061	8.973924273	9.299260526	9.299384285	9.148884801	9.003287904	9.03544895	9.114034328	9.15599239	9.215557399	9.252927093	9.062685062	9.247931727	8.823716513	8.783028718	9.819860519	9.466310789	9.532779719	9.045115184	9.174104032	9.17060253	9.795629421	9.476219505	9.178103694	9.175274877	9.088771995	9.011241092	8.670053165	9.921728553
ABT1	8.13916285	8.061110304	8.079316101	8.180183151	7.958093984	7.953615863	8.123466612	8.229957742	8.064833834	8.135870593	7.835634992	8.023266367	7.925463431	8.210383017	7.923820777	7.859243848	8.189378053	7.875337379	7.955459321	8.078333124	8.063402417	8.242744542	8.055907979	8.199428997	8.112347484	8.046381815	8.202794887	7.777366924	7.903507363	8.131249489	8.108790803	8.005825224	8.03905719	7.934482401	7.991007501	8.194287046	8.181579372	7.949361545	8.228605294	8.118683109	8.049647834	8.044672293	8.145159246
ABTB1	6.2003029278	6.3836860496	6.2615227634	6.5837285756	6.3433691882	6.2327019262	6.5495053986	6.4066632368	6.1190421736	6.2080067424	6.5016578428	6.0480333464	6.6208026896	6.5450829398	6.5113324348	6.4551475966	6.2916718698	6.6873375386	6.5080715812	6.390952849	6.3802496836	6.1812666284	6.505678531	6.5615626008	6.6961801586	6.5520326254	6.201070463	6.4131633324	6.6408596356	6.6273721612	6.7951963998	6.5124021978	6.2373139024	6.710209355	6.7034904866	6.1124728336	6.2019700398	6.5291327026	6.4715953878	6.179625137	6.5724852662	6.4837462278	6.619801557
ABTB2	5.2188277555	5.4816050025	5.307418352	5.378839471	5.3170350895	5.3850276615	5.5052874265	5.767005922	5.5705116355	5.5687693465	5.4112502805	5.4046187465	5.242677248	5.3041799115	5.7567220865	5.574472544	5.531930918	5.380803867	5.2963699145	5.439407069	5.1664069455	5.259343896	5.5005778015	5.2583644755	5.19423627	5.061400554	5.269010401	5.493663191	5.2900043605	5.228196673	5.0419091695	5.423290382	5.456413816	5.4918619335	5.268741735	5.157862248	5.331875034	5.528359795	5.3706722925	5.232863214	5.3740461195	5.5226352145	5.5202516135
ACAA1	8.7452752905	8.951927727	8.883940396	9.1525302805	8.882001591	8.9917313665	8.8733394835	8.9043386475	9.064643695	9.1610930155	8.9141777245	8.8694875525	8.928611385	9.0536598195	9.0173432235	9.0816308725	8.8780760015	8.856919531	9.0037149725	8.9954784015	8.7988006805	9.0064844355	9.1394517845	9.003301512	9.1914485135	9.1576992765	9.0691185655	9.1114968145	9.032125389	9.067865363	9.1787825825	9.16377858	9.0125402565	9.3304639595	9.0017501815	8.8544581465	8.9530915185	9.2589794075	8.8797631665	9.030145623	8.9563488345	9.01805134	9.1896163965
ACAA2	6.99773213166667	6.68342541233333	7.02273859666667	6.97649266533333	6.91750858166667	6.88720128566667	6.91018022933333	6.86188661666667	6.958663745	7.00574490433333	6.749134731	7.15921081933333	6.95598957566667	6.82834701433333	6.757263223	6.89055984533333	6.92048092366667	6.807113289	6.98131080933333	6.76923436666667	6.73744384833333	6.97829043633333	7.01786330333333	6.941817015	6.86492586366667	6.96954635466667	7.12900022933333	6.80249294633333	6.63188353166667	6.75567647833333	6.836981214	7.17065542533333	6.914173472	6.722718837	6.64692520733333	7.031328953	7.076125237	6.881659286	6.70649185533333	6.99745568533333	6.96451241466667	6.869698371	6.75773966366667
ACACA	6.0529379795	6.2695954725	5.635115652	6.1820317775	5.942525986	5.975451745	5.8615587095	6.09719315	5.918737519	5.9152058565	5.9377138835	5.7376476135	5.807700609	5.911546342	5.7951345575	5.839939574	6.0322401205	5.562371481	5.902119546	6.030266737	5.7449517125	6.2024602045	6.08774936	6.102726718	5.8874771975	5.6937371315	6.0090901145	5.9688980335	5.9070826465	6.0041914915	6.2412439465	6.225282949	6.174693802	5.8113012375	6.0962953255	6.0565249755	6.013057709	5.9610731415	6.2111697185	5.9691495415	5.8116415995	5.961340654	5.9261122735
ACACB	5.488537165	5.56490969857143	5.61049668814286	5.969445517	5.70761854714286	5.58216127028571	5.773348705	5.78443753242857	5.90288541957143	5.77523062142857	5.85165273042857	5.59273146657143	5.557686109	5.666013387	5.68316294328571	5.65918729885714	5.87853464571429	5.71677376242857	5.544838216	5.74000064571429	5.69461392857143	5.79761995271429	5.34190746128571	5.63917618214286	5.574170977	5.512648555	5.65386224914286	5.686284665	5.75918526171429	5.82762566828571	5.85446552657143	5.65240515585714	5.764130813	5.90688225128571	5.52207283585714	5.63633599514286	5.68799671785714	5.53544189442857	5.67224370314286	5.67125305842857	5.35961547542857	5.71065889	5.73809790685714
ACAD10	5.28518572275	5.17838148075	5.24089889825	4.97739115375	5.28781404425	5.365516975	5.23267999425	5.24915969625	5.18990301775	5.23548038625	5.3446891725	5.1537860445	5.3268398335	5.3730424735	4.91673661525	5.21056430875	5.198078655	5.3206069855	5.20650679525	5.18921938225	5.101654729	5.3180165955	5.0283307755	5.2694988065	5.44293795975	5.12422506725	5.33633599825	5.3488286925	5.18445290225	5.21433282825	5.612912917	5.1496783765	5.2348460785	5.4397220365	5.3379538705	5.11192573925	5.089445619	5.237965711	5.39365511525	5.2755721505	5.4162096625	5.25199215875	5.3835354955
ACAD8	7.41662517	7.559880542	7.248902504	7.181595254	7.499469205	7.561241919	7.482476651	7.727403515	7.526153609	7.68947046	7.764305192	7.323583612	7.344898661	7.485669046	7.304437003	7.257579186	7.457070544	7.410499716	7.736079297	7.609138065	7.468714487	7.629914596	7.224367147	7.712082657	7.457833013	7.316865772	7.438508571	7.429591804	7.351579475	7.484028815	7.488110849	7.501913918	6.817812602	7.023309529	7.539304977	7.556855056	7.546761762	7.644778036	7.722807432	7.68585935	7.347906387	7.527923829	7.621432172
ACAD9	5.714523778	5.753440573	5.8569402845	5.674876881	5.8768378085	6.16819527	6.2632005755	6.016773148	5.8383607825	6.016287219	5.9436404795	5.875430442	5.7901821565	5.569650616	5.6689337735	5.68613204	5.9139580345	5.56850559	5.9811113155	6.2542871725	5.9156112685	5.9722838265	5.6509587785	5.840113353	5.924719226	5.9076415305	5.964438265	5.838603893	5.6204613125	5.939032243	5.7702934445	6.2012666325	5.632529375	6.127875838	5.6534118325	6.023021409	6.0612668115	6.0044901435	6.056694396	5.9345294145	5.747042917	5.8343473465	5.9081436655
ACADL	3.7232384395	3.6188716065	3.7815185035	3.67341299	3.722824126	3.511312723	3.9113597775	3.680366595	3.9251301255	3.627179991	3.71284177	3.7526262515	3.971454189	3.5632072785	3.439232546	3.739561541	3.6295820935	3.756535141	3.803789755	3.5594591525	3.747036424	3.7052601785	3.745398121	3.704648133	3.729370569	3.808216259	3.7049067475	3.7800728295	3.7543133995	3.640228416	3.6237603625	3.6447918795	3.6799468615	3.700492221	3.5615130925	3.7345046025	3.685443246	3.74183427	3.6983666115	3.50727199	3.608464763	3.692422004	3.646039929
ACADM	8.004946995	7.784108959	8.028135383	7.469616343	7.856610349	7.629197421	7.41714596	7.866413362	7.54194767	7.488686415	7.801283788	7.813902982	7.58352489	7.478428421	8.078577446	7.487773389	7.523658847	7.592628597	7.180378855	7.682375916	7.471474875	7.550733922	7.672045715	7.588452782	7.183689597	7.763830687	7.442965946	7.2107981	7.089636715	7.408773423	7.234341291	7.923987439	7.144097426	7.210931255	7.504546993	8.175160733	8.281909735	7.755964119	7.60652974	7.441338866	7.724342584	7.178270094	7.452361933
ACADS	6.34464323	6.491281914	6.1815171	6.372966832	6.250564905	6.197760779	6.335616932	6.392452453	6.696582891	6.708126129	6.56525637	6.211691903	6.593407738	6.379871917	6.697524666	6.376960575	6.704948574	6.471231784	6.915170627	6.728631119	6.786312618	6.5767758	6.385134395	6.604994591	6.1351521	6.321551635	6.435966884	6.835914198	6.455140805	6.510786133	6.721545675	6.492317591	6.383510845	6.748275428	6.262900431	6.52591704	6.096794568	6.408393104	6.739806931	6.61884811	6.467754317	6.577327456	6.457982299
ACADSB	5.478474813	5.418539493	5.4449943915	5.5853985275	5.3034246405	5.3644733475	5.143775086	5.508473219	5.4813406505	5.267717539	5.352712175	5.367860298	5.2755557285	5.4204814445	5.741338548	5.144126809	5.28907427	5.3374071565	5.41980427	5.4566257405	5.1241978505	5.3564276465	5.120244482	5.372704941	5.2142809175	5.087501523	5.0177444365	5.135602588	4.9384036235	5.3028760275	5.3255992395	5.5274675335	5.0525134345	4.7551675025	5.1359020305	5.7916453775	5.559673221	5.4781765625	5.2635977335	5.518842954	5.3713697115	5.008911871	5.219892112
ACADVL	8.178351488	8.493575942	8.403931442	8.574411416	8.112772195	8.476188659	8.203435505	8.186858006	8.647010831	8.712277496	8.671972308	8.620745011	8.463008674	8.437631149	8.445095085	8.893852225	8.586838004	8.505899357	8.674738145	8.757301255	8.800331908	8.810578822	8.926621684	8.750549033	9.012018317	8.790915184	8.991113814	8.869791552	8.794422203	8.650292116	8.675641926	8.990640119	8.639638481	9.231728494	8.803599973	8.410454974	8.789707126	8.680951352	8.851324947	8.779769041	8.676593849	8.876753017	8.653165712
ACAN	5.0021752045	5.02040043725	4.858777832	4.9779009585	4.785813561	4.9911398315	4.9364268685	4.9949001585	4.9807510655	5.10537767075	4.8407704515	5.15526754025	5.11387333975	4.90296486875	5.0275784375	5.045377727	4.9185226375	4.78145598125	5.11494644725	4.834676592	4.8766570495	4.78618160725	5.05397285125	4.630449715	5.00684823925	5.192842671	5.05990678175	5.02829104325	4.91633317425	4.970581076	4.9245788505	5.03110100525	5.2597428525	4.97523662275	5.02629630925	4.83999960625	4.85130015425	4.89387211725	4.8178883715	4.839096339	4.7909292555	4.8772416425	4.883256644
ACAP1	7.219439556	7.35109878333333	7.26720628433333	7.37762676166667	7.41744711466667	7.421419743	7.24394551566667	7.17152148533333	7.325584406	7.59536968166667	7.51613832166667	7.01981941633333	7.29064214633333	7.39873206266667	6.835471698	7.31630799733333	7.449497272	7.266800035	7.48062556133333	7.32280601366667	7.23901604133333	7.58037930066667	7.359616544	7.317330372	7.53295376466667	7.33215556	7.43126846133333	7.424789857	7.42760274366667	7.358763246	7.60053391033333	7.349162689	7.45563802633333	7.59678812166667	7.25890495966667	7.34331186066667	7.58824073366667	7.43482451866667	7.523218119	7.51505208866667	7.20665067766667	7.41359545733333	7.34887920733333
ACAP2	7.45804616266667	7.48032439	7.17995591066667	7.265548021	7.60028276766667	7.95184241533333	7.51624495533333	7.66628769966667	7.44970048966667	7.35076471133333	7.36041070633333	7.41242452633333	7.61609458133333	7.63492440966667	7.51118235733333	7.31580138466667	7.029297243	7.50624822266667	7.42597017466667	7.577368394	7.60050119266667	7.443749113	7.79955596233333	7.67375531533333	7.57676233366667	7.57192915066667	6.852619781	7.480055954	7.21016099833333	7.68202776866667	7.150624266	7.195417017	7.16472224866667	7.74045344133333	7.41832498333333	7.41959095233333	7.47618527833333	8.02649640766667	7.288741975	7.594975529	7.845936713	6.91552687533333	7.94012495933333
ACAP3	5.807335433	5.852853753	5.8904282665	5.7306901595	5.8310634265	5.819471671	6.2288752685	6.0285890945	5.9659814995	6.37449033	5.528182978	6.106877396	5.899785371	6.008386522	5.8218751745	5.7076909075	5.567803465	5.8397549395	6.0221776605	5.843276417	6.027213235	5.878127015	6.277905777	5.9091779895	6.216897161	6.0887371735	6.0154953985	5.926856401	6.3651442455	6.089827763	6.0858821555	6.2921629475	5.865130954	6.329684371	6.143875187	5.937178531	5.9704939015	6.2210706215	6.1018107085	5.848934151	6.186607526	6.0105585125	6.129583188
ACAT1	5.14130433833333	5.16553802166667	5.25524045	4.88920389666667	4.91262181833333	5.00331312033333	4.89759097633333	4.970922037	5.030232302	5.03150523133333	4.95436294166667	4.86900742366667	4.92048339433333	4.94831674966667	4.964183792	4.85495862433333	4.88946069533333	5.01371960733333	4.77520374633333	4.98928317333333	4.75826236533333	4.79002686266667	4.95821673333333	5.20422263966667	4.91142022233333	4.867546085	4.911033965	4.914467966	4.880814595	4.849745228	5.01294002066667	4.97846627533333	5.07659434166667	5.06544583733333	4.84619601633333	5.15028514133333	5.19872192833333	4.87415738166667	4.86403321566667	4.999470565	4.961582619	4.76341946333333	4.74355081833333
ACAT2	6.89867198	6.85729611	7.131176455	6.9991442	6.812475344	6.493367639	6.526768188	7.100722034	7.029395952	6.789263545	6.855333159	6.655211454	6.823290836	6.947726923	7.120229943	6.747059642	6.537469303	6.673918931	6.725077991	6.822980123	6.69943641	7.044674695	6.646101306	7.108042473	6.846840029	6.687497974	6.864750615	6.733553956	6.74092762	6.876651086	6.977569945	7.29144833	7.1394246	6.967183621	6.659828173	7.016172975	7.044862744	6.668890123	6.792429725	7.073325416	6.795720634	6.554254951	6.690780465
ACBD3	8.18190045	8.365511333	8.4846611595	8.116146225	8.3624686675	8.1045991495	8.002396484	8.1316021845	8.240534374	8.120757291	8.0419814125	8.1250320895	7.9259827145	8.037520836	8.341776888	8.070704334	7.919350372	8.029766352	8.204910135	7.8618217955	8.3335660195	8.039217706	8.298119627	8.384188911	7.917906523	8.2195498585	8.034146086	7.9196602435	7.814435499	8.0497322555	7.7818855925	7.97630166	8.063698822	8.4558542765	7.7072813735	8.24589966	8.4709680665	8.172897653	7.841629309	7.9183179925	8.1984162835	7.7245359835	8.195255931
ACBD4	6.332076242	5.885224271	6.252916918	5.725824478	6.159715449	5.717533849	6.378809644	6.216452614	6.536372247	6.624204345	6.458939827	6.090552976	6.062038835	6.425319123	6.597437672	5.899538188	6.096733042	6.074284408	6.340716449	6.128275232	6.189706079	6.305515955	6.531015243	5.970156598	6.340630922	6.384051048	6.411392956	6.222583755	6.61584394	6.159316173	6.352076103	6.35452054	6.60984372	6.499337379	6.472694772	6.297459167	6.215142794	6.234626668	6.549726611	6.273694625	6.386540627	6.399280826	6.191988365
ACBD5	7.1812762515	7.0254767145	7.381316981	7.1621649855	7.4434485945	7.3573755365	7.2650816725	7.0168076665	7.262375548	7.201938608	6.8166345705	7.530995118	7.3171599215	7.2557009335	7.3618070875	7.07847464	7.0274690955	7.464411179	7.230589528	7.3309919675	7.310001782	7.192824774	7.4636403605	7.2887220965	7.407227394	7.304464245	7.0782549015	7.0879807405	6.9266358425	7.076888978	6.7382735945	6.922664741	6.4334858255	6.989633972	6.862361925	7.3602026515	7.458535356	7.2833315645	7.1010122045	7.321922095	7.5994039405	6.7698269395	7.3127730465
ACBD6	7.149050306	7.138949963	7.03303431	7.224958612	7.272081466	6.932989077	6.756590845	7.077060463	7.070301652	7.014777559	7.047278004	6.977330785	7.102375286	7.192817109	6.912302255	7.06982784	7.046876907	7.124906481	6.998998014	7.162285313	6.893357483	7.183759047	6.990790744	7.178753196	6.990256246	6.996253241	7.130181648	6.84671835	6.889155371	7.154214328	7.156100518	7.336483495	7.401639552	7.245517515	6.973925744	7.329320094	7.307882266	7.023563962	7.24487704	7.445675752	7.014428942	6.968187233	6.96072643
ACCS	8.042149172	8.697874905	8.239381652	7.369300329	8.172501254	7.122021104	7.59426841	6.795439352	7.344904739	7.433428364	7.692240158	7.173950149	6.882981965	7.310830679	7.008419287	7.381959351	7.653310393	8.780375531	8.270856463	7.535114395	7.065933306	8.664024336	7.109011774	8.545346938	7.316200441	7.267815473	8.64796538	7.440758119	8.311136147	8.244281793	7.762125662	8.698485715	8.523508327	7.744722207	7.550349838	8.411900995	8.252886023	7.303058974	7.497641537	8.802981529	6.960123716	7.537698163	8.347936183
ACD	7.74391368	7.498874193	7.411537611	7.799684982	8.008306846	7.692682252	7.792773626	7.742163436	7.507533382	7.56024404	7.759005779	7.47677344	7.993828413	7.848172168	7.377820171	7.939436529	7.693419509	7.997936651	7.95273132	7.955554354	7.650717742	7.792969051	7.770012408	7.598378977	8.005090599	7.704546122	7.801655964	7.738441927	7.639271116	7.780704685	7.96172193	7.858377193	7.860103042	7.895303987	7.737635824	7.837789936	7.829896782	7.801032215	7.901448411	7.850537935	7.567871994	7.92688506	8.01038049
ACE	4.3021581485	4.268881956	4.338662063	4.575622349	4.1569135785	4.665123253	4.7280124235	4.6323948885	4.2239476055	4.6700614535	4.3651158815	4.5326879215	4.3980121465	4.384815452	4.261581986	4.371774467	4.2557696535	4.473847225	4.4867025845	4.4595013545	4.492976532	4.530025856	4.6091385255	4.2263583875	4.519643198	4.518490217	4.2995968995	4.687122085	4.445144346	4.30910523	4.414316754	4.337371947	4.7638310175	4.564316052	4.464386407	4.219022718	4.3874797045	4.6373518315	4.538881228	4.5797626015	4.263582412	4.615451085	4.447801688
ACE2	3.740581766	3.458574008	3.9629546965	3.6851100925	3.6553278755	3.7191820835	3.623847679	3.992131144	3.825904746	3.902549708	3.7142906515	3.7252611675	3.577618569	3.6937175075	3.769678589	3.620621185	3.829032314	3.7265786605	3.610376902	3.586594017	3.8649758645	3.6644836405	3.6616618985	3.5441220045	3.8492605635	3.70732881	3.5107229105	3.9219250095	3.729680242	3.637776377	3.744571579	3.6160056195	3.7518142135	3.691680003	3.801531606	3.523884191	3.7516232415	3.5897308355	3.5554863685	3.756727675	3.587721008	3.710704366	3.9273412515
ACER1	4.162948184	4.931498744	4.523794301	5.064616299	4.770278672	4.589900319	4.421909597	4.159638494	4.636753282	4.697671673	5.087113556	4.626860669	5.169978363	5.003120607	5.013391519	4.921608901	4.252653652	4.787588204	4.593419652	4.583339004	4.640105499	4.751724446	5.020888923	4.732695133	4.808676997	4.677005854	4.887663445	4.337186565	4.777390516	4.526826829	4.949792288	4.711957927	4.446919605	4.786940045	4.288442372	4.391369985	4.717611481	4.977300745	4.708118461	5.11840244	5.027487378	4.570262494	4.736869442
ACER2	5.087773873	4.693333901	4.928649576	5.084482295	4.645004472	4.607570115	5.388853981	4.618356105	5.061418935	4.453831783	4.599545987	4.442873754	4.80444877	4.682726711	5.119486071	4.814811308	5.67842753	5.414050814	4.593157999	5.347931567	5.004982115	5.146515208	5.303581688	5.816374713	4.663998693	4.888757561	5.095721475	5.013628913	5.278336674	4.980250281	5.066501091	5.245675749	5.158127599	4.993592575	5.018009216	5.846413203	5.117304486	4.993139758	5.372072659	5.429585241	5.098047646	4.989470297	4.941826798
ACER3	6.17595268783333	6.35908498133333	6.211102557	6.306857877	6.32119733133333	6.46092035583333	6.03767449016667	6.28280306483333	6.2440327635	6.35551088083333	6.01011296383333	6.29997346983333	6.17210183516667	6.05831460266667	6.297316555	6.1801230145	6.0096161945	6.260103458	6.19180533883333	6.293330946	6.0729027965	6.2625652555	6.25795668216667	6.21332562866667	6.20355139133333	6.17691656816667	6.37652195666667	6.31329906133333	6.08350341766667	6.194134755	6.414655856	6.62765489216667	6.3484655715	6.50329263116667	6.70150481566667	6.23367826666667	6.48708894216667	6.4999888425	6.38280236933333	6.27416914216667	6.38695371516667	6.2840420855	6.10170979283333
ACHE	4.975139706	4.867848463	4.79952334566667	4.99413075166667	4.95084228466667	4.93857299633333	4.999664978	5.09442160333333	4.853563843	4.718880553	4.71781928	4.968385074	4.61068956233333	4.84458124433333	4.88571334866667	4.86823019733333	4.92433336466667	4.84020456766667	4.80173202266667	4.961649879	4.85289027233333	4.75025629566667	4.99458409933333	4.614379332	5.17445160166667	5.06926218833333	4.97074582266667	4.91861188433333	5.17168326133333	4.85821379833333	4.87640003166667	4.79407379866667	4.83775057266667	4.95181955066667	4.807674943	4.68999301733333	4.87012196033333	5.02566066933333	4.84126207766667	4.647902951	4.77940403333333	5.178024932	4.98805892
ACIN1	7.407261547	7.263819725	7.664110416	7.369006486	7.662372535	7.665991142	7.498109585	7.545862008	7.500497255	7.728037564	7.506522326	7.238016502	7.507920851	7.815607277	7.434403922	7.666551414	7.357556281	7.691433801	7.602581902	7.657114172	7.399253047	7.769370257	7.498851633	7.631571866	7.571740547	7.349728115	7.558387182	7.723315002	7.399390535	7.548973813	7.614829005	7.425907258	7.287836728	7.511123404	7.39504644	7.431394187	7.704748471	7.706835498	7.69578086	7.594484062	7.631858573	7.808047491	7.539444072
ACKR1	6.234947002	6.128288392	6.081272757	5.956047726	6.038932034	5.473748445	6.278692565	6.448502931	5.767333461	6.145924223	6.553805178	6.233788674	6.619779394	6.18685364	7.070990858	6.846381011	6.602191129	6.368880466	6.314929668	6.232016345	6.727657322	5.630635649	5.912284659	5.675732042	5.851116554	6.466097039	6.424855466	6.705578739	6.620487693	5.775295327	6.657668269	6.973507251	6.446827454	5.718500198	6.677246626	6.285054719	6.0876523	6.027738229	6.096938601	5.675149359	5.839352439	6.810136011	5.572584004
ACKR2	4.69997815333333	4.577749425	4.754721785	4.585923887	4.47758001333333	4.59625764966667	4.35310667666667	4.417998459	4.66989098533333	4.597587777	4.63911991233333	4.359668441	4.35818316433333	4.37920718633333	4.494937262	4.58726985133333	4.815221279	4.65826727333333	4.673614649	4.500936569	4.809503163	4.47456635933333	4.70984117133333	4.30673695166667	4.71867082466667	4.69544159066667	4.38958745333333	4.63789490033333	4.62186925566667	4.759963447	4.63573073733333	4.71507773566667	4.753933855	4.42997631966667	4.72373903433333	4.468683624	4.69121699766667	4.65722888033333	4.46878381666667	4.62400595666667	4.23520450266667	4.625961933	4.47240103133333
ACKR3	5.210095711	5.23606586833333	5.388423001	4.80494407333333	5.01162049466667	4.90788866833333	5.26709109633333	5.140365493	5.020487527	5.17499255566667	4.94466334866667	4.68602460033333	5.05768405466667	5.539039093	5.167949586	4.84395299733333	5.30140815966667	5.12477888	5.16162466133333	5.33128063066667	5.25175693833333	5.17087170233333	4.80929306666667	5.34942945133333	5.11467480333333	5.02005223633333	4.95127877633333	5.008173909	5.28008861466667	5.28302655266667	5.46182685066667	5.29207159833333	4.74832198066667	5.076362754	5.067186676	5.37903062	5.325794685	4.974317617	5.512972487	5.47562697666667	5.05536328533333	5.26810817233333	5.176096625
ACKR4	3.334948701	3.796560861	3.614504213	3.427710567	3.564681389	3.344536549	3.449313234	3.34077545	3.230735611	3.441778202	3.574734859	3.666770138	3.539982996	3.267251111	3.764691925	3.690182257	3.407311822	3.345694326	3.151423913	3.284994234	3.036708019	3.260041521	3.434522193	3.339870029	3.480976497	3.473946915	3.444833419	3.382826377	3.582532756	3.496740321	3.517329118	3.164103716	3.428593298	3.147298023	3.471366286	3.5287344	3.328739603	3.175179436	3.552980854	3.387796642	3.671026977	3.704147617	3.183433372
ACLY	8.21273547066667	8.38334782166667	8.33876809833333	8.51990312766667	8.41192025833333	8.31528406866667	8.172557285	8.27831922566667	8.346251484	8.342417047	8.106303738	8.26806019966667	8.23434497633333	8.44320532466667	7.54171381566667	8.30907468733333	8.21752248966667	8.078175584	8.43500548833333	8.53293259266667	8.46187784833333	8.39855226366667	8.38829848033333	8.454182119	8.40928080366667	8.342949385	8.45758271333333	8.422207589	8.23491781433333	8.287464313	8.281167117	8.15097401866667	7.52745654133333	7.83186492633333	8.21882491233333	8.243173172	8.381260205	8.39563877033333	8.50699363533333	8.339506665	8.40584696733333	8.40512364566667	8.26908024666667
ACMSD	3.545598868	3.271264412	3.439772151	3.474581842	3.444659195	3.70370235	4.231976947	3.629680673	3.1415699	3.360565018	3.455961889	3.476964456	3.449578759	3.30698349	3.072444112	3.513057524	3.702772474	3.552283153	3.370210967	3.584555935	3.55460768	3.322214449	3.211003259	3.506000449	3.570872611	3.398337927	3.343826879	3.309002772	3.485070031	3.435742868	3.37012447	3.303191724	3.614448419	3.492047827	3.370990444	3.350795127	3.236113772	3.233583338	3.282956218	3.543213937	3.626553752	3.33943493	3.475931913
ACO1	5.852360099	5.7364816235	5.6959437025	5.778032886	5.3931577085	5.7199759265	5.272173083	5.655608249	5.479900524	5.662653488	5.606172228	5.361109275	5.647172833	5.5183594	5.609201621	5.548602937	5.8173744005	5.605406735	5.6395492105	5.622602354	5.6250301795	5.7827963745	5.816532527	5.6036004725	5.822980399	5.6887642895	5.6542047495	5.5727614635	5.547614853	5.809958592	5.5890266155	5.5578227505	5.6200385255	5.636527153	5.5777670825	5.78380578	5.675419503	5.6161974015	5.7134943285	5.6452345035	5.4623849335	5.4377858905	5.6925362125
ACO2	6.441701668	6.7719299025	6.718066354	6.7247961995	6.631571041	6.825649297	6.4111666485	6.660250595	6.740055069	6.759148174	6.844150739	6.7690258155	6.7865318245	6.857218677	6.72783257	6.903979719	6.808126767	6.6682252005	6.9671107345	6.7718547495	6.874740641	6.8777105365	6.950668137	6.855795607	6.904504708	6.8107983195	7.0976017285	6.900342648	6.630536313	7.1095294305	6.7173367965	6.824866738	6.6854457825	6.773471146	6.861449654	6.637816512	6.9779245395	6.904222202	6.855393326	6.965521135	6.656461275	6.8836892975	6.933701706
ACOD1	5.119127238	4.547198483	4.707818517	4.862253957	4.824516473	4.692600132	4.737423415	4.825393635	4.911851482	4.551483672	5.069024789	5.497278316	4.990115428	4.938486769	4.702059944	4.665891129	4.612123348	4.79030383	4.486860531	4.77426172	4.603228404	4.695877325	4.734065239	4.421267773	5.126753905	4.584687968	4.842325112	4.75998112	4.564581161	4.909214507	4.163243719	4.241539775	4.808458709	4.970491354	4.709030573	4.366243805	4.597060753	4.765164831	4.459943137	4.38097763	5.035438644	4.535009626	4.506218211
ACOT1	6.414176357	6.117616028	6.419983112	6.312042042	6.346233341	5.765659653	5.891542274	5.694037371	6.213470328	6.617107893	5.966072312	6.083372438	5.991228928	6.302984972	6.128865929	6.061897716	6.092424542	6.107877195	6.208905374	6.273486605	5.955144272	6.164797631	6.220748658	6.164591416	6.126503154	5.895368941	6.137360408	6.256283813	6.246585258	6.09675346	6.391156089	6.384312215	6.05223884	6.096056379	6.154346376	6.369268461	6.59413015	5.920467099	6.506497398	6.048817327	5.860662888	6.260505381	6.335819436
ACOT11	4.6197685705	4.5053599775	4.840135691	4.92010274275	4.710079853	4.9902283705	4.87656828675	4.80943278825	4.70886075975	4.83172893	4.70384952525	4.7295432075	4.56874626125	4.60573874725	4.89467425225	4.62729063725	4.8277705315	4.65770408575	4.75290301875	4.63720106	4.73561527875	4.728234745	4.766184859	4.78180701475	4.7024963905	4.8641731295	4.611522452	4.71907205875	4.58712505875	4.619494593	4.76460780575	4.8490674375	4.74499419325	4.8210728085	4.67383806875	4.69517513775	4.69026893	4.7022291575	4.54935907275	4.753227303	4.5516094995	4.773130778	4.631278639
ACOT12	3.476103541	3.518686565	3.178408362	3.256453249	3.46126418	3.656677715	3.404313573	3.529960927	3.429954255	3.496034708	3.474624429	3.414966897	3.236154227	3.344422612	3.293800017	3.688446831	3.671409831	3.465635948	3.442180623	3.195866793	3.421846566	3.495472007	3.556826285	3.422449915	3.234885727	3.435807764	3.504971184	3.295108372	3.404271327	3.174119908	3.353121636	3.445241797	3.392274108	3.397147937	3.300238676	3.366624952	3.307458392	3.612897552	3.432103565	3.74524822	3.308725279	3.352321294	3.294811551
ACOT13	6.60007845	6.724770493	6.772993228	6.722543339	6.722096214	6.486845377	6.351992894	6.727953846	6.625852427	6.465610465	6.789462295	6.713252178	6.819558516	6.671104212	6.798520108	6.40693974	6.774274616	6.510970333	6.558231935	6.538298435	6.493971325	6.817047322	6.630617882	6.756013258	6.545168857	6.485461786	6.478897644	6.363387268	6.524498109	6.879108674	6.921734133	7.159756348	6.983804812	7.136256696	6.540879217	6.772166939	7.227659908	6.891320989	6.418140118	6.730684939	6.901104312	6.269011838	6.869213013
ACOT4	5.079805533	4.805072451	5.298911543	5.677761989	5.25084938	4.940132159	4.51372622	5.362471484	5.559779053	5.607838004	5.553297243	4.701284701	5.402102029	5.022605023	4.673076135	5.22843838	5.323016899	5.014088586	5.804867812	5.709174673	4.905991565	5.000964421	5.538365637	5.161251528	4.724243123	5.195086049	5.100712979	5.568013654	5.12159338	5.5482063	5.635790166	5.72552539	5.453062299	5.255314396	5.427536266	5.043352356	5.544378461	5.139076671	6.062231189	4.911591921	5.477093838	5.286151318	5.481738707
ACOT6	3.547782004	3.339627274	3.784450172	3.530891134	3.695670157	4.115345745	3.780957208	3.799620934	3.679103198	3.70718254	3.568247082	3.848074719	3.491587459	3.372527171	3.652429362	3.824328253	3.244186548	3.586037802	3.406448986	3.393023503	3.60249996	3.455867359	3.572576299	3.568757243	3.335243908	3.027823896	3.224965019	3.497799311	3.509838402	3.568378396	3.541879943	3.646231054	3.804376572	3.43840813	3.751949286	3.548099326	3.56574254	3.344340962	3.520805303	3.450125199	3.514993925	3.60025492	3.422057085
ACOT7	6.0631757425	6.1485369245	6.202266926	6.0349085115	5.8162025905	5.9662690495	5.793530227	5.8006506905	6.293207801	6.098181773	6.1456078845	6.0723090435	6.04221998	5.9631213795	5.789192982	6.1849746275	6.1556672435	6.408161535	6.268035428	6.344314593	6.1525451945	6.2844034975	5.9519346865	6.3381803865	6.290684157	6.110798535	6.6322013065	6.3643157555	6.2393770455	6.168034515	6.260683186	6.2325119165	6.2952247175	5.864736893	6.4959661445	6.5315296065	6.324460829	6.0049976545	6.464171564	6.5303732155	5.9596990145	6.401217095	6.1407025645
ACOT8	6.308918729	6.6532837815	6.7247092595	6.489820798	6.66435054	6.5200339925	6.615201386	6.6508231175	6.669241293	6.661597704	6.3881532195	6.5427593915	6.4790345525	6.893985775	6.409491626	6.5884023615	6.609571144	6.5759227685	6.6764534605	6.541990121	6.445811795	6.820511386	6.5493209345	6.5638628155	6.4205779435	6.410867366	6.453593936	6.4642747135	6.3967383335	6.5549463065	6.6839009475	6.5715794125	6.7239270045	6.824127969	6.54678276	6.611227919	6.7215127985	6.527891647	6.5726770425	6.5264687215	6.775224246	6.409222526	6.638268722
ACOT9	8.544547263	8.563157313	8.844644666	8.725166639	9.216335521	8.959327515	8.775826413	8.562027162	9.096532333	9.066681302	8.619021875	9.217115856	8.914799933	8.676343641	8.922149761	8.700743345	8.081448575	9.096569947	8.768231131	8.724011087	8.488314197	8.532983869	9.120879338	8.721142391	8.989441803	8.809670336	8.794830092	9.0637479	8.625030659	9.18806856	8.818517269	8.930055254	8.440460057	8.71535562	8.906348274	8.829617289	8.921695402	9.027247768	8.628465163	8.710729335	9.085383121	8.944812066	9.053418469
ACOX1	6.2983572404	6.6395738508	6.4096984204	6.7745623694	6.5422639522	6.9276728988	6.8210601346	6.5093033656	6.6590091042	6.8215054248	6.5531932652	6.2958040094	6.8867560692	6.8169100758	6.575126046	6.6390399742	6.449766271	6.7351766406	6.7331345006	6.8506154324	6.6120545498	6.5252811734	7.091837257	6.7801432238	6.9847662788	6.6638663216	6.4743291458	6.533880314	6.604751453	7.0917057458	6.7824304518	6.6372479928	6.4980933542	6.7294819854	6.740504652	6.4524185484	6.468943378	7.0315557846	6.6881637962	6.6568997294	7.140884232	6.4973142396	7.0035522066
ACOX2	4.950498632	5.002201852	4.686392681	4.938892821	4.232787037	4.870931738	4.814064112	4.808894256	5.116366832	4.731386421	4.549031771	4.53309323	4.694124302	4.480450737	4.601139388	4.504033865	4.664824028	4.952651726	4.886247081	4.647000115	4.639327495	4.216523793	4.822365034	5.017342662	5.180838403	4.760764803	4.757766398	4.803035765	4.70790805	4.141238356	4.700864679	4.780351671	4.64262046	4.927189765	4.788419005	4.449854477	4.616848046	4.719190956	4.694769312	4.597531375	5.255724701	4.614365261	4.73787938
ACOX3	5.692152989	6.1111173365	6.1551545665	5.678332017	6.157326259	6.4260092905	6.054011666	6.501684037	6.0515071235	6.147126679	6.088074241	6.4059729985	5.728956998	5.988519351	6.1047356875	6.1811926785	5.9510580495	6.178002768	6.030100455	6.2794246955	6.0713614055	6.2196534245	5.4678392345	6.282816282	6.217731935	6.014362595	6.390298835	6.0123152215	5.8507118275	6.094577707	6.418522272	6.030650857	6.07854258	5.8897640705	6.244634113	6.025400207	5.906542804	6.16600941	6.305058483	6.258819151	5.638945899	6.1003863395	6.206361512
ACOXL	4.074438374	4.147057049	4.131263979	4.275093854	4.432621876	4.227671566	3.9816428435	4.0994728005	4.172270991	4.1703944755	4.1082119615	4.05008435	4.139791797	4.002918352	4.1368874755	3.9092734695	4.088330971	4.043535725	4.1082590655	4.185213844	3.839959211	4.129599481	4.116874253	4.2611444575	4.3358130655	4.0630947005	4.226328235	4.1845857395	4.0786257175	4.213409341	4.184674272	3.860996728	4.14546534	3.986579686	4.0478593345	4.0120714945	4.1549559005	4.179509291	4.072116859	3.9468359555	4.199226488	4.3529502785	4.0616838835
ACP1	7.7576728475	7.88962742425	7.626506895	7.3375324255	7.28595513475	7.480816939	7.639482082	7.64316745	7.52143370675	7.35277666925	8.19918630275	7.7688978095	7.35117782675	7.30850601025	7.60429121975	7.700357391	7.8045823055	8.18940935625	7.4540308105	7.35345250425	7.8338352545	7.39778146775	7.48450125675	7.59070864725	7.31376920825	7.359143994	7.78970986675	7.3893482675	7.393601885	7.29013993825	7.53092109125	7.59190330975	7.25588593	7.1054611075	7.43848153825	7.753945172	7.69745141675	7.494597771	7.398103101	7.549102238	7.46959491575	7.35781110175	7.399944333
ACP2	6.871535272	6.729569948	6.821907362	6.639289457	7.004589019	6.203992452	6.152231164	6.939817215	6.543976493	6.604040589	6.610097966	6.765774591	6.690185133	6.443294527	6.354017784	6.779457988	6.405086517	6.043496822	6.776862826	6.713516512	6.545097097	6.595778933	6.598929472	6.653490711	6.542643095	6.443128992	6.964235291	6.742994391	6.643841379	6.924332376	6.543239436	6.596034605	6.570811028	6.405041177	6.90690951	6.590948953	6.594921982	6.488658613	6.65099399	6.363495054	6.807265912	6.870018039	6.486193427
ACP5	6.520677834	6.94621661	7.202981647	6.979200089	7.090857556	6.8337218	6.359742088	6.96438084	7.253886212	6.661469263	7.024063888	6.774846805	6.798292614	6.74132045	6.715550476	6.859096742	7.237950456	6.900894408	6.93724589	6.414291913	6.708035781	6.667371291	6.550163393	6.584159259	6.404596978	6.380188959	6.883908542	6.424901247	6.451804435	6.923981873	6.916216778	7.273356188	7.405079915	7.282139311	6.650905771	6.89909473	7.254451764	6.56987117	6.46769487	6.904255363	6.577414229	6.55503989	6.399300798
ACP6	5.6648196125	5.886380843	5.9139705385	6.0212561505	5.7926801175	5.692952483	5.8350931065	6.1804364455	5.591812945	6.1415630665	5.7856323935	5.687773778	5.5012880945	5.8891535555	5.657865555	5.757465844	6.33583983	6.323201489	5.7579585835	5.687429784	5.719101936	5.540656152	5.6928923015	6.109381265	6.206652138	5.7983128255	5.754254754	5.84040549	5.87933569	5.888180356	5.917302655	6.0714421085	5.679249528	5.890302752	5.8510890015	6.121018015	6.1456811125	5.7599642245	5.704415723	5.5134959635	5.6964666755	5.539765243	6.0956790645
ACPP	4.960897347	5.03349260333333	4.91555900366667	5.778189766	5.38720931066667	6.235699018	5.50182102466667	6.10334575033333	5.708715723	5.81114091533333	5.47689103	5.92981533133333	5.802594545	6.10891094733333	5.82129297366667	5.33094788333333	5.78460518566667	5.77745611066667	6.23894065466667	5.65524143833333	5.607370011	5.217510646	5.37577164133333	5.74313094	5.69661738333333	5.615621775	5.34625075866667	5.174733272	5.71305984533333	5.664760962	5.66718576633333	5.37647638566667	5.47194493533333	5.14646167	6.15144306133333	5.20976124666667	5.166453745	6.25244592033333	5.47514363333333	5.24710492166667	5.482931077	5.108902313	5.73457889666667
ACPT	7.899285967	7.40138162	7.280435324	8.028694565	7.458846702	7.182640213	7.695538644	7.572199548	7.416074055	7.798448712	7.362417795	7.262425796	7.379726769	7.613958222	7.365623758	7.571340912	7.440394831	7.253817678	7.714699243	7.182703422	7.513565144	7.542934016	7.780788137	7.173884576	7.155812762	7.814344854	7.705665652	7.505078984	7.860468647	7.378166864	7.593639448	7.379431495	7.983837863	7.532467924	7.459752965	7.239452869	7.392142807	7.21076732	7.433640567	7.090928248	7.454483196	7.767868571	7.215804345
ACR	4.747278148	4.428505532	4.699601784	5.003827642	4.872592386	4.556963575	4.345876525	4.785214015	4.992135056	4.627524206	4.903885445	4.844631586	4.730928062	5.331545506	4.971240511	4.805991809	4.648436567	4.725415009	4.886171877	4.86475171	5.684430651	4.927419774	4.634499029	4.559366801	4.971154622	4.388003459	4.64864714	4.653706487	4.692086137	4.724165774	4.999024995	4.687369304	4.661402968	4.717361073	4.43447916	4.735786865	4.379593837	4.629019864	4.453749757	4.601324791	4.76392479	4.900724076	4.644772795
ACRBP	8.12400109833333	7.86353060433333	7.71327341566667	7.61854045566667	7.793429197	7.25747170533333	8.11357007166667	7.397385684	7.80004481	7.59084148633333	7.886720935	7.90819107566667	8.179950779	7.919818387	7.962577898	8.03541135	8.324083519	8.51875904133333	7.88183326933333	8.35344057266667	8.45292577566667	8.25878017233333	7.616241149	8.58634612633333	8.34511038666667	8.36664021466667	8.510712573	8.34897929133333	8.75632595133333	7.943732791	8.031453427	7.44460493533333	8.46657230566667	7.39443140433333	8.18263243233333	8.19674896966667	7.89859081966667	7.41349715333333	8.216717042	8.24965352466667	7.591710709	8.424804564	7.96459444066667
ACRC	5.879230853	5.541173743	5.656441782	5.496351575	5.508391466	5.539135571	5.57456284	6.061586246	5.424622652	5.7279388	6.464947084	5.769066047	5.753766998	5.716701788	6.053240688	5.595648447	5.815183432	5.474184032	5.588016149	6.108970626	6.191421797	5.702186866	6.021491897	6.107500745	5.95543105	5.14507402	5.959190757	6.055557977	5.403718784	5.832111073	5.839620506	5.905262425	4.796425699	4.988872033	6.108951381	6.350475153	5.810847183	6.143895895	5.790012917	6.06396035	5.991736206	5.704510185	5.904437655
ACRV1	5.13079406316667	4.86853103316667	4.930207806	5.07960045716667	4.9250519015	5.29963069233333	4.98576651216667	4.97339988083333	5.11755051333333	4.96475306416667	5.05716902183333	5.0109515075	4.955956446	4.94535197933333	5.08922584866667	4.73428417633333	4.9705570395	4.91315353716667	4.807663677	4.75969191416667	4.9848451	4.88486286833333	5.00150778683333	4.962464423	4.90008124533333	5.0372483495	4.87357794366667	5.023260722	4.85753073216667	4.93207485533333	4.938973675	4.940557902	5.10385197216667	4.78913371583333	5.098086617	4.7594934335	4.92445733083333	4.82108187466667	4.71827818933333	4.76368664733333	4.89753919783333	4.999262452	4.908497636
ACSBG1	4.768854318	3.922051522	4.3624177755	4.4065381785	4.030345204	3.882990329	4.3180539135	4.0426521945	4.2869901175	4.210742419	4.521272592	4.35644706	4.25942322	4.1571166875	4.578208878	4.1280521475	4.524757382	4.6609618725	3.947596789	4.330239711	4.816702649	4.539200395	3.943526541	4.876496682	4.5872237205	4.4152497325	4.401798595	4.8130297475	4.6842616525	4.305805503	4.2906478585	4.190866845	4.6226395605	3.9774851895	4.689455975	4.871872489	4.6064549695	4.105607379	4.166496075	4.6000022405	4.196317165	4.632650364	4.2104857965
ACSBG2	4.40794564	4.20586612	4.421656108	4.154819118	4.283275881	3.890365936	3.988531978	4.011828676	4.541457013	4.260740959	4.278403036	3.995499012	4.04057852	3.966311373	4.201507389	3.925385049	4.33731165	4.471728501	4.243197408	3.986140643	4.146093026	4.456005343	4.311002994	4.227009599	4.417337581	4.168705601	4.55466517	4.011491583	4.033391367	4.324721071	4.435677863	4.133736231	4.148461464	4.450055435	4.248435362	4.556297905	4.099407018	4.165038001	3.862257429	4.172506473	4.106198813	4.112010098	4.203590775
ACSF2	6.273766361	6.423499008	6.926414679	6.927253084	6.479167783	6.817272308	6.517405059	6.810933096	6.873221054	6.723655942	6.616182423	6.767917916	6.401791093	6.645056006	6.604567234	6.686205581	6.857520169	6.751128642	6.645873636	6.577967644	6.576619919	7.130177845	6.387988858	6.929778927	6.375089926	6.448118908	6.411226185	6.783473498	6.481257094	6.69881723	6.751141358	6.718107546	6.112137334	6.799867468	6.81687582	6.697573488	7.001493497	6.587099564	6.835668878	6.796803657	6.67182461	6.783785152	6.598279172
ACSF3	5.80365898766667	5.70810937	5.693042636	5.438675647	5.99571809466667	5.54494449433333	5.71151384633333	5.878532105	5.52394982633333	5.56683153266667	6.05580850233333	5.59481911666667	5.676610893	5.83803979933333	5.86872391866667	5.933195204	5.89011199666667	5.71701962466667	5.713855458	5.772270406	6.039840005	5.856323715	5.720229347	5.93008242133333	5.86502289966667	5.88978472733333	5.82559430233333	5.667136836	5.44132096633333	5.75098554866667	5.51493752	5.70423240766667	5.43289590233333	5.59080832133333	5.861935567	5.75444159433333	5.28627975733333	5.351092716	5.99864531533333	5.90907853	5.666640441	5.88195400733333	5.73367277933333
ACSL1	10.901100855	11.23530446	10.61707468	10.992395945	11.079585975	11.78917261	11.36182917	11.09750499	11.40244595	11.583629695	11.437613005	11.26622707	11.887384655	11.813461245	11.406515005	11.45631162	10.955963105	11.19676564	11.437715565	11.18300573	10.927478725	10.97823329	11.546150945	11.369482505	11.44720068	11.60212919	10.74391578	11.38949772	10.868840295	11.20208205	11.26034485	10.688715425	9.865376801	10.597666104	11.235592275	10.923858925	10.56840743	11.88098301	11.16722298	10.99929465	11.456453825	11.35220772	11.33736386
ACSL3	7.232076662	7.42440497933333	7.279719181	6.943654622	7.31308008566667	7.44777744633333	6.996551586	7.27084648433333	7.11857138066667	7.09665507566667	7.18423119766667	7.34745924	7.308128473	7.22107149533333	7.40404182533333	6.841768225	7.10355278366667	7.28404958333333	7.14256385066667	7.20969746733333	7.19419729366667	7.00855974066667	7.30346097266667	7.283729277	7.33674961466667	7.557512426	6.754962957	7.021269824	6.89287104066667	7.18781858866667	6.90953223666667	7.31698639133333	6.64868908433333	6.50716099333333	7.044184373	7.47545561366667	7.33084928566667	7.49796540566667	7.150755021	7.238261337	7.360278885	7.01562253766667	7.216030124
ACSL4	6.935956154	6.87190939466667	7.122813793	7.078758028	7.35197648933333	7.885281711	7.475324599	6.61079685266667	7.414212809	7.35698333766667	7.35015100466667	7.83614458433333	7.76104525566667	7.64120278033333	6.963528146	7.25524734166667	6.91932369233333	7.14775120533333	7.522578973	7.37426451166667	7.07361133033333	7.15499026733333	7.39326715933333	7.15164087333333	7.54732949433333	7.54315061233333	7.168800996	7.594897369	6.987849925	7.137249604	7.557923184	7.38556851033333	7.00577999133333	7.46970846533333	7.38845953733333	7.03711167	7.10361726666667	7.968674333	7.50261673833333	7.36814711666667	7.520576777	7.3952338	7.36967098466667
ACSL5	7.977194385	8.000284633	8.208092296	8.300174858	8.0061531915	7.9063623	7.984115352	7.819801379	8.0956493235	7.878173784	7.919634268	8.2495123225	7.8460276035	7.880077411	7.927513787	8.252184879	7.9371637145	7.907764002	8.04875192	8.1705124795	8.0523301325	8.416902536	7.8685241325	8.2355315195	7.987973011	7.883571859	8.195016264	8.0984008225	7.7871841415	7.8013245015	8.178516747	8.192186989	7.790893296	7.631456186	8.2534727605	8.0855353845	8.2799131595	8.02405155	8.1387916535	8.403674287	7.8114793395	7.9725264425	8.0765752505
ACSL6	4.9960927834	4.8057198782	5.1532666938	4.5944228802	4.7608117648	4.8263073274	5.181855763	4.7677175954	4.887720592	4.771610848	5.4941301524	4.8134453526	4.720050037	4.8944203444	5.2335913874	5.3564615024	5.2269309296	5.4405239422	5.1128813266	4.9587614896	5.4012711128	4.9978342174	4.6369881404	5.0523066256	4.7246922598	4.7350577968	5.0439941512	4.8749120572	4.8715337758	5.0930604546	4.7828414532	5.0102498284	4.5189184286	4.4958941092	4.9337774714	5.1187606636	5.1557787502	4.87931553	5.0869538864	4.9869579806	4.8769386096	4.9332957624	4.9189362836
ACSM1	4.1214988215	4.3121167085	4.1434444395	3.968304661	4.3807878275	4.2693905885	4.2253556055	4.075365515	4.136315136	3.9423902495	3.918788456	3.9253273255	4.393939501	3.985351403	4.4121177725	3.9224899095	4.0666704065	4.212751441	4.3125505585	4.0572287315	4.2834007985	3.9568146285	4.3304652305	4.1004346345	4.126364244	4.303336245	3.947690424	4.2896535635	4.1974854375	4.260455366	4.180905399	4.2312687225	4.38333546	4.441058613	4.323995015	4.156942589	4.395635416	4.382350331	3.885841686	4.200697742	3.9303392475	4.206446674	4.126865673
ACSM2A	3.327045097	3.2918545785	3.153160333	3.246567828	3.1090302995	3.242441595	3.331306289	3.3077943775	3.119998596	3.032635042	3.1967791515	3.255989949	3.1360193095	3.1078650715	3.092109132	3.1662350425	3.298564767	3.163763712	3.002902543	3.2303478515	3.0919452245	3.2512145575	3.296453864	3.24376462	3.325646403	3.419843695	3.2149105815	3.224664304	3.232015555	3.177615633	3.1372112585	3.278484269	3.2810909025	3.090223833	3.324689783	3.4572922715	3.282175723	3.1470211675	3.3763118515	3.133837565	3.243960592	3.185836252	3.1605574375
ACSM2B	4.18470082766667	3.61947042633333	3.84251274966667	4.05355734833333	4.119582141	4.070373042	3.82407607566667	4.21158049366667	3.919968888	3.88336697133333	4.062720686	3.83496148533333	3.78114872066667	3.76142532533333	3.80814897266667	4.063919467	3.87404027233333	3.81285995233333	3.92395979066667	3.99045590366667	3.80936812266667	3.78616429866667	3.86492422433333	3.871637681	3.91010930766667	3.92975933633333	3.767015185	4.010096225	4.17428862266667	3.62175824733333	3.87755692466667	3.92794291666667	3.937327321	3.85093933266667	3.98102761666667	3.77939871433333	3.72400247633333	3.91754419066667	4.03204429833333	3.81218672233333	3.88884734166667	3.843219377	3.88887580633333
ACSM3	4.2980197845	4.2987974805	4.3274164855	4.0681879965	3.9656732685	4.4570037865	4.453998207	4.5391760135	4.10614465	4.0645952885	4.61990931	4.4146857	4.0533602295	4.386049696	4.2677769245	4.4173380775	4.0642203885	4.3277121755	4.1185604	4.194352505	4.3531281125	4.114295382	4.441148555	3.8466773985	4.0524085145	3.96004508	4.2459151475	4.0556729835	3.893557228	3.857057108	3.936953842	4.417134995	4.1811424225	3.953803615	3.901673612	4.278314725	4.5500805055	4.36212782	3.9597283025	4.225547332	4.0679111255	4.071583934	4.085670222
ACSM5	4.41484751666667	4.819456663	4.677433867	4.503044593	4.36784666133333	4.73729277233333	4.57846758066667	4.644331598	4.59222907566667	4.62945176766667	4.785555209	4.767209515	4.48330492333333	4.64495230866667	4.557225196	4.713055332	4.50535460766667	4.46661642633333	4.39859111433333	4.521210318	4.54694547266667	4.48140203433333	4.729260596	4.356494873	4.60112827633333	4.777541051	4.47568348633333	4.53173090933333	4.71691298966667	4.42781521366667	4.59145684	4.546412981	4.60678341533333	4.44446481533333	4.71612650466667	4.37652085333333	4.46630988566667	4.52167391033333	4.660926003	4.45590865866667	4.72127879666667	4.77582853866667	4.594748248
ACSS1	5.7338535716	5.6366340284	5.8011940978	5.6921923676	5.673394182	5.6332364548	5.6391973134	5.6970699564	5.6784543714	5.5907211122	5.7416126706	5.667574399	5.6882507018	5.6044034868	5.7292810426	5.8382376314	5.7192307552	5.6866852374	5.946344596	5.640146432	5.8153664406	5.8325082652	5.8156941994	5.6891780138	5.8012271334	5.7691403232	5.831535593	5.8223887152	5.7395945868	5.7137665598	5.8084772988	5.743543239	5.7731286824	5.9420183228	5.8428531536	5.6798992672	5.8051617434	5.7746208456	5.8214522402	5.6293456328	5.725838751	5.7547893072	5.8158924108
ACSS2	7.258576702	7.294888013	7.160723921	7.684116147	7.637084284	7.642500081	7.613262817	7.64471406	7.854493254	7.792449838	7.448382035	7.71277508	8.049858536	7.780420797	7.384380079	7.645726424	7.844697283	7.637901211	7.7031988	7.677629023	7.696006191	7.618619621	7.816213125	7.806269045	7.842441626	7.892397426	7.698865632	7.998599183	8.083444871	7.66082093	7.567165073	7.773009241	7.737059672	7.950169632	7.84136845	7.418690285	7.467947283	7.893974773	7.723571574	7.550303543	7.772289245	7.860825904	7.794456194
ACSS3	4.2397393055	3.990467227	3.912316873	4.360010356	4.086627595	4.0484360845	4.297812903	4.095606779	4.2937667865	4.136990033	3.955944572	3.9376136995	4.280935976	3.932306384	4.0487078475	4.135243963	3.956700146	4.1741594685	4.177133189	3.9312807005	4.1469419405	4.0986992115	4.112858818	3.8327975735	4.2279576685	4.067732697	4.040571873	4.1958302555	4.1855957135	3.7992416735	4.1807288095	4.02761057	4.208801707	3.964711167	4.0767194855	4.005514781	3.99550973	4.0508683445	4.0441472695	4.177062643	4.032293934	4.123971006	3.9303071705
ACTA1	3.750888381	4.244294477	3.911879592	4.231203618	3.844942512	3.932837077	3.735693267	4.446158542	4.203397351	3.954616699	4.137467446	3.936933806	4.114616964	3.94249127	3.888930655	4.015751497	3.615873387	4.102005542	3.926444169	4.078121962	4.101531731	4.101811299	4.226815722	3.516439981	3.865756607	3.98677488	3.829009593	4.110382116	3.963937411	3.931312341	4.058684879	3.910043971	3.745924508	4.185585243	4.298691838	4.021182809	3.873100129	4.261803454	4.128304507	3.983345172	4.042684495	3.833593417	4.153756068
ACTA2	4.50968265566667	4.87746586366667	4.80734281366667	5.13133810566667	4.725324315	4.778923455	4.85543252966667	5.05034381733333	4.98858049733333	4.85475135	4.95396688466667	5.20804004333333	4.85151592866667	4.607957388	4.57180283166667	5.36846855633333	5.05950192266667	4.76613453933333	4.647280758	5.069732044	5.06670200933333	4.684307144	4.91986655933333	5.072216141	4.75562593466667	4.98343456866667	5.252852421	5.10802614133333	5.18679478933333	5.140999046	5.32166692366667	4.576028506	5.07378676166667	5.05204292166667	5.31433990166667	4.74388903533333	4.924516841	4.67728619933333	5.0667117	4.55687411166667	4.85143698233333	4.93333506366667	5.032655514
ACTA2-AS1	4.467686112	4.312072128	4.260800547	4.129151076	4.850139411	4.158617804	4.884350357	4.844536294	4.536882026	4.488230975	4.794991827	4.209431388	4.401850691	4.064997233	4.700030514	4.439778347	4.291212044	4.591253622	4.434828178	4.379033756	4.608993275	4.497698649	4.418269483	4.210884551	4.566229781	4.915828654	4.197465602	4.5226789	4.626726119	4.574486313	4.612440607	3.95610487	4.794920093	4.454430771	4.540306998	4.357373798	4.34966254	4.28139358	4.325356831	4.453908662	4.38393197	4.598661227	4.530850179
ACTB	13.5189692433333	13.6174397766667	13.60265822	13.7078924833333	13.5817523333333	13.6944715533333	13.5664980466667	13.5350306833333	13.62987527	13.71306162	13.5715244	13.5979439733333	13.6402796933333	13.6903468933333	13.5585443133333	13.5755897666667	13.5326640066667	13.5709705533333	13.7187795133333	13.66130739	13.67863823	13.6354129666667	13.76771106	13.6516702933333	13.7451382166667	13.6902256066667	13.6872981	13.6883800866667	13.64550887	13.7027453466667	13.5966336666667	13.59285632	13.4083515833333	13.5040517166667	13.7025469533333	13.5625915466667	13.63822208	13.7204664233333	13.74977951	13.6050599666667	13.6282466533333	13.7324404333333	13.7067319533333
ACTBP9	7.580876837	7.286170596	7.347516655	7.81040337	7.875237417	7.454478987	7.466677027	7.321815625	7.735856911	7.527379113	7.39222815	7.671240299	7.699557413	8.049119793	7.309854108	7.566231499	7.61503825	7.022190086	7.568294156	7.473094838	7.558456048	7.694563787	7.558590764	7.563871072	7.962725516	7.826114041	7.931633803	7.717228599	7.578678301	7.949670553	7.624692738	7.656375	7.014816693	7.248777216	7.99970911	7.525504489	7.376757686	7.662750387	7.623070365	7.455608679	7.492390064	7.469054331	7.78292842
ACTC1	4.927662709	5.387651364	5.240756017	6.074411743	5.438265121	5.357796715	5.217874555	5.108354156	5.282184858	5.549197847	5.001531217	5.05838285	5.394956753	5.37286249	5.270155137	5.916489784	4.673802789	5.53075868	5.335535299	4.690049703	5.253852422	5.202938176	5.303816997	5.168724997	5.447446267	5.636148182	5.938240953	5.484870089	5.089652359	5.490973707	5.294552319	5.094676493	5.296698265	5.112310172	5.727754766	5.147650332	5.748886732	5.330193452	5.49498219	5.19627953	5.442997718	4.947817179	5.347872911
ACTG1	13.3100041144444	13.3325229411111	13.3314008566667	13.4136782344444	13.2921622488889	13.28505687	13.22215848	13.3476298755556	13.2613386044444	13.3076598677778	13.2397697366667	13.2319135233333	13.24349892	13.3599267444444	13.1950615155556	13.16121282	13.2984766555556	13.1536332611111	13.3080481255556	13.3104882777778	13.2830035333333	13.3148310455556	13.2557876977778	13.4447514044444	13.3864112622222	13.3626077644444	13.3882279188889	13.2444933133333	13.2419736555556	13.3973796822222	13.2641230244444	13.2050755644444	13.0325368011111	12.9732715766667	13.34798119	13.3406446333333	13.3148041133333	13.27115166	13.2989105922222	13.3208324955556	13.2486928466667	13.2619079077778	13.3490945677778
ACTG1P17	4.30305275866667	4.278705079	4.50425567333333	4.50336993533333	4.214508062	4.10779313533333	4.238242366	4.17540889633333	4.06010728133333	4.34171603333333	4.251572367	4.17378465533333	4.18468757933333	4.15900452	4.160648617	4.16899290466667	4.32174308	4.35401619566667	4.21401918233333	4.16136395866667	4.00331009433333	4.30016718233333	4.24791587533333	4.31711510033333	4.095246183	4.05895081866667	4.27467495133333	4.23925633233333	4.54683684133333	4.21115842466667	4.43593562	4.433598295	4.67692544033333	4.41887498033333	4.12868857166667	4.415892609	4.303328578	4.300635656	4.32732416433333	4.320119516	4.20606255833333	3.98608563333333	4.253972421
ACTG1P4	7.464737904	7.274955848	7.4268505805	7.0674213765	7.507961816	7.3469443585	7.099482724	7.404130407	7.3377013975	7.5674926105	7.5070391715	7.2333463255	7.3336656595	7.2366731465	7.534950177	6.997244444	7.4525956095	7.360386214	7.1094870965	7.392001245	7.110807916	7.3086723895	7.1077136775	7.497583607	7.611539821	7.392690544	7.2825027685	7.2596978775	7.1090837005	7.2395922925	7.4496871535	7.54978155	6.430625753	6.810450154	7.5363004845	7.638326071	7.470230844	7.564033393	7.5743377925	7.5296701685	7.1866995475	7.134864974	7.4202565525
ACTG2	4.760937193	4.5963383055	4.394178247	4.6826996565	4.638519696	4.303855911	4.863048595	4.463064831	4.593051458	4.9196848045	4.6090202805	4.7549809525	4.7864021885	4.55276162	5.103909177	4.5968786525	4.637498109	4.5809498225	4.566797468	4.740152956	4.604241991	4.58372402	5.1603698765	4.754403729	4.7432515405	4.758836429	4.377963069	4.8146570725	4.62777983	4.705665625	4.5718861855	4.8922841875	4.978703097	4.804152421	4.797356985	4.4527158045	4.693783002	4.7337191345	4.665422574	4.532488672	4.336241076	4.505342371	4.8745540915
ACTL10	6.164675499	6.220322614	6.160056791	6.214287505	6.46861946	6.300394673	6.549791327	6.40498322	6.416708014	6.261154953	5.909050859	6.041050421	6.232973555	5.770473692	6.073393782	6.441525715	6.113829469	5.564347967	6.154815283	6.142579373	6.305873255	5.864862538	6.049014074	6.061074155	6.032031412	5.813762056	6.396007716	6.0468634	6.171657967	6.324811448	6.314955421	6.054913792	6.461207955	6.616745535	6.108231449	6.098829226	6.097841905	5.637533953	6.191179293	6.088888491	5.776512017	6.450150753	6.192725738
ACTL6A	7.420493178	7.518514416	7.681545459	7.105027923	7.635321329	7.205751143	7.358060697	7.229929004	7.485621828	7.220743901	7.557387766	7.386416066	7.358145285	7.485487644	7.373676588	7.411624259	7.219297966	7.272427443	7.354645754	7.510589516	7.416597909	7.335723961	7.296503529	7.605901909	7.379145156	7.277648195	7.380173321	7.105152185	7.070516091	7.467224543	7.044666668	7.877603342	7.056023673	7.319904408	7.334438301	7.992700402	7.727136248	7.582054174	7.375908102	7.605336293	7.320011224	6.892977999	7.888788314
ACTL6B	4.767635668	4.663313036	4.4438287985	4.556936868	4.703264567	4.3351640075	4.46454808	4.783334251	4.552309043	4.7592935245	4.394329365	4.5875220985	4.3752522435	4.4873662355	4.7645714	4.5061613105	4.61409268	4.7376934005	4.558357606	4.486576164	4.6197367685	4.3527837315	4.722487823	4.4003497135	4.563904185	4.623582335	4.4715557805	4.5419610985	4.599879007	4.520116641	4.5444459805	4.212859348	4.4628695055	4.5398388015	4.6205391965	4.488332355	4.4989830595	4.4413330515	4.306877387	4.4340611695	4.4536781655	4.4548306425	4.4519003155
ACTL7A	4.924569777	4.874765614	5.029135142	4.913398379	5.349807147	4.926485551	4.47370358	5.614927558	5.054280558	5.031290067	5.132452223	5.311777658	5.042494449	5.435760093	4.857387365	5.003866138	5.176393237	4.750560553	5.321265075	5.165187241	5.37373937	4.878574537	5.207131595	4.800631838	5.047031108	5.51191523	5.01466949	5.044800056	4.800335857	4.996413871	4.819943018	5.067467154	4.5581129	4.614809977	5.008842639	4.387873912	4.787727445	4.641178691	4.944512914	4.535800874	5.145691334	4.660510509	4.792126491
ACTL7B	3.759741415	4.53380766	4.150648666	3.952573937	4.324997393	4.109023222	3.73390923	3.863609802	4.350087441	4.43432179	4.047026431	4.558571492	4.452282485	4.023144491	4.443277613	4.248907808	4.318530014	4.273495198	4.072887052	4.19833108	4.571448708	3.901117549	4.316754737	3.70590334	4.287064258	4.629235789	4.339245299	4.440755895	4.439446723	3.851408999	4.322980589	4.032380341	4.271603532	4.319189911	4.051348154	4.512360825	4.290659127	4.103941321	4.389090941	4.29373631	4.131943403	4.241553166	4.301076122
ACTL8	5.373081638	5.383555045	5.105209599	5.268632285	5.494958021	5.053342339	5.303937605	5.345150808	5.333167643	5.529536087	5.135335347	5.384425742	5.372735506	5.769609264	5.67832404	5.867400759	5.721591619	5.364291959	5.843072275	5.17282007	5.347363387	5.51123404	5.590886724	5.318544958	5.41646619	5.682111611	5.587028399	5.290596149	5.912075274	5.533629655	5.289401616	5.490768229	5.837306913	5.804433082	5.179904256	5.002998288	5.290406206	5.729879685	5.424009432	5.188066447	5.272950009	5.370239691	5.662986575
ACTL9	3.591411538	3.693865776	3.635134836	3.864203191	3.389252865	3.767120911	3.325839459	3.646591644	3.512621469	3.451087209	3.686321879	3.604591737	3.771915418	3.467777256	3.504011409	3.477567534	3.455954845	3.507989807	3.67994286	3.792631394	3.981009556	3.522195501	3.66356159	3.51124125	3.934597137	3.958609981	3.573571019	3.666131126	4.008464966	3.469670293	3.569615872	3.671587799	3.674969644	3.825278841	3.569224404	3.477982748	3.497926262	3.404436678	3.543197643	3.534995156	3.64823551	3.677193281	3.817087155
ACTN1	9.0262791195	9.19493340425	8.7361819135	9.3100995455	9.406955014	9.452274758	9.25059563375	9.44894770775	9.1874337315	9.35912238225	9.3321864845	9.0883097065	9.382123428	9.53274021375	9.18357150225	9.3440507155	9.4423474655	9.2006547475	9.352678157	9.24912891025	9.281928032	9.09856826175	9.3929470575	9.35434149525	9.428530637	9.23638878375	9.1134157755	9.31511082225	9.519879239	9.28144112875	9.25748144375	8.803828126	9.16398606275	9.34897441025	9.33821179775	8.90651167675	8.85604428475	9.3140624505	9.32722916875	9.02089328075	9.188265601	9.4035777655	9.31733986375
ACTN2	4.3215117125	4.323955184	4.29362433625	4.296757755	4.136398422	4.42127521525	4.44092558375	4.37473010975	4.1030911155	4.189808583	4.33315135825	4.2435930675	4.29994487175	4.23998233975	4.24530778475	4.281958261	4.503105297	4.43446320175	4.2621561945	4.199506208	4.28563028725	4.16634518	4.4246020775	4.06824296575	4.206204577	4.37157257325	4.1650672115	4.43747914875	4.3900692345	4.13000836175	4.3337878075	4.27760999325	4.286792738	4.381800549	4.4129129715	4.24361149725	4.16730949525	4.19199107675	4.300907663	4.120829513	4.19323882325	4.27349577975	4.39733703875
ACTN3	5.399709144	5.110922364	4.763327135	5.444579242	5.152971611	5.387711412	5.587636883	5.637762656	5.296627002	5.303176557	5.15242482	5.211979427	5.440735968	5.493069749	5.255006907	5.248618563	5.354600435	5.138730613	5.176452297	5.651046193	5.212469505	4.974448694	5.286325255	5.214899377	5.3301651	5.586509743	5.253924086	5.388032711	5.447852255	5.405436255	5.387187211	5.15958013	5.778054205	4.941757309	5.272824433	4.957228038	5.304134656	5.254336677	4.909729301	4.982550189	5.357380097	5.290963209	5.267475605
ACTN4	8.508137338	8.808511098	8.742649173	9.12412279	8.839096644	8.897591783	8.835320143	8.906929869	8.959968021	8.984554055	8.810850218	8.951883342	9.035776619	9.179873054	8.460974719	9.122033115	8.813901259	8.799978272	9.28148673	8.932703757	8.918844023	8.906987464	9.12851479	9.171361161	9.046806767	8.754696905	9.132066249	9.15442235	9.202580985	9.093793563	9.09147794	8.855999486	8.661185787	8.799687866	9.20025386	8.509604837	8.66733884	9.035423265	9.195855118	8.878355788	9.267088955	9.132590984	8.973357474
ACTR10	9.62545508	9.339696061	9.616319465	9.330840567	9.246990883	9.450349056	9.426833115	9.633221989	9.413194446	9.322266111	9.239201897	9.424560572	9.320713592	9.287953327	9.849784087	9.140499993	9.363172433	9.468430959	9.224346758	9.219186016	9.271292647	9.20531322	9.362731366	9.282463923	9.259986058	9.557963855	8.89633079	8.980434953	9.085649648	9.111970351	9.106069799	9.447843655	8.902152359	9.121464886	9.304978968	9.688820907	9.521816002	9.475690603	9.211392217	9.254815196	9.412740925	8.839239828	9.356238056
ACTR1A	8.0927869235	8.1552249655	8.0478259355	8.276712136	8.262327668	8.4058833345	8.334984533	8.383798561	8.3106377395	8.222908283	8.2319238685	8.4016543585	8.231816821	8.2977381175	7.9842426535	8.1912248655	8.1743454875	8.120894836	8.4355092475	8.177351749	8.2060016315	8.1739930025	8.4418899995	8.28682972	8.327431794	8.278550682	8.464573496	8.161072157	8.2556216945	8.3594370375	8.4020640555	8.2375776105	8.2403420895	8.381136743	8.3126336815	8.09420685	8.25539338	8.3164669235	8.366765091	8.1384491415	8.32053116	8.341858308	8.3494545245
ACTR1B	8.326592189	8.101347401	8.289813732	8.322761213	8.097830384	8.252121922	8.125397945	8.280559418	8.30907609	8.472303556	8.366183515	8.225357718	8.370688902	8.191753604	8.048852823	8.394075011	8.317715068	8.186860629	8.383359626	8.216599309	8.269681061	8.357177485	8.236394548	8.453030611	8.596433242	8.286666029	8.479644812	8.276174164	8.467761422	8.4176621	8.519565926	8.464313107	8.224795125	8.131917529	8.405427783	8.488315828	8.509673093	8.357048054	8.574505466	8.468871466	8.40487298	8.407753342	8.347642404
ACTR2	8.63043977557143	8.88955751714286	8.96115675014286	8.79897865371429	8.72940782057143	8.84002632971429	8.68066790428571	8.93203934714286	8.65219096657143	8.74265385971429	8.66509539157143	8.67004947457143	8.818666347	8.95152127185714	8.97629056542857	8.56558030157143	8.454501444	8.69596995471429	8.83305099485714	8.73279750514286	8.60777106742857	8.69728263228571	8.79171087685714	8.94913615828571	8.83045589428571	8.93847914671429	8.45017779628571	8.14438505871429	8.54749820271429	8.50073523685714	7.95971953528571	7.89473439914286	8.57323694771429	8.65473999914286	8.04737987414286	8.44453153871429	8.80135973714286	8.64796952371429	8.48586513914286	8.50664272257143	8.90651678814286	8.03667462814286	8.854101053
ACTR3	9.6653664772	9.6249554086	9.7874855424	9.4838384456	9.573208429	9.721958173	9.584951875	9.579985113	9.5743497708	9.5657489568	9.6286497216	9.4767599572	9.5848275722	9.6460536616	9.8957385308	9.4790411476	9.5350422804	9.5926848112	9.5628642074	9.5388672476	9.4819780412	9.4931410478	9.6045683238	9.6213737324	9.4817354646	9.5973665816	9.1508416486	9.3335320134	9.280489142	9.5030104964	9.1028048262	9.5096073442	9.2888250834	9.4524598972	9.292563512	9.6823769676	9.6356509184	9.659256199	9.4794475764	9.5032770588	9.6849310706	9.184885119	9.6172828886
ACTR3B	5.750990337	5.6485949165	5.431924779	5.386783461	5.563481937	5.592184504	5.638074846	5.887444279	5.72697624	5.300977802	5.6021015515	5.2262002785	5.608233226	5.649808908	5.251308588	5.445003428	5.7000043935	5.395411755	5.4751181995	5.69533355	5.2611994035	5.7875588235	5.3529859805	5.8569536805	5.1962013645	5.6240923205	5.6564402475	5.566929162	5.4846451975	5.533733043	5.690457109	5.845092555	5.372727657	5.360903055	5.573653938	5.776123132	5.6900244085	5.594330878	5.763080279	5.841242477	5.7175867995	5.5129055285	5.3974085135
ACTR3BP2	3.94678241833333	4.17641388133333	4.037437682	4.429202278	4.06606136166667	4.00324077533333	4.11098816033333	4.15863697166667	4.06271366466667	4.053082984	4.20856137566667	4.21762380266667	4.08097190266667	4.20159886833333	4.27485067766667	3.90474738166667	4.29590552	4.18129203766667	4.18331960066667	4.06822871866667	3.97356033433333	4.17841633133333	4.15762608566667	3.85642531433333	4.08013980166667	4.100369429	3.97199722566667	4.24726188333333	4.33136097533333	4.088437295	3.91463013766667	4.041290264	4.186896336	4.16616960466667	4.13624377033333	3.997777647	4.00862401066667	4.066122937	3.935041471	4.11415419766667	4.148717061	4.178545487	4.248356144
ACTR3C	4.791160173	5.627439168	4.738514921	4.821169388	4.489100897	4.861629782	4.423146301	4.520990435	4.626017145	4.769863235	4.920048828	4.674137515	5.081718166	4.48837195	4.610098182	4.431049634	4.821243764	4.294117501	4.529863298	4.591804695	5.147154434	5.084402624	4.652698845	4.286118868	4.981008866	4.7468091	4.843825131	4.709794314	4.955960256	5.013017985	4.675428172	4.673969485	4.796879159	4.947760223	4.513514157	4.665891899	4.771387832	4.910563433	4.643479295	4.984127298	5.201096117	4.996373055	4.854128664
ACTR5	6.475347169	6.6509295485	6.531489018	6.5233884725	6.513431734	6.641655967	6.278648648	6.4783244385	6.397176609	6.3807553475	6.6341535485	6.581298437	6.2600053435	6.466849972	6.4471372255	6.551585816	6.571179185	6.5460821805	6.266566971	6.55781363	6.4580532175	6.874672859	6.3831618365	6.657460845	6.164738262	6.384046694	7.082393459	6.621563278	6.6832375225	6.7239730645	6.6067523	6.6563097645	6.3410739315	6.5255779315	6.583328376	6.6294886375	6.8142606465	6.5726790045	6.7189506385	6.9057901715	6.811123369	6.703997693	6.650603178
ACTR6	5.1741434665	4.8409230055	5.522334115	4.844165942	5.100846009	4.9709441445	5.112417779	5.065710486	5.0811648135	4.9414713085	5.335563659	5.270334547	5.0561141445	5.109139559	5.6915022755	5.0579459815	5.0182716375	5.3246999755	4.8299249915	5.113053713	4.914747777	5.1216028565	5.106942983	5.225148714	4.713629114	5.231806658	4.813780366	4.894195048	4.6638571615	4.896134635	4.9140961675	5.663588593	5.0670506915	5.1698156285	4.991961067	5.520743544	5.3987640275	5.1259684315	5.000082854	5.281312549	5.391192774	5.164831258	4.7462666435
ACTR8	6.2831073075	6.36716236	6.488108339	6.631466415	6.6188243905	6.554195979	6.430451941	6.4109797195	6.4802814185	6.4258137025	6.4592157915	6.3715918725	6.3706092145	6.41053913	6.2854216345	6.569039969	6.122961	6.3788251035	6.359191363	6.4767344515	6.4455486615	6.6338721145	6.432172434	6.5807681035	6.4870919875	6.2349308025	6.448181276	6.266925615	6.020697258	6.2416597435	6.3950145985	6.443837311	6.3827259175	6.410867462	6.3737958185	6.421114958	6.619173281	6.464048733	6.6515249855	6.496471056	6.593773009	6.311227874	6.329151992
ACTRT2	4.581886564	4.223251933	4.817536891	4.89515639	4.607927295	4.500278476	4.721207213	4.78589975	4.73266277	4.853481973	5.066277996	4.424416192	4.58619087	4.606981629	4.631341169	4.322742312	4.445533817	4.608315531	4.521083839	4.6352794	4.705433068	4.552964214	4.834075157	4.502618768	4.63153648	4.673178189	4.925973317	4.669271184	4.837634223	4.678533759	4.843079572	4.463755291	4.719728883	4.916757016	4.691398594	4.659843494	4.988618789	4.58537297	4.518330776	4.435656165	4.148720674	4.6572528	4.629331546
ACTRT3	3.77303248	4.070901994	3.67979074	3.775855495	3.907574045	3.740568484	4.091998932	3.673729682	3.824006442	3.733763078	3.751648972	3.97712578	4.016927907	3.836042598	3.740246919	3.811581912	3.485497448	3.55393755	4.064088443	3.884761049	3.897946632	3.704311979	3.978702573	3.431863386	3.950248675	3.989302138	4.230147311	4.214013819	3.9967586	3.868109611	3.856435516	3.855564467	4.081011602	3.7047874	3.691772932	3.513192362	3.803418831	3.922875448	3.613838295	3.73902706	3.875778781	4.008070604	3.865565359
ACVR1	7.608573354	7.535564294	7.546890039	7.394050807	7.347998714	7.213923163	7.540392186	7.381879023	7.494862807	7.106350161	7.04341103	7.15138186	7.217984352	7.196663342	7.525302551	7.478776184	7.613696642	7.031044424	7.1986679	7.622065444	7.957312646	7.579209763	7.268561012	7.819560108	7.537738278	7.439709256	7.648924634	7.421480551	7.646546695	7.584185873	7.286492041	7.267268478	6.601444737	6.411639494	7.699284199	7.958014856	7.668662451	7.520687587	7.538413343	7.82867832	7.276134011	7.438221933	7.496687088
ACVR1B	5.43685908	5.60308853733333	5.42009029166667	5.76016125566667	5.53190615483333	5.52530010266667	5.41995566583333	5.3056591105	5.34017631416667	5.29156675433333	5.37617335783333	5.27765676683333	5.463405223	5.5223909745	5.52007890383333	5.32910997716667	5.446083303	5.575487409	5.35366566133333	5.391240587	5.30908863233333	5.31892458866667	5.547300689	5.2965131795	5.4054740485	5.48168232816667	5.38590736983333	5.24970667333333	5.25398057466667	5.40182553533333	5.39100912233333	5.50157191866667	5.37405867116667	5.287966091	5.50300259966667	5.48088658933333	5.42041615966667	5.59023971916667	5.24812972533333	5.36221069833333	5.475776843	5.17465865516667	5.42303678266667
ACVR1C	4.917259632	4.7070768175	4.7192879425	4.360039271	4.4216251445	4.5433266845	4.754271334	4.662877045	4.3918416385	4.6935271385	4.9846926915	4.2970239145	4.5613394365	4.8306429865	4.552468991	4.546853983	5.184872267	4.389198772	4.4761411985	4.560430868	4.2811457835	4.701812647	4.4370141185	4.377863398	4.563473456	4.3688520875	4.616658953	4.219928603	4.945965596	4.497275398	4.754728976	4.818484176	4.7995301485	4.2639273105	4.256685443	5.037538966	4.8764173265	4.4688634515	4.7981736645	4.851663379	4.373767144	4.6885633715	4.397726352
ACVR2A	5.8477965775	5.6356397735	6.114196457	5.693695906	5.6961087035	5.7493806645	5.171301617	5.645314516	5.473305172	5.855658212	5.584510889	5.4059264955	5.7473549715	5.624673789	5.7295125915	5.7707714595	5.8109396935	5.947905319	6.0438366055	5.7348385655	6.01759152	5.902481174	5.8695861255	6.0430192365	5.843970148	5.9104494355	5.915080415	5.8589576735	5.8511101295	5.9273071165	6.213425778	6.211335204	5.5656832835	5.9762127965	6.165531907	6.3469761005	6.2312569615	6.0378964525	6.004833102	6.0587011715	5.860173055	5.464068987	5.8429639995
ACVR2B	5.625405632	5.52162318833333	5.49542263633333	5.51250737333333	5.61485444166667	5.25496142	5.31851505166667	5.39146066633333	5.55846124833333	5.696517263	5.36566426733333	5.31189976966667	5.103844499	5.31197802933333	5.643877765	5.464391635	5.78814700166667	5.248703172	5.47389387333333	5.50836561333333	5.59671662133333	5.281200683	5.28112452566667	5.61478716866667	5.45729757166667	5.722939043	5.47279345633333	5.40368379833333	5.298079708	5.584069432	5.41519326466667	5.61845091333333	5.89773592966667	5.51544623833333	5.272378621	5.67515134066667	5.34699161833333	5.33295392166667	5.595176224	5.50480344166667	5.00270881133333	5.40125052133333	5.49656145133333
ACVR2B-AS1	4.692928261	4.878312366	4.714306791	4.501407717	4.964036635	4.442323038	4.680801025	4.572193325	4.864967352	4.34827864	4.602355591	4.618734412	4.816938975	4.663909596	4.695938196	4.490929788	4.729210887	5.108544213	4.734209834	4.869834288	4.788362345	4.650502836	4.922538576	5.001052004	4.968145584	4.924666677	4.362477721	4.609304091	5.049001261	4.760882487	4.888111583	4.723646938	4.955886097	4.740795699	4.814261201	4.600399448	4.72141125	4.680465872	4.706167223	4.626010654	4.914642576	4.500644948	4.722961481
ACVRL1	5.0387811755	4.98259916	4.6146599065	4.7137061445	5.012282012	4.5478689305	4.659244805	5.0000042665	5.0000267215	4.7525540885	4.686065181	4.755160528	4.489039814	4.5060177155	4.9368285405	5.020920705	4.552024353	5.050593229	4.727191652	4.657353687	4.7805754885	4.921562088	4.9554402345	4.902274241	4.898299367	4.921325418	4.995350996	5.072663745	5.439481107	5.032784566	5.000072614	4.9531350705	5.369378687	4.8914386545	5.0920400335	4.936291899	4.655488886	4.772153648	5.0317566595	4.5466368185	4.8676712305	4.7965657085	4.7991126795
ACY1	4.748932799	4.903100394	4.807435612	4.879101502	5.038790777	4.744429193	4.688409079	5.054562154	4.684878234	4.829403415	4.782974923	4.904781245	5.342481808	4.688529675	4.548693724	4.812155918	4.863570563	4.999593154	4.788719402	4.574126872	4.727811896	4.826006214	5.111246205	4.701604901	4.799608914	5.193056488	4.980182873	4.868951262	5.334314521	4.839216066	4.873945013	4.496958026	5.064557563	5.18778932	4.824987279	4.967780324	5.00184915	4.461425817	4.880121897	4.787789931	4.321262928	4.972951327	4.764001349
ACY3	5.016694762	4.555780999	4.76637313	5.1330896735	5.047146379	5.0789637725	5.205501051	5.058018406	4.936341836	4.9687033445	4.836099869	5.3510975935	5.095616655	4.908110253	5.105672546	4.995125899	5.0456216635	4.9038755925	4.9622325415	4.9256299835	5.0106800725	5.0917165885	4.9611663595	4.8545311175	4.875946773	4.98767192	5.069529103	4.91865845	5.113552988	5.1060339755	5.2199064355	4.868531778	5.3075062685	4.955448155	5.0777019305	5.042909623	4.904381772	4.7802413625	4.99824901	4.8503809555	5.0899503935	4.813750669	5.1464964505
ACYP1	6.913666462	6.15161239	6.632097045	6.336634424	6.248071112	5.947135838	6.141330942	6.426565267	6.543630402	6.781182706	6.658659287	5.971444876	6.300973113	6.012907792	6.347095235	6.140310332	6.494103265	6.175103918	6.200377048	6.540443705	6.38649082	6.504607305	5.952975447	6.829633599	6.352693366	6.141279116	6.58634722	6.083074917	5.841485175	6.086558922	6.829782954	6.817766541	5.587781986	5.808455742	6.340862554	7.06326661	6.620591677	6.695633395	6.440672606	6.658263178	6.45687888	6.196426959	6.192829244
ADA	7.9025376495	7.4487159825	7.878007777	7.7257400535	7.9705954195	7.5249497625	7.577405142	8.0844399495	7.7499173115	7.8965338335	7.6376163625	8.0457485565	7.9195424735	7.934755879	7.4401070735	7.797182122	7.9425526925	7.387406936	7.988236171	8.1499118265	7.7494956145	7.984028765	7.830751695	8.1891340885	7.688187685	7.4421994745	8.275982153	8.157930136	7.360953125	7.48461708	7.2995380595	7.595211527	7.844355632	7.2813500145	7.591163546	8.0028347175	7.9536448175	7.5031103715	8.1754452475	7.908374785	7.811606604	8.154763712	7.6836134525
ADAD1	4.0145694405	3.771842754	3.9174727445	3.9187020515	3.9312330825	3.959952404	3.9539818395	4.0156710405	3.822345323	3.759012307	3.9297135105	3.8440966175	4.015656325	3.8226822075	4.1896892135	4.0542575765	3.9392337005	3.792821083	3.918239749	4.180998148	4.0813416655	3.754328032	3.8209743875	3.873272416	3.7811086	3.9195274835	3.758584538	3.976710302	3.880183599	3.9535470575	3.917130362	3.780862435	4.0016931435	3.9745531175	3.898586828	3.8192090795	3.9013143415	3.957348345	3.841470206	3.892209538	3.8091156185	4.025973818	3.910294923
ADAD2	5.740361425	5.920987308	5.841945521	6.194572309	5.486071451	5.53313628	5.567779292	5.374823227	5.509019236	5.62929575	5.729613995	5.771326883	5.916505084	5.432769344	5.718748351	5.219608603	5.639601768	5.682900619	5.362447334	5.604338954	5.850543643	5.666355566	5.557083511	5.500310795	5.860012783	5.74707263	5.835607332	5.767102754	5.698501281	5.832687868	5.979921426	5.730670867	5.934606407	6.092342009	5.960539237	5.223298458	5.445918814	5.904018289	5.596140279	5.508544995	5.280683831	6.133940981	6.048955246
ADAL	5.014601475	5.01776595633333	5.213002548	5.061775173	4.71363020366667	4.84177640733333	4.92972290066667	5.08153665166667	4.91765390666667	4.86913260466667	5.26520238666667	4.93265162266667	4.92279376966667	4.71926418666667	4.984142756	4.78630125033333	5.02258413133333	4.99372263333333	5.04671673133333	4.82444308633333	4.67787302433333	5.03189436233333	4.99245037366667	5.1109432	4.69632461666667	4.762582145	5.017345374	4.88860094633333	4.89976276666667	5.07734168933333	4.963486343	4.818468341	5.116654183	4.82447773266667	4.92590718333333	5.13313805133333	5.13978274066667	5.01061700666667	4.89284845866667	5.14740296	4.759680159	4.96426551433333	5.051439734
ADAM10	7.714821775	7.85960212266667	7.74074547533333	7.59890869166667	7.86667686466667	8.23604252933333	7.893241846	7.82165281466667	7.89695478766667	7.63040557366667	8.042333583	7.925372403	7.94043864666667	8.049242643	8.37461530233333	7.53983083233333	7.46419215866667	7.95294593	7.95053198066667	7.957290243	7.93569784433333	7.80314918566667	8.406162919	8.08955040033333	8.014956624	8.357991005	7.12236629766667	7.45326725833333	7.424078385	7.55567352633333	7.34757013266667	7.713540955	6.88891991933333	7.137240496	7.821149405	7.94316794766667	7.92528213333333	8.329155118	7.89053541133333	7.806331152	8.306362541	7.481240824	7.89852197133333
ADAM11	5.417109818	5.3028206585	5.4332923915	5.3172086075	5.506071875	5.3593735385	5.2674033935	5.0076961275	5.3623079185	5.0646878695	5.24615631	5.44805644	5.2633260455	5.291383076	5.108945081	5.3715970165	5.1578133935	5.1521289685	5.088641792	5.3131087685	5.448662035	5.105829198	5.3030242565	4.9441985005	5.23000269	5.1689876735	5.6318705645	5.2587525335	5.6581218925	5.2795836655	5.3190180815	5.180780836	5.535438583	5.240923011	5.264226123	5.0345168185	5.0639178175	5.3372518895	5.281049554	4.9687102235	5.3075922855	5.4741951565	5.071332977
ADAM12	4.4396011904	4.6985007262	4.335526123	4.420129981	4.2444752924	4.4527675602	4.3179355732	4.6265423656	4.7119449318	4.5437593244	4.3091381922	4.4848269556	4.5351262626	4.487887631	4.6719472456	4.2984520798	4.6690591686	4.4149842342	4.6744745436	4.8137838594	4.5619270886	4.8967603698	4.434594576	4.557858712	4.741191942	4.5660947374	4.5922725676	4.6848049844	4.563690165	4.600557534	4.6319777254	4.5530435714	4.7293469188	4.2286396104	4.376933182	4.3458614872	4.4646285948	4.5286683582	5.0903570296	4.9745747876	4.2752524738	4.7769835576	4.4286240962
ADAM15	6.5858331995	6.7117583025	6.715403068	6.9993412835	6.795910229	7.038099402	6.9015909165	6.8881545405	6.6884216535	6.952877428	6.6301099065	6.800478958	6.6033102935	6.852685478	6.7830362185	6.413972342	6.592910277	6.3730907425	6.7788089025	6.607183526	6.7001594575	6.661082408	6.8124345085	6.520738768	6.6612152735	6.906339785	6.7579287105	6.750584258	6.851451449	6.6515841565	6.80792982	6.8930565475	6.9005078555	6.9634555765	7.068739129	6.5917668695	6.739938823	6.7815104795	6.744249571	6.629040007	6.8500397975	6.556935663	6.712113148
ADAM17	7.48752381833333	7.46136227233333	7.46595613733333	7.40949301733333	7.62996757966667	7.79888464733333	7.999782361	7.597090746	7.76064153733333	7.808321709	7.54430677433333	7.93380624066667	7.741178567	7.88985602633333	7.52980028366667	7.41453797733333	7.66950462333333	7.63377733666667	7.45230535333333	7.55542214233333	7.60142205033333	7.75368982533333	7.79983315166667	7.50600997366667	7.69860418166667	7.561495912	7.56731234133333	7.374209391	7.72311172866667	7.57053911433333	7.659931268	7.61767371533333	7.492867792	7.95588020666667	7.9327959	7.77427965533333	7.43881224366667	7.769296626	7.51388244933333	7.76927655433333	7.86472844833333	7.31917246933333	7.59714706533333
ADAM18	3.787621752	3.9278614525	3.692145231	3.7303557785	3.8922255175	3.719978711	3.6656350415	3.655324667	3.624369765	3.7208074565	3.697834992	3.8589181045	3.9066341905	3.592415345	3.757070199	3.467609471	4.120800749	3.630620946	3.5615055965	3.766264484	3.8700570545	3.9681484905	3.864216157	3.738108911	3.7273711525	3.7561788675	3.865355624	3.839248158	3.914182748	3.609769813	3.7202043435	3.659453822	3.657533139	3.6529222935	3.709195853	3.7933035245	3.74246324	3.7091428675	3.83800554	3.7273258	3.7671738955	3.5201261705	3.772798896
ADAM19	6.7306218655	6.6968066185	6.706438401	6.7871979895	6.713635042	6.6526499925	6.957039917	6.768244469	6.992868406	6.698054082	6.6366716885	6.622584518	6.781980748	6.958756805	6.864358672	6.991804838	6.6246120425	6.547823462	6.7933161735	6.5776550165	6.5805570865	6.96578023	6.711754749	6.7467910515	6.907163259	7.0722394905	6.716962197	6.927315063	6.7391369765	6.720804993	6.882959413	6.6386478865	6.5147374825	6.530454804	6.8931437225	6.797034907	6.5798805545	6.9208302665	6.8692638705	6.915856954	6.836953984	6.6979619315	6.679592166
ADAM2	3.168795699	3.135670461	3.387807354	3.243699195	3.335107844	3.451809311	3.052662098	3.438730314	3.092904954	3.286467723	3.167496932	3.028995344	2.846480655	3.118692306	3.177605581	3.102057338	3.281438453	3.456432247	3.044842627	3.135349228	3.182111725	3.217644662	3.222419923	3.368629999	3.127843604	3.022664088	2.954681708	3.340480235	3.254782445	3.057469892	3.329840828	3.131631142	3.063216938	3.03260513	3.283503121	3.423911321	3.238991185	3.135855656	3.228016531	3.027266691	3.367518333	3.085323477	3.161200514
ADAM20	4.203485796	4.1997433785	4.446588892	4.422316658	4.6751043025	4.422980876	4.140828066	4.5783539995	4.524492393	4.691958426	4.124990387	4.1585614695	3.96593293	4.5458714295	4.3075285825	4.451194332	4.3380554645	4.5468983375	4.389110457	4.302687495	4.4363159245	4.22572851	4.2627717555	4.4158105495	4.3108530685	4.4816564085	4.1192922365	4.4499831705	4.166639757	4.2516413285	4.179976557	4.495821884	4.4115323355	4.4491484755	4.4143050735	4.369624149	4.203469796	4.3300998045	4.338524266	4.435839266	4.307612148	4.366630863	4.5037856995
ADAM21	4.0285323285	3.891413605	4.0293952555	4.1835753565	4.131730551	4.1810552655	3.850532371	3.983721335	4.1032170865	4.1212474785	4.029694685	4.127693185	3.9829354725	4.0125249325	4.5196038855	3.9004984775	4.1168424205	4.235375797	4.1634669645	4.341850473	4.2711059185	3.9290448675	4.447032019	3.8607788685	4.019661862	4.211288381	3.8656796	4.1705448835	4.155658629	4.260992344	4.1087952835	4.066475276	4.3859264465	4.093154989	4.3292278385	4.065048035	4.353889927	4.112786398	4.0099864875	3.9074054235	4.1067090755	4.2330960805	4.0652844975
ADAM22	4.134159252375	4.075132363625	4.06501833575	4.084686322	3.984421296875	3.97192402	4.050784180375	4.15806858925	4.0264610085	4.034398551125	4.09500562525	3.990473573875	4.014107883125	4.03573542625	3.983860569	3.99247473075	4.036002428625	3.94682907775	4.042427697375	4.094303250125	4.119357684875	3.885125837125	4.085893514375	4.098385162375	3.990088032375	3.963224299375	3.996956263375	3.8747996295	3.96994806725	3.96289328575	3.959236237125	3.9057335805	4.087718887	4.022492485375	3.97713169225	4.061695191375	4.069296424875	3.906078436625	4.011575893875	4.00720696175	4.026447323375	3.9713810705	4.0008869995
ADAM23	4.2606246955	4.07306437775	4.206380804	4.13151315625	4.11923660925	4.11382730475	4.1182383835	4.1053247205	4.16675854625	4.28020741475	4.13266565825	4.08091782625	4.37134166925	4.046719302	4.32304925975	4.17637540025	4.06927280825	4.25305677325	4.31053018625	4.170140586	4.36046777875	4.21214793025	4.2586523035	4.2158920555	4.27445936625	4.09220568075	4.2338730075	4.2492477905	4.178599568	4.007180243	4.4747096595	4.1056452035	4.18345271825	4.16992719875	4.105977905	4.3841365385	4.168936266	3.9940520445	4.127769353	4.265408466	4.21799374075	4.259114954	4.01279138225
ADAM28	6.0084126875	6.1391166595	6.025787805	5.62188608275	6.07566404475	6.008639156	6.20856360975	5.7822786935	5.83567138075	5.947175596	5.9019167925	5.9304837855	5.96142761725	5.44427727875	5.96524807575	5.96231847075	5.66627463425	6.07674486	5.94620690675	5.820667933	6.01289288175	6.55739790675	5.49738218825	5.98268133225	5.83288150375	5.85556610825	5.9726536355	5.97535863975	5.988413663	6.1073515895	6.178335715	5.98381954125	5.84659454275	6.50395682775	6.07390701125	6.1221940855	5.9872473545	6.08173817075	5.72651457125	6.62342224075	5.57486761875	6.007092037	6.11456747925
ADAM30	3.850593403	3.8352921085	3.7403212645	3.860002045	3.9225405805	3.8025875895	3.867807675	3.754539024	3.559648204	3.5598112805	3.6175440125	3.781198874	3.4387790535	3.706092229	3.7363735935	3.7502986755	3.7299799445	3.575298353	3.7341474035	3.628870123	3.7540319715	3.523266826	3.8314240325	3.748412381	3.854804157	3.6724956775	3.6691629515	3.844845533	3.6585739985	3.7801141045	3.7651856375	3.777490831	3.7853646395	3.783508204	3.7206225655	3.5335373905	3.7715114385	3.902470557	3.7491753945	3.855435925	3.4169549675	3.7434084675	3.688620975
ADAM32	3.179944635	3.228256412	3.367559145	3.214796628	3.105932821	3.746778484	3.074369448	3.218036301	3.440800853	3.339414762	3.246354869	2.994788292	3.186026887	3.327732716	3.415375056	3.332912161	3.319844062	3.197778342	3.237645411	3.341127698	3.378587402	3.194414516	3.446064664	3.51722352	3.311730942	3.178111723	3.202973444	3.151566364	3.314517517	3.225867521	3.527965011	3.270187893	3.452151832	3.097256227	3.233940102	3.464381927	3.621775281	3.147229609	3.450664086	3.232601844	3.394149446	3.39053574	3.353525957
ADAM33	7.3929947435	7.1228010305	7.1806946295	7.2412146295	7.138280994	7.384650982	7.29652708	6.963030756	7.36524549	7.3034265785	7.238249462	7.048993008	7.0900327325	7.337726486	6.999783956	7.3083330585	6.960317543	7.0804855005	7.1231578015	7.1056327235	7.1538699525	7.1401503515	7.186141485	7.0734460825	7.3611480025	7.314586905	7.4144800535	7.482319257	7.628258339	7.4360097625	7.4100842265	7.320976102	7.423061691	7.7966744055	7.1787010085	7.0814216435	7.1032339775	7.207087437	7.424193635	7.3568881115	6.9277648405	7.163176746	7.6192652115
ADAM3A	3.467565843	3.3454792805	3.3816266405	3.4421925995	3.2460192765	3.341512807	3.510812632	3.3095749785	3.273608222	3.2312785	3.194552788	3.472175377	3.2244553505	3.3003187635	3.2549264885	3.2258479685	3.626036219	3.3685034595	3.0917930905	3.3551084465	3.260912751	3.3189131015	3.4065341385	3.325217497	3.2938241795	3.3566338495	3.429151558	3.243313098	3.243715389	3.379792748	3.371160562	3.4025442155	3.16226567	3.3456957935	3.239077816	3.264466626	3.46183078	3.4384427235	3.2291949265	3.371753225	3.1943069715	3.3508835085	3.278906362
ADAM3B	3.491562024	3.355819901	3.482807104	3.265935434	3.638535746	3.438479504	3.457098625	3.43486152	3.633182477	3.459369338	3.358910956	3.583530726	3.481006924	3.374952999	3.444315772	3.516510997	3.458937641	3.470591855	3.364946238	3.346767604	3.350558476	3.531181529	3.774891997	3.555451517	3.290534075	3.715997227	3.29746058	3.578852089	3.635652354	3.534773822	3.464125335	3.341024649	3.394079764	3.568359551	3.382988018	3.372766748	3.341219287	3.616733678	3.576716451	3.501107639	3.643349183	3.329728557	3.397116788
ADAM5	3.845679623	3.891231828	3.889153915	3.8295732305	3.9323327955	3.911328928	3.9361946925	3.9287958625	3.7188256265	3.978855209	3.9638448295	3.7290213075	3.8594750775	3.751685334	3.837490623	3.725103501	3.9577142635	3.672547926	3.9709515075	3.7303268065	3.737355749	3.78063232	3.7158817555	3.7487230785	3.8242219345	3.974334798	3.910652767	3.872133903	4.013612094	3.903871724	3.977927918	3.751379045	4.0988770935	3.752106071	3.8143519685	3.705183296	3.8326585355	3.950238323	3.7841713905	3.6738394245	3.6577979775	3.7972143995	3.8988930435
ADAM6	3.980081142	4.111233003	4.110045687	4.999132691	4.344288667	4.156684603	4.038925283	4.079934052	4.426884275	3.931220424	4.683776381	3.936816667	4.522058561	4.116232397	4.261075359	3.864621611	4.321421304	4.180588119	4.44476444	4.072658439	4.25768395	4.390589139	4.484280962	3.794654431	4.592580248	4.233084841	4.250541666	4.268543081	4.070816585	4.275116591	3.893194856	4.250001049	4.278435794	4.543800958	4.330216677	4.116888847	4.112721686	4.503061158	4.247428938	4.338106144	4.011524034	3.881310466	4.066418163
ADAM7	3.584324923	3.71440352233333	3.662926169	3.76754823633333	3.77160017666667	3.69920446966667	3.689798796	3.40851266066667	3.56652656266667	3.537928969	3.475187007	3.87234880933333	3.65387410933333	3.53385960533333	3.6393992	3.705339822	3.72054975033333	3.722860702	3.712243535	3.70187612233333	3.76496372433333	3.73187772333333	3.64826375966667	3.74030987866667	3.75273398766667	3.73024615133333	3.57566364133333	3.57329344833333	3.65571425566667	3.59911062466667	3.712899183	3.60833278366667	3.626901563	3.572853462	3.725471304	3.586700066	3.58706774633333	3.55958959666667	3.70119949333333	3.405931992	3.75884778866667	3.66982837833333	3.70860122933333
ADAM8	7.4706827505	7.794999919	7.2365201035	8.020712064	7.6469095065	8.0470485515	8.0009417285	7.6802987645	8.114936465	8.2819778515	8.090860167	7.6566596435	7.9241127275	8.398385077	8.1514129945	8.2837529175	7.6602850965	7.786561146	8.319739993	8.05078711	7.711435778	7.856649604	8.1193017085	7.7704292265	8.150431858	8.212902335	8.07447086	8.1455315985	7.831950272	8.2335760815	8.1519291645	7.932843235	7.6095930525	7.899739675	8.0617677	7.5483190045	7.3988276615	8.409879985	8.0513439895	7.9145968515	7.9680107165	7.9786571185	8.365419106
ADAM9	4.85062766633333	5.15959649166667	5.293461609	5.075378612	4.97206512566667	5.26824635633333	4.857359188	4.80737904433333	5.16168846966667	4.66598353266667	4.866462275	4.936527217	5.25982650066667	5.15908450366667	5.44888825966667	5.18777895233333	4.81469196066667	5.261605622	4.919973152	5.07899346666667	5.137257668	4.656449576	5.29610590966667	5.05518784766667	5.02059491866667	5.163414217	4.91362201933333	4.83416994866667	4.72396423366667	4.83464092133333	4.94940357433333	5.01208676066667	4.58233435533333	4.63009115266667	5.29927807333333	4.96828040366667	5.122252223	5.31952063	4.95063345233333	4.840902008	5.44699044733333	4.858238453	5.10725958733333
ADAMDEC1	4.244821514	4.3610882	3.688255217	4.064395921	3.680227057	3.936693866	4.148084694	4.247292275	3.926554428	3.927713065	3.793755998	3.586056958	3.974713299	3.771603093	4.05386401	4.515193206	3.607872539	4.074931837	3.3711619	3.828740726	3.855402288	3.822514283	3.645740517	3.698946953	3.629627978	4.04951827	3.911499998	3.963182909	4.019285603	3.834210433	3.720261417	3.493796712	3.851560408	3.478980667	3.771612785	3.901713877	4.071514669	4.004460515	3.723740078	3.918107812	3.768472103	3.9200151	3.827491545
ADAMTS1	4.3848376175	4.1797544575	4.495135123	4.36674355	4.3255594565	4.5771723725	3.7566499035	4.462418149	4.475677699	4.622672108	3.9537331995	4.43572948	4.208287935	4.398815144	4.8988265635	4.1191219095	4.077495461	4.3374837705	4.8521254075	4.812580198	4.528252872	4.3883299005	4.46039183	4.5172438525	4.270017257	4.3236518135	4.581641768	4.2923141725	4.1706536005	4.8137962855	4.287676217	4.5881439005	4.223385837	4.3184487475	4.2255657695	4.624878783	4.711903246	4.7284313815	4.7643977885	4.26464794	4.09032022	4.31086853	4.5909613305
ADAMTS10	5.2645335265	5.275808046	5.2977248015	5.0034058325	4.7500742755	5.2294375985	4.6640895005	5.2876044285	5.093956113	5.0442306815	4.921756038	4.8001723035	4.9635241535	5.1093453405	5.0237138495	4.9080664175	5.245235968	5.0470864495	5.0055810775	4.818440101	4.949885472	4.986653362	5.145201741	4.8781982235	4.8707167015	5.1936937935	5.100791591	5.082441073	5.138362623	5.0801701705	4.842744201	4.8618231635	4.949610073	5.2398210095	4.6262673275	5.128082221	5.2781563205	5.271503123	5.0644558265	5.2478443805	4.8942312545	4.9385602875	5.2055854825
ADAMTS12	4.8612716145	4.9959054385	5.153799662	4.7813957065	5.1116324595	4.9487631375	4.7824467555	4.561899041	4.953726711	4.9719407495	4.968980293	4.826954672	5.0686614755	4.9326563725	4.968533678	5.4490509545	5.0388231085	5.096301843	5.370534476	4.9196219055	5.1036835715	4.8798023035	4.831960546	4.760687454	4.926636786	4.889043483	4.714429383	5.3433221935	4.841170972	4.709608976	4.909007706	4.8523641145	5.2520469295	5.129881561	4.926626881	4.7324085565	4.762823924	4.9553610075	4.730740164	4.760546881	4.9316950665	4.8706287655	4.880919536
ADAMTS13	5.4859555395	5.7674006775	5.3603561285	5.5955911405	5.604836546	5.277950059	5.3557009415	5.772058297	5.589710058	5.730209319	5.4040913265	5.735329375	5.667441603	5.497381115	5.5063144345	5.6888829825	5.7555108645	5.4501649945	5.5584741155	5.18357357	5.8286669995	5.436072526	5.761068121	5.395959831	5.262918206	5.9843943915	5.76264278	5.5887720945	5.6201212575	5.4732493055	5.4585743295	5.6059318435	5.610212419	5.8179460735	5.7015297135	5.530513964	5.472930446	5.532061629	5.5766498445	5.369289748	5.2592082345	5.7358833505	5.5658833955
ADAMTS14	4.934377114	5.232682952	5.417088809	5.063533672	5.008676677	5.574789672	4.418889261	4.944541641	5.153962508	5.388268226	5.362616258	5.035936324	5.049469392	5.547747256	5.697109006	5.426840629	5.405601119	5.309784682	5.386168474	4.854778453	5.216400929	5.128262616	5.604344143	5.408814887	5.520720797	5.803557615	5.695795721	4.783048467	5.755206351	5.764222933	5.416228563	5.314957551	5.520055866	5.463708397	5.204720432	5.003311496	5.146929846	5.273151484	5.012859244	5.150948917	4.615467439	5.205553979	5.495639524
ADAMTS15	4.1808999175	4.2270312095	4.163113493	4.3415102455	4.542448846	4.4484590145	4.3674206855	4.46462624	4.09133013	4.116408241	4.253699791	4.2628458975	4.2228647635	4.2095188025	4.3266905555	4.3211072745	4.3627745665	4.335387367	4.173854892	4.1428622485	4.320540405	4.2992796565	4.4572441645	3.985866047	4.383565126	4.382127861	4.1141596585	4.2196258535	4.168207699	4.368624102	4.2558733225	4.225033083	4.2822231955	4.298696446	4.3029216475	4.1732461455	4.193894533	4.2504010955	4.299724281	4.2974879705	4.1370102065	4.42075883	4.2818664685
ADAMTS16	4.761232696	4.71339135	4.765973684	4.892472415	4.518644495	4.54808681	4.480589369	4.795176397	4.77863889	4.974691863	4.309880361	4.83928682	4.801415988	4.585866244	4.303111812	4.417500417	4.55783356	4.476304954	4.736402573	4.264287116	4.413981005	4.336908952	5.099414639	4.344847092	4.831334521	5.105174144	4.760953825	4.468438126	4.315316324	4.581404535	4.540287073	4.728942078	4.84649189	4.886146179	4.698959276	4.165901022	4.456804479	4.659643999	4.681472608	4.586985082	4.696027354	4.847535982	4.731667843
ADAMTS17	4.182463439	4.23296097666667	4.05812995966667	4.150264526	4.05813924733333	4.03182231133333	4.235483665	4.103268853	3.968773449	4.077123602	4.513487898	4.393871643	4.12390664033333	4.21516357166667	4.28954713466667	4.061671212	4.22522225	4.24192152366667	4.201451018	4.43518236	4.33684787733333	4.27610540766667	4.07272827033333	4.32124158566667	4.09726844433333	4.35019420933333	4.136739286	4.15084494033333	4.129064924	4.40457164333333	4.413153642	4.54624417533333	4.062100055	3.95411352566667	4.10757652966667	4.40347583433333	3.99263901433333	4.27907237533333	4.25122181866667	4.08773651133333	4.073248961	4.36285123166667	4.14295604066667
ADAMTS18	4.6050976205	4.6309617095	4.5054243905	4.722885853	4.3870362455	4.4440740795	4.287000972	4.5195218185	4.784636407	4.7756296555	4.584323792	4.5201484795	4.3093283545	4.9061920865	4.484025447	4.6920524095	4.4348453345	4.6797124955	4.6028980065	4.495670223	4.391002606	4.4980051255	4.794486296	4.296079391	4.493164326	4.6791853045	4.486459709	4.6043974495	4.825730533	4.5015371235	4.5109319365	4.53721147	4.7289571485	4.5798495975	4.55276152	4.541795955	4.3770548995	4.551842305	4.787453935	4.4322077155	4.6146872225	4.581774694	4.3812642425
ADAMTS19	3.581360638	3.6029867015	3.4557105275	3.2999011885	3.6133307295	3.3810287475	3.654029892	3.505612232	3.501678717	3.299324452	3.3663572095	3.4745457445	3.67791302	3.422928972	3.3583657585	3.674957377	3.5992619645	3.540429081	3.583669555	3.473534411	3.370673428	3.31317502	3.591651883	3.478522534	3.6420221265	3.4203029095	3.506167315	3.5745710265	3.5891105885	3.5853679675	3.6610113395	3.5654958385	3.6346948885	3.563210253	3.5990325845	3.5351857695	3.4587907685	3.446860373	3.4743918815	3.4794626615	3.5775092505	3.458763633	3.456169782
ADAMTS2	4.760536391	4.924832851	4.77371878666667	4.59363088966667	4.585762741	4.48788343066667	4.68939625166667	4.58981753666667	4.579413675	4.579429279	4.75275116833333	4.91422589733333	4.94305712466667	4.609295475	4.92012673266667	4.73303090366667	4.84085792533333	4.86973962433333	4.74631523266667	4.66896188366667	4.88641205866667	4.62394483966667	4.80968311233333	4.687094948	4.78620938766667	4.67984558133333	4.70254361	4.846364301	4.73482734933333	4.69258365333333	4.79305741966667	4.696371554	4.86300603966667	4.56623823766667	4.494311199	4.779101032	4.5678963	4.45744073466667	4.757405837	4.53343894233333	4.85202798833333	4.95408370733333	4.649565378
ADAMTS20	3.4480909675	3.3023970155	3.4347190715	3.4386174145	3.1227581475	3.3454808055	3.5386812245	3.5808077285	3.707363217	3.3177866355	3.3010042815	3.5565075695	3.414003659	3.316485707	3.303026653	3.272673613	3.4141208655	3.5891387135	3.333839473	3.2700487325	3.3359698385	3.5140955675	3.3780010575	3.352752416	3.3904493605	3.2088934535	3.31498268	3.249782459	3.286001139	3.380994648	3.3104969385	3.302674839	3.346053527	3.256370354	3.276568109	3.4589889715	3.2864257925	3.4051475585	3.4590827865	3.318660391	3.352911106	3.3358179365	3.314136172
ADAMTS3	3.238468076	3.270838749	3.199441865	3.50936218	3.49973157	3.348459731	3.606237213	3.602131057	3.509205916	3.082412544	3.334459468	3.578173048	3.393015477	3.394021359	3.433142198	3.325697928	3.460244699	3.137772952	3.485087381	3.236213808	3.392116808	3.294563981	3.366012218	3.519770477	3.264405049	3.715163227	3.217745541	3.562120448	3.352182408	3.510967065	3.384441007	3.381788716	3.972476312	3.415843082	3.164158464	3.268381997	3.361013645	3.413288327	3.303173103	3.320766994	3.44115799	3.342770317	3.210794296
ADAMTS4	5.601138001	5.636695216	5.970610668	6.172187873	5.883662913	6.100582298	5.691288555	5.756569293	5.734431968	5.737266959	5.61054012	6.041032075	5.481559575	5.687163785	6.028172243	5.552146054	5.768852307	5.74227946	5.678025009	5.155057514	5.882199853	5.095528048	5.554280716	5.415937761	5.748900951	5.820193168	5.601327636	5.830241241	5.830190318	5.509731874	5.815316372	5.711122458	6.222944533	5.922024718	5.668973642	5.557224423	5.233405574	5.503203041	5.726599729	5.473337197	5.416769269	5.840933219	5.538804833
ADAMTS5	4.23118002875	4.407008153	4.5235448455	4.46271340725	4.20869711025	4.525977139	4.1601385585	3.94839616225	4.2008189155	4.325621806	4.26209737525	4.20682418225	4.61088548275	4.268054596	4.36639361775	4.58245029025	4.17924197325	4.4993635565	4.2127255035	4.17922734525	4.369611199	4.3499673015	5.013526591	4.937730317	4.617875646	4.39969784525	4.2598869845	3.93986689725	4.33810032275	4.495756671	4.1926546655	4.34311676925	3.9015508105	5.1528441345	5.16948202025	4.26556623175	4.51985808875	4.81277308075	4.20094898425	4.14685807825	5.1575012625	3.935998334	4.4610010435
ADAMTS6	4.123783279	3.936699188	4.091763998	3.94280800966667	3.967284811	3.72142254566667	4.193749665	3.99239035433333	3.932274482	4.07318177333333	4.03448208666667	3.90149793333333	3.973714908	4.08397782133333	4.04880223233333	3.894141749	3.959977314	3.870504764	4.031332038	3.99692428066667	4.01305016033333	4.06401653033333	3.897353919	4.04718151333333	3.994340899	4.086226683	3.890830999	3.93992365	3.83749554466667	4.000071655	4.092222608	4.014017066	4.101611518	3.897211044	4.14212022833333	4.14146360533333	4.05630501766667	4.09443508266667	4.216960591	3.89352849466667	3.77751967133333	4.01031309766667	4.228713533
ADAMTS7	4.41565899333333	4.92027921233333	4.83058446566667	5.191605567	5.20644780433333	4.95905387466667	4.87370901966667	4.899293664	4.93302401033333	5.235592756	5.101215969	4.86003406066667	4.788073629	4.95262314466667	5.00685180666667	5.03074686866667	4.940019955	5.00168308033333	4.90423381366667	4.69957421266667	4.670740899	4.74313194533333	4.93991651166667	4.78558037666667	4.97679876266667	5.06402232066667	4.923509358	5.041494216	5.10913792966667	4.93267648933333	4.74839585133333	4.75924838533333	4.747529323	5.08694871433333	4.87602502566667	4.76413491266667	4.74720406833333	4.999705011	4.89286103033333	4.68544571266667	4.91241339633333	5.03301445766667	4.84183500966667
ADAMTS8	4.34505142366667	4.05860963366667	4.269419411	4.27468713033333	4.43219340033333	4.30254771933333	4.039571189	4.465560418	3.96007266966667	4.49209350133333	4.30191005066667	4.29924133066667	4.07479664566667	4.18653983166667	4.12283963366667	4.148332213	4.24250795866667	4.21957892466667	4.38882554833333	4.20939551033333	4.30883647533333	4.07542165566667	4.37089119833333	4.09312508166667	4.31089912266667	4.28788210133333	4.241483597	4.33262557833333	4.44282807366667	4.20064376866667	4.34356733066667	4.17834944633333	4.34205144533333	4.24656320533333	4.08844381233333	4.100253179	4.14081727866667	4.16884348	4.173379658	3.98955026066667	4.01667692633333	4.31463621733333	4.279081544
ADAMTS9	4.45153588675	4.4700762215	4.5948787755	4.47559335725	4.39966373075	4.39581173175	4.4158457845	4.42325156125	4.27068879775	4.3793080355	4.5190524295	4.44867062325	4.4978154135	4.42764676225	4.5400950435	4.3864641445	4.510246985	4.34755596575	4.488145833	4.340494489	4.5440767995	4.2796127375	4.69379387275	4.13620775625	4.37764518625	4.6050774345	4.43858414375	4.394098699	4.6137539425	4.36409463475	4.37397040475	4.50509331325	4.62741691025	4.3176202815	4.43308430275	4.2286598695	4.549628187	4.42300218775	4.2943861225	4.08885203225	4.2224791275	4.240349996	4.436242876
ADAMTS9-AS1	4.0507765075	3.821128853	3.7514744345	3.862923662	3.840897373	3.7292067155	3.743557905	4.0364916025	3.91626656	3.716834141	3.899122166	3.820136531	3.946176789	3.978518168	4.058135961	3.9810570475	3.7753125825	3.7720958185	3.795449394	3.7080251195	3.80759063	3.7979721085	3.881633814	3.986781963	3.809857572	4.004192769	3.907485437	3.9601395545	3.914251402	3.817714196	3.986007934	3.904695442	3.9415763305	3.747327473	3.668045523	3.9166285235	3.65051525	3.7487646005	3.918518348	3.740244305	3.9299681325	3.931068744	3.691843917
ADAMTS9-AS2	3.9028797234	4.052012664	3.862642655	4.1937503982	4.0033462712	3.9224055006	3.8809922972	4.0996442144	3.8452638332	3.9379298288	3.8766788648	4.1290890048	3.7958174528	3.8482496784	3.9136686792	3.951169561	4.0609244074	3.8132772872	3.9252281908	3.8106997718	3.979469776	3.8263450578	4.0183850788	3.84600859	4.0346538422	3.9127259672	3.9091433608	3.8937285338	3.9694586672	3.834737845	3.8994216714	3.9144267574	4.0647517752	3.844143247	3.8775761018	3.7925237936	3.9110780262	3.8932527716	3.7986332714	3.8052474958	3.7434432784	3.8537769414	3.837910148
ADAMTSL1	4.02298103633333	4.09362789033333	4.02903121416667	4.297015207	4.19668883683333	4.15096370233333	4.15513266083333	4.311612729	4.269117453	3.9803854625	4.22150586	4.07758947	4.18834084066667	4.0914017775	4.2198931655	4.11456199	4.02009445533333	4.07825150566667	4.18947139	4.17691926083333	4.09445835066667	4.14684719616667	4.21345520433333	4.09143614266667	3.98171365183333	4.01680599216667	4.062646753	4.099547068	4.104749286	4.118495324	4.06963395166667	4.07706179083333	4.26781539166667	4.08859336316667	4.09876076666667	3.96065615566667	3.97990721183333	4.07731225466667	3.996320434	3.87099120516667	3.97317096316667	4.08896570333333	4.17700910233333
ADAMTSL2	4.573231749	4.372035878	4.474031786	4.468262474	4.406977879	4.806129344	4.945734918	4.271328483	4.469181516	4.685468405	4.14822683	4.606913138	4.506637475	4.30151156	4.312158414	4.684904051	4.483496119	4.423430707	4.367610972	4.44273086	4.349901494	4.844631458	4.224427638	4.492978597	4.709420683	4.584600923	4.925401718	4.574532198	4.566380201	4.550707391	4.477694487	4.215031941	4.666604056	4.793364498	4.452932003	4.920979919	4.313362381	4.763229642	4.857241993	4.73135462	4.212361064	4.566644569	4.65890603
ADAMTSL3	4.5330625605	4.2452911595	4.498844345	4.771110614	4.7478840565	4.512323718	4.380492113	4.185488742	4.4744058125	4.4714298055	4.401548207	4.228301723	4.5156442405	4.620429348	4.584467193	4.5828257245	4.60763577	4.5781826935	4.6381317975	4.2596037675	4.546018875	4.2972873865	4.5301785875	4.330580791	4.6874449475	4.548293515	4.5738575275	4.713398601	4.340335528	4.579064576	4.4240351315	4.5196305495	4.4254656765	4.7307122655	4.4300272855	4.40142031	4.533573477	4.4503668635	4.5183265805	4.2601495975	4.2047870775	4.5593528035	4.421661036
ADAMTSL4	5.2296757505	5.073844328	5.1861480305	5.426802871	5.36560644	5.564942364	5.2921331705	5.0652791415	5.224822668	5.3366890615	5.1357049955	5.6944207515	5.3829185145	5.2585326115	5.401187164	5.524022943	5.374932757	5.489238293	5.428605293	5.038994172	5.1125238565	5.1629401915	5.560457811	5.3305763535	5.538520775	5.228160844	5.4493150005	5.5781920375	5.5378487965	5.2629750205	5.1759724245	5.198425054	5.29543657	5.804128965	5.8812473485	4.865741862	5.092947558	5.932478867	5.299147884	5.12152397	5.760935821	5.7764842305	5.095241855
ADAMTSL5	5.098952676	5.206686088	4.907371405	5.46446117	5.484292124	5.252744721	4.817746171	5.473666281	5.471981328	5.696530766	5.065181316	5.273935739	4.880767406	5.239399772	5.33319816	5.122987698	5.384900213	5.221405414	5.318969351	5.03118639	5.4266462	5.107208372	5.245592177	5.215408067	5.134756637	5.292546898	5.231454168	5.404820568	5.335520209	5.164605519	5.322766025	5.035287213	5.584938542	5.200022225	5.084928493	5.031365926	5.434850057	5.524039981	4.990695604	5.006144258	5.521409038	5.138655904	5.128502846
ADAP1	8.2883932545	8.2552230085	7.93462001	8.2153181045	7.7661711355	8.2326004145	7.930971784	8.116859046	8.157459133	8.243418273	7.775023966	8.3265647455	8.4125616815	8.379342843	7.8672734325	8.372851794	8.1776877545	8.032177929	8.098727231	7.824371001	8.1045178125	8.0391274305	8.605313402	8.1957597625	8.1954124095	8.144098733	8.3803041885	8.2413868415	8.26630668	8.2760672315	8.291780976	8.017451032	8.2245905155	8.345165206	8.3319121745	8.1448391535	7.927419538	8.180399484	7.902918693	8.164732097	8.737541548	8.271672672	8.099806729
ADAP2	7.2498901335	7.453197304	7.5835797855	7.2535227115	7.5642725665	7.4665484215	7.0970855445	6.9871408305	7.29842118	7.477698247	6.9931176485	7.6343169525	7.3985134925	7.0627538585	6.829317874	7.365847651	6.808681526	7.3485169215	7.190277692	7.100495298	6.9890695845	7.239551546	8.0545925675	7.382576311	7.450872219	7.640136863	7.513367091	7.441254283	6.9341232235	7.5597461845	7.466533283	7.651559623	7.550646799	7.827114764	7.992706615	7.2561057125	7.5177097545	7.5033075105	7.0231798015	7.328505755	8.037701928	7.35282537	7.4883600605
ADAR	11.66856869	11.56656453	11.71046214	11.68840789	12.05021117	11.83914169	11.79660886	11.66265687	11.89925807	11.92205228	11.71872674	12.07846371	12.00788964	11.91161353	11.67353082	11.88606848	11.69760805	11.79073036	11.88084409	11.81057447	11.78024009	11.76704672	11.94870954	11.77667366	11.82411521	11.71429734	11.72429331	12.06367594	11.77926239	11.8749268	11.66798588	11.50094837	11.6744398	11.541413	11.73349674	11.58565982	11.69315514	11.79936168	11.72299961	11.68327153	12.03809378	12.12629252	11.96000403
ADARB1	5.5651813754	5.5498216764	5.649224738	5.8059150692	5.6897454042	5.5331615994	5.5493587132	5.4628257506	5.5847659902	5.559908428	5.5326149038	5.7336197496	5.4036694774	5.447726953	5.66198431	5.6046883068	5.646655349	5.3768539	5.5196258718	5.5474565538	5.5993649672	5.6938440982	5.4916679876	5.6069937798	5.5813732924	5.4656611414	5.8031911004	5.6145390714	5.6039574354	5.5475364724	5.605583767	5.5999475102	5.6671717322	5.6119704562	5.6268396824	5.5082118208	5.6303816966	5.5905456672	5.48333244	5.7236871732	5.19243319	5.7017388976	5.5717326952
ADARB2	3.945315676	4.7539486295	4.236464501	4.3881338205	3.964640664	4.257678371	4.1619299	4.4734991245	4.4014607935	4.2609309445	4.6082527075	4.3433245085	4.206864756	4.4813708435	4.240859818	4.1977198495	4.371998151	4.5404824695	4.190702191	4.1640812575	4.27740548	4.282898928	4.2975642945	4.382069751	4.6364517015	4.683922652	4.2519702305	4.460169465	4.8140798935	4.431799466	4.6032130735	3.9975951685	4.559692327	4.174179161	4.12191804	4.257364674	4.183848545	4.122938983	3.8692179735	3.969643761	4.527911918	4.6127406835	4.7446184405
ADARB2-AS1	7.226611667	7.196986752	6.848960647	7.540522551	7.086290215	7.16796345	7.316001779	7.514325854	7.216308632	6.802467585	6.912095337	7.308528252	7.328535967	7.034798702	7.356216289	7.28915974	7.020259445	7.209145221	7.060225816	6.915448153	7.193476358	7.10003144	7.072227461	7.040630553	7.208704191	7.365195216	7.233171765	7.23052674	7.429333102	7.326029537	7.270533303	7.007366103	7.095770949	6.81654333	7.474426368	6.898735411	7.115816934	6.809697697	7.104097705	6.937110495	7.323119529	7.289899528	6.859378011
ADAT1	8.355619278	8.625117046	8.510203686	8.546601583	8.58888258	8.694824447	8.700430822	8.652705289	8.662383787	8.739746248	8.444186706	8.494063378	8.347675578	8.756207157	8.136417848	8.582080102	8.82594644	8.399801384	8.891439102	8.830976247	8.573129431	8.642798912	8.344250222	8.304925683	8.477772135	8.410461229	8.948636706	8.506503416	8.516346922	8.937268812	8.871853283	8.698174801	8.717211735	9.262551814	8.644072507	8.472506374	8.580377748	8.606373259	8.889736067	8.604766148	8.461031233	8.669299393	9.013558322
ADAT2	5.3367612505	4.622388173	4.9616352595	4.7512854	5.3442364025	5.0133273605	5.090804176	4.8391636575	5.010710542	5.2891575525	5.3732956455	4.8515993425	5.010592301	5.163632489	5.117562586	4.759584011	5.313739316	5.117996764	4.665377774	5.5618838805	5.2316929415	5.1990433525	4.8762473515	5.3460925805	4.971181494	5.1094787205	5.08702917	5.2215900885	4.794187913	5.1467794475	5.2310718755	5.575307796	4.7533452135	4.9365225885	4.885992635	5.646073069	5.241757257	5.369539599	5.3084653865	5.7718748555	4.8704796575	5.00529282	5.3270597125
ADAT3	5.77756565666667	5.94618781433333	5.984597308	5.98800515	5.605619811	5.94256290233333	6.04530174133333	5.98834947866667	6.03799337533333	6.12685806966667	5.82987133466667	6.064633541	5.90423484733333	5.91713440266667	5.791299742	5.760054934	5.74082226966667	5.771859236	6.08088507466667	5.96330252566667	5.847399403	5.82044753433333	5.762838817	5.94674876366667	5.876611976	5.75226589533333	5.92576702533333	5.83545221566667	5.847708996	5.90539114566667	6.02035673033333	5.79108598866667	5.87945821533333	5.541574657	6.13830304166667	6.00968497033333	6.07202851433333	5.83276917733333	5.87811492033333	5.88578978633333	6.13731640933333	6.25955203166667	5.50441351666667
ADCK1	6.256016938	6.353844988	6.507475008	6.151438302	6.268913103	6.337353181	6.363154153	6.348558167	6.429562485	6.293894204	6.579480681	6.239014803	6.619272332	6.446176986	6.102232153	6.911895652	6.060819232	6.44079492	6.587133741	6.301758227	6.296779152	6.564522051	6.865165049	6.419208901	7.148210742	6.095298507	6.539910776	6.65419414	6.676212575	6.531067841	6.522516236	6.970597271	6.578214473	6.567016265	6.652863741	6.44032688	6.496419122	6.310718653	6.43540162	6.348374246	7.073793955	6.652757073	6.291300893
ADCK2	6.49023035725	6.641778386	6.55060404975	6.58128983775	6.3976953065	6.7001023305	6.495141324	6.40838899625	6.532914001	6.57241114475	6.4719738365	6.377788239	6.34323612725	6.729483484	6.28628582775	6.3465904095	6.635269121	6.50994376225	6.78692588425	6.754036567	6.61242673175	6.839494701	6.35988023125	6.67827726425	6.33092514875	6.36486558575	6.92656053575	6.45177744	6.51404987325	6.7821085705	6.78129566225	6.76625862325	6.6850925895	6.68676689475	6.57801125925	6.83839445625	6.78387270575	6.5515201845	6.69932618125	6.84035577275	6.56340642225	6.44715879675	6.7752046465
ADCK5	5.094245867	5.01522388	5.270497638	5.067396201	5.329674235	5.265143666	5.052558987	5.572129959	5.391577155	5.52244597	5.27051231	4.943366762	5.236583534	5.131576184	5.532007368	5.40786569	5.401639998	5.598234977	5.321605215	4.945223842	5.148327701	5.499271415	4.866290018	5.83008311	5.289709288	5.499000862	5.530789732	5.355140098	5.434717777	5.281993758	5.382826217	5.325411929	5.85584404	5.781674645	5.275366044	5.22457355	5.311440272	5.070213485	5.394520136	5.516711042	5.060331081	5.064458889	5.264684237
ADCY1	4.9830366576	4.848744737	4.9300154086	5.160231172	5.036146562	4.9727223202	5.1990615292	4.8137061468	4.8202655846	5.1861532728	5.0768297226	5.1603862834	5.1277304322	4.9719196926	5.1877505604	5.1404238528	5.032842338	5.1003626026	5.2235706132	4.936814816	5.0004623186	4.8593164628	5.020959187	5.0484315914	4.9839106266	5.026018312	5.094160848	5.0114972592	5.1975859676	5.044729875	4.957058654	4.8875944444	5.0468404092	5.0298049776	5.0067070322	4.8438548	4.7684795886	4.885630455	5.0898643584	4.9316656834	5.090976753	5.0963914788	4.9531486888
ADCY10	3.61437493	3.6776929255	3.7641562785	3.6824842845	3.721787392	3.760333048	3.813083778	3.554641984	3.9455065735	3.6104535665	3.7755043255	3.688601723	3.533967872	3.5286897255	3.5130581765	3.6293329095	3.3397253015	3.5410465055	3.7943920555	3.63371027	3.5148013295	3.73033929	3.631231828	3.9610785705	3.695736687	3.6105986675	3.456099726	3.764944459	3.614610676	3.6390240515	3.782394961	3.6220504595	3.8305550825	3.6943981055	3.8660626215	3.558376925	3.604910962	3.6040799625	3.472725933	3.6329730495	3.629819561	3.5633883875	3.5417146175
ADCY10P1	5.483649163	5.4737310645	5.2928907885	5.322293087	5.444685608	5.757167029	5.6656783545	5.2230985345	5.5671453565	5.7013457885	5.887718353	4.987367051	5.3839390165	5.688652621	5.6907928625	5.220862914	5.8977843685	5.431309588	5.458454318	5.4681200425	5.44039084	5.4203663245	5.463990909	5.6110410715	5.391569737	5.409936708	5.45935003	5.343920916	5.42548931	5.503528287	5.3814119875	5.719323616	4.936272491	5.224398561	5.706697639	5.6012512015	5.5398435475	5.828187064	5.283999137	5.599932355	5.699353347	5.278337407	5.542101895
ADCY2	4.63112817366667	4.774077493	4.65182251166667	4.37173306333333	4.57321096	4.44570342566667	4.45249956466667	4.34388707033333	4.55903626366667	4.50303116266667	4.459747145	4.55200407066667	4.477170416	4.648986801	4.48442227	4.606286797	4.593331134	4.670544514	4.492316534	4.321460011	4.60983234533333	4.47822972733333	4.73583674633333	4.301924807	4.61837785333333	4.684020905	4.58070390433333	4.88060719033333	4.86792826	4.51654451833333	4.53823152633333	4.55601568633333	4.89115070333333	4.55367545633333	4.53995889666667	4.503260246	4.53991062266667	4.61103307733333	4.503321294	4.59074810666667	4.532794168	4.717606778	4.43749272066667
ADCY3	6.0166874635	6.1978088645	6.055087311	6.033778008	5.9572999775	6.064868794	5.8399685435	5.7925779245	5.749908905	6.258757342	6.229819999	5.5173783385	5.732501574	5.9088396025	5.761925724	5.733827367	6.0231053025	5.943353673	5.978548517	6.082175915	6.0271948575	5.9968880825	5.763829259	6.4820743245	5.924154667	5.9642773645	5.8634575605	6.2302811465	6.091816684	5.9113614735	5.986985773	5.8797937255	5.846995885	5.763540214	5.9343818085	6.3213773425	6.309096916	5.804605344	6.0895852225	6.044362316	6.09406333	6.029040446	5.8362609525
ADCY4	6.146237025	6.11254898	6.136697385	6.59527378	6.17204722	6.355608276	6.005799705	6.060949841	6.462674619	6.600627135	6.713511257	5.87863151	6.524186282	6.210554294	6.26552889	6.484736404	6.15227184	6.547527528	6.119258659	6.199038867	6.078271971	6.08706102	6.419031601	6.243954499	6.498164044	6.448061446	6.133212511	6.584779652	6.366474254	6.443021297	6.289559223	6.458973871	6.054864401	6.330340698	6.629312939	6.064807082	6.082877865	6.590993574	6.31976866	6.140517437	6.292179035	6.422229671	6.458727868
ADCY5	5.303362944	5.136399159	5.192628498	5.5118635265	5.03502501	5.346680744	4.908409095	5.1390868305	5.5419056965	5.19947674	5.031003606	5.348768648	5.171340948	5.118769418	5.6696710185	5.2553602915	5.37162412	5.220260003	5.471187996	5.1936257975	5.233401749	4.933768596	5.344154984	4.996152412	5.3051981535	5.3264278025	5.364320771	5.2502383025	5.5210071955	5.0880902325	5.5983195925	5.3652398655	5.4615500845	5.3966502745	5.371200037	4.9731361425	5.185827638	5.185052724	5.335230968	5.13611689	5.3991223055	5.088904498	5.1753465375
ADCY6	6.2116852	6.665751777	5.82472804	6.505942082	6.187796188	6.316823183	6.150454491	5.77487436	5.828018453	6.183510719	5.778272048	6.387886894	6.1710688	6.061036943	6.319020395	6.068322379	5.991755205	6.099777841	6.304463266	6.236741115	5.94259724	6.12609328	6.290901916	6.472076952	6.53857052	6.209677279	6.141274729	6.225272766	6.077579824	6.204011942	6.259746536	5.965923408	6.294012743	6.094535921	6.344543713	6.080847621	5.970321988	6.175936094	6.100642224	5.950012886	6.365231032	6.387539359	5.939087084
ADCY7	7.7322338245	8.004472083	7.8717556505	7.745135466	7.902890403	7.7543917735	7.555719615	7.4668793335	7.7920851205	7.75159103	7.7259690045	8.050703053	7.807960011	7.5672194265	7.7091271585	7.7720470295	7.6342902525	7.674217736	7.9258724965	7.8802495975	7.9240051165	7.584091659	7.484428058	7.8382883305	7.9609166945	7.607752125	7.829954601	7.7009397315	7.5037870455	7.68958627	7.6161475635	7.6699915845	7.4654972175	7.552571888	7.6785250575	7.7301226435	7.881675076	7.5611627045	7.9423374435	7.698242913	7.871075764	7.7363458875	7.724827381
ADCY8	4.23620513	4.047281706	4.477968468	4.391606731	4.117439844	4.073857484	3.928906267	4.17211489	4.374872749	3.686118444	3.762913797	4.124816747	3.892212652	3.813895147	4.098384578	4.0555113	4.002947622	3.808163076	4.211487071	3.788489031	4.121740958	4.275987233	4.283232808	4.204043922	4.182585593	4.18065054	4.402879114	4.044405733	4.131534864	4.215530713	4.209151961	3.692420465	4.231890326	4.16950319	4.097823555	4.107819561	3.983666624	4.121043605	4.086554827	4.01524742	4.046725847	4.320770374	4.049363563
ADCY9	5.72653171433333	6.02553707133333	6.155502911	5.64406948266667	5.65821449766667	6.00064125366667	5.92949116533333	5.88791475366667	5.82032595833333	6.03780790466667	5.38627894066667	5.95594765066667	5.73593674666667	5.80693533566667	6.04814492866667	5.968333645	5.688928367	5.81125442666667	6.3473756	6.331137049	5.80784600333333	5.84466633133333	5.98904009	5.804204047	6.12798012233333	6.129044958	6.38465934133333	5.80649898866667	5.62644885466667	5.78520241066667	5.79638712233333	5.79506857433333	5.99024961266667	5.80870692333333	5.87704452466667	5.61138891033333	6.04636432666667	5.92584883066667	6.14371325166667	5.703076981	5.91049665166667	6.01142915733333	5.94761156033333
ADCYAP1	4.1998954235	3.942512992	3.8674299975	3.9557991695	4.0366304715	3.8142434825	3.93926751	4.2010550425	4.0844669065	3.9282435115	4.025874179	3.979018975	3.7079180405	4.044029928	4.037540962	3.829727977	4.2648032315	3.9553886505	4.2905706165	4.1105001435	3.8776243775	4.0736869405	4.15348427	3.8213887595	3.970396653	3.87653552	3.9201783325	3.9009378535	4.224359482	3.898330977	4.1856299675	4.1418624015	4.370902901	4.1905637435	4.172288617	3.8789675315	4.010910381	3.940600195	3.8626328015	4.056126354	3.9658756815	3.974277901	4.171835095
ADCYAP1R1	4.380291537	4.818408026	4.577806992	4.4514207055	4.6506576385	4.719830213	4.762021769	4.919036243	4.7019359285	4.4716423075	4.7130977135	4.8155416565	4.4144591695	4.627217668	4.6017472765	4.6794436845	4.806039896	4.6984827365	4.803483747	4.5435944925	4.6527987415	4.5356103725	4.6070014515	4.7375409245	4.636817452	4.6277742375	4.625695998	4.8471452305	4.731943492	4.6151290445	4.4824077225	4.710726059	5.039918491	4.72205755	4.724493723	4.4719247165	4.54273216	4.5317902925	4.7314795935	4.5549887645	4.78348601	4.6038190355	4.7742073155
ADD1	8.39835325025	8.5087626585	8.46232256575	8.60780193625	8.52996088325	8.42201112825	8.425651207	8.28500849175	8.57496757675	8.40969450675	8.527955349	8.242350027	8.39631812325	8.4520656895	8.55134308975	8.70140151625	8.4980081955	8.445346171	8.56405818625	8.53028380125	8.74038032125	8.5511548625	8.339190351	8.56506261475	8.6172854495	8.249197716	8.753952959	8.598442119	8.460791392	8.45331041425	8.5381457335	8.33754713775	8.4931955295	8.43605371575	8.420315702	8.2922878915	8.38891332475	8.29962716425	8.575694615	8.5298868515	8.47078979275	8.5320650005	8.35097184425
ADD2	5.64792342866667	5.2342700815	5.4822978225	5.297206165	5.38008316866667	5.287909771	5.57506153116667	5.38312352466667	5.315065771	5.44783081133333	5.67046402783333	5.39461975166667	5.52878267583333	5.501072572	5.7190123895	5.4938412675	5.48331996733333	5.49192875633333	5.40573685533333	5.26947723033333	5.4928747825	5.57370310516667	5.38249148183333	5.37743309916667	5.35290774566667	5.57861387766667	5.3877645355	5.54729476766667	5.61640813366667	5.42786803783333	5.45739515066667	5.46366935016667	5.496159014	5.44052677883333	5.45536240033333	5.62489175966667	5.50441126033333	5.3529227715	5.51061055883333	5.5351056275	5.38022736466667	5.43305372116667	5.46602866383333
ADD3	11.0657676375	10.9941591425	11.23592285	10.917845175	11.00588364	10.7977918975	10.971865665	11.007076385	10.8948625025	10.8998346	10.998607425	10.6442299225	10.767166965	10.9570356975	11.12340346	10.83842371	11.0720795425	10.90553946	10.9029931925	11.040805895	11.039097735	10.9854627225	10.96299462	11.049233855	10.7013269425	10.9258277625	10.810155365	10.6722290175	10.851168455	10.7915358825	10.6767991825	10.8256384125	10.616352995	10.63831454	10.4633267325	11.0220975625	11.1792222125	10.8292667925	11.00198168	10.9587227275	10.9281858075	10.5985453525	10.8678425725
ADD3-AS1	3.99727558366667	4.17915590133333	3.873467564	4.23545197466667	3.89070472033333	4.22839059866667	4.140186529	4.342431035	4.06010288433333	3.98101057666667	3.94977447866667	3.96839217866667	4.008920123	3.96006388866667	4.18506975833333	4.04476785466667	3.985266319	4.26154373666667	4.04928665433333	3.97891222666667	4.15834535933333	4.017772287	4.08137094566667	3.94510832566667	3.995762841	3.97176512033333	3.912213337	4.020369226	4.183332447	3.91982103966667	3.881671984	4.12476664433333	3.994876063	3.895318367	3.98526390933333	4.13654994733333	4.07209472333333	3.931196647	3.90991389733333	4.064258974	4.36935713733333	3.87583214766667	3.92545391833333
ADGB	3.395475931	3.382814513	3.204408749	3.11793732	3.226769162	3.116931054	3.721249129	3.62865639	3.178520922	3.227093096	3.173067121	3.152455228	2.953104315	3.221561955	3.202693488	3.182335843	2.967936745	3.146504694	2.94991203	3.391785779	3.134177486	3.264873933	3.105957521	3.18924821	3.01516771	3.122965258	3.178877448	3.251359274	3.17695347	3.269093029	3.194822827	3.090833751	3.43074124	3.464104481	3.073679678	3.086873513	3.169434282	3.068824259	3.116486419	3.352834525	3.29875209	3.150034998	3.260019298
ADGRA1	5.146249204	4.864427073	4.55423939	4.458353311	4.46351388	4.397727626	5.127707931	4.577797689	4.447330411	4.614001459	4.668901028	4.462631318	4.538291781	4.625084568	4.919936769	4.451932412	4.061103394	4.40942805	4.287293723	4.948335027	4.689234683	4.996632962	4.400331317	4.886632998	4.361454069	5.053995491	4.626663396	4.555486756	5.057826869	4.833034271	5.096998365	4.650391882	5.250186484	4.589098499	5.163694315	4.844097629	4.688149806	4.7513318	4.617593126	4.346581045	4.256967889	4.817335391	4.874370032
ADGRA2	4.881424085	4.75892886	4.907869653	5.00312571	4.8832744755	5.2787927525	4.535372745	4.702000919	4.993939531	4.789785645	4.5884883405	4.819981968	4.6549416645	4.8987712635	4.725540648	4.792224518	4.5545882135	4.9228481805	4.789498192	4.8824906925	4.896001959	4.866203397	4.833929789	4.9595580865	4.769681879	5.078435485	4.7797025495	4.8005657795	4.7983316645	5.1057275835	4.945646525	4.9915602455	4.8942044345	5.036424284	5.135459019	4.958846457	4.81347209	4.747391327	4.905879137	5.1160287995	4.8479179375	4.5835520825	4.971499203
ADGRA3	3.67190785633333	3.52177869933333	3.92215141833333	3.87666861366667	3.61680404166667	3.69827508366667	3.77995967333333	3.67788654033333	3.79216845933333	3.32648507133333	3.732719167	3.655204849	3.53968369866667	3.80989445366667	3.76694358233333	3.73561905633333	3.790035736	3.70150884266667	3.57107450433333	3.86232183233333	3.69298243233333	3.66470347366667	3.63387521266667	3.53075385766667	3.44220889533333	3.55973300266667	3.51091028566667	3.549864015	3.911732409	3.68435996733333	3.60114112966667	3.75857133266667	3.77355791866667	3.655669725	3.634424873	3.92655295833333	3.62398499833333	3.54772617966667	3.56426172766667	3.63839736766667	3.229924022	3.810484643	3.64682233766667
ADGRB1	5.093212103	5.18570321	5.490174369	5.339143595	5.039344471	4.979677571	5.217721602	5.582467485	4.457969335	5.080021746	4.940810759	4.997637959	5.044470817	5.169703182	5.271172251	5.012112161	5.306884843	5.419650998	5.428296626	5.063808405	5.424434466	4.92690818	5.111121916	5.312771769	5.292759556	5.586691536	5.224028716	5.455004681	5.309399191	5.238442698	5.37550331	5.381741783	5.363880089	5.127807922	4.964661374	5.058863734	5.233312919	5.172133628	4.89124192	4.907321203	4.939994781	4.632543399	5.351523916
ADGRB2	4.188538423	4.622569618	4.369167348	4.729353948	4.558337223	4.688224888	4.611995416	4.60400253	4.302949092	4.487606947	4.604215839	4.825447357	4.47778244	4.616360621	4.678293569	4.785596833	4.820712794	4.319625259	4.533245642	4.441120248	4.590209055	4.503075791	4.795300278	4.475984445	4.4082723	4.541630992	4.648062029	4.968362104	4.695122644	4.648667348	4.825215096	5.026665744	4.694695274	5.044732892	4.7112333	4.664377968	4.572173788	4.637822917	4.837809437	4.160575567	4.436227624	4.841041355	4.792919239
ADGRB3	3.3562204635	3.1800003105	3.364202445	3.294298124	3.3146944095	3.2788190285	3.241209507	3.256347622	3.413338884	3.257394189	3.2989846795	3.1581691805	3.501007526	3.3857955115	3.3873716845	3.352919753	3.6008310955	3.4704438495	3.354872708	3.2669695175	3.353187056	3.211264396	3.409656323	3.2642513535	3.4058168895	3.359654564	3.272143167	3.2465992505	3.206394158	3.2913188515	3.416246145	3.2975987005	3.3188315605	3.249221872	3.386249158	3.3290741225	3.2636901545	3.2377233215	3.2534694095	3.311563305	3.25531239	3.444660687	3.276714526
ADGRD1	4.379301598	4.76232025	4.941324483	4.83531744	4.513981016	4.437338999	4.275450463	4.418016992	4.653420541	4.785974292	4.592417519	4.296727475	4.647944476	4.641156123	4.584813687	4.379493809	4.171136038	4.322335057	4.07750978	4.203914875	4.036644916	4.827748297	5.084460244	4.571280774	4.969862231	4.180610524	4.40166376	4.390829444	4.109522189	4.614701078	4.541786299	4.529098566	4.146017461	4.857344701	5.185920028	4.888111392	4.866454889	5.081739314	4.818058259	4.609118268	4.749899591	4.134722107	4.522258345
ADGRD2	5.105035805	5.109948505	5.247385154	4.921164604	5.010659848	5.100924555	4.616111854	4.762352929	5.12971096	5.246239122	5.343456529	5.374515243	5.269220703	5.013085544	4.993464081	4.884466973	4.809740386	5.162305684	5.115324109	5.052359872	5.170785957	5.01685397	5.283534048	4.658370673	5.172309665	5.184717769	5.251345737	4.872377885	5.2968902	5.11536174	5.12205371	5.227132728	5.491248388	5.334335947	4.881028274	5.138048008	5.280778483	5.127597349	4.874131412	5.217111689	4.650176124	4.997803312	5.258074681
ADGRE1	8.289742934	7.625921191	8.93507693	9.250804582	8.454184885	8.725010703	7.998837609	8.211094384	8.992229215	8.524953489	8.862668588	8.529749383	8.408574566	7.649836324	9.684928056	8.394606728	8.515129832	8.075505625	8.047984538	7.857415807	7.48476087	8.529001139	8.779123649	8.770369495	7.777616325	8.849701273	8.435415858	8.753432875	8.450214445	7.359910299	8.652236259	9.170144777	8.775442387	8.008120337	8.562875894	8.568056948	9.234300665	8.629003408	7.90175793	8.489009552	8.743572388	8.815806539	7.763831053
ADGRE2	6.565468997	6.7262057455	6.623363438	7.1292819735	6.645510789	7.3098141795	6.9463476655	6.9165722405	7.077193972	6.767774614	6.7706230635	6.923555713	7.188505563	6.74619115	7.0977573255	7.1393448435	6.714592325	6.812895254	6.5839974905	6.9738658465	6.9982365235	6.9362447685	7.3737983805	6.6003506615	7.1289127075	6.9121949795	6.130949571	7.0477183185	6.719757867	6.95675744	6.5832427585	6.516385606	6.698164236	6.916778926	7.2712630355	6.48345467	6.535562257	7.3136656975	7.0524956955	7.03930417	7.275604584	7.0938935255	6.8624480975
ADGRE3	8.216812462	8.431026288	7.348055006	8.694528879	8.097025883	8.928991341	9.098691485	8.617334836	8.781322791	8.518440081	8.592352271	8.322728851	8.484913873	9.12778041	8.541458374	8.927989754	8.572610138	8.346505979	8.908875519	8.448754051	8.386324389	8.171185954	8.710334647	8.793770908	8.982021952	8.94392883	8.016308474	8.694876553	8.805561085	9.207993266	8.808804511	8.320584699	8.181737117	9.072373475	8.908881315	8.183673763	7.5310719	9.122240173	8.774066683	8.290415453	8.903722374	8.635648413	9.278454315
ADGRE5	10.71100412	11.11963817	10.8922017	11.48591507	11.39468552	11.61838429	11.49873312	11.44887362	11.3479302	11.34700062	11.19696144	11.68709984	11.39574025	11.47532527	11.36215172	11.40451284	11.06473096	11.16669086	11.56836632	11.53045876	11.43943674	11.32504022	11.55273694	11.51948783	11.4196898	11.18287423	11.20159971	11.58763675	11.42301069	11.15035212	11.31374809	11.03802653	10.99954275	11.55803588	11.44543713	10.87465279	10.96407887	11.60903994	11.40680498	11.20577529	11.44654406	11.4690738	11.22420388
ADGRF1	3.69364173375	3.85065593625	3.812637481	3.67863151575	3.68873029	3.734436073	3.9325873215	3.86100036425	3.96333904	3.691082639	3.85640341375	3.83239156975	3.87392357175	3.763144423	3.70775810025	3.63943028425	3.857654311	3.77105994775	3.773035949	3.82671927125	3.90736737975	3.8834294785	3.75637825425	3.59851869875	3.647455706	3.7896365615	3.74561271325	3.75593002575	3.88955321025	3.67613802125	3.780636162	3.79065416675	4.00856319225	3.82930509525	3.75918502	3.71299093475	3.708813393	3.59098877925	3.656556941	3.768432414	3.6854888455	3.8520157975	3.72129031625
ADGRF2	3.412161642	3.526674863	3.579780126	3.553137433	3.960327259	3.664727553	3.888104374	3.647740377	3.429593291	3.683959548	3.971951912	4.077135146	3.750150468	3.907730393	3.892345378	3.825590678	3.508694465	3.382314479	4.08255495	3.948494512	3.911349187	3.94481664	3.607746357	3.787395855	3.541441237	3.946447224	3.981732696	3.80874213	3.377533711	3.593827242	3.451157866	3.936894044	4.047132792	3.933914912	3.885025214	3.591437061	3.438286321	3.74619168	3.805464811	3.195036385	3.473434802	3.57056372	3.941098808
ADGRF3	4.0052687245	4.1181708445	3.879589151	4.0380901255	3.9815293055	3.958313019	4.1454218005	3.94268539	4.0175475565	3.8400534375	4.0714024175	4.0052458295	4.0044779715	3.957570236	4.041976763	3.9077143435	3.9097153	4.0129652355	4.0146057545	3.6258919685	4.108626537	4.0201333985	4.014930439	4.0841291225	4.050770908	4.329410292	4.014349552	4.066477448	4.1816217455	4.047653068	4.028913367	3.9992270815	4.173400115	3.899185956	4.0667173715	4.0655000865	3.900211872	3.955356935	3.95447829	4.063897951	3.646760295	3.826303393	4.097701492
ADGRF4	3.8389544715	3.4990940225	3.6347876435	3.6068498195	3.7644096175	3.6727825275	3.7501216485	3.809038406	3.5993961955	3.659808516	3.6767627625	3.744513358	3.4838168615	3.5501365175	3.4773540165	3.677832166	3.6324469145	3.8465595005	3.6154925265	3.612987284	3.648563937	3.715349945	3.796630637	3.4770612705	3.504946899	3.7018445355	3.5993486555	3.698108069	3.546269028	3.6899243125	3.4906074025	3.5957571525	3.6044978835	3.5719529495	3.7457841845	3.579618488	3.5460484105	3.517678951	3.6004100755	3.532149315	3.5985805605	3.646336904	3.4367171485
ADGRF5	3.9919590955	4.19340089	4.0861790675	4.1642988335	3.913707514	3.8550437985	4.122399436	3.919686065	4.150111881	4.199008061	4.1129408425	4.2147260555	3.7133397155	4.0530668815	4.1593200385	4.5998800155	4.176839119	3.951973868	4.3059065475	3.9617646165	3.8711851605	4.1309265885	3.9247933795	4.2046895175	4.087920259	4.4028461015	4.2018480695	4.001110217	4.3004491595	4.2186606825	4.2186779565	3.9853901925	3.995710889	3.9659912785	4.147678212	4.0633525065	3.907368736	3.9456268955	4.087513657	3.9058238105	4.136113355	4.0641726305	4.139071579
ADGRG1	7.631094001	7.783965796	7.937256996	8.067362675	7.4288693625	7.610690004	7.323473203	7.8128151245	7.1710361145	7.9299380615	7.658312224	8.056896102	7.4600661865	8.18518578	7.395445815	7.861886314	7.389702882	7.199032209	8.37577045	8.23514095	7.7713088185	7.772508095	7.8043368235	8.030442267	7.4656781235	7.532169425	8.595384516	8.3926277755	7.431726573	7.856408084	8.1114417515	7.698689954	7.485054468	7.275877259	7.538337069	7.562709075	7.9972609765	7.5062788465	8.29706169	7.8106542795	7.5483580395	8.2900606585	7.8649983005
ADGRG2	4.2094356	3.776724372	3.954974484	4.154550622	4.143641343	4.06029334	4.055858566	3.802421401	4.135741274	4.236673287	3.857452844	4.539513129	3.962590208	4.256492231	4.238176444	4.148987083	4.151097768	4.104469454	4.093912556	3.824305373	4.390142659	4.11947554	4.216175878	4.02499501	4.003743787	4.067005179	4.154959162	4.09581406	4.22443499	4.148316929	4.071767629	4.100680151	4.445972965	4.134532476	4.081860584	4.067790944	3.791624489	4.335519438	4.168341606	4.164767336	3.953589841	3.819822482	3.997849869
ADGRG3	7.233584002	7.6750414215	7.6744316005	8.1428748365	7.6984574195	8.557147992	7.815395614	7.9071789305	8.101325532	8.2331273615	8.2686592255	8.166058087	8.64812392	8.4481632525	8.064745727	8.543590186	7.76137746	7.7868759905	8.523388289	7.973472743	7.971552232	7.7091815715	8.4285818585	8.265867271	8.1570157405	8.3439538445	7.8401215195	8.4591500245	7.944753985	8.3113780235	8.3332732595	7.841918091	7.4040029455	8.17928931	8.657585643	7.214026504	7.581386056	8.669460761	8.1734239255	7.6400211725	8.4167911915	8.677717138	8.15002365
ADGRG4	3.742209765	3.997053428	4.002533953	3.728046505	3.720429883	4.524498546	4.53094949	3.60099708	3.571791076	3.792683356	3.598009657	3.868210778	3.679265841	4.139325717	3.833529196	3.263830905	3.674701281	4.058757501	3.773494365	3.932662903	3.673738613	3.576901973	4.282922705	3.662613593	3.552977301	3.919927795	3.500384965	4.045904186	3.97525287	3.598531714	4.26575837	3.895659025	4.087193833	4.156195375	3.756270441	3.727828755	3.732972056	4.053871262	3.615349866	3.874832185	3.941397679	4.135919351	3.769266182
ADGRG5	6.170625267	6.199868854	6.3264133525	6.6467889385	5.9986197715	5.8646874705	5.925392724	6.246558905	6.2915925015	6.365725501	6.3532134445	6.390921696	6.210017124	6.114730057	6.7200568695	6.578812488	6.3847423305	6.1298366105	6.3431152205	6.468421891	6.1820291905	6.5442555935	6.158312613	6.216285884	6.4348870045	6.117556092	6.611437401	6.5145117915	6.274283067	6.1874379145	6.4130335635	6.591698461	6.360793948	5.972971351	6.2002787135	6.1763183485	6.305879254	5.976734919	6.517778099	6.60623284	6.033305831	6.6641043765	6.1448992345
ADGRG6	3.46243252566667	3.705215333	3.738779976	3.80899248933333	3.69341607533333	3.67938694066667	3.73378173933333	3.523516126	3.69180065866667	3.605992806	3.865542511	3.622253382	3.82715860066667	3.701095961	3.77037288733333	3.58146202133333	3.595197444	3.763806891	3.658344656	3.699922375	3.53854607433333	3.79663189333333	3.96915071366667	3.74812540666667	3.73182263933333	3.77550422633333	3.60089515	3.99125009266667	3.58707690433333	3.68821825633333	3.69357693533333	3.68268149666667	3.79646946333333	3.59983283833333	3.66831764666667	3.454300491	3.73854892333333	3.580102988	3.474592019	3.68243940433333	3.87954099133333	3.75740582866667	3.64229872366667
ADGRG7	3.268435258	3.618105708	3.397630229	3.568923336	3.754034089	3.475725615	3.466059502	3.526124843	3.687102284	3.477275708	3.995573207	3.571478096	3.318253518	3.596079814	3.710282894	3.675748403	3.318105955	3.525784085	3.579913663	3.733140173	3.78145829	3.325152818	3.516536128	3.585558866	3.541673221	3.570781603	3.435155118	3.545341784	3.564077489	3.584836632	3.572897603	3.367792207	3.495684634	3.168386739	3.363397973	3.52408585	3.356616144	3.356600318	3.208675058	3.34888028	3.532875477	3.57818235	3.29567163
ADGRL1	5.965949753	5.89418327333333	6.05919925966667	6.14818064866667	6.20006567233333	5.534351718	5.914806921	6.15082340733333	6.00026812233333	6.09148289166667	6.02204458333333	5.73738895533333	5.76260518033333	6.16298969433333	5.71045158533333	5.88036692533333	6.14674633	5.70771707733333	6.05081112966667	6.10827690333333	5.99529058833333	6.176733729	5.81366674166667	5.951213184	6.28862167966667	5.924154386	6.319301018	6.20529718366667	6.09720165666667	6.091834988	5.97160880366667	6.00257953233333	5.98936505233333	6.158112171	5.69140196566667	6.06818318266667	5.98168900933333	5.976267744	6.183685134	6.25069288466667	5.77015102533333	6.15991913866667	6.02980836566667
ADGRL2	3.498025904	3.549716572	3.3642033795	3.353960215	3.1981345415	3.402311713	3.37854718	3.439677223	3.40751786	3.4600731865	3.1606060915	3.273962368	3.1401331255	3.2416396635	3.502626083	3.324083864	3.2719170255	3.325054356	3.406730944	3.3247513305	3.5876521495	3.454263233	3.552207456	3.61746275	3.315499268	3.4752852115	3.458968739	3.3145163635	3.4432219455	3.3365691055	3.408798831	3.314303425	3.4715492145	3.239964521	3.428024863	3.406174641	3.366622676	3.3464406235	3.386966824	3.435536749	3.254443329	3.5382034945	3.2418303815
ADGRL3	3.63343162575	3.744076533	3.6322937845	3.51267207825	3.6738075715	3.60428957175	3.61237203575	3.52397227925	3.79253569725	3.58803950025	3.60777336325	3.597442526	3.529094481	3.586064585	3.7358485365	3.722019211	3.55694066775	3.52658170375	3.5581196065	3.490605021	3.59563011125	3.62914328175	3.67605005375	3.6689572175	3.76894023275	3.57492785425	3.607255218	3.53788469225	3.7682921075	3.576814697	3.56846318475	3.774429928	3.81857883175	3.583217119	3.5886784215	3.5747440415	3.58815414375	3.69465016625	3.578828608	3.5855481045	3.47858979025	3.6028134035	3.4899031275
ADGRL4	3.292661653	3.551692832	3.532939671	3.753702278	3.993977005	3.688307772	3.627908452	3.54807295	3.284389751	3.706407734	3.798238229	3.528079856	3.471067928	3.336593672	3.646704282	3.512013184	3.492591233	3.817989607	3.914803002	3.477438966	3.386975924	3.710527103	3.525049397	3.333865271	3.579611907	3.572635507	3.530065582	3.716084176	3.741238849	3.636550029	3.448136125	3.394922178	3.476260307	3.525174521	3.606798828	3.420375611	3.32886543	3.619028401	3.430725284	3.397020573	3.494730952	3.528444082	3.575072334
ADGRV1	3.6350086958	3.6108596528	3.5649032842	3.5908027764	3.4866773846	3.6088687124	3.5910342556	3.583985629	3.6346876696	3.5203240978	3.3859508304	3.6565645094	3.5643171004	3.5607818298	3.55916244	3.6613083418	3.5806645924	3.4423783096	3.5336535842	3.5207487936	3.5512068242	3.5472135334	3.6457269894	3.5297506794	3.5066105668	3.6337786838	3.664300903	3.6317977352	3.5686018378	3.5518253126	3.5871641704	3.4918516058	3.6894616078	3.581341239	3.6131205762	3.5516923858	3.5509717914	3.537407384	3.4674923882	3.4322888134	3.6812688056	3.6120811462	3.5698383416
ADH1A	3.773576403	3.367494357	3.539995098	3.51540475	3.573131765	3.632411737	3.638239455	3.784963503	3.620628459	3.604547091	3.480764239	3.442672795	3.589204785	3.463313432	3.388070163	3.667679765	3.711078754	3.513666128	3.684956445	3.271525587	3.844699284	3.917110705	3.49416188	3.391991789	3.712008421	3.481539893	3.476493987	3.466550812	3.909451671	3.414797073	3.408899242	3.764569678	3.563443551	3.663242625	3.461714925	3.54743406	3.422922526	3.524415014	3.734600099	3.606570084	3.640662566	3.916360932	3.538382883
ADH1B	3.3094392575	3.42353365125	3.40247500375	3.71736394925	3.5070869635	3.594923271	3.532572978	3.6663566125	3.52887301	3.44855362075	3.475044444	3.514818566	3.6578944695	3.591742969	3.40765085025	3.53478818075	3.54309411625	3.50368914025	3.5749852135	3.4895593405	3.44793816075	3.6295610045	3.42870468725	3.51266395025	3.48376535175	3.654447594	3.34444459825	3.54441173625	3.44112709375	3.493260534	3.4392683645	3.39224333675	3.66168383125	3.50357410825	3.647252709	3.33553873875	3.46316326875	3.40003814575	3.49021991225	3.49370271675	3.6096129065	3.42257060925	3.48047205175
ADH1C	3.927303658	3.657356486	3.678088696	3.616216085	3.570350877	4.148043602	3.858243005	4.100973059	3.658639458	3.546421432	3.508919041	3.384525312	3.698136381	3.518662473	3.975329552	3.711739612	4.222351359	3.979539564	3.666461296	3.714728571	3.733571438	3.554792243	3.466564426	3.861632679	3.607212368	3.840493442	3.971038521	3.882012228	3.383808579	3.799915051	3.804556407	3.849913184	3.940645432	3.749187523	3.955004751	3.908605166	3.717211271	3.818427306	4.000089485	3.558846276	3.970513073	3.7805851	3.61008994
ADH4	3.85973316125	3.99192532225	4.00630402825	4.12344983375	3.9571911465	4.01455233075	4.0690259895	4.066778473	3.98474766725	3.87553546675	3.913490547	3.91153841925	3.840668511	3.9826253915	3.88720540275	3.645585938	3.9468801395	3.80020183075	3.94444122525	3.82681826575	3.944040029	3.80101607725	3.966796425	4.05924774625	3.93167198375	4.0187954985	3.94613625625	3.937129894	3.94893054075	3.82574438425	4.01580247925	3.88138636225	3.8977256875	3.9346424615	3.8923171895	3.920244032	3.88579515175	3.921697544	3.85095601825	3.94529886725	3.797347688	4.01317441175	3.994376033
ADH5	8.480637689	8.070196179	8.574922014	8.2683095665	8.1462524115	8.0302714585	8.0904415415	8.1961727855	8.176678706	8.054222265	8.0885326855	8.1022325855	7.884241297	8.0406775875	8.576665028	7.85085201	8.225342721	8.189646623	8.012937108	8.055149831	8.1069447625	8.179314193	7.877718985	8.1240201655	7.7999254645	8.0343163105	7.644097389	7.4795417745	7.7482951335	7.9071073065	7.919235567	8.179797922	7.9496824475	7.830030598	7.774079025	8.5292962145	8.6611328415	8.06526858	8.089933013	8.0348358795	7.875030401	7.58878556	7.9863187715
ADH6	4.248681275	4.1060949215	4.1152455975	4.284364839	4.187043955	4.094659722	4.4692040875	4.0166199295	4.001388811	4.122516071	4.1258540585	4.1162851945	4.196204648	4.2871652375	4.125335179	4.4888085355	4.1058773835	4.1878529295	4.3922723065	4.2385019095	4.06767951	3.96205284	4.3986381785	4.0266665805	4.393884848	4.116988216	4.3127426955	4.249365575	4.3189342605	4.1405236595	4.405557505	4.106099991	4.104446127	4.2758446285	4.1787960135	3.8869888875	4.3198130375	4.3169286845	4.260600799	4.009354532	3.9253124275	4.19503211	4.2114733975
ADH7	3.955206271	3.812406323	3.913935005	3.806966066	3.645910451	3.682440719	4.178777797	3.688725692	4.000853711	3.829732361	3.68680172	3.761586478	3.781436902	3.552677191	3.929093851	3.459845134	3.700107089	3.818433206	3.724112103	3.734473291	3.797851375	3.464683723	3.924308583	3.738457393	3.611811149	3.834925012	3.935924452	3.826040514	3.905327415	3.944137125	3.930873302	3.800209852	3.807616761	4.092421922	4.148295228	3.751739845	3.673639685	3.643561413	3.73555177	3.567716004	3.596616229	3.53358116	3.854205001
ADHFE1	6.681287467	6.934638811	6.974716297	6.779557665	6.59315008	6.993611825	7.039088912	6.999391384	6.791947503	6.815629316	6.916535266	6.995691748	7.056970231	6.901053858	6.90652081	6.868984244	7.176021259	6.814014878	7.268678865	7.38659054	7.088496013	6.892812118	6.731179267	7.052825767	6.880700452	6.993222697	7.329257875	6.990496666	6.665053424	6.86402812	7.179837883	6.9831548	7.013483378	6.589475344	7.3366092	6.927594668	7.013435764	6.957068493	7.274046115	6.994757749	6.8387897	6.969837222	6.8470958
ADI1	7.360091981	7.665184506	7.47561308933333	7.759792426	7.61383091533333	7.57225891633333	7.48437199733333	7.59243178866667	7.71448421566667	7.38491080533333	7.51592202366667	7.64349470766667	7.545568968	7.744239344	7.63606933433333	7.17116570966667	7.600551195	7.617592756	7.34754907033333	7.71359245733333	7.58490004	7.61997280966667	7.72579828266667	7.70394016633333	7.86779155266667	7.70301775066667	7.548827234	7.28070667266667	7.836092631	7.167152539	7.549712862	7.86408443766667	7.090464431	7.108082537	7.53713167266667	7.60596670333333	7.661289218	7.54686103333333	7.45820110933333	7.78961927	7.52523448433333	7.33212503233333	7.20293324666667
ADIG	5.704317562	5.644048566	5.339373479	5.9353036065	5.637757435	5.303804317	5.8864319955	5.900755262	5.5614125295	5.683922023	5.4592461225	5.8857277255	5.692654974	5.598126567	5.8615873945	5.499143618	5.564021627	5.63661251	5.4592130655	5.667621906	5.929195949	5.4102235895	5.96152062	5.604134122	5.629187922	5.6748181965	5.6202807355	5.68537408	5.8776693275	5.6331111275	5.806301926	5.5409194035	5.9017293475	5.63330815	5.7277395295	5.4594365505	5.5694446175	5.3560605605	5.773161955	5.49302894	5.4866029535	5.694772637	5.443293532
ADIPOQ	3.370741181	3.421343746	3.516309525	3.207573624	3.723529821	3.414769812	3.564480795	3.332858166	3.581412089	3.350144713	3.582257506	3.539978805	3.655483535	3.736488035	3.411924826	4.011615748	3.61151922	3.3389869	3.400757219	3.368865386	3.549122253	3.432849985	3.444649244	3.192791503	3.595986497	3.441231271	3.586215327	3.442399074	3.486068641	3.10539292	3.416855354	3.345152113	3.720669603	3.453880302	3.422973501	3.499325428	3.366931805	3.536758685	3.370867389	3.357887348	3.432222445	3.892494253	3.287052007
ADIPOR1	12.42456366	12.66161039	12.04726774	11.94376122	12.02798067	11.91941053	12.07965078	12.03307121	11.67721402	11.67427576	12.45076738	12.18762993	12.37892039	12.24136611	12.71310736	12.70539832	12.60770422	13.18821133	12.31443939	12.32942315	12.99414019	11.9881819	12.07941185	12.31663167	11.90654299	12.21737366	12.64658703	12.65660955	12.6968381	11.43278014	12.55296037	12.39057925	11.82907475	10.96362923	12.66669412	12.43186332	12.14450988	12.07006848	12.30943187	11.99697887	12.1519559	12.60807899	11.58751162
ADIPOR2	8.596633717	8.54603138	8.533335172	8.82096426	8.766320453	8.821708573	8.65230684	8.802139633	8.762420334	8.718509111	8.702487797	8.808113588	8.745712838	8.788716158	8.640573169	8.681968543	8.609337445	8.725772525	8.725679462	8.95936589	8.68405477	8.829807989	8.823679917	9.001147573	8.912280282	8.851038662	8.942135546	8.749814266	8.775256889	8.879412754	8.648374729	8.809311252	8.807130292	8.835212646	8.767953882	8.678642952	8.800390656	8.82884168	8.882036545	8.751079565	8.681519366	8.752867933	8.807602906
ADIRF	4.479988404	4.485634102	4.147995655	4.824633603	4.322293387	4.116400402	3.993386014	3.727123649	4.086333671	4.104051628	4.446175754	4.05057374	3.742136586	4.146360391	5.05112143	4.51022571	4.800974122	4.300867956	4.685730564	4.331421851	4.130147306	4.132664577	4.64937831	4.546634522	4.50360574	4.688268124	4.421502677	4.452716181	4.392097093	4.679042162	4.736486418	4.288467308	4.272817745	4.332281746	4.590474227	4.343938819	4.211855816	4.013876886	4.619873467	4.33732041	4.258336743	4.477972741	4.181328069
ADIRF-AS1	5.799988415	5.781118741	5.193810183	5.334849661	5.735091936	5.675396243	5.015380485	6.192072193	5.142197112	5.751127667	5.913107897	6.102900044	5.23311645	5.610069834	5.774515406	5.952615706	5.82249973	5.413757825	5.839417802	5.915942755	5.634175888	5.423887392	5.832263636	5.645839987	5.771378243	5.622008883	5.434958888	4.993880057	5.977403635	5.673604544	5.696579866	5.488263628	5.937384343	5.378330787	5.748564181	5.517988903	5.662336184	5.405837103	5.351186571	5.339780056	5.494096594	5.403949951	5.750315214
ADK	6.2505828235	6.7097698645	6.985853483	6.1628327875	6.942524654	6.2140420225	6.3275790285	6.6062752755	6.483346148	6.7313660435	5.962436209	6.6913573035	6.462340713	6.1590312125	6.209475532	6.179043875	6.509397545	6.2601559185	6.1267222385	6.4170939125	6.165287582	6.2422361375	6.9376280215	6.220844429	6.2093963985	6.5442007095	6.53005281	5.9849290545	5.951625029	6.245250342	6.4127221325	6.7716232525	5.947561061	6.576053469	6.849037232	6.461922634	6.825663056	6.210820589	6.380351094	6.7462166215	6.919526675	5.833157201	6.468564445
ADM	9.433391322	9.509908448	8.812966982	9.560412425	9.957733408	10.36898567	10.24270588	9.623041558	9.647372692	10.44010208	9.88012945	10.08288705	10.53383282	9.984564403	10.15178004	9.905586386	9.401593519	10.22139445	9.919655023	9.706825383	9.97658487	9.598750913	9.807557296	9.111001753	10.01370688	9.669785244	8.545968698	9.733064112	8.724003222	9.737325442	9.517979692	9.402781906	8.577976637	8.993564187	9.755102154	9.591392322	9.032546789	10.40837839	9.637660252	9.637473883	9.696489189	9.662075046	9.783175031
ADM2	6.353898494	6.40413941	6.245261585	6.523962966	6.356245871	6.240599066	6.414342885	6.248984853	6.335505268	6.166928392	6.458622514	6.421317731	6.044728014	6.208916701	6.292171048	6.099294198	6.208367518	6.427380824	6.289484192	6.040903323	6.385480725	6.252307505	6.399279129	6.077012878	6.564959472	6.300834949	6.287434054	6.473468847	6.581044746	6.241158485	6.005327229	6.171869726	6.374304659	6.153317219	6.193492483	6.073600875	6.066100752	6.212395707	6.218165871	6.058767645	6.22270786	6.327711987	6.242768588
ADM5	4.312357844	4.936909808	4.631088407	4.732927503	4.9774092	4.609745736	5.014086062	4.653959725	4.562493889	4.717839483	5.37198892	4.697904245	4.528239046	5.093072626	4.748394523	5.04952284	4.918874216	4.811861326	4.525139333	4.758962361	4.740239159	5.130623161	5.069838275	4.875706367	4.917964612	4.392946619	5.298437806	4.964677119	4.802122246	4.799312628	4.484511218	4.738870616	5.19172671	4.536450759	4.813631051	4.98777998	4.527955083	4.802505484	4.783186632	4.796331357	4.911180538	4.966821775	4.694718257
ADNP	8.483295729	8.60126846	8.6079940635	8.5051885645	8.5733048775	8.6376912375	8.4639826575	8.6988150565	8.579845022	8.5723856595	8.5949443275	8.3835421885	8.444941921	8.615323573	8.7366831125	8.471880041	8.5183095895	8.359298327	8.2973424975	8.718994745	8.737854567	8.5564280555	8.5443697145	8.6720331075	8.583021502	8.490219439	8.3188749575	8.4340500585	8.3720445335	8.459033771	8.541177852	8.583515382	8.2647786745	8.317840728	8.4425855715	8.7974014865	8.612349618	8.797177922	8.6333636445	8.7608200955	8.4968273165	8.2227561045	8.472161283
ADNP2	7.9762824105	8.124514582	8.164036249	8.1215090445	8.0697068585	8.0191284555	7.792956124	7.9819073435	7.8268820735	8.1183170335	7.956439931	7.8780741375	7.9738332165	8.175213784	7.915813934	7.937709063	8.0688841615	7.9742245325	8.207112487	8.0985149625	8.1177761795	7.9366529965	7.9978001915	8.128469834	7.8197212055	7.842595186	7.9618897885	7.9524546585	7.939213307	7.9758367525	7.9927985165	7.9438282785	7.9940016535	8.0096963155	7.8588808535	8.2499676605	8.093564223	7.8979504895	8.1307507715	7.9452331735	7.948445303	7.9100722335	7.958085979
ADO	8.2438054205	8.1312262555	8.2672878465	7.956049382	8.024629589	7.8738152175	7.8372980505	8.0433458695	7.8699283675	7.977185832	7.9837450405	8.0648106445	7.8585341315	7.923468262	8.10923316	7.816622713	7.912875839	7.906557296	7.7113160295	8.0794503345	7.7173835115	8.042056541	8.0055257555	8.087275244	7.838342088	8.0295582435	8.0121920885	7.6624741115	7.584164408	7.877549465	7.671917953	8.1228401475	7.6450381305	7.5459677395	7.7828981705	8.3216276505	8.347916021	8.0646520905	8.0848600625	8.2016894085	8.039728695	7.550019363	7.9899807475
ADORA1	5.289224858	5.242529186	5.2489782675	5.5129473085	5.5599109	5.1179917315	5.5686577835	5.138749378	5.1928390295	5.2701133405	5.021461066	5.336361041	5.22732147	5.386003981	5.116356672	5.4603490585	5.108986828	5.254372958	5.2571530565	5.1724434715	5.2660338	5.274491426	5.4332418855	5.154890747	5.1328674885	5.3651589175	5.4792918925	5.521996443	5.3018863355	5.139611276	5.4044706455	5.3513536085	5.2410233765	5.412961778	5.284792003	4.9827595435	5.3330886955	5.3795833435	5.289080795	5.177173612	5.2109737595	5.388717299	5.3589070505
ADORA2A-AS1	4.2062815905	4.0818742065	4.1892201055	4.620530424	4.3084543135	4.388171249	4.399810495	4.277482021	4.4629108845	4.410557396	4.38289972	4.33145219	4.4774288155	4.2271133595	4.1511138175	4.233853915	4.2989642595	4.1905857235	4.266147672	4.2005353805	4.350541812	4.406229608	4.3880164105	4.2042618315	4.3018034875	4.8444706005	4.1976522135	4.4616336985	4.1079299145	4.3066669625	4.269981374	4.3616481565	4.3766192025	4.210670315	4.16107805	4.28482397	4.423963522	4.3013745685	4.416577353	4.1186671775	4.0715000305	4.478922284	4.2510121645
ADORA2B	5.028652531	5.394007483	5.15118142	5.557283506	5.156015915	5.709013668	5.494917036	5.091636851	4.903607954	4.874974143	4.667096619	4.835969006	5.243791037	5.342678876	5.567922118	5.371223554	5.207719298	5.543408005	5.216520888	5.263445302	5.282923403	5.13714986	5.508545703	5.383940268	5.323235125	5.670433693	5.459602074	5.00480785	5.197682482	5.363126674	4.861333245	5.348411261	4.855461621	5.083725982	5.482043091	5.424681118	5.437630561	5.267330959	5.378694193	5.212785463	5.670162639	5.555564809	5.236730012
ADORA3	5.465706857	5.152276879	4.9323378815	6.11460616	5.307277368	5.140400982	5.947931725	5.562999707	6.2919230125	5.348998098	5.7828953635	5.4449358005	5.6711771925	5.6051265515	6.710806644	5.798679449	5.701189403	5.790638433	5.3478329545	5.5557704705	4.9179442185	5.6874898135	5.1597908345	5.170577426	5.499310224	5.439596275	5.37092543	5.387645367	5.385842863	5.242130176	5.5694622085	5.980196174	5.9507855265	5.355810547	5.3831589945	5.109965869	5.4811128865	5.3160682665	5.4026258535	5.5156984985	4.895412177	5.5088134665	5.3497200785
ADPGK	7.8576573165	8.0375189375	7.9961010345	7.942850919	8.037596024	8.0701511825	7.9052520745	7.893109065	7.9645269455	8.126394932	7.938365871	8.3134936725	8.057420091	7.9888356875	8.022504158	7.806687701	8.0348436445	8.0562464925	7.9831117215	8.06926857	8.1913659025	8.0672143215	8.2570478835	8.182741527	8.194580185	8.1861579945	7.8580115395	7.9742614845	7.898168883	8.110920767	8.182748044	7.958082461	7.5123041085	7.8091567505	7.9982781305	8.0678291365	8.228293212	8.1538922545	8.07596777	7.86757717	8.2656518845	8.017732479	8.0946527105
ADPRH	5.07613848466667	5.14616922566667	5.21479797233333	5.40370850466667	5.54906257833333	5.46662127633333	5.243666042	5.15931072033333	5.262152383	5.27640020933333	4.96903585366667	5.28583163233333	5.131690034	5.18175715166667	5.13834556066667	5.39436528166667	5.03296053566667	5.24100054033333	5.15368820833333	5.34974243466667	5.282443705	5.37094333633333	5.60460422133333	5.50978618066667	5.00614266633333	5.21431263566667	5.33523965466667	5.32205002233333	5.414623663	5.42403464433333	5.43632675266667	5.22015097366667	5.22752887966667	5.06355943466667	5.38439008666667	5.334703416	5.48425804366667	5.470605068	5.268433603	5.23413844833333	5.55536034666667	5.26419763533333	5.257615718
ADPRHL1	5.2527220125	5.3744117705	5.07587484	5.6086632215	5.3447637565	5.1363909515	5.523869138	5.127076539	5.266418366	5.2380332255	5.3476332115	5.3035269865	5.5876233015	5.2893225215	5.5289932495	5.297235952	5.262090408	5.488985429	5.23344	5.319125072	5.373529665	5.162505069	5.539548341	5.4372037255	5.4445986145	5.5120377545	5.342481794	5.312613332	5.2944117245	5.3122950695	5.385604932	5.1402956645	5.325835387	5.3657519805	5.267107165	5.2233730295	5.1521182005	5.3204913615	5.3908937505	5.0118000355	5.200314323	5.186174891	5.32639146
ADPRHL2	8.455618711	8.590773171	8.300139815	8.712231092	8.703050702	8.374531983	8.353160528	8.620935025	8.831348163	8.634512078	8.371218138	8.948347806	8.772356865	8.728848006	8.44329296	8.636250206	8.582145975	8.693838078	8.724507827	8.568546147	8.46953819	8.734246383	8.621699935	8.760821583	8.644859802	8.732418414	8.608998579	8.720878483	8.760286358	9.005636555	8.586660461	8.685559497	8.856823528	8.739326862	8.695209026	8.774359857	8.607817394	8.704657221	8.550765173	8.699921744	8.619820969	8.539967288	9.035759807
ADPRM	7.504745367	6.966118724	7.510294371	7.297215155	7.536651306	6.887689675	7.354889069	7.210926202	7.519703613	7.4159686535	7.602681941	6.9607077395	7.1020232125	7.195188427	7.3220101105	7.2082734465	7.588266267	7.4016780315	6.9852653955	7.070598976	7.0743960045	7.0899224025	6.845307878	7.0022790465	6.896632275	7.1830729005	6.6433688895	6.70096512	7.08711264	7.241821618	6.9384354245	7.3372757965	7.8322482925	7.684176153	6.567565743	7.544425509	7.60814486	7.1728855325	6.915208351	7.27477479	6.9358953605	6.75376112	7.4237392635
ADRA1A	3.8494395486	3.8967442016	3.625217193	4.045762221	3.7489037354	3.7433930464	3.8607669078	4.0347816916	3.8261411818	3.7987343864	3.6328890032	3.8036398246	3.899036299	3.698452926	3.703142586	3.990255952	3.773863849	3.8290567968	3.7645080058	3.5990269456	3.6864637334	3.8120483872	3.797867174	3.693116254	3.6454845486	3.7767730132	3.7312268506	3.7096185794	3.853976326	3.7110042252	3.7309207436	3.699815083	3.893170223	3.748582232	3.654523588	3.7174444826	3.7256577418	3.7881594346	3.7899308824	3.6297144314	3.8948532796	3.8223911128	3.6703817962
ADRA1B	3.965867251	3.633162389	3.767494074	3.706814951	3.862782152	3.875607173	4.058640885	3.607244575	4.056096759	3.538700068	3.606886412	3.69442609	3.56199444	3.61631564	3.675036032	3.886431499	3.822163383	3.737646855	3.7349444	3.605773091	3.85277681	3.985757772	3.743831665	4.057033385	3.517381023	3.751319598	3.77707402	3.630932537	3.796499159	3.773238792	3.675887284	3.572569043	3.594000446	3.671144265	3.592573616	3.524592296	3.575798519	3.707059615	3.588829879	3.629979939	3.761295656	3.969517898	3.513038517
ADRA1D	4.1743569345	4.162034193	4.157455578	3.8489454665	3.848861601	4.040367168	4.1340562955	4.1227737265	3.9919048175	4.073775653	3.862223777	3.842699693	3.8650633235	4.1378732505	4.269702101	3.9819927545	3.867637368	3.9954974805	4.1238252605	4.161429357	4.307465757	4.0888897585	4.1162573505	4.123108816	4.214518831	4.0540842925	3.979645147	4.01950602	4.0287517545	4.050709359	4.012018869	4.0512338775	4.2964330475	4.125108811	4.0327327605	4.05242013	3.7167148015	4.0495062375	4.0019362015	3.992861965	4.102228789	3.984757702	3.904081009
ADRA2A	4.298915965	4.718149287	4.327587677	4.526605637	4.298261966	4.261432821	4.918640696	5.107717219	4.481857491	4.489677855	4.240671132	4.580594665	4.456704054	4.50922631	4.027381297	4.496937815	4.744879975	4.919740911	4.576005978	4.891972802	4.871264128	4.487964139	4.510128557	4.61221993	4.764630392	4.572801593	4.337821026	4.861441334	4.92398934	4.342417329	4.441007755	4.346935104	5.024046082	4.156643643	5.05203429	4.637011541	4.531577526	4.364243711	5.052716466	4.887370183	4.439172764	5.379454556	4.261494305
ADRA2B	4.866401187	4.954754266	4.874816656	5.271458341	5.446516804	5.781263942	5.66366749	5.496061298	5.183833191	5.243099332	5.113198273	4.876068994	5.112245492	5.248184561	5.535405602	5.259376993	5.417875203	4.867779299	5.112601014	5.261462149	5.350314683	5.559760832	5.816205646	5.112656612	5.024161432	5.225042904	5.225049679	5.288738083	5.339087738	4.967734349	5.211430846	5.0136627	5.255277363	5.332233694	4.834355477	5.175477539	5.108018856	5.172571408	4.908776775	5.061241696	5.196977162	5.343774891	5.126808921
ADRA2C	5.373006754	5.65835605	5.259976252	5.815235391	5.848687118	5.146075222	5.799640124	5.501543685	5.586293414	5.240602768	5.161989025	5.67543448	5.507955493	5.58183087	5.582079165	5.299209385	5.839820522	5.777934211	5.518441695	5.232895492	5.58680927	5.530283126	5.727358484	5.404462062	5.440115968	5.569554321	5.512892563	5.377664367	5.6828828	5.529482389	5.421911423	5.231158632	5.740491841	5.895969967	5.382046999	5.586790122	5.280328137	5.538605198	5.494441263	5.279935788	5.652672035	5.731290346	5.425031875
ADRB1	3.751113691	3.83782052933333	3.95880935	3.859590279	3.91561750333333	4.14977960433333	3.78278559933333	3.90470274133333	3.76297353733333	4.00553686233333	3.65078924166667	4.20045825833333	3.79619181033333	4.08568924	3.918935544	3.82830206133333	3.90170668566667	3.73708635866667	3.57100458066667	3.86786704166667	3.976954753	3.81270977833333	3.79153118966667	3.87032009833333	3.962747156	3.99282439	4.11220646333333	3.761382081	3.58136032133333	3.71401399766667	4.16218297166667	3.867026143	4.00657099466667	3.77728327733333	3.979764166	3.69987874333333	3.85440364733333	3.94162033	3.89586940166667	4.065614276	4.03777709533333	3.69624376933333	3.58958281366667
ADRB2	8.468967375	8.320477005	8.607823567	8.418507441	8.177758948	8.294118539	8.145448458	8.546450228	8.390541791	8.62770896	8.313205227	8.726946923	8.109399428	8.654545927	8.646444437	8.306806089	8.483554956	8.584616711	8.456394443	8.841167588	8.333868831	8.360457038	8.697032521	8.449815579	8.384223028	8.75957191	8.870905232	8.308247151	8.055741388	8.496811293	8.547331493	8.454884315	8.372426498	7.807851707	8.358754539	8.578511105	8.761738104	8.525897091	8.815121045	8.44181813	8.476969498	8.296453622	8.481180782
ADRB3	4.5988707885	5.0333398655	4.4155916145	4.5799172345	4.732121192	4.502429906	4.6038279695	4.390197654	4.534480138	4.4567047685	4.8246476245	4.754421271	4.7580552135	4.470235808	4.6012593765	4.609298515	4.3889260545	4.4832004365	4.475014048	4.404910104	4.617321588	4.579757149	4.7651893415	4.6199640105	4.7235266575	4.718212853	4.552466071	4.585428796	4.438660785	4.631640558	4.5370525515	4.513194413	4.700287585	4.5740010245	4.4630093425	4.384260903	4.5690233145	4.672021676	4.4425985475	4.5207879675	4.6243349595	4.5006531915	4.7086355885
ADRM1	9.06203182	9.16396963	9.327852536	9.452918193	9.351309363	9.256601924	9.275685332	9.229945856	9.323583928	9.21395156	9.11503133	9.327826675	9.048263621	9.280824723	8.944315124	9.296701387	9.152314569	9.017790946	9.230405497	9.234649552	9.054970413	9.417473062	9.150472205	9.267911748	9.22440903	9.222059213	9.535467609	9.226007445	9.248111527	9.257386198	9.186422754	9.145141843	9.341001225	9.227582274	9.108363832	9.178882188	9.182641261	9.032476618	9.15550757	9.263227997	9.237592166	9.191402147	9.291715732
ADSL	9.06166169	8.785935999	9.227854024	8.8048309775	8.885172311	8.76992005	8.8616528405	8.970605354	9.0592736775	8.847936752	8.954194913	8.776045921	8.762914263	8.7044081895	8.7499439675	8.8123271145	9.056722711	8.8168007095	8.809082629	8.9263951955	8.826818763	9.0073724965	8.8599344215	9.0547416255	8.7985357085	8.7993210195	8.895823352	8.645942664	8.643302398	8.8901666385	9.0253124915	9.175899413	9.0883497635	9.0406467955	8.7827363155	9.146725316	9.317922783	8.853352761	8.7770177835	9.0219181995	8.8417158555	8.678962556	8.9078706
ADSS	6.002746298	5.890782064	5.9155456115	5.818559088	6.025253547	5.834510761	5.8566109205	5.869772034	5.900594918	5.95574805	5.7793330745	5.8958413635	5.9217158205	5.8451065835	5.8101863355	5.959513294	5.8204359045	5.788494375	5.955663655	5.8084801575	5.8672349815	5.833173593	5.836682806	5.958636037	5.9240517195	5.892030798	5.8254267945	5.753588058	5.702320053	6.1990598945	5.942216566	6.0360071775	5.459687356	5.5768414945	5.9416228275	6.190843945	6.1307993935	5.962522042	5.937617464	6.021633646	5.8312102975	5.7507782915	6.074901203
ADSSL1	5.380951729	5.252810168	5.2710981525	5.528674991	5.48551569	5.4246276705	5.6729924475	5.68046089	5.2942430815	5.505453154	5.3748879475	5.602536721	5.4125278295	5.5308400075	5.346919786	5.5278130095	5.3435016705	5.5974106635	5.5914799205	5.286733551	5.417078207	5.350788564	5.4995174665	5.471136509	5.3986278145	5.3064627305	5.4031957635	5.3948986865	5.318487173	5.5052520485	5.344927838	5.35017648	5.668832826	5.274476832	5.6386675515	5.2243662505	5.007581589	5.331296854	5.2475330585	5.2618897545	5.6173903435	5.3872665965	5.383841123
ADTRP	5.516491014	5.0879737205	5.5693097595	5.4624385255	5.168314591	5.8678566935	5.4199325605	5.08085963	5.756766354	4.681451001	5.3882552645	5.2586753075	5.540110097	5.429169778	4.9525439045	5.822266932	5.2346016305	5.631181738	4.995582186	4.920615194	5.3595969215	6.243657147	5.0009010055	5.6602233245	5.013688214	5.33779911	5.021070268	5.4840558405	5.5312094295	5.5213460855	5.4118668185	5.831555606	5.5321327715	5.307692968	5.3905665345	5.95720718	6.1625640055	5.855595598	4.977362622	6.278853616	4.955548547	5.7857537365	5.5552957685
AEBP1	6.3510029	6.299916724	6.087457564	6.549062057	6.526334143	6.371959256	6.385197017	6.401300297	6.476506033	6.718247346	6.906622361	6.403154167	6.203802016	6.670734252	6.384660683	6.538411413	6.521745639	6.324170897	6.256088889	6.599121275	6.523802347	6.511435242	6.530503315	6.345077605	6.778854066	6.369651611	6.664141361	6.703678967	6.896809031	6.340220679	6.674350143	6.525436839	6.14093523	6.525281122	6.731573968	6.648313831	6.583673553	6.717752912	6.737542674	6.603923957	6.305562417	6.684275476	6.52210414
AEBP2	5.6300578465	5.418166295	5.6451020875	5.434463988	5.6872040115	5.539639607	5.691783877	5.418498115	5.4956822065	5.4331397905	5.4307792795	5.587337547	5.2722344355	5.526852029	5.712751624	5.130822115	5.1363127075	5.320801036	5.2006637405	5.667814425	5.508730796	5.592017647	5.756330537	5.6622841765	5.202788847	5.3731893055	5.1411944615	5.199498556	5.267029356	5.3060734405	5.120124843	5.3647183935	5.179801258	5.271751663	5.0993614895	5.8331136875	5.83216857	5.535755905	5.435789243	5.6278144545	5.6034850005	4.962195731	5.3408904905
AEN	6.463941854	6.431145345	6.246586405	6.738131146	6.661274965	6.399997392	6.499827874	5.996725603	6.343605497	6.18115684	6.272055664	6.471165337	6.510807361	6.306393935	6.107364446	6.334177614	6.450161503	6.763298516	6.563462883	6.454778574	6.310945984	6.885329389	6.213809656	6.352988614	6.555537494	6.293412098	6.638261733	6.635838561	6.539428011	6.421548409	6.248547636	6.304665181	6.752570327	6.467993154	6.358880428	6.728797009	6.724997414	6.399858453	6.560055852	6.502740124	6.400012355	6.401969464	6.449777838
AES	8.788451179	8.640068082	8.625056157	8.445091061	8.832576767	8.926411198	8.896280594	8.455745561	8.601212675	8.806148412	8.606499274	8.465420314	8.552942619	8.744679175	8.526830069	8.856605079	8.810485116	8.628768446	8.85881297	8.783374163	8.299349167	8.988980449	8.207835358	8.926179872	8.586938022	8.296581307	8.980442658	8.639962984	8.719918496	8.919106781	9.029208404	8.848532722	8.996759639	9.114446034	8.337660822	8.944290301	9.084014487	8.4675829	8.997434586	9.035047184	8.196570506	8.604802282	8.732403451
AFAP1	3.969082725	3.976431787	4.008392474	3.538008081	3.728737791	3.769243317	3.806377772	3.733446449	3.844698378	3.51750859	3.677384364	3.652086074	3.591300486	3.742380523	3.771630992	3.935997644	4.132911193	3.869750363	3.779466942	4.07435079	4.43307506	4.170687645	3.675286251	4.388145852	4.152881211	3.691383379	4.33624508	3.946043706	4.045689328	3.773311757	3.861637661	3.908832527	3.689420194	3.798132427	4.15654353	3.84772466	3.7925368	3.622076218	4.079303143	4.049901934	3.996052769	3.950936719	3.861699712
AFAP1-AS1	4.202866147	4.284396589	4.2788196025	4.35598818	4.426146323	4.091718047	4.3679056505	4.8586964905	4.1867003185	4.230096137	4.539673261	4.339738613	4.736754941	4.2874708125	4.66914288	4.6712871335	4.8517941455	4.1907942855	4.0956883035	4.4173523065	4.4245319095	4.372019488	4.611218151	4.441410919	4.3305785075	4.5251537745	4.1743477785	4.46133013	4.8351724235	4.515666332	4.4577426525	4.309839047	4.4223246655	4.5340097865	4.4038499975	4.220935803	4.290368283	4.2311438835	4.328037735	4.3463960835	3.9921886915	4.4673343515	4.399741378
AFAP1L1	4.5751939645	4.9281212235	4.7710362845	4.828728644	5.047159507	4.637128778	4.5343906185	4.6550307005	4.532079504	4.775413312	4.5174963795	4.371110686	4.522340622	4.619559548	4.5688422725	4.619629719	4.7604077155	4.8176562825	4.8077797195	4.5259526415	4.694610374	4.7448731285	4.630298583	4.5671378175	4.602181225	4.7282631335	4.654810134	4.6622247615	4.6920452785	4.5657446765	4.5057720325	4.4424616565	4.5357579045	4.6789354045	4.599801305	4.589978613	4.6107417605	4.5886335055	4.3971828005	4.3353996855	4.741315635	4.688923169	4.6551357875
AFAP1L2	4.516085038	4.096433382	4.236682504	4.15731867	4.045291344	4.281852359	4.147893352	4.537318716	4.617579027	4.635291238	4.135046695	4.243464207	4.121050704	4.564017192	4.373576222	4.416810989	4.242833018	4.002141935	4.079075256	4.379688641	4.481969408	4.851863109	4.332659025	4.429185423	4.347553104	4.295790486	4.631386435	4.532575031	4.496656773	4.443837898	4.172304279	4.092945285	3.904897928	4.216715672	4.187260972	4.431710596	4.618291145	4.439348376	4.487046805	4.271010679	4.011955904	4.068024987	4.316837027
AFDN	4.21430363114286	4.39775351585714	4.29505850542857	4.131173479	4.20118437957143	4.531312888	4.24043196185714	4.22479043357143	4.42478179657143	4.54762361157143	4.21128627557143	4.24461589228571	4.34053834314286	4.388395863	4.36589138742857	4.29338160385714	4.51995350057143	4.13638539185714	4.38785083642857	4.19994886414286	4.22774913571429	4.317744467	4.18402759842857	4.24178464957143	4.31133622157143	4.36725460471429	4.36459100542857	4.39222579742857	4.43657306842857	4.28154132242857	4.311049515	4.177138441	4.47819601885714	4.50538532742857	4.45404941885714	4.15547808042857	4.22205363057143	4.33393131671429	4.215750424	4.216450837	4.17432702871429	4.33569848414286	4.38829631871429
AFDN-AS1	3.87879295	4.366880607	3.748012191	3.507452654	4.059040938	3.806394319	4.113872354	3.534047423	3.9483726	3.728546413	3.965473499	3.623531941	3.975950327	3.469183874	3.829797485	3.671837405	3.943583019	3.941794368	3.546306091	3.769770023	3.698114627	3.758801436	3.946301743	4.087244526	3.714408212	3.713721621	3.731583048	3.757642877	4.299954516	3.562151272	3.676164171	3.439315525	3.848091806	3.503688622	3.781410592	3.554432047	3.809701006	3.765063951	3.606031003	3.674171797	3.276569053	4.112060234	3.637404899
AFF1	7.682612174	7.57212420066667	7.411302423	7.68091911866667	7.94686371133333	7.865786292	7.76723068933333	7.549876344	7.78035163133333	7.71844718866667	7.81360888066667	8.33233158	7.83472143266667	7.57185629633333	7.69792192566667	7.673464106	7.70326488833333	7.83558523233333	7.72274790266667	7.35577805333333	7.54534328	7.57939231033333	7.83082931533333	7.70055129	7.54000485733333	7.806167969	7.56792543366667	7.99200223433333	7.641859611	7.66216287866667	6.776371429	6.582374378	7.672699308	7.721381401	6.771659422	7.46000918966667	7.516953208	7.698174447	7.090497233	7.59453760766667	7.742091307	7.73236371066667	7.730653645
AFF2	4.40103148033333	3.946911781	4.01788753966667	4.45397909366667	4.22736990666667	4.13357306233333	4.30892056433333	4.25393203366667	4.41508816566667	4.321714029	4.038757195	4.12149034566667	4.18535089333333	4.27033280133333	4.51747161466667	4.39971059633333	4.265488003	4.45638627333333	4.14153481	4.20411027933333	4.453682719	4.21246488733333	4.66807824066667	4.15389710666667	4.30306413633333	4.426260573	3.96586991066667	4.27780440966667	4.44487681866667	4.226670563	4.40053167233333	4.14123007966667	4.18262671533333	4.33902274333333	4.20366811366667	4.30486327066667	4.045247991	4.40030227166667	4.13463801933333	4.18281776466667	4.29581374833333	4.21887530066667	4.06010773866667
AFF3	4.83193617916667	4.821519126	4.77979820166667	4.74817542283333	4.71554156966667	4.68028934633333	4.95032727116667	4.66663095666667	4.747333699	4.76549495666667	4.6735224835	4.59464837	4.73229545916667	4.39548457416667	4.80949154883333	4.75954555733333	4.56882082983333	4.55132833966667	4.8359008075	4.82890105533333	4.55860714466667	5.31276126666667	4.33856145733333	4.87616504783333	4.69993544233333	4.46476176783333	4.85098467366667	4.649440367	4.59310465083333	4.59507300216667	4.69762085383333	4.66113563633333	4.67934412366667	4.99764123716667	4.740896624	4.84314211116667	4.67255174016667	4.75034112733333	4.7039141515	5.3231496745	4.36357418	4.66613809316667	4.69982594133333
AFF4	5.422313763875	5.5145114815	5.564600711375	5.431933439	5.462982087	5.55426318475	5.4019723095	5.50356356025	5.5089709495	5.552484873125	5.494955939	5.405358683375	5.494392081625	5.443046362375	5.340642802	5.530571794	5.5134077815	5.375191639875	5.53303084925	5.654051421875	5.524714599875	5.56546154125	5.5025244265	5.585605248875	5.4403028715	5.524986848625	5.4696645255	5.467886966875	5.369097374875	5.641264183625	5.477808142375	5.35067655625	5.88579919875	5.942754459375	5.355142962875	5.426073332875	5.502938655	5.571409468625	5.426936989375	5.5870690215	5.62978560075	5.392144250125	5.627847146875
AFG3L1P	6.34534285266667	6.30602896566667	6.45223187133333	6.252293652	6.21865408	6.38580262	6.279005495	6.35019450266667	6.38267722333333	6.500125609	6.45652658533333	6.30302447066667	6.179313338	6.390206588	6.090036596	6.34123017133333	6.34246054166667	6.16933580166667	6.39698305533333	6.415629946	6.118379452	6.57419787133333	6.30264817733333	6.51098484366667	6.38420900633333	6.06348455033333	6.60889131533333	6.41884698933333	6.33244826533333	6.44254489033333	6.68311760833333	6.47018155766667	6.22365781833333	6.386308071	6.32704832333333	6.53637446333333	6.452920253	6.29849111766667	6.37478069566667	6.72725066066667	6.22929062466667	6.47871580733333	6.35230211466667
AFG3L2	7.63773022033333	7.46540610866667	7.64477852	7.772377872	7.58557621133333	7.34514654266667	7.50902455866667	7.814132949	7.53336763933333	7.60109699433333	7.52750754766667	7.50651219966667	7.30734498466667	7.50202139933333	7.25018224533333	7.44698459066667	7.574500656	7.49475483266667	7.51653230033333	7.69443956133333	7.53577123733333	7.712071375	7.38633329066667	7.61386696233333	7.52246262366667	7.46144591	7.79231394166667	7.43518813033333	7.58147887166667	7.604199727	7.336693472	7.663868414	7.545223848	7.63537472766667	7.367204709	7.77070162633333	7.76103568533333	7.45151193433333	7.59362097233333	7.72351878666667	7.46790238433333	7.50863072966667	7.60593943733333
AFM	3.448599514	3.677395672	3.633943463	3.664747789	3.512244054	3.42958471	3.486396953	3.792069556	3.825771513	3.446094181	3.596786601	3.659337013	3.745465053	3.529924217	3.761796354	3.533993699	3.756888053	3.553681314	3.832395257	3.593472715	3.749198532	3.608137098	3.374185053	3.625533809	3.58783682	3.532311905	3.635540574	3.528709125	3.889500903	3.630780339	3.677801318	3.573039754	3.560007334	3.568876346	3.485979151	3.825925826	3.452394651	3.469323143	3.411834328	3.312085279	3.761136554	3.590079429	3.530816701
AFMID	5.868162163	5.538735344	5.772119048	5.812293398	5.663064145	5.547188598	5.815574896	5.733837086	5.649485613	5.705538488	5.618796675	5.571464947	5.712166877	5.718411672	5.315401669	5.520138816	5.384647368	5.595986781	5.765670728	5.63771778	5.697774754	5.714853119	6.027914388	5.596704665	5.687567628	5.919519878	5.696344713	5.876861284	5.962477584	5.482407241	5.938060457	5.571817051	5.562957753	5.801634696	5.818855993	5.651836291	5.609283035	5.581179593	5.799611875	5.520549285	5.580060098	5.795127191	5.689907792
AFP	4.780831008	4.376761836	4.385884486	4.95538476	4.880535602	4.791461244	4.77074788	4.801165857	4.320213229	4.667728266	4.297567165	4.485752398	4.065406718	4.115701516	4.331494886	4.937891791	4.575574474	4.402813244	4.688599668	4.436217408	4.925892784	4.365384931	4.463831036	4.556087698	4.152525374	4.773171599	4.846766728	4.408631657	4.427038479	4.101306495	4.771930038	4.827933064	4.750178913	4.733369663	4.757344459	4.557000018	4.762639714	4.536196605	4.444016506	4.637634356	4.412013497	4.62426439	4.303093394
AFTPH	9.3421607215	9.376253808	9.413018065	9.384746531	9.408351367	9.571522042	9.499917002	9.481950708	9.5398964775	9.345595516	9.5197158835	9.451917024	9.5552274285	9.5442174295	9.6394009605	9.3599453005	9.3299045705	9.482315076	9.414501533	9.551912432	9.4682292895	9.545173482	9.8050178325	9.530777075	9.4531284695	9.700335768	9.354355005	9.3852535745	9.384455457	9.533726882	9.3323884525	9.534895031	9.3423176385	9.390484628	9.502672213	9.493618049	9.400173836	9.7010784545	9.511311273	9.43432645	9.689007731	9.3424296565	9.49327053
AGA	7.30792685933333	6.704228468	7.15047844066667	6.71976332466667	6.81250651033333	7.070730563	6.88389603933333	6.94728604633333	7.339011179	6.869197305	6.55818249766667	6.684117671	6.487303147	6.68857766966667	6.95417544266667	6.78284015366667	6.72302896833333	6.86940466566667	6.841939183	6.582555633	6.82458957	7.05524437166667	7.13944968933333	6.945486149	6.86330304266667	6.84660689433333	6.803488863	6.25378707466667	6.595296109	6.69125998033333	6.74473542466667	6.84025113066667	6.47464183366667	6.57220590766667	7.224051672	7.496442033	7.149879315	7.16079771566667	6.723676319	7.120195124	7.208801622	6.502690396	6.68357743266667
AGAP1	4.74894984033333	5.206396094	4.90562197533333	5.36814482633333	5.083127006	4.913478093	4.85248278966667	5.39365730333333	4.82917990733333	5.13503371033333	4.981262951	5.441055645	4.86016949	4.923670024	4.99384152566667	4.95134719333333	4.95715409433333	4.87320199933333	5.19966782166667	5.34475546133333	4.98028635933333	4.88506249666667	4.679729965	5.030894283	4.869157288	5.08322014366667	4.944614386	5.36081746266667	4.91189444233333	4.65108806066667	5.00937931633333	4.77371486033333	4.865139143	4.75603951033333	5.100646148	4.75771892433333	4.946212766	4.84765429766667	5.36699179566667	4.782918112	4.77506781633333	5.35712957533333	4.73995986133333
AGAP11	4.6402641505	4.449647469	4.613178245	4.3995686265	4.115634352	4.931066135	4.129440604	4.2836010935	4.673018867	4.1671954185	4.3786487275	4.508273242	4.1645467005	4.6664751415	4.2356333495	4.4630929415	4.666237005	4.448704346	4.3938318545	4.5708224165	4.749671929	4.3094419365	4.3636943785	4.355133662	4.509564075	4.5066841175	4.553039575	4.2086864655	4.4901199515	4.498654143	4.5203811235	4.359813504	4.845009862	4.4018525005	4.4768428535	4.3933978505	4.4530980795	4.4030583125	4.6196283515	4.6283101395	4.614204591	4.70568965	4.4123292395
AGAP2	5.34259647366667	5.20984312866667	5.362428986	5.525366895	5.5772531	5.61664075633333	5.49686125766667	5.43253521866667	5.27410882166667	5.45011167733333	5.31555070133333	5.41195869733333	5.408084571	5.40060014466667	5.21319958166667	5.51193096666667	5.20961180866667	5.50516267533333	5.513675006	5.614539963	5.334887425	5.56720533533333	5.37914983233333	5.46443167366667	5.522635459	5.32067427933333	5.44119845233333	5.56415299933333	5.45657082633333	5.59975450066667	5.525207297	5.34849406766667	5.22596307066667	5.468754752	5.40703588766667	5.45270934533333	5.50088747566667	5.70566350133333	5.74579514533333	5.338335429	5.32266003533333	5.65657144133333	5.346908945
AGAP2-AS1	4.591773427	4.815876373	4.639565878	4.798132558	4.770148896	4.585274064	4.713048216	4.74187444	4.917464443	4.670015329	5.007318272	4.532398607	4.899308822	4.7722181	4.828632119	4.803088603	4.443112361	4.683098186	4.723121336	4.379552186	4.355160486	4.51146473	5.121172681	4.69127802	4.911705041	5.013158004	4.818681042	4.966455274	4.893018173	4.966491841	4.758582307	4.586062839	4.865571787	4.5484638	4.762611221	4.620462772	4.830966871	4.58267582	4.613060163	4.414902717	4.551348047	5.134854811	4.309321763
AGAP3	6.34969700733333	6.518430224	6.451122134	6.58495260133333	6.25220546566667	6.382802867	6.400775753	6.73789652566667	6.412619688	6.36413983366667	6.318900684	6.50978311366667	6.526182198	6.39023642666667	6.37122386966667	6.361443612	6.50395403166667	6.26837413633333	6.29612645	6.408037796	6.41278016933333	6.34239462166667	6.46597097266667	6.54122647333333	6.38791361866667	6.49306505	6.43997866266667	6.29075680966667	6.537528717	6.43932634366667	6.60012916766667	6.35784771533333	6.39749824433333	6.25018013833333	6.35866217333333	6.35483995466667	6.53389314833333	6.30499859366667	6.42282988433333	6.154742386	6.50980573733333	6.50651141833333	6.38270618133333
AGAP4	6.697030912	6.774746053	7.369503463	7.376614281	6.648515309	7.143632175	7.615322846	7.39496675	7.503488808	7.363308166	7.468400451	6.773022052	7.330262746	7.026710254	5.783549997	7.334608171	7.491617761	6.934686275	7.136748487	7.538203619	7.553624248	7.129352282	6.854436072	6.801624412	7.640255618	6.804179899	7.518860954	7.946182736	7.323531559	7.213747896	7.891987551	6.882233103	7.127843494	8.318548498	7.244314817	6.736761561	7.185914661	7.068372827	7.031030087	7.307745233	6.991643885	7.922355105	7.470105979
AGAP6	5.814987829	5.8687367785	5.530916164	5.7565964985	5.595951158	5.7905133065	5.9273671365	5.856910325	5.4796132545	5.990973947	5.8689333165	5.694885674	5.429063306	5.5304548075	5.513565762	5.401669938	6.0437801765	5.853229912	5.6422013775	5.588967596	5.831927832	5.8101044765	5.7265947705	5.80500171	5.990791815	5.828604427	5.5661674995	5.740664119	5.779645772	5.586741749	5.8411365895	5.6761141975	5.5228791545	5.520921425	5.620815962	5.760472313	6.0516019105	5.7043659045	5.365628987	5.6822290045	5.768155951	5.8447107775	5.9083106165
AGAP9	4.536171335	4.8201595945	4.700824581	4.7500754005	4.8792204075	4.566552513	4.9003332595	4.938106726	4.6164880215	4.9711064375	4.94996136	4.5044003845	4.6123001175	4.591763266	4.4958962475	4.5423626065	5.079348512	4.917004905	4.801858666	4.846695512	4.548442456	4.846871626	4.2897642555	4.831609435	4.490912722	4.358220371	4.910222149	4.8730915885	4.6080228515	4.6172711175	4.4984351415	4.695575181	4.388717102	4.766700628	4.2210800855	4.90988116	4.787850745	4.422593371	4.8321844095	5.0875805175	4.540146401	4.627099583	4.807049513
AGBL1	3.602765707	3.952293276	3.622706543	4.051575866	3.674178159	3.577799409	3.819955403	3.924587026	3.848006822	3.816608433	3.658000091	3.728396908	3.842939479	3.639972111	3.992097744	4.129739159	4.151439054	3.857909321	3.911337073	3.535642972	4.167192143	3.555020431	4.013142709	3.590297342	3.9484522	3.931768749	3.974432292	3.759669245	4.014438414	3.735938815	3.981905324	3.542799033	3.719573679	3.8976163	3.559440421	3.681385244	4.04238043	3.644084213	3.543889294	3.687858841	3.712130895	3.850836425	3.707452793
AGBL2	4.615392101	4.907523323	4.620029131	4.255737554	4.504038699	4.335369214	4.498633489	4.112526396	4.05714361	4.56626126	4.72399265	4.281158669	4.373589014	4.143328763	4.319664736	4.524107516	4.153198783	4.221058754	4.266901883	4.378541768	4.168233164	4.575765367	4.073282846	4.323428792	4.176199731	4.078808123	4.135903374	4.276182612	3.906845753	3.836277508	4.218872374	4.592790643	4.237265203	3.91109185	4.273942042	4.640915393	4.543983714	4.117692944	4.681082535	4.294634063	4.357837543	4.230358937	3.989595587
AGBL3	3.27824733666667	3.18931175	3.44069757866667	3.19938993233333	3.31326883933333	3.22283778933333	3.51544263633333	3.319159165	3.21857595266667	3.17460747366667	3.229999799	3.09878365566667	3.14075613066667	3.28054505566667	3.21299872	3.160025004	3.19436383066667	3.354375231	3.35678975266667	3.280205225	3.256223438	3.36067402266667	3.10135262266667	3.37012561933333	3.19080720066667	3.132299952	3.16939957833333	3.24076033066667	3.34253549733333	3.29705697566667	3.37797874566667	3.45832748066667	3.239421337	3.19149780466667	3.289189267	3.415322643	3.44465193833333	3.24277022066667	3.12803881966667	3.28822268866667	3.47275664166667	3.17713234233333	3.194673909
AGBL4	3.7171283915	3.656941939	4.0329131865	3.856632463	4.0783076305	3.7225343435	3.8071784385	4.0148959575	3.785627332	3.7054510435	3.666901841	3.811918365	3.6688521115	3.7489714235	3.5097935245	3.659256278	3.701362721	3.6010978675	3.893720976	3.629601774	3.718075385	3.7202739475	3.5862569125	3.6295380545	3.6329270185	3.8476933545	3.846130516	3.838528841	3.9229050525	3.778488964	3.734647934	3.858190177	3.7547580545	3.862417073	3.6878793945	3.811570113	3.6642958865	3.615927804	3.998342664	3.7945877955	3.918012226	3.852661806	3.764014926
AGBL5	5.121473565	5.043747892	5.03569770166667	5.00975240166667	5.07274832033333	4.93772760733333	5.166556226	5.10424163366667	5.156120335	5.270922812	5.235986945	5.013745377	5.063798825	5.301565666	5.047575315	5.15883526766667	5.33876359933333	5.36215906266667	5.17614339433333	5.30554797733333	5.61892850366667	5.23282623666667	5.17168367133333	5.27380500566667	5.20045180066667	5.31001849133333	5.20413880533333	5.20833723733333	5.44282784666667	4.864373268	5.631096131	5.15850923633333	5.15778096766667	5.09463010966667	5.33070693533333	5.237046716	5.17185466466667	5.164173295	5.60042138533333	5.37670242866667	5.233067564	5.45653880466667	5.06727943366667
AGER	5.635444685	5.5534033875	5.792207443	5.4257100825	5.4188542165	5.8879011735	5.412235437	5.304193176	5.907919147	5.8425642385	5.7791949495	5.3556980235	5.874973595	5.8412479405	5.3449907755	5.938354309	5.6359263975	5.719582101	5.3667095155	5.894420753	5.777545055	5.598046788	5.8793511155	5.5695931025	5.5788849375	5.428391723	5.8450826345	6.3115710235	5.850566214	5.679391711	6.0942647755	5.7409328185	5.896953689	5.9112932765	5.8098772015	5.480584836	5.484937874	6.054843037	5.9320135075	5.7891783155	5.726595124	6.274668693	5.5056375315
AGFG1	6.9034243144	7.185823527	7.0381538674	6.8361418866	7.2554760074	7.1336271876	6.9553952512	6.9464833336	6.9414072928	6.9424917636	7.0032900948	6.8905884388	7.0546735404	7.1739453404	7.108724031	6.9933005776	6.804255319	6.9065816434	7.0281744384	6.906882901	6.9953973002	6.8899332118	7.1992768318	7.1517506552	6.991390061	7.1163591778	6.8465933778	6.737449916	6.8527171188	6.905358948	6.5942330732	6.7874640166	6.7002609474	7.0714509332	6.7191360286	6.9805880514	7.0270149576	7.1380142422	6.786163383	6.9303870744	7.2101456298	6.6033084942	7.0268529878
AGFG2	5.50053489866667	5.39192589516667	5.52457368516667	5.60007222166667	5.49465984483333	5.26893145283333	5.33490830683333	5.27040648	5.40935076133333	5.37603428383333	5.38536370966667	5.26680405116667	5.229499252	5.4055714335	5.35541099983333	5.422742554	5.48203341183333	5.44536558683333	5.32652788516667	5.49873018883333	5.33520075483333	5.51086149633333	5.38315408366667	5.56829977366667	5.45144116416667	5.415164794	5.657421049	5.51545028766667	5.6030219505	5.429657699	5.58546849516667	5.45565435266667	5.782940392	5.59144426166667	5.49461480533333	5.54208166733333	5.505362006	5.47280624033333	5.5685083245	5.41002307416667	5.40746452	5.5632677715	5.41808593566667
AGGF1	6.70284723675	6.8279139095	7.00950779275	6.5963438175	6.7445395725	6.86728346025	6.406869013	6.720378151	6.62939007175	6.519539638	6.6627174995	6.639927221	6.66018274825	6.78884369375	7.12585879075	6.569395881	6.670053104	6.709379183	6.67159038825	6.57807504725	6.7862984465	6.602762506	6.84683553	6.837449417	6.65829272775	6.535551601	6.44535140375	6.415667281	6.4247394415	6.580680719	6.22344673125	6.46686877125	6.32388877575	6.2581992245	6.42441375375	6.74010906125	6.98807604075	6.84219017975	6.705186337	6.65097320075	6.91628692525	6.443193768	6.798685012
AGK	5.88116425933333	5.92647933566667	5.960097473	5.75517880233333	6.00778279066667	5.67258051366667	5.49917903766667	5.85094919866667	6.02863348133333	5.93194242033333	5.89488565633333	5.939382716	5.88970621766667	5.69818603	5.90735318733333	5.71700323233333	5.91269025466667	5.733900143	5.93562203533333	5.87933371333333	5.77637609666667	5.65096188933333	5.78076443633333	6.10839064466667	5.690535823	5.70301286533333	6.08627113866667	5.54179309166667	5.58985400566667	5.817442813	5.75032949333333	5.89755598833333	5.65346216	5.47377688566667	5.631330368	5.91765761633333	6.07230266666667	5.72213328133333	5.87581604833333	5.83144503233333	5.74019228833333	5.51458863666667	5.77614014433333
AGL	7.458025295	7.202266907	7.700729962	6.570074231	7.370151941	7.373927384	7.3239995	7.021283199	7.260015999	6.723135179	7.55203446	7.142773105	6.914166872	7.265026151	8.153575968	6.9589228	7.110351894	6.960465525	7.277861422	7.26694449	7.267138025	7.423442698	7.35703683	7.698165726	6.853326858	7.168886943	6.752541895	6.702200725	6.570509998	6.887415303	7.016509026	7.823607109	6.445887927	6.594532338	7.018807891	7.764145686	7.7122785	7.63032915	7.515340297	7.79300335	7.265851005	6.587804192	7.057176088
AGMAT	5.97374760233333	5.97956788266667	5.87217810333333	6.17335049133333	5.93908674566667	5.61323665666667	5.93290321733333	6.304676171	5.91273879866667	6.00856129166667	6.09793023966667	5.603125402	6.071400452	5.98100320566667	5.78626168333333	5.948013264	6.28275539266667	6.12360899133333	5.83590509433333	5.87582817333333	5.99450523966667	6.25838277266667	5.867108253	5.73561270666667	5.92230387933333	5.689071178	5.832779629	5.99794500733333	6.23672793666667	5.96612106933333	5.935632067	6.03740465766667	6.39267480533333	5.96823095833333	5.53456822666667	6.18507408633333	6.04087045166667	5.915643872	5.922945502	6.05694964166667	5.47971110566667	5.99421770733333	5.96673005833333
AGO1	6.6217122775	6.761140153	6.601274973	6.84819633875	6.39604182425	6.8987219525	6.56633875925	6.380418112	6.6181194955	6.5952188975	6.4337623445	6.4092403865	6.465964308	6.573612055	6.59024716	6.833516104	6.52564898875	6.709552634	6.6780943135	6.75455766575	6.70934152975	6.460194917	6.9028629785	6.6139646655	6.71300071875	6.765261249	6.59213696075	6.8257678055	6.611934653	6.77755816825	6.61182864275	6.583422038	6.492397999	6.77899442475	6.8793982425	6.65494141525	6.6911286905	6.69432645625	6.746183484	6.66527529175	6.9635831235	6.8678900635	6.606487063
AGO2	8.518660938	9.14106491	8.645820011	8.492072197	8.578890925	8.738450745	8.626779856	8.469567871	8.197452614	8.517186623	8.940854231	8.473073369	8.969820064	8.567901761	9.406305246	9.039938046	9.327761627	9.604136419	8.816852978	8.90359105	9.699952592	8.498221191	8.442083919	8.674735793	8.713430084	8.486623806	8.837221355	9.200690195	9.118008569	8.290124478	8.938886594	8.959392716	8.465118106	8.644126592	9.238635106	8.706432204	8.698601959	8.697057987	8.818226178	8.351444368	8.616179136	8.997873254	8.489314395
AGO3	6.011117062	5.99103400525	6.02327904475	5.98831485775	5.9902676615	6.0984227005	5.7984175725	5.798314715	5.6772070165	6.061186814	5.97677816525	5.84431849775	6.0162202185	6.0489854035	6.3363466375	6.04869828975	5.9835380345	6.2162375655	6.0432075465	6.075397048	6.05809379525	6.05056487325	5.94965884725	6.10133921125	5.85284510725	5.852389072	5.95962905625	6.0335556595	5.68341087725	6.06843236425	5.6401343725	5.81189511525	6.16790926225	6.023280654	5.86246987375	6.13779642825	6.0442926435	6.22747275725	6.03312016175	6.207542699	6.1735602835	5.9873544335	6.03320830325
AGO4	6.8451683565	6.9681578805	6.530756015	6.89848184075	6.719886267	7.6741561765	7.45484642675	7.0901467115	7.2633665945	7.2655928265	6.693353893	6.923891677	7.42109884025	7.69373986375	6.844162658	6.99715768	7.0210150095	7.1735545595	7.476580879	7.28556451475	7.13871749075	6.7367472305	7.21713760525	7.07119982025	7.480798193	6.9261492745	7.15552538975	7.34808548275	7.26434988725	6.81310069	6.85597994825	6.838216828	6.4255070925	7.57394681275	6.987654854	6.82539680625	6.6906488095	8.054608516	6.9902502295	7.2682633715	7.180149541	7.416410893	7.39049330675
AGPAT1	8.459096477	8.187418966	8.173387301	8.5529811815	8.164272189	8.124170883	8.1018697215	8.011112681	8.2674608625	8.341079276	8.240452389	8.091547611	8.347284938	8.3758488555	8.341300135	8.482312258	8.6635571585	8.5429704635	8.141731543	8.4734651995	8.550772883	8.3099153035	8.2352289055	8.46118415	8.684907625	8.3860469645	8.3942628675	8.671508893	8.6286548275	8.485978379	8.447615234	8.281963388	8.43152325	8.1447200535	8.606082911	8.524902938	8.2637652555	8.2608403825	8.5825461475	8.3390850525	8.219335203	8.7069099665	8.366515754
AGPAT2	7.2630056645	7.211042577	7.0489810685	7.553650319	7.03008063	7.322081006	7.1143872555	7.112759523	7.3205681025	7.424784101	7.0462830385	7.262930782	7.3186291045	7.3934304235	7.185212176	7.2368420505	7.2264326915	7.3195250925	7.29523506	7.118876301	7.2241331855	7.303183448	7.4154473815	7.2082764105	7.5215210575	7.4297627585	7.3581616	7.2956916825	7.480735601	7.3445550245	7.4201646775	7.221804789	7.3683880055	7.547278663	7.438748448	7.097322133	7.1845014345	7.415084122	7.0985601765	7.1187130375	7.6010620995	7.235079083	7.2543386875
AGPAT3	7.1114760595	7.00014423566667	7.25081408566667	7.33141637366667	7.22094047933333	7.03690515366667	6.91617393783333	6.9641660955	7.09812067966667	7.21176254033333	7.0021887735	7.3802061395	7.0181346245	7.03895769416667	6.89182490516667	7.2147389285	6.8128736695	7.086461682	7.23580081116667	7.24542831583333	7.17313406633333	7.28836408216667	7.22997702383333	7.31658828066667	7.08113419383333	6.96087945066667	7.46740734216667	7.2919898315	7.10101548633333	7.20124764433333	7.20363567483333	7.18635950066667	7.02969860516667	7.09848147966667	7.17880497466667	7.10593372733333	7.4199679745	7.10906487466667	7.1459263745	7.18259637366667	7.37503288666667	7.2457698165	7.15849617183333
AGPAT4	5.8079712195	5.6648584205	6.156887587	5.6059053605	5.170416295	5.842795117	5.2474934705	5.457533591	5.509193813	5.9418786155	5.528424886	5.9829935685	5.4877540035	5.9209209145	5.606280089	5.3858329435	5.2411003315	5.5408744695	6.1561633305	6.1133556285	6.1198733345	6.078031928	6.282314395	6.658324847	5.9011090225	5.852141436	5.9283708095	6.1025989095	5.409859386	5.694581863	5.7924553365	6.01514353	5.592763551	5.9445650025	6.010409261	6.072042556	6.2223255055	5.940719839	6.231435008	5.9796248635	6.045929131	6.1210003815	5.519563728
AGPAT4-IT1	7.044704599	6.911210829	7.092273656	7.252002563	6.842125046	7.249907769	6.706245604	6.946131448	6.891880936	6.937517508	6.714046656	7.492289249	7.108189815	7.066454969	6.652847519	7.214594138	6.949220179	6.819177426	7.313306511	7.085408391	6.95723083	7.157028367	7.2995997	7.331110256	6.970749918	6.962945072	7.641810922	7.55831525	6.81004372	7.107076852	7.452471148	7.507857525	7.477366914	7.465797849	7.400257062	7.263516209	7.242883083	7.069096594	7.478645752	7.275133915	7.369257469	7.605167294	7.031838451
AGPAT5	6.3194509005	6.1905338545	6.39151462	5.7053909095	6.481442068	6.0128329625	6.5827303085	6.1446151395	6.1216320595	5.7503572125	6.056089671	6.071917331	6.098880965	5.955733127	6.350807754	6.070052589	5.6210258095	5.9800529415	5.8375332635	5.9163342865	6.0015166745	6.338699954	5.806365088	6.140275458	5.7541413495	6.0679832085	5.8329756135	5.8200007595	5.7836680895	6.077360841	5.974855118	6.077376515	5.7788907985	5.808459646	6.0378948795	6.5188287835	6.5432630185	5.959308035	6.170388975	6.6907420895	6.124158335	5.762739803	5.907133843
AGPS	6.412611786	6.1914859225	6.40769455475	6.041170239	6.28523684275	6.59355127575	5.9854406315	5.8326928485	6.38953698825	6.07177561975	6.279071506	6.45924334975	6.23846308775	6.3378839135	6.65972442525	6.0661160045	5.9295172985	6.27021496875	6.141563267	6.236026198	6.268267957	6.2800662925	6.64768152825	6.46385065275	6.03979495075	6.3936366015	6.0720620915	5.8823864355	5.7507051345	6.1530012785	5.95356154075	6.5551745015	5.72486769625	5.83152494575	6.2827036515	6.52183487125	6.61832347225	6.4186541015	6.272190421	6.38593535775	6.919975249	5.9778159105	6.19241609625
AGR2	4.618942744	4.409341587	4.313075209	5.0155809615	4.105636304	4.5913021615	4.2843756685	4.1529596465	4.2888096765	4.4364663185	4.481380509	4.5973552045	4.193007849	4.5891050625	4.2300368585	4.401018602	4.8233999515	4.2650193985	4.3749661445	4.3938529825	4.4546293045	4.3780878335	4.5181280115	4.459486989	4.408936386	4.449326861	4.2365390875	4.531423726	4.5910161575	4.4259669115	4.3785568105	4.463824801	4.5161918915	4.343044864	4.67909483	4.494576255	4.305480817	4.477724359	4.282157383	4.196604588	4.535360579	4.6877205195	4.3633446795
AGR3	3.497273135	2.890992404	3.063093908	3.231632503	3.221134316	3.25497615	3.219551373	3.191708948	3.214502437	3.06830833	3.15809623	3.256508515	3.166055994	3.154076721	3.153972936	3.253088888	3.467163602	3.277939925	3.154207716	3.319888299	3.526750597	3.24902757	3.288731067	3.526891627	3.047364029	3.01996561	3.360617303	3.131736547	3.123920816	3.094592853	3.108792547	3.146289495	3.29854275	3.097550296	3.234977524	3.338170912	3.115670013	3.145196704	3.241068057	3.198462358	3.350920173	3.157804728	3.13910842
AGRN	5.620298142	5.52148026225	5.42652944175	5.8010916125	5.869794938	5.4785123355	5.4778417715	5.57945856575	5.6382294555	5.703971427	5.6367201815	5.806013769	5.63483138125	5.4087558435	5.58973738225	5.61523890625	5.586460333	5.78012709525	5.84723387375	5.4286774425	5.61623940675	5.5809378845	5.84909150625	5.398368516	5.75025061825	5.558496821	5.66175494175	5.8396788745	5.61951909775	5.6285845	5.69802620625	5.628465143	5.7067062335	5.659337726	5.5906404575	5.54851938125	5.556351661	5.6898500175	5.38818630475	5.54589376625	5.42164064275	5.78597201275	5.79454299775
AGRP	5.084419235	4.998966542	5.249807977	4.876796491	4.641850182	5.19560218	5.353234124	5.530564762	5.08521935	4.741105969	5.310063085	4.716579966	4.896178315	5.208721317	4.987968013	4.619362513	4.722054439	5.314293686	4.900928191	4.8693592	5.044241077	4.920227453	4.744696447	4.419696128	4.699984331	4.760701615	4.662812164	5.184511744	4.979946523	5.244000772	4.636899689	4.832863948	4.861816268	4.787310746	4.800627006	4.776391987	5.135045734	4.553016989	4.932583521	4.705220864	4.854434105	5.095118466	4.958413579
AGT	5.136440804	4.80845136	4.726283208	5.114543015	4.775594709	4.847657053	4.942502292	4.888058618	4.89912282	4.380407793	4.706786691	4.538528334	4.735665889	4.977249497	4.859164141	4.739828797	4.99997099	5.154413211	5.065890255	5.332212982	4.927731451	5.065677296	4.697122313	4.638224924	5.160999755	5.126282624	5.012362529	4.865995728	4.915422965	5.024804387	5.209788025	4.840889067	4.719094751	4.912509901	4.7484136	4.688907643	4.726025812	4.830852753	5.087702188	4.80560838	4.792896693	4.995271999	4.906301076
AGTPBP1	7.4772643185	7.787534113	7.494338806	7.5800664855	7.627030339	8.2216435875	7.8308252555	8.1593707835	7.69902363	7.9684415175	7.9532454785	7.6520559555	7.8579292985	7.8402107755	8.1320403725	7.71988464	7.482921206	7.825180551	8.0286756915	7.813314509	8.0176018145	7.489887241	8.129172897	7.73653583	8.122078051	8.312132978	7.451795769	7.3581672015	7.532036139	7.644723992	7.737047208	7.843563187	7.1030055825	7.718554281	8.0253556155	7.582102971	7.687410254	8.287726853	7.8672190915	7.588340472	8.031831212	7.248224575	7.8337411455
AGTR1	3.767799373	3.6666151845	3.9882482	3.5213936855	3.6215151155	3.6341842125	4.0502018615	3.538202157	3.7551638285	3.628081695	3.5812532925	3.6838190575	3.6618192155	3.6229073655	3.657678637	3.66821305	3.655189196	3.5784412315	3.5613935335	3.8813602705	3.6094331445	3.799175811	3.9155132385	3.623255612	3.561829364	3.7746131605	3.720696933	3.541690723	3.667921674	3.9354158905	3.503153925	3.7955667275	3.800063502	3.726697351	3.4930668805	3.479794854	3.7446531185	3.6775272665	3.9990045495	3.88717912	3.82968826	3.697774225	3.6467173345
AGTR2	3.58605697866667	3.83678262566667	3.84734247433333	3.778441392	3.702314197	3.552949343	3.78945670766667	3.91268236433333	3.74876467933333	3.84807479666667	3.75369706866667	3.75098061866667	3.767242501	3.776729551	3.71238354166667	3.67488380866667	3.875359074	3.80933557166667	3.93704972	3.80306482933333	3.76272309733333	3.79534420533333	3.715035754	3.76755351033333	3.67038239566667	3.85127205466667	3.785613871	3.91929121433333	3.88294304266667	3.79724941766667	3.83248203466667	3.68391806466667	3.73235787266667	3.657059764	3.72525061233333	3.703658414	3.570834946	3.674020439	3.76672814433333	3.742769071	3.705670378	3.69580718133333	3.585697773
AGTRAP	8.51759310566667	8.67181910866667	8.283335984	8.85371067233333	8.75389556333333	8.78409726266667	8.70384735466667	8.73592759966667	8.64640095366667	8.959206589	8.80589723366667	8.49607791433333	9.015303068	8.89676866033333	8.834308938	8.817077571	8.69944636766667	8.94280083966667	8.93119654333333	8.904818991	8.71749843466667	8.89732097366667	9.168437529	8.89556656533333	8.95012545966667	9.03025677366667	8.904043636	8.84729603566667	8.879608228	9.26322202533333	9.01341116833333	8.80097792333333	8.96176078133333	9.06533697166667	9.143063463	8.635721609	8.58912014866667	9.02450266666667	8.90062890733333	8.77514194	9.14153828	9.00182952866667	9.203865214
AGXT	4.205106607	4.29896836633333	4.04352902166667	4.33326709533333	4.28072506	4.04390922266667	4.10319124466667	4.30463354133333	4.149136839	4.14501723966667	4.24842480633333	4.207024077	4.22986741433333	3.912870933	4.24240565533333	4.21445328766667	4.031807449	4.19995724766667	4.152127576	4.15338033366667	4.25972657333333	4.18864077833333	4.47538342033333	4.12670051766667	4.21789930233333	4.168875061	4.10797227233333	4.17594314733333	4.250164205	4.24318346766667	4.10861869266667	4.224778463	4.339357598	4.25663895866667	4.111267706	4.08293568033333	4.186247368	4.11964840833333	4.20054906333333	4.03784343866667	4.12506807833333	4.27693226233333	4.144143679
AGXT2	4.613587243	4.971254817	4.600082092	4.665063257	4.76263322	4.686433103	4.253007527	4.540942144	4.118289402	4.277670381	4.288252595	4.618352937	4.738606083	4.287222932	4.59232453	4.368582762	4.47507883	4.769592916	4.877163358	4.533385617	4.917944093	4.564530635	4.814463067	4.406208971	5.036100879	4.532233344	4.672588834	4.346609473	4.711713938	4.670253932	4.710918563	4.76281005	4.796746122	4.770591629	4.469924577	4.344571977	4.597152614	4.630071647	4.544512838	4.542363317	4.699297024	4.205666421	4.487376287
AHCTF1	7.3734033555	7.4504604545	7.340629338	7.2320793	7.5109451325	7.7210040075	7.7035769805	7.542905428	7.534327401	7.65708188	7.704657506	7.0391275595	7.612799259	7.844778708	7.934175481	7.397762191	7.272680378	7.788931388	7.538103314	7.8196791005	7.8007614005	7.320468217	7.720851573	7.5803984155	7.8876122545	7.795217545	7.009329337	7.429463053	7.554888325	7.6700241465	7.551115661	7.481146026	6.538921061	7.121490652	7.5810708995	7.55772309	7.446069824	7.9050619895	7.725885559	7.4010581425	7.7616373035	7.3322041875	7.7957849875
AHCTF1P1	4.645492984	4.314837792	4.730699204	4.301227586	4.357861898	4.598542981	4.471397419	4.466512794	4.71203406	4.602519153	4.503258273	4.403750337	4.729108874	4.738317655	4.25799079	4.611447982	4.728830644	4.820026104	4.976594145	4.932134984	4.782260279	4.775229004	4.766401746	4.915058128	4.911689827	4.712598619	4.512120836	4.379551366	4.6938482	4.568234776	4.450430332	4.264089477	4.054644488	4.694473059	4.584709269	4.39825261	4.502307488	4.760994138	4.557497343	4.947173403	4.985193334	4.692389521	4.53023869
AHCY	7.929512982	7.895383034	8.037038022	7.715291992	7.957165599	7.965928125	7.857569948	8.266122913	8.114866735	8.003961873	7.829830016	8.033106892	7.942356552	7.857679438	7.841139358	7.809562961	7.836266884	7.789441013	7.668128315	7.807406917	7.875910511	8.177475992	8.062913954	8.017914984	7.886518065	8.051637173	8.097730895	7.860999123	7.930849649	8.019790373	7.911692576	8.061900573	8.276066347	8.217115209	8.086065721	8.237740576	8.231460552	7.821991842	8.004832059	8.075210064	7.930148164	7.87808238	8.114683827
AHCYL1	7.7080753265	7.861728411	7.83356130625	8.01175476375	7.9134322255	8.01842449725	7.9076601445	7.92057245875	7.74408883025	7.7633299975	7.77772307325	7.812419047	7.870463262	7.99350870675	7.771103506	7.89262071925	7.90022028825	7.7287516975	7.85986331625	7.942740206	7.8199963595	7.83992671525	7.89400941	7.9207198355	7.835411576	7.81080200975	7.8111343645	7.73522290475	7.7651627145	7.94249881475	7.75022513925	7.7694018935	7.86925205225	7.96560724	7.8349592255	7.591105677	7.8115399175	7.86249542325	8.00619003	7.8561786805	8.009346967	7.83671481675	7.84938531175
AHCYL2	5.9959917595	6.1703689915	6.303467807	5.846055578	5.9973147205	5.963017807	5.960394407	5.9078152115	5.90886205	6.071514462	5.9111670715	6.2083669255	5.9790995885	6.179611292	6.0923621925	5.911859879	5.903282916	6.0252458025	6.0521931625	5.9774344795	5.8340147205	5.989459329	6.2691133855	6.1099074965	6.2715468665	6.0115716965	6.349722315	6.19295688	6.2089318785	5.9546903795	6.2016370795	6.1531265345	5.8707696345	5.963606763	6.27289059	5.9623357675	6.043538852	6.0401399615	5.93888193	6.118190408	6.115948566	6.2146286875	6.075387205
AHDC1	5.18991743433333	5.164173575	5.12046403133333	5.31836280566667	4.723763533	5.058327678	4.94971877333333	5.19938447766667	5.143225911	4.99765359833333	4.79872800266667	5.09435788933333	4.61073817666667	4.95412406766667	5.00744536733333	4.99387134366667	4.845497524	5.05096698733333	4.976656787	4.80230625066667	4.80507785033333	5.13564044266667	5.194029517	4.898002627	4.98936350933333	5.368901412	4.840855255	4.75828606366667	5.14572582066667	5.159013433	4.81771302966667	5.19317766133333	5.08995908333333	5.04487093233333	4.939663223	4.787289569	4.92463762966667	4.89918824966667	5.22014917033333	4.917155069	5.16979339066667	5.19722781333333	5.04866351333333
AHI1	4.422614725	4.3602724638	4.5049782454	4.04572292	4.3125060322	4.2585567958	4.4334962686	4.393540103	4.3794188044	4.3797301266	4.2816734782	4.4766924546	4.2153175254	4.394956296	4.4957084296	4.1589001336	4.4524551238	4.422103603	4.2561124046	4.3064014092	4.3224981166	4.2742929886	4.3463725024	4.4577813476	4.1896619896	4.2515670196	4.1958505042	4.1844354868	4.2012652662	4.3324113068	4.2503541228	4.4097439202	4.2280546172	4.1575297784	4.0416052302	4.5178481996	4.5023981892	4.2398726172	4.2048956438	4.2075416142	4.1320991386	4.2147720114	4.209638376
AHNAK	6.3053609726	6.211153301	6.1934040712	6.3629003632	6.0703851452	6.1532070552	6.0394484484	6.3746236856	6.307532075	6.2185852986	6.1175962152	6.3520523582	6.1078929408	6.1822812076	6.1002916842	6.2600017726	5.974872875	6.131442642	6.5385924284	6.234474849	6.2096396064	6.1756365844	6.436348058	6.4099047648	6.3159730112	6.1522630714	6.4134629618	6.2783667954	6.201309847	6.0046662178	6.169974465	6.153427375	6.2259149904	6.432910289	6.2590744344	6.1143391534	6.4539795716	6.2595297576	6.1804438138	6.2690107988	6.6352919732	6.192066605	6.0578652906
AHNAK2	4.117139138	4.23407846	4.2694335525	4.248116642	4.2325703155	4.1944577895	4.2475216135	4.5607235465	4.484864857	4.390023571	4.2089035425	4.0665081395	4.668107641	4.315732324	4.127729759	4.332378145	4.314988368	4.147929009	4.3463564565	4.21038502	4.2876822945	4.337701157	4.159567791	4.1534250095	4.3393587065	4.193332349	4.15437721	4.1999967105	4.4505789155	4.1949595095	3.896608926	4.240849687	4.411635337	4.2382997175	4.3136014445	4.251787728	4.3222367815	4.2362720405	4.1266333995	3.999862836	4.303325299	4.308113646	4.1261956105
AHR	7.299987015	7.409915695	8.023494117	7.911136551	7.66804218	7.940593209	7.447711645	7.209097902	7.813177132	7.012692994	7.206376778	7.897896604	7.770941013	7.134346884	8.157726772	7.6317566	6.968723038	7.573698975	7.60017266	7.614581079	7.572725842	8.08354885	8.136472376	7.849856693	7.379240638	7.890225234	7.318066631	7.150042668	7.400718453	7.452005199	7.585823674	8.073314945	6.775188965	7.698313788	8.011149372	7.364758632	8.193707169	7.879805758	7.322315058	7.811012429	7.743662343	7.025722965	7.439750564
AHRR	4.90096013	4.526310401	4.545839919	4.674663732	4.169864375	4.83966768	4.079992691	4.853555494	4.130259992	4.551557014	4.791836422	4.428070049	4.517515917	4.833042014	4.786780561	5.209442932	4.30826628	4.486682749	4.630150801	4.205036863	5.254610193	3.942314562	4.890302735	4.391979782	4.766345795	5.124505509	4.408925453	4.930748391	4.684193299	4.81320164	4.475289957	4.646612235	4.916898459	4.409257066	4.859505016	4.596521128	4.634123851	4.437623469	4.695347588	4.622582856	4.686939354	4.806669112	4.785834927
AHSA1	9.023542386	8.728775275	9.083727684	9.110446745	8.942818179	8.802887631	8.878458302	8.747815234	8.976675818	8.825696273	8.784696589	8.673739662	8.699603961	8.80437389	8.624354628	8.874525493	8.727114913	8.61797427	8.922188482	8.019425785	8.8140835	8.776722244	8.630716459	8.572419855	9.075355257	8.894522754	8.476639706	8.919628526	8.325910777	9.211580741	8.814887375	8.773043204	8.765596776	8.869364739	8.804147893	9.117790766	9.102570695	8.985306238	8.126418184	9.353569244	8.635805557	8.863573401	9.044012964
AHSA2	7.03007790025	7.0626848345	7.110341822	6.76718664975	6.906201231	6.9472332335	7.0276408585	7.28556770275	6.801452963	7.123306457	7.21963102325	6.75510031725	6.93094951225	7.02999472075	6.99702186575	6.9383076775	6.83731481375	6.861252149	6.937751318	6.948416017	6.860838141	7.13970582675	6.76036558175	6.97747695875	7.055191043	6.76842726925	6.9224609975	6.92040720225	6.53595660825	6.91229787375	7.1725121805	7.194832577	6.463444648	6.74893460925	6.81066860775	7.2485633405	7.02929076825	7.1089748885	6.97061951175	7.18742235225	7.02922345075	6.9202382615	6.9550161165
AHSG	3.97513381	4.198275531	3.9397898225	3.798686845	3.8876095865	4.3838356565	4.0181938895	4.369420598	4.021547515	4.0998413565	3.9805791265	4.2051578765	4.223924269	3.804164234	3.89610586	4.0585637965	4.001978383	4.2114159975	4.0326433585	4.10872793	3.8939452945	4.0537611985	4.10248187	3.7420242685	3.7562738495	3.9815213365	4.1498587215	3.951338351	4.123991336	3.8002084895	3.819599899	3.961708357	3.9242259375	3.969791929	3.7907860755	3.8509471745	4.0425964005	3.88924892	3.918207801	4.0966173605	4.143665238	3.9905957795	3.994111759
AHSP	9.523702369	9.877423098	8.486115689	8.407972428	8.836667196	9.800113222	9.207055997	9.489230175	9.374369171	8.634568344	10.97123959	9.228711649	9.021948842	9.352273424	10.69053337	10.34697965	10.36149078	10.94993056	10.24767757	9.186332272	9.850109534	9.358822339	9.526940296	8.377700665	8.174017527	9.44627845	9.444220464	9.774602577	9.547964575	8.230311058	10.08305903	10.79851649	10.02032111	8.76604162	10.56841486	9.546287108	8.654695851	9.642011792	9.139838904	9.23814227	9.657066086	9.698722802	8.209016511
AICDA	3.832085847	3.8064646095	3.8906494895	3.599487774	3.671872769	4.0452959765	4.0465598065	4.0028235165	3.896469986	3.555447805	3.898791495	3.4821243175	3.793062563	4.1623459795	3.747035634	3.980273943	3.966338945	3.9181657205	3.8204109225	3.666191116	3.7592801465	3.6272766725	4.000276149	3.870718847	4.1493296145	3.6608793055	3.8156617385	3.660996864	4.1519935455	3.964871868	3.832554558	3.92705106	3.982778061	3.637436027	3.8320353	3.757167192	3.791844842	4.2168834795	3.766258696	3.7653913205	3.621077566	4.132787569	3.891716175
AIDA	9.6832962095	9.711721944	9.813941534	8.9115989245	9.4848162525	9.295510349	9.489507732	9.2950161655	9.5192032475	8.872986078	9.7157705175	9.5962463295	9.3444552905	9.23096661	9.7666046005	9.4239982395	9.5773070485	10.3988526995	9.1712290885	9.31298845	9.854803333	9.5788218595	9.3006306645	9.7422738425	9.023159189	9.26178227	9.397435628	9.0458404165	9.2408844415	8.85507485	9.2466191865	9.56085956	9.3120055605	9.0378598895	9.1514771645	9.688828202	9.685634297	9.337466412	9.296242868	9.6443598335	9.320508738	8.916451455	9.124518416
AIF1	8.679014139	8.63459269625	8.6280952935	9.01049772225	8.78065402675	8.95515194175	8.8344446175	9.07717182925	9.0222185305	8.90696026975	9.09405252475	9.0517024015	9.0700584415	8.7538875955	8.85200556175	8.6773521195	8.73595010375	8.80282848125	8.5115611225	8.3135715855	8.479427732	8.513743387	9.0960847155	8.487358181	8.852299497	8.82840662975	8.39936140075	8.22371975175	8.514103343	8.82385899925	8.73945114225	8.9925160115	9.106061196	9.2782200405	8.91292758575	8.59073830325	8.656616735	9.13529732125	8.40371319575	8.2656864535	9.104894619	8.29945430975	8.84938010425
AIF1L	5.254698327	5.210606984	5.219149571	5.4639122755	5.305263189	4.896331561	5.425418881	5.281178206	5.409965608	5.2583914245	5.358154891	5.3057203505	5.259349113	5.126395683	5.4337661855	5.1425680025	5.296695474	5.390869778	5.2588401085	5.175062227	5.092884253	4.793954343	5.11038895	4.7563643695	5.5717761135	5.1501834715	5.217017202	5.160941658	5.3224671005	5.074296139	5.226460289	5.1425641705	5.2011898935	5.198165095	5.323871997	5.048627811	5.085690206	5.2633409265	5.2045076035	4.757517218	5.360499726	5.0230298015	5.170601994
AIFM1	7.451050524	6.89656324	7.404401441	7.394247233	7.366789773	7.281473759	7.099723441	7.060483318	7.432355044	7.23886758	6.98383908	6.943720848	7.176426781	7.131147751	6.938359273	6.964298031	7.334974304	7.104499621	7.182751159	7.388550235	7.224835512	7.506280113	7.451398099	7.485179004	7.238628677	7.219173366	7.332752483	7.095774425	7.022720101	7.285538984	7.132557695	7.079609854	6.830520221	7.041519941	7.159228502	7.445828272	7.511152483	7.143015209	7.602831691	7.243325585	7.266418991	7.199784511	7.320219485
AIFM2	5.851738927	6.0188038705	5.805901253	5.973904678	5.759303845	5.786342514	5.9814772335	5.6102681155	5.8653438635	5.940935189	5.935412029	5.6981516245	5.9829551875	5.640257364	5.5929521915	5.7758393475	5.9733137185	5.612326157	5.721777827	6.0842190605	5.480916619	5.9521615005	6.216750425	5.983440467	5.8549930805	5.941305504	6.135140528	5.7369559125	5.6126679865	6.1429403955	6.0006543375	5.681628423	5.801483337	6.0884239465	5.831793655	5.8884105725	5.8098169615	5.881195979	6.1112166705	5.8810567245	5.57129488	6.101912056	5.8205134335
AIFM3	5.10319891	5.488709014	5.41283476	5.224964748	5.226073295	5.490614473	5.333257193	5.693219753	5.402027886	5.233307404	5.621883294	5.534580201	5.331421383	4.985719651	5.185498341	5.337540812	5.138388241	5.813529216	5.843673264	5.420792827	5.208900956	5.105749823	5.882175754	5.698726647	6.08000756	5.717274986	5.579257322	5.314655461	5.976333886	4.963393643	5.434476471	5.388701199	5.544176628	5.320474139	5.616141512	5.716378748	5.506549918	5.673694663	5.53877236	5.294830358	5.368101542	5.512326304	5.056914741
AIG1	4.72894964333333	4.69215003	4.94222658166667	5.11236984333333	4.811734283	4.77130089533333	5.12686348366667	4.80999944233333	5.13572638933333	4.62598598	5.04659170133333	5.20230464866667	4.81756922933333	5.352028228	4.93899159033333	4.982389716	5.183583109	5.137130334	4.969544442	5.50572814733333	4.910090024	4.99721282766667	4.70315386133333	4.961345066	4.919839646	4.788975025	4.84456800133333	5.13771407	4.94250905133333	5.631082376	5.05039911333333	5.70254828666667	4.93936152766667	4.909917275	5.091593393	4.9166491	5.13346617333333	5.00185919766667	5.33436638333333	5.05246377033333	5.00064634	5.00028892433333	5.57961940866667
AIM1	10.02334443	10.33088707	10.29848817	10.25201381	10.18224231	10.1201697	10.11269501	10.07523754	10.20215247	10.09457642	10.187151	10.10563255	10.0861065	10.31171015	10.08525824	10.0688941	10.18555722	10.12716004	10.12443994	10.33880652	10.11429279	10.28456924	10.37440863	10.37805074	10.23805307	10.14405068	10.33034729	10.26764373	10.13621064	10.26684755	10.24499796	10.46536392	10.17888483	10.16251861	10.27211349	10.11535225	10.32524233	10.30295879	10.35025909	10.28178253	10.20437477	10.22014942	10.34139027
AIM1L	5.1998770825	4.549609646	4.707209266	5.0020810075	4.6467968985	4.85494885	4.807199738	4.6479612575	4.683305565	4.9403266225	4.9333100795	5.151907428	4.8509677055	4.750430361	4.623821438	4.953223003	4.872317407	5.1396754695	4.509813074	4.9464409275	4.624363149	4.661984479	4.8731122645	5.144815165	5.1377085315	4.822496443	4.77432623	4.943974449	5.1391426985	4.9548854685	4.7439851785	4.6543553635	4.854129608	4.7305685875	4.989274983	4.736927082	4.801016654	4.857024316	5.163739335	4.8905091165	5.2800072845	5.146116285	4.718009292
AIM2	7.297648932	7.469318228	7.219668716	6.400273943	7.382574485	7.269453235	7.654825364	7.375916927	7.205370358	7.383847635	7.367851592	8.318995788	7.822022988	7.045028591	7.399205216	7.359497443	6.593038231	7.115605978	7.409582035	6.998750686	6.689516674	6.796199918	7.53582418	6.92969501	6.737361108	7.265261903	6.775393358	7.776300633	6.373088711	7.283539945	6.849975702	6.379055324	6.588923648	6.698977191	7.084686685	7.311478326	7.155039561	7.426352633	6.830041619	6.878408636	7.42523422	7.791384241	7.24861626
AIMP1	6.97051370266667	6.55408301566667	7.134606921	6.38599504466667	6.57694385966667	6.74761873333333	6.18902917566667	6.68591097366667	6.63228387133333	6.67029524433333	6.832360618	6.59478710433333	6.63103533866667	6.29401015766667	6.950860935	6.38394010933333	6.70124247566667	6.65734802333333	6.565159074	6.651302223	6.586703642	6.837388154	6.48085430333333	6.705420857	6.45076911133333	6.59845499233333	6.05194032266667	6.16509719866667	6.003422305	6.36560334666667	6.37381118866667	7.025644051	6.41506583566667	6.448524534	6.614404272	7.18909482833333	7.20479673166667	6.866058175	6.55773378966667	6.873113156	6.61869537233333	6.39567246733333	6.42938465033333
AIMP2	7.873393742	7.92481897233333	7.97247606266667	7.83215436666667	7.95723566766667	7.801138713	7.45600874566667	7.78288740033333	7.79757439	7.78306770666667	7.53491128166667	7.854246797	7.72302892366667	7.66463311533333	7.474637256	7.780277237	7.59217628133333	7.78154808133333	7.82694514633333	7.76033524433333	7.78013807333333	7.90998948133333	7.684706879	7.867285465	7.718033084	7.663459804	7.970148853	7.769364333	7.859500236	7.77786403733333	7.931588251	7.92380680233333	7.83506017233333	7.71942808066667	7.96712429	7.903563177	7.94539381833333	7.72818133833333	7.65976592966667	7.88380450966667	7.75712942633333	7.65317264233333	7.797322796
AIP	8.809835219	8.943336688	9.030071588	8.9042125845	8.890109343	8.7345181385	8.798136289	9.074504923	8.877221937	8.9258474615	8.83302971	8.836303556	8.462399808	8.9140121005	8.6826376915	8.7891253475	9.0052279095	8.773920918	8.9132356555	8.9876959895	8.8305040945	9.035241069	8.8182160725	8.5589943235	8.970515473	8.7300239545	9.0686711715	8.7971189075	8.8496407445	9.1348467535	9.082916781	8.8871170605	9.157992746	9.0098147385	8.8096575505	8.9357508415	9.0441290715	8.776940164	9.0448213115	9.099064563	8.895668515	8.8807145755	9.041429602
AIPL1	4.719428237	4.7436636785	4.7939486315	4.908410685	4.9745327865	4.9841177905	5.0970309525	5.11363429	4.720493458	4.6965537175	4.636237261	4.626809753	4.582132636	4.3402089785	4.713199558	5.2283975335	4.9020154085	4.852374886	4.867716735	4.9697893765	4.4860565565	5.038492553	4.9895015555	4.745249415	4.9241761105	4.7262740645	4.664369132	4.7389383785	4.7552926955	4.8330619515	5.041254794	4.727387824	5.1743361905	5.0421933245	4.8390866685	4.8173075425	4.7911362745	4.7388839335	4.815131907	4.8338635595	4.9678993775	4.8258525435	4.5297681715
AIRE	5.409054946	5.071052674	5.286637157	5.443254306	5.424387142	4.687641448	4.877373765	4.73231983	5.062430163	4.73554848	5.168421822	5.119768874	5.006369612	5.428055602	5.078311764	5.618171478	5.452822818	4.839343691	4.995033372	5.077519951	5.167628293	5.017890815	5.165863488	4.950945386	5.296448001	4.85333096	5.19589205	5.073372549	5.224236411	5.169454174	5.191701728	5.307502753	5.091298246	5.245186694	5.232841799	5.180029278	5.310112613	5.016916985	5.451656363	4.829902622	5.039067831	5.118851378	5.469328374
AJAP1	3.83526611825	4.07488869925	3.8959940955	4.31895462775	3.97349515875	4.04346080075	4.00815987025	4.08921727525	4.086045709	4.0990135715	3.9594190805	4.129063027	4.0916390885	4.1884986985	4.2021504465	4.0506749165	3.946168136	4.015313095	3.992541461	4.03111821025	3.99021770175	3.90831540725	4.08944906225	3.901238581	3.88842687	4.0232924095	3.971281715	4.1669832105	4.0918170695	3.8615223255	3.9022533935	3.9833632365	4.17332359975	4.00789604525	4.0053109185	4.1316914645	3.98846722375	3.886602736	3.8095434175	3.98462231525	3.97102800525	3.9307931755	3.8748998695
AJUBA	3.95436021125	3.83678997825	3.7571628785	3.849083636	3.86895435325	4.091503957	3.8768027115	4.1576188095	4.0226506515	4.02184752675	3.87003703475	3.88715103025	3.9144181815	3.95900248675	3.72943586675	3.77019538725	3.9529807905	3.98391529625	3.975153946	4.121532549	4.005968908	3.9683918955	3.9146052555	3.9690066585	3.90909712275	3.812741684	3.84480053	3.92348096425	3.8361528135	3.89471695825	3.9786212495	3.8991601505	4.00094119475	3.68203414825	4.052745767	3.97487199275	4.0576849395	3.70356053375	4.1641390635	4.015409918	4.176405151	3.98899512475	4.008631963
AK1	7.4474620785	6.928264474	7.017195917	7.1060479035	6.717109127	7.2845456135	7.442205116	7.2284669495	7.0602525295	7.3148078535	7.696622287	7.2984612125	7.2524088695	7.1882078775	7.238682559	7.903819892	7.629285837	7.343768	7.354311305	7.5573415525	7.778903225	7.582882341	7.123610619	7.289165278	6.6099495005	7.3467271475	7.1597816835	7.46285882	7.318748843	6.8736412755	7.9881437125	8.156120338	7.7158701845	7.168213603	7.8645020635	7.7248222835	7.1411102645	7.020747437	7.775362268	7.4808414735	7.1730039355	7.6001219845	6.9418580645
AK2	7.53307303883333	7.3411580775	7.441405251	7.47534856416667	7.311760504	7.29678626533333	6.9296353525	7.198689575	7.31562917816667	7.31846574083333	7.257325325	7.3035323615	7.23189686233333	7.35260485166667	7.333562317	7.25710942116667	7.35599720583333	7.21604735383333	7.25831530033333	7.274075145	7.1588715775	7.46057974733333	7.28628147733333	7.212189245	7.31167205333333	7.31959240666667	7.41574180933333	7.173449776	7.21021175166667	7.32103187633333	7.37709937066667	7.52279885966667	7.36066141116667	7.41917895566667	7.40358475266667	7.52808770333333	7.58226795633333	7.34512481816667	7.26964142666667	7.4529890495	7.38464568333333	7.20870995533333	7.46158642966667
AK3	7.9908693735	7.888502287	8.036243432	7.6863115735	7.731481671	7.397630951	7.661097781	7.3638225165	7.393004506	7.552168477	7.738891634	7.7418346675	7.3089513075	7.7534677605	7.967596554	7.7036264035	7.8498140795	7.7629926345	7.655294938	7.6620815205	7.56127358	7.64888739	7.437802079	7.6328763645	7.1053542025	7.508715062	7.4344341315	7.684777817	7.2426448645	7.441102734	7.2033009295	7.7651964675	7.354096367	7.6376020095	7.2268243935	8.1555010125	7.854912824	7.43858059	7.6736784815	7.822037628	7.6308932445	7.5228136335	7.4289186315
AK5	5.7988798085	5.479169758	5.9155539235	5.8336945275	5.5674823	5.766385309	5.4469879495	5.772506181	5.742461666	6.047246523	5.7515542335	5.251230822	5.560818559	6.215476851	6.2696047435	5.4327828905	6.405162827	5.4886838755	5.466575021	5.5010094855	5.9281772975	5.691143581	5.29284083	5.643218318	5.6791992495	5.578324754	5.2569693565	5.8728697665	6.3891168875	5.7215851255	6.135955603	5.9574234755	5.4559935385	5.4110964335	4.9305822095	5.980375074	6.001421928	5.789405185	5.702356075	5.9127473385	5.40380215	5.7625614425	5.7257088825
AK6	6.866375595	6.7876312535	6.8512376145	6.32849658	6.381553983	6.618219105	6.377059181	6.771555857	6.660137702	6.4842786255	6.636420338	6.82250231	6.4507430585	6.4193083685	7.2666308255	6.457727361	6.5811772495	6.4951247955	6.1379227585	6.3755353575	6.471828179	6.426058639	6.5577275915	6.5908564035	6.108450654	6.5084947655	6.1459323295	5.962948459	5.9548360165	6.342508645	6.396457293	6.94584926	6.6829857425	6.5746742705	6.583008921	6.967521495	6.872940017	6.744826097	6.2279743725	6.553483368	6.6404770355	6.0325002285	6.4162963435
AK7	4.629407812	4.621924882	4.565830169	4.72710216375	5.0482642175	4.7252951465	4.760452166	4.816016252	4.70315916425	4.53609063825	4.717276884	4.907102904	4.69680127025	4.9230806215	4.91276563725	4.91856764025	4.72697108275	4.73843920125	4.602952886	4.69208965525	4.72694805175	4.65964157325	4.68953897125	4.70168619225	4.6046588525	4.9213272115	4.643575904	4.7484704135	4.97093573975	4.5322657425	4.72934788425	4.552042499	4.85571609175	4.57851821825	4.8010859565	4.58977052	4.65734095	4.597424028	4.5917765135	4.4835387735	4.64085325225	4.80648955775	4.58578484075
AK8	5.772126556	5.4466557145	5.6244469435	5.6375521945	5.790135034	5.720375322	5.8819870445	6.1875754915	5.4387721495	5.6151791245	5.640670306	5.747588972	5.8841703185	5.6569965455	5.975359448	5.5874326535	5.853049308	5.7800451205	5.480566617	5.439004689	5.4598078085	5.8803236695	5.770819299	5.5582454875	5.793897357	6.04612309	5.7324099325	5.8281779255	5.8515806125	5.6680391565	5.8228801435	5.752472596	5.7741420175	5.6899661085	5.8805956515	5.643661117	5.656348955	5.7298905225	5.4186500065	5.613517542	5.529145526	5.627293236	5.8283771255
AK9	4.986325872	4.96466147033333	4.89261763433333	4.69660471266667	4.59337331166667	4.66377566733333	4.69161669466667	4.76125619066667	4.78575779066667	4.90756304266667	4.80770206533333	4.637110492	4.650035498	4.67396486733333	4.89709795133333	4.548442296	4.751668737	4.811660339	4.605895437	4.63537538566667	4.87652878533333	4.71182741966667	4.61781301033333	4.648100332	4.58118657266667	4.80398598966667	4.41479216433333	4.519643578	4.51659748666667	4.665917212	4.47393805266667	4.610166265	4.82289215366667	4.40454909033333	4.512552696	4.87961508233333	4.86879999433333	4.709480972	4.90865859133333	4.67192641133333	4.58839989766667	4.574043372	4.74054337966667
AKAIN1	3.18729961	3.479240763	3.350013116	3.478104518	3.166065282	3.47779874	3.35544433	3.739367298	3.41946618	3.24620079	3.242956562	3.646486286	3.294705475	3.200475762	3.330735431	3.239206981	3.380665407	3.04923006	3.344043303	3.312028256	3.368601541	3.345230182	3.26628824	3.356971583	3.064485221	3.290195542	3.120893051	3.341071267	3.1824034	3.467703938	3.278653059	3.213637007	3.226983966	3.350107588	3.431046474	3.338957789	3.262057615	3.251427259	3.332552109	3.108357998	3.209519605	3.171474643	3.289537684
AKAP1	6.266196125	6.3259020885	6.2389634865	6.3336608515	6.30599400425	6.2275195335	6.31918667375	6.2990812425	6.501129235	6.249541323	6.31542044925	6.1011712145	6.0881796535	6.29779868475	5.99880101925	6.26206478625	6.4352608685	6.126826114	6.21175151	6.281091844	6.244020688	6.48151934075	6.10964527975	6.29526935025	6.2061154035	6.20757266725	6.2608757335	6.353081945	6.307913313	6.29044890825	6.42586369625	6.315522821	6.45216468625	6.3730305095	6.1183831965	6.42652073475	6.36865668025	6.15533192275	6.2926479445	6.5411617265	6.3183670085	6.4798933345	6.170269264
AKAP10	7.8810303955	7.549154552	7.617036857	7.80557743225	7.83069633675	8.07476020475	7.68851448875	7.829696188	7.7648206685	7.81165393725	7.7103899835	7.83967569525	7.68951978	7.902345827	7.5348841745	7.68574017025	7.65887298075	7.615895495	7.76526660975	8.310829029	7.936712029	7.77402918525	7.52442700275	8.090840808	7.799646123	7.8095400915	7.3435106105	7.688256111	7.583343713	7.63508998	8.142993962	7.8421895785	7.78241359375	8.367626748	7.55617142775	7.81333470225	7.619421072	8.0233273925	8.15923724325	7.7396938675	7.74739064325	7.69522948	7.73823398275
AKAP11	8.362955273	7.990689174	8.5375486445	7.86677125	7.9454634325	8.040229501	8.0108864965	8.2087078005	8.229843347	8.069470639	8.2937230955	8.091955462	8.121023121	8.043900908	8.1233873605	8.0602300935	8.3221008065	8.074623938	8.3305504035	8.3191778045	8.335784788	8.5949622055	8.114295032	8.4900849005	7.9419003105	8.0727707975	7.9859386855	7.9158130165	7.984721051	8.071295626	8.13021326	8.3391667185	8.2565049955	8.1597432215	7.9658595695	8.3701734915	8.572481605	8.0524505375	8.4001051395	8.5044994135	8.0303515325	8.0874124555	8.2249569615
AKAP12	4.778533559	4.4101475154	3.9718434866	4.7959050902	4.829714864	4.2641384538	4.5690614502	4.6270887058	4.6047498326	4.2809350942	4.2978864336	4.5131733118	5.064310371	4.3985640164	3.7543347108	4.2685686936	4.8634630846	4.9451030628	4.1611041068	4.3503096208	5.1093058148	4.9234624542	4.2035771142	4.6601623292	5.0054220678	5.4582831242	4.439927215	4.3343040134	4.5095419764	4.474717088	4.544929828	4.1567996972	4.1156777244	4.0254494532	4.154509015	4.8724992124	3.9091658144	4.3259212976	4.069101628	5.0401226388	4.2052136014	4.3713393632	4.4288820304
AKAP13	6.69090453418182	7.01579796745454	6.98722889209091	7.10065737245455	7.00091825572727	7.07179803363636	6.93799668690909	6.85504499927273	6.83461774572727	7.01846760454545	6.892469752	7.06382866072727	7.09115013736364	7.14314397736364	6.76904046572727	7.20749279645455	6.95613476754545	6.827407071	7.169206581	7.10350991527273	7.04277167090909	6.96089582427273	7.03832658545455	7.086107218	6.99833783990909	6.77984664209091	7.17079482209091	7.13812757	6.96060474545455	7.03841577190909	6.80452627945455	6.51722170281818	6.84765834081818	7.23753657654545	6.66320785236364	6.70603075527273	6.90836304018182	6.88101099263636	6.95057191845455	6.84319072727273	7.06858202927273	7.09551918763636	7.08557599090909
AKAP14	3.250610237	3.18243213466667	3.293469014	3.448007116	3.328222758	3.14950285266667	3.147300514	3.24642876966667	3.18999866566667	3.23424056966667	3.16498464366667	3.23411730966667	3.29144286533333	3.21863981266667	3.177910362	3.17429378	3.18874500033333	3.312743929	3.02502872933333	3.267493245	3.171977869	3.40777314533333	3.20485493233333	3.26416616866667	3.250603698	3.235413733	3.175080301	3.22276866133333	3.22499978966667	3.19075443033333	3.196901009	3.08297917966667	3.35950679866667	3.05134682966667	3.24603942266667	3.15535369366667	3.19141785866667	3.171459466	3.175316871	3.109455899	3.22511260166667	3.263498013	3.252523363
AKAP17A	7.00523206366667	7.02638182166667	6.73695882166667	6.982276898	7.135860705	7.069843664	7.21534709	7.36865945733333	7.070830966	7.22193079766667	7.00996832	7.01550987166667	7.053784812	7.09608745266667	6.94353880766667	7.54857017066667	7.03705416033333	6.99954649066667	7.04331561133333	7.00721301833333	6.99181608533333	7.12790924333333	7.29201850833333	7.14005494666667	7.11729078233333	7.38063793166667	7.02353499733333	7.09020249966667	7.247905258	6.93497066366667	7.16441228833333	7.02709965666667	6.83266879766667	6.80825298566667	7.02519512966667	7.159454214	7.03795860333333	7.14984520566667	7.033594137	7.13155281066667	7.19315775833333	6.931577845	7.142159094
AKAP3	4.698992893	4.282021224	4.408444719	4.82237351	4.784419137	4.633735774	4.695320522	4.705346422	4.4294372	4.706492499	4.370175792	5.077916736	4.372784238	4.494086363	4.420343306	4.54225614	4.958543958	4.693994054	4.645622831	4.290420484	4.687360442	4.234107368	4.740826693	4.730677678	4.758346776	4.941758673	4.593857817	4.545393004	4.759418934	4.495177314	4.610792985	4.772855231	4.666635808	4.706262096	4.860397632	4.082544989	4.804278347	4.576439171	4.733070632	4.444514213	3.998670419	4.419431188	4.844204022
AKAP4	4.026241337	4.39663082	4.17082195	4.073127413	3.985091292	3.963244983	3.837207021	3.495221023	3.696012613	3.691098834	3.785623859	3.578225391	4.055481368	3.880060557	4.090515662	3.629410318	4.013909853	4.22432057	4.026268116	4.029128958	3.613086284	4.244416239	4.028685263	3.925661461	3.846877452	3.938552265	4.023999448	3.921387291	3.762966979	3.591899398	3.860063872	3.895784598	3.851958987	3.884878057	4.142191887	3.949019478	4.209135585	4.140379685	3.733055501	3.906936028	3.803010664	3.638248594	3.992258204
AKAP5	3.657289652	3.69357517	4.0748667595	4.21331905	3.539513125	3.809328561	3.634119231	3.9324419605	3.792604694	3.8088722365	3.7546185515	4.119664121	3.997489309	3.910532787	4.280471313	3.72501849	3.657216352	3.734541691	3.9069122725	3.8892344415	3.844808635	3.699226457	3.9446545195	3.876620628	3.7330990765	3.8034977645	3.918374073	3.695558933	3.4259360605	3.7634338285	3.8398928145	3.733106494	3.829886414	3.8038290825	3.699236947	3.7974061845	3.7264779955	3.778897613	3.935067956	3.938682034	3.9154479395	3.7257383005	3.793183108
AKAP6	4.0009075895	3.7861200135	4.235003795	4.3136238545	4.2294578695	4.163390428	3.967161354	4.0422385075	4.048221623	4.056119173	4.1177542315	4.1552449455	4.3591369695	4.043258193	4.1309614455	3.9979094075	3.973503424	3.7767315935	3.959892611	3.97092294	4.1917186855	4.2963704275	4.009787656	4.25858691	4.067439409	4.2773919855	4.062941068	3.95747465	3.9270518745	4.322963392	4.0681947595	4.056551341	4.428915248	4.2277158045	3.9782324685	4.0235069935	4.136664149	4.0015709235	4.2856302965	3.974680049	4.17607236	4.2539254075	3.9746191595
AKAP7	4.985124159	5.18139232433333	5.34582977133333	5.09933173666667	5.269486312	4.96137923	4.92876039933333	5.30743876966667	5.301096827	4.89558344933333	5.18784136966667	5.45173420133333	5.12950849066667	5.12143114733333	5.476561659	4.90844824866667	5.144194215	5.282314628	4.94974958366667	5.25476216533333	5.27859421666667	5.33169692	5.16819309133333	5.13369585166667	4.92544051333333	5.113605392	5.037068305	5.00686264366667	5.00511108433333	5.47063434366667	5.12930398566667	5.58938516966667	5.16903978866667	5.32685098333333	5.32879896	5.24984277266667	5.26690468666667	5.15031149	5.009405351	5.07028691766667	5.20461850766667	5.050021971	5.27585500433333
AKAP8	7.6659885585	7.580034831	7.6335467425	7.645816576	7.587729028	7.638177616	7.442090272	7.6990610605	7.70886858	7.6979850465	7.541670796	7.623214288	7.5664547225	7.6473870065	7.5895423075	7.606032564	7.5755986805	7.436734328	7.5680998955	7.661831515	7.564083482	7.6735362495	7.717609784	7.7294962385	7.625762434	7.584127572	7.7131735115	7.624164134	7.5447872755	7.6620710515	7.7945101705	7.8002640895	7.381302619	7.425871583	7.61670651	7.763043895	7.6839926775	7.6133139815	7.7496300505	7.7267938745	7.623448096	7.5686591175	7.630654416
AKAP8L	6.1895108574	6.198538937	6.0832485562	6.2372368256	6.3956746934	6.2505621712	6.4258343218	6.185143555	6.2848943674	6.3143928788	6.3012544318	6.1049685422	6.1544782188	6.3175392736	6.0721638466	6.3986388392	6.3603517948	6.235124926	6.3738221864	6.2227514678	6.1367448612	6.2237691456	6.1316701018	6.090787294	6.3055402088	6.1176466826	6.344935902	6.5108699534	6.2550872832	6.2171166496	6.4126935024	6.2523940608	6.4346308986	6.5074352912	6.4083282732	6.1976236858	6.2295975092	6.2045467714	6.2629689134	6.358495931	6.394804788	6.5402733848	6.193759603
AKAP9	6.07427569233333	6.238125271	6.322854423	5.86085203266667	6.16745264966667	6.31754674266667	6.13118626533333	6.14019745833333	6.263554727	6.230270248	6.31977500333333	6.28270497	5.92332410733333	6.22965298066667	6.04734575466667	6.28933510166667	6.42608016833333	6.062555039	6.44636399766667	6.33313895366667	6.411752238	6.56965503433333	6.26207236666667	6.39229970233333	6.27505302433333	6.22912765966667	6.56632493733333	6.454093501	6.44581967433333	6.35186443333333	6.52590382033333	6.62458196833333	6.39143213366667	6.60878532233333	6.40775079433333	6.258138221	6.36955115	6.308907119	6.40062545666667	6.56627581033333	6.34057410933333	6.336513422	6.42141048366667
AKIP1	7.1603598085	7.100060571	7.1895411755	7.0411715055	7.126311352	6.9012517345	6.803454863	6.6396057515	7.065911139	6.955959734	6.780259485	7.090246879	7.127081375	7.0529053135	6.973278023	6.6667013935	7.1626689455	6.799434783	7.0842811985	7.040408958	7.0374782285	7.14678847	7.045710487	7.164617612	7.2344336885	7.0496031305	7.186571143	7.077140319	6.872612665	7.0057117265	7.0531492955	7.2436929015	7.0021811275	6.879193575	7.2191179065	7.3183211525	7.337329922	6.917819253	7.216402095	7.152296722	7.125087062	7.0858189995	7.119215264
AKIRIN1	8.305481359	8.28839236266667	8.384029242	8.41252180233333	8.513092319	8.65937659433333	8.39081049466667	8.277148677	8.26634478766667	8.231171111	8.650946732	8.25358851966667	8.420404321	8.37909358966667	8.59484016833333	8.51229816033333	8.51255469133333	8.77139017133333	8.462332264	8.68823287133333	8.381429002	8.227556109	8.39262325366667	8.43562266966667	8.420348399	8.721043932	8.254053912	8.092600977	8.182507313	8.27200650533333	8.155016385	8.226350561	7.91570776666667	8.00976360233333	8.53441614666667	8.360486467	8.31458515966667	8.65634525666667	8.706304593	8.30374394533333	8.56844418233333	8.065721505	8.43181320066667
AKIRIN2	7.67013593625	7.79201100175	7.448828223	7.65375733725	7.70275604225	7.7672242745	7.500510601	7.7930372525	7.58260275375	7.6893606905	7.6589979345	7.782048938	7.7594523255	7.823496094	7.6738079665	7.54251459475	7.69102034575	7.710923776	7.73875594925	7.59734242425	7.79044622175	7.4937104235	7.9508050045	7.7772197375	7.86001236475	7.7575039315	7.60990425325	7.629673729	7.706886553	7.8961168175	7.3551890125	7.19923256875	6.90733616225	6.945835259	7.67530257725	7.63922881675	7.5332900535	7.885450498	7.55428128025	7.65338409825	8.046725099	7.5042276065	7.970462269
AKNA	7.5663095725	7.9940894105	7.738987431	7.917528364	7.9602289365	8.092285929	7.9365509975	7.916293329	7.8040088985	8.016481194	7.8733910405	7.8188481965	8.2179045225	7.965704467	7.9595723765	7.881776095	7.9152654265	7.8894571065	7.760321872	7.9071855395	7.8668869775	7.9078199245	7.906484255	7.919468503	7.9047243525	7.77577219	7.920231615	8.1209884075	7.879982009	8.035924648	7.8498258025	7.8419347035	7.876829889	7.824619884	7.8251809595	7.618712175	7.8586732195	7.7676632385	8.007128853	7.7986581785	7.6849034055	8.315318604	8.2251416905
AKNAD1	3.19869753166667	3.36139799333333	3.27114175833333	3.19098224466667	3.32163901166667	3.19123802966667	3.24829317266667	3.37679865133333	3.23144982333333	3.24109607133333	3.305923171	3.28834918233333	3.14825165766667	3.28141723366667	3.206926119	3.14412468166667	3.34537572133333	3.38530110533333	3.28024133366667	3.24058114033333	3.18524048233333	3.134315356	3.30468187533333	3.39780630633333	3.34582726266667	3.21853982133333	3.12143935833333	3.19785655333333	3.30460097633333	3.107653367	3.332766209	3.28847201833333	3.23890676633333	3.263534912	3.20207498566667	3.19855605266667	3.15654052133333	3.18900173066667	3.38070527566667	3.18168102666667	3.33325761866667	3.27314984833333	3.18979682366667
AKR1A1	7.557047575	7.6654251965	7.7972273035	7.1402793355	7.404045873	7.4566780555	7.583088155	7.71674406	7.5617087915	7.3949778945	7.4754135865	7.822984075	7.612163527	7.315922817	7.4196208205	7.6196131885	7.6507120135	7.2196631255	7.442739492	7.4768161785	7.402628999	7.503816721	7.7035131095	7.3925026045	7.6125493295	7.625286003	7.754632772	7.461231003	7.2204888995	7.435268685	7.5937998905	7.731027012	7.9323083185	7.7137185995	7.6801645675	7.447455806	7.687878612	7.4403347485	7.2658220145	7.5665647155	7.368417787	7.3799598015	7.5600220225
AKR1B1	9.702811449	9.538485187	9.574073357	9.669934556	9.608154662	9.248255789	9.468100111	9.710049182	9.476679529	9.517298697	9.363278588	9.473164603	9.338619995	9.410922471	9.159291592	9.3740075	9.655286467	9.313061246	9.547007774	9.710371277	9.479521833	9.6900683	9.225826049	9.662822116	9.422676942	9.219304197	9.732404574	9.302800281	9.416860117	9.546418729	9.59365746	9.742635909	9.724710353	9.537113655	9.458766111	9.785665488	9.484808566	9.182736753	9.739711364	9.7442506	9.108422251	9.44447647	9.480011405
AKR1B10	4.647067284	4.649766078	4.146760348	4.375968016	4.289760218	4.417722005	4.584403689	4.302935347	4.319121129	4.694758729	4.515668272	4.568508337	4.045429238	4.437372495	4.381977611	4.498783471	4.431539431	4.417684592	4.783562682	4.034693323	4.59649448	4.154026254	4.55969484	4.045438693	4.616921092	4.091652052	4.332743258	4.481344324	4.064231724	4.309373865	3.971692613	4.258458985	4.650520113	4.17067224	4.239420081	3.945765818	4.283823216	4.151230533	4.241913145	4.208070588	4.068408359	4.279676305	4.083009507
AKR1C1	5.4310402052	5.4573334868	5.5924466718	5.5155276812	5.607505227	5.6635055008	5.595955974	5.603052624	5.6690286338	5.5770005814	5.6290136304	5.7800504138	5.5562435146	5.509869639	5.8195135308	5.6923562838	5.4370348792	5.5691684796	5.3841671342	5.4567215488	5.4988666722	5.6099714084	5.4527965714	5.4993044362	5.53452647	5.8943176358	5.6009290428	5.6728353494	5.5912681052	5.4766059574	5.5816619914	5.5094189676	5.8279233404	5.5795897022	5.5644548918	5.363023867	5.576543786	5.5050199118	5.6654143456	5.5546688302	5.5175596836	5.5553131496	5.5547322098
AKR1C3	5.408892239	5.14219792	6.343324675	5.460606283	5.584930039	5.698008125	4.626653573	5.279379733	5.610654843	5.381126908	5.00032863	6.878735182	5.812425538	5.826803578	7.021645436	5.543517218	5.420985776	6.108352988	6.464294533	6.24154575	5.301179461	5.457457774	5.06172418	5.470191867	4.517436812	7.161822607	4.740574999	5.670678584	4.817607758	5.732192487	5.807474468	7.47083102	7.102902214	6.662581242	5.716112638	5.774645912	6.302349365	6.043658737	6.358430317	5.713985235	4.894172554	5.454646425	5.798410444
AKR1C4	3.603277802	3.654907048	3.373643275	3.64416874	3.419172299	3.301931812	3.608981873	3.556122933	3.866120003	3.17723907	3.438301657	3.539387815	3.373097803	3.491391972	3.477103516	3.429416282	3.219289573	3.393934178	3.210445044	3.265993979	3.697386879	3.522027657	3.373772363	3.304924072	3.286606273	3.431302573	3.555844686	3.357985995	3.500231826	3.496015174	3.703044411	3.491948158	3.837237145	3.398854923	3.890508951	3.617649438	3.462606274	3.47995774	3.428991814	3.448099372	3.457046418	3.635124254	3.138996783
AKR1C6P	4.052711516	4.145208287	3.963253121	3.898742854	4.23345052	4.006569277	4.511078676	4.173186665	4.250602063	3.927353101	4.591872371	4.171629905	4.150250078	4.349731741	4.08461179	3.925527312	4.106745086	4.375254066	4.185037007	3.937531399	4.695575725	4.203716995	3.870438807	4.065788708	4.162714395	4.15161021	3.847685665	4.164182804	4.378773559	4.039572586	4.077674159	3.815802966	3.908374208	3.925506864	4.011852145	4.148927152	3.889527385	4.418738889	3.928735585	4.299946619	3.846620935	4.336499683	4.02454616
AKR1D1	3.148844982	3.108220651	3.17561831	3.085311628	3.231651084	3.043830208	3.100502036	3.219232127	3.227985518	3.109444699	2.950286396	3.393952918	3.011458466	3.032606034	3.153197902	3.114402959	3.065793932	3.412103969	3.050671257	3.282244844	3.189187253	2.983699215	3.051718711	3.087432376	3.041511928	3.067557038	2.937518036	2.984681413	3.26138134	3.044531677	3.070263758	2.953781224	3.083691998	2.96300576	3.11831327	3.210116434	3.302263275	2.944157878	3.129919713	3.042278871	3.152857119	3.235838148	3.090833011
AKR1E2	4.61738921	4.326766252	4.549882284	4.72962116233333	4.68827866966667	4.383308777	4.79325714333333	4.92768640533333	4.43852787166667	4.35446778533333	4.534520877	4.58672229133333	4.69538800466667	4.327901136	4.815729073	4.53047069233333	4.484484123	4.50373105833333	4.440320294	4.35336107566667	4.35721377433333	4.713687611	4.52192192266667	4.72594954833333	4.25579785933333	4.557072114	4.54968026433333	4.67893453966667	4.59739208933333	4.54183077766667	4.734283239	4.52981712	4.75572462933333	4.42385240366667	4.57056611766667	4.485155696	4.81887182833333	4.49320966233333	4.475688742	4.55590478566667	4.42229636166667	4.630548761	4.562614989
AKR7A2	8.8189428595	8.6389030175	8.743903424	8.8349089575	8.644114297	8.465690466	8.3240419775	8.6142254755	8.6217560075	8.6519328045	8.409515071	8.558484261	8.4359050005	8.644570718	8.2681785355	8.544806054	8.703808931	8.4995780035	8.78096821	8.7367682765	8.5404534005	8.816514963	8.5926893185	8.7586661985	8.796982565	8.710115593	8.9912450565	8.6392062625	8.6335484745	8.905298944	8.912613356	8.8765233105	8.9651780805	9.0017453075	8.8107207615	8.871808986	8.973615431	8.5932693205	8.6741937215	8.83186862	8.5952544905	8.6388794405	9.0086479485
AKR7A3	7.0883320605	6.936489054	6.9632473655	7.0405369115	6.9352483155	6.935199714	6.486205193	6.6322991765	6.810239509	6.8783463225	6.778939899	6.773798059	6.9020828015	6.9031556025	6.654488564	6.8525068725	6.823697711	6.8842431795	7.13498353	6.913562512	7.0268996815	6.9797213595	6.987209925	6.9562663705	7.072468099	7.025318072	7.1523567135	6.9380760705	7.087840554	7.0834721355	6.996265777	7.099211353	7.0263635645	7.1201901075	7.0219817855	6.9149764035	7.129159745	7.014123575	7.116225909	6.917782709	6.959229276	7.065601767	7.114187729
AKT1	7.722317966	8.178637894	7.95959012	8.286303344	8.057733861	7.994894712	7.874733397	8.097761655	8.550501192	8.185615837	8.156634967	8.090826525	8.131405174	8.193287154	8.227954456	8.205365154	8.072291253	8.441506418	8.432005007	8.465978879	8.132249318	8.26096274	8.222416436	8.180958494	8.57130037	8.243572625	8.191338678	8.374082457	8.498100068	8.513804852	8.418832671	8.335689249	8.152441683	8.347589867	8.341732268	7.938934836	8.202313919	8.145884605	8.493936112	8.158480103	8.470557812	8.457131189	8.428573779
AKT1S1	5.28130252	5.7770393855	4.9564065145	5.2896432275	5.102655652	5.1672284085	4.9173237175	5.1843310425	5.136090559	5.155887868	5.351107053	5.1609456785	5.412100454	5.146991043	5.091441822	5.6866630055	5.400597014	5.534689717	5.4668420315	5.435974985	5.5294266555	4.928626937	5.245739294	5.2494562875	5.421969334	5.0572536545	5.536197824	5.521921889	5.508830932	5.328353943	5.733397469	5.5716307685	5.2941771845	4.9829869045	5.756510873	5.465396021	5.0215146245	5.310115351	5.474270063	5.1810071835	5.392995439	5.67647171	4.9980082135
AKT2	6.18294128728571	6.073851688	6.11756132728571	6.22538106071429	6.13511268757143	6.25005268642857	6.27353352842857	6.33205486114286	6.22190141328571	6.27285006628571	6.08017729814286	6.32970444571429	6.27165280757143	6.337965302	6.18270601385714	6.18155984371429	6.266856297	6.12378937371429	6.29091321614286	6.26399002928571	6.099334286	6.19263047085714	6.177145592	6.33783311057143	6.33287972342857	6.11193731685714	6.234536424	6.36978930071429	6.36934879314286	6.30250248271429	6.53378596471429	6.41630330914286	6.40327694942857	6.55690529628571	6.269068979	6.25982357271429	6.377756603	6.26682364971429	6.26617569142857	6.27501349885714	6.10835943714286	6.40946078828571	6.33847729357143
AKT3	5.67450611542857	5.680810086	5.898253108	5.631879024	5.71487137614286	5.55724011485714	5.64439922514286	5.46953687442857	5.56021135128571	5.56024891528571	5.42571293857143	5.52082128814286	5.45710171071429	5.65189244371429	5.49437722028571	5.58114303671429	5.87193530314286	5.574070218	5.66564083985714	5.83861489557143	5.72394898514286	5.737171895	5.44006711685714	5.90154474928571	5.45251423985714	5.32922883757143	5.72824494014286	5.546665433	5.58470289514286	5.55166360857143	5.760229779	5.79650752371429	5.83623948	5.75514841014286	5.49002258571429	5.69489603157143	5.85043488071429	5.71859444771429	5.62684220857143	5.89081539285714	5.46971185614286	5.44754413928571	5.63339677357143
AKTIP	7.7700665665	7.4187828945	7.618759051	7.4195152335	7.6455053715	7.564135763	7.471964311	7.801955038	7.56740602	7.803914427	7.611049812	6.96850486	7.671578759	7.5990002335	7.652981508	7.3257956075	7.7870619265	7.487178604	7.543671981	7.5068948455	7.862776141	7.704264372	7.391889563	7.9608028615	7.575655276	7.2393127605	7.4161025635	7.210694781	7.3188148595	7.642176296	7.439698809	7.3761501405	7.078063369	7.0716764005	7.3517200605	8.0107723785	7.6914901735	7.886517837	7.599331395	7.7042617485	7.6081843195	7.2029131215	7.7757265225
ALAD	6.9026987755	7.011925133	7.187920733	6.987496922	6.8161872075	6.869083313	6.9905343155	6.83191321	6.949215113	6.8634898275	7.555186639	6.993464499	6.957624309	6.6604233435	7.182750073	7.088255607	7.172333123	7.0563553685	7.1050317035	6.9275213835	6.908851641	7.0370567145	6.925662542	6.9749617155	7.021998928	6.7826843885	7.024879304	7.1399352175	7.1248236095	6.9158059915	7.260635848	7.1923854845	6.515937208	6.849479434	7.142568499	6.9985302665	7.0056594315	6.9659140105	6.9147053225	7.1028698655	6.9007819765	6.9010932025	7.066484378
ALAS1	8.504214501	8.647649775	8.466804619	8.772939858	8.669395592	8.639054411	8.576236759	8.786409008	8.649292673	8.666004091	8.638345241	8.306469643	8.608235208	8.806471663	8.641392947	8.748902011	8.602905264	8.560324923	8.560299786	8.806668547	8.442618642	8.61740895	8.619705882	8.448557867	8.895957653	8.761063202	8.620458066	8.438959714	8.443096931	8.757497861	8.605043619	8.476054929	8.238328932	7.98008683	8.824961701	8.570527741	8.387470546	8.679451545	8.816219356	8.820031169	8.673944655	8.451975708	8.81451193
ALAS2	7.877532066	8.8632021805	7.633987763	7.703632479	7.5009894875	7.6499664985	7.496560241	7.900542211	7.619037282	7.749346501	8.1040556975	7.951346095	7.7151566415	7.8609015675	8.2219409105	8.3404723985	8.5949336365	9.0607181995	8.0235305375	7.384159703	8.373501068	7.764361637	7.9898145225	7.474084888	7.5654470375	7.3160994605	8.5150243985	8.289390665	8.12011521	6.972891123	7.880982157	8.0368558595	7.6737864635	6.9408011115	7.9982593765	7.954258081	7.7130194885	7.6552054655	7.388243608	7.7817644355	7.88532416	8.1312161445	7.0449569185
ALB	3.364543221	3.3863745815	3.321240635	3.386758882	3.3358422625	3.495909826	3.518180662	3.50222575075	3.408349058	3.2074805835	3.3021976085	3.36259216775	3.24827873425	3.48301489275	3.29188348425	3.4990754755	3.42093591875	3.27041404475	3.22181577225	3.44095368425	3.4807599665	3.26804825325	3.41641101725	3.27364036	3.27956175325	3.52928433375	3.23914191225	3.35517738	3.4929760845	3.3262783795	3.379510714	3.43211095575	3.40582349175	3.314406513	3.3511679995	3.47487680225	3.27216886575	3.31028519975	3.29989994675	3.25380095	3.3695975455	3.385087121	3.292696743
ALCAM	6.04813881133333	6.21294168033333	5.92458158233333	5.92537299166667	6.01228665066667	6.789767463	6.56992055	6.22225593733333	6.164017912	6.13772272733333	6.29943393633333	6.27707515966667	6.423584056	5.807831479	6.836398665	6.176468084	6.129291611	6.37539752666667	6.192779581	6.03912234866667	6.17689829066667	5.87050608933333	6.36175230466667	6.11165229366667	5.640209647	6.08486323766667	5.623428207	5.671970985	6.074897587	6.12310021466667	5.689447234	6.233265047	5.88791959833333	5.476341612	5.66254924033333	6.24177861066667	5.87423060166667	6.62091323433333	5.93594190633333	5.90666414566667	6.662675072	5.59539981	6.34209340866667
ALDH16A1	7.094135589	7.322353435	7.437948713	7.36574627	7.326751773	6.980789956	7.148181241	7.023826042	7.550056787	7.500877835	7.289696598	7.570134352	7.411124982	7.353539502	6.968479461	7.524003957	7.206036862	7.187974121	7.609145903	7.408714335	7.313403442	7.603043169	7.030822361	7.187768343	7.476641566	7.325595053	7.664114171	7.391534848	7.449599838	7.439978613	7.523551695	7.377026861	7.504138639	7.642408387	7.592293948	7.190488103	7.592219538	7.319840626	7.490167865	7.49202156	7.316663952	7.443312386	7.417862492
ALDH18A1	6.9244391385	6.8927651335	7.212182205	6.860103992	7.1815460535	6.6662314295	6.601212427	6.6199063705	6.9654647695	6.7085184955	6.9536436025	6.686934878	6.888163589	6.7813292845	6.606921002	6.802801569	7.0013911675	6.480303965	7.0487244155	7.187068289	7.1786918405	7.2693420345	6.760471463	7.19231359	6.6698696395	6.665109775	7.027242014	6.7590080135	6.6185813375	6.7809433035	6.976703504	6.925476296	6.691861927	6.654228825	6.52847487	7.161683429	7.3356831565	6.9678362745	7.422666804	7.2602190745	6.692945268	6.8852012965	7.0523076235
ALDH1A1	7.354372961	7.960850034	7.707083065	8.038258052	7.331987108	7.974669762	6.94841112	7.525332658	7.716790872	6.948620904	7.24198327	8.139570204	7.83433389	7.912323879	7.103144358	7.604087144	6.901228042	7.121487055	6.622345252	7.599403121	7.762289729	7.808860922	8.300411104	7.393666532	7.808129939	8.359306184	7.38197997	7.235912596	7.315936377	7.443936126	7.538781842	7.113313189	6.616428014	7.610240655	8.040843289	7.375084606	7.778864857	8.033595676	7.351058909	7.781391672	8.120961059	7.27543668	8.133422354
ALDH1A2	5.094134852	5.021683033	4.710302316	5.274140575	4.926674691	5.342218789	5.199508664	5.186015223	5.335862088	5.315707067	5.105885117	5.095697782	5.051194336	5.575569471	5.034638299	4.971015639	5.410273825	5.125049474	5.289677253	4.956031531	5.164755422	5.553235538	5.240620374	4.938330335	5.138490957	5.272646863	5.380518792	4.888186338	5.355009892	5.329392774	4.719442415	5.109866385	5.045536914	5.135360776	5.004277654	4.834617897	5.159539914	5.02001839	4.88050489	5.079417391	4.656556047	5.141470142	5.217777868
ALDH1A3	4.138257538	3.873006827	3.969478969	4.0608532125	4.1058230765	4.037097415	3.9128835465	4.048268319	3.9571187805	4.0563134595	3.9774419465	3.9654995775	4.0483730325	4.0213876385	3.9568869845	4.1505119665	4.1039941085	3.8475378285	4.084215452	3.7582590815	4.293708248	3.9825103405	4.272355551	3.8567338055	4.1766051275	3.998303531	4.109289837	3.9461059195	4.113417431	4.1338573885	4.244332775	4.1106912205	4.1481627175	3.9946689065	3.983201374	3.8635911315	3.9449548705	3.8819051235	3.889977969	3.933168567	4.1010466895	4.2827548665	3.9894386415
ALDH1B1	4.984928869	4.9633298135	5.2081851195	5.1340431895	5.290660934	4.971515511	4.835586674	5.42558352	5.282316351	5.1530478595	4.982043255	5.31455746	5.0358431445	5.1100765095	5.2809920865	5.1372289495	5.2410561065	5.1812491505	5.140134882	5.24134352	5.3249153025	5.045876378	5.280978881	5.126792186	5.0896227275	5.032161716	5.327489138	5.2189657875	5.474085223	5.3499269875	5.097201311	5.1793293925	5.084290774	5.2773061045	5.058779149	5.435616745	5.0763448575	4.994455419	5.394620469	5.097674966	5.2678926995	5.0286329785	5.120208775
ALDH1L1	5.512346156	5.3927435285	5.656709151	5.7109078885	5.651426216	5.4944709215	5.411199487	5.564113613	5.8263435	5.466728676	5.2334398125	5.5976997065	5.477122251	5.744834084	5.4162161165	5.4136122015	5.6973723715	5.6500275915	5.5525997385	5.467207341	5.3670336975	5.231089993	5.635811135	5.468209599	5.5804560995	5.7422463225	5.702579147	5.741599078	5.8232915685	5.7244228295	5.378184226	5.680911762	5.5401316575	5.4785747515	5.552910139	5.653342249	5.633445882	5.5133953115	5.5208151825	5.396590731	5.5539018	5.5423295285	5.399844833
ALDH1L1-AS2	5.857257421	5.365485939	5.208383834	5.309974759	5.447321953	5.712667254	5.332464782	5.738556017	5.340846243	4.972828219	5.417909963	5.464253647	5.377847134	5.327128444	5.40117494	5.492691017	5.447903726	5.367733759	5.587444984	5.32297627	5.484819526	5.283244979	5.739026985	5.410058018	5.670231236	5.558787546	5.525001271	5.047894361	5.457271002	5.432845686	5.472172321	5.37116519	5.099493191	5.64113238	4.844123462	5.485235837	5.12229952	5.72746082	5.344727891	5.102158854	4.981424203	5.416201696	5.26087582
ALDH1L2	3.753482935	3.70712606233333	3.539082246	3.91706926733333	3.57490149833333	3.66235165033333	3.61824008066667	3.723560651	3.66343861933333	3.70173640266667	3.814152984	3.796504569	3.831352105	3.681059743	3.91633641466667	3.78702674833333	3.70258502933333	3.785445121	3.6666994	3.58650920933333	3.70574444466667	3.71894871766667	3.57538269833333	3.589515095	3.64137123733333	3.749434212	3.609363377	3.633169158	3.73571971	3.65579029366667	3.713676669	3.54856470233333	3.65849932866667	3.68137318366667	3.66111133433333	3.43370340266667	3.72102511033333	3.51402209266667	3.65550309833333	3.63743749166667	3.66442445466667	3.66114229566667	3.59020325366667
ALDH2	9.596682203	10.0464399	9.83908785	10.18988029	9.8784113	10.38783674	9.664694574	9.935727916	9.743997059	9.786118639	9.242213688	10.17803195	9.782685131	9.782435326	9.647852376	9.99859351	9.180576694	9.443177392	10.02704598	9.792148132	9.591436448	9.993774904	10.82904606	10.17140645	10.26218934	10.17082595	9.867433125	9.718918118	9.640164071	9.850463587	9.73981545	9.898846226	9.210039976	10.2253917	10.67708298	9.777009485	9.939245335	10.24896869	9.670652881	9.908779458	10.69943881	9.774142131	9.921270339
ALDH3A1	4.579122745	4.63646883	4.658772576	5.0690371	4.37007711	4.120977594	4.9858599	4.354568692	4.925961201	4.709591803	5.19530647	4.9022029	4.920290972	4.567303598	4.774120341	4.738699252	5.077107563	4.668555071	4.755139044	4.54177379	4.310440439	4.629443636	5.029245138	4.798010429	4.502172346	4.680580803	4.549816495	4.804370252	4.557510382	4.745796902	4.671172112	4.626681499	4.73206591	4.650571195	4.734373221	4.580995444	4.654333405	4.770523541	4.826357986	4.529154427	4.160699208	4.809125234	4.569733088
ALDH3A2	7.71587618566667	7.635198586	7.768876525	7.890397322	7.727036429	7.68806747066667	7.565463102	7.832662396	7.56851298766667	7.707859576	7.61456085033333	7.696957255	7.34122226033333	7.524019649	7.78449599466667	7.62616061166667	7.68479217433333	7.69132401966667	7.84740880466667	7.80983286066667	7.60789160866667	7.885757119	7.83613617733333	7.77757721166667	7.52923022933333	7.74428134633333	7.62380302766667	7.63041808233333	7.664447153	7.681471508	7.50026079366667	7.56456682066667	7.76390946666667	7.73321856466667	7.621976631	7.65071889066667	7.781678735	7.62548560033333	7.648817732	7.90736071266667	7.759449815	7.45747124766667	7.72128967266667
ALDH3B1	7.26478219533333	7.289583488	7.33926704866667	7.79780172133333	7.44769356033333	7.31266014766667	7.304526935	7.24966346166667	7.364701396	7.59566668166667	7.261184083	7.39007701433333	7.32823915166667	7.39515206933333	7.33792332	7.28221582866667	7.23056578266667	7.28081213266667	7.40407326866667	7.15910710966667	7.17888256633333	7.37293508933333	7.55332289733333	7.32624336633333	7.49740598966667	7.374335143	7.54032606166667	7.52571844066667	7.24293346566667	7.71076351566667	7.55776709133333	7.50254967533333	7.573426733	7.78053639966667	7.68292925266667	7.160250257	7.30327896466667	7.51382405166667	7.31201850966667	7.177083346	7.39621449266667	7.471549818	7.683738974
ALDH3B2	3.868062473	3.9352993285	3.801115695	3.78705049	3.6959566205	3.8958955345	3.8021339775	4.015615202	3.949323492	3.9120386715	3.940405181	3.8855372355	3.6918110115	3.9972391935	3.7274557605	3.683957913	3.9365380075	3.739559185	3.97928459	3.7599678915	4.08826323	4.148854897	3.739682684	4.062056303	3.8574984245	3.7434996085	3.6119447025	3.906232574	4.132946344	3.928684267	3.8813941045	3.859430099	4.2426895005	3.920440586	4.008988137	3.871590554	3.75715581	3.9004551355	3.887427897	3.710038685	3.777726775	3.817642199	3.8575237105
ALDH4A1	5.7438311715	6.041559185	5.756308209	6.009120975	5.8154627565	5.950997967	5.7677240105	5.9287286	6.135876952	6.0941956005	5.824225228	5.928717144	5.869241669	5.6722643085	5.936078355	5.855095817	5.712011506	5.6893317475	6.0705990775	5.8404413415	5.8229860475	5.659036071	5.8804838825	5.9002057815	6.061448192	6.0340335	5.9174457255	5.968653791	6.05636598	6.063012518	5.746979933	5.9077127945	5.868656349	5.92294307	5.791657794	5.708188963	5.851132444	5.9795729015	5.801461712	5.8114461125	5.7862718165	5.8088208335	5.7322231565
ALDH5A1	6.6598902775	7.518830855	6.83910923	6.5645573405	6.588389865	6.709706278	6.3589214435	6.2499283265	6.4389163175	6.4255242475	6.956719904	6.5452548585	6.650508162	6.4107476395	7.0150554565	6.899801132	7.0714527695	7.4461826335	6.653981649	6.524639843	7.3761081185	6.493701839	6.7461234175	7.2734039035	6.4484159655	6.5867198925	7.1345616515	7.1143523015	7.1421673775	6.404861761	7.100457426	6.643033006	6.403171635	6.213220501	6.794062407	6.760183278	6.8405758885	6.682074425	6.630901459	6.8893315225	6.6521672635	7.092078567	6.374222592
ALDH6A1	5.6551290128	5.7907383766	5.5592467008	6.2578711274	5.651844005	5.5204338426	5.7481744794	5.8324411852	5.981790866	5.6228454276	5.7077073206	5.4674072282	5.5509005988	5.8031447186	6.2105260146	5.9400061064	5.886615464	5.6716821088	5.8301787334	5.915993377	5.5872763452	5.6525612138	5.3488612926	5.5833143814	5.3288454108	5.5126872276	5.6593651414	5.8332621054	5.6447990966	5.6166684844	5.5681671986	5.6681922816	5.567079189	5.5975146368	5.4263092192	5.7265342898	5.6295287094	5.5515989578	5.8015123564	6.0670559362	5.5685530898	5.598748652	5.640309982
ALDH7A1	4.17890072066667	3.921400953	4.21965347633333	4.153440156	4.08468456066667	4.424824045	4.56757777033333	4.77997476266667	4.163726632	4.21553336033333	4.15427702133333	4.21162009	4.43961674866667	4.03881598066667	4.26627325733333	4.294261436	4.30770048666667	4.61511240166667	4.13519598433333	4.254914114	4.370826548	4.337045914	4.31987613	4.27323346633333	4.05079193466667	4.33969383966667	4.059019907	4.098118851	4.128584408	4.36027377266667	4.18391440533333	4.10423412633333	4.34934163066667	4.37845788766667	4.21187735433333	4.13254880466667	4.09775010833333	4.38125985466667	4.197822517	4.17964531133333	4.111380703	4.25373459133333	4.13369094166667
ALDH8A1	5.234007207	3.835013751	5.107907561	3.963618948	4.281934761	5.039835442	4.536580142	3.708145986	4.983452277	4.339877876	3.839830978	4.861912745	4.225672608	3.855645751	4.293014967	5.161106859	4.513599194	5.657140992	3.850721927	4.065586365	4.619360357	4.788821628	4.589399004	5.808070263	4.490197915	4.015699452	4.730219436	4.805932226	4.22224246	4.086860413	4.051609374	4.984791353	4.361918393	4.721799667	4.706099961	5.400063167	5.502362673	4.837341285	4.22041819	5.465632553	4.510241084	4.754366701	3.799995585
ALDH9A1	9.876058607	10.10249872	10.05345203	10.38615838	10.2644692	10.09111298	10.00590401	10.1923351	10.06588985	10.17421383	10.15457363	9.854561388	10.09558241	10.12266133	10.05535372	10.10872937	10.14038019	9.993122114	10.16226903	10.24619745	10.22754718	10.09610561	10.23756244	10.34914133	10.02121089	10.15650229	10.16720613	9.80314511	9.968316804	10.10555752	9.91372105	9.754673506	9.785314043	10.01674223	9.969113156	9.871357911	10.05400788	10.02168264	10.10173274	10.04020121	10.04322592	9.729770267	10.312242
ALDOA	10.875974237	11.0988476246667	10.962784478	11.301445561	11.0633618063333	11.242143822	10.9502768956667	11.084422721	11.0847336023333	11.1636922963333	11.0069219713333	10.955429424	10.9902192023333	11.303133689	10.6811913093333	11.125353525	11.0394580023333	10.9593119396667	11.2420561246667	11.1419801193333	11.0583139226667	11.0854194456667	11.226638089	11.1610222693333	11.3658900596667	11.144208671	11.2709045313333	11.1608703506667	11.2751759273333	11.3920134273333	11.240163215	10.3275997013333	11.1392267943333	11.1964453073333	11.28058298	10.9618008886667	11.0864912526667	11.2055303776667	11.2149419613333	11.0591977093333	11.15110193	11.0466402496667	11.4097459733333
ALDOAP2	3.892553927	4.264700784	3.95858033	4.389416421	3.965496006	4.089988407	4.394621227	4.447984916	4.298309093	3.75132372	3.944665638	3.939952462	4.198483735	3.889388251	3.847201765	4.069627136	4.209222874	3.871541897	3.5526391	3.909240536	3.947194061	4.106136431	3.896435834	3.939530094	3.970029034	3.965779279	4.249707512	4.163097439	4.108504047	4.013224455	3.891128633	3.928255612	3.87623087	3.863142614	4.109662493	3.874101347	3.78492519	3.932083251	3.913883541	3.714508831	3.937600093	4.292870685	3.906589521
ALDOB	4.05007829444444	4.24933595344444	4.02951303744444	4.13143550622222	4.02170665122222	3.99490281822222	4.15507676888889	4.11571300455556	4.00997571266667	4.06689178066667	4.04160190177778	4.01636899233333	3.98050226666667	4.134260805	4.11141648111111	4.09014627466667	3.97091420488889	4.099556812	4.10522277422222	4.01893414433333	4.06609853677778	4.02350476888889	4.216293446	4.04012685511111	4.07672834388889	4.18545749866667	4.10823825888889	4.14009783988889	4.15135960355556	4.03876356788889	4.130339369	4.00159644244444	4.10750546077778	4.04073148577778	4.116781562	4.04149252588889	4.03386646011111	4.03081326877778	4.15527059711111	3.96225801577778	3.94806768755556	4.187575803	3.980632907
ALDOC	7.640266264	7.477919244	7.405593383	7.896836746	7.640618284	7.784859501	7.697533952	7.811233431	7.619347297	7.497624841	7.457540404	7.558221852	7.766768849	7.831573759	7.430821568	7.410428476	7.999549966	7.574261422	7.593381931	7.660609315	7.862558534	7.671740605	7.387988731	7.547382394	7.99018045	7.648550614	7.82987943	7.487248727	7.565887565	8.091591048	7.881453509	7.697855591	7.503796857	7.532568789	7.483002139	7.498394083	7.650477306	7.665047015	7.821736431	7.80219942	7.355749913	7.735304612	8.045727422
ALG1	5.80206145	5.768001136	5.827390573	6.136618781	5.736754518	5.733003843	5.424712115	6.270146564	5.650293332	5.763043454	5.535986328	5.80780085	5.515479966	5.864228982	5.604781144	5.82757005	5.534526713	5.82779685	5.737473139	5.995689064	5.502929084	6.164816467	5.704359645	5.974793814	5.980779627	5.422584356	6.058326305	5.608325722	5.639371686	5.446846937	6.024289838	6.052595665	5.894884146	6.04785748	5.549912569	5.665733523	5.756623846	5.751729242	6.238775212	6.044532228	5.817113954	5.596985576	5.890480304
ALG10	3.932261247	3.9897885415	3.9010365165	4.0212383455	4.0351260775	3.883558538	3.8846080655	3.863332996	4.0785496585	3.7732017285	4.1035528175	3.7839586055	3.6926801915	3.89338597	4.117268599	4.1947400645	3.773642492	3.9168352845	3.611342148	4.0171593565	4.096517214	3.949336676	3.888635953	4.231973364	4.0213869635	3.797580187	3.722267477	3.954617248	3.6899934075	3.918377863	3.8308944265	3.8320830795	3.821293567	3.701319494	3.909227337	4.1752544465	4.25268986	3.7949373825	3.736749641	3.860540295	4.041944627	3.8325071055	3.9801899165
ALG10B	4.43633407666667	4.33334751666667	4.69319936266667	3.85233597766667	4.53431557466667	4.122541385	4.45395446566667	4.232818916	4.244657195	4.061255434	4.61886518833333	4.27922617466667	4.33482691733333	4.295378547	4.55647678966667	4.18564555666667	4.58779239766667	4.69389827166667	4.46559223566667	4.62260686733333	4.345242016	4.35297230766667	4.10004859466667	4.57718376133333	4.12783293666667	3.962403853	4.17456376066667	4.21228141966667	4.020013894	4.608448636	4.37407755433333	4.66762878733333	3.853157688	3.84418978233333	4.52743795633333	4.781614127	4.596634801	4.30571296233333	4.61441539033333	4.920287662	4.683379393	4.000871514	4.404396113
ALG11	7.479980329	7.4656224185	7.7235644685	7.3206050945	7.5479276205	7.4237059635	7.161690615	7.4603421045	7.4360949805	7.4616426545	7.276049248	7.328134884	7.292534991	7.3659787595	7.3965133195	7.4415193805	7.4650777135	7.22130326	7.2111642735	7.379739316	7.3090470355	7.4583684395	7.1298881365	7.39466594	7.1340394335	7.3106659365	7.10027943	7.2874905625	6.9099292335	7.2940096025	7.030608242	7.349533766	7.296516934	7.3489645615	7.030268334	7.632904347	7.4460387155	7.350090498	7.3333526255	7.472687649	7.304718376	7.2405931315	7.4851621525
ALG12	6.2790201	6.298789251	6.505839158	6.610974895	6.702203525	6.710442911	5.817240293	6.01189698	6.858605472	5.91170306	6.139579045	5.653944356	6.464708211	6.289640649	6.061107975	6.056145379	6.079176379	6.37559892	6.516831837	6.592651822	5.679971199	6.389930942	6.577527292	5.834181811	6.147428729	6.545509203	6.271240861	5.967315831	6.543698052	6.567634668	6.440229485	6.289359834	6.255072079	6.331780033	5.923583381	6.284184093	6.27727675	6.554609281	6.337720806	6.47705461	6.476194145	6.535968538	6.49881774
ALG13	6.572041729	6.2840918236	6.4721061224	5.9788429152	6.391711339	6.310699359	6.3116238504	6.323639582	6.4134660168	6.3228688272	6.3582249756	6.5162897406	6.2765429294	6.1609646446	6.9157152228	6.1397314812	6.29483229	6.3809787338	6.0710302326	6.279038803	6.0912171202	6.3087830312	6.3605212392	6.4438954082	6.0975096058	6.4408347688	5.9290747538	5.9832127054	5.811960366	6.2111966204	6.1603970274	6.5281023314	5.850725581	6.0905648856	6.1631054948	6.6784216242	6.5394776372	6.4705560404	6.3629617526	6.4218582182	6.408461741	6.0615537746	6.3893809482
ALG14	5.1584123665	4.935943729	4.977265628	4.882871739	4.739387722	4.9962727395	4.713631527	4.875319781	5.142400522	4.698169836	4.93269298	4.925556987	5.1557796185	4.8502122905	4.966421098	4.8538431525	4.7495132695	5.144169922	4.672152516	4.8327818945	4.765879858	4.898407232	4.730842816	4.7295749345	4.865886817	4.956250598	4.5625490505	4.538070638	4.8008862005	4.800805022	4.898242087	5.222623255	4.693320355	4.8478343555	5.157487892	5.2662563065	5.121743597	4.915989509	4.794278243	4.926290548	5.1718483315	4.746331436	4.5805500575
ALG2	6.9941712325	6.8269461285	6.8065748975	6.967800283	6.7564488915	6.760523497	6.781753727	6.6546182745	6.8437400005	6.862685391	6.788390429	6.763212775	6.7239449395	6.83546554	7.0707170565	6.562881498	6.5959050815	6.7700242415	6.6917268975	6.806232598	6.6526150995	6.812574238	6.781492212	6.8814454465	6.9240916115	6.853996208	6.776864345	6.538556124	6.5768547535	6.858913037	6.760996712	6.700086757	6.589937632	6.4158155955	6.8034436605	6.968185199	6.81782677	6.774112908	6.690045062	6.9053591685	6.814349374	6.610549377	6.805641521
ALG3	6.932114669	7.030304895	6.86183996	7.127610023	6.994161848	7.233925299	7.205576766	7.36363114	6.867585813	6.883065091	7.056598062	7.026028925	6.925025965	6.827158078	6.558598957	7.079708884	6.911237932	6.944997336	6.826473516	7.136570617	6.866672152	7.023578751	6.972307987	7.11417185	7.018229597	7.025565708	7.230297816	7.040065978	7.140169606	6.931228846	7.157527519	6.959544835	7.241890402	6.963713235	7.130832128	6.961052445	7.075747645	6.815834521	7.055465916	7.05339841	7.015921118	7.06184008	7.05389958
ALG5	5.65558532766667	5.49876543266667	5.63347179033333	5.411851679	5.47694257466667	5.37823944333333	5.54687087666667	5.64993471366667	5.52383438	5.49958175133333	5.51221976766667	5.62735068366667	5.67298157233333	5.41080907333333	5.278677043	5.36632765633333	5.39985610666667	5.49713321433333	5.568160351	5.507191676	5.51952122033333	5.44156687866667	5.43453981966667	5.52385486266667	5.432405242	5.48226298866667	5.367302135	5.35766814433333	5.24972113833333	5.46191087033333	5.45381596133333	5.641320688	5.51671143766667	5.559812167	5.45651393566667	5.70330179766667	5.719460384	5.39429933366667	5.19018851733333	5.40997038266667	5.563810134	4.98555083266667	5.64950904233333
ALG6	8.053498299	7.866977583	8.037119464	7.799204115	7.836306088	8.025639348	7.571664477	7.918729737	7.929411139	7.926076539	8.007662233	7.940396014	7.928503712	8.002973073	8.229756223	7.693346721	8.08964906	8.11150365	7.880635868	8.002680553	8.020031725	7.9545872	7.92638152	8.114910391	7.949330881	8.026093835	7.719986425	7.737771994	7.449580022	8.049566391	7.888141952	8.204614692	7.549755376	7.458644135	7.858479477	8.318340624	8.286492825	8.129762643	8.015271417	8.005241289	7.928151257	7.912619323	7.967556173
ALG8	7.979331948	7.822558239	8.086737342	7.92866524	7.744289849	7.576773102	7.674593312	7.794731323	7.756117674	7.705113078	7.76926295	7.82551619	7.714621492	7.723136229	7.474356327	7.96837946	7.856587957	7.61691875	7.842600732	7.964565939	7.815662386	8.087022192	7.644066807	7.959332607	7.690591675	7.488946717	7.982941791	7.631327479	7.536056151	7.939383681	7.857251085	7.957382233	7.893156496	7.927253593	7.693900598	8.034998069	8.110592044	7.709454537	7.904475511	8.083042935	7.652349359	7.674235085	8.058533027
ALG9	6.118334395	6.020373267	6.386247121	6.0431033005	5.7261028075	5.7360853675	6.0308583795	6.1258852775	5.9363198145	6.2238659995	5.886591415	5.703542313	5.943271431	5.8872126445	5.639044392	5.6955368765	6.1080791375	5.583743318	6.272487149	6.41611261	6.0346663555	6.240082193	5.8405946135	6.4733575055	5.8636137915	5.261247309	6.4318655865	5.869719528	5.673300525	6.0363308885	6.476785101	6.3908700405	5.854963572	5.853873601	6.1143455805	6.3006050635	6.2283420935	6.074157074	6.2175005615	6.3607727065	6.0270554395	6.160702083	6.269126304
ALK	5.3875782545	5.148552965	5.0510730455	5.201063666	4.946916932	5.3519882375	5.41190693	5.512884001	5.338438085	5.2579009455	5.2393276935	4.974738338	5.346786437	5.402430501	5.1444636145	5.224789065	4.8206997795	5.39942836	5.6258850125	5.2104234335	5.5129737255	4.998700226	5.25049426	5.2059482095	5.283112642	5.7309524475	5.542081181	5.04203382	5.569468534	5.3364341615	4.930376021	4.920156529	5.439709514	4.9241273165	5.0316159545	4.992637009	5.4088466385	5.1456186075	4.945548558	5.004706263	5.242575914	5.307202784	5.0326876655
ALKBH1	5.946089028	6.06333063	5.8886757385	5.911564036	5.9986611445	5.727929413	6.0287015465	5.9058014205	6.0048661055	6.1196052515	5.7801635605	5.8563763395	6.09421875	5.7417471905	6.1310908235	5.818169604	5.6797849205	5.930198617	5.9278812875	5.996640595	6.0580350015	6.2491723985	5.935704617	6.1906130085	5.829108103	5.963075703	5.898742077	5.8779743895	5.702638447	6.045407933	6.03169402	6.100026557	5.830896486	5.947675292	5.8981025565	6.16029247	6.2157345575	5.81393264	5.945157644	5.849921567	5.9725083765	5.7517418815	5.9221304735
ALKBH2	5.685023434	5.562112541	5.811368202	5.566761301	5.406043231	5.47781484	5.659401908	5.026742661	5.94324221	5.88597663	5.41873755	5.394619452	5.600380117	5.587951386	5.511129788	5.660419445	5.954765615	5.755552899	5.463767248	5.804436108	5.670753352	5.955002662	5.372059583	5.664007583	5.28077646	5.426408584	5.383685089	5.769685551	5.517855388	5.797960274	5.695924999	5.866564995	5.720117435	5.864067499	5.52330635	5.664879769	5.590504463	5.405759034	5.937512076	5.658885903	5.769998225	5.343877208	5.648733172
ALKBH3	6.939768712	7.142490371	7.224778255	7.170815264	6.428068196	6.625320169	6.698529878	6.698828455	6.895435405	6.883199703	6.892937771	7.11657055	6.773913071	6.817519243	6.694751784	6.643055533	7.09345704	6.998925169	6.887695337	7.120892549	6.769666475	7.115940537	6.837633694	7.124379964	6.769818143	6.863696702	7.018090792	6.635285317	6.784675598	7.073407616	7.291651099	7.357612281	7.030245102	7.26609389	6.827846257	7.277071948	7.240549425	6.941318707	7.141167094	7.097720719	6.858230155	6.967052415	7.192001373
ALKBH3-AS1	4.3033807795	4.042672436	4.0670125805	4.14898938	4.080897807	4.4048436755	4.362921271	4.211845622	3.9818143905	4.2320088635	4.050259447	4.0948407475	4.399555338	4.1436112235	4.314764359	4.271028291	4.282332836	4.213192108	4.263451216	3.9862128125	4.2707116065	4.181225474	3.999807319	4.2902393595	4.334955865	4.241605431	4.1676979225	4.2937146045	4.1455593715	4.213084209	4.270320006	4.055778828	4.3362869725	4.066237758	4.2395200675	4.119614555	4.051749308	4.137999399	4.0562702695	4.0970260325	4.085080001	4.194577565	4.0752619305
ALKBH4	6.238169389	5.899727297	5.925746301	5.75221258	6.050369549	6.02307606	5.70737069	6.130281155	6.046851528	5.80390142	5.980709871	5.722178558	5.924836723	6.132338475	5.701180864	6.262697056	5.584934536	6.114562786	6.184692347	6.130183562	6.016450664	6.109691943	5.775108188	5.811296319	6.169754773	5.733040888	6.226382156	5.726340052	5.47366671	6.184623014	6.084800562	6.055945558	6.230231383	6.172409207	5.704314569	6.382541444	5.96637877	5.914597331	6.084604992	6.416289982	6.063651164	5.824733969	6.192328974
ALKBH5	8.12445201066667	8.08692183933333	8.213313369	8.18272535766667	8.20102862233333	8.08972587666667	8.07852452766667	7.819684841	8.12702384966667	8.04355338666667	7.99130019533333	8.24498064366667	8.046802068	8.03256853533333	7.990391392	8.20689910533333	8.00580079766667	8.098279416	8.14168963933333	8.22693034333333	8.08941785833333	8.25918578633333	7.962789072	8.17745724033333	8.071929898	7.94115334166667	8.37083907433333	7.98657495133333	8.177052098	7.964691692	8.04696877333333	7.980558387	8.08848181033333	8.03519023033333	7.90642742733333	8.04602587866667	8.24107163466667	8.07231444833333	8.18843616566667	8.167484466	7.90781402666667	8.05184407666667	8.22803131033333
ALKBH6	6.881830232	6.717116952	6.947980423	7.139764303	7.164516797	6.851576623	6.881746863	7.043791888	6.916317413	6.953292727	6.798238892	6.688791166	7.021027564	6.979767609	6.685980256	7.04474699	7.062641263	6.958427307	7.13576241	6.987870656	6.842716046	7.226540375	6.866632826	7.083429202	6.934870204	6.731259964	7.160833619	7.166198586	7.09610225	6.968831016	7.390925492	7.323652714	7.162776907	7.365463427	7.093622718	6.912700383	6.994051316	7.038659939	7.280438029	7.222623085	6.827265656	6.994718275	7.119439969
ALKBH7	6.53162839125	6.47208208625	6.4169983935	6.598462852	6.32588239775	6.19267318875	6.4459415835	6.46479762225	6.45057118625	6.49914565425	6.44774931175	6.4587175885	6.39359955925	6.6122000065	6.342096416	6.45101091675	6.67632837825	6.607189761	6.51466606525	6.47931887	6.42644179425	6.4212594345	6.29324042725	6.461215319	6.54386350025	6.37344251925	6.37316688025	6.3454247655	6.578871466	6.820662024	6.54185831775	6.56101842275	7.05150902425	6.84046752075	6.52434574175	6.5854020015	6.50683537275	6.339949246	6.506395168	6.5646194845	6.360285916	6.35126486775	6.5824469435
ALKBH8	5.334351809	5.254584551	5.457819244	5.1847627865	5.413679101	5.0010448275	4.997987398	5.171184867	5.1398611935	5.2069784525	5.077299067	5.122295425	4.6474086445	5.12342605	5.399408533	4.6901347735	5.2136918985	5.060504846	5.0232071585	5.395512494	5.031463785	4.898458066	4.9529513635	5.0852577715	4.569562684	4.992657362	4.850345149	4.894376149	4.8350872765	4.9384354735	4.648966648	4.910850099	4.7917573525	4.962171062	4.8027571355	5.3482677385	5.2348142255	4.7214971895	5.112954932	5.1516396965	5.0367654395	4.892607772	4.9583681165
ALLC	4.743754299	4.532824235	3.973966414	4.435078822	4.501176255	4.57373645	4.89261952	4.137241544	4.626843699	4.559580259	4.191103697	4.390644302	4.653282435	4.684992184	4.619461239	5.136773869	4.891762784	4.56370725	4.645664612	4.206477112	4.006573237	4.389501392	4.698980426	4.410142451	4.252454282	4.280699256	4.669068827	4.35767943	4.51481626	4.574448819	4.549220281	4.373193949	4.266510472	4.599466164	4.659886384	4.075191033	4.586830752	4.360749816	4.341875388	4.502728599	4.339943322	4.187710684	4.47717029
ALMS1	7.39372174133333	7.490220569	7.50077860533333	7.476257649	7.58365494566667	7.599484212	7.51957282	7.160913621	7.72753729766667	7.601549727	7.52102284433333	7.14202440166667	7.627737859	7.565606777	7.31147056466667	7.60046026833333	7.698124586	7.13120586466667	7.78993948566667	7.80281829466667	7.518971249	7.84874233633333	7.30568216366667	7.56143341866667	7.48876522733333	7.335927361	7.81535636966667	7.80844957133333	7.492844957	7.51228649533333	7.71032115333333	7.90636704533333	7.362344717	7.64964160066667	7.508408054	7.78140532666667	7.448597772	7.66099013466667	7.66427119733333	7.84443914666667	7.43735446266667	7.58642008366667	7.60664123466667
ALMS1-IT1	4.534280389	3.993956303	4.311714296	4.182402722	4.334283052	3.980892973	4.389711941	4.190244124	4.104186976	4.069705642	4.156263833	4.426439682	4.104387887	4.076698787	4.512155887	3.884192121	4.617240713	4.094359207	3.858399804	4.050050464	4.332787902	4.42814518	4.352293864	4.305022426	4.529299277	4.16176043	4.226843617	3.959788301	3.759063898	4.074318732	4.216062502	4.216359299	3.898000854	4.085529417	4.314507904	4.239402879	4.366414945	4.224553308	4.254047981	3.973257593	4.306303428	4.334223258	4.067997671
ALMS1P1	5.555425257	5.464344565	5.673827421	5.30010531	5.691904993	5.628220847	5.800421371	5.395575989	5.686583717	5.473588833	5.37103305	5.754632871	5.864374261	5.708980544	5.766964392	5.782439485	5.458214616	5.496799309	5.317104866	5.456398815	5.551228468	5.624368109	5.715852368	5.093780258	5.369900657	5.836585144	5.502329359	5.327723105	5.953742467	5.600286107	5.460265723	5.255333748	5.846670828	5.932852015	5.723054142	5.394657797	5.454498707	5.646232175	5.585118049	5.514010654	5.506999768	5.913435007	5.772642901
ALOX12	7.358307757	6.887383813	6.502682214	7.05600901	6.682633956	5.373475474	7.170290315	6.776244728	6.677787201	6.246734397	6.642093636	6.258372796	6.729610175	7.122241473	6.731262418	6.992125699	7.784411232	7.554104753	6.380406263	7.210456607	7.435752779	6.937152435	6.147713153	7.3715244	7.54763406	6.84923308	6.855831662	7.796858644	7.706506419	6.351189605	6.675011598	6.460795826	7.134681379	5.806844526	7.708723635	7.434245764	6.610932936	6.335651092	7.196987021	7.035334236	6.2406409	7.751687528	6.577998238
ALOX12-AS1	5.483025364	5.7084065225	5.5301157265	5.7665310755	5.620673528	5.7645781855	5.6874076495	5.722979949	5.5793228775	5.696907455	5.562749761	5.5208023505	5.7939763285	5.6975691945	5.705217675	5.5486401965	5.7167416155	5.4426885065	5.772875016	5.657882325	5.573873685	5.5580709855	5.6411877835	5.6757228585	5.712689162	5.6042251925	5.7160798805	5.5944825095	5.597133142	5.8442822295	5.689401164	5.785499267	5.7369333795	5.723277435	5.6698786195	5.575695859	5.729725224	5.4852941355	5.9346349475	5.455324985	5.5375620555	5.7657559295	5.608371754
ALOX12B	4.304359858	4.893555156	4.34543106	4.646306512	4.719346052	4.299088286	4.657627465	4.310398134	4.452089214	4.582972735	4.526288438	4.649438791	4.299568422	4.3533525	4.399241277	4.191979985	4.08934128	4.354905251	4.320545484	4.487988754	4.006983021	4.682451118	4.302402824	4.33207731	4.408237953	4.32150418	3.773090246	4.524569615	4.919148139	4.210947273	4.280915215	4.494199903	4.115786655	4.47351459	4.253431136	4.369734271	4.520631803	4.040407933	4.532865453	4.420928815	4.308790604	4.273769224	4.343181974
ALOX12P2	5.692131761	5.862216473	5.422015795	5.807342964	5.791981076	5.515862327	5.624852703	5.811224324	5.506001849	5.596008752	5.754773748	5.981809885	5.732253438	6.166749116	5.908499064	5.843206826	5.783737948	5.34233992	5.970272473	5.490598182	5.748178563	5.640678254	5.725651439	5.728422224	5.808128676	6.173490864	5.372746766	6.009630137	6.146706156	6.000627858	5.883630413	5.783956697	5.923974202	5.606461469	5.782276999	5.574620813	5.680928113	5.508677116	5.984581479	5.679522179	5.446517119	5.75207325	5.644992014
ALOX15	4.824883086	4.411254541	4.840611804	6.035701246	4.559285134	4.906944487	4.728683276	3.755870331	5.291644135	4.701032577	5.201076805	4.736198626	4.776914901	4.647298674	6.265876439	5.73276087	4.515406256	4.745565266	4.971113896	5.337567673	4.293827396	4.907311574	4.244368279	4.256547685	4.347456251	4.659568872	4.51630356	4.707403658	5.281804875	4.491562099	4.907875048	5.69905192	5.623352822	4.903956788	4.407643735	5.00885261	5.497242687	4.850054222	5.534336136	5.775570418	4.291294823	5.012438447	4.466308661
ALOX15B	4.9022922765	4.6646621175	4.8831742095	5.002776283	4.9949405785	4.7380600955	4.986600775	4.4648649995	4.8242650645	4.7037993025	4.856986233	5.0069602235	4.7866259865	4.925518878	4.9444811645	5.0388869305	5.0493440315	4.867379108	4.7719643225	4.902371773	4.9235147	4.927393511	4.750047149	4.9925067215	4.9327719345	4.9042568845	4.865165518	4.783911597	5.044992118	5.0223600555	4.9186869235	4.9214393635	5.130521057	5.319527422	4.7421029725	4.9242387515	4.7372549545	4.976276788	5.028202396	4.905072853	4.7895640545	5.03372828	5.03588418
ALOX5	8.1392689245	8.58198022725	8.0886361365	8.623329926	8.28015175025	8.9423314855	8.56561779375	8.308201675	8.54922855075	8.7814213115	8.58499651875	8.69108583925	8.771417882	8.84622078825	8.28145580175	8.64274494425	8.17025230075	8.56412808575	8.74909622475	8.49542519925	8.4600064095	8.28337222275	8.731037287	8.518395023	8.83318855125	8.68741128075	8.3974180675	8.60893473725	8.56027656525	8.811200739	8.67721965675	8.43124375525	7.92541468525	8.55463727825	8.9681409465	8.18222069025	8.1686230105	9.009894108	8.60534297425	8.3618268145	8.6810749465	8.6526124035	8.802969314
ALOX5AP	11.76165432	12.12828265	11.58783816	12.32096129	11.86941966	12.00847319	12.0906653	12.16499755	12.00955031	11.91881317	11.99338413	11.94095196	12.53989117	12.41729433	11.69417086	12.20457157	12.00973856	12.16999121	12.05662985	12.16737116	11.92726322	11.9701101	12.12589234	12.16091493	12.39710967	12.67121878	11.79943751	12.06586906	12.12047394	12.51335441	12.1935179	11.92299019	12.00927322	11.73877367	12.31847455	11.89668232	11.6207386	12.06108311	12.26634716	11.98055768	12.18017818	12.15059606	12.48431146
ALOXE3	5.0901172975	4.7924019045	4.7277949775	4.6514167745	4.662025139	4.764025897	4.671428354	4.536849429	4.730138811	4.721212319	4.3824731085	4.5301754695	4.409813428	4.673045889	4.543025598	4.943285328	4.6938921085	4.718514166	4.7346586375	4.687101801	4.8132295425	4.6160312475	4.6596497875	4.754530806	4.7683660655	4.642387315	4.7487399175	4.4192519565	4.7415346635	4.527022297	4.8711955965	4.4790549845	4.6913794505	4.377755083	4.6030634885	4.6510725825	4.309422055	4.499882956	4.72408504	4.492613897	4.641976343	4.7541602575	4.3998595175
ALPI	4.702455879	4.354110874	4.2825048615	4.1633905845	4.4280754645	4.216097062	4.422891245	4.55586618	4.394668187	4.5606417425	4.42160858	4.479698888	4.224014637	4.370877107	4.400038407	4.4732580095	4.4744861975	4.6987191425	4.3643031125	4.288675592	4.2407944475	4.400771753	4.346760494	4.5572375735	4.5521383745	3.974012129	4.4291507495	4.480616699	4.501947987	4.317793023	4.429166309	4.4671323285	4.4619511135	4.58722655	4.5574816255	4.320268866	4.305717553	4.490228781	4.2571721945	4.243771515	4.354314753	4.6047527215	4.682578421
ALPK1	7.66484695025	7.62519448925	7.83061802775	7.75622751325	8.116949645	8.5580553165	8.45189889075	7.63013467475	7.9987386975	8.459981818	7.987408097	8.35119081925	8.32770886825	8.29009346675	7.54906032925	8.250263704	7.61591646775	8.23227051125	8.19699596225	7.787388474	7.58143955575	7.80742982075	8.053860502	7.66522499775	8.33054968125	8.110019174	7.814375373	8.38361964325	8.0759035405	8.1034152305	8.17944348125	7.80075463325	7.737192957	8.4380168005	8.29990330475	7.77281143375	7.62711331075	8.46181423725	7.71966409625	7.68189519775	7.91693541025	8.37902730175	8.23279460475
ALPK2	4.047412994	3.835856669	4.105500801	4.390953489	4.06663636	4.14614773	4.196463423	4.313262555	4.0466592545	3.9822616015	4.163469715	4.0216368705	4.159742031	3.9885410605	4.3056512065	4.3690109585	4.067666816	4.2948288865	4.3369055645	4.1964436105	3.903081421	4.1930012845	4.2180390475	4.2403198625	3.9073708135	3.835922142	3.9559585575	4.089359199	4.0486843085	4.0650973555	4.126089649	4.26564141	4.2481032635	4.183130976	4.1423653195	4.120007141	4.0594916255	4.177287334	4.1608993125	4.017630981	4.064170562	4.0563297725	3.916325932
ALPK3	3.884981905	4.198451781	4.3086190925	4.2266148555	4.4638347835	4.244550627	4.5896298985	4.275102153	4.291865087	4.3734413255	4.3514094375	3.9933677875	4.202706708	4.228890604	4.4454095645	4.2534704435	4.3120465835	4.219098307	4.2381586845	3.9484979955	4.3201092345	4.2677609445	4.255817218	4.1426807565	4.095589226	4.333848813	4.2144855345	4.4358511765	4.268679417	4.370632238	4.246733092	4.326794833	4.1234257975	4.3965983655	4.4478867165	4.032884007	4.0516503495	4.33491156	4.1729707335	4.2623321635	4.2550613875	4.415763295	4.3924172175
ALPL	5.870773153	6.2118955125	5.7780751825	6.0942002065	6.439030604	7.363806889	6.735135303	6.70482221	6.847387046	6.357145144	6.662098381	6.475055951	7.1201106575	7.2812914415	6.3464056425	6.600435078	6.618406353	6.625981548	7.4057340875	6.411697757	6.7477098145	6.362445965	6.86593824	6.6394887215	7.0465169595	6.7234262525	6.2391807115	6.2178827165	6.4945263105	7.021999013	6.896933214	6.17519958	5.9224477005	7.358056874	7.477663921	5.628388367	5.679094488	7.574734389	6.422459256	6.198550319	7.001497616	6.354308987	6.9126075945
ALPP	4.745565453	4.555412479	4.485413257	4.745895915	4.928239785	4.448483261	4.417479964	4.782095167	4.597307782	4.766714973	4.722999134	4.26509212	5.145715378	4.462878309	4.510846467	4.604617484	4.938925651	4.425186335	4.648498786	4.525138527	4.38057406	4.429646534	4.930012956	4.701943349	5.004726297	5.259260762	4.636872447	4.634426904	4.649981764	4.55047366	4.397834869	4.598142521	4.47941181	4.562538301	4.800731953	4.520505	4.505731707	4.56818718	4.52496601	4.363595061	4.80695521	4.401406339	4.303270956
ALPPL2	5.53675625733333	5.25382024	5.26757662266667	5.601438445	5.526943402	5.25668352466667	5.25406855633333	5.09967180866667	5.552794832	5.64074093466667	5.59998602533333	5.441887452	5.23752214433333	5.31842251	5.231942175	5.38766690033333	5.56534540733333	5.44982972266667	5.44776240266667	5.28234073966667	5.30553234066667	5.283027859	5.37450609	5.21507125366667	5.40517942866667	5.501870873	5.37562119933333	5.40464717433333	5.17721139533333	5.29650766066667	5.16854277066667	5.31554791066667	5.32557076533333	5.446216799	5.41425724833333	5.249038192	5.281533422	5.28849650066667	5.11080577133333	5.17860066733333	5.212733948	5.30274129466667	5.42059124533333
ALS2	4.2063977536	4.0347003618	4.1802969158	3.9759636156	4.1608915694	4.0141716666	3.884069749	4.076489282	4.343193047	4.1182019352	4.1182257752	4.1130013758	4.1136342	4.1535699194	4.2827736856	4.0959426508	3.994676658	4.0873112736	4.0946128512	4.2350697596	4.1367044738	4.1316557482	4.1304424084	4.2448727526	4.1897044328	4.104817846	4.0692685022	4.121960887	4.1770216852	4.03596177	4.0096631434	4.1717758668	4.0142612492	3.9519676218	4.0653580052	4.1798684966	4.2550901526	4.1067259856	4.2070764992	4.1992343246	4.1633659972	4.2004048526	4.1483316226
ALS2CL	5.736200793	5.71029459933333	5.66082189466667	5.89096403	5.65103022733333	5.71020001533333	5.96427855933333	6.04535685466667	5.95534399433333	5.829026334	5.96081144266667	5.67566995033333	5.773602986	5.64357196366667	5.62831163133333	5.72710154366667	5.94939794733333	5.716144327	5.82657203633333	5.76716813566667	5.88171412066667	5.79293895466667	5.77573401133333	5.98291448766667	5.75410994466667	5.77236540866667	5.85082588633333	6.021006608	6.116624876	5.91120358866667	6.09838869066667	5.83441862866667	5.65792250266667	5.88700861266667	5.53984752966667	5.78067216466667	5.659650461	5.92536379	5.80508349366667	5.88935526	5.625701402	6.09791076	5.772344769
ALS2CR11	3.26164079066667	3.236794958	3.2700594005	3.22037813516667	3.16362997866667	3.226605889	3.2821617345	3.54735183666667	3.30186426866667	3.34484371816667	3.14138086016667	3.241262808	3.24879590483333	3.27058629883333	3.31973278466667	3.30271016783333	3.26047061883333	3.17040189316667	3.239541778	3.2417880055	3.15472066266667	3.12172919916667	3.31743446316667	3.27106390233333	3.14526921433333	3.20776002066667	3.19852148716667	3.2175676865	3.39053037933333	3.1340495455	3.28509668233333	3.19700567166667	3.25167030366667	3.28063761733333	3.2057538695	3.20541007583333	3.25540743016667	3.22730535233333	3.24530657066667	3.15195776816667	3.22497352666667	3.26953420166667	3.17624196866667
ALS2CR12	6.954120333	7.021982304	6.618422702	5.9779335455	6.291193946	5.5976607675	6.4208477265	6.293188536	6.470522885	5.6473145735	6.699495743	5.944903329	6.339425564	5.992810449	7.5241819575	6.622986438	6.319581341	6.6967311415	6.348455314	6.365833566	6.576485197	5.5972011085	5.41426283	5.7028442375	5.5787401135	6.247346196	5.9942450405	5.6483941745	6.1334144905	5.6638843945	6.2195538245	5.9122549875	6.1128572225	5.3943654365	6.0308522585	6.9858382475	5.665575565	5.3771689135	6.490072184	5.953142144	5.698175848	6.2075913765	5.535122647
ALX1	4.442632016	4.149094314	4.061628431	4.685660843	4.592263811	4.040305822	4.310942232	4.049239111	4.204440393	4.312761246	4.233952483	4.220097235	4.165548908	4.149691073	4.294384276	3.970004592	4.240280612	4.408969381	4.177825586	4.05747657	3.790065483	4.189247181	4.205995816	4.108434307	4.421594085	4.27979203	4.339778322	3.986154715	4.129850606	4.35181944	4.108087561	4.126432576	4.477151251	4.492909158	4.10877895	4.100585684	4.074000582	4.185464965	4.007068042	4.015605665	4.065598304	3.800971713	4.108246277
ALX3	4.416129421	4.557801212	4.541597463	4.705134151	4.678512034	4.849950891	4.398672883	5.215251057	4.849537577	4.45955946	4.784494622	4.609090403	4.65589049	4.122158353	4.293404178	4.24974477	4.552447319	4.545980744	4.243272004	4.475995748	4.764509761	4.450284399	4.884755274	4.375148099	4.273347938	4.792917268	4.81348694	4.591070569	4.32324995	4.561515034	4.602415661	4.664014516	4.588450101	4.897449708	4.442229498	4.59733139	4.500336558	4.938579656	4.278460794	4.207259946	4.717787453	4.341237701	4.564464213
ALX4	4.178962443	3.893383737	4.448004106	4.528926714	4.357819246	4.29972419	4.426125773	4.322434108	4.459214859	4.221718471	4.422740016	4.060657629	4.033863682	4.019532047	4.057296942	3.998651569	3.871399405	3.791700497	4.402944594	4.324241721	4.002521079	4.078127482	4.329076172	4.171134744	3.990873766	4.289339983	4.802725261	4.127225474	4.158652981	4.201693156	4.296822301	4.277792024	4.609595962	4.547713575	4.46287023	4.417594155	4.101859263	4.2392383	4.480644143	3.928208285	4.313924726	4.010246692	4.430271961
ALYREF	9.0548152355	9.175546221	9.2559830455	9.392962647	9.410653277	8.8978071745	8.8724112985	9.084325694	9.0866076315	9.1592380495	8.6711196025	8.5458984835	9.0244054635	8.938124103	8.346912862	8.75500953	8.917658895	8.5740715045	9.0076483935	9.1040247435	8.8527042625	9.18568199	9.1317050635	9.218957127	8.997749708	9.048250672	9.3723246845	9.0078708395	8.8926481085	9.3639889915	8.995043291	9.0564835975	8.9539283605	9.108786387	8.836722017	9.2070269365	9.382642912	9.037210938	9.076173153	9.2666427735	8.97568459	8.83941798	9.4004714125
AMACR	4.07402951433333	4.13060577633333	4.26051175933333	4.29818623666667	3.992683175	4.279640487	4.181955789	4.22002450133333	4.267186526	4.234822433	4.103406225	4.14344814533333	4.21817589966667	4.17509794533333	4.266276051	4.26618406933333	4.41914948366667	4.05318642666667	4.245715742	4.20979392133333	4.1962759	4.11344760433333	4.295873083	4.019522532	3.994747066	4.27062932966667	4.07909714366667	3.97343094833333	3.98835240966667	4.11560396666667	4.027641851	3.907306751	4.109589921	4.227041164	4.05184708166667	4.33684740166667	4.080188883	4.14188173666667	4.147896038	4.17721939933333	4.13657271633333	3.93568485566667	4.26160791433333
AMBN	5.09447548	4.78836975	4.531406621	4.559759288	4.785379806	4.524108453	4.860226242	4.62915915	4.554750658	4.883062206	4.742348194	4.709344884	4.719914297	4.587188939	4.879713011	4.300774545	4.778764391	4.776244981	5.099618782	4.583022406	5.000807658	4.835571	5.170099273	4.729240696	4.484841425	4.414782639	4.981159662	4.792449626	4.892181164	4.740007707	4.546473691	4.44621416	4.594009634	4.648564917	4.704581872	4.607963381	4.480334348	4.688662432	4.268489622	4.574019906	4.450721894	4.904455642	4.795367788
AMBP	4.620326941	4.675015548	4.6559346005	4.429255135	4.768925371	4.594422913	4.440264547	4.68416382	4.8282871545	4.7010261125	4.8120048795	4.8033656765	4.522561655	4.6760170875	4.9224627875	4.561008221	4.511448278	4.485082903	4.85844588	4.4640674185	4.8004125075	4.5259523345	4.613858911	4.619639615	4.6537474365	5.0556917155	4.6061741325	4.6751848905	4.732183019	4.807648627	4.97971977	4.5940327295	4.57772449	4.7477884815	4.775068807	4.540882869	4.4665608765	4.660934238	4.709958802	4.4530546415	4.2462699145	4.862259248	4.549203767
AMBRA1	5.078937366	4.797537666	4.7724140012	4.9720556806	5.047551642	4.9753990562	5.0552702838	4.9909765222	5.0583836008	5.072204478	4.893912843	4.9818855234	4.9394040384	4.895244295	4.9669657268	5.0159738292	5.1039981838	4.9917942264	4.8853282328	5.1550847058	4.8977022608	5.070275943	4.8636174728	5.216520415	4.9449364688	4.8919258716	5.1543291638	4.8895803474	4.93799378	5.3408320442	5.0939749058	4.8845529664	4.7590626536	5.0952227772	5.0019740668	4.9912819298	4.9982994884	4.9888881114	5.0771004592	5.0833354886	4.966812569	4.9523305658	5.0244407686
AMD1	9.1830138535	8.9397340785	8.966959394	8.88745297	8.8904132355	9.054948362	9.167927425	8.8447632095	9.1662461075	8.822675871	9.27339734	8.8346867355	9.2209668165	9.388645081	9.42868506	9.067251804	9.044310373	9.1595255695	8.9395629355	9.363733653	9.4985924325	9.0268153665	9.262169538	9.1411679645	9.450100155	9.4768153255	8.8965519245	8.962649125	9.129942555	9.2534169415	9.0180969875	9.1122845475	8.9117171875	8.752114914	9.0437583325	9.3716360075	9.013727133	9.2866716675	9.2966625735	9.085879883	9.0945526705	8.818817175	9.4165307625
AMDHD1	4.339492878	4.336219774	4.396861982	4.692561277	4.248368717	4.466653356	4.093837337	4.033861544	3.953993542	4.131329181	4.175590233	4.556704932	4.104123449	4.093237699	4.137254107	4.139694751	4.579394337	4.518708167	5.29781459	4.654150603	3.829703724	4.544401378	4.513554996	5.203217247	4.604984245	4.557988425	4.597452506	4.208965555	3.523959577	4.505934101	4.492904112	5.125453925	4.366894629	4.474620424	4.840568657	4.991133366	4.836764554	4.217292721	4.160684348	4.289046597	4.523165681	4.271276412	4.701111799
AMELX	4.180697749	4.150173098	3.732912442	3.83129574	3.756123854	3.734392732	3.793513148	4.344186137	3.826965115	3.455700209	3.850567089	3.92510726	3.92413043	4.289466466	3.930809206	4.304274209	4.26320089	4.140959146	3.982683956	3.754890585	3.914683372	3.783807865	4.106717333	3.707394371	3.713861728	3.706710402	3.734690515	3.876865912	3.693314135	3.713306551	3.856979073	4.032161738	4.107993677	4.156803119	4.075530158	3.819247372	3.928394866	3.575547349	4.007718238	3.674614163	3.622005416	3.894058497	3.894394453
AMELY	4.133863007	3.768967132	3.818370953	3.766358398	3.965146194	3.878911218	4.01133814	4.5121671	3.824690695	4.17644006	4.362990719	3.820363464	3.966965573	3.929271135	3.747603907	4.166109251	3.548026827	4.056422017	3.986044597	3.892868358	3.757047922	4.068976906	4.017935502	4.148367787	3.882106396	3.808032217	3.900866348	3.928992332	4.001808016	4.092997337	4.308053534	4.32644874	3.869405119	4.223417018	4.085162889	4.231352014	4.06983022	4.216635556	3.798433533	4.15937605	3.865045792	4.261861465	3.918770906
AMER1	4.202064854	4.523087226	4.529969936	4.016466397	4.503099096	4.772648144	4.395996865	4.898203526	4.240061785	4.348535716	4.441566771	4.379035389	4.198562216	4.637860349	4.65375513	3.870297933	4.134749491	4.337748576	4.717763097	4.629713528	4.175533482	4.32998943	4.372393292	4.74179008	4.006463316	4.448256172	4.531970101	4.298488739	4.709493503	4.739313237	4.131403866	4.494979445	4.712909458	4.527813605	4.590208043	4.364394799	4.149021401	4.306240559	4.608098851	4.332332751	4.373159928	4.155670751	4.63057658
AMER2	4.098168568	4.20049018433333	4.227582459	4.186736488	4.14136680266667	4.12521651866667	4.06837589733333	4.13779522366667	3.94791411366667	3.978750266	4.08117128766667	4.02598686933333	4.30903341466667	3.89696128933333	4.10032094633333	3.94987691466667	4.10132622433333	3.96710987533333	3.98678582966667	3.91343304833333	4.223889075	3.87011957166667	3.91125010966667	3.987820008	4.14039445366667	4.052198546	3.94755950033333	4.07106517133333	3.95331995333333	4.040370018	3.99690524133333	4.10955621766667	4.05299853066667	3.94685825966667	4.125919489	4.20964499366667	3.94182721266667	4.11759701166667	3.91616693833333	3.95197187866667	4.02678799	4.02568702866667	3.89478904333333
AMER3	4.606882056	4.72648858866667	4.69796396666667	4.68311637066667	4.91700234633333	4.67948042266667	4.847946433	4.909021838	4.605397929	4.78850557466667	4.76540934233333	4.916410007	4.81809605766667	4.52826116	5.02449703266667	4.715706422	4.72303127	4.62491861266667	4.81182797733333	4.76715205666667	4.79317439333333	4.74814223433333	5.05403569866667	4.62645070733333	4.88476326466667	5.03059480566667	4.71877072666667	4.81173661766667	4.80720351166667	4.83276228166667	4.87010365633333	4.947701394	5.00582803966667	4.83140716433333	4.88113046166667	4.72299877466667	4.70435436733333	4.67324874866667	4.556092002	4.56844152366667	4.60341058233333	4.83371679866667	4.803813598
AMFR	8.0396188765	8.6881082145	8.2391123795	7.919085462	8.045629534	8.370677012	8.4219358805	7.9173923985	8.1007926065	7.879103581	7.997635658	8.329371038	7.983127909	8.1833626385	9.118359859	8.334299533	8.3064636785	8.959644337	8.227104293	8.346976185	8.895777464	8.3451396495	8.2780090635	8.121041112	8.018735681	8.263622749	8.6007595105	8.534044791	8.182514403	7.9309779075	8.6231364645	8.9632721265	7.3432338945	7.637434838	8.7066969365	7.978748963	8.2804666105	8.5744205325	8.4811402795	8.591859805	8.355380493	8.665975749	8.0844909405
AMHR2	5.495747847	5.89693862	5.492101867	5.636039624	5.512654958	5.795560164	5.41427295	5.814132005	5.978478824	5.171473522	5.82123824	5.687656934	5.895514062	5.286011822	6.040487157	5.917046784	5.959120949	6.048563176	5.465011605	5.809576979	5.924835335	5.452250509	5.716622785	5.618041909	5.528871505	5.637093776	5.579555138	5.778716421	5.779747199	5.781662067	5.711299614	5.672356018	5.930735151	5.700134068	5.517649682	5.431181018	5.196643263	5.697820801	5.633505112	5.05775426	5.462238304	5.910806949	5.525124045
AMIGO1	6.663762588	7.046346106	6.566040142	7.278509201	7.006599949	6.692088138	6.889102088	7.31645203	7.085113524	7.094446703	7.148262664	6.478219683	6.709079484	7.172096561	6.414542628	6.828783697	7.500981261	7.022802249	6.72303025	7.1634134	7.019219645	7.070713888	6.143094227	6.622424408	6.661234507	6.050737538	6.494664196	6.756954646	7.082257021	6.742850476	6.728946124	7.025991147	6.742427625	6.719761476	6.251903919	6.82955239	6.696060155	6.668645172	7.115607037	6.853107648	6.091326628	6.850364788	6.787392821
AMIGO2	8.280226421	7.598632026	7.959988921	7.176804196	8.234399663	7.205095471	7.622455258	7.910269856	7.595466062	7.816145135	7.703515424	7.458593529	7.507094163	7.737539053	7.725146394	7.359769593	8.234812647	7.881518085	7.445174471	7.811485411	7.719971141	7.616411353	7.229517651	8.020256707	7.391823349	7.275269908	7.289921124	7.325246111	7.139718174	7.460050559	7.453257106	7.563743814	6.897654896	6.395372257	7.047428169	8.404797234	7.812448716	7.398525878	7.721638663	7.823926241	7.149585588	7.361375543	7.494163648
AMIGO3	6.20242100833333	6.12899138	6.452145073	6.32805953166667	6.291769586	6.32301697766667	6.19292362033333	6.353993434	6.393752455	6.52819228166667	6.16999864066667	6.26113192566667	6.333525083	6.31254390433333	6.11679302666667	6.268858053	6.22792308466667	6.22769713033333	6.29108785966667	6.39571930133333	6.303545461	6.42213903533333	6.418549206	6.10180640166667	6.35214832166667	6.32548478066667	6.47117951066667	6.37510197866667	6.36197159466667	6.39624896833333	6.450036299	6.511704842	6.44477252466667	6.19601609066667	6.408867105	6.517014691	6.312194631	6.33965928733333	6.32895904	6.34451204433333	6.21571976833333	6.39768751	6.44797895266667
AMMECR1	6.50011170775	6.242515235	6.57333903275	6.33345469925	6.24542191925	6.17744106925	6.18517892175	6.0345200905	6.35335891875	6.219375689	6.37639068125	6.10261371675	6.20858935675	6.3321610375	6.2124551385	6.395295507	6.34904008275	6.2434421725	6.4043216425	6.55346202825	6.45807163675	6.3957470125	6.11078210775	6.63140572	6.1985135045	6.14912186075	6.37140599475	6.197920576	5.99471489575	6.1871967205	6.275828668	6.4162287615	6.2495650715	6.128576391	6.055483197	6.450317058	6.78648181425	6.1998144265	6.42245765825	6.4687677035	6.14982300025	6.10216457675	6.380251738
AMMECR1L	7.811880437	7.764743541	7.811154308	7.786423285	7.824451664	7.710623724	7.738547391	7.948297871	7.784139726	7.677837557	7.875198306	7.598836138	7.665268246	7.794518956	8.036888023	7.684537973	7.695997735	7.457570546	7.738708886	7.916100375	8.071944808	7.88613095	7.737567192	8.048419686	7.724337247	7.585085373	7.788578061	7.295068686	7.3626632	7.608506588	7.547383325	7.785777978	7.244907251	7.368122549	7.508735145	8.00682482	7.722658375	7.815470866	7.925636667	7.778473886	7.775517386	7.460876747	7.719975612
AMN	5.48523292833333	5.22642338033333	5.24086615833333	5.32501601	5.033191086	5.27942232966667	4.95280733366667	5.46059971133333	5.24473643766667	5.18169051133333	5.20232045433333	5.21259744433333	5.197102363	5.29790796966667	5.13990706966667	5.32456802966667	5.41815212666667	5.52417430666667	5.16855990366667	5.126501419	5.016507648	5.21016792766667	5.37750694	5.54962358333333	5.323260864	5.20418340866667	5.355254387	5.35958383133333	5.644361845	5.11771304333333	5.35353360566667	5.19322903733333	5.64818675766667	5.38785171833333	5.36928124666667	5.147268393	5.18858225066667	5.21987612366667	5.258396853	5.223818303	5.11427479566667	5.17240951133333	5.436226585
AMN1	6.84690786	6.988823873	6.643963013	5.500158516	6.456360964	6.886109775	6.840552746	7.002440168	6.581135382	6.566244293	7.043748657	6.910214523	6.969541521	7.043673474	7.422805397	6.72845224	6.752511473	6.925677057	6.50944019	6.612976896	6.805338804	6.87029882	6.63389115	6.739024337	6.72186289	6.893351933	6.214969586	6.335177422	6.317995043	6.683509867	6.895831427	6.811889549	6.555522291	6.66082854	6.611576618	7.427628226	6.582255978	6.847371938	6.530317927	6.875192928	6.896639651	6.641621371	6.684824868
AMOT	4.418923982	4.445146197	4.320428522	4.928556655	4.474022312	4.42182435	4.760788147	4.553610811	4.185476552	4.234067219	4.356479233	4.145083462	4.094237048	4.325129685	4.626977422	4.455900062	4.130071117	4.170198958	4.424573087	4.375063449	4.46791425	4.140667572	4.261439114	4.174443189	4.187319832	4.331053773	4.291735094	4.216001329	4.32193261	4.347159547	4.170450652	4.355805556	4.242550069	3.813486545	4.136819854	4.137036157	3.859348315	4.247482131	4.376169606	4.062089071	4.367040197	4.358277297	4.0079632
AMOTL1	4.56821588225	4.72741972775	4.8457477	4.80110533075	4.82656020975	4.88120926975	4.8006554005	4.75303198375	4.89027018925	5.02986711725	4.69742872225	4.726275148	4.95882201125	4.8755838415	4.89287043875	4.70830073525	4.704284059	4.9338240865	4.88645766675	4.66986315175	4.92051032	4.70385575175	4.879407133	4.84041433075	4.94137843025	4.64678218	4.72870415875	4.846893043	4.9894436505	4.73245719525	4.77411021	4.67986792625	4.89250752975	4.83311681875	5.0106450155	4.73046754025	4.7425841335	4.73878910025	4.6888287905	4.42941361275	4.944083052	4.82859510775	4.82826920575
AMOTL2	4.2159265	3.977670399	3.886429202	3.633872756	4.463515888	4.325351701	3.851328803	3.966613695	3.747044414	4.179336541	3.668467335	4.180154032	4.484672342	4.040362253	3.791426733	4.298872753	4.130648314	3.64501016	4.308093705	3.980964846	4.147448818	4.285862202	4.225745018	3.949143233	3.943815831	4.213081213	4.033193596	4.197182502	4.235063737	4.375816119	3.907451351	3.860665198	4.243043605	4.638685797	4.158592757	3.930348213	3.62518372	3.871796395	4.349463761	4.168917166	4.110483594	3.975545837	3.84780218
AMPD1	3.744164889	3.938912282	4.124890322	4.058932301	3.673847865	4.189508024	3.483660956	3.921665266	3.755266628	4.184142636	3.788396222	3.778714107	3.732429701	3.951322909	3.655741322	3.555470649	3.687630739	3.996341009	3.697255236	3.825745167	3.928953629	4.009632738	4.262136909	3.945018307	4.245106821	3.868764594	3.979140417	4.190605298	4.045772574	3.47209948	4.146273278	4.06442417	3.51717446	3.69048254	3.755811519	3.916476724	3.988760074	3.993787944	4.063869445	3.627293831	3.87224058	3.936668503	3.776270225
AMPD2	9.400351717	9.810132585	9.758827737	10.03670116	9.803492076	10.31520452	10.17757415	9.873591532	10.07523902	10.13017457	9.733911031	9.791459878	10.11893277	10.33604094	9.768866187	9.950109499	9.864222105	9.856677186	10.26821895	10.00612558	10.03269818	9.859449709	10.40619028	10.12383776	10.31118371	10.13165207	9.933750473	10.16251997	10.5192262	10.30972598	10.2090867	10.04697068	9.884503593	10.50447893	10.22062922	9.516011586	9.63353284	10.52574059	10.07909536	9.936236564	10.40709192	10.17016491	10.28376624
AMPD3	8.146602358	8.13104139	8.300502663	8.096788134	8.098527677	8.534268456	8.265608826	8.482269429	8.476876674	8.415884148	8.505719957	7.870732731	8.330586865	8.352302509	8.870389239	8.41595835	8.522436857	8.463881099	8.359220357	8.39201274	8.160361415	8.228891691	8.232580252	8.118464928	8.303520895	8.415142712	8.164707077	8.204033941	8.122999353	8.337427466	8.596192311	8.590994144	7.902270344	8.110423819	8.671873756	8.21236614	8.528468179	8.54082297	8.205484016	8.29563576	8.168483994	8.143897912	8.155824659
AMPH	4.68442138	4.609588775	4.599394334	5.281654485	4.582185205	5.069115802	4.643267604	4.248929143	4.477408289	5.22244941	4.565934232	4.97449722	4.573175141	4.850797209	4.780804928	4.797258702	4.875371242	4.539892995	4.481702082	4.67289137	4.99885544	4.80162975	5.256880705	5.125671339	4.998988495	4.94794967	5.112069918	4.565653502	4.760466246	4.774089453	4.971467876	4.616409632	4.384831576	4.617397975	4.848670606	4.66287803	4.949077685	4.588629368	4.673244114	4.667377264	4.980051271	4.879201644	4.722522207
AMT	7.258806557	7.138205807	7.298332593	7.125017646	7.251656562	7.091897483	7.334593101	7.368543402	7.229785304	7.456489979	7.664775521	7.114657743	6.910841041	7.011791323	7.101105673	7.407848983	7.590719438	7.461238457	7.245270325	7.459713551	7.346998335	7.45897417	7.240637447	7.509020952	7.483848365	7.202382503	7.693317525	7.489928141	7.595333749	7.139118941	7.585754149	7.619496539	7.254273799	7.472707595	7.454702965	7.303226221	7.37395526	7.311171239	7.54322335	7.654912812	7.218480623	7.513862502	7.088973294
AMZ1	5.84989053	6.0509141225	5.8699688135	6.0652859165	5.950496102	6.0419987475	5.807644708	5.8442294805	5.953671672	6.0460839745	5.687219308	5.862427799	6.00166795	5.8266316325	5.9720884945	6.178626705	5.6799044895	5.9283692585	6.0960861525	5.7828884195	5.6675289745	5.717866608	6.2468736565	5.9288587405	6.0046552125	5.7851698835	6.1003597405	5.927491309	6.006379988	5.8361168315	6.005461537	5.9095883325	5.982831719	5.75553212	6.0098799645	5.6727573195	5.75980557	5.8454257365	5.934917008	5.5492664835	5.877600192	5.938762223	5.7915999235
AMZ2	9.300017305	9.199055533	9.293820603	9.260873198	9.160735751	9.184833602	9.149639282	9.1937252	9.278634403	9.212291922	9.225306892	9.104161681	9.200538349	9.168754458	9.394781227	9.156550398	9.223809836	9.13749786	9.347848167	9.479648297	9.297187227	9.345784335	9.196506665	9.491975612	9.195522311	9.275920858	9.404883305	9.28011655	9.066791758	9.170001363	9.339774709	9.536118438	9.027773898	9.168791248	9.390081238	9.351099692	9.386933543	9.248710088	9.477304272	9.286514416	9.078255189	9.325942334	9.226908939
AMZ2P1	6.145027243	6.115904747	6.347670768	6.421563584	6.424085877	6.744080748	6.306195226	6.057800498	6.381782887	6.309366309	6.703550267	6.186939589	6.235601555	6.121739654	6.407586735	5.83108529	6.133575334	6.254717642	6.348598196	6.486384063	6.272626019	6.628401632	6.300264089	6.365729012	6.44368312	6.046032327	6.505628714	6.413210741	6.070444001	6.284244628	6.469094105	6.841282966	6.015742077	6.381517449	6.572144089	6.593085046	6.527331897	6.322515736	6.493788129	6.473100298	6.425973164	6.588604238	6.546516773
ANAPC10	4.360438228	4.348233934	4.55405994	4.117149197	4.2444440815	4.138031968	4.2163389605	4.4255665185	4.379117103	4.185850345	4.7876089425	4.244830947	4.0144427285	4.4053808815	4.805988968	4.2345336125	4.000797246	4.008689795	4.2157780115	4.057327254	4.1574309655	4.308519993	4.48916656	4.402915197	4.0297917215	4.223123367	3.834855033	3.9033312815	3.8871991805	4.2424120925	4.1903613695	4.663021743	4.311447222	4.5717627495	4.2685339445	4.7543681305	4.951129908	4.3103847785	4.2078803565	4.121062087	4.4460062825	4.0252581525	4.3999579215
ANAPC11	6.960243803	6.7208027105	7.1119065715	7.066025609	7.168569801	6.744873514	6.8195016495	6.8880992355	6.924882777	6.69359679	6.75338392	7.0920269945	7.1222585025	7.0312487125	7.0033989975	6.7480141595	7.003839905	6.6878589825	6.778382979	6.946260068	6.70242525	7.028528951	7.001994344	6.9173096825	7.026580635	7.18319458	7.0010581475	7.0513220385	6.789903235	7.063453961	6.999935077	7.328021007	7.5316580455	7.1132140685	6.993405813	6.8242851175	7.19637303	6.985075274	6.8289233685	6.9480609575	7.014633116	6.8031027135	6.889845035
ANAPC13	6.6109498635	6.730659443	6.421493909	6.5630313615	6.890686994	6.661032636	6.4623409655	6.7753243015	6.5498880185	6.5580122805	6.5553628005	6.570994548	6.662829014	6.4929131675	6.6675937895	6.8221699355	6.614727093	6.7677489895	6.553833203	6.4589335465	6.378694335	6.311994775	6.63579248	6.3014525645	6.4208660375	6.6117584965	6.298483072	6.461188115	6.4998045775	6.63651194	6.4087328595	6.476153525	6.6575314055	6.8240815825	6.3757320575	6.711749057	6.6234064895	6.683641544	6.3023906875	6.5530484375	6.6033792785	6.2984489335	6.6063835925
ANAPC15	7.233377661	7.311560266	6.870940546	7.077854659	7.143112443	7.058414927	7.005463833	7.335031643	7.136451904	7.177794882	7.047554282	7.175157303	7.181733496	7.10924922	7.13070235	7.325982067	7.410683623	7.154007047	6.586329311	6.896798289	7.067471453	6.934708994	7.200772301	7.100864252	7.077460085	7.025880976	7.085286086	6.833918331	7.273277121	6.908356099	7.151064408	7.309600325	7.392807317	7.015337242	7.064624352	7.108212545	7.101680894	7.008398196	6.884299544	6.950835568	7.443978195	7.242677328	6.798420486
ANAPC16	10.54587571125	10.308843967	10.47145675725	10.364307243	10.4900340035	10.27914850675	10.49694653	10.54970186025	10.449289783	10.353570008	10.522048611	10.22533750275	10.26893740975	10.420305764	10.45542436725	10.35123445225	10.58222183075	10.400012526	10.328854667	10.44711916125	10.41405205575	10.5225626735	10.23627493725	10.43654581625	10.2459096225	10.37583064625	10.27093037075	10.184896139	10.38007390625	10.31908649175	10.4738239215	10.5985173435	10.44295427875	10.4589887675	10.25408319725	10.5644644145	10.53943975975	10.360999409	10.372575185	10.574894325	10.23021945975	10.119712629	10.39472734625
ANAPC2	6.105375516	6.075144749	6.088777894	6.16804987	6.929048571	6.106259527	6.184343867	6.435734498	6.695486049	6.674216406	5.436136708	5.908641807	6.401812445	6.322824546	5.936643443	6.614886262	6.409130486	6.409128174	6.535020433	6.364904366	6.610293932	6.548857496	5.925100712	6.490528323	6.424179933	6.502963105	6.275004905	6.467228779	6.651179965	6.525891645	6.783919624	6.492505711	6.468773862	6.470355174	6.621424946	6.192424748	6.381049183	6.570221516	6.447230434	6.468550357	6.101993688	6.565501787	6.266627248
ANAPC4	7.9360502255	7.812898047	8.153265857	7.9427969415	7.9552325425	8.094490583	8.012430776	8.123805182	7.772039893	7.817564663	8.1541503425	8.1075557485	7.5796647035	7.773871551	8.2107903815	7.8246395285	8.0452259445	7.7551765825	7.810860706	8.06726203	7.9223480105	7.9600147095	8.0144856475	8.0963141425	7.720015267	7.930461711	7.781153604	7.9594790965	7.4456668805	7.8666562945	7.938612581	8.2116749	7.337004927	7.453140793	7.9788125965	8.3801280345	8.0666433175	8.2139312175	8.165834619	8.0657939735	7.859427072	7.954648187	7.8362785245
ANAPC5	8.328360974	8.2663748685	8.43196616783333	8.1119607845	8.2815901585	8.37479740733333	8.27503430516667	8.26189093316667	8.416043505	8.46118403216667	8.5320325015	8.10594651016667	8.13376011966667	8.39836953366667	8.03051326466667	8.401117016	8.49013854966667	8.22926130233333	8.47591998083333	8.46590205733333	8.31416330033333	8.58311824383333	8.12813481283333	8.56671164166667	8.54949242733333	8.16983620383333	8.70828682466667	8.59621360083333	8.52405425216667	8.447070648	8.59888218416667	8.635039939	8.4233408565	8.674811169	8.4052279665	8.425339452	8.58512877716667	8.45706296416667	8.59415591333333	8.6751341815	8.30185845816667	8.5555434	8.34765684583333
ANAPC7	7.4686674575	7.276057086	7.4406908615	7.320633692	7.1654465195	7.2936476045	7.319631779	7.505796178	7.581766385	7.549843773	7.460510472	7.42964839	7.2506986195	7.2769767245	7.2091516245	7.2986979035	7.536135344	7.189715192	7.4824523525	7.5819185185	7.2779022855	7.5088911955	7.313977723	7.538766365	7.395507678	7.511211951	7.4160534875	7.346105636	7.0241613595	7.49290067	7.6704104105	7.692812863	6.967083344	7.3049457065	7.56599602	7.6370638365	7.5759725525	7.405228301	7.5646773145	7.6613182525	7.2723968375	7.4216877885	7.576884576
ANG	5.941474035	5.565042978	5.873492843	6.263101564	5.387930307	5.286959314	5.546433945	5.041967205	4.925821836	5.408229966	5.057164	5.72881202	5.358761194	5.711979074	5.273687352	5.830793471	5.128880681	5.417274644	5.764545728	5.143173656	5.140192069	5.514453976	5.69603366	6.231354193	5.93330612	5.866371064	5.551546402	5.560208337	5.350031631	5.747056447	5.525826991	5.759214024	5.219219415	6.218347913	6.211574315	5.888259365	6.040635973	6.026539104	5.501158192	5.902079063	5.809056943	5.646354133	5.742964787
ANGEL1	6.21724625033333	6.23359632466667	6.31986800966667	6.195561212	6.08445607133333	6.16377499266667	6.24195231466667	6.19685344866667	6.23991944133333	6.40849863266667	6.17351467766667	6.145618555	6.021399796	6.279261284	6.00593086866667	6.05815644033333	6.21825259766667	6.035216509	6.23027743966667	6.16393931133333	6.03087494533333	6.10097422433333	6.16203012066667	6.16599817066667	6.00397887866667	6.156997223	6.28154752833333	6.06640182766667	6.238711272	6.21383048133333	6.359497157	6.26775578066667	6.32209727933333	6.380223689	6.23008854233333	6.209355009	6.130311842	6.020140805	6.20192678633333	6.17943077166667	5.926184497	6.331939335	6.068974361
ANGEL2	6.212269628	5.95081732733333	6.12833238733333	5.92550704166667	5.996697743	6.036218935	6.02859267133333	6.27680631566667	6.008767507	5.863352022	6.14658693066667	5.97081828466667	6.02604886066667	6.080649043	6.33779836933333	6.06921615133333	6.231333727	6.353855719	6.04728233633333	6.032469004	6.13829193	6.08527244166667	6.05680018233333	6.24913459166667	6.004428506	6.40829175933333	5.935180073	5.96619643033333	6.050711736	6.16389841566667	5.887034543	6.279444868	5.806987849	5.859899845	6.08604426633333	6.449639798	6.30002357166667	6.24808504433333	5.987495064	6.14806955866667	6.27671865933333	5.833029269	6.214391825
ANGPT1	4.241777824	4.46309786733333	4.40559919166667	4.31101983066667	4.32592685666667	4.503356194	4.34249448066667	4.05502563833333	4.57786581133333	4.150388877	4.472114789	4.202781758	4.32434876133333	4.517986627	4.35828564866667	4.40182385133333	4.65491347066667	4.194406613	4.123794628	4.66169121466667	4.65785552533333	3.98997718066667	4.434920555	4.37488950466667	4.648140234	4.794898084	4.11197972733333	4.03426071333333	4.695808098	4.575179187	3.93753524333333	4.319533723	4.404017154	4.547091393	4.12957893433333	4.43989882533333	4.44305319333333	4.515477381	4.63229231033333	4.191283911	4.578879624	4.196468018	4.557508765
ANGPT2	3.7364553485	3.81923117425	3.79558977675	3.76865852625	3.83568598675	3.61893651275	3.7726168595	3.77045211125	3.63130859625	3.61709853475	3.63360631275	3.595768008	3.67536367625	3.4692449775	3.56663992	3.5849682195	3.539563882	3.860221132	3.6706462765	3.66611616675	3.8788620845	3.80533787975	3.81553888225	3.67837059475	3.63915678925	3.75241473925	3.78935380275	3.69235316325	3.674916733	3.68148257175	3.669122401	3.6540379145	3.84636127075	3.74004075575	3.71390221975	3.708651199	3.84048795425	3.66605286875	3.5250420905	3.767893081	3.71457922875	3.729944768	3.707115028
ANGPT4	4.684006105	5.068316115	4.559881183	5.084841288	5.751568678	4.847123296	5.031712899	4.297235421	4.495049018	5.03996443	4.52696447	4.892377648	4.999794836	5.012167455	4.430607843	4.523174725	5.302880576	5.560738895	4.887359519	4.816486993	5.133751044	4.811148732	4.660256567	4.516409015	4.905074221	4.996196914	4.532152079	4.838044611	5.037858975	5.276892203	5.233134449	5.015237442	4.912351223	5.271405973	4.71665435	4.724132156	4.615774765	4.568839108	4.794605091	4.546102499	4.972675849	5.272949224	5.181016284
ANGPTL1	3.73412230366667	3.89378318066667	3.71522928033333	3.84894006733333	3.83061163833333	3.709989624	3.978281075	3.86636299366667	3.924191569	3.49441421166667	3.68247617933333	3.77380614866667	3.75712132833333	3.725780825	3.85806680566667	3.64714485633333	3.69897858433333	3.866368996	3.59729749633333	3.682260279	3.751919925	3.74039918333333	3.754312917	3.74288140133333	3.719146912	3.66576768833333	3.814598207	3.70416495233333	3.943482613	3.74627028266667	3.71762899566667	3.717719566	3.87196682533333	3.895665671	3.69977963433333	3.537844973	3.81860303433333	3.789341518	3.759457082	3.802696219	3.81914827433333	3.733086878	3.74177298866667
ANGPTL2	5.082190948	4.897797372	4.84337213266667	4.936638306	4.97870847866667	4.94759025333333	5.40111982633333	5.308088816	4.79823396366667	5.16258595	4.68481622233333	5.25641662833333	5.12341589133333	4.56860828	5.07602934533333	4.701009544	4.81782714766667	4.80199645833333	5.11737366466667	4.584747318	4.70150768	4.67738224966667	5.126811447	4.57888075066667	5.03421474933333	5.22413649333333	4.719781201	5.14291493666667	5.13340783966667	4.95503983633333	4.81967236333333	5.03349468566667	5.17930226633333	5.009207959	4.92534545633333	4.63050874166667	4.659878072	4.98338616833333	4.69146157466667	4.61587023766667	4.94802937866667	4.57403651266667	4.83512971466667
ANGPTL3	3.22033939633333	3.43860921833333	3.42683209166667	3.40123235766667	3.382024461	3.36875258433333	3.30388544833333	3.38023371733333	3.324170842	3.25911907466667	3.63154534866667	3.27873632133333	3.37277306433333	3.39295182466667	3.24845246966667	3.26130901866667	3.30745968866667	3.32910277566667	3.32955918633333	3.17798868	3.448235248	3.26065814433333	3.241930919	3.271482567	3.31524702666667	3.46332901633333	3.32984498233333	3.39391302633333	3.470634131	3.34714272166667	3.359122612	3.47624750433333	3.35144711966667	3.429135761	3.34129629533333	3.25108441833333	3.30485930533333	3.369977562	3.42835874666667	3.358924686	3.42515644666667	3.34618881833333	3.250326969
ANGPTL4	5.435068886	5.3119652425	5.4486691275	5.6657512815	5.3516012415	5.45511379	5.234453558	5.5577866455	5.1431229045	5.3285336085	5.4192270595	5.4452792545	5.040488079	5.2073498765	5.5649646985	5.3651762825	5.355946708	5.3559228255	5.435671998	5.210375112	5.265352083	5.112083838	5.6780697525	4.933817125	5.2631145615	5.5389626755	5.331796163	5.4659463	5.375541306	5.2706503555	5.2427466225	5.145822742	5.2297286585	5.427570073	5.4482907785	5.121701605	5.385784034	5.286412309	5.232684859	5.2360463155	5.445867765	5.2458334295	5.395698855
ANGPTL6	5.040460288	5.013509626	5.210040984	5.415994067	5.306463733	5.171746999	5.518955567	5.083258353	5.445199822	5.081899091	5.390779098	5.263049128	5.225099655	5.24301743	5.426849202	5.392067256	6.023205048	5.504450975	5.562047506	6.906847783	5.18933052	4.924719045	5.372352431	5.40358592	5.558973821	5.727335559	5.231028319	5.487286747	5.389992037	5.423489548	5.270757354	5.502967269	5.995187457	5.375096989	5.471692432	5.556685007	5.341244223	5.083495792	6.892370552	5.318615721	5.547679842	5.472745125	5.353458413
ANGPTL7	3.890935608	3.883831944	3.958058044	3.681687432	3.952419283	3.887401908	3.797651085	3.672807815	3.774680828	4.08107985	3.683280436	3.720227304	4.029719696	3.869099252	3.683658391	4.01911739	4.392550644	3.861915807	4.297329054	4.172452435	3.612807783	4.254693651	3.933134848	4.105733733	3.934312414	4.104673331	3.908318198	4.073064094	4.169037204	3.9489054	4.149796317	3.975063437	4.460081345	4.138247357	3.746331644	3.938368715	3.938207378	4.078810777	3.87513551	4.232635867	4.169822325	3.773035408	3.829921011
ANGPTL8	3.903960699	4.745124965	4.045207182	3.81819085	4.119862877	4.359719998	4.157808856	4.464033276	4.538087092	4.145076392	3.919532685	4.243968237	4.589496657	4.622523616	3.829572809	4.500998801	3.928414567	4.051652945	4.550719246	4.226047212	4.000566027	4.114492163	4.163962112	4.212771037	4.414830686	4.152105572	4.520266694	4.529114865	4.502835038	3.933857128	4.016508274	4.108820006	4.068574521	4.708214682	3.753682887	4.143910998	3.984741655	4.293038768	4.346206443	4.088886674	4.337806447	4.538741496	4.457817135
ANHX	5.6827656835	5.770816144	5.891855393	5.9102834105	5.7635762965	5.987843616	5.763864781	5.75451349	5.6792731455	5.7644211425	5.772166843	5.7179692355	5.7169077175	5.508973395	5.497962315	5.747879557	5.697786932	5.653131086	5.6693983975	5.5848193705	5.5673775795	5.6864247965	5.8539637855	5.652912052	5.7414890935	5.7276086905	5.7797425095	5.6233062025	5.8337246045	5.575200188	5.706778328	5.660037436	5.816646185	5.5211439575	5.790331666	5.599917555	5.6959200945	5.608513998	5.5138090115	5.4015188325	5.5990603985	5.735115055	5.530636663
ANK1	6.62175243157143	6.94489480085714	6.36935809971429	6.21624472428571	6.20872692514286	6.39393067457143	6.140416863	6.35651972014286	6.15249532085714	5.93540152785714	6.689386836	6.11182396242857	6.33711815985714	5.98512896742857	7.00172105242857	6.90514561842857	7.088970128	7.189053154	6.67423883257143	6.30417837542857	7.06126960985714	6.35811381885714	6.46461880671429	6.33253802785714	6.12786239885714	6.04371995871429	6.51354910442857	7.07080454928571	7.00153632714286	5.97449843685714	6.64859164128571	6.56651849214286	6.31632203585714	5.57351022828571	7.00650568585714	6.67000841314286	6.44519523771429	6.22081926471429	6.48619903128571	6.25078663228571	6.599304467	7.177741745	5.73170487471429
ANK2	4.02828669125	3.7840784675	3.91746362775	3.9776809325	3.76908430075	4.0050403925	3.689387835	3.95605131275	3.693498479	3.968378229	3.847163336	3.79856727525	3.71113520025	3.82916667325	3.7553764685	3.755877658	3.811196179	3.68138073675	3.78669813175	3.760513335	3.8999192545	3.75840434175	3.8585965395	3.80085353575	3.76926587225	3.79723955425	3.6921367525	3.6739166525	3.80728969175	3.74474787625	3.6778130775	3.70582519375	3.81516708525	3.72172153825	3.80636802925	3.60788952675	3.7932318625	3.73443344725	3.74916632125	3.68552851625	3.835075809	3.9080938975	3.759860067
ANK3	5.8057219152	6.0686674792	5.4743997524	5.6233978554	5.9916153414	5.7191216074	5.4294115402	5.647001363	5.9056867606	5.5301244902	6.2479011744	5.7423348252	5.149857206	6.0727565982	5.4024412116	5.2859818298	5.9081384442	5.6188583052	5.7456153456	6.1965621552	5.7870615	6.2250012752	5.582392488	6.0011728928	5.3839260298	5.5161729	5.4283298932	4.9758952002	6.059987393	5.880777062	6.0044125672	6.0769171504	5.6491776578	5.7646110326	5.1337678478	5.7520678478	5.4031630344	5.7786953874	5.9841089662	6.2409657384	5.6514939804	4.6809497872	5.9746416522
ANKAR	3.8193083125	3.8653033955	3.8520432425	3.8862604725	3.7153381785	3.6938552075	3.726895392	3.730439235	3.6227539805	3.6535062285	3.850286557	3.685484676	3.943553455	3.649274391	3.8907768815	3.6285620825	3.8668323635	3.9212194215	3.5307937435	3.804406457	3.748822729	3.6561341665	3.905098069	4.070320887	3.694156531	3.761760779	3.509557257	3.558414677	3.877068968	3.748271147	3.6218460485	3.7051173105	3.632501037	3.592530334	3.6999634625	3.792241704	3.8600636415	3.726252876	3.820292635	3.669754787	3.8658332085	3.732962786	3.6140408875
ANKDD1A	5.686677603	4.9368472115	5.7700201435	4.9933202575	5.0886433465	4.92374277	5.1718303005	4.9186159805	5.008134529	5.182786587	4.855346947	5.2974343555	5.211698923	4.929440332	4.943862475	4.9334829365	4.676285925	4.999878462	4.92993088	5.0377108015	4.858653188	4.8855346915	5.0080266795	5.008054115	5.2352071705	4.9633788495	5.138798891	5.167317374	4.9518741925	5.0685065015	5.1615879405	5.1501862055	5.268363645	5.0979205525	4.9775404355	5.6736576485	5.6932566105	5.1113638645	4.958829459	5.0998336955	5.289010361	5.0374962155	4.829901776
ANKEF1	4.270323306	4.629661815	4.5252646825	4.132973681	4.5245828905	4.3267709085	4.252482974	4.45669126	4.5180859075	4.488597592	4.306262275	4.1908678735	4.137234749	4.4906232155	4.398176209	3.974786779	4.3164089135	4.410904311	4.509641464	4.440003558	4.551702261	4.5508670265	4.092730077	4.658348506	4.0787331995	4.21578099	4.4730391835	4.090294582	4.349080017	4.4532238185	4.3522112925	4.5295598345	4.1827502225	3.9648509085	4.459334824	4.4989669455	4.5705551225	4.374098298	4.62377649	4.628344404	3.993473826	4.563977352	4.260364802
ANKFN1	4.262498281	4.34376485733333	4.124062497	4.30454528066667	4.073176415	4.14601840333333	4.253138537	4.23809341433333	3.96937570933333	4.10551302	4.21053213466667	4.18145915933333	4.08488471033333	4.16691001766667	4.16369256366667	4.050566264	4.24541698633333	4.10966122366667	4.18150735433333	4.06551063166667	4.15549161	4.25539379033333	4.12692207366667	3.886361062	4.21691690066667	4.21235746466667	4.09043074933333	4.07213898166667	4.25906942433333	4.14931582	4.17161431733333	3.994999862	4.16456808333333	4.22000253133333	4.078865903	4.00185769833333	3.93766641666667	4.11254829733333	3.97799347833333	3.99832196066667	3.93692427033333	4.203471349	4.04630450266667
ANKFY1	6.1922067055	6.13951954075	6.1941323	6.11910848925	6.52796630975	6.27325345075	6.080371225	6.27923403475	6.45796602175	6.1511247095	6.27100795725	6.46109427425	6.16339355975	6.37993733175	6.02463849875	6.26906233725	6.17928798275	6.11885310525	6.32865981575	6.2710010125	6.14222525575	6.28225533525	6.3414031135	6.352096688	6.20533492075	6.3338093245	6.2745518575	6.5127038185	6.24010995975	6.30181913625	6.268216596	6.107400032	6.11982617575	5.9977684205	6.0674538395	6.16543467475	6.34717769025	6.37898462125	6.21878128225	6.213612212	6.32993522425	6.55417132175	6.28311490075
ANKH	6.19349890114286	6.147109494	5.91746858242857	6.06463314342857	5.98690967557143	5.88482058514286	5.97585197171429	6.05359002014286	5.96591533114286	5.94818724342857	6.17429359771429	5.87691333971429	6.10865968285714	5.95759247642857	6.12851241628571	6.18715607442857	6.43310884428571	6.730686317	6.10893678885714	6.27318428614286	6.33144082071429	6.06765472657143	5.78169214471429	6.352526708	6.00061153371429	5.90209105914286	6.18267110014286	6.18568871042857	6.35364493185714	5.863927667	6.21409496671429	6.17345846457143	6.06278080785714	5.678885191	6.17639926528571	6.20753836	6.11880511771429	5.94828802757143	6.298329884	6.133114073	5.908250372	6.09892807757143	5.99344160457143
ANKHD1	7.057628708	6.978278681	7.082833359	7.387724781	7.205608026	7.394182296	7.717968968	7.366103236	7.497448536	7.53365962	7.479467318	7.246123985	7.403773987	7.431602643	6.595928783	7.535566109	6.775997705	6.739136267	7.363427468	7.375717013	7.650560023	7.547603003	7.21495445	7.500842652	7.726195137	6.99273428	7.660053846	7.697626681	7.487777546	7.329503059	8.219093625	8.040589659	7.644244195	8.350264969	7.743201387	7.171357202	6.995866903	7.614707492	7.455435362	7.610216148	7.283927175	7.683740215	7.531354023
ANKHD1-EIF4EBP3	8.4497021784	8.5166051134	8.5579001388	8.6740638648	8.5157479462	8.6506641436	8.5245557192	8.5703924248	8.5884066014	8.627627422	8.657703474	8.4485971968	8.5753379416	8.555534373	8.3471043714	8.5012462242	8.6122733996	8.3632905472	8.6121281596	8.770135512	8.6010544264	8.583317508	8.5637837928	8.6636330212	8.6461079636	8.560149997	8.62082107	8.6296512682	8.6249292528	8.6164819822	8.6179863984	8.5603979234	8.342186189	8.5436793008	8.5571272484	8.4054479366	8.581093072	8.6999481914	8.7755830602	8.705320381	8.6473273042	8.6248012108	8.6596720478
ANKIB1	7.068862662	6.79213492733333	7.06364669133333	6.88815495566667	6.89749124633333	6.81062468066667	6.56397903766667	7.06063883866667	6.812049494	6.901052876	6.90246633533333	7.078531012	6.80146558433333	6.84358978966667	7.15821587633333	6.72471404266667	6.87080093666667	7.06639953266667	6.717840828	6.97974537866667	6.97120971866667	6.91586700666667	6.96875569833333	6.93154104066667	6.71355274533333	6.685429638	6.748559111	6.723659537	6.63147086166667	6.73544838666667	6.74528166266667	6.99308920833333	6.82466190233333	6.799520859	6.761716761	7.13831884366667	7.08350594266667	6.82995017833333	7.05878203466667	6.894081917	7.087095144	6.712606669	6.80625674633333
ANKLE1	4.415383961	4.268576189	4.261996347	4.278146837	4.128962821	4.658935998	4.596493774	4.411087751	4.022731732	4.208309865	4.348696662	4.286671642	4.011391882	4.012083827	4.221640636	4.055854852	4.331999908	4.202902645	4.253168761	4.385219917	4.382806484	4.225489612	4.293792892	4.039578091	4.076021686	4.231555917	4.428942068	4.474150621	4.368977631	3.896078244	4.424949406	4.160902109	4.37083067	4.371463909	4.131612215	4.24157309	4.222782439	4.355734702	4.298279201	4.126656118	4.915408795	4.257035239	4.352924922
ANKLE2	5.97149762833333	5.97907639	6.17194191033333	6.154929401	6.07591089466667	6.185776807	6.211938198	6.230083742	6.27800942966667	6.26353412666667	6.16978597266667	6.05674008566667	6.198067547	6.156700731	6.09443344366667	6.21749862633333	6.06558516566667	6.15957797633333	6.20585652866667	6.338292295	6.23433214866667	6.29880152733333	6.23207609833333	6.20842640033333	6.312716712	6.115641068	6.422079174	6.15671071	6.29050390133333	6.26339902166667	6.31259159466667	6.349846333	6.06655347966667	6.16590460066667	6.25336092266667	6.21081885366667	6.17260648733333	6.263656022	6.24860054133333	6.27333691433333	6.11677034066667	6.149674932	6.36253243233333
ANKMY1	4.63514801	4.62818680633333	4.645171373	4.74124675166667	4.56347813533333	4.65145330266667	4.71949306766667	4.669456234	4.99698369	4.60799291433333	4.748786607	4.64242101966667	4.61609165633333	4.67965291633333	4.40277900133333	4.60205892366667	4.30047420333333	4.572310747	4.73367033733333	5.11436000933333	4.47212535233333	4.85180076533333	4.623284705	4.794958318	4.65018664733333	4.49743352433333	4.89086813033333	4.75156747633333	4.57890838	4.684248914	4.853958391	4.85685021133333	4.84818978366667	5.0773319	4.83691253266667	4.958444112	4.80948685366667	4.897422089	4.68732437233333	4.91934745433333	4.99739956333333	4.82825740933333	4.664602014
ANKMY2	8.12722806	7.808311022	8.046411675	7.909161383	7.52421485	7.634095167	7.715835583	8.007445404	7.954854836	7.749480441	7.698029175	7.682051529	7.582814687	7.578155191	8.030084934	7.360191896	7.556012689	7.870250554	7.632824507	7.837169975	7.662630394	7.699086982	7.839177866	7.898498798	7.715146688	7.672933524	7.494437724	7.668346823	7.335299394	7.59449523	7.5858146	8.001143247	7.542694788	6.791198916	7.672586281	8.224343528	8.119977258	8.021121442	7.715971955	7.663667217	7.939002207	7.586930324	7.698668127
ANKRA2	7.685334778	7.04871255	7.638729147	7.01538582	7.435926275	7.439147589	7.472056284	7.486203881	7.590278828	7.692869953	7.583958999	7.421039634	7.330633645	7.34938953	8.123596124	7.071414562	7.813593066	7.498161525	7.546575449	7.455135886	7.614415967	7.624858092	7.222675894	7.556180516	7.270881998	7.689541811	6.896165646	7.017056598	7.143265434	7.545067646	7.470216971	7.628799046	6.592492444	6.786611813	7.480121146	8.048251022	7.737252287	7.776949854	7.564510929	7.843885129	7.316106816	6.989989807	7.585950131
ANKRD1	3.637774326	3.593487024	3.379356001	3.651702259	3.655760426	3.730145716	3.5276246	3.464254308	4.21946593	3.769005917	3.596155272	3.583282406	3.622231022	3.63569909	3.74713769	3.492720101	3.716445752	3.372569365	3.409556059	3.426684692	3.325378684	3.251218987	3.872566229	4.115049634	3.361990713	3.705277259	3.633025717	3.709857096	3.78347629	3.559836923	3.567321926	3.497978648	3.796772948	3.40642917	3.407269546	3.294753345	3.511558321	3.546857391	3.691558845	3.391980177	3.44211548	3.684186003	3.491960864
ANKRD10	6.54738810775	6.45076553975	6.5523151725	6.3109850055	6.352342526	6.4393002865	6.3918838635	6.6893397135	6.37669198275	6.559102905	6.59296678725	6.38057712375	6.3512121345	6.4181432765	6.64349795825	6.28559442325	6.555955851	6.44104601	6.29940423325	6.46847976175	6.45348714925	6.4788079565	6.291053794	6.38354481325	6.325849697	6.450717382	6.2512186535	6.23195571675	6.2112296015	6.6366559645	6.326073989	6.450416372	6.117468853	5.97785771	6.2583657195	6.60692239525	6.51889554675	6.406593148	6.40988573325	6.556642736	6.362526593	6.24401758075	6.455649461
ANKRD10-IT1	10.4388762825	10.399552783	10.65601745	10.475909759	10.579672115	10.2910250745	10.64223705	10.4150131815	10.4518336155	10.531237771	10.3525095345	10.28769503	10.4123428885	10.4766060295	9.7690494765	10.509948221	10.363328581	10.2082165555	10.495905285	10.5173013385	10.4138667715	10.588688225	10.189463375	10.0577374095	10.5138693625	10.289621725	10.68836944	10.619113425	10.4441478585	10.426632611	10.576040108	10.529032945	10.649016015	10.76801499	10.413500777	10.490916228	10.55038603	10.389201069	10.466458477	10.744903995	10.258235128	10.5136071735	10.499570295
ANKRD11	8.450482415	8.46972650933333	8.45454673983333	8.54406250316667	8.47724465516667	8.45062109466667	8.488594467	8.4299020395	8.50092439116667	8.47841451933333	8.46680024666667	8.323678265	8.48464871683333	8.60437974033333	8.26094357316667	8.4727839795	8.5340074195	8.42790984416667	8.49617214966667	8.6513358255	8.61810529666667	8.48144317916667	8.499332703	8.61086813866667	8.569714018	8.3645971455	8.5784983495	8.54753424116667	8.51162805733333	8.484601168	8.15566815216667	7.954045084	8.4007291495	8.50652108333333	7.98534422016667	8.385999823	8.37773600883333	8.42832758366667	8.5192380055	8.521789905	8.4977556165	8.504438407	8.54138040316667
ANKRD12	8.0035464885	7.82697695825	8.04331445225	7.78097853775	7.985849653	8.023481885	7.966762417	7.83988930875	7.93974650175	7.83328591625	7.9931344745	7.85895257775	7.88457407725	7.879480924	8.67077974075	7.594378242	7.5580802805	7.7925364225	7.87409812475	7.90098697225	7.988701294	7.75690989125	8.09499897525	8.01360978175	7.69139446425	8.09281029975	7.1791693465	7.58364184825	7.40863008475	7.68182666325	6.8485267865	7.17110533625	7.190343411	7.48277437375	7.08941767425	8.10156133	8.09250525525	8.04453530025	7.633527917	7.793451991	8.0644819	7.3753913205	7.9967485805
ANKRD13A	9.435913417	9.660039224	9.610072411	9.678736615	9.61179266	9.982515108	9.934630276	9.709100729	9.657883911	9.747566009	9.8165242255	9.8937914205	9.965716658	9.897530871	9.749922587	9.739052371	9.7112943625	9.8067238025	9.8807195235	9.732810811	9.787553025	9.641752731	9.8437103245	9.710274632	10.0432487845	9.689168778	9.4411293645	9.9210595495	9.8612316645	9.708986749	9.8737981885	9.562428685	9.910071097	10.1060957545	9.783883283	9.423858608	9.55348956	9.9566336285	9.6951085435	9.6965155125	9.8920580205	9.9618842905	9.7002102735
ANKRD13B	5.764520592	5.481434087	5.413587004	5.856921139	5.600397921	5.723953955	5.39391622	5.250382551	5.665531532	5.648752326	5.469647092	5.224203036	5.379732023	5.629212852	5.304598594	5.404594037	5.904156912	5.778653759	5.587477919	5.24378367	5.874881145	5.288524301	5.694215327	5.770740626	5.783851332	5.643712956	5.340981828	5.460707181	5.729371258	5.653823959	5.557916561	5.33014358	5.777266965	5.620993563	5.601837394	5.511393522	5.45322668	5.221470175	5.646192868	5.684387993	6.045830131	5.636595581	5.431276841
ANKRD13C	5.1696214044	4.9264851486	5.2662522156	4.6714071412	4.9909478876	4.7844948824	4.7203485928	5.2127247664	4.8366058446	4.6868120408	4.9404433536	4.9418437282	4.7337158522	4.9033445578	5.1991418394	4.7562880478	4.7636553976	4.6843432174	4.736551022	5.0206603486	4.834914229	4.853654263	4.672927366	5.1985862582	4.6821730498	4.7672948398	4.589505902	4.5487695722	4.4916981896	4.6138816942	4.52943463	4.8003816784	4.4255187148	4.3164908262	4.5680061592	5.520077055	5.0790558598	4.8852313306	4.9078363262	5.0299706382	4.9584787872	4.3663602382	4.8427029334
ANKRD13D	7.456929778	7.711136119	7.56040107033333	7.78094728466667	7.612428543	8.04402456566667	7.77022072666667	7.880433673	7.63477929533333	8.21847441633333	8.01583150833333	7.561241496	7.836619683	7.81831015133333	7.44071069966667	8.07473053	7.62846397433333	7.532097456	8.131800536	7.89917317166667	7.752668244	7.835015118	7.877762103	7.87197037566667	8.115658203	7.702921425	8.04029848	8.15477499266667	7.970356044	8.07092255833333	8.201825991	7.912252374	8.154712329	8.52140253366667	8.052774711	7.24971881066667	7.72361083466667	8.12105352533333	7.967510137	7.820131309	8.08919425733333	8.09758436533333	7.85504296766667
ANKRD16	5.868626625	5.819985939	5.7268601265	5.7770712005	5.8972487765	5.7402537115	5.7474717265	5.6329730055	5.7901621705	5.663938987	5.6332243355	5.199689893	5.9314815445	5.769544739	5.6917183075	5.7796300455	5.914643788	5.678905765	5.887145738	5.901990806	5.8317099375	6.079030536	5.7197305595	6.068616467	5.8069137595	5.767220754	5.815295889	5.787212347	5.7311712605	5.639896236	5.7271972665	5.7074149415	6.1701504115	5.916648338	5.7743929605	5.7684338125	5.921104391	5.7522448225	5.916847097	5.951174388	5.903908334	5.5512026515	5.630868115
ANKRD17	8.1422562545	8.165247317	8.249337379	8.299736268	8.5598565405	8.42940913	8.304194044	8.443523964	8.2256419375	8.2121462095	8.280960728	8.2924886275	8.2419699315	8.378043754	8.0052157105	8.282680752	8.1694045205	7.965498421	8.3024796415	8.490397335	8.33490272	8.4490363465	8.022401445	8.5459299415	8.2036124425	7.8861380665	8.516662869	8.3821900415	8.1117587935	8.2985216575	7.954413909	7.880996107	8.054403028	8.3377082715	7.936152258	8.1763544465	8.2343177095	8.3989362785	8.363589843	8.4451113385	8.1485343925	8.3494438585	8.262098741
[truncated: 21,039 more rows]
