# Supplementary material for: Coupling of Co-expression Network Analysis and Machine Learning Validation Unearthed Potential Key Genes Involved in Rheumatoid Arthritis
Source: Front Genet. 2021 Feb 11;12:604714. doi: 10.3389/fgene.2021.604714 (PMC7905311; doi:10.3389/fgene.2021.604714)
Supplement: Supplementary file 3 [file Data_Sheet_2.CSV]

Archive with 11 entries (10 files):
- Supplementary_1.2
- Supplementary_1.2/GSE143272.txt
- Supplementary_1.2/GSE61635.txt
- Supplementary_1.2/GSE113469.txt
- Supplementary_1.2/GSE15573.txt
- Supplementary_1.2/GSE50772.txt
- Supplementary_1.2/GSE65391.txt
- Supplementary_1.2/GSE55457.txt
- Supplementary_1.2/GSE138458.txt
- Supplementary_1.2/GSE45291.txt
- Supplementary_1.2/GSE65010.txt
