# Supplementary material for: Coupling of Co-expression Network Analysis and Machine Learning Validation Unearthed Potential Key Genes Involved in Rheumatoid Arthritis
Source: Front Genet. 2021 Feb 11;12:604714. doi: 10.3389/fgene.2021.604714 (PMC7905311; doi:10.3389/fgene.2021.604714)
Supplement: Supplementary file 3 [file Data_Sheet_2.CSV › Supplementary_1.2/GSE143272.txt]

	HC_B9_01	HC_B9_02	HC_B9_03	HC_B9_04	HC_B9_05	HC_B9_06	HC_B9_07	HC_B9_08	HC_B9_09	HC_B9_10	HC_B9_11	HC_B9_12	HC_B9_13	HC_B9_14	HC_B9_15	HC_B9_16	HC_B9_17	HC_B9_18	HC_B9_19	HC_B9_20	HC_B9_21	HC_B9_22	HC_B9_23	HC_B9_24	HC_B9_25	HC_B9_26	HC_B9_27	HC_B9_28	HC_B9_29	HC_B9_30	HC_B9_31	HC_B9_32	HC_B9_33	HC_B9_34	HC_B9_35	HC_B9_36	HC_B9_37	HC_B9_38	HC_B9_39	HC_B9_40	HC_B9_41	HC_B9_42	HC_B9_43	HC_B9_44	HC_B9_45	HC_B9_46	HC_B9_47	HC_B9_48	HC_B9_49
1-Mar	5.71634451	6.196703028	5.76074944	6.49215102	5.332571958	5.766453637	5.452971789	5.821443668	5.729525392	5.896996041	5.70715986	6.128191413	5.882390121	5.655120501	6.166877586	6.013427941	5.662913709	6.066164065	6.205576541	5.894948293	6.112865309	6.148002972	5.759866057	6.177256719	6.325996473	5.533759638	6.079352948	6.145759954	5.80911296	6.301376086	5.474034625	5.942061543	6.178496567	6.338255914	5.868146789	5.788825577	6.086029479	5.923264904	5.854183743	6.085976247	5.38270729	6.064670988	5.52583061	5.914188461	5.615330368	5.295419834	6.037555544	5.956355527	6.70845375
15-Sep	9.138961137	9.26731272	9.170207762	9.350338981	8.969408034	9.105365373	9.033797745	9.192259597	9.511741226	9.371031445	9.433511988	9.149233062	9.218360345	8.781510962	9.555868991	8.84390921	9.31367961	9.046245061	9.132085544	9.381615231	9.625935538	9.174036164	9.262465208	9.853032139	9.009181561	9.313636655	8.936671661	9.506605668	9.352343909	9.450685549	9.178703524	9.311987289	9.158475175	9.12945544	9.397902467	9.1048058	9.197155953	9.214976278	9.433213317	9.410662266	9.069231503	9.56040186	8.984043579	9.29802302	9.116934391	9.118348291	9.376039912	9.425119251	9.094894553
2-Mar	5.082637559	4.802934269	5.072075371	5.099973353	5.012222507	4.737090389	5.341007559	4.846102241	5.053632637	4.690538219	5.252554273	5.08333483	4.770836746	5.465855978	4.543729278	4.977633173	4.94247216	4.727642028	4.630005854	4.880523538	5.074663435	4.477095563	4.961821507	5.61368669	4.714390254	5.070118561	5.085665734	5.34051936	5.276780561	5.092617	4.744278308	4.37030651	4.573607484	5.522672505	4.258886451	4.884405012	4.273141479	4.278701675	4.526486844	4.629126971	5.593874417	5.346256848	5.025422215	5.253639567	4.776621741	4.903117821	4.915892438	4.156612133	4.733464885
5-Mar	5.196049389	5.002598179	5.620152189	5.118840666	5.370630156	5.357580184	5.240716899	5.438867521	5.506849833	5.159444043	5.36859402	5.076164263	5.296067693	5.186690688	5.69812377	5.15265536	5.004525176	5.297774416	5.347748222	5.117928856	5.42942173	5.313584971	5.267270892	4.778127377	5.31460343	5.446370519	5.255297312	5.223382948	5.381505461	4.820411027	5.204205108	5.627356079	5.26475458	5.12794011	5.148426324	4.941636246	5.394099104	5.254010048	5.35145448	5.091222883	5.150301368	5.137680737	5.580880631	5.339426475	5.518458674	5.086792207	5.285510009	5.218204248	5.055370302
6-Mar	7.785708791	7.726588037	6.462514897	8.155193899	7.342940518	7.564083697	8.030162286	7.616791755	7.436655618	7.993139759	6.697718139	7.270955905	7.242343909	7.944651155	7.853636678	7.451339991	7.032096181	7.839201802	7.810510503	6.630719155	7.574875275	7.580074237	7.275063775	8.407161773	7.494201398	6.415016891	8.188882004	7.570984095	7.765993162	7.784648636	6.957274313	7.6960559	7.311791963	7.272118258	7.416453618	7.34701413	7.305965369	7.471367809	7.828782261	7.48215055	7.711676215	7.735013197	7.31478755	7.3343318	7.581353097	7.126525063	7.629406196	7.200068535	6.988591499
7-Mar	9.77139637	9.308739244	9.716079491	9.094044729	9.675802008	9.545356925	9.361587278	9.603762684	9.880860308	9.712889551	9.497510939	9.051071537	9.258890839	9.306138817	10.04314871	9.1283257	9.297914154	9.054525303	9.718325795	9.728203181	9.806784512	9.66550817	9.670095554	8.896411207	9.369472425	9.758832706	9.026895941	9.364514753	9.852691186	9.110889126	9.223166844	9.446633785	9.317727631	9.392633886	9.631678897	9.449340892	9.165955183	9.390688195	9.429445685	9.576324846	9.399977843	9.36351679	9.434502744	9.203183152	9.730408158	9.23336054	9.358767029	9.199126729	9.477485337
8-Mar	6.075045609	5.374597421	5.908355626	5.336138271	5.797381854	5.392018657	5.131376064	5.525484301	6.328278541	5.567653055	5.617021517	5.664077338	5.507098642	5.718849354	6.154587773	5.58814011	5.545721299	5.25849591	5.507200683	5.7198594	5.75116218	5.895845577	5.369725693	5.105895789	5.469810905	5.955161001	5.354614287	5.45346564	6.073005684	5.395520494	5.501478877	5.503828462	5.39927469	5.710505877	5.886698609	5.645682112	5.104766025	5.611622155	5.895686972	5.510527423	5.366233968	5.797491379	5.949222294	5.71589049	5.960149257	5.360477642	5.636608058	5.371183261	5.12771531
AAED1	5.212689941	5.411153242	5.220572373	5.307649275	5.171478418	5.39253023	5.643073532	5.287093191	5.041660821	5.125277418	5.202979007	5.380709325	5.049323012	5.30584116	5.476046949	5.020001311	5.235414483	5.360691917	5.661889164	5.281035434	5.009522624	5.493847978	4.940881808	5.751928802	5.495721877	5.168141249	4.95862818	5.359897284	5.43729338	5.640070799	4.916587452	5.439820767	5.229440784	5.473112358	5.455155301	5.535274747	5.103626202	5.255925898	5.515834762	4.975109829	5.610690695	5.559534232	4.940850826	5.594568439	5.392208215	5.065921802	5.596677088	5.289727836	5.559632648
AAGAB	6.166417155	5.843317585	6.035074638	6.139529915	5.342017018	6.334592494	5.86540523	6.009881732	5.882122657	5.989989931	6.125644544	6.021076723	6.042619894	6.004186733	6.356548104	6.203326552	5.881329208	6.197926899	5.911825478	6.1844334	6.068976497	5.943876145	6.216555106	6.056454635	5.996823341	5.492483858	6.168425226	6.315030095	5.655456836	5.490913152	5.943770998	6.831148392	5.948645365	5.828056264	6.111269579	5.983781127	6.347816362	6.464349416	6.391487799	6.060034404	6.410877281	6.036506728	5.300016717	6.219928865	6.119847234	6.218154702	5.829444138	6.454900695	6.204020554
AAK1	5.549870519	5.401857126	5.708400433	5.643480078	5.834203829	5.815162595	5.74632503	5.55445823	5.177428484	5.825571371	5.802424859	5.772684071	5.637334738	5.990606505	5.293168402	5.808059877	5.661528963	6.084727539	5.161629806	5.519000325	5.964014546	5.159916729	5.774934522	5.98466337	5.207744638	5.247832147	5.554318188	5.236770845	5.483307926	5.790008679	5.509838349	5.684271053	5.699403699	5.423590665	5.506546584	5.644915303	6.074958719	6.121463902	6.149776779	5.504693468	5.675485713	5.377299202	5.974959456	4.88162358	6.008288786	5.785829524	5.568504817	5.803793309	5.961977409
AAMDC	6.650386852	6.651410416	6.425627473	6.493881379	6.488484843	6.466986839	6.417878328	6.428788769	6.795508264	6.146924719	6.371048484	6.881703914	6.580422562	6.5725233	6.714437666	6.586864932	6.466141195	6.529923155	6.708995683	6.798725768	6.068347296	6.583600422	6.651652677	6.392797407	6.814109108	6.593364882	6.458436702	7.250405429	6.395720633	6.374020777	6.391485353	6.386695945	6.535605183	6.88276392	6.542969734	6.464787203	6.352494347	6.268078481	6.328071829	6.878329691	6.725713892	6.715830058	6.868684789	6.906294699	6.294609819	6.758132949	6.390528596	6.909292862	6.490512358
AAMP	4.533789239	3.971928827	4.432100687	4.879024425	4.786128418	4.743206157	4.349931546	4.52235927	4.792899047	4.280876446	4.528644171	4.9224184	4.556874564	4.515596919	4.55263199	4.597025504	4.410715737	4.629718025	4.484704962	4.564152916	4.428308676	4.358440358	4.569357546	5.026625021	4.508921889	4.699269122	4.746034306	4.056686154	4.510638571	4.20127713	4.389111435	4.537152512	4.54893238	4.717865475	4.558567486	4.607906998	4.564844386	4.1565082	4.200304314	4.261208165	4.655076904	4.821186886	4.425210034	4.638539874	4.53835308	4.315985447	4.46478883	4.339332223	4.714447852
AAR2	5.390523277	5.459353095	5.691666875	6.102857404	5.801154868	6.229624781	5.700909223	5.598834968	5.723923271	5.820134786	5.77478287	5.858263136	5.814410114	5.873225038	5.621630227	5.869251328	5.608531853	6.03216727	6.056269471	5.772114132	5.867396393	5.653262483	5.852469683	5.844079484	5.918609717	5.692572886	5.8112395	5.381497635	5.514187619	5.908941282	5.603131083	5.679817267	6.006321156	5.842987742	5.508149736	5.999361487	6.182941592	5.778596655	5.437380127	5.809194051	5.660817799	5.913304612	5.441952378	5.715458313	5.736626264	5.92997812	5.846034903	5.804299347	5.718855118
AARS	7.699735203	7.761858446	7.558453243	8.11497928	7.732282915	8.011380099	7.71985439	7.621656414	7.742682459	7.889612827	7.904784916	8.177553789	8.251541322	7.751712966	7.64656026	7.991394118	8.043235527	8.207092032	7.980017458	7.914409486	7.687019761	7.833272367	7.942663258	7.800107372	7.64189097	7.605948537	8.148971925	7.295435758	7.443279513	7.95721989	7.946961595	7.977352317	8.144660253	8.032663582	7.914787825	8.103355146	8.219338413	8.238733279	8.018591836	7.745760805	7.670917023	7.823754006	7.821255945	7.655691405	7.863446616	7.906062679	8.333543033	7.826590963	7.92819543
AARS2	4.941871104	4.917701647	4.950747313	4.940923976	5.276237025	5.557479769	5.093480524	5.05288633	4.771270384	5.120544814	5.273647705	5.312684236	5.308612565	4.927721787	4.87732067	5.165019509	5.136170506	5.579101266	4.952609231	4.842656455	5.351395293	4.966989755	4.956667674	5.216695235	5.153942223	4.773111881	5.210321516	4.42220558	4.791699646	5.196270649	5.21006794	5.023889716	5.086287824	5.259222056	5.156346956	5.36141541	5.290492716	5.38230215	5.056704957	4.83613802	5.165715641	4.978274029	4.975773157	5.001229001	5.083474102	5.036020337	5.28766468	5.343727718	5.269686157
AASDH	5.244706502	5.435469912	5.24920651	5.574684784	5.191690202	5.893312542	5.471874293	5.31682693	5.687368311	5.755769398	5.431265119	5.567846764	5.795301876	5.399556577	5.862146073	5.339282731	5.516239046	5.987028246	5.201763289	5.681147547	5.915772206	5.574972181	5.622093994	5.577900839	5.652114937	5.277205958	5.642157042	5.060583771	5.475868444	5.711481396	5.399298256	5.70654072	5.607379911	5.680765426	5.723316767	5.550351127	5.741552835	5.916617544	5.866251361	5.526501994	5.115175965	4.85333028	5.285941914	5.349994279	5.516722496	5.895295711	6.116737422	5.731810287	5.245187532
AASDHPPT	5.720327455	6.300164895	5.923683927	6.692074101	5.882607409	6.321597727	6.465057045	6.079858983	6.087157212	6.544659531	6.37259133	6.29759834	6.509938413	6.174199824	6.484659813	6.288117289	6.339624751	6.260432341	6.563742487	6.094368197	6.035849397	6.269785476	6.282642215	6.312000505	6.290853451	6.457923878	6.365621021	6.040644834	6.36218464	6.495488899	6.363510659	6.234933983	6.416038015	6.381570442	6.345994066	6.472217255	6.2632575	6.533275133	6.098326425	6.422514167	6.237983027	6.569563625	5.802885168	5.951486534	6.37973546	6.105559631	6.23185381	6.483149974	6.503309839
AATF	6.469066353	6.18739433	6.666277995	6.510534876	6.63895133	6.18231989	6.550357971	6.365696144	6.320842505	6.519328821	6.202861673	6.341137859	5.947762253	6.352712404	6.256865823	6.408009465	6.270116247	6.282351551	6.638626686	6.182535927	6.820221529	6.423180214	6.445968997	6.356323619	6.347093922	6.293818187	6.25389914	6.536667935	6.325205848	6.034364679	6.377668282	6.214769661	6.103057276	6.477889344	6.269255555	6.061686792	6.298959963	6.236525262	5.984901505	6.218124607	6.113369123	6.356928687	6.429337848	6.326421201	6.488917346	6.409419899	6.317578729	6.142160508	6.22464467
AATK	5.547903796	5.334545565	5.566605146	5.298067031	5.490305816	5.076818337	5.384860918	5.106543336	5.478352305	5.127942728	5.233409822	5.375211001	5.429654764	5.431400892	5.138072149	5.072108728	5.25376433	5.040742542	5.083074032	5.596045305	5.150481671	5.234216852	5.284362762	4.749160934	5.260110233	5.397159725	4.907057998	5.221719292	5.83403004	4.96423564	5.298314057	5.160239989	5.066250927	5.147710682	5.184815031	5.32743984	5.189346108	4.945537956	5.163010508	5.022893643	5.785184981	5.093521274	5.656178545	4.896633814	5.353665366	4.962308478	5.148238123	5.398531014	5.220238258
ABAT	5.067079794	4.749627674	5.304912234	5.182483779	5.283795974	4.974515238	5.293551688	4.869138971	5.155637777	4.99718217	5.208965598	4.960734656	4.946067491	4.659394285	5.268485642	4.733527985	5.029019845	4.950600586	4.79628253	5.054220815	5.201194387	4.526575675	4.762739387	4.63204665	4.655927802	4.832218371	5.446581499	5.085875405	5.638034303	4.909567309	5.369603932	5.312944776	4.34477137	5.016624002	4.570585575	3.532209181	4.763630587	4.366062235	5.360163006	5.770562273	4.994258728	4.968325919	4.730561063	5.039103743	5.617711317	4.965484587	4.81711833	4.522957934	4.590402173
ABCA1	9.959174492	9.443540399	10.05307334	8.887105212	10.16150383	8.91555913	8.568105329	9.898500745	9.480954608	9.739296852	10.0931952	9.598994995	9.06585887	8.786830937	10.02431949	9.002724463	9.318109315	8.280812269	8.99964645	9.303001924	9.862663138	10.94057807	9.521286313	8.545026555	9.742247983	9.761671828	9.263225669	9.91782104	10.08652956	9.515963529	9.960086311	9.23168306	9.576854365	9.232822912	9.761833538	9.678663231	8.699647991	8.887645145	9.659935744	9.327772339	9.742919995	9.160357575	10.40323158	9.004820049	10.22179192	8.924759563	9.136784247	8.814556692	9.371053953
ABCA7	5.716140588	4.561049917	5.507806339	4.816120831	4.748788937	5.229498015	4.643716514	5.059303462	5.508255955	4.855735368	4.803095172	4.785240089	4.845434381	4.839076577	4.355384394	5.315232171	4.582393762	4.737017866	4.551506228	4.402839119	5.541653528	4.199139673	5.368042996	4.585443195	5.583509051	5.096663572	4.843359868	3.702737096	4.196669933	4.483869096	4.324833245	4.620312421	4.59837888	4.046423047	4.963490957	5.079362158	4.697181292	4.417579529	4.141041779	4.898950858	5.361522249	4.487459688	4.787797228	4.870305132	5.746749946	4.416806089	5.063899648	4.628599356	5.035159452
ABCB1	3.792058967	3.783206748	4.246657805	4.139665757	4.135914272	4.276390354	4.233667501	4.129557184	4.015838612	4.17588747	4.179840631	3.750021322	4.400480516	4.053630808	3.784641022	4.174034075	4.043710327	4.31052933	4.307620351	3.786067128	4.366935021	4.153703932	4.109984258	4.409013172	3.595865156	3.812217963	4.060433591	3.764235397	4.225970143	4.122920324	4.295660112	3.752781038	4.308739127	4.020199904	4.491309803	4.674860566	4.20814917	4.457440325	4.655551587	3.772587089	3.802192427	4.39061772	4.002348898	3.73794977	4.822724661	4.304423971	4.646534218	4.125483489	4.228473508
ABCB10	5.861940872	5.856550454	5.801410594	6.33047376	5.203871759	5.875767568	5.903085095	5.800739971	5.624138034	5.853078186	5.549856586	6.110642008	6.102692332	5.777631679	6.148776018	5.730718951	6.050229342	6.264431456	6.047136867	5.626423805	5.845712944	5.665728876	5.668593548	6.266132334	6.050216391	5.821173013	5.680677686	5.60121012	5.420204781	5.788523689	6.25002998	5.753902379	5.773242829	5.941412161	6.058921178	6.332511786	5.831274382	5.920630615	6.082151757	5.902669405	5.344544156	6.087024003	5.901248313	5.681619017	5.958155105	5.687223232	6.022117744	6.101598654	5.918829153
ABCB7	6.731990678	6.559018489	6.560643872	6.812897895	6.355275229	6.606646691	6.551297811	6.727564857	6.432714579	6.884383974	6.410972802	7.083120051	6.772691442	6.3603164	6.801704317	6.532844064	6.778670223	7.084098497	6.970664429	6.615333366	6.888724084	6.328338379	6.712409833	7.340280127	6.707472143	6.692424311	6.638698269	6.814420728	6.530594548	6.876920561	6.87291516	6.844209105	6.889126956	6.918322487	6.540547147	6.856319397	6.890554697	6.981285009	7.077099752	6.420667227	6.506668361	7.03432517	6.71622724	6.13319461	6.379841389	6.712729419	6.977152722	7.109598611	7.253787334
ABCB9	4.588581094	5.202266388	4.570878069	4.956295056	5.020914391	4.866901115	4.327304975	4.99843493	4.571747711	4.74768128	5.149036662	5.182865372	5.12156674	4.629788101	4.867523778	4.668729385	4.883345698	5.323440741	4.634032175	4.85357774	4.720264084	4.398417181	5.436216708	4.832761082	4.304163235	4.303074904	4.90853659	4.743875401	4.819976756	4.023338473	5.4504852	5.271426426	4.684615804	4.565176308	4.550689771	4.727483291	5.002777415	5.572174715	5.029343115	4.390982563	4.533671434	4.426919301	5.787598214	4.72261365	5.131833905	4.874737406	5.16704795	4.379228128	5.48641093
ABCC10	4.486053481	4.375327037	4.782735106	4.695050128	4.736913529	4.737998534	4.51142176	4.223119948	4.447028663	4.725865279	4.581963163	4.604352746	4.61840289	4.702226269	4.420390055	4.635880248	4.828686787	4.485790127	4.583458413	4.577316482	4.169838342	4.666928101	4.592623087	4.505060274	4.554041542	4.570392645	4.808715012	4.429180724	3.843503841	4.557751789	4.517343088	4.324893686	4.454320875	4.637484561	4.55212327	4.603494299	4.750847203	4.879895454	4.278383012	4.358449437	4.590572709	4.462521183	5.029903563	3.994236923	4.543790174	4.651634191	4.439428183	4.801308458	4.594994596
ABCC3	5.58649515	5.277639143	6.246061003	5.868934313	5.987524078	5.534952929	6.165952547	5.093814877	5.81969311	4.894566172	5.171857122	5.607971916	5.353800318	6.347781753	4.749275363	5.802179858	5.624679363	5.633930164	5.005931106	4.718272056	6.287528608	5.082987739	5.687788782	6.797061086	5.367229489	5.517081137	6.013617532	5.702784336	6.215841111	6.088558759	5.478121856	5.561470868	5.385074661	5.472387716	4.823115416	5.494111324	5.132482076	5.244851354	5.724020874	5.144633081	6.578083747	5.511240014	5.317350318	5.493116226	5.951873467	5.691468225	6.046572152	4.845284347	5.144860067
ABCC4	4.671929742	4.536833848	5.090157258	5.038170858	4.573167052	4.907674055	5.325076638	4.674584619	3.897891184	4.760673319	4.502064039	4.9229289	4.433543873	4.694469302	4.224411365	4.793524197	4.839938729	4.369877713	4.606145878	4.567848568	5.111705567	3.865807063	4.575808609	5.119675033	5.018314498	4.113277406	4.585738889	5.224985664	5.185431805	5.240705595	4.673030946	4.546449426	4.602687194	4.783292921	4.218844946	5.051523424	4.831951445	4.827162182	4.688587286	4.960147374	4.185638733	4.675769553	5.14464043	4.480245373	5.054993219	5.168842611	4.658744134	4.31836831	4.73400002
ABCC5	5.888434944	5.958326353	6.627287985	5.727650193	6.059362114	6.147522932	6.109269314	6.052871632	6.36311517	6.156316109	6.388575008	5.727767797	5.877175263	5.917610412	6.287852566	5.664464284	5.859685658	5.814929654	5.284656358	6.08631849	6.349259239	5.540455958	6.184951178	5.564752322	5.992348288	6.227155989	5.6126861	5.646099177	6.115983679	5.88461513	5.629726789	5.67579938	5.92611226	6.025541237	6.179260065	5.925643427	5.553752454	5.551955619	5.438135043	5.997923521	5.662186148	5.78966985	6.555037257	5.681683019	6.319644316	6.023135079	5.805196143	5.718770686	6.041458327
ABCD3	4.767130703	4.888362241	4.267126935	4.884119575	4.825778574	4.738772269	4.589641909	4.690236556	4.879044512	4.838266174	4.423339078	4.89762892	4.753767036	4.723245215	4.842468625	5.060008509	4.613059901	4.957591596	5.039785438	4.583956961	4.805241915	4.664108159	4.993426439	4.756551749	4.843716608	4.776055384	5.198292545	4.734033473	4.547135865	4.776449607	4.52271432	4.745075655	4.960250624	4.510703466	4.947725721	5.038897347	4.800690166	5.011253489	4.702576421	4.898647575	4.85976461	4.718843307	4.754211799	4.775946362	4.286285194	4.766312421	4.772689456	4.742979633	4.931677506
ABCE1	5.734465633	5.729503872	5.742226975	6.146727981	5.542699997	6.200221697	5.970839914	5.56260932	5.619308486	5.902859968	5.774287345	5.996820877	5.894898068	5.627759436	5.934090358	5.865972344	6.173358597	6.067472343	5.840613222	5.833451606	6.051492212	5.735566684	6.011290089	6.349039808	5.922480154	5.67868024	5.749388888	5.453045238	5.652690536	5.93584903	5.833263552	5.979660095	6.035059495	5.851751352	5.954271341	6.174760577	6.191385601	6.290654606	6.029630623	5.759222606	5.605066555	6.039593207	5.837562773	5.565553277	5.917420889	5.64919349	6.145800155	6.174531817	6.005477642
ABCF1	5.999641358	6.091552703	6.125683155	6.39425752	6.224218407	6.643886442	6.178678758	6.032634751	6.064659253	6.207913964	6.274599687	6.454986327	6.414938	6.202402742	6.067044282	6.395703598	6.335389374	6.452405509	6.421262038	6.167857647	6.393192482	6.038416009	6.21079764	6.270971985	6.331886406	6.040482657	6.369273974	5.696038026	6.016686134	6.307319024	6.041000989	6.272893012	6.323790721	6.300074989	6.295981408	6.442252472	6.5991861	6.451461098	6.12430536	6.113294758	6.080197328	6.281508454	6.075936731	6.080998775	6.303044329	6.38889228	6.431307635	6.264884183	6.305600338
ABCF2	4.362968333	3.87383624	4.159826344	4.636136203	4.047180866	4.440820782	3.96845848	4.023969088	4.291147434	4.14671511	3.977060543	4.334003691	4.323959812	4.136909598	4.139056475	4.455919141	4.071966479	4.496977986	4.208127104	4.311585854	4.244501964	4.061988268	4.340156569	4.211960426	4.098330274	4.202500671	4.016163287	3.654682351	4.065488123	4.082777724	4.236703094	4.260821464	4.420106063	3.928816222	4.162044464	4.464245731	4.567204102	4.334864067	4.09193494	3.82468284	4.183934644	4.303609853	4.171893461	4.038539376	4.262755706	4.036956044	4.297859275	4.697529762	4.272323903
ABCG1	6.109519976	6.374327811	6.848966738	6.025334415	6.564547644	5.867003352	5.746126208	6.632359572	6.682623243	6.43602275	6.53239653	6.067666797	6.027713516	5.857288457	6.688454674	5.960836668	6.277957439	5.682304437	6.105639077	6.262119318	6.54130818	6.811859887	6.547005613	5.152913477	6.197303989	6.454009866	6.084924028	5.949510275	6.77249905	5.83990627	6.399928658	5.856382268	6.337896477	5.962249499	6.980909238	6.52817108	5.525295488	5.516571195	5.904182988	6.138734798	6.064429895	6.153933148	6.692816207	6.284869048	6.635225316	6.105543394	6.354394473	5.86305958	6.254030578
ABHD10	5.539564741	6.147726519	5.598597822	5.937594657	5.701353568	5.995665331	5.598068809	5.657631346	5.749337902	5.964124695	5.552331871	6.243562787	6.132087629	5.603014973	5.289087397	6.062216259	6.122480521	6.207433336	5.942668217	5.437868934	5.785810532	5.980585085	6.034517017	6.039631066	5.963057573	6.049326601	6.016524319	5.492972257	5.722207239	6.073324415	5.984685566	5.671914727	6.120777424	5.679953472	6.075882468	6.335367022	5.941807006	6.0177323	5.431183417	5.824474386	5.746540639	5.721385568	5.535107658	5.599606789	5.930107719	5.747779437	6.119883451	6.151590327	5.589891932
ABHD12	4.589916922	4.15423463	4.387683224	4.5647588	4.249178709	4.219716098	3.9685715	4.220017276	4.298168542	4.419492964	3.977046783	4.244232899	4.208046867	4.378732195	4.618960931	4.366549377	4.192138293	4.215810204	4.364954645	4.336174978	4.580268677	3.917302357	4.098588131	4.356916293	4.598556069	4.446513286	4.28502476	3.88540457	4.395053048	4.377151217	4.345225435	4.01412196	4.175279424	4.434951098	4.152069146	4.454921837	4.125163827	4.209509848	4.121247873	4.218981442	4.388116984	4.008116119	4.440435395	4.636272975	4.244568501	4.332538616	4.099731497	4.007642103	4.262367487
ABHD14A	4.870901786	5.088582881	4.890166692	5.079782079	4.839406389	5.036553811	4.956211036	5.004132143	5.050363068	5.115410317	5.45816325	4.783133854	5.497095424	5.062643871	5.313039184	5.228030779	5.191380741	5.17267259	5.071472836	4.842527685	5.115941811	5.085688587	4.953426046	5.285630841	4.263784517	4.841478358	5.186634047	4.736028131	5.165996417	5.198788821	5.159858168	4.940918346	5.120579109	5.140037872	5.611489022	5.190753186	5.14150114	5.335422157	5.119943545	4.972323355	5.727070068	5.166673348	4.989241095	5.093932638	5.099076932	5.267547819	5.041866175	5.243088263	5.082931576
ABHD14B	4.594229723	4.292754729	4.478005559	5.038056418	4.412496152	4.775421548	4.734973807	4.587197766	4.534978578	4.82919363	4.764471044	4.476542488	4.807133348	4.593847765	4.621905248	4.739434974	4.853220707	4.638080848	4.735713609	5.027409783	4.756631905	4.046188897	4.933469801	4.725725186	4.732981748	4.299771869	4.504305415	4.393561353	4.295214998	4.710868587	4.939476608	4.663620585	4.573327167	4.756687142	4.83544781	4.301640771	4.793717809	4.840665823	4.64162868	4.7375477	4.279934378	4.527482238	4.735344367	4.732816923	5.076747793	4.919330055	4.620408143	4.60228605	4.277855656
ABHD15	4.71206335	4.674591455	4.446285838	5.073862405	4.631703948	4.954580339	4.745020187	4.621603755	4.223413304	4.933647889	4.740150103	4.672033047	4.768756914	4.479681122	4.952662941	4.612319511	5.04591499	4.885760445	4.708281966	4.845455836	4.909734371	5.019772005	4.488105095	4.556466337	4.968664926	4.552355679	4.877530583	4.433169974	4.353108145	4.891063313	4.725447079	4.729002643	4.953364929	4.742715679	4.764573483	5.16477058	4.754741289	4.828583426	5.11558722	4.615670846	4.766044335	5.122945576	4.577589359	4.572502951	4.519884137	4.92394691	4.714756196	4.836623008	4.664861063
ABHD16A	6.77174345	6.816828152	6.766897158	6.627891558	7.166652716	6.607569046	6.739468618	6.93574655	6.715308253	6.740064143	6.704538964	6.532159295	6.622403822	6.623924978	6.910065278	6.793736851	6.54486071	6.271610464	6.964809503	6.868951116	6.955212536	6.894352803	7.079848136	6.416807199	6.861403879	6.926518136	6.661613908	6.98563373	6.870966693	6.664091246	6.562939507	6.569499336	6.811026953	6.776699997	6.760785691	6.536708089	6.299220747	6.376726298	6.62391401	6.847939325	6.619247252	6.656001071	6.801806138	7.14649462	6.856994677	6.695294212	6.665970286	6.547567582	6.594413614
ABHD17C	6.061687046	5.58711793	6.067454364	5.849836782	6.176583942	5.916016331	5.639461022	5.706791106	6.277396316	6.048647551	7.046471944	5.505441145	6.274821568	6.160534383	5.989120697	5.616222802	5.818695901	6.328161192	6.255152066	5.871508823	5.948396444	6.680337964	5.705960426	5.927432096	5.632831105	6.48399781	5.839438192	5.296890806	5.995832675	6.206677363	5.631503184	6.094131349	5.801996891	5.990231713	6.007066038	5.837999898	5.889516329	5.979732944	5.15400397	5.812713628	6.372856489	5.986787221	5.933000422	6.282568921	5.650574714	6.454515123	5.570476727	5.573024505	5.747655444
ABHD2	6.367991692	5.919873903	5.95908209	5.734341599	6.272540434	6.014867978	5.844398181	6.167544042	6.256944672	6.000547292	6.108448748	5.580359792	5.891662592	5.919716269	5.952550822	5.779758759	5.690821676	5.434555209	5.991818054	6.21685834	5.848555476	6.129223486	6.00755708	5.422319353	5.932484514	6.511089568	5.881931925	5.971621104	6.240122892	5.67507267	6.025355267	5.67934251	5.598033491	5.94238204	6.106762324	5.867872982	5.461850584	5.299683429	5.907134593	6.281725725	6.248471026	5.930349196	6.021368321	6.234179303	6.238059331	5.846043085	5.341443871	5.36531397	5.333826768
ABHD3	8.311455756	8.26860991	8.431715849	7.808512784	8.222736157	7.669521873	8.28089434	8.633134013	8.265337562	8.280473871	8.366148021	7.634349546	7.910817828	8.559290934	8.450361587	8.184636026	8.105930444	7.596813576	8.434280503	8.137598645	8.202935798	8.353064052	8.430872948	8.006394132	8.046897664	8.574857218	8.357468876	8.402691275	8.74455848	8.347958694	8.384656306	8.006342011	8.37079874	8.315592021	8.599435736	8.042320543	7.741515309	7.689038071	8.27166763	8.551338701	8.051310353	7.976860086	8.114563397	8.153927525	8.290930953	8.093299056	8.190411617	7.869744545	8.405719706
ABHD5	7.479540506	7.371189858	7.553868429	6.832949879	7.696630924	7.393141472	7.449979312	7.962339328	7.974042522	7.675455942	7.942179844	6.291624438	7.213903524	7.644290207	8.225768716	6.872379121	7.090112816	6.351796212	6.790400249	8.009762173	8.046362263	7.116195892	7.656805956	7.152864571	7.332255728	7.87118867	7.207220527	7.717909423	7.822306599	7.197118931	7.567004055	7.607206297	7.214800361	7.037529876	7.784249974	6.850634619	7.055061048	7.103436588	7.878137302	7.709807785	7.694254366	7.962022944	7.613753584	7.302545346	7.178418818	7.46900963	7.108874048	7.250211537	7.121622703
ABHD6	4.219009963	4.980599055	4.56237073	5.498816685	4.797459108	5.216008825	4.613370791	4.683090897	4.716157958	4.623895141	4.68351805	4.974419824	4.937567108	4.821694289	4.359355869	5.289185665	4.876988858	4.788870306	4.784727252	4.903308028	4.881115084	4.707345433	4.620612239	4.774496123	5.168858812	4.87108803	4.922809192	4.883491428	4.801968403	5.026886998	4.859102149	4.587861122	4.772358513	5.035219053	4.66928401	4.790404728	4.819295601	4.578117088	4.60321075	4.690604281	4.575107476	4.835877453	4.692963844	4.799656561	4.96675974	4.546379586	4.705157963	5.003212595	4.91041431
ABHD8	5.779329524	5.355873025	5.216125252	5.622247697	5.513195533	5.606820787	5.557153732	5.416786788	5.762806065	5.391908303	5.500879482	5.806730231	5.566904469	5.673469825	5.819385106	5.819626691	5.195160665	5.856816031	5.341327931	5.548186286	5.336452998	5.433201054	5.223050572	5.382360673	5.300500772	5.184452237	5.739975064	5.252743138	5.181602961	5.433590606	5.146870251	5.822830972	5.672652961	5.572017732	5.790158787	5.52020273	5.674979382	5.534751691	5.273977699	5.26943695	5.355780368	5.40801794	5.306893628	5.747045189	5.446342696	5.393884908	5.706774501	5.694970034	5.524233393
ABI1	8.242421245	8.04145939	8.473434019	7.971452981	8.163351059	7.834560853	8.356996468	8.112642527	8.145358315	8.211470433	8.213678309	7.967697374	8.102639399	8.148078731	8.418083544	7.862189162	8.101757882	7.924389302	8.32634486	8.128438315	8.150298621	8.581678199	8.01865357	8.065993793	7.981344371	8.291138177	7.867742646	8.268145006	8.43120536	7.964184844	8.233218548	8.051004515	8.164629274	8.187876419	8.135770075	8.212930019	8.05115255	7.863996372	8.210974676	8.171259829	7.923402492	8.334559669	8.257788906	7.952312856	8.24547389	7.897359527	7.96541703	8.014751983	8.172995034
ABI3	5.67610619	6.137864068	5.828269236	7.092895513	6.029896988	6.421012046	6.250329796	5.980508645	6.057333346	6.043769448	6.434667819	6.599550041	6.537039101	6.417974202	6.499209376	6.336346067	6.487679903	6.761073046	6.739178407	6.053013166	6.231908537	6.435643918	6.002687252	6.610587517	6.316695848	6.39061234	6.287712946	6.39103922	6.280176031	6.29313669	6.38880719	5.886475063	6.461483998	6.449225558	6.087921029	6.515162978	6.035973655	5.945941323	5.866267502	6.363378643	6.33315886	6.412187414	6.169545461	6.547355875	6.339524056	6.117993283	6.364061681	6.17003034	6.525307165
ABL1	5.138328937	5.185793377	5.169882221	5.570690692	5.56870791	5.790499267	5.205151016	5.05029379	5.209594991	5.360731309	5.359200242	5.514833711	5.533668516	5.333582628	5.358308206	5.402114297	5.384521581	5.551156983	5.47755152	5.246560654	5.498161374	5.630777257	5.285242453	4.673952113	5.246739265	5.239634459	5.333594109	4.842598174	5.200786632	5.321964736	5.17047222	5.592678398	5.417483756	5.41302964	5.159220358	5.545755828	5.628366881	5.510695325	5.223976148	5.086571853	5.340221208	4.732128364	5.192674021	5.199931591	5.719508383	5.441792246	5.637824672	5.093625166	5.37309483
ABLIM1	5.632499172	5.215155556	5.314924531	5.192824819	5.454213943	5.85867406	5.519465287	5.527326818	5.385669809	5.750870463	5.464754648	5.33548431	5.717971235	5.481023539	5.09431142	5.549315711	5.646912856	5.64783719	5.328596397	5.313984399	5.508453334	5.051859018	5.666718719	5.910972691	5.148764527	4.854805048	5.624673137	4.906298347	5.677067203	5.58516547	5.347476998	5.343107615	5.677395309	5.222420719	5.447498858	5.971545705	6.022135237	5.9199013	5.668927179	5.643230599	5.389205682	5.425279819	5.239760536	5.089614233	5.595187043	5.44054763	5.855945781	5.779046484	5.108436184
ABR	8.981180761	8.487896531	9.340420622	8.839026408	9.226069251	8.765955115	8.653628144	8.71442646	9.064505224	8.850820271	9.007086137	8.806289946	8.871181137	8.889557377	8.855580196	8.913860082	8.736451584	8.743541646	8.663152936	8.73067909	9.030568502	8.805930868	8.661402599	8.172737946	8.607888177	8.86144514	8.846021126	8.194046898	8.668168355	8.57704401	8.687426549	9.157111595	8.89046642	8.888512817	8.993180263	8.989453592	8.913679303	8.884763552	8.704103432	8.455102379	8.867631834	8.636635698	8.941898018	8.645756557	9.063712483	8.490757052	9.120539882	8.616125704	8.861706093
ABRACL	8.909016134	9.420380397	8.719164738	9.597692564	8.851148916	9.477475347	9.304677399	9.275029211	9.04069624	9.07469951	8.977184625	9.531992657	9.11945258	8.953746174	9.264767956	9.28718747	9.100990214	9.375304097	9.057550017	9.124265428	8.829476725	9.232746278	8.909448928	9.644210358	9.051312234	8.862584809	9.06315085	9.440842857	8.93107087	9.366072495	9.34508085	9.407586544	9.145610809	8.866642011	9.246241889	9.500592498	9.292368411	9.293444712	9.536333534	9.315284211	9.307618657	9.689655124	9.049999878	9.330657202	8.659468833	9.343992308	9.472724538	9.227034418	8.943280484
ABTB1	10.47029126	10.00882435	10.69406072	9.838358626	10.52763305	10.02154621	10.46554349	10.36286843	10.829795	10.3076576	10.56561424	9.378725323	10.2395887	10.30285621	10.39857261	9.786464851	9.881244101	9.606940731	9.633431643	10.4868322	10.1785362	9.940682241	10.27190126	9.536877786	10.01294723	10.34621487	10.21382929	9.605711247	10.54518597	9.80959855	9.961624719	10.55655575	9.951814958	9.953115247	10.44942605	9.915872314	10.12207469	10.12548758	10.29206947	10.31767545	10.21899252	10.41257985	10.30653466	10.21882885	10.23649791	10.10979833	10.2899648	9.745989374	9.687519751
ACAA1	7.072565588	7.131966347	7.204410742	7.038683674	7.260907384	6.797065301	7.011583908	7.047892207	7.21603563	6.868118475	7.108163886	6.929269438	7.050532036	7.231255664	7.001056892	7.120264898	6.974059458	7.056305257	6.950373295	6.8858692	7.156926068	7.131871627	7.176607274	6.77996947	6.916146805	6.900008753	6.986112351	7.455835707	7.296793304	6.993486304	6.99426261	7.013342365	6.800348034	6.901834748	6.993474546	6.972467623	6.856405555	6.867405494	7.161462262	7.053986238	7.109048408	6.873922603	6.953405531	7.337310063	7.202444904	6.898286435	6.912732565	6.819142757	6.957682702
ACAA2	5.966117287	5.790852271	5.495577399	6.204173964	5.929455728	6.02435204	6.051714595	5.600659615	5.782209569	5.818009163	5.863417533	6.114722087	6.033584626	5.943310863	5.878964039	6.011376405	6.140445094	6.169777975	6.398511784	6.095606202	5.6038237	6.25798086	5.599460987	5.907394819	6.011438095	6.108298178	5.864843066	5.841499597	5.973810413	5.940832705	6.146973282	5.831982852	5.558611655	5.823037694	6.157239289	6.337796631	5.76775549	5.556073012	5.906852925	5.598886635	5.661367121	6.41266762	5.803010326	6.158162321	5.773360412	6.032535532	6.175664432	5.539927117	5.970672803
ACACA	4.692222543	4.57660627	5.080032863	5.531183111	4.656725451	4.924132239	4.841886652	4.881221263	4.760326599	5.015773781	5.023572372	5.08159946	4.940106311	4.735971575	5.05196053	4.833471709	4.964552298	4.97697357	4.925756649	4.81798864	5.013509394	4.66393377	4.843060915	4.749856549	5.02112507	4.759648051	5.034551703	4.636622264	4.821368649	4.984320452	4.654934837	5.028322241	5.158374353	5.174449024	4.814242136	5.356632677	5.095083065	5.232483794	5.199904307	4.684239182	5.118999287	4.801334311	4.877652476	4.558325614	4.893831852	4.906774232	5.187511769	5.01763648	5.195021968
ACACB	4.746874656	4.885972096	4.584439987	4.523493406	4.233695009	4.898116726	4.23804402	4.699355922	4.022276405	5.261801561	4.704428863	4.500020052	4.586391178	4.314458636	4.416827447	4.452295319	5.036757387	4.814610003	4.339949625	4.183740278	4.528194722	5.109838727	4.147273497	4.100532328	4.826275395	4.019290797	4.905920689	3.950518944	4.801346936	4.998323628	4.526390308	4.669709545	4.604099368	4.6065747	4.552955128	5.27217176	4.91738331	4.891422314	4.868503659	4.294125755	4.837611715	4.143873218	4.753492211	4.195555676	5.053149161	4.394203034	4.508788756	5.022723882	4.563553421
ACAD10	5.012289018	4.949731506	5.018438609	5.1555554	5.063593071	4.930622247	5.116733675	5.009587955	5.014608562	5.066639233	4.903571286	4.850229155	5.333275769	4.758330402	5.241803696	4.910656213	5.091513781	5.110468852	5.371190446	5.141976984	5.450836926	5.064333068	5.340119074	5.280686203	4.918729898	5.158344828	5.263801169	4.747883177	5.162390887	5.006271909	4.862591961	5.172669517	5.103170576	4.978156032	4.905058201	5.274944527	5.194569641	5.237647296	4.99939156	5.394779219	4.937596714	5.07909418	5.275403062	4.92147895	5.096653074	4.602779408	5.477034377	4.872590213	4.72412056
ACAD11	6.827738121	6.519352276	6.708385859	6.658355152	6.7219341	6.390090769	6.740249384	6.911860858	6.540979504	7.195462054	7.016827397	6.465805634	6.8196647	6.527469634	7.27249465	6.840888236	6.932198425	7.04366239	6.766269818	6.829511006	7.084579552	6.831627806	7.037842723	7.084433949	6.42441915	6.57825025	6.390331882	7.10032638	6.622480126	7.114602265	7.172028569	6.890910642	7.072044574	6.575950607	6.838588741	6.98578837	7.318006861	7.363139719	7.118343714	7.253865133	6.965023989	6.897770222	6.690445914	6.49263588	6.882212616	6.742904304	7.066867367	7.265189415	6.970827378
ACAD8	5.625029703	6.056557149	5.735121626	6.133022454	5.964367397	6.279632105	5.947937249	5.929891507	5.856175357	5.942967658	6.165952444	5.704580564	6.109424838	6.117513929	5.89700277	6.060979656	6.119677886	6.184029589	5.985798278	5.972161853	6.290873144	6.012433855	5.955417653	5.837475186	5.967082934	6.10568607	5.913939943	5.290475137	6.035554951	5.796252592	5.813197097	6.287750402	6.060089335	5.982911469	5.680235798	5.860324929	5.867279084	6.146526301	5.732553282	5.848122087	6.014861573	5.839710747	5.872993115	5.683399088	5.9499315	5.948862108	6.107443454	5.96933811	6.006372646
ACAD9	5.744966607	5.843964799	5.711080334	7.200199844	6.108639583	5.892795683	5.735575402	6.063666794	5.632078137	6.177884946	5.744289714	7.194579733	6.263308663	5.92307388	6.238241654	5.957923597	6.207524073	6.384253614	6.159974579	5.874303395	5.785584685	6.138226133	5.972853954	5.570072645	6.793364512	5.732706814	6.278101859	5.664958747	5.964054063	6.139708063	6.006088976	5.877090414	6.433550137	6.321853316	6.001255513	6.165940383	6.142156114	5.941094216	5.697362517	7.133688896	5.905343016	5.554047738	5.498921963	6.107655949	5.938240054	5.764145912	6.379542144	5.762039282	6.2291562
ACADM	6.828519608	6.989155829	6.747074338	7.130609565	6.663497094	7.248005551	6.851479653	7.040970277	6.772763951	7.155332259	7.042422195	7.202835158	7.36169896	6.956492457	7.166097315	7.010677365	7.042302788	7.174897198	7.193831314	6.925932139	7.126183404	7.243926651	6.932640226	7.349866211	6.985956337	6.752952628	7.132967285	6.969787705	6.854084906	7.504455518	7.152930006	6.951789549	7.349561964	7.112048828	7.225865123	7.358384432	7.151814163	7.218622818	7.125078264	7.256438881	7.162525454	6.980851605	6.823463472	6.68698691	7.105113879	6.868287373	7.150195101	7.159138729	7.264322647
ACADVL	6.794968705	7.288663702	7.343924418	7.261423044	7.142997931	7.27725516	6.955390944	6.976907458	7.330032429	7.248616578	6.89633223	7.220669682	7.144181711	7.029963985	7.009396847	7.339794054	7.204710239	7.229276609	7.149462199	7.211908489	7.159157627	7.144747763	7.229933038	7.239997449	7.112096911	6.972047114	7.244709252	6.845480398	6.84986031	7.218200274	6.972548739	7.353833319	7.021909984	6.792882361	6.984229988	7.194577302	7.334971485	7.188338411	7.167691906	7.128014845	7.126939453	6.645128728	7.011736836	7.106949859	7.482932503	6.929273892	7.263868208	6.91234312	7.296330712
ACAP1	6.08352004	6.086957216	6.102845945	5.915280609	6.012572569	6.140159634	5.998869533	6.150887626	6.044207236	6.11378222	6.10323769	5.513761225	6.074737189	5.861476316	5.650249293	5.939540775	5.787726749	6.208879963	5.393084882	5.709567617	6.373515443	5.813667761	6.287097641	6.283454346	6.132682023	6.270716532	5.832182999	5.225707141	5.443410386	5.686737056	5.737609684	6.109171441	5.542765679	5.659604076	5.77514516	5.749502246	5.839834927	5.883525479	5.61659149	5.890577919	5.81110118	5.821780488	6.078562716	5.896662958	6.300788936	5.803915868	5.763855217	5.694361794	5.581746675
ACAP2	7.035035722	6.504060654	7.128602988	6.354404937	7.025104625	6.744969081	6.860199012	6.634727697	7.219835845	6.379623983	7.150348144	6.424828097	6.666587922	6.516415447	6.837181122	6.560103958	6.667670142	6.302341093	6.671112153	6.839734605	6.875186245	6.711559513	6.694301321	6.435009447	6.748586851	6.801864787	6.854476735	6.703522284	6.939413869	6.728990345	6.761946464	6.899263796	6.712735708	6.819315406	6.886269957	6.673592873	6.736208536	6.818880742	6.795779405	6.801328619	6.512992756	6.495715658	7.134479106	6.492624129	6.93904674	6.688265739	6.711694547	6.644268978	6.533638656
ACAT1	6.868993902	7.074852164	6.978005557	7.46543989	7.177635063	7.281271088	7.237366958	7.222003744	6.913035995	7.149443281	7.176727711	7.443177079	7.502842863	7.08867745	7.062709536	7.102501258	7.357618495	7.371374325	7.378758471	7.149573683	7.315721677	7.522720068	7.536905615	7.359644615	7.549668434	7.128953498	7.017129288	7.327055925	6.97444155	7.367490974	7.768588079	7.122302233	7.2517351	7.147108103	7.136439713	7.359899265	7.433638392	7.277474249	7.157317229	6.993925075	7.294064177	7.183418866	7.439961091	7.130611134	7.268303144	7.550852221	7.202025603	7.291579697	7.214131656
ACAT2	6.113230796	6.265165083	5.852501668	6.113323566	5.986911269	6.172245543	6.326450263	6.142435705	6.127639289	6.216939231	6.085281648	6.273554672	6.413853826	5.986402703	5.868266204	6.033519604	6.32796833	6.317993582	6.0048446	5.969154752	6.118118492	6.303120717	6.092946074	6.199359401	6.188724421	6.08776575	6.156147026	6.253038957	6.212960738	6.176567759	6.71239777	6.021375874	6.307229242	6.080246486	6.179325587	6.533095605	6.184756286	6.070490402	6.125219648	6.374738668	5.891501564	6.239920524	5.926837677	6.420238977	6.11118865	6.195654122	6.187543943	6.513675578	6.284026753
ACBD3	7.248636256	7.230362628	7.637791231	7.392950888	7.164813933	7.379523723	7.16915453	7.031927761	7.252724227	7.274986543	7.245483426	7.647554968	7.510322429	7.135588624	7.558651782	6.855296193	7.361189692	7.471154411	7.184560193	7.039479804	7.595670967	7.176419888	7.355009098	7.325740013	7.202331813	7.391470622	7.344278919	7.057920344	7.397012064	7.438929305	7.21211792	7.438677614	7.254005733	7.25548338	7.301550139	7.263090475	7.381572298	7.436454547	7.113851274	7.026709072	7.201546288	7.417616059	7.202654681	7.061929472	7.103383252	7.534116452	7.06452928	7.446988841	7.284092188
ACBD6	4.792091699	4.338667271	4.198518276	4.847188937	4.391411846	4.520473227	4.458703154	4.427527437	4.498395613	4.419104836	4.362514083	4.422381968	4.564332038	4.645016427	4.453549213	4.548706164	4.54870212	4.170686123	4.627739462	4.314468024	4.485535651	4.344394907	4.572682017	4.570003955	4.649688849	4.646410775	3.984903372	4.436573828	4.314246101	4.493204511	4.645445018	4.815701909	4.589349141	4.402494067	4.844783908	4.397995995	4.9398297	4.492269798	4.113357849	4.987835179	4.358986393	4.483061942	4.171025599	4.292652813	4.44477752	4.724858126	4.817302602	4.550337143	4.292820033
ACCS	6.857002263	5.474633613	5.416221104	6.584083001	5.272863059	5.55583357	6.629715849	5.64884224	5.586375654	5.770250465	6.837645449	5.374305076	5.951491329	5.58722279	5.522165842	5.971568892	5.600335886	6.016693799	7.18169018	5.758385263	4.862404288	5.694693647	5.545980875	5.335385724	7.293360505	5.686345965	6.437759032	5.376185461	5.342632314	6.93453917	6.969477565	6.020496106	7.007784995	6.052618319	5.253546718	5.969454874	6.581971371	6.535891805	6.109555703	5.99355179	5.612748373	5.650394767	5.874029142	5.91140665	5.952682285	6.061720386	6.490255525	6.087183871	6.155111787
ACD	5.924930467	5.606386032	5.780340904	5.727988497	6.143055736	5.748673425	5.960020831	5.735273215	5.846727849	5.944877485	5.770916273	5.712235428	5.906347937	5.865783624	5.995984104	5.862351783	5.955829563	5.854559054	6.119217748	6.019547477	6.172909565	5.744738225	5.851947974	6.46669934	5.534412791	5.799494899	5.909067289	6.086869817	5.935745513	5.619448446	6.152853738	5.881294824	5.549366812	6.113151279	5.915876934	5.818811784	5.747917641	5.843943601	5.868465059	6.212230422	5.791463616	6.07392721	5.761483488	6.038220006	6.221647726	6.081786195	5.878031448	5.79166103	5.632430754
ACER3	7.189221482	6.935441691	7.758669357	7.302831218	7.499202708	6.921779406	7.133456062	6.891222263	7.01847353	7.21632717	7.408321671	7.405260405	7.16299298	7.140872092	6.905588794	7.679767833	7.148663112	7.429700575	7.175712703	7.031067273	7.08237604	7.344677085	6.859333734	7.360883679	7.157572303	7.445931672	7.041172504	7.111064974	7.249289613	6.85990995	6.882106367	7.194605594	7.121809082	7.426358526	6.85912388	7.231744044	7.396825784	7.157216361	7.102442703	7.138285361	7.20618386	7.106372536	7.259880716	7.290346399	7.186041844	6.662091965	7.196208661	6.977604507	7.629958204
ACIN1	5.14500912	5.33124765	5.131822606	4.85204511	5.233205547	5.531514589	4.851364497	5.235313309	5.105771138	5.231646272	4.974224818	5.101916234	5.143157827	5.092957084	4.970786838	5.340108519	4.985424546	4.920376072	5.094800708	5.081632068	5.061298413	4.934589817	5.294150769	4.846781937	5.209210239	4.918761567	5.064208918	5.056854482	4.838000834	4.72382698	4.903334198	5.29015585	4.869934482	4.889695553	4.949715182	4.824645182	5.070612551	5.016336508	4.863525658	5.11640594	5.272889747	4.622983989	5.566717949	5.187137188	5.124038841	5.110388733	4.807515984	4.942115269	4.927339084
ACKR3	4.571149042	4.825312457	4.316702242	5.621272509	4.507004741	5.197610888	5.022116935	4.741566568	4.838421652	5.086775198	5.636849774	4.754332416	5.17299431	5.124686622	5.522269265	4.802652902	5.045358806	5.326939999	4.91581495	4.631596153	4.785507652	5.069946398	4.611396404	5.232225766	5.269451268	4.840991206	4.831940226	4.303308618	5.02194471	5.364476664	4.895027955	5.135657515	5.475996026	5.168625889	5.685891326	5.312857529	5.198739754	5.392674794	5.190478628	4.717384443	4.810824471	5.322233053	4.414750829	4.57822286	5.153936592	5.290265083	5.274580973	5.721387776	4.809188866
ACLY	7.125238441	7.25016192	7.17645242	7.377102062	7.054646651	7.307631352	7.136088322	7.209498806	6.979843425	6.986346618	7.103526976	7.370225416	7.087030952	6.935658129	7.317458303	7.202502574	7.040893741	7.176316963	7.333358833	6.970970807	7.266829027	7.090549654	7.020486568	6.822139429	6.944595041	7.183658274	7.005980334	6.975238754	6.763537804	6.963002946	6.923276573	7.132096183	7.064087209	7.160179104	7.192731393	7.195863483	7.260017617	7.061440916	6.926249114	6.955604744	6.870552171	7.15968804	6.988105786	7.091602321	7.039759478	7.096823172	7.305204706	7.041139932	7.451593488
ACO1	5.577589181	5.636431576	5.279907791	5.960298042	5.791419464	5.836075645	5.651920525	5.610951244	5.548578635	5.743677242	5.665267989	5.776237132	5.995817445	5.667320668	5.867710976	5.885898872	5.500068251	5.782503431	5.72553124	5.529892006	5.716117775	5.505115138	5.653050498	6.349166432	5.78591191	5.677113461	5.565413962	5.426845307	5.505838395	5.69802445	5.720654751	5.844621756	5.961525168	5.938649448	5.550663498	5.868521811	6.098194422	5.984364922	5.668925279	5.507642045	5.535701166	5.795336878	5.846643759	5.489967808	5.684489646	5.457138069	6.137877192	5.571700637	6.029685843
ACO2	5.097460705	5.401057956	5.342924313	5.581373356	5.620973264	5.383081988	5.163534926	4.921318654	5.158961442	5.314827427	4.949788318	5.630474324	5.43393305	5.630438481	5.248968877	5.130472167	5.40975245	5.124885017	5.414416393	5.113671844	5.496070898	5.019273244	5.200319306	5.629905336	5.476676837	4.881859447	5.472918178	4.96492173	5.112431369	5.2256723	5.229020964	5.320918561	5.545537938	5.327843713	5.325997581	5.256741598	5.379537066	5.078476479	5.064600844	4.62389902	5.190713584	5.231921411	5.460440125	5.32600944	5.51960469	5.19261076	5.203607065	5.497870697	5.603757776
ACOT13	5.567010415	5.964046244	5.567697668	5.537907382	5.461571623	5.215951275	5.792152474	5.727359898	5.791971227	5.818141739	5.729487259	5.496328699	5.737396553	5.587039342	5.941824688	5.519608351	5.664925511	5.497946523	6.121754824	5.577214685	5.615490641	6.034998185	5.587113057	5.603167563	5.642504344	5.803258532	5.715169112	6.401576134	5.902296894	5.644314679	5.625831	5.639086889	5.612081679	5.711602068	5.767339879	5.634423706	5.687992703	5.630944226	5.864700732	5.771360488	6.225443706	6.035608495	6.101604935	5.937422469	5.314927318	5.606021026	5.569467126	6.095668204	5.238866771
ACOT7	5.453575983	5.390075897	5.202077671	5.219120172	5.43881392	5.683822111	5.56982352	5.77200501	5.464369911	5.360636986	5.605230736	5.404521548	5.636139102	5.496083332	5.352525928	5.712724054	5.632226483	5.705398175	5.295464156	5.555040744	5.269929914	5.739053522	5.357009893	5.895278157	5.352168777	5.370488684	5.27100241	5.591229581	5.550202884	5.695612912	5.812205333	5.337469394	5.752429441	5.654945202	5.30313598	5.608150404	5.358920557	5.110552686	5.210951324	5.130302875	5.667045847	5.646651031	5.354797341	5.889293319	5.785053035	5.738353228	5.849614683	5.086394169	5.412968677
ACOT9	7.169391308	7.192017328	7.162911264	7.335464585	6.853835852	6.777963665	7.052231553	7.275948979	7.278623213	7.331034031	6.813823004	7.03433957	7.017116686	7.066983797	7.076051967	6.977364962	7.135514469	7.138876196	7.621962606	7.376300496	7.192564967	7.805535487	7.209038458	7.044242954	7.0812397	7.48664097	6.961983856	7.701044691	7.032361608	6.965933238	7.013852836	6.780466688	7.407062819	7.482392089	6.95649655	6.972245353	6.865390673	6.744854114	6.709547067	7.268560514	6.941042557	7.324258949	7.052980734	7.29452441	7.015655777	7.116572931	7.056444295	7.13012324	7.158060028
ACOX1	8.273128975	8.14874104	8.492009826	7.915531569	8.167165398	8.028570537	8.432679875	8.232811738	8.753277358	7.989925072	8.411960147	7.292535206	8.099282266	8.156122191	8.406929511	7.844052149	7.83991	7.237643525	7.202818924	8.602874394	9.007159061	8.013505475	8.330375297	7.374185113	8.174246075	8.564208283	8.1844475	7.951654707	8.704496633	7.874831295	8.15173477	8.133316858	7.902295408	8.138791417	8.472556338	7.982985423	7.783950447	7.745576683	8.397534283	8.450723964	8.371346679	7.647143737	8.100726777	8.194340097	8.165893738	8.20441676	7.934119098	7.824716203	7.690642801
ACOX3	4.51881825	4.467699694	4.990920218	4.774871966	4.385154435	4.047690721	4.952693771	4.525240374	4.641323284	4.630070722	4.521749032	4.52992223	4.418401429	4.500827202	4.641211028	4.618109908	4.996875502	4.547572457	4.967162584	4.803754556	4.664015768	4.397918644	4.624664648	4.672071924	4.802110973	4.728149554	4.342773487	4.568255473	4.431840075	4.612415977	4.732084796	4.68473542	4.516108762	4.704689244	4.771932071	4.431330132	5.042717992	4.749671063	4.57100382	4.319870381	4.544778608	4.524579968	5.211144435	4.504517432	4.408066464	4.60244234	4.646804579	4.452168004	4.563593937
ACP1	6.41381722	6.813487061	6.007645394	6.585751282	6.4797219	6.940059272	6.381182971	6.390285215	6.461709453	6.387741554	6.630637243	6.745882629	6.761829749	6.902718366	6.585502779	6.595424721	6.85926413	6.707118508	6.65735035	6.534768571	6.321637684	6.60803745	6.476584761	6.812897746	6.377234754	6.121476117	6.602146318	6.495074274	6.545616007	6.806891499	6.649745433	6.421176062	6.785936694	6.551924754	6.567384368	6.771741894	6.703126786	6.743979462	6.551556743	6.538050428	6.646173189	6.45606573	6.310740998	6.533852942	6.602998988	6.44130074	6.862252671	6.769092891	6.739906857
ACP2	5.739618364	5.836334133	5.482404367	6.074003899	6.04169309	5.841782039	5.843338606	5.303157363	5.878135691	5.867676517	5.678233714	6.07499071	5.968027639	5.656398564	5.624340865	5.723354203	5.734215553	5.656964571	6.744684084	5.597566728	5.892489783	5.729794761	5.617212476	5.585036213	5.330767249	5.596338051	6.039440839	5.910836341	5.740042311	5.436294094	6.02027946	5.530394447	5.937582284	5.888747411	5.869617639	5.881629526	5.928750446	5.72501817	5.528329199	4.904210209	5.868439325	6.015093644	5.532836802	6.247766215	5.776956076	5.430315728	5.9768909	5.696692805	5.980963758
ACP5	5.119959364	5.336278901	5.637242253	5.381613916	5.254550458	5.003082481	5.000864892	5.260275776	5.451185061	5.262066447	4.234010648	5.724190575	5.324063668	5.180909873	5.469071088	5.502986793	5.433126319	5.358889455	6.314790129	4.872336956	5.06927858	5.437734054	5.915036505	5.464323405	5.384812305	4.865713697	5.673336828	5.050085454	4.589259602	5.901230312	5.114746476	5.445711932	5.29008187	5.529798334	5.703600295	5.558922818	5.63375173	6.082002577	5.373436025	5.52836835	5.279755647	4.85573995	5.07097305	4.959134241	5.858325014	4.770398292	5.026120049	5.496508954	5.908151627
ACP6	5.060513201	4.628160842	4.428601657	4.354510536	4.875940753	5.051901777	5.02505397	4.901503966	4.956874122	5.113038132	4.92298197	4.377364906	4.665750644	4.474034511	5.105574475	4.575468705	4.54361671	4.499996767	4.606590717	4.761198481	4.767796046	5.046912846	4.573651599	4.070941892	4.443346796	4.713944683	4.415715237	4.836868096	4.528523097	4.374654724	4.847758648	4.823247707	4.704538841	4.205659782	5.018618334	4.428466345	4.752223478	4.836008502	4.71337954	4.499694746	5.035643727	4.631168884	4.895167096	4.930902238	4.761381834	4.5476987	4.682374883	4.639717281	4.218331138
ACPP	6.170536732	5.726998802	6.458117161	5.544077633	5.637508392	5.579746595	6.288769534	5.966185568	6.465643813	5.953759192	4.842661451	6.038976429	5.465299194	5.84452979	6.559329982	5.150390094	5.472450164	5.598364873	5.290198992	5.648266449	5.843001515	6.070510178	5.597911077	5.781782535	5.70177605	6.025714558	5.611160125	6.026044779	6.33560444	5.306966312	5.514567745	6.430866651	4.568730933	5.844518376	6.004255591	5.385304104	5.714001783	6.105763726	6.61380698	6.053996141	5.891110165	5.446565114	5.304925797	5.731584156	6.043255096	6.01664618	5.724823512	5.362591257	6.245873793
ACRBP	4.533433024	5.271023062	5.470467745	4.855323001	5.231860256	4.984068441	5.682524767	4.350020112	4.460094302	4.326695247	5.514578152	5.024304902	4.817649635	5.737975558	4.14807372	4.922631313	5.602245538	4.592330546	4.04993254	3.883150484	5.160259791	4.603625576	5.183230602	6.172215537	5.477624766	5.36760709	5.144003985	5.863347373	5.518182637	5.744922898	4.880907537	4.258384164	5.385063513	5.394583396	4.094435585	5.194601694	4.287043315	3.991304726	5.098694507	4.279188077	5.571442997	5.110107278	4.933537012	5.636821277	5.229733598	6.132612514	5.380517335	4.741901058	4.783876444
ACRC	5.073644141	4.640164412	4.850041834	4.795126727	4.876925526	5.078725888	4.584301647	5.261007474	5.123539845	4.983120944	5.326407138	4.419064336	5.009725965	4.843369794	5.080370742	4.859782845	5.236882307	4.805877226	4.57178696	4.752253527	5.144444936	4.846563017	5.132337023	4.914032723	5.18368924	5.015465692	4.988938183	5.09769818	5.149104694	4.97214534	5.234298961	4.93967046	4.901717793	5.215843835	5.211420009	4.917184026	4.987827068	5.139855243	4.95557896	5.378930461	5.067544769	4.866705318	5.159574333	4.965361136	4.660903553	4.911870061	4.795351105	5.065398121	4.488418768
ACSBG1	4.096571564	3.938222247	4.272410203	3.926662215	4.297321299	4.139816009	5.113792207	4.024953672	3.912226241	3.832624493	4.318907971	3.404879341	3.50123627	4.340793274	3.780280812	4.255441403	4.559487822	3.866107205	3.746657147	3.946717124	4.200365124	4.096342262	4.284699188	4.955392545	3.977093809	3.833686186	3.742257276	5.409630275	4.441248545	4.323735895	3.567386192	3.630794114	4.17326337	4.623970372	3.405915427	4.224288981	3.580163748	3.840752577	4.031046534	3.971557875	4.076907052	3.732346727	4.021547373	4.403664113	4.155958282	4.426925288	4.33691538	4.19741752	3.929952899
ACSF2	4.430195408	4.738081915	4.53256512	4.741733685	4.503518189	4.36406654	4.075584438	4.538628041	4.460158923	4.367200401	4.594443519	4.870796754	4.548904375	4.428624565	4.405280681	4.661564189	4.570634199	4.929845331	5.009505218	4.523818895	4.70484691	4.821251618	3.863116447	4.655583349	4.672900001	4.377832847	4.484026639	4.355810551	4.380868829	4.441495257	4.371120725	4.532050985	4.827226713	4.959514319	4.322112376	4.998208952	4.425858788	4.620407167	4.303094669	4.341921248	4.128849725	4.869851171	4.548381807	4.472756056	5.357131697	4.374472711	4.395724754	4.607442504	4.628154722
ACSL1	11.19172483	10.7261986	11.07124827	10.24698929	11.25924217	10.3323546	10.84714047	10.88232727	11.22378232	10.94090484	11.51934024	9.441518768	10.7588235	10.68738358	11.05698312	10.13670256	10.56753984	10.00018282	10.6122774	10.71796234	11.15333482	11.06333087	10.88884998	10.33975801	11.21385835	11.7646513	10.15711604	10.82712885	10.95149991	10.50456837	10.77063124	10.91732597	10.4176779	10.75602949	10.34194175	10.36746377	10.48542846	10.50808151	10.76357555	10.90674605	11.22505019	10.28695053	10.95566577	11.14622589	11.15260218	10.57573305	10.20627388	9.999834072	10.13504191
ACSL3	7.438616588	7.297368487	7.715459324	7.266622234	7.832511306	7.08917526	7.384289184	7.47921421	7.455451668	7.271791956	7.721692932	7.286744831	7.303171994	7.346091953	7.212907591	7.303238492	7.403753757	7.201442956	7.426947049	7.028943921	7.238280467	7.720580847	7.425743432	6.924394717	7.364145255	7.838787716	7.303890326	7.493504985	7.576328096	7.360879244	7.236787986	7.293387891	7.352273717	7.377376532	7.518776595	7.114322465	6.987135965	7.160903291	7.258185878	7.264755429	7.264175042	7.522211778	7.31908093	7.275137622	7.433824848	7.202895126	7.424686004	7.209645186	7.455149343
ACSL4	6.535188577	6.393446002	6.599035119	6.348763946	6.366292603	6.344019873	6.509665454	6.604365225	6.787835753	6.235842503	6.499130606	6.305371848	6.206485498	6.291319345	6.595097499	6.203693977	6.174366852	5.984239206	6.47668457	6.505708305	6.427089915	6.64769267	6.207209648	6.073652326	6.275981063	7.032597817	5.687112668	6.442125059	6.221423736	6.207382256	6.549059132	6.458379574	6.23088171	6.317675759	6.276084337	5.942310532	6.132756909	6.253086727	6.305542441	6.40679235	6.424824455	6.146652428	6.454539403	6.631027066	6.665567509	6.537321649	6.203860794	6.357683298	6.223712974
ACSL5	6.190218561	6.306275536	6.49931628	6.845131249	6.250380594	6.626463326	6.324437678	6.322827603	6.237877515	6.505288346	6.33857976	6.594795031	6.537336319	6.557161601	6.358936416	6.54791843	6.549909406	6.609678578	6.760699182	6.44104777	6.54086223	6.711537007	6.250752037	6.144221989	6.404104175	6.287970431	6.739118455	5.769663863	6.029670785	6.567735485	6.301036399	6.428482474	6.461043139	6.391373119	6.171194439	6.599250595	6.622485266	6.56641842	6.043115242	6.106668671	6.061752579	6.524125399	6.582046167	6.386220869	6.605195803	6.299427983	6.62389258	6.357114993	6.52503611
ACSM3	4.676265219	4.872315587	4.591974831	4.415240067	4.548360979	4.533031695	4.398215696	4.731082198	4.372151569	4.759846929	4.380813331	4.615171403	4.380823811	4.469708078	4.291498269	4.538023296	4.902026331	4.328509899	4.608017516	4.369994175	4.349739392	5.150903443	3.966150168	4.700714983	4.651828688	4.433019491	4.550506623	4.326071228	4.923859124	5.10216744	4.372386287	4.599322593	4.411938875	4.052156913	4.90132618	4.99262276	4.73718413	4.614969184	4.975561519	4.297257244	4.544565421	4.80840343	4.764476841	4.459701022	4.800716435	5.025693607	4.395231786	4.333430621	4.534192445
ACSS1	5.812135557	5.966753764	5.916700658	6.253229033	6.175703061	6.408340878	5.633306996	5.810619066	5.441461864	5.82639809	5.665112091	6.118658637	6.126446289	5.852360804	5.204633073	6.319955838	6.287200393	6.012600243	6.0994296	5.687057627	6.002194598	5.923362827	6.00768697	6.224243572	6.124869715	5.732770265	6.159417357	5.293282474	5.547562715	5.992870842	5.986525507	6.055161171	5.87598626	5.809346564	5.892121068	6.058722234	6.455879882	6.055141666	5.978505197	5.723573803	5.952106106	5.607031684	5.903415879	5.730392482	6.22610017	5.875507555	6.054091413	6.000350832	6.134190296
ACSS2	8.394375197	8.024217469	8.38783458	7.862261169	8.252413372	7.578674367	7.957368684	7.86366311	8.148479667	8.055600762	7.808979917	8.168697871	7.782657116	7.968298331	8.132480855	7.900408598	7.854004014	8.064870272	8.101240017	8.168894178	8.101443999	7.540975659	8.105707334	7.707333688	8.189293663	8.104401515	8.16511357	7.749827343	7.65081267	7.699406926	7.808471457	8.086363667	7.950436147	8.092754555	7.88553952	7.805655381	7.891315786	8.075128102	7.852025934	8.079199046	7.839775228	7.875385977	7.845642844	7.991631655	8.085818657	7.756008583	8.104042338	7.675378746	8.052522706
ACTA2	8.784001036	7.876793403	8.616784293	8.809261855	8.615201889	7.953809826	8.451127729	8.267708267	7.455465586	8.635464609	8.249375679	8.471213218	8.034373844	7.563678321	8.457632483	7.992933813	8.13589429	8.214266549	8.652077052	7.673532147	8.500736691	8.778483888	8.230099792	7.53828775	7.974611037	8.844062651	8.319211874	8.277460436	7.236501421	8.163344569	8.355236637	7.867883201	8.777740839	8.200061406	7.898902624	8.036757288	7.765854671	8.088779903	8.25293241	8.306125103	7.475622984	8.536989622	8.596695121	8.501815558	8.429786001	7.929065304	8.256237839	8.136135803	8.163803094
ACTB	11.10355907	11.30101992	11.22364834	11.3782728	11.45746457	11.25188738	11.30665028	11.16229549	11.45667263	11.11006834	11.1321857	11.41890625	11.17075166	11.46578107	11.22942292	11.25689202	11.3106789	11.12897422	11.36057034	11.08879083	11.31650773	11.35963432	11.19402315	11.06134182	11.15489146	11.3655628	11.28064788	11.10002135	11.35589548	11.05084465	11.1217901	11.2254797	11.28389166	11.21280286	11.2082547	11.25406155	11.09061689	11.1213025	11.01069235	11.25610934	11.19268523	11.21389317	11.30713722	11.39835391	11.39519239	10.96325217	11.16071335	10.90814456	11.26484893
ACTG1	10.34509399	10.66485811	9.991575727	10.39798263	10.59945734	10.47544896	10.38864083	10.24542908	10.6434462	10.05707894	10.56629905	10.50688863	10.51315278	10.61232761	10.24387535	10.27287471	10.4257262	10.38755462	10.68679201	10.5099412	10.06827619	10.31062311	10.37417594	10.43202322	9.994601497	10.30808795	10.36622452	10.06732461	10.51592115	10.44758043	10.46108496	10.38915656	10.45128629	10.46801616	10.4104118	10.51051677	10.44245769	10.37763885	10.13642953	10.27371466	10.27141347	10.29146916	10.28811766	10.62608485	10.34066192	10.35299145	10.61412385	10.16224298	10.50365182
ACTL6A	6.310586356	6.338070171	6.158362692	6.707912369	6.393587875	6.537162369	6.466355097	6.335515589	6.361331368	6.649018717	6.419093812	6.465009936	6.655147395	6.36719847	6.586625194	6.204094393	6.610670111	6.550077098	6.539793032	6.421190866	6.584743816	6.477925259	6.543313957	6.815110613	6.525872536	6.422970178	6.714291617	6.223803016	6.469837686	6.630516129	6.633697746	6.453897266	6.750243564	6.437193163	6.511314554	6.669225103	6.581410715	6.702018355	6.579384628	6.473939468	6.31511753	6.70219805	6.234993557	6.37471831	6.384987939	6.560331671	6.60769582	6.760924299	6.539901308
ACTN1	10.75397833	10.18766621	11.14604674	10.15381593	10.80694061	10.09239267	10.82551509	10.49557534	10.81204281	10.51254329	10.95481449	9.858718909	10.27046123	10.67697165	10.62998167	10.53279511	10.09856726	10.00085653	10.22406446	10.49287635	10.50340591	10.25613912	10.23032788	9.541494911	10.05900792	10.60634644	10.26883957	10.06621105	10.42239083	10.20584789	10.22263659	10.57900495	10.24324065	10.33201888	10.60287923	10.30781299	10.2106672	10.35920544	10.27254312	10.2988725	10.52614225	10.20493261	10.43039575	10.43506973	10.69780248	10.30630757	10.44957718	9.808278944	9.924837869
ACTN4	6.877847834	6.696736417	7.186800908	6.477771603	7.460323175	6.597976001	6.702532146	6.793453573	6.841595281	6.706210164	6.704473969	6.313551941	6.640862973	6.815690945	6.620577481	6.759492971	6.574126219	6.637839359	6.803427737	6.68786304	6.850149247	6.496151716	6.694670966	6.480339478	6.74659021	6.730224643	6.724490307	6.527343493	6.876431953	6.526773754	6.809714175	6.781217774	6.434723354	6.433899973	6.569861721	6.470102665	6.463774981	6.466296105	6.539854751	6.667362986	7.035926646	6.588703571	6.99133782	6.743879383	6.918103196	6.682475788	6.509368612	6.579131637	6.532594429
ACTR10	7.945364821	7.945349902	8.057641154	8.011543518	7.870479852	8.010337236	8.119019887	8.110461726	8.227488641	8.220469268	8.066541764	7.694701261	8.027344002	8.008616013	8.042717569	7.818593156	7.955490712	8.075684762	7.897374357	8.189220605	8.088621417	8.235263447	7.998663769	8.069179691	7.887048734	8.34113145	7.778570509	8.145357256	8.067351913	8.145180006	7.971384689	7.829588689	7.852027729	8.014378741	7.941641246	7.916605593	7.89640555	8.031265111	8.169330049	8.264416092	8.222673956	8.180868126	7.955414113	8.018959725	7.992949565	7.970918243	7.860732698	7.682125356	7.916386247
ACTR1A	7.8109318	7.54139958	7.670911743	7.977045956	7.932106396	7.283580286	7.68658034	7.752207794	7.987181022	8.11169891	7.880907976	7.450823769	7.719111979	7.502003498	7.994838098	7.846504036	7.436460777	7.919149452	7.722385612	7.654052471	7.834546179	7.677597814	7.487863252	7.572616695	7.441743509	8.0011144	7.676532229	7.233255931	7.635729439	7.613281743	7.698260974	7.607588224	7.759002468	7.918087048	7.735606326	7.753668706	7.724616328	7.435425482	7.739621617	7.658407168	7.621305787	7.786472217	7.890445804	7.802501661	7.709697703	7.543782937	7.778073421	7.444287645	7.46577633
ACTR1B	5.616545848	5.603898125	5.466681127	5.760567247	5.569646318	5.77447496	5.912818476	5.530732031	5.341328358	5.947322497	5.536189602	5.555586647	5.818823531	5.62969828	5.758471314	5.809592948	5.906874495	5.885943678	5.786162742	5.760448974	5.873521058	5.491054734	5.665403347	5.869070083	5.617045606	5.472994109	5.660561768	5.53791917	5.595030095	5.928742935	5.605486213	5.675511968	5.699271582	5.747090769	5.765134803	5.858490297	5.917863404	5.848480032	5.515394783	5.757995701	5.640754713	5.657792742	5.618540448	5.633858036	5.516181391	5.626396604	5.802176766	5.765982762	5.831150496
ACTR2	10.79342983	10.9305284	11.05652001	11.01106539	11.08433732	10.69991666	11.21808421	10.85525812	11.06942162	10.91757391	10.97577014	10.92300243	10.65825878	10.86216407	10.83942432	11.21004906	10.84704025	10.88942473	10.80250838	10.78128178	11.02096301	10.75077646	10.65686255	10.81483603	10.79698883	11.17741141	10.80728388	10.91152074	11.1869773	10.8528638	10.82348141	10.82994778	10.94194008	11.15181633	10.93386651	11.01344921	10.83071892	10.93472451	10.77069675	10.71906075	10.64457902	11.00093607	10.78484019	10.89503865	10.97074954	10.78614509	11.10287933	10.73667098	11.03643206
ACTR3	8.69110206	8.515684829	8.395632545	8.960802108	8.491899477	8.413546678	8.571990858	8.562125033	8.647958983	8.807283758	8.815531554	8.634900385	8.728034185	8.227735758	8.767686939	8.199647534	8.598813673	8.124774827	8.485081957	8.649395262	9.102157488	8.499826771	8.55982805	8.517436537	8.588362037	8.919898017	8.201330964	8.341044269	8.748226746	8.512647104	8.518547465	8.682543833	8.547240062	8.450816486	8.74314715	8.584633483	8.317507243	8.452552294	8.568168539	8.572668841	8.515629788	8.63156123	8.666749593	8.239926472	8.90118377	8.413249656	8.379392516	8.629876304	8.317191289
ACTR5	4.537177659	4.625298922	4.68992138	4.804674298	4.8342918	4.722859444	4.58893107	4.581724854	4.494293954	4.898302628	4.800167765	4.564188943	5.164229136	4.48944063	4.990664006	4.587273948	4.962298409	5.103053674	4.813665883	4.711334082	4.460685606	4.971631371	4.761261315	4.824892721	4.494415696	4.560331696	4.743502141	4.430404927	4.888331562	5.109679547	4.538750266	4.948873146	5.119968125	4.769081495	4.818111918	5.161817548	5.025382325	5.15654245	4.825801272	4.605152135	4.26220279	4.362080798	5.521835161	4.870613688	5.027619762	4.395245109	5.114852577	4.51792794	4.960215506
ACTR6	7.929567153	8.028003203	7.856069608	8.143855937	7.4207088	7.93893391	8.291141604	8.014841275	7.729784997	8.043373312	8.444797038	8.273640279	8.301077923	7.767901205	8.44696885	7.645168833	8.113466242	8.043020426	8.128872762	8.349516346	8.037487772	8.086016233	8.005535765	8.294487637	7.898196585	7.817287129	8.030152774	8.109900816	7.984954077	8.353783488	8.024416311	7.947308932	8.018914747	8.386010304	8.289982211	8.094781677	8.18374532	8.364772645	8.158946798	8.345690053	7.829234264	8.387942176	7.617690762	8.159698058	7.912492147	8.176243119	8.104360695	8.393233007	7.991166596
ACTR8	4.505472942	4.948316402	4.578148962	4.472165659	4.707331936	4.480451109	4.529334254	4.348445736	4.481906747	4.538814398	4.808409193	4.39605535	4.32083116	4.530000348	4.181506716	4.603524219	4.630039672	4.773751275	4.630293031	4.687657854	4.631401573	4.689533389	4.330505598	4.657898528	4.714001835	4.353573307	4.644051655	4.345171631	4.595587905	4.716750923	4.462175351	4.815605081	4.686883361	4.28877203	4.516998079	4.767159919	4.387034567	4.903288453	4.615064637	4.353219911	4.83364556	4.437712212	4.525548369	4.709337485	4.452867737	4.411016706	4.505665631	4.515615961	4.73339217
ACTRT1	4.930611192	4.759986216	4.747582219	4.585513249	4.80630217	4.818935831	4.421876292	4.816910889	4.927523803	4.98379067	4.795940765	4.721825455	4.73907593	4.929457362	4.511315704	4.661757577	4.75107863	4.902225513	4.664069708	4.86909393	4.842551253	4.734765254	4.55124814	4.92989921	4.959158722	4.794684612	4.788993031	5.041670513	4.839843501	4.314985194	5.112633534	4.552931084	4.532696558	4.883204584	4.818425644	5.303759152	4.322417161	4.696374645	4.632845261	4.930618153	4.861286888	4.924815328	4.791664115	5.03496353	4.587096998	4.922698345	4.466312467	4.28513037	4.951920278
ACVR1	7.153249468	6.511582072	6.752457661	7.16552345	6.484540053	6.981514511	7.12989374	6.768803611	6.655458403	6.793790932	7.294100339	7.216412871	6.749156611	6.970933233	6.872647135	6.542895097	6.757323283	7.043284662	6.476136042	6.627521706	7.085309173	6.240582405	6.812941817	7.682939802	6.890993124	6.859882092	7.311678564	6.80289347	6.815987592	7.159136305	6.495624665	6.71489639	6.890871754	7.221104026	6.911549403	6.803750889	7.082257993	7.117687107	7.070489394	6.751876402	6.978234642	6.896422277	6.723246113	6.842809397	6.378191785	6.748892831	7.36413939	7.041654281	7.081117178
ACVR1B	6.853442249	7.160923763	6.908851453	7.07664235	6.999129703	6.691407872	6.907958416	6.948219402	6.723022513	6.689344235	6.770893982	7.228205746	6.47928142	7.060581102	6.626018379	7.03202846	7.101814618	7.14197904	6.967601082	6.586415272	6.622939894	6.945857675	6.701720572	6.893113442	7.086916621	6.832196913	7.056914035	7.281404415	6.602951427	6.826793044	7.386225581	6.836671076	6.806918421	6.936843093	7.049413599	7.14807895	6.669848335	6.769303062	6.87366502	7.033311756	6.61610562	6.965927213	7.111897454	6.913344917	6.933435193	6.898452756	6.805645285	6.868949437	6.813885039
ACVR2A	4.851921485	4.652336598	5.012521283	4.806544389	4.729328702	5.02370383	4.664766935	4.341720724	4.86053693	4.404680441	4.990896325	5.157616034	4.660039807	4.926428212	4.957640603	4.580267039	4.915547546	5.039127135	4.597204941	4.721670585	4.249756862	4.328102655	5.075963658	4.702308962	5.007374405	4.73872939	4.943180145	4.666661251	4.731983882	4.817451928	4.866233842	4.673047297	4.719578323	4.810109395	4.096845997	4.352688897	4.458879735	5.192587748	4.68367869	4.96009558	4.486957774	4.603923726	4.486224149	5.417529947	4.579690534	4.939093871	4.302101614	5.000169501	4.666698424
ACYP1	5.812054536	5.9782108	5.6877018	5.639536972	5.764174222	5.855502716	5.779613618	5.85408295	5.80776029	6.05014597	5.967734478	5.865328681	6.121772353	5.855074752	5.83676402	6.056776816	6.124908105	6.01940258	5.658648789	5.937741792	5.740442625	6.067417884	5.857440201	5.857695262	5.892937962	5.643106724	6.065105512	6.018195841	6.026790517	6.256715115	6.308500953	5.775314818	6.023712227	5.928541151	6.079428243	6.277073073	6.062647847	5.991203996	6.129674757	5.93247682	6.254509211	6.030430831	5.901703165	6.081039201	5.795233214	6.254746876	5.737767386	6.31488265	5.89238572
ACYP2	5.614299852	5.396816316	5.161723703	5.647492557	5.301236854	5.180142887	5.456978449	5.492298449	5.530852197	5.931044873	5.532250331	5.528319625	5.505688503	5.427367897	5.696833236	5.340323363	5.605936577	5.377393795	5.685143296	5.871848992	5.578716904	5.503841458	5.424094323	5.86035019	5.762183305	5.086987849	5.375408346	6.112861521	5.914800877	5.55628219	5.775556838	5.742111459	5.534178279	5.601537603	5.538346929	5.708732348	5.575293417	5.656030974	5.631317255	5.585847008	5.847581701	6.236409224	5.474053133	5.35703968	5.211344496	5.894786193	5.797114366	5.902984342	5.735988993
ADA	5.982540844	6.142989411	6.384699272	6.80931985	6.442483187	6.683067655	6.402825664	6.245539956	6.32323379	6.69034626	6.552556282	6.688061586	6.510441138	6.589318957	6.230750828	6.55506834	6.800094477	6.532473186	6.950447542	6.3829759	6.421821267	7.070166808	6.47979614	6.619770489	6.313664108	6.170249278	6.489355726	6.666951444	6.509766957	6.554322619	6.761773006	6.024049637	6.974899582	6.84300111	6.595077778	6.854085499	6.323393164	6.341760873	6.021715563	6.238742633	6.547022925	6.468062007	6.051752237	6.846258372	6.630422335	6.712961519	6.629055581	6.386176117	6.553150939
ADAL	4.182049657	4.584813442	4.527641484	4.208753622	4.467393395	4.068190269	4.484061872	4.498884386	4.449612704	4.688120062	4.164280933	4.305853078	4.134785528	4.49943853	4.543993734	4.604671123	4.132925781	4.295350336	4.536987907	4.613331856	4.230254521	4.362838982	4.483545515	4.603787762	4.49938623	4.240944296	4.533502321	4.214988847	4.403236229	4.582028221	4.509143186	4.587362363	4.460537	4.16834427	4.138026515	4.036307978	4.655843803	4.320524125	4.407008303	4.138081295	4.214448188	4.025234979	4.146933672	4.509521511	4.656131031	4.362335297	4.607333412	4.439634838	4.145012084
ADAM10	6.166144799	5.853427564	6.296485229	6.068889986	6.15837826	6.021673695	5.951716865	6.081185122	6.494735862	6.117961153	6.368454597	5.989963045	6.369332471	6.035291587	6.49601785	6.026039924	5.894175774	5.445471708	5.989799796	6.019761556	6.353518126	5.884223668	5.820404039	5.711733059	5.818643307	6.412665381	5.974939899	6.112499768	6.480605926	6.074824641	6.296499117	6.28008322	6.004749179	5.971202675	6.200144818	6.117876121	6.108509288	6.342209472	5.867095413	6.211650326	5.976094203	6.2095461	6.050270023	5.727138857	6.148283869	5.789422313	6.271976024	6.155314945	6.223110803
ADAM15	6.136995648	6.049292939	5.724311153	6.00773442	6.197799699	6.0266337	5.50982076	5.503395604	6.035581577	5.745110794	5.908478234	6.134286088	6.118096233	5.892153496	5.809565298	6.186608131	5.83816514	5.904934987	6.056991802	5.841865617	5.648186891	5.582979534	6.000516801	5.742834731	5.890598107	6.065291753	6.172760655	5.298818894	5.750167046	5.9396201	5.617327065	6.009452922	5.775229691	6.151529967	5.882661115	5.728910232	5.968209638	5.984357721	5.92149258	5.765435624	5.56049814	5.920637424	5.768018794	5.766136041	5.68987108	5.690643761	6.342468075	5.981797099	6.387674176
ADAM17	7.046171502	7.122086371	7.119340398	6.79076912	6.882568627	6.633352662	7.247512207	6.931833146	6.991715714	6.833057474	6.909193094	7.062124278	7.122724317	7.140344077	6.528522418	6.971137341	6.830106844	7.047298012	6.78432527	7.294693049	6.621468194	6.859003992	7.361504986	7.21785264	7.074365331	7.111112893	6.903651407	7.542776479	6.900185966	7.142751054	7.069977157	6.71605916	6.454680367	6.816970359	6.915583922	6.598031762	6.601000716	6.985707895	7.386705988	6.774158449	6.813275928	6.523585072	7.027496945	7.074051419	7.013708909	7.144603538	7.085492982	6.913046547	6.975313718
ADAM19	8.884150713	9.569830472	9.163898733	8.695078258	9.631989597	8.777941012	9.135773216	9.083560065	9.387387516	9.22902518	9.099541976	8.995312879	9.147170104	8.934909791	8.177250491	9.229993508	9.21220608	8.746415431	8.264670845	8.873602464	8.863664038	9.106021559	8.967374293	8.857407319	9.014061551	9.398470364	9.042711045	9.224567139	9.33487574	8.893739758	9.031553915	9.012766954	8.352869319	8.430539505	9.167403853	9.137952698	8.885858478	8.640205551	8.971131227	9.087289569	9.14749482	8.695030682	9.260426191	8.929442887	9.651134772	8.876015971	8.648968458	8.768139103	8.797135095
ADAM28	4.903500071	5.086473775	5.008240514	4.749682375	5.275206572	5.011141077	5.034337763	5.1751142	4.624098813	4.847499199	4.836533507	5.025932597	5.01652942	4.994454659	4.772621785	5.203566963	5.133043699	5.394913395	4.58279401	4.73881076	5.209621638	4.631017321	4.96113465	5.052811716	4.954322923	4.490384324	5.242224364	4.607762412	4.732994659	5.308913474	4.622856916	4.936214903	4.789566239	4.345440069	4.616873041	4.779873344	5.355426619	5.570680628	5.199161055	4.555841287	4.713042252	3.947427828	5.120901331	4.70276657	4.762869807	4.745526931	5.469693117	5.169514519	4.921188317
ADAM8	8.149020564	8.285803523	8.132197309	7.699061484	8.099224699	7.748456242	7.773989002	8.021295196	8.167831272	7.848413982	7.95847571	7.550238439	7.745900817	8.059601045	7.74502623	7.703449	7.872916116	7.309576371	7.533811254	7.847744923	7.983656053	7.860655724	7.890097264	7.472604284	7.777338447	8.279316774	7.800195134	7.518228102	7.801988352	7.643415541	7.728462495	7.816358405	7.354940425	7.289310915	7.822165688	7.779784788	7.611066706	7.430563798	7.815111236	7.738291245	7.898639915	7.455660709	8.081796853	7.799909806	8.449869778	7.743096463	7.498392588	7.423515858	7.755498718
ADAMTSL4	4.866624116	4.410709776	5.022329023	4.773460643	4.798995592	4.747521095	4.963317074	4.620546621	4.973170854	4.764758495	4.426571023	4.707628143	4.644567943	4.601467434	5.376789993	4.449438533	4.359552125	4.416604829	5.179820623	4.585202964	4.78543888	4.735609426	4.658479527	3.881098696	4.9722304	5.020451459	4.869974032	4.576088902	4.622503355	4.522974136	4.508081781	4.975428917	4.90657078	5.174479307	4.477454086	4.447993078	5.00292821	4.878668584	4.867308965	4.177177933	4.336585577	4.582983417	4.918768403	4.632974217	4.810532232	4.919303936	5.10829722	4.584288717	5.326268051
ADAP1	6.159408251	5.676609384	5.735302713	5.735386679	5.95063297	5.99800359	5.622465014	5.715009555	6.34116911	6.116005657	6.089715335	6.114078907	6.122772103	6.585797112	6.079213854	5.804953388	5.607004934	6.11855884	5.726099124	6.107053466	6.083767732	5.288825719	6.005764739	5.982832734	5.808997173	5.965799918	5.863472497	5.209947009	5.725678463	5.514410284	5.435819805	5.99991944	5.710071429	6.433602026	5.658998256	5.711169933	6.081281848	5.871201848	5.369631662	5.575718853	5.806003026	5.860577026	5.908996308	6.029823635	6.266489437	5.590183758	5.66106968	5.402968684	6.252365317
ADAP2	8.796339214	8.753160559	9.025442708	9.424686897	9.016935221	8.337929187	8.796191196	8.52991159	9.021952884	8.774037111	8.415649264	9.546581062	8.745036316	8.574325749	8.835481481	9.140784649	8.7740819	9.515737178	9.554128292	9.035166411	8.636344797	8.882100276	9.071934643	9.055585865	9.386113682	8.694666349	8.933112702	9.642750539	8.653998344	9.01171447	8.804516743	8.868086045	9.065086293	9.434782981	8.327540964	8.808436378	8.9201586	8.910230033	8.799061114	8.867176226	8.984649324	9.252081905	8.661544181	9.355268995	8.621451377	8.501611168	9.276583244	8.698292669	9.259495872
ADAR	9.530471714	9.5307166	9.64816316	9.109211141	9.590651472	9.506380534	9.232475004	9.638195888	9.582966046	9.352483677	9.24252136	9.336818119	9.299658851	9.461369388	9.216990119	9.425482907	9.207415592	9.00029065	9.725085988	9.620989408	9.326545437	9.916081599	9.490893857	8.890539907	9.658499564	9.6467505	9.288753574	9.082613893	9.25460733	9.095335808	9.111695179	9.343805	9.490589796	9.357486481	9.393858943	9.259794609	9.299863673	9.316927816	9.020172605	9.056043368	9.384270692	9.014954338	9.58945987	9.455053922	9.745004259	9.009797912	9.140567819	9.329203546	9.523666213
ADARB1	5.491506018	5.755892945	5.384288007	5.555627485	5.4608921	5.899829635	5.377530394	5.62538962	5.39666822	5.68378898	5.406982836	6.093419716	5.557412421	5.346607682	5.435957931	5.843883051	6.045861256	5.823212914	5.395267545	5.366396289	5.671328943	5.808618327	5.569824736	5.919146301	5.753003364	5.387665917	5.816744983	5.29167154	5.569361732	5.887649601	5.607265952	5.642988152	5.786919471	5.261781448	5.64964908	5.91636293	6.110183186	6.179891864	6.010177113	5.361267364	5.659717983	5.531387911	5.558188565	5.552774478	5.884047875	5.827530627	5.888830402	5.868322786	5.492066066
ADAT1	5.224836738	5.021437572	5.132289105	5.324539376	5.288655456	4.828135595	4.955375993	5.145726814	5.228679158	5.354172048	5.216877922	5.125526396	4.918039437	5.279819224	5.318403421	5.238109926	5.063464083	5.223477011	5.008057096	5.105068494	5.424021727	4.896393627	5.420847409	5.275853065	5.038865538	5.176258777	5.455195436	4.880364594	5.100950115	4.939055836	5.218222721	5.115958403	5.012043941	4.962628049	5.131876384	5.084326786	5.013622462	5.069411168	5.125302942	4.82211691	5.181342219	5.195950296	5.105208691	4.847013464	5.612677522	5.026208319	5.32866436	4.896571563	4.998360729
ADCK1	4.221610314	4.396139704	4.416679772	4.459328368	4.407490223	4.448154389	4.452475583	4.350505697	4.350761378	4.676510455	4.308373617	4.348109721	4.148643408	4.351362631	4.682100315	4.202392196	4.321165745	4.518180519	4.248938827	4.32810786	4.105466612	4.17899234	4.33416474	4.99627473	4.333414672	4.328668004	4.494243589	3.953650891	4.067097147	4.783125515	4.2567289	4.45348959	4.101501181	4.855398098	4.422526617	4.623054638	4.376328718	4.546202709	4.526247264	3.976174336	4.560223102	4.491358012	4.299928309	4.364538971	4.276632901	4.057609725	4.910414793	4.401337745	4.301100389
ADCK2	5.939527262	5.72323704	5.883870908	6.226004307	6.222639519	6.177459689	5.628320967	5.668537762	6.147109788	6.293146173	6.178154878	6.201893014	6.229105219	6.080143133	5.993224649	6.327329064	6.457358516	6.626212167	6.320416672	6.170272606	5.59568305	6.121595982	6.130040532	5.959572654	5.957351769	5.975191537	6.297659518	5.340291898	6.012663797	6.089950594	6.276821151	6.07439688	6.360949364	6.450195444	6.153012828	6.417355543	6.479261215	6.406418002	6.249904804	5.817482403	6.152517953	5.937767595	5.676921234	6.12977298	6.0843718	6.202099415	6.650162159	5.985328881	6.262660549
ADCK5	4.234400136	4.340720941	4.01873009	4.360986233	4.197133563	4.024218593	4.386257981	4.087057117	4.169652095	4.17195786	4.305812627	3.985666776	3.994058616	4.404990781	4.422437522	4.09211101	3.950653254	4.475790507	4.377348508	4.168242509	3.974491469	4.156378269	4.171884979	4.240498716	4.209500069	3.910509532	4.445970138	3.799125437	4.019417184	4.182711916	3.966281935	3.814865487	4.08692713	4.3941241	4.021035933	4.151543432	4.388113959	4.356818071	4.124228298	4.079302224	3.938119203	4.317237403	4.125826849	4.056831439	4.213416905	4.335970187	4.294879262	4.010088277	4.227813902
ADCY3	7.15358258	6.896114029	6.989735417	7.310709978	7.062624657	7.404172936	7.31648734	6.798061113	6.809185151	7.396189071	7.425116615	7.026026084	6.910837708	6.889680973	7.1666879	7.316381304	7.056971474	7.229274506	7.142695304	6.912442577	6.986193245	6.647548718	6.83097669	7.590848817	7.14586329	7.201890082	6.933752419	6.568906967	7.086167149	7.117772775	7.006765546	7.179284934	7.218873854	7.215384465	6.875645028	7.104104269	7.358638798	7.421945229	7.256514074	6.759922712	6.778266299	6.918305316	7.36328996	7.047288406	7.374462273	7.128237477	7.314480071	7.088854531	7.074004434
ADCY4	5.826676243	5.696922567	6.06551208	5.495080498	5.717279212	5.167249723	5.734553229	5.65175439	5.374354497	5.768995139	5.526059388	5.031196271	5.446315123	5.290787328	5.670475175	5.361760527	5.457237933	5.25304525	5.65953972	5.397417782	5.772265124	6.273369989	5.351984111	5.334411683	5.277674525	5.723186964	5.752715726	5.389856912	6.090989678	4.924910161	5.263186554	5.920070313	5.504975032	5.369453421	5.491268286	5.22730719	5.620666071	5.369718335	5.384099989	5.542726313	6.202419058	5.273773891	6.316115978	5.21332807	5.642971005	5.430344298	5.230402405	5.362564267	5.342121344
ADCY7	6.272934177	6.569569138	6.735281751	6.935884751	6.962494649	6.716718128	6.752435183	6.598400214	6.112920283	6.5226059	6.554377011	6.888646343	6.582750896	6.620654329	6.271355117	6.921850069	6.620899066	6.702436485	6.872319084	6.547575113	6.54714203	6.73716561	6.552281484	6.494639013	6.868360687	6.681876794	6.702653218	6.265337611	6.481496586	6.832410604	6.479918842	6.587358317	6.712709904	6.639348975	6.454998558	6.485445254	6.561515114	6.650193969	6.372840044	6.642982431	6.670631995	6.456287052	6.538262482	6.449427316	6.416378733	6.412575853	6.804211441	6.511486723	7.062609161
ADD1	7.409825524	7.325717124	7.426800742	7.654378619	7.496293018	7.718885391	7.321433196	7.242594559	7.580083092	7.373624217	7.407116118	7.515870381	7.480503611	7.297767243	7.482583656	7.611844195	7.458920776	7.526706753	7.381104728	7.431241024	7.654176059	7.417328213	7.275987915	7.487344766	7.268035134	7.517670312	7.41588054	7.000220023	7.411530856	7.301378045	7.289780769	7.515050758	7.409940993	7.29902622	7.50022632	7.57442712	7.440881362	7.512230576	7.201318068	7.100637455	7.52784382	7.232627434	7.633215239	7.369582057	7.767267514	7.571472105	7.531416799	7.252438393	7.392700916
ADD2	5.325185915	5.332635598	5.046078339	5.130469199	4.632825389	5.183968735	4.889779154	5.034678682	5.081346625	5.484380855	4.936894164	5.356128099	5.471061222	4.898940161	5.056245043	5.240856673	5.634717386	5.630363642	5.179835258	5.129470865	5.594672425	4.8651394	5.263856826	5.763948696	4.868088423	4.940861045	5.310531227	4.973357736	5.088195485	5.312153768	4.879442801	5.312382246	5.062565375	4.554617925	5.226074244	5.379707964	5.972888775	5.511837862	5.239883984	5.110694732	4.921522803	5.582304782	4.787197382	4.531125241	4.829100065	5.261664156	5.96540567	5.245385618	5.124523591
ADD3	8.315414299	8.216307914	8.241066511	8.501168477	8.144947353	8.265515344	8.594008476	8.233128703	8.29420955	8.251138598	8.662392277	8.138318969	8.463766456	8.379527847	8.304987758	7.965697043	8.551320027	8.477857197	8.321307217	8.155439419	8.556238525	8.44333544	8.303980567	8.577965738	7.966300891	8.396422396	8.155809163	8.104973684	8.584675227	8.453493489	8.632591883	8.299840762	8.350697331	8.172797008	8.494241641	8.543827686	8.401603056	8.411028466	8.350966892	8.300253612	8.210467565	8.4420625	8.220727389	7.622288588	8.363612258	8.297451177	8.441264245	8.375765141	8.33808757
ADGRE1	5.307864747	5.965155056	5.388786711	6.2956851	5.107118974	4.940294774	4.82949218	5.231096565	5.448727319	5.786040974	4.515884515	5.698372365	4.96434136	5.679899972	4.631192949	5.1210431	5.896682847	5.547817021	5.477044141	4.992641331	5.22044872	6.014386202	5.204086166	5.674060537	5.772692327	5.708893608	5.402775272	5.903839571	5.17625106	5.166057337	5.547956356	4.972128903	4.420357466	5.408554594	5.887357293	6.158370294	5.056389755	4.707243339	6.366808889	4.564532857	5.406341286	5.168405303	5.845908863	5.554440124	6.358578909	4.995767253	5.227254793	4.955297996	4.912958275
ADGRE3	8.330913006	8.13518608	8.336682525	7.81081626	8.56355771	7.774787478	8.441060645	8.216152088	8.821362887	8.162245189	8.47665195	6.828894164	7.574100821	8.163037566	8.427684103	7.209717788	7.963593385	7.217342556	7.07157805	8.179441169	8.513254987	7.807817518	8.231025221	7.566715688	8.081241995	8.339472436	7.834853402	8.315303085	8.406173252	7.874123492	8.273824735	8.287922436	7.54531173	7.570444099	8.32198229	8.006574246	7.766133201	7.99838079	8.30120357	8.306930213	8.239853753	8.206810575	8.376803835	7.566043763	8.634389647	8.076241915	7.497454137	6.898296562	7.732584399
ADGRE4P	4.180130828	5.459737207	4.434486098	4.958810207	4.364121514	4.156105069	4.134601078	4.68587435	4.410253562	4.366259073	4.298147043	4.859940159	4.224824528	4.36301205	3.988252696	4.58938456	5.039870699	4.408398321	4.258301882	4.1431953	4.014762579	5.445151358	3.339103092	4.011756219	4.407604379	4.385352101	4.244076668	4.075504626	4.490728538	4.546849309	4.954683479	4.418641224	3.951465397	3.871974087	4.52136376	5.851548744	4.487947061	4.83869254	5.394889771	4.434426304	4.663200555	3.988572943	4.652913803	3.129284845	5.760515745	4.240211873	3.856157164	4.678521475	4.588579019
ADGRE5	9.251121208	9.078700239	9.223116901	8.726706256	8.988393974	9.015704781	8.698463597	8.944067635	9.308832924	8.870621265	8.951949085	8.70541905	8.829037243	9.034378213	8.692499354	8.879525447	8.919572163	8.391737518	8.933879893	9.151323638	9.232416307	9.052352073	8.731753682	8.610379486	8.884357143	9.220903562	8.741973923	8.401604313	8.747183555	8.673609912	8.665309947	8.739047511	8.733837033	8.880725024	8.813754711	8.887377384	8.499755817	8.487502077	8.822553943	8.762517689	8.847275974	8.887256607	9.125540866	8.874787138	9.122605444	8.674816133	8.917349316	8.431213084	8.615610928
ADGRG1	4.784372183	6.435848875	6.841036871	7.451648037	6.663239755	7.346956275	6.845577129	6.480214221	5.14260504	6.831387045	7.497803995	5.644446633	7.230947615	6.980479434	6.647814837	6.774068259	6.756364049	7.064345751	7.351960228	6.075434956	6.86248815	6.810181188	6.017377829	6.696572163	5.50709031	6.686578533	6.114387334	5.818032794	6.640641834	6.636903808	6.832707421	5.830726406	6.512695795	6.739432651	6.374619663	7.321886209	6.479944142	6.330595401	5.949287971	6.162053949	6.759966661	6.452459978	6.586059556	6.244229508	6.896416915	6.339335156	6.948269284	5.80086823	7.147124876
ADGRG3	4.536910531	4.209303568	4.208572095	3.956865662	4.640737437	3.901589679	4.081007921	4.426487093	4.758033194	4.027762037	4.369518399	3.134165412	4.019996535	4.187005796	4.160134606	3.56047825	3.432933633	3.709638114	4.098451897	4.099029888	4.144930328	4.128407454	3.958501013	3.004613628	4.039164235	4.587793936	3.578541996	3.810861105	4.147996368	3.368585781	3.888538882	4.181863783	3.433847105	3.575342386	4.152848786	3.452931204	3.866750678	3.512716922	3.446625785	4.048377414	4.517214493	3.348237186	4.09854396	3.945270134	4.91905291	3.677763633	3.378681118	3.177682504	3.497022228
ADGRG5	5.488067678	7.295038369	5.908745781	7.240156752	6.10578951	7.003289255	6.31552671	6.471282244	5.528217461	6.704680173	6.031230035	6.865568375	6.35321562	6.295461978	6.157508348	6.820931076	7.167184108	6.429412196	6.072426123	5.586718907	6.589542233	7.024213426	5.0369622	6.158622619	6.040147348	6.163437257	5.836596545	5.613727823	6.034272812	6.851851901	6.680135287	5.857151813	6.379725655	6.261688176	6.803052263	7.318245679	6.323358718	6.406060291	6.586177503	5.942757275	6.324789239	5.679485502	6.718172597	5.971918052	6.993327104	6.412956787	6.597394913	6.230170115	6.573041098
ADH5	4.500066987	4.888773248	4.665321203	5.146380377	4.881123699	4.808083754	5.044128074	4.918825231	4.766695466	5.028815781	4.617468535	4.746065901	4.840900764	5.05420223	4.715751933	4.929810998	4.945115689	4.733239388	4.777858587	4.960734252	4.57735025	4.987916737	4.488419782	4.788191043	4.834347942	4.704258365	4.558390954	4.903831069	4.767134887	5.170601713	4.793223247	4.993588611	5.444126812	5.124730315	4.795383817	5.168045146	4.631243439	4.944518309	4.727577766	4.770773718	4.715690213	4.511626433	4.734737398	4.987975735	4.982238221	4.797183108	5.06100038	4.848933504	4.527294471
ADHFE1	4.867189172	4.783825368	4.997885627	5.1354725	5.440675234	5.116843499	5.186507353	5.12839298	5.040092721	5.277143484	5.016780125	4.663071698	5.124837944	5.200205061	5.364675852	5.064888609	5.075902879	5.215706104	4.788699645	4.897018437	5.065715325	5.158379291	4.886623008	4.853679087	5.100296517	4.636653096	5.044357112	4.955725908	5.162559488	5.012127408	4.963095673	5.254294661	5.071304443	5.246049217	4.639833099	4.907400343	5.349768926	5.262976272	5.21901788	5.15766894	5.010490838	4.745171128	5.185105063	5.000747136	4.980657171	4.832363207	5.425795613	4.826112154	5.315696695
ADIPOR1	7.66257833	7.346285588	7.896593274	7.118932449	8.183505817	7.363932159	7.576223265	7.541818658	7.549856343	7.399118923	7.718693169	6.945289555	7.427738831	7.877731175	7.139828342	7.344920948	7.310710757	6.978141654	7.491955238	7.473336588	7.63755695	7.474583083	7.962156309	7.376448722	7.504774776	8.005619543	7.46360202	7.636326014	7.878992672	7.316664143	7.456933954	7.347605737	7.168062119	7.337810625	7.418715039	7.160522824	7.038004069	7.10309899	7.214467059	7.61328369	7.628392532	7.100075584	7.727339587	7.521832475	7.630268956	7.208282576	7.344840342	6.99071313	7.330959121
ADIPOR2	6.309128392	6.60228893	6.742612281	6.486518878	6.849088648	6.607810803	6.501289509	6.413118647	6.217925396	6.542563517	6.476965283	6.430049954	6.501349224	6.687822911	6.43798604	6.68275318	6.449888565	6.671543388	6.522289179	6.533331646	6.535511259	6.640961465	6.490223509	6.499990412	6.483179618	6.612696517	6.473114741	6.317619245	6.274526509	6.476870212	6.618258135	6.463114754	6.592748383	6.60170295	6.312266407	6.597092946	6.579522054	6.452811482	6.118129272	6.632083826	6.425828379	6.304352757	6.542935396	6.36248244	6.689161108	6.463532447	6.589284309	6.451678165	6.41574338
ADK	7.705951481	7.460157981	8.092406071	8.083235219	7.197594308	7.635104391	7.868975549	7.182323784	7.381264535	6.999387047	7.086593131	7.922146652	8.14378274	7.248277625	7.291418176	8.506862222	7.349007888	8.536996374	7.21956251	7.640697884	7.29912736	7.278852469	7.406172018	7.475645809	7.707590633	7.454739903	7.600874414	8.46115005	7.208193553	8.157069043	8.021499877	7.325229069	7.470350872	8.056506716	7.733876392	7.888619103	7.899632213	7.665058266	7.678822975	7.607958066	7.203292713	7.29648649	6.890491347	7.538944896	7.404281598	8.475755765	8.123190208	8.348187764	7.619948347
ADM	12.21131949	12.49213391	11.94148438	11.44407083	12.48127678	11.98235919	12.18277542	12.14919739	12.71254648	12.01347669	12.4741809	11.20901854	12.12909713	12.47169914	12.23984155	11.48976569	11.84966558	11.13870491	12.26824292	12.09049989	11.90583693	12.67234051	12.14346823	11.40246464	12.53295366	13.26636417	11.44076747	12.96744611	11.83978682	11.79926995	12.24364366	12.11991062	12.028006	12.00851603	12.18254183	11.82771346	11.56049287	11.57508881	12.01043653	11.89335413	12.2578836	12.03942999	12.21270619	12.83698686	12.14841635	11.92694066	11.87625398	11.43561549	11.72648717
ADNP	5.029262762	4.868299972	4.886416985	4.903721899	4.925447344	5.164037817	4.963744028	5.066215906	4.920275997	4.708251673	5.048237094	5.066073206	4.854207323	5.008787505	4.893634046	4.734989156	4.778708743	5.01155784	4.7708296	4.84910049	5.139833244	4.52841627	5.167682343	5.033915863	5.051536987	4.780503376	4.903250273	4.467496465	4.992682258	5.150012736	4.754012635	5.151539657	4.980608859	4.687292327	4.823657157	4.664756347	5.246060137	5.083387562	5.137809797	4.604651338	4.907583277	4.746019248	4.889805425	4.400574066	5.0454881	5.118328664	4.850818151	4.833123891	5.4543485
ADNP2	6.064957233	5.938354731	5.99042307	5.826001935	6.194685989	6.211827166	6.174746932	5.947572372	6.014043872	6.066928886	5.846234319	5.813784531	6.110943454	5.946575357	6.119154222	5.880509714	6.056326822	5.895699005	6.417386717	6.08550668	6.178740575	6.235638139	6.172218689	5.852389083	5.888220244	6.181167871	6.092740584	6.284099484	6.359817547	5.917418959	6.075377641	5.966144116	6.316575626	5.863433959	6.138782549	6.139520963	5.894332102	6.188930085	6.309437717	5.633218278	5.796686625	5.95420641	6.051312169	5.758393161	5.941992774	6.019984497	6.501727005	6.226832823	6.143678022
ADO	6.010432372	6.266323632	6.815096097	7.085348562	6.353597975	6.614168645	6.668993107	6.444241642	6.290050415	6.59918706	6.474357177	6.857677667	6.398682767	6.205419104	7.067208204	6.421485594	6.426870115	6.899885042	6.697686992	6.353755218	6.319047334	6.431338577	6.390650878	6.955053966	6.43324426	6.574857977	6.410649925	6.148872381	6.295605704	6.341790018	6.440360217	6.56948836	6.667194125	6.584005058	6.54345392	6.686625682	6.809607655	6.868551786	6.411170522	6.115121299	6.256335251	6.668082294	6.412777473	6.528005949	6.382739425	6.392904502	6.898654618	6.880557473	6.85810041
ADORA1	5.022884733	4.792165712	4.856678662	5.352308472	5.214471838	4.887580979	5.239322944	4.760446408	5.291345203	5.102396739	5.095767443	5.10299223	5.053650549	4.987643181	4.835563275	5.109036173	5.19983115	4.994622311	4.947758799	5.163457368	5.303439867	5.296966914	5.199819255	4.098765422	4.914702006	4.650228221	5.030132835	5.339165947	4.824694257	5.178816418	4.862789669	5.018347385	4.858390794	5.279959829	5.257765922	5.156856315	4.808076955	4.755399537	4.840133305	4.945081723	4.810305686	5.181636413	4.920478217	5.028736209	4.533744209	4.951649	5.208764422	4.965335912	5.326530726
ADORA2A	5.529847257	6.164666508	5.898948862	5.128117435	5.955672109	6.299701766	5.841682697	5.499015703	5.608578821	5.571788019	5.906010997	5.533016192	5.566359273	5.516108615	5.489119656	5.955459253	5.701877824	5.273181175	5.70640902	6.015169124	5.545648254	5.299012352	5.758919817	5.732303594	5.677434489	5.612952534	5.713149564	5.579036507	5.810123347	5.77319436	5.524343325	6.036891155	5.62514614	5.180318287	5.535871306	5.454132818	6.01586414	5.789793426	5.308107378	6.006588163	5.6985906	5.586187357	5.564819804	5.755145184	5.733720955	5.907795632	5.34534157	5.833770189	5.380931644
ADORA3	3.861468846	5.090040053	3.707540362	4.540148388	3.93551673	3.680136091	3.438841333	4.263603061	3.76833776	4.091700904	3.830933611	4.343022968	3.864264627	3.965292323	3.337655803	3.931885172	4.863901054	3.99195512	3.905681733	3.57129879	3.858760486	5.731176595	2.706217279	3.979635789	3.693863365	3.583808861	3.748390757	3.720168302	4.014271644	4.51948536	4.737217809	3.633307615	3.112861796	3.112982539	4.943356893	5.442623439	4.062015326	4.039713807	4.680475811	4.095052613	4.332834587	3.400781597	4.4187516	3.211359426	4.928446778	3.852657367	3.515069774	4.757935399	3.567631076
ADPGK	7.543466968	7.919368336	8.185149347	7.760828514	8.025569314	7.645278036	7.713268301	7.851224314	7.798099245	7.756760534	7.378311336	7.853970324	7.580508123	7.833715302	7.8656935	7.955465917	7.737057404	7.633600881	7.974758769	7.769939596	7.856689921	7.690816242	7.997848709	7.516520752	7.846342854	7.844996613	7.992720945	7.665228662	7.659612744	7.478180143	7.546986347	7.747040256	7.573627879	7.82164666	7.644124373	7.641411896	7.57220707	7.547863676	7.712824534	7.711845458	7.689676773	7.53737521	7.526922165	7.879363395	7.819253314	7.616321485	7.66898069	7.607705069	7.90101518
ADPRH	4.370881626	4.223573568	4.272908423	4.497339325	4.435589379	4.052679848	3.936970134	4.282727944	4.211582551	4.405561329	3.732221665	4.628256762	4.179914023	4.027312676	4.121588128	4.345562749	4.051379631	4.452380146	4.340789989	4.127235057	4.103478582	4.338840252	4.055608024	4.030562143	4.49081805	3.577819685	4.467768965	4.252732798	3.982024427	4.040494886	4.015835791	4.108271517	4.079142154	4.710727173	4.231730428	3.966546778	4.473055045	4.340650486	4.315994545	3.942759083	3.938554765	4.54858424	4.405958351	3.974680371	4.262291721	3.752235942	4.021896037	4.437072435	4.70456932
ADPRHL2	7.026172235	7.205246959	6.919886338	7.02451584	7.095038603	7.026459734	7.241116453	7.11492357	7.170609718	7.353947334	7.112829316	7.087388981	7.250799599	7.240412833	7.050062485	6.925305339	7.337307609	6.91539351	7.386596799	7.19623084	6.84658897	7.559153973	7.203020596	6.539247041	6.927302279	7.227124924	7.455860565	6.978496802	7.075311378	6.862397975	7.17587479	7.269636764	7.358976977	7.369448014	7.172096729	7.213869343	7.126533693	7.340623267	6.989427651	7.241165819	7.077653372	7.407598819	7.035080422	7.250486118	7.19395232	7.119692285	7.015147271	6.974234893	6.73549221
ADPRM	6.274736828	6.36446553	6.159788788	5.664443232	5.515962851	6.407821301	6.415349352	6.224141119	6.15143894	6.365533408	6.200093546	5.9588152	6.247899205	5.808453743	6.226227761	6.254358761	6.44796488	6.177865892	6.302451772	6.46014321	6.020620762	6.375705401	6.395966048	6.603318799	5.895450324	6.203655537	5.974091213	6.639289569	6.355580593	6.147778289	6.625145271	6.557429756	6.305791439	6.171375235	6.383121462	6.157520215	6.443994566	6.623979477	6.31630625	6.260366827	6.232607736	6.30527299	6.090868892	6.240069523	6.105724154	6.307132732	6.226696533	6.491887301	5.979544911
ADRB2	6.362374954	7.859610394	7.065640386	8.076531868	7.312743583	8.091942941	7.87513237	7.46208645	7.434757846	7.420475577	7.976919949	6.942714747	7.73646388	7.741492984	6.78889768	7.991736613	7.598016612	7.484872564	7.467829749	7.1439705	7.331764318	7.757022397	7.256952295	7.378101301	6.992313009	7.563271226	7.674250241	7.199004096	7.733877965	7.797781768	7.93037522	7.583741435	7.751904611	7.74062748	7.935104535	7.923733874	7.970445311	7.944663172	7.309358329	7.49563389	7.492624319	7.469100529	7.324213085	7.690185768	7.472864895	7.744179054	7.693671063	7.305718343	7.718460762
ADRM1	6.426430757	6.545992832	6.652175423	6.733755409	6.530029059	6.520358972	6.633170965	6.514803782	6.694925589	6.571591158	6.490168378	6.789777242	6.568999743	6.647875293	6.643542955	6.509101989	6.647737479	6.490836901	6.823938245	6.738084598	6.631046384	6.570609003	6.780868278	6.813559218	6.647527082	6.592079623	6.625289476	6.497647392	6.413193356	6.48973543	6.689620762	6.506889531	6.646756553	6.500990441	6.513825297	6.536753099	6.431743751	6.47140912	6.512166411	6.659301194	6.606738902	6.635828132	6.569413153	6.661167979	6.532616658	6.628900149	6.535231211	6.478506408	6.643295266
ADSL	9.285637005	9.204645861	8.819493692	8.948989148	8.981281403	9.229376036	9.121199716	8.862044732	9.024935149	8.945810153	8.935885406	9.398881401	9.431487187	8.968773203	8.750817657	9.112096569	9.144120252	9.265522185	9.191360058	9.153424612	8.607293218	8.968769434	9.132331892	9.198116282	9.188850249	8.769067251	9.291719041	8.736547885	8.899420276	9.328664615	9.290010458	9.260041719	9.214915995	9.20428208	8.982124082	9.177616177	9.224053123	9.248063219	9.356396145	9.009209269	9.093679362	9.000161372	8.768066567	9.09440524	9.221406904	9.189480894	9.387648579	9.1620113	8.748633146
ADSS	6.453481746	6.594083266	6.521322234	6.420517441	6.344197313	6.76697382	6.4230007	6.417438488	6.617284104	6.557201653	6.625174432	6.571782639	6.748407474	6.603057334	6.59220658	6.276301957	6.720543822	6.335579785	6.601849091	6.705158958	6.753320468	6.557053504	6.400103187	6.367372054	6.2442941	6.309059062	6.350226184	6.345683808	6.708425515	6.347569749	6.333055397	6.401296999	6.758480806	6.52864181	6.580560807	6.645242702	6.413433753	6.577135866	6.706825754	6.475469429	6.628624821	6.736259801	6.326565391	6.179757292	6.529371022	6.323824497	6.536225893	6.520473822	6.861202946
AEBP2	5.300558457	5.166217788	5.084601429	5.513834213	5.202588642	5.336335865	5.250409123	5.16416538	4.902322094	5.427641669	5.66850037	5.004614524	5.378666278	5.321632725	5.390705495	5.41957574	5.264987048	5.087835291	5.684862703	5.515719135	5.306413519	5.354790559	5.106678517	5.769594173	5.204563742	5.494935269	5.1542118	5.225228258	5.274940512	5.524084736	5.155571843	5.402160537	5.32692935	5.485434243	5.369014264	5.450453178	5.399018714	5.594376314	5.417993463	5.378584279	4.893923566	5.592295741	5.053410074	5.150878678	5.485442418	4.745493414	5.583391819	5.324129123	5.380896639
AEN	5.473009731	5.177649091	5.289725496	5.54660619	5.158020576	5.585696166	5.383684729	5.351468461	5.322950196	5.443188295	5.376394743	5.579890718	5.540250262	5.347360709	5.565288699	5.293200618	5.448103423	5.609138935	5.457585482	5.064323229	5.416072157	5.533775404	5.583171985	5.65485977	5.419568823	5.261795378	5.656069181	4.961725901	5.534847907	5.678980404	5.306031807	5.721451666	5.538145067	5.416121736	5.555199492	5.7906595	5.733770268	5.75357386	5.354886628	5.380021545	5.07219107	5.368687314	5.357701374	5.425164837	5.095046078	5.735427583	5.724636838	5.508089431	5.883346615
AES	5.63208249	6.199270838	5.700263302	6.042484794	5.820375665	6.585605584	5.836838924	5.820486598	5.881560553	6.111450294	6.067227508	6.112300738	6.159560386	6.16429916	5.937381971	6.12184749	6.307228405	5.9657692	6.027807032	5.971447078	5.894082281	5.874152594	5.839767766	6.528208152	5.67549105	5.300251627	6.043031514	5.422026782	5.57841	5.833643892	5.857405766	5.798390403	6.004473732	5.748212627	6.002083819	6.500043435	6.196355203	6.07088563	5.910064475	5.969012686	6.064560809	5.942624096	5.816907018	5.744804912	6.344341604	6.183080517	5.985132299	6.124367895	5.931196207
AFAP1	3.480249475	4.164253653	4.227998874	3.960669237	3.899438384	3.659524237	4.732431203	2.829871791	3.838982161	3.618461389	4.047316321	3.504307029	3.773986589	3.788287839	3.360045642	3.764788317	4.26774108	3.741880739	3.284010267	3.743907005	3.87385314	3.854846427	3.831544203	3.631383589	3.331427345	3.91634059	3.535450754	3.275091193	4.036469871	4.12997682	4.045465612	3.354264072	4.039837581	4.103400373	3.068841016	4.539984016	3.269988754	3.45041386	3.744160532	3.471920729	3.645736204	4.148220526	3.228324355	3.640576954	4.088690358	4.173483739	4.346217872	3.331076612	3.709047693
AFAP1L2	4.140853995	4.505154731	4.274156201	4.151514181	4.247224053	4.424286638	4.358674938	4.180756195	3.953876216	4.252571428	4.366269419	4.461531403	4.288488833	4.356551138	4.028028167	4.574284146	4.132093768	4.187716182	4.021588181	4.078250358	4.477083269	4.176324751	4.604093478	4.775730407	4.212364466	4.148452984	4.529094672	3.841410746	4.406253289	4.329807869	4.351253282	4.135371683	4.530137727	4.342705016	3.775147	4.391577367	4.453291351	4.163442897	4.14141935	4.216219584	4.235734007	4.299430079	4.190045318	4.235873036	4.311252997	4.337292605	4.038590344	4.522697711	4.217447445
AFF1	6.340094417	6.031605257	6.601030032	5.725623868	6.387420802	6.071897863	6.231750422	6.228859623	6.292444341	6.148208866	5.985307966	6.307593172	6.280674174	6.11324972	6.035511694	5.981064349	6.201926482	5.736193255	6.795441238	6.28918434	6.357127302	6.486622566	6.264369948	5.909566659	6.552816874	7.121142938	6.121704101	6.409666533	6.15902024	5.857761846	6.087518087	6.334004492	5.916472473	6.196024428	6.240198683	5.927562305	6.097490639	6.076910536	5.951781568	5.96553603	5.836260309	5.889534825	6.415497397	6.297471204	6.441977296	6.070624542	6.20377165	6.147328433	6.143032873
AFF3	5.584618292	6.024028675	4.96935762	5.829786174	4.666793257	5.638049416	5.707403714	5.645435763	5.397646761	5.569938253	5.612164648	6.037348996	5.90530821	5.254533849	5.919500273	5.679048452	6.042607837	6.42966131	5.163413935	5.882760849	6.142642004	5.390561251	5.9416135	6.421708631	6.71005077	5.1958287	6.312555324	6.256490297	6.01519381	6.555282574	5.856950053	5.813627894	5.483233722	4.667015826	6.419867077	5.745881892	6.083806282	6.445882932	6.386870945	6.250708829	5.301515818	5.868568154	5.735483079	5.650751805	5.229749602	6.021981068	5.834031283	6.273068257	5.805307041
AFF4	5.518806816	6.056479256	5.575924698	5.653858219	5.655880988	5.778097717	5.903557524	5.917707238	6.035469982	5.826020295	5.70549574	5.822928554	5.978338778	6.067837722	6.253908692	6.092325982	5.8036197	5.909400075	5.750744282	6.037961229	5.293840458	6.038701803	5.795778296	5.660693931	5.969304895	5.616233169	6.044027013	6.245008963	5.959078093	5.988421412	5.906927097	5.516235478	5.828594301	5.662257082	5.477226556	5.521600052	5.37706688	5.511487866	5.571829293	6.087843467	6.194215755	6.2318422	6.008791618	5.356458487	5.819839091	5.667791668	5.855428747	5.955967455	5.154503431
AFG3L2	5.953557289	5.915504418	5.985432344	6.405309725	6.113213522	5.970808686	5.841051549	5.998292625	5.765809015	6.059865908	5.77168012	5.995171585	6.269899758	6.054669109	5.976253672	5.997476816	5.932975258	6.293417683	6.200832016	5.871366596	6.057639416	6.120463424	6.057210513	5.941795367	5.859291313	5.699342926	6.21594108	5.348354705	5.642767624	6.109553383	6.120262967	5.972645425	6.206998005	6.235796231	5.981248594	6.338254966	6.416530168	6.337952171	6.160034656	5.72100274	5.897089085	5.79820212	5.891664712	5.635129715	6.027743766	6.115112006	6.416974974	6.064856518	6.175311921
AFMID	5.341243878	5.540085109	4.977415706	5.035178386	5.573524092	5.431070276	5.008673052	5.415630398	5.617644738	4.959448911	4.924867765	5.269229363	5.574252303	5.546407008	4.344416947	5.640343388	5.141902406	5.007928636	5.127245431	5.664897596	4.702508522	5.464579481	5.243232446	4.901045449	5.120116213	5.357126199	5.136699396	5.503988475	5.020440441	5.119431251	5.209373384	5.344537884	5.053331621	6.12619694	5.188759498	5.118609282	5.441996399	5.250912253	5.013818295	5.688812106	4.776088012	5.50208842	5.035983569	5.880927186	5.284999544	5.022477935	5.442044849	5.341436409	4.88381422
AFTPH	6.368171719	6.308328864	6.312437589	6.192884903	6.406452346	6.229521265	5.987103267	6.158221366	6.45725809	6.162297352	6.234388152	6.175452845	6.212948222	6.096065374	6.185179264	6.089080786	6.236675066	6.142837159	6.230017342	6.28141874	6.406986461	6.393249373	6.243576533	6.081748693	6.092450531	6.473297021	6.010234929	6.293476467	6.166742899	6.219323243	6.174224033	6.293836496	6.066077544	6.141705722	6.155882936	6.030485337	6.174590957	6.111680293	6.096239442	6.244365944	6.16592005	6.159804444	6.278036655	5.940035497	6.186536574	6.168086871	6.148679275	6.148227297	6.284360917
AGA	6.80168555	6.47376093	6.391753428	6.810343244	5.680999121	6.629733162	6.784955853	6.408090266	6.382594819	7.018479454	6.897919551	6.6725915	6.732454552	6.261010084	6.810206426	6.145437103	6.781222877	7.113636771	6.518817975	6.693493303	6.695451266	6.3268475	6.80231351	6.555727714	6.679871657	6.405593933	6.679727637	6.41018392	6.510022587	6.116347591	6.4564022	5.911982994	6.306364797	6.502460744	6.534040751	6.594158931	6.39649118	6.344317242	6.439668058	6.017149557	6.690430445	6.641268876	6.04594736	6.184740017	6.567106357	6.592835647	6.794247935	6.8319371	6.523275925
AGAP1	3.954358213	3.947185577	4.267730174	4.828291174	4.27539822	3.964607456	4.381769898	3.940264167	4.063142259	4.577260394	4.432229893	3.431748568	4.091008961	4.040689606	5.009735425	3.915195258	4.135012984	4.152715673	4.261975336	3.79193243	4.538197551	4.108289399	3.610302636	3.123629577	3.909801942	4.19840352	3.82967273	4.127043708	4.064602474	4.101255653	4.102052576	4.032033645	4.300326626	4.314817121	4.743206961	4.637935651	4.088943517	4.473336515	4.402191369	3.893017265	3.9458597	4.227165652	4.369410248	3.264300698	3.93606595	4.36785403	5.265211556	3.726063886	5.013581886
AGAP3	4.621833724	4.564173451	4.56737227	4.698489313	4.656927082	4.736058705	4.24987093	4.55176397	4.755712855	4.62393482	4.240302088	5.012467335	4.548691325	4.169366934	5.064160648	4.82141671	4.449696399	4.853895092	4.668486063	4.456472021	4.439674568	4.636880734	4.390795425	5.084505914	4.975675706	4.939486555	4.523500284	4.537343125	4.403745201	4.208540102	4.937800748	4.874189128	4.584236514	4.68512671	4.311052123	4.286565491	4.824835168	4.730637173	4.23041476	4.606872777	4.723802121	4.252745678	4.613816473	4.572862603	4.565476889	4.1424587	4.633362646	4.706506538	4.865931183
AGAP6	7.31986295	6.801519382	6.953571035	6.626430779	6.501147337	6.526750889	6.622708366	6.866870418	7.071850075	6.847012015	6.962992165	6.92276117	6.41949685	7.177585886	7.117501334	7.132351903	6.773595587	6.710976049	6.629202718	7.02388748	6.840321016	6.428544009	6.767314609	6.582194793	6.66095538	6.375826139	7.112867219	6.270182549	6.898617898	6.645300702	6.932111936	7.215225402	6.934144313	6.57517532	6.625806562	6.883074278	7.222658698	7.209285766	7.004621083	6.681221699	6.50149492	6.470027407	7.35891073	6.536087435	6.901955303	6.452155774	7.26375125	6.694069481	6.963806791
AGBL5	3.815852494	4.048092341	4.367015333	4.183792328	3.917844256	3.912946211	4.315852854	3.749144432	3.869015717	4.033012603	3.957625648	3.731747181	3.783510342	4.132994024	3.939173777	3.886612589	3.861706749	3.951661782	3.820497332	3.934725342	4.288360236	3.799938713	3.863409856	4.596887751	4.106930912	3.745938845	4.120021251	4.047975622	4.064949974	4.018167402	4.239054895	3.536959355	3.699079918	3.944193509	3.754805206	3.733703036	3.917249781	3.76915119	3.932604593	3.755103335	4.029692213	4.035065374	3.907683129	3.841020287	4.003273267	4.156379034	4.241200028	3.81517938	3.810331797
AGER	4.401304158	4.536577149	4.655405991	4.125848471	4.394501542	4.86827604	4.930290691	4.783877088	4.786241065	4.71187432	4.299297397	4.283377939	4.241791763	4.508384634	4.654614974	4.754112693	4.10181419	4.171493618	4.399341735	4.459039226	4.30115806	4.595841377	4.436062883	4.450253638	4.370486986	4.622718568	4.858329232	4.748464601	4.434061923	4.539011797	4.066326053	4.464913013	4.484057221	3.873597256	4.239378036	4.233844599	4.524579116	4.69688614	4.461313489	4.235245153	5.459995887	4.376057535	4.675053816	4.296007358	4.551898006	4.825989848	4.029900517	4.562040246	4.394415574
AGFG1	5.327261107	5.58167765	5.667081129	5.603499089	5.410911013	5.873749391	5.735288043	5.66214895	5.682798208	5.389020254	5.594146896	5.828948922	5.704104303	6.053587046	5.278862169	5.773560106	5.433989659	5.362444444	5.300674611	5.840514308	5.758126649	5.398113017	5.460936317	5.138572023	5.203293339	5.802344197	5.633536128	5.330026241	5.89197079	5.280416094	5.405003898	5.871460839	5.685747173	5.48524874	5.437596084	5.307188851	5.721027688	5.378401575	5.5538368	5.735281016	5.88599464	5.110438733	5.72248817	5.803828001	5.519400471	5.89260685	5.157236648	5.436670139	5.513877239
AGFG2	4.477807048	4.784682202	4.39481695	4.57312791	4.862770413	4.710575321	4.189817188	4.631953168	4.657690211	4.344905401	5.084181574	4.645618806	4.676948912	4.486542105	4.525324017	4.779556872	4.55082267	4.043122497	4.55803501	4.937539341	4.127967418	4.84067775	4.379610895	4.462746964	4.26121123	4.479828569	4.440940322	4.430265292	4.627743285	4.689086492	4.22682599	4.43669899	3.985639363	4.444700562	4.971811764	4.976747685	4.958500885	4.328227733	4.450789981	4.664719873	4.665867081	5.190325449	4.89702071	4.440372653	4.70488492	4.57512978	4.533911436	4.33345973	4.32985908
AGGF1	6.263949897	6.040310483	6.015618609	5.99038148	6.095518298	6.186734957	6.185727855	6.043554143	5.981761625	6.168732162	5.852726399	6.14316256	5.959565319	5.922380275	6.183778233	6.092781241	5.968030254	6.165264651	6.177589468	5.941361797	6.029841994	6.415153866	5.944290702	5.868898795	6.057860467	5.969807163	6.070466719	5.627428882	6.095913081	5.921147011	6.239064224	6.093340899	6.203680987	6.113320309	6.094497826	6.273576387	6.137457813	6.306343386	6.045190631	5.969390074	5.898215446	5.778640991	5.911637728	5.858722945	6.496045309	5.925300416	6.234288826	6.105221533	6.147430603
AGK	5.720975387	5.720764543	5.90566173	5.86097549	6.276474512	5.648813947	5.767561865	5.954313048	5.699114902	6.026028612	5.698142876	6.049817126	6.231687752	5.77425839	5.974485418	5.786269436	5.858961885	6.006678436	6.176323875	5.909499254	5.959301747	6.231680709	6.052621264	5.844784155	5.607586129	5.89457566	5.871526178	5.392798649	6.206472541	6.009015873	6.122541589	5.712182847	6.036936038	5.901825236	5.845211434	6.235647963	5.943831739	5.842724271	5.924331681	5.642179098	5.955243889	5.993858987	5.752241562	5.601189819	6.078885318	5.748122861	5.937979549	6.075694751	6.292324545
AGL	6.007689036	5.9338239	5.85595153	5.90343054	5.620838282	5.861090491	6.005795905	5.883762291	5.441723783	6.14519376	5.890492543	5.922488962	5.824999264	5.736734029	6.286336986	5.700334561	6.119941719	5.878140134	5.805777424	5.830266821	5.890077299	6.045752415	5.78541908	6.230705261	5.683099115	5.903730577	5.827099319	5.49619156	5.736560682	6.009045234	6.117036447	5.989228534	5.660957046	5.825206378	5.959985097	6.14922065	6.145499796	6.158653183	6.077988692	6.042202482	5.837462997	5.729916684	5.982696493	5.348319858	6.077417342	5.809460206	6.004811228	6.259983238	5.731935254
AGO1	5.107156283	4.889360883	5.522161026	5.066428565	5.11095227	4.937000481	5.031105601	4.576510117	5.154416355	4.654926224	5.050167563	4.901959767	4.96321932	4.684416408	4.694677658	5.068366278	4.987539456	4.847391871	5.015663713	4.892137964	4.731175875	4.558962508	5.195225973	5.127087464	5.10826194	5.03557713	5.215911154	4.717980121	4.761009986	4.84781645	4.633429748	4.96376326	4.97854597	5.07048587	5.022803081	4.969253	4.873577274	5.058652432	4.898412919	4.924142601	4.921805414	4.85918084	4.913922078	4.7007865	5.107302222	4.727745561	5.054014821	4.7470933	4.999889303
AGO2	8.845297407	8.056641633	8.8371856	8.252312056	8.89797834	8.684918432	8.491642277	8.483025226	8.842306264	8.411719003	8.686881592	8.523980258	8.56522051	8.607435709	8.047153021	8.897712625	8.356856574	8.567477933	7.855987202	8.186853017	8.652102471	8.032250866	8.529414028	8.147178221	8.355487775	8.312585154	8.552479265	8.407028988	8.747083636	8.37871949	8.545611615	8.968155038	8.353618434	8.182251309	8.924506077	8.568131166	8.736828189	8.850124383	9.392425692	8.1114659	8.564781309	8.002014042	9.003375541	8.079388975	8.703770902	8.629693482	8.467594036	8.249537458	8.36861036
AGO3	5.413885506	5.311051247	5.48859516	5.172954748	5.319623609	4.914654026	5.012991988	5.424034803	5.2683572	5.343008442	5.311931566	4.810710491	4.91311717	5.401075147	5.595480029	5.031177713	4.867304344	5.031096276	5.124581121	5.474899907	5.574499431	5.084874513	5.295604935	4.92833231	5.257314574	5.43992183	4.846858927	5.655535569	5.535123834	5.181210254	5.106171847	5.253971046	5.038088155	4.620630772	5.396562187	4.945886846	4.901785447	5.163427963	5.417571709	5.120670583	5.263220342	5.110397935	5.43132953	5.046700469	5.316907637	5.287938782	5.06778155	5.205733213	5.067256882
AGO4	6.179169999	6.114392559	6.901389189	6.046474534	6.559010957	6.205682717	6.1923096	6.123715388	6.755574363	6.119604911	6.338660996	5.600273265	6.04613877	6.308466976	6.376832057	6.053337691	6.083887535	5.878455553	5.936632818	6.28414595	6.677888849	5.956850948	6.364959783	5.311178818	6.415480759	6.955926066	6.076870971	5.996414683	6.166549371	5.887893182	6.310095063	6.386732494	6.195420193	5.746975154	6.493980088	6.008434483	5.936928908	5.837091705	6.233054945	6.084221822	6.390174114	6.250129879	6.564217138	6.425596514	6.334621597	6.179279219	5.968471126	5.917877139	5.824481395
AGPAT1	4.889597699	4.767229809	4.941699198	4.646081088	4.930871834	4.895874695	5.083005661	4.556435713	4.771408999	4.608744722	4.680608815	4.738986677	4.531962232	5.33452355	4.336058359	4.979718836	4.594094829	4.518441878	4.402595873	4.913243865	5.257418346	4.529600112	4.919154305	5.256314633	4.563266266	4.852191106	4.837717911	4.898346655	4.895997768	4.464136631	4.478673177	4.434547327	4.531845374	4.761555142	4.663899467	4.47314093	4.187866036	4.29079366	4.036777353	4.619779406	4.969800343	4.741397348	4.987346769	4.824934661	4.809768655	4.631505536	4.714129586	4.363141975	4.50149343
AGPAT2	5.33222345	5.226419233	5.396219402	5.29459222	5.675789408	5.361865445	5.133097819	5.242015034	5.472572377	5.333629941	5.276428563	5.22888605	4.945467182	5.219398495	5.392938041	5.329477881	5.001285755	5.14185605	5.526001352	5.259816345	5.635971902	5.269346964	5.158532078	5.335915816	5.31158442	5.370936019	5.235557693	5.396258848	5.095165068	5.037769034	5.140087465	5.507943957	4.899981568	5.177608316	5.132537606	4.930810821	5.196868226	5.28314539	5.166172985	5.303398461	5.584154587	5.072029192	5.25365633	5.33594986	5.503472871	5.840604653	4.817514545	5.025510832	5.081419178
AGPAT4	3.960122595	3.860820051	4.793489715	4.451040625	4.231906984	4.807961133	4.103691201	4.449510233	4.216168798	4.157268474	4.252029457	4.173735099	4.429346622	3.91300268	5.049534857	4.096495215	4.168185905	4.218088475	4.214842009	4.416894021	4.651198181	4.126067388	4.117812699	4.559290388	3.993529812	4.253362394	3.796475007	3.781518725	3.776163824	4.077753466	4.187890284	4.260424972	4.318667202	4.478270549	4.45018489	3.658019991	4.358872455	4.497251163	4.566596796	4.320331837	4.218578386	4.025342551	4.443925689	3.888395705	4.65581893	3.926517307	4.204305112	4.161589421	4.845283216
AGPAT5	4.339610883	4.253824558	4.11197587	4.266239459	4.405065668	4.161683988	4.421288017	4.248961366	4.12713546	4.318166733	4.051936448	4.530541952	4.319583923	4.194930388	3.933778147	4.613806491	4.366786405	4.322488678	4.434906589	4.361752261	4.335871513	3.924167967	4.313383518	4.69094376	4.285611838	4.224202582	4.528974579	3.870290919	3.8932976	4.575351466	4.233729747	4.222676002	4.552910761	4.356808473	4.200313503	4.529231773	4.679821605	4.887210349	4.092668243	4.324362795	4.035495273	4.542548712	3.993959456	3.900635484	4.349954027	4.108321611	4.775230392	4.173896485	4.621604192
AGPS	6.031736727	6.359104462	5.901515213	6.73116607	6.134554826	6.109875989	6.314383687	6.290314318	6.096001283	5.892767461	5.8956268	6.36112778	6.136049745	5.987350125	6.467732699	6.134275319	6.185276782	6.531739795	6.014947397	6.012225726	6.449217314	6.383448387	5.89820231	6.018511477	5.980743135	6.118480418	6.329177258	5.593982398	6.156150565	6.356189333	6.296565174	6.127753902	6.230663503	6.225961793	6.247233151	6.386332998	6.149243584	6.281966286	6.162709037	5.812323594	6.34091043	6.513806531	5.88360895	5.932645095	6.295841419	5.858969281	6.397627005	5.927501799	6.472697357
AGRN	4.643680519	5.284062187	5.019323704	4.656716311	4.938084271	4.927296654	4.829855751	5.006471465	4.907514456	4.801967346	4.834036821	5.288591974	5.157878839	4.96773304	4.963676112	5.032510985	4.739876199	4.961615837	4.684466583	4.872969098	5.070562804	5.57006382	4.876804092	4.447369712	5.098480048	4.990753234	4.9522848	5.031667613	5.108478892	4.854980555	4.543176564	4.935925935	5.078017685	5.107615344	4.783114989	5.226830631	4.231534681	4.73846867	4.873500222	4.928730731	4.493170832	4.492059686	5.092565508	5.189731477	4.81324253	4.785556873	5.737042095	4.820579835	5.572039417
AGTPBP1	8.383867335	7.976935319	8.467680918	7.719352417	8.230448722	7.98471159	7.960456784	8.099844552	8.317373304	7.756781425	7.931107229	7.634682048	7.873407895	7.784043885	8.107902801	7.534185612	7.644100477	7.580503655	7.564965504	8.055213472	8.360150223	7.595596727	8.107482975	7.670950273	8.126582813	8.503083094	7.759638629	7.871885103	8.036809756	7.477865298	7.789897883	7.957607679	7.367621376	7.722805731	7.643646549	7.472993691	7.63306651	7.687208595	7.806664049	7.784305251	7.771984355	7.682915225	8.194594537	7.702040547	7.878775792	7.857928019	7.651410904	7.600833017	8.018658328
AGTRAP	6.531280667	6.94183578	6.9588515	7.024196156	6.630461197	6.316309598	6.448904404	6.693079331	7.026637852	6.530259767	6.56655473	6.729286833	6.376940528	6.741714663	6.846307721	6.5235155	6.595169504	6.612133424	6.848104309	6.917458181	6.913735496	6.719115922	6.64604271	6.793074437	6.975007772	6.824056376	6.875932621	7.150918622	6.3749242	6.373126096	6.595083514	6.723891226	6.440826059	6.533126049	6.687913001	6.304144498	6.38545422	6.480829242	6.769949208	6.991833253	7.008378007	6.608760598	6.417634078	7.302371582	6.528296681	6.745792587	6.312231171	6.710762505	6.422051454
AHCTF1	7.234982926	6.927988554	7.661358922	6.211699294	7.106073775	6.748307863	7.191569832	7.181082531	7.451144192	7.000880985	7.284511768	6.286825958	6.906277742	6.863539858	7.186353872	6.562814676	6.63716425	6.648748839	6.434080326	7.01450013	7.223554866	6.874723858	7.337244366	6.536267603	6.812464122	7.347227818	6.799398015	6.909955314	7.490224523	6.798935248	7.07012915	7.038285491	6.824269666	6.497885079	6.775976957	6.389793259	6.94990681	6.88105564	7.124657168	6.995790971	6.916418621	6.494131098	7.608762407	6.678209071	7.229922355	6.926535946	6.727937958	6.78787931	6.734692385
AHCY	6.009297999	5.588661585	6.105505968	6.243923496	5.865658132	6.249733573	5.438370497	5.50851943	5.902247008	5.819407187	5.517313857	6.353559911	5.920212825	5.791005252	5.904412988	5.972401581	5.890807334	6.079709828	6.171143267	6.072728209	5.862562327	5.485702304	6.049166923	6.252616494	5.968390325	5.728328469	5.934083882	5.377192955	5.522395711	5.948535216	5.787051759	5.726207671	5.935728169	6.086219115	5.852597087	5.977423505	5.917700006	5.955951288	5.71633645	6.065653623	5.783033976	5.939268932	5.899905259	6.051111422	5.669410769	5.665492196	5.977895714	5.737592493	6.193810748
AHCYL1	7.516526167	7.177536836	8.100013488	7.534631324	7.763720481	7.434918178	7.401226994	7.41288776	7.461885856	7.429079007	7.371551267	7.692267981	7.637431315	7.439158182	7.426335456	7.556361292	7.403047022	7.692482945	7.384084935	7.284569007	7.624352378	7.144868026	7.679051882	7.336101685	7.47050114	7.798220855	7.410797658	6.968184815	7.538394547	7.36899592	7.309572816	7.514161036	7.496633833	7.285439807	7.425884147	7.507708889	7.42936312	7.477830336	7.374059035	7.417364508	7.140675456	7.43149849	7.266031174	7.139779616	7.575004198	7.380969881	7.614091004	7.458761982	7.431879007
AHCYL2	4.608860072	4.605604175	4.730322307	4.759160161	4.742742269	4.499445372	4.469913304	4.490985538	4.566229539	4.892680412	4.418894909	4.692585468	4.521417394	4.269132117	4.629560975	4.768188461	4.575994021	4.962202379	4.670457826	4.919107853	4.768395987	4.263165437	4.686762824	4.56084634	4.733332272	4.790482141	4.632077672	4.57202389	4.316225832	4.587368495	4.416729496	4.468394571	4.530418398	4.850286888	4.210542619	4.65734878	4.863138478	4.899128857	4.659556746	4.656602924	4.707080472	4.644871057	4.571510178	4.680931849	4.452249642	4.214357473	5.148396383	4.29951356	4.925796841
AHNAK	5.526461952	5.5988714	5.869376133	5.984688565	5.825170948	6.002639281	5.737876579	5.669875674	5.587468791	5.774693666	5.500401709	6.223354716	6.028904997	5.633980265	6.171384594	5.972764388	5.701126201	5.99845563	5.876139682	5.857210721	5.898721891	5.663951848	5.77816841	6.088409671	5.802885432	5.618459105	5.742432513	5.823435763	5.624301096	5.717053593	5.808301873	5.730693234	5.859121746	6.254255201	5.449769625	5.872462244	5.792032329	5.753172588	5.771737446	5.744057349	5.77442692	5.989105903	6.08403575	5.716630974	5.953449812	5.66679418	5.767196193	5.739219795	6.225291231
AHR	11.39970904	11.24910672	11.51817792	11.1504887	11.39663821	11.33505349	11.29609092	11.3663713	11.00840273	11.21622317	11.36396513	11.47078306	11.47802474	11.28259519	10.94535827	11.25334745	11.4009862	11.32103409	11.03596725	10.97558642	11.08460846	11.14499791	11.17076557	11.56116496	11.60043047	11.29012436	11.32460808	11.18013108	11.3540877	11.17028903	11.149004	11.30515366	11.25837364	11.06206164	11.16112458	11.04165975	11.22948054	11.31100641	11.38186588	11.08906484	11.37064143	10.921193	11.1229216	10.91930431	11.21978932	11.31725477	11.40556772	11.27432526	11.45177553
AHSA1	7.07052827	7.157178231	7.217204211	7.201946318	7.188388701	7.462194362	7.36148036	7.154794622	7.237549246	7.349621951	7.118357092	7.117118434	7.320234682	7.018873505	7.201175692	7.347163617	7.455783058	7.365404225	7.411230198	7.152566862	7.401809007	7.42651339	7.247920274	7.405717587	7.135560146	7.12384981	7.269941712	7.268218091	7.503727709	7.148314555	7.38854205	7.160447097	7.403726856	7.371537381	7.459418719	7.468796823	7.474367961	7.255763857	7.330642023	7.397899175	7.191902355	7.350370467	7.19262815	7.169314727	7.36952926	7.526709123	7.331816341	7.419915147	7.360635916
AHSA2	7.840404734	8.136963519	7.892706059	7.434671595	7.530614262	7.756232534	8.139887459	7.751844069	7.369552399	8.273607996	8.12481183	7.84765336	8.001354506	7.858476328	7.90980784	7.905170448	7.877397235	7.553422093	8.048995502	7.858873718	7.55536094	8.157685185	7.967122987	8.298368441	7.545646475	7.824663338	8.146778084	7.687880493	7.620679764	7.996704038	8.180454655	7.896081217	8.115226892	7.738126748	7.784533477	8.011794898	7.847139759	7.842565027	7.966845419	7.80333154	7.67462953	7.63237507	7.793783777	7.102379105	7.813326643	7.628121442	8.179803786	8.266942505	8.137613513
AIDA	8.270984992	8.133919911	8.344386233	8.335823208	8.163695302	8.544332079	8.562082712	8.209049938	8.168380998	8.172400961	8.324935578	8.623828137	8.617785866	8.187301607	8.187400369	8.267023763	8.461413734	8.594684615	8.492696188	8.353005703	8.238667301	8.449292609	8.33646937	8.391332664	8.500183299	8.294257616	8.113990607	8.060767996	8.377101204	8.653570614	8.456216234	8.278416363	8.343033585	8.261604399	8.470517962	8.468622698	8.50435379	8.495990097	8.439504876	8.245573667	8.142599883	8.557053745	8.25129703	8.02179692	8.373451294	8.203913947	8.489002008	8.770503952	8.156861914
AIF1	10.48013894	10.82977974	10.32429656	10.20670557	10.35300189	10.29368588	10.21967825	10.14084724	10.82928657	10.14663302	10.25905819	10.66052853	10.17432504	10.58056759	10.76681037	10.45171728	10.5582789	10.43451307	10.76243814	10.46721428	9.858822501	10.10433802	10.44616737	10.22811373	10.54625673	10.61216185	10.30670024	11.08513404	10.34941428	10.10354738	10.19451293	10.54812093	10.13548297	10.72838735	9.908652069	10.17085669	10.39708817	10.39403927	10.41306287	10.38120899	10.55489246	10.70613564	10.49487604	11.09044568	10.26013913	10.18875713	10.21958901	10.19051046	10.62295564
AIFM1	4.850075927	5.132042351	5.296607318	5.146739984	4.989724527	5.01321734	4.579191795	4.918164392	5.346131366	4.769281939	5.053341772	4.911380797	5.138062188	5.135222803	4.973704127	5.084274313	5.025809445	4.806934379	5.305525131	5.076487171	4.77500661	4.992650281	5.036955985	4.65601901	5.171380347	4.823847445	4.835941354	5.197328202	5.053961036	5.077991291	5.203377186	4.936354669	5.095391233	4.904665422	5.432854999	5.063549812	4.810709997	4.795611036	4.497730159	4.821795987	4.742261166	5.057822853	4.802842936	4.592708367	5.229297937	5.603231175	4.970318166	5.078680004	4.767394964
AIG1	4.769958992	5.120951704	5.123138928	4.838666461	4.973464161	4.739118036	5.043229836	4.939991294	4.919988567	4.541225171	5.080610587	4.782245902	4.682033484	4.807266663	5.147722496	4.731006182	4.963571757	4.961016068	5.201192407	5.147301092	5.282488341	4.788223464	4.813513015	4.6690189	4.760638076	4.771058572	4.850567924	5.2313957	4.759687359	4.595385109	4.975614944	4.326865377	5.025639178	4.800675008	4.927585816	4.717961701	4.322502812	4.497458104	5.119497784	5.044848403	4.763071084	5.111032916	5.017869786	5.405255037	4.541822476	4.661367819	4.803498199	4.646554502	4.612273427
AIM1	5.178612318	5.246968864	5.099441916	5.462081934	5.472047803	5.472942832	5.035488061	4.84664315	5.469676343	5.477450186	5.34500148	5.195783124	5.320820799	5.153994364	4.956127203	5.193191735	5.409774479	5.04166372	5.002770661	5.168673659	5.312400669	5.413968463	5.343044079	5.423416393	5.565975791	5.478737492	5.111044338	5.299282545	5.351449008	5.154693483	4.968444189	5.415011403	4.9693242	5.358157811	5.420742062	5.473789761	4.813472125	4.976514024	5.077818797	5.004813785	5.446558167	5.081568618	5.130621143	5.387457383	5.489484383	5.296316409	4.952488336	5.6412844	5.036519625
AIM2	9.515349773	9.704216034	9.602891601	9.733222247	9.4950215	8.720814701	9.005675791	10.29758619	8.813672755	9.364200178	9.823123812	9.687384151	9.707957731	9.158861001	9.2443778	9.364691753	9.238529258	9.07095508	10.64897735	8.846391843	9.120387217	10.50635709	9.709463237	8.490289901	10.21142888	10.60001507	8.667785628	10.40297119	8.584070461	9.504430208	10.02271086	9.179785945	9.420814565	9.956859558	9.387938986	8.845242074	8.834875568	8.859358675	9.221942903	9.41004215	9.451483269	9.173867782	9.242223508	10.63747406	9.665044288	8.797993382	9.236886556	9.304978943	9.477071911
AIMP2	7.226924603	7.775979779	7.369442879	7.946937009	7.45639995	7.694495413	7.83415041	7.537648141	7.503993404	7.707417066	7.294318565	8.084865931	7.944528375	7.770658049	7.513885685	7.839650817	7.842531108	8.004324004	7.90313571	7.70699372	7.343338886	7.734460866	7.719853259	7.621140427	7.829482377	7.28363346	7.667729076	8.040799633	7.761046717	7.756691594	8.10978766	7.195144243	7.97781305	8.037227208	7.689544381	7.844552559	7.532172376	7.519934491	7.856179023	7.704624949	7.51828767	7.948953181	7.430533542	7.758913325	7.702257812	7.657115894	7.864485969	7.87436684	7.642579756
AIP	6.880706682	7.148013735	6.992538218	6.942884122	7.373919588	7.151119177	6.931359248	7.079624463	7.260649465	7.1608281	7.059033818	7.262991636	7.25522203	7.267425799	6.731463796	7.383883201	7.137168426	7.107352533	7.158989817	7.369028647	6.887848627	7.124458356	7.082136683	7.156529418	7.066587479	6.969504974	7.091155311	7.363385408	7.055481662	7.082390573	7.326120625	6.901546992	7.211603573	7.185691398	7.275561399	7.260064254	7.169980044	6.923384143	6.939635452	7.258757106	7.219019851	7.198030958	6.97057507	7.343544909	6.895720963	7.353695012	7.026659742	7.194080721	6.872340086
AIRE	12.25871256	12.08215011	12.37000389	12.26735754	12.2831295	12.09225187	12.16358764	12.16044551	11.95901004	12.03077933	12.36145135	12.31819227	12.24689825	12.19950985	12.07097422	12.00795884	12.33778748	12.26994958	12.20947067	12.05090654	12.13189672	12.06681678	12.24273895	12.32197367	12.41981881	12.09073731	12.27935127	12.19611719	12.23660466	12.07425754	12.30769717	12.12196223	12.08520698	11.99028462	11.95667945	12.09595495	12.10321532	12.11978596	12.1727968	11.95507827	12.2693934	11.98211793	11.9723428	11.49937134	12.3500705	12.07436998	12.33616379	12.26699688	12.29282013
AK1	5.157388987	5.417846909	4.733115523	5.433408619	5.399380811	5.449134249	5.561061996	5.421408433	5.29161074	5.882968049	5.789162213	5.327813453	5.677382798	4.854977317	5.772557569	5.253035684	5.427607125	5.839254309	5.130412064	5.518869136	5.420617417	5.539849699	5.605288881	5.407728357	4.872533135	5.233726619	5.744323219	5.220163844	5.649507741	5.789455073	5.838910908	5.287061471	5.622471312	5.555733488	6.101563927	5.543812495	5.522296584	5.690338863	5.768345019	5.528810222	5.720988243	5.384245735	5.338409332	5.381513939	5.239080591	5.944166056	5.272708601	5.664491706	5.530025523
AK2	6.11375185	6.172035244	6.097481367	6.167435314	5.811792155	6.092863748	5.912885109	6.096786982	6.111648235	6.099622381	5.882152044	6.287588743	5.983328745	5.942309502	6.379557123	5.938613156	6.147215664	6.1327378	6.171740482	6.110685308	5.95971037	6.391931033	5.981846659	6.165543242	6.026019477	5.741908022	6.186508301	6.297550284	5.949835795	6.278909659	5.970066228	6.044715617	6.162743433	6.107066499	6.177846388	6.223053295	6.172418702	6.151499368	6.248086332	5.946860013	6.231432068	5.976905494	6.113633608	6.040052176	6.1940982	6.121197136	6.095805559	6.163599345	6.424700677
AK3	7.268657759	7.775457253	7.298550977	7.455161424	7.538917296	7.677919343	7.931020824	7.6615595	6.99239081	7.967859027	7.777462276	7.237704209	7.898405584	7.657639327	7.483437848	7.758587192	7.616555433	7.928362564	7.790068268	7.337931237	7.553920566	7.726321647	7.246746125	7.842932431	7.495260964	7.262488854	7.432619975	7.507625344	7.637086181	7.733905518	7.795971482	7.617482047	7.656076954	7.339806717	7.475517469	7.954147043	7.719077403	7.654890076	7.769271937	7.660455406	7.714033312	7.576012253	7.246825407	7.383907776	7.488662502	7.631178212	7.841599595	7.812897146	7.531062017
AK4	5.471914789	5.562290164	5.48876902	5.451524693	5.760341764	5.134116238	5.509537581	5.441203797	5.317367421	5.417655097	5.437771655	5.288763594	5.37867357	5.40832337	5.13693666	5.405847947	5.309560933	5.132957872	5.480942605	5.576060226	5.114875614	5.461706158	5.349847973	5.447263937	5.422347475	5.468135216	5.382654974	5.455118442	5.260372037	5.017292336	5.560190924	5.803269933	5.054937576	5.340577545	5.075284989	5.021717914	5.098970406	5.38885656	5.478003422	5.3989961	5.184722252	5.226977566	5.769809739	5.485445154	5.401297125	5.3207771	5.441200378	5.286208025	5.102981046
AKAP10	4.98798987	5.022467672	5.152692454	4.549073069	4.652336373	4.713358036	4.599292259	4.534957219	5.479924122	4.856817449	4.691406243	4.865002234	4.732803576	4.939392083	4.802340847	5.108192592	4.676564178	4.88314664	4.514493962	4.210103889	4.683667493	4.710436879	4.92373868	4.1741421	5.040050085	4.938882973	4.933960205	4.740817957	4.79886501	5.072724796	5.041991219	4.744624911	4.241385389	4.579595216	4.427295172	4.596056373	4.816080042	4.907736448	4.947038496	4.836422467	4.595299502	4.331416815	4.244475878	4.807413137	4.979307401	4.545037916	5.32467406	4.454340021	4.877472635
AKAP11	5.675471322	5.591130414	5.62492326	5.959271661	5.63344552	6.044022561	5.929247298	5.604993242	5.571002619	5.807691318	5.725174029	6.057048027	5.90451391	5.768307881	6.024342849	5.743027373	6.042777995	5.880805873	5.91673607	5.818713029	5.831203184	5.638872105	5.839069675	6.094477983	5.790032229	5.60594781	5.886080482	5.510478834	5.821226462	6.026667754	5.750742582	5.769966463	5.75975907	5.741390048	5.787982724	6.027179597	6.013057319	6.201660327	5.851268313	5.487845675	5.481374736	5.752966168	5.899662821	5.571086814	5.982538696	5.718625754	5.76288315	5.974123029	5.831526467
AKAP13	7.436783964	7.561649499	7.67156675	7.622510198	7.61479953	7.563326455	7.05512625	7.359742039	7.281586934	7.713407519	7.708290798	7.587415397	7.171985272	7.562081575	7.112790268	7.529796626	7.611043677	7.356327494	7.468662591	7.334933865	7.632397215	7.3077239	7.516969385	7.323522966	7.709510497	7.627776553	7.376711797	7.044978978	7.17970885	7.073543385	7.174968611	7.404089466	7.345974367	7.578642624	7.318413214	7.118257473	7.439811602	7.32724527	7.308549861	7.269410746	7.29528412	7.038567719	7.669854478	7.371579948	7.897434692	7.334119652	7.340725688	7.007007974	7.338151484
AKAP17A	7.802984436	7.589207701	7.857376345	7.328972041	7.58879059	7.997841532	7.85085766	7.859538004	7.761448313	7.876746992	7.786591242	7.35950165	7.683472819	7.64430782	7.956928213	7.775908314	7.56405112	7.560123227	7.391550142	7.617437548	7.727967891	7.656108438	7.646111649	7.331158737	7.709926396	7.770902719	7.818360808	7.152144998	7.730198844	7.681108415	7.610294948	7.934011318	7.812756039	7.727361686	7.745858279	7.738540324	7.858570959	7.847744178	7.86965079	7.589179643	7.611295073	7.374759095	7.723781481	7.686315916	7.91453447	7.594907541	7.873235117	7.708127775	7.906504012
AKAP7	6.707844521	6.737626538	6.334562605	6.810127922	6.357771003	7.090130346	6.95545678	6.712202246	6.530566557	6.746801255	6.762290346	6.465043181	6.842259954	6.518494355	7.166500635	6.602474007	6.856196355	6.864072102	7.174508289	6.828522883	6.424634188	6.838749107	6.649046491	6.954638614	6.827934947	6.058155977	6.836926706	6.477218301	6.475141208	6.590550141	6.484152083	6.673702847	6.775405842	6.808998789	6.733149278	6.8941227	6.794958	7.174022679	6.645106738	6.759640995	6.578935372	6.850134798	6.438226996	6.277575342	6.360524312	6.939888431	7.000542033	6.828647831	6.853642146
AKAP8	5.931113425	5.96250149	6.195815844	6.120374255	6.241329657	6.053319482	6.071903754	5.762057262	6.115585735	6.032840944	5.874415449	5.800397707	5.709694745	5.739289983	6.081827142	5.855464001	6.010873203	6.261537018	6.288521286	5.933582703	6.24646263	5.866987739	6.062443906	5.726937727	6.092982441	5.919230185	5.898435301	5.73592832	5.991185424	6.112676854	5.851395812	5.955419887	5.973232374	5.802277554	6.146591122	5.873760542	6.136472626	6.017987424	6.211407765	5.680636948	5.745300661	5.919492023	5.784629317	5.77785232	6.054633284	6.15779424	6.094398773	5.731397901	6.339906782
AKAP8L	3.602727218	3.705303374	3.717773513	3.378703648	2.972252056	3.417970451	3.563081651	3.139435146	3.638589317	4.054096614	2.843924119	3.259751696	3.129006077	3.376185617	3.791993794	3.084890265	3.542915091	3.465113121	3.056957809	3.191154276	3.719421612	2.863070538	3.674610551	3.597290599	3.058519368	3.009535724	3.573519589	2.77303318	3.307498261	2.731381766	3.125119217	3.599528567	3.048611972	3.194402779	3.155230627	3.241506973	3.254744765	3.580827488	2.924571665	3.077437717	3.323204	2.901750917	3.358651162	3.326338313	3.416850033	3.653266118	3.509591342	3.41212423	3.345584293
AKIP1	5.509627409	5.248838766	5.582044452	5.771498428	5.295887555	5.485799219	5.490327514	5.356714663	5.288525676	5.597392195	5.401909699	5.652953196	5.613681917	5.385226202	5.626597755	5.431504499	5.047076224	5.635302177	5.218548531	5.427995275	5.340713212	5.616948574	5.237460412	5.144162984	5.512144963	5.412018931	5.471807081	5.502490025	5.196232036	5.256431814	5.474996287	5.339425185	5.246139903	5.707548441	5.226036663	5.34763902	5.446752988	5.648946269	5.248206259	5.76292607	5.362301033	5.56419826	5.576181405	5.340537936	5.287933077	5.250458614	5.734228251	5.27944264	5.609284706
AKIRIN1	7.148276358	6.732849607	7.061073652	6.57368579	7.432750585	6.84459925	7.217720254	7.140829019	7.260915275	7.075082366	7.062186245	6.738582407	6.978312087	7.144121626	6.864382167	6.957075651	6.866849536	6.917207659	6.981326754	7.182278195	7.204584648	6.872667214	6.786170307	6.508254993	6.338756838	7.115300673	7.028872533	6.736017095	7.348128581	7.189922334	7.229122063	6.87965798	7.045554165	6.949955817	7.245489357	6.997375439	6.905600725	6.801860679	7.125190984	7.187267423	6.855896555	6.989954147	6.90855021	6.797953979	7.173812406	6.822880174	7.101015777	6.887724698	6.762546988
AKIRIN2	8.859299637	8.807161239	9.218681592	8.413948742	8.950632216	8.784252033	9.003284203	8.911545519	8.721279956	8.712473949	9.064619068	8.593794233	8.773775011	8.928669226	8.682214369	8.72394169	8.620282344	8.400616568	8.902411021	8.89055173	8.846463822	8.863225175	8.876400635	8.453121529	8.847741742	9.140867294	8.569349571	9.154954182	8.718717917	8.872395153	8.621534392	8.797042043	8.803633193	8.62808574	8.688751995	8.520011454	8.566083641	8.603156387	8.542090852	9.022303664	8.942289816	8.638376149	8.932941588	9.152165434	8.671144875	8.374684584	8.819340677	8.646269584	8.637161459
AKNA	8.392764475	8.601165541	8.673581681	8.47621842	8.915858276	8.37745368	8.63141676	8.632709016	8.530587623	8.673561644	8.507821664	8.271290332	8.695339461	8.516684744	8.500281374	8.376671339	8.407224285	8.172454241	8.629362312	8.312982799	8.647797484	8.758984709	8.461968527	8.623768808	8.283929221	8.452231475	8.56682793	8.132873559	8.711568283	8.33331121	8.516656569	8.541340976	8.49129737	8.481298555	8.54033281	8.410311958	8.44820069	8.511668226	8.386305995	8.420094005	8.480907156	8.267594607	8.791827039	8.382227127	8.742848999	8.475420218	8.445608757	8.380803367	8.530150082
AKR1A1	7.601590778	7.865275277	7.687111195	8.171845876	7.579988991	7.71527072	7.57682411	7.646776475	7.702323028	7.996056106	7.335298733	8.246876786	7.677967909	7.553785517	8.104607259	8.145041575	7.951820345	8.124486375	8.258726869	7.924339522	7.929312207	7.706900082	7.87888663	8.089118471	7.94667434	7.596944173	7.935445327	8.000871234	7.545187892	7.900869309	7.529405597	7.753107669	7.993729198	8.232656364	7.648888595	7.917094813	7.933507738	7.92426869	7.827916617	7.72856894	7.701220777	8.057867261	7.761914297	8.153654564	7.769775211	7.885113899	7.874617379	7.855259608	7.890937864
AKR1B1	6.616816538	7.167587444	6.587313883	7.045810565	6.800944912	7.124073388	6.842704457	6.949218916	6.698349527	7.055601031	6.863166696	6.928928233	7.264237641	7.086416325	6.721804391	7.321129868	6.901807151	7.141310856	7.168788383	7.030653019	6.965734094	6.936484678	6.876444979	7.024157466	6.901724192	6.625656675	6.790542792	6.690502075	6.838948465	6.960558745	7.008952818	6.870339111	7.031440206	6.936601532	7.01674492	7.218824281	7.119709662	7.129380032	6.772280463	7.120579084	6.681870646	7.06955539	6.682072476	7.032397924	6.965307111	6.9234237	7.282447681	6.911389183	6.874368009
AKR1C3	5.717252184	6.51599789	6.534842566	6.3070807	6.373040755	6.004035856	6.240890027	5.790445765	5.686782311	6.339089799	6.275551993	5.480579138	6.719482762	6.682661258	6.06430533	6.121077717	6.682505151	7.045943758	6.730582677	5.303081971	6.257439271	6.757454211	5.578592305	5.44926143	5.959257478	6.694804721	5.599815157	5.729740376	6.481569378	6.804312187	6.376342388	4.965324066	6.209542448	5.997273819	6.400814653	6.789629622	5.26143052	5.301166581	6.672496582	5.952415648	5.911508503	6.597554307	5.627773472	5.792586917	5.222024106	6.861349498	6.686014881	6.127517188	6.840295875
AKR1C4	4.951836698	4.954270905	4.786845341	4.747827549	4.550024738	4.268192735	5.116767385	4.830537415	4.727298452	4.500502047	4.868202879	4.213120781	4.906365218	4.770851187	5.052956626	4.871215826	4.86782187	5.226242197	4.964176773	4.272231297	4.625333476	5.339678101	3.884528707	3.750921668	4.316291102	5.240060937	4.33785436	4.770787018	5.140168998	5.185517822	5.034016991	3.705083077	4.841070226	4.521914639	4.811980305	5.139342368	4.000670453	4.01494179	5.191841069	4.689010871	4.578141754	5.302990489	4.049540643	4.839717613	4.457036208	4.75408554	5.331565659	4.425095802	5.042765682
AKR1D1	12.63365789	12.62205972	12.72119843	12.64026582	12.93786327	12.61076328	12.67849951	12.77474353	12.49154593	12.60383191	12.76513953	12.66732137	12.56023526	12.77088785	12.43125092	12.61974486	12.61756561	12.53928112	12.72296066	12.52757333	12.60276527	12.79229394	12.68148283	12.77083438	12.73862669	12.68919676	12.72634314	12.59202734	12.61798891	12.69506345	12.62609065	12.77620376	12.51167012	12.63023991	12.6485991	12.51369283	12.66013938	12.66442938	12.61190073	12.36165489	12.69326369	12.3386353	12.72378083	12.32188562	12.84902866	12.71926602	12.73215335	12.50329307	12.72827909
AKR7A2	7.57742538	7.967416871	7.39753215	8.187713445	7.633525	8.072667064	7.879355767	7.60952507	7.846162936	7.875151819	7.813308174	8.119416699	7.891955343	7.856871846	7.802698737	7.952884621	7.972672807	8.231665263	7.693868219	7.789238352	7.587027158	7.568543789	7.640272509	7.771857503	7.669180261	7.46755332	7.880845795	7.386337043	7.644653427	7.86273725	7.859528971	7.783324358	7.958108293	8.090458185	7.87358117	7.975441396	7.995607317	7.983348947	7.807636332	7.853405701	7.548543096	7.866028792	7.666433609	7.430707212	7.791865403	8.048271405	8.07529096	8.06746778	7.772921097
AKR7A3	5.49813136	5.446435488	5.499158458	5.50138683	5.264730536	5.426385023	5.428446716	5.350005247	5.525162529	5.415902392	5.403306285	5.774058587	5.416872395	5.552944946	5.535229815	5.442835505	5.497365672	5.520016253	5.421197192	5.561918802	5.476710283	5.273162579	5.569098464	5.970375938	5.687093612	5.580058781	5.654256711	5.088005087	5.31942977	5.685627124	5.470543577	5.24924442	5.749645838	5.80495415	5.444116038	5.486020415	5.450030274	5.585230061	5.267223118	5.729657614	5.703162502	5.615617532	5.397477269	5.107548504	5.038268313	5.617466988	5.597190909	5.513969031	5.606659991
AKT1	8.290553428	8.407891432	8.559286172	8.184362869	8.69515347	8.350153175	8.360059204	8.116278581	8.611592464	8.430755089	8.288975783	8.14770595	8.221499884	8.512688503	8.355594256	8.517458243	8.363241978	8.204390495	7.85140586	8.185625501	8.39763555	8.409093659	8.20558379	7.888138621	8.005102927	8.427955888	8.615897204	7.518443963	8.607354712	8.342618108	8.2280169	8.222157923	8.225845886	8.22765585	8.411684677	8.535310673	8.226946362	8.090907713	8.091234228	8.405356769	8.368270113	8.00093176	8.477342784	8.101627508	8.344234331	8.036906368	8.522897335	8.07144494	8.406016554
AKTIP	6.450521938	6.197786493	6.323555572	5.854152208	6.410365818	6.695477895	6.332817082	6.226889868	6.651912248	6.587541919	6.819975082	5.839978028	6.440494943	6.539610902	6.526633154	6.079959234	6.668705819	6.205109974	6.274977732	6.287094979	6.567832218	6.358007687	6.693562216	6.886092404	5.999620646	6.651897833	6.506226481	6.211649935	6.941071398	6.190799147	6.695934157	6.643498155	6.552665586	6.067800999	6.830626509	6.458108136	6.453418611	6.583890149	6.163272106	6.399919507	6.468534019	6.462363807	6.019933288	6.239085197	6.517874005	6.467119305	6.669821047	6.554970229	6.595968849
ALAD	6.498823344	6.758336143	6.531525776	6.418507328	6.835196026	7.125822763	6.694099851	6.493810918	6.600796442	6.604414074	6.526128185	6.765021067	6.852402596	6.967894936	6.482532971	6.876464401	6.764180192	6.786712571	6.685163967	6.572632307	6.424513751	6.962888255	6.506638631	6.49428138	6.435654256	6.830843832	6.959733061	6.576562152	6.775808448	6.799965221	6.822091849	6.575256081	6.793978561	6.880036883	6.735360314	6.959734431	6.734216152	6.758168038	6.521653948	6.473366053	6.743984077	6.370446304	6.509631729	6.863190156	6.597775766	6.90357076	6.829397557	6.558040406	6.750615733
ALAS1	4.710996134	5.150357267	5.414734648	5.07424856	5.190015754	4.603108516	4.972481325	4.926623278	4.883880829	4.748338116	5.228061141	4.642474989	4.814036082	4.732751025	4.830899091	4.996670852	4.960475162	4.873178759	5.210163644	4.762720974	4.651705167	5.00328528	4.581430274	5.301941003	4.853263571	4.98010929	4.966706612	5.327510703	5.281749509	5.19647618	5.138460754	4.952018387	4.686026021	4.748274116	5.128263305	5.268757636	4.55736126	4.369547403	4.616978764	4.837606431	4.545865003	5.461680833	4.965126247	5.285265612	4.557992225	4.936657089	5.037605635	5.129146623	4.98527575
ALAS2	4.522205842	3.440298542	3.665526995	2.721311327	2.99535732	4.410773582	4.846144528	3.843213469	4.852958132	2.848111924	4.04635606	5.626284907	3.975110982	4.418378072	4.417988394	4.442741086	5.044053828	3.809727658	2.945206217	4.87653766	3.027613053	3.185872239	4.227542093	7.232623725	4.213867791	4.408550329	3.732967717	5.190891	3.95977659	5.258707538	2.703743036	2.891321083	6.89345145	3.767331741	5.373785813	4.640202663	4.003590307	3.920948735	3.747259082	3.721717794	5.830736456	4.589972441	4.025632604	6.790482086	3.355020137	2.898402686	3.596413633	2.676756553	4.86650927
ALB	5.429813925	5.037417348	5.390495863	4.984314565	4.925526012	5.523252856	5.161576364	5.398392083	5.264387643	5.135536317	5.065200969	4.976257337	5.214448438	5.06800617	5.363610591	5.466896171	5.003999082	4.904113504	4.60613571	5.345800643	5.001650695	5.106120071	5.301090753	5.501549928	5.370987595	4.88462204	5.113074094	5.818189456	5.422772093	4.837264531	5.29143461	5.359064307	5.147092679	5.106856367	4.93384564	4.795939897	4.916233263	5.034533385	4.879145247	5.335550215	4.977146093	5.155424935	4.73938017	5.280739938	5.032787657	5.262932094	5.453887042	5.0170729	5.426054755
ALCAM	6.556326392	6.581377742	6.901119167	6.513966395	6.997838502	6.238385226	6.960209504	6.691677498	7.135082806	6.92912535	6.875251213	6.243534002	6.271203064	6.575678054	7.1513502	6.538561283	6.529973733	6.355679124	6.762341903	6.797486518	7.02400737	6.095641421	7.002929814	6.565606159	6.711798662	7.410825442	6.524703678	6.762535241	6.841977881	6.429193609	6.857171793	6.571008781	6.391510331	6.393754667	6.769964546	6.324020658	6.454949077	6.606838106	7.093815379	6.635532106	6.725117373	6.651603621	6.79967133	6.604840236	6.708253941	6.625152724	6.657354552	5.935839675	6.955548163
ALDH16A1	4.325348527	3.974496646	3.973684367	4.200430999	3.956942987	4.369784382	3.757567445	4.197256719	4.350697256	3.96450557	4.069007277	4.587417803	4.057220269	4.174522536	4.218443485	4.103375187	4.045098102	4.316627148	4.126720679	3.988914099	4.103992235	3.955849468	3.83622804	4.587747118	4.124959661	3.718260228	4.623198844	3.665747949	3.283615214	3.655423691	4.15404716	3.820727319	3.593696399	4.16032409	4.218703886	3.936889906	4.471816023	4.239560809	3.821422036	4.160474206	4.397900818	4.51979411	3.893116842	3.673727076	4.301199844	3.831281921	4.103710012	4.195723879	4.235774763
ALDH18A1	5.176833162	4.869946426	5.071716281	5.395575894	5.186502544	5.661162444	4.998284531	5.143326767	5.11984494	5.18779753	5.257345504	5.310977705	5.395627475	5.256838898	4.937643619	5.041763802	5.431690921	5.329003002	5.322290814	5.118561894	4.760286578	5.140348419	5.295478685	4.965605421	5.027913563	4.864000844	4.855844612	4.691910784	5.207013416	5.260401106	5.3383908	5.078600117	5.535337251	5.430127204	5.356987595	5.496769564	5.499827999	5.575049413	5.215504086	4.633397321	4.82947031	5.080088686	5.245343465	5.173707859	5.583033427	5.226327259	5.481676903	5.269996344	5.149356299
ALDH1A1	6.925712675	7.083492729	6.848095887	7.684639015	6.870249382	6.405743484	6.669948398	7.084077076	6.8348366	6.559121784	6.450034318	7.391400442	6.526548498	6.635387798	7.499290985	7.137469132	6.92643257	7.356780193	7.589001806	7.397568396	7.354937876	6.219260877	7.598217603	7.138237511	7.743235038	6.844880881	7.185655145	7.705369726	6.762754433	6.468923063	6.280724332	7.00356577	7.222309026	7.386552173	6.548476453	6.768771207	7.104465305	7.233480021	6.479854354	7.08502708	7.006863561	7.339117048	6.449298518	7.169812273	6.506008405	6.606808107	7.47750518	6.804106156	7.669865956
ALDH2	6.289495846	6.240044006	5.837410937	6.605449087	6.183585742	5.804713991	5.987952279	5.910261228	6.31374707	6.09799883	5.443738757	6.622540124	5.760309372	5.909354745	6.448982933	6.577258205	5.95917134	6.575903058	6.086596738	6.602044535	6.280818482	5.602113256	6.39275344	6.672323322	6.567135786	6.714992825	6.141988652	6.223656697	5.776618924	5.733362036	5.378745449	6.20182215	5.779529129	6.460763944	6.082457339	5.981879079	6.155979063	6.11730607	6.198354961	6.383773868	6.496146294	6.18176795	5.70173233	5.937665776	6.151218677	5.779233678	6.095185391	6.096240647	6.406216811
ALDH3A2	5.47695014	5.63933285	5.380757339	5.557531771	5.62165767	5.763454505	5.629596742	5.524224614	5.218856303	5.631443698	5.596536836	5.486752388	5.396421903	5.484854307	5.666313636	5.766790511	5.578209964	5.784304765	5.677973176	5.442212885	5.903873064	5.546773309	5.379162344	5.516531953	5.654065002	5.43737051	5.699698844	5.37109572	5.190580994	5.707556489	5.828256725	5.510129777	5.696844851	5.653579123	5.378721578	5.707285867	5.71551522	5.883661952	5.941857328	5.653363562	5.422930778	5.6323873	5.452110266	5.492936185	5.458417874	5.579408121	5.673128478	5.512840669	5.794555643
ALDH3B1	6.548796373	6.622041597	6.735419276	6.760593617	6.406698789	5.42160052	6.185387503	5.885213793	6.517451998	6.526125703	5.849189047	6.573073375	5.780273745	6.411911668	6.499326016	5.851946926	6.465281042	6.531826225	6.595791414	6.038132029	6.472238456	6.271991948	5.831295687	6.428313175	6.253362184	6.208645926	5.932726835	7.242420885	6.494392788	5.913641499	6.516949646	5.924851352	6.015192453	6.291413768	5.651624906	6.033636229	5.871194783	5.799571419	6.209180277	5.755003427	6.505886527	6.377644578	6.117074486	6.238178664	6.469507717	5.980860275	6.416652539	6.321458357	6.275023981
ALDH5A1	4.387894455	4.334428236	4.620419967	4.167629233	4.180216321	4.746649318	4.948230215	4.590605055	4.254413827	4.032160529	4.492774183	4.101934195	4.397223001	4.33988798	4.779391127	4.443408045	4.437841007	4.316368417	4.447577367	4.333846489	4.311519329	3.91588593	4.728130105	4.717236546	4.675714455	3.923712799	4.2748824	3.886751408	4.340495616	4.862395892	4.297442663	4.375479974	4.584736745	4.319111686	4.572765889	5.051096158	5.02015888	4.536669069	4.365771519	4.85587718	4.22318399	4.776176906	4.230197211	4.063204567	4.099981521	4.263806277	4.777845683	4.726083918	4.137234417
ALDH6A1	5.216783395	5.503494424	5.201933161	5.877227907	5.046996222	5.112075054	5.201509473	5.195267668	5.321636369	5.198412404	4.955473768	5.359028161	5.102191427	5.246923234	5.057929193	5.263594566	5.513333329	5.72455098	5.266050436	5.193180307	5.080314361	5.609267112	4.975119213	5.601409908	5.014517041	5.128261805	5.152524249	4.818781118	4.675285194	5.466250605	5.248134673	5.093977314	5.37490522	5.273510912	5.336930044	5.990041216	5.291539882	5.48274289	5.797897917	4.833947889	5.562572433	5.026755797	5.19975182	4.768718588	5.981154524	5.167427994	4.953027417	5.194595681	5.1667647
ALDH8A1	5.566589753	5.184787756	5.188017512	5.076191302	5.333838778	5.11133224	4.802322798	5.473264494	5.155629614	5.080873162	5.290797604	5.145950564	5.173231147	5.174725465	5.010480134	5.143385901	5.067980906	5.288667326	5.288007144	5.01518929	5.135289739	5.161798821	5.243436403	4.844041774	5.779380565	5.378412049	5.228253545	4.857306592	5.151218282	5.235318991	5.365492281	5.100363353	4.72066547	4.836794499	5.312646122	4.829911774	5.175368759	5.490675164	5.533251601	5.537134163	5.227772455	5.456100338	5.050435467	5.689277836	4.875333018	5.26099175	4.909363745	5.191969266	4.698462449
ALDH9A1	10.62307662	11.01246547	10.64875743	10.61677951	11.00418264	10.72370697	10.92482568	10.93379601	10.84568586	10.62484405	10.73899519	10.58945198	11.0500228	11.00146941	10.76129977	10.85143571	10.75085236	10.86070541	10.76014691	10.79374963	10.6541071	11.14926432	10.77352036	10.48712578	10.67455277	10.93378364	10.82018319	11.3926879	11.04627369	11.00064812	10.96968424	10.83852442	11.02263909	10.97807659	10.95768839	10.98716748	10.69983856	10.84638627	11.07172882	10.82059566	10.73409591	10.85480139	10.73936985	10.91230677	10.85014173	10.94686926	11.05215402	10.93118997	10.60232366
ALDOA	6.598215961	6.875633011	6.253829611	6.362551651	6.669459972	6.986559869	6.448894493	6.46311401	7.032791995	6.258945216	6.767101214	6.562549712	6.562220924	6.954686652	6.22367455	6.556906345	6.445703102	6.246627996	6.199788824	6.597806735	6.137685888	6.369668394	6.628411576	6.26039683	6.223474149	6.489070212	6.777144533	6.039064496	6.530634909	6.137269516	6.152405861	6.44403852	6.388043655	6.473650921	6.542052409	6.537565377	6.456279866	6.296639126	6.16678594	6.575675308	6.64699957	6.271896052	6.483301989	6.765029005	6.516300208	6.222451197	6.40780277	6.254983969	6.313927698
ALDOC	8.189603659	7.687159339	7.661456924	7.489363719	7.85539755	7.624591424	7.882904673	7.83522377	8.067934019	7.969720466	8.347284637	7.175711951	7.775522938	7.510082317	7.894894426	7.831478991	7.613764744	7.785535094	7.70222116	7.779253325	7.714882902	7.205778418	7.753659939	7.358348914	7.455629314	7.957686946	7.826886652	7.671232244	8.125305108	7.710223916	7.928373756	7.832866972	7.663017666	7.710583062	7.691450835	7.767591338	7.979918267	7.751526105	7.748786764	8.050188832	7.592410461	7.818963474	7.494120589	7.967611496	7.490377896	8.210338866	7.958290531	7.932640335	7.08382873
ALG10B	4.712526619	4.98671777	4.723912094	5.04164118	4.880411532	4.861864453	5.286121807	4.942462337	5.08770367	4.862650422	5.264650493	4.687759556	4.865586384	4.930360612	5.010935917	5.065158622	4.990842399	4.888241213	4.807385046	4.788958267	4.999762504	5.049950603	4.867732311	5.127222718	4.931445248	4.448639073	5.170173241	4.63111441	4.784888009	5.202560735	4.93862573	4.817562435	5.085792083	4.66845908	4.729266378	5.541906783	5.107820354	5.005862163	4.944848808	4.989315835	4.817676903	5.343697609	4.899140915	4.376804365	5.005013518	4.960947252	4.945220544	4.915790872	5.083329142
ALG11	5.217549188	5.144637791	5.105021628	5.458734738	5.023567685	4.732935571	5.328967926	5.358345043	5.034989873	5.035977223	4.992571115	5.196144631	5.274374412	4.949644321	5.390255323	4.887209035	5.222167789	4.900853522	5.376076542	5.393311716	4.888519883	5.472707557	4.953269708	5.560961442	4.572459506	5.339615637	5.095596391	4.935302971	5.535886578	5.184734269	5.04106109	5.09795341	5.442659677	5.300410856	5.090390848	5.165726351	5.255470962	5.047079389	5.331463254	5.503572017	5.086580556	4.926609653	5.299355524	4.904773262	5.282125464	5.132375808	5.215787083	4.766670222	5.233077492
ALG12	4.487782149	4.788207138	4.839996811	4.77562055	4.842651316	4.631336019	4.464975806	4.715215488	4.786362714	4.361371278	4.98364482	4.396229495	4.575313023	4.4760641	4.301829756	4.827949064	4.493131565	4.200794619	5.050161165	4.593923752	4.488406192	4.633148367	4.897120971	4.244909473	4.830382308	4.638618141	4.475245625	4.684624016	4.815663435	4.218847654	4.752427078	4.817851152	4.174429316	4.720456004	4.81454303	4.366832984	4.701452179	4.246086018	4.464725981	4.893944709	5.922435257	5.24774687	4.603403696	3.891948062	3.946638355	4.377950331	4.793942551	3.773314932	4.877939803
ALG13	5.471718019	5.86990238	5.431591264	5.900981324	5.438159386	5.549961285	5.479777599	5.655515592	5.638773659	5.506419696	5.419385976	5.706554416	5.628218569	5.42106413	5.64517628	5.620030357	5.708685074	5.537050753	5.513098941	5.807453334	5.330863355	5.618256847	5.745304904	5.805586417	5.684459389	5.551371317	5.75860436	5.937482357	5.525297069	5.639899731	5.686141452	5.63985354	5.6000171	5.74235714	5.577367852	5.564581945	5.806221018	5.781819172	5.571548814	5.719126418	5.569718197	5.384909009	5.514132281	5.555631244	5.363669735	5.646199522	5.404868781	5.926142958	5.999160651
ALG3	5.948062119	6.047242985	5.824003244	6.068248161	5.787872663	6.001511829	5.921522184	5.881261759	5.99473211	6.177626768	5.869984126	6.145089414	6.034830322	5.882086024	5.912564831	5.974486192	5.956961796	6.232181788	6.242312044	5.842286189	5.955502062	6.002692261	5.853029728	5.657799805	5.973500037	5.699798868	6.026412705	5.518804439	5.684512531	6.250519852	5.832331807	6.018376953	6.215741432	6.202682404	6.252478966	6.026349622	6.172073355	6.13377642	6.039758949	5.92471794	6.226142468	5.898302314	5.853028476	6.203760412	5.90123035	6.117318275	6.137199665	5.829244512	5.917919495
ALG5	7.057830729	6.956646146	6.900796631	7.586959273	6.658012873	7.096285291	7.340241932	7.169174341	6.81581731	7.207478652	7.170655677	7.259963028	7.314498838	6.919253631	7.623506514	6.84276238	7.054355253	7.226065723	7.166920464	7.267620959	7.24452044	6.990796959	7.058688159	7.428000706	7.299175234	6.937590565	6.955759887	7.211299259	7.142408393	7.242173329	7.339308595	7.187572514	7.151683786	7.165555867	7.316338471	7.189948962	7.163177597	7.435160017	7.400559614	6.509616735	7.29479886	7.935733888	6.898961072	6.466434443	7.093364617	7.111357188	7.535146285	7.324635275	7.604603583
ALG6	5.960869669	6.146241784	6.18503628	6.533528798	6.099785889	6.118636896	6.321196716	6.304060023	6.034959589	6.542246835	6.280709928	6.409709637	6.400034647	6.242762324	6.776029933	6.044749164	6.316406116	6.404802116	6.302174503	6.188511873	6.592143433	6.613863322	6.228533994	6.695905231	6.22070241	6.508227321	6.238808244	6.112954419	6.121146151	6.51868088	6.37024162	6.210924195	6.416866701	6.13911833	6.265401576	6.119309323	6.094806427	6.452526814	6.101359141	6.222785661	5.892331012	6.455346662	6.068603134	6.212970741	6.334391828	6.263107573	6.257424684	6.312953029	6.601343746
ALG8	5.784873241	5.53654468	5.582030906	5.989006555	5.48756813	5.49122461	5.647392404	5.633040502	5.745312823	5.724704433	5.591648448	5.841163255	5.846461086	5.565377674	5.815496376	5.798535556	5.868064752	5.902177857	6.05384006	5.765648532	5.889924795	5.555170929	5.814613272	5.958354664	5.778544373	5.549717068	5.90571485	5.736036847	5.604860738	5.827569041	5.665297312	5.687674789	5.85290446	5.778993132	5.653106562	5.847899641	5.854392491	5.967726933	5.709070459	5.630298773	5.605900869	6.033992276	5.617132705	5.494374733	5.668352373	5.913694895	6.020755843	5.819457937	5.922934589
ALG9	5.348043724	5.286131394	5.2309741	5.498772741	5.191991716	5.632456737	5.412815948	5.331994772	5.274046347	5.778449029	5.621917121	5.078773402	5.598361542	5.517221335	5.366595211	5.625533478	5.616719505	5.856578708	5.866361477	5.456261064	5.584844064	5.594072774	5.383631934	5.079357096	5.23086262	5.450380242	5.565057877	5.258566507	5.406171172	5.649111069	5.749971427	5.369925798	5.636672987	5.548955338	5.459034182	5.655691381	5.621488643	5.807187519	5.677520755	5.465664798	5.252563424	5.574964663	5.242797867	5.466806463	5.577021408	5.521796536	5.66537679	5.581149055	5.585272001
ALKBH1	4.508453298	4.935073435	4.511140754	4.879675706	4.768919836	4.702685842	4.802692037	4.69084235	4.737747847	4.697456974	4.768704255	4.635755266	4.642384544	4.896558629	4.889301312	4.662201247	4.800179667	4.642354011	4.822996261	4.479493689	4.580779893	4.695752554	4.559943892	4.862439991	4.77097542	4.71448735	4.96986793	4.687934725	4.727521932	4.787856942	4.602256062	4.741770937	4.798779039	4.840572288	4.75993198	4.772197826	4.672090759	4.658120353	4.473381717	4.826346016	4.578228211	4.940921048	4.534486068	4.714029109	4.369466329	4.59710499	4.617146331	4.897715897	4.818040011
ALKBH2	4.608926693	4.644828644	4.710817241	4.579807683	4.502848427	5.156836376	4.909431888	4.712935287	4.481921861	4.813870515	4.707741399	4.755723935	4.882553773	4.673301441	4.743786174	4.87479896	4.949944171	5.025265747	4.704609686	4.776281223	4.645023644	4.748482973	4.923539248	5.056616865	4.929749533	4.625064386	4.969592885	4.883949943	4.87576131	4.671335804	5.088437676	4.97494878	5.022092389	4.832686843	4.9834299	5.036238934	4.977375389	5.116213488	4.798811245	4.841049482	4.921166876	4.556304737	4.660078049	4.801376987	4.894971405	4.707238774	4.722921816	4.998269038	4.704944487
ALKBH3	5.201650667	5.382278342	4.900430403	5.70562639	5.251703818	5.434780647	5.3415195	5.088232142	5.574725297	5.573373756	5.226974155	5.620686691	5.72552168	5.21061418	5.513138147	5.456188234	5.54131566	5.556827922	5.784187037	5.817254059	5.28595981	5.454021707	5.329240001	5.588221367	5.512518031	5.281818623	5.265324597	5.372002723	5.437805402	5.490926945	5.703926019	4.997877773	5.735711306	5.535398703	5.312327863	5.476936005	5.559059522	5.792194936	5.530623354	5.045514533	5.276346785	5.544294159	5.192696752	5.328188291	5.499602109	5.501618545	5.736121288	5.718317979	5.621549955
ALKBH4	4.803958482	4.755618089	4.947857953	4.642475128	4.563459811	4.297741659	4.580299885	4.520396498	4.614317884	4.584460675	4.683120179	4.700488604	4.817869082	4.562482985	4.824747922	4.74627447	4.823864739	4.871376606	4.688206896	4.709350988	4.253796642	4.914558083	4.536459976	4.713646591	4.708723086	4.552387986	5.08678614	4.683812674	4.525873789	4.857987958	4.942034572	4.238538899	4.538904371	5.524283387	4.797405702	4.606554775	4.740226784	5.210858733	4.676824384	4.882045141	4.948865153	5.067882297	4.680115065	5.19138809	4.950731293	3.893085717	4.748965746	5.111394266	4.457584429
ALKBH5	9.618252057	9.304862245	9.176618966	9.546248554	9.899561061	9.622170616	9.46075166	9.231640412	9.370387366	9.515813217	9.5391275	9.180989068	9.793576154	9.278344523	9.239674476	9.391099252	9.393948558	9.678473828	9.576663179	9.124423635	9.282804142	9.524076703	9.202436432	9.14967197	9.288103418	9.301709301	9.491353424	8.854130701	9.408356774	9.488029594	9.520562384	9.489676938	9.565721737	9.553378158	9.519098939	9.646594751	9.584575391	9.582828213	9.38141807	9.242203872	9.314216336	9.319538715	9.181055864	9.105672311	9.711273679	9.370198002	9.68223825	9.355253348	9.447810706
ALKBH6	5.696893336	6.214723421	5.66317607	5.853105844	5.718443031	5.691412097	5.940347746	5.85639485	5.904108642	5.811753825	6.120837426	5.770357796	5.87979858	5.921947204	5.700654983	5.67683199	5.850334963	5.95794645	6.065262168	5.911392805	5.484572351	6.221882046	5.797206095	5.519861982	5.691278851	5.424215736	6.017044202	5.45139075	5.689388389	5.575453713	5.92094097	5.908135074	6.008578202	5.867194241	5.749185876	6.024056171	5.914222653	5.978714462	6.162124389	5.607154747	5.775440133	5.894039012	6.103087737	5.874745393	6.026367799	5.89740542	6.012940386	5.980757182	5.958507177
ALKBH7	3.757687972	3.948779736	3.684354127	3.797353188	4.161387595	3.94565651	3.227043454	3.928648393	3.970493102	3.748201782	3.869256855	4.033614096	4.209669181	4.080594772	3.791467886	3.663675255	3.728403848	3.625708789	3.780139259	4.118414832	3.738354805	3.764693551	4.016802352	4.126146622	3.788367017	3.840025541	4.017393898	3.383949392	3.805286935	3.507946308	3.635400505	4.252718762	4.091522658	3.844781743	4.028154286	3.981736239	4.087337264	4.050441203	3.645995572	4.152106579	3.874757732	4.052715923	3.942881058	4.445586669	3.577089105	4.112043415	3.616093161	3.909414539	3.96576013
ALKBH8	4.380904735	4.621775309	4.590205322	4.858132952	4.453537382	4.488159342	4.566719794	4.17009252	4.309165705	4.992076076	4.754493838	4.630787027	4.912448241	4.23922721	4.558934031	4.344995976	4.61664311	4.773787288	4.458385119	4.376497106	4.597714326	4.532417879	4.59048923	4.320080149	4.282259357	4.199792891	4.561074695	4.181869032	4.614558994	4.771146354	4.60954559	4.55924277	4.820438601	4.56513936	4.662261528	4.956914797	4.910053609	5.125257151	4.878543152	4.438775934	4.495665235	4.623487857	4.314037424	4.191825666	4.436073444	4.414766069	4.90966119	4.773334426	4.739791589
ALMS1	4.094972257	3.863001112	4.140953559	4.128955748	4.194991954	4.529470612	3.943381467	3.91826844	3.910244709	4.02071782	3.737105602	3.905435212	3.817058229	4.167082278	3.865160533	4.213302707	3.957263449	4.012853214	4.087496758	3.954589892	4.139522472	4.238722866	3.690724687	3.732480003	4.288185361	3.622016309	4.200472652	3.639397686	4.260973437	3.946365355	3.950637736	4.012884872	4.109889964	3.946881429	4.024745729	4.183808961	4.28772498	4.324555886	4.035477808	3.801683413	3.974528388	4.21699581	3.803365916	4.049553214	4.154619523	4.136060476	3.665558472	4.483854525	3.874185255
ALOX12	4.090446468	3.784675678	4.810376948	4.222225675	4.554538651	4.106500325	5.264121808	3.889935207	4.047152103	3.668770912	4.364948236	3.559532305	3.928451664	4.226822744	3.499097721	4.637661835	4.137507982	3.754826933	3.36405786	3.822283805	4.334410651	3.395904432	3.979417473	5.250504702	3.952023387	4.069723889	4.479132612	4.56382798	4.899356534	4.400652408	4.02097812	3.596498961	3.867219474	4.609276304	3.811281528	3.994236986	3.55243478	3.737261289	3.911569214	3.802859606	4.631170327	4.062911941	4.226953491	4.412711678	4.455899443	4.270313518	4.000466174	3.512464851	3.664531656
ALOX5AP	12.01456912	12.37928937	12.05657569	11.60926219	12.17971934	11.90027836	12.22769391	12.37864934	12.10330046	11.92443388	12.23195075	11.41651927	11.80139036	12.05472947	12.02985288	11.98834204	11.78005296	11.32517782	11.96384189	11.85616312	11.89589606	12.37229577	12.16416169	11.2832715	11.80618571	12.3232993	11.8359943	12.27827208	12.27909489	11.53419677	11.87100013	11.97235267	11.96277927	11.69233887	11.9836326	11.61893828	11.68406931	11.79447388	11.53215184	12.36556028	12.04790309	11.74404799	12.34668231	12.00320876	11.93503922	12.25923405	11.87572639	11.70675985	11.58834816
ALPK1	8.117442064	7.847160502	8.293822096	7.42760637	7.764148209	6.735552787	7.642208365	8.004674857	7.866077353	7.882256274	8.044189297	6.527471411	7.284039553	8.00857163	7.545549715	7.38817834	7.223977965	6.811976126	7.969497443	7.696868285	7.871792456	8.033454327	7.926969006	7.37464621	8.259273201	8.68887733	7.265149455	8.065824142	7.71471772	7.348297662	7.460215959	7.686621165	7.39800229	7.454163769	7.072502307	7.137481963	7.550856674	7.289180302	7.332181179	7.514352763	7.494599899	7.62729522	7.715219027	7.975221877	8.013732892	7.592488599	7.362744314	7.474989801	7.180351553
ALPL	12.09521217	11.20508331	11.51874208	10.69004517	11.34959422	11.1889773	10.6407277	11.45592744	12.46541601	11.38537613	12.27003206	9.908958811	11.74630767	11.63713174	11.49631075	10.70357529	10.71855498	10.59001737	10.38347766	11.61916827	11.3485168	11.3475857	11.11596744	10.61860428	11.4297779	12.25095891	10.67479062	11.10277294	11.44575172	11.30332138	11.54623286	11.75883459	10.56928303	11.1325029	11.08504688	11.04086105	11.32301609	11.19814915	11.24416434	11.00238259	11.66563943	11.14425456	11.13982025	11.93103173	11.77416303	11.03791845	10.67694086	10.11180741	10.91737211
ALPP	10.34011502	10.06970104	10.48862991	10.41025558	10.61195832	10.18849343	10.3775822	10.45387278	9.703526621	10.12139362	10.24307008	10.45282232	10.16912657	9.977873927	10.18021391	10.42448429	10.55786074	10.56471684	9.883822323	9.814932651	10.65186162	10.00259095	10.44099413	10.66241955	10.72751701	10.33459228	10.27564163	10.02862537	10.19886204	10.22013863	10.07472563	10.35814892	10.15596645	9.842424574	10.00483225	10.01062787	10.04901235	10.23882364	10.37960853	9.881937597	10.40303482	9.971071543	10.28826762	10.0080557	10.36807551	10.2239835	10.26535232	10.25115123	10.44962354
ALS2	5.657902836	5.849091868	5.537161409	5.907448025	5.465121873	5.61667847	5.000705287	5.763575474	5.674032248	5.976201107	5.2975781	5.851034134	5.557617598	5.443574874	5.813393478	5.580200859	5.943147307	5.750850036	5.598917834	5.483210689	5.967755925	5.812911683	5.384991328	5.50349678	5.74754759	5.133910268	5.574862357	5.373567652	5.791044608	5.581524761	5.616034204	6.050844368	5.382138183	5.921575721	6.132942579	5.891361129	5.809282726	5.807802295	6.215033686	5.830275564	5.645874757	5.645806143	5.953474371	5.257256623	6.057581223	5.485922702	5.393629433	5.511819328	5.716744038
AMD1	6.620609353	6.996621047	6.31776702	6.389210294	6.965170586	6.507858767	6.618620396	7.000925119	6.832617435	6.38950216	6.901514995	6.352981796	6.680288591	6.99850429	6.609239593	6.315901347	6.315018378	6.05839868	6.69106744	6.720849023	6.632987081	6.570820049	6.375196082	5.709703731	5.996228585	6.715573044	6.804866946	6.713291377	7.141002697	7.132481535	6.846757762	6.561460089	6.837182577	6.489042704	7.02030754	6.614004964	6.580345177	6.581764307	6.870454519	7.166741898	6.496907379	6.952737858	6.710979022	6.518632559	6.479857111	6.709618874	6.464729709	6.245507219	6.354425307
AMDHD2	4.783338798	4.680807044	4.604256328	4.599555224	4.56589437	4.300167699	4.522277296	4.63153456	4.610785546	4.871698865	4.385806533	4.363899872	4.405846937	4.747018237	4.487954039	4.52223542	4.423182159	4.245819983	4.359882145	4.539876476	4.474008495	4.524555558	4.363229053	3.958053218	4.662965308	4.760169961	3.967158975	4.229163065	4.404829174	4.414122093	4.688197337	4.43459089	4.012668451	4.482190064	4.46919152	4.627820037	4.695595473	4.142878191	4.771510514	4.611681776	3.925391318	4.562633494	4.71694662	4.684628202	4.588322492	4.17535469	4.690424053	4.437230296	4.622363087
AMER1	4.392257367	4.68300961	4.308205005	4.874633503	4.566319624	4.818646916	4.800223884	4.359013816	4.310330991	4.901372119	4.465541155	4.671125604	4.818965581	4.689074499	4.825476893	4.746197501	4.910598069	4.836036486	4.918564739	4.597782219	4.249071262	4.43533011	4.661350725	4.641132768	4.694552788	4.609522816	4.609082005	4.669512304	4.295951662	4.514616	4.620435775	4.683536247	4.966281596	4.635180297	4.720343381	4.9018536	4.895983037	4.691954675	4.556270859	4.358318985	4.612862679	4.844803872	4.695667501	4.862956422	4.499548427	4.445059649	4.888203925	4.565467589	4.607961167
AMFR	5.951201364	5.305007419	6.178052631	5.680030859	4.881801979	5.818936897	5.011630755	5.871774966	5.792794721	4.957908254	5.17870544	6.582307846	5.816898862	5.890377531	5.057455555	6.03247822	5.378478854	5.574246012	5.92218972	5.230254726	4.975094646	5.474581877	5.603832587	6.642286775	5.171662078	6.157820824	5.867161839	4.996640409	4.441856989	5.653983069	5.19151528	5.859855624	6.216245797	6.076747076	4.878915484	4.878865627	5.607138753	5.706225367	5.530828356	5.635066726	5.288616113	4.898941768	5.895038259	5.707288098	5.150165963	5.541743616	5.275958035	5.499638004	5.735978712
AMMECR1	4.644503971	4.788978282	4.730173064	4.731632178	4.635384607	4.843499517	4.806162283	4.87381491	4.900492529	4.709511936	5.006707417	4.720749645	4.862306718	4.739288659	4.757503767	4.847359075	4.761186017	4.92842829	4.645416192	4.811733015	4.631966122	4.893263196	4.765415763	5.072181449	4.444776099	4.87538119	4.736930486	4.450280536	4.615132972	4.952160257	4.924768767	4.692937001	4.846420255	4.778578391	4.836057074	4.95581396	4.703779949	4.998528581	4.763494072	4.664037501	4.821139563	4.736415344	4.709267198	4.855566091	4.105583441	4.764228704	4.817878957	4.927129652	4.828235028
AMMECR1L	5.579958831	5.671232876	5.052652148	5.761564454	5.273314906	5.744503101	5.996742777	5.58644566	5.405089324	5.569788325	5.601628574	5.825107786	5.422859424	5.558699988	5.510037044	5.332045496	5.693059481	5.466153942	5.536324419	5.648274967	5.607998938	5.932209016	5.564468782	5.617543529	5.878591612	5.509569979	5.690141701	5.35626113	5.517731088	5.739036637	5.814213528	5.782127813	5.61753935	5.491112718	5.532028787	5.798117754	5.512606645	5.612724153	5.939847093	5.991499644	5.533641973	5.980414254	5.229219669	5.804769649	5.332648617	5.645423444	5.322346085	5.822367075	5.216787405
AMOT	4.817700407	4.928298172	5.045190653	4.756801107	4.665399108	5.128382737	5.033926575	4.838426061	4.840232734	4.838752451	5.22468212	4.461147426	4.986821198	4.749587979	4.655656837	4.9821004	4.729538312	4.750869903	4.98173386	4.76627174	5.071871854	5.012020756	4.719878815	4.570626175	4.694111109	4.815548204	4.635251599	4.83383564	5.292825873	4.800643333	4.612340809	4.616072019	4.967870698	4.804327617	4.924545439	5.004698973	4.945486731	4.918949558	4.741391113	4.782666142	4.683425044	5.117437009	4.835405281	4.513482155	4.903120108	4.827867138	5.316898486	4.90367434	4.375680684
AMOTL2	5.222843445	4.759204143	5.225549167	5.107087693	4.854512388	4.831709914	4.402372289	5.199044617	4.701358732	5.032533203	5.285234527	4.973227222	5.296471513	4.943986032	5.086418494	5.137642324	5.139725996	4.614328583	5.005080422	4.930631558	5.133826881	5.256846827	5.405566868	5.829259235	4.904240509	5.209875029	4.724933645	5.162934824	4.694967777	4.938740335	5.09308257	5.18971019	4.537930203	4.992171354	4.685024769	4.99957671	4.656801669	4.287397895	5.077313448	5.437595192	4.722327859	4.916507493	4.93604489	5.108790303	4.764416858	4.89884581	4.971291884	5.026579205	4.823341937
AMPD3	4.334251903	4.604907494	4.551998142	4.224250609	4.566066658	4.553454017	4.412054212	4.390956757	4.561896126	4.546384471	4.524105255	4.580065638	4.433044547	4.498093242	4.977626581	4.260625797	4.575189368	4.536041101	4.517199932	4.508551762	4.365822364	4.54958576	4.481309601	4.361231677	4.741189836	5.011453867	4.60295171	4.379898871	4.586053559	4.408837574	4.414579573	4.511955608	4.236382389	4.187031383	4.393543908	5.049529346	4.460617709	4.446208297	4.719479529	4.83748779	4.375843639	4.339388944	4.729960542	4.377394305	4.639475523	4.338672183	3.736813101	4.315970353	4.42157191
AMT	6.112898963	5.883759936	5.797186619	6.102194589	5.363357772	6.097950677	5.965073787	5.914023809	5.760753049	6.186568088	6.140080024	6.068500777	6.173031517	5.925518722	6.232966663	6.048177426	6.219776508	6.474948222	6.114254897	5.795115053	5.935802969	6.195237219	5.959294388	5.46772373	6.195688005	5.72523176	5.949219406	5.419496235	5.964169868	6.254175833	5.894967664	6.259604722	6.377506213	6.075143286	5.915329569	6.203207214	6.632023627	6.248259027	6.291881339	5.713868985	5.995993426	5.338209439	5.783807823	5.831496271	5.987785321	6.085288059	6.652664298	6.080682456	6.14104258
AMY1A	6.267029664	6.113658137	6.195227672	6.576854456	6.432566235	6.208833129	5.752266607	5.723247604	6.152031318	7.837247823	6.631143004	6.58671351	6.014710866	6.269299814	6.430079486	5.330207306	6.644512131	6.264466545	6.160130277	6.295231521	6.338468583	6.147358555	6.403107271	6.479291033	5.605313225	6.371841864	6.107316825	6.234957691	5.913989279	6.310386042	6.547684868	6.43264941	6.049424018	6.242716628	6.424015244	6.421680532	5.991777832	6.427176845	6.599635451	6.481673635	6.008937983	6.525095811	6.52312058	6.338534628	5.356724039	6.75090691	5.91123837	6.26883004	6.448352808
AMY1B	5.362802541	5.287064873	5.345130718	5.841579122	5.262594603	5.265306176	5.057899304	5.221259996	5.523093915	5.470080274	5.491837441	5.787306266	5.065376617	5.319695869	5.558997208	4.680867249	5.459425381	5.393654524	5.568896617	5.250888693	5.320528171	5.376221099	5.369215099	5.256497616	5.133352826	5.432211336	5.290037646	4.934678805	5.491244216	5.312022751	5.526818273	5.244661383	5.372084959	5.408590198	5.461530063	5.59947526	5.148310289	5.262318525	5.222612721	5.209406656	5.361341253	5.445370008	5.661384557	5.92346009	5.381055155	5.868004689	5.114428665	4.967160893	5.154062432
AMY1C	8.410168326	9.577533292	9.152522523	9.475120996	9.224005611	9.497996547	9.15654553	9.351642073	9.226424045	8.820685869	9.190074129	9.911196317	9.468539074	9.19017541	9.107474601	9.286660611	9.303286858	9.497610057	9.192037341	9.235534927	9.108700074	9.053615683	9.149029473	9.895327981	9.168122758	9.510615692	9.110442732	8.893971015	9.359383697	9.202826423	9.045590088	9.286819579	9.10645098	8.92468919	9.208868463	9.375713778	9.02051197	9.042063119	9.175260714	9.192156214	8.662171	9.274139343	9.072909918	9.505361868	9.234736557	9.541182212	9.466495991	9.059020945	9.165860493
AMZ2	8.844498881	8.8667234	8.678447067	8.661216385	9.153595591	8.855159936	8.954576825	8.840681767	8.663813358	8.946682513	8.881053894	8.51648228	8.952084353	8.881591365	8.439450922	8.950908458	8.838479664	8.698541558	8.834614361	8.81305945	8.624093501	8.945316761	8.844527252	8.510355965	8.93580617	8.679478135	8.656118393	8.752650131	9.036986021	8.822905226	9.07262611	8.869790327	9.012122124	8.682111286	8.905400969	8.7744069	8.821236382	8.82542933	8.558886621	8.743970592	8.710807113	8.740076019	8.746126072	8.67762545	9.029548372	8.798909881	8.773949102	8.76162341	8.718455112
ANAPC1	5.490267162	5.31231126	5.694561755	5.409438661	5.560297738	5.667189863	5.604572115	5.445364668	5.370242645	5.783543922	5.541381879	5.363606486	5.619863229	5.5261669	5.929789639	5.089956683	5.574153313	5.500638586	5.367367684	5.436626978	5.801167503	5.748760556	5.546662208	5.45463601	5.437719543	5.574475729	5.477849724	4.947479272	5.453065472	5.397820696	5.503390165	5.64966577	5.539210727	5.477618375	5.474032759	5.546489703	5.615482313	5.595950108	5.645477195	5.379716086	5.322191341	5.609083273	5.664947009	5.152112926	5.615469653	5.497524111	5.838476843	5.339812404	5.746537163
ANAPC10	5.960665667	6.153385638	5.987902883	6.229135107	5.772085795	6.212954854	6.095595463	6.141514467	6.307107456	6.145374418	6.054816133	6.073356766	5.914997005	6.083903447	6.675168796	6.255548202	6.084754379	6.289723554	6.311117825	6.222820662	5.910537069	6.27531371	5.712867221	6.281302688	5.886584401	6.047371493	5.925549239	6.509256481	6.307382545	6.484391709	6.239002256	6.086008456	6.372293334	6.063302451	6.307513018	6.231139468	6.126316932	6.189033508	6.552791359	6.157908655	6.323773951	6.406575399	5.848159796	6.369912921	6.090367644	5.967327537	6.096242842	6.50213368	6.471200908
ANAPC11	6.819233789	7.057567794	6.74364228	7.054891346	6.92554514	6.875257814	6.882670242	6.862473339	6.860172625	6.914254491	6.887805428	7.085696589	6.88541059	6.935080708	7.031163757	7.085560735	6.811078847	7.03073589	6.845325513	6.838689239	6.5837931	6.977021368	6.789887648	6.877921523	6.879554259	6.569084761	6.830852144	7.454414184	6.820878894	7.02793844	7.115175544	6.887622603	6.934102986	6.981621889	6.91941244	7.038466959	6.978746408	6.938586137	6.882835813	7.505730871	7.201386059	7.184341599	6.898524468	7.098648391	6.790813899	7.309908208	6.46941285	7.111012488	6.742455131
ANAPC13	10.03850135	9.937603568	9.915152684	9.906962625	9.969312703	9.860036271	10.19372485	10.08717745	10.04619558	9.961887108	10.14166481	9.461351841	9.859315008	9.90983222	9.99982403	9.984806052	9.747172868	9.530618073	10.16062319	10.16181012	9.985687324	10.06739367	10.13859832	9.662109877	9.972298965	9.895846199	9.924549381	10.10619365	10.32565458	10.38175065	9.921378992	9.904217641	9.938569696	9.927093245	10.19600027	9.909949655	9.91488779	9.931504871	9.992312575	9.999822048	10.14184732	10.15258341	10.07780631	9.999262403	9.818435289	9.776248698	9.793495712	10.13080111	9.854860547
ANAPC15	4.822510075	5.031830634	5.167026017	5.444667318	4.945442518	4.975276192	5.206300838	5.286403588	5.3074894	4.67782811	4.919748558	5.227313325	5.212537335	5.274359715	5.32350439	4.767371287	4.837766231	5.128141711	4.827706616	5.20077963	5.168783265	4.79188463	5.262986276	5.472020289	5.352560651	5.03329137	4.775896022	5.304192139	4.901763794	4.797430206	5.270890838	4.895829631	4.737500336	4.940333011	4.808979011	5.060396426	5.165455924	4.811441152	4.744847135	5.185715359	5.497752269	4.899747482	4.680586655	5.126022895	5.079231111	5.117113375	4.942597153	5.435119534	5.287559292
ANAPC16	7.543569739	7.418974272	7.408861106	7.700233156	6.834284267	7.652986179	7.416138683	7.439353277	7.238341587	7.605984774	7.597711216	7.680593773	7.551337621	7.205506523	7.888185119	7.229320981	7.530071588	7.697920513	7.253466541	7.531556777	7.527548793	7.144492534	7.392792499	7.936841106	7.362462762	6.78555228	7.143771809	7.967373954	7.310476638	7.676084945	7.467481396	7.608034178	7.508753749	7.23636366	7.860683534	7.658379914	7.661879979	7.754690605	7.789551063	8.347979199	7.200873199	8.006412218	7.162194327	7.481132635	7.36917351	7.41437685	7.553948833	8.112043602	7.077171995
ANAPC4	8.030565815	7.965695585	7.909859303	8.06469249	7.894146219	8.218706942	7.843997409	7.917808803	7.7992271	8.139970348	8.159520457	8.167782125	8.021204246	7.896014989	8.059035436	8.236572869	8.18671742	8.407506705	8.145815863	7.928237857	7.855354251	8.202632388	8.089923021	7.957879782	8.09385085	7.740645994	7.889023827	7.653949888	7.765902808	8.033778308	8.200845886	8.108374989	8.204661837	8.110764901	7.609041382	7.979669584	8.225177409	8.111819325	8.078231388	7.752531896	7.82024763	7.597781893	7.92700114	7.774092252	8.414659148	7.770654051	8.283386825	7.969897985	8.210941272
ANAPC5	7.613723123	7.340221308	7.780868211	7.7527512	7.595843121	7.607125763	7.543731119	7.414676812	7.293915645	7.774039022	7.467991006	7.791626258	7.533272128	7.513499109	7.583068218	7.780888793	7.726685954	7.719715975	7.867848514	7.397576869	7.720132715	7.504543498	7.64577328	7.85179566	7.749441356	7.452521834	7.726211068	7.138479912	7.316081233	7.796064141	7.589868688	7.583645708	7.649068267	7.553387356	7.479371053	7.782187923	7.919088159	7.87586773	7.551159228	7.473649912	7.566307813	7.373372422	7.419795568	7.179981097	7.828961174	7.607866097	8.038688335	7.558524929	7.665852443
ANG	5.956163696	5.910845411	5.714593209	6.227601416	6.048477996	5.482093542	5.480497848	6.101076355	5.746667891	5.68666429	5.43434844	6.319192184	6.075894618	5.97001578	6.785559694	6.197734506	5.379536135	6.720154828	6.0608034	6.100594161	5.705352708	5.928112877	5.942993837	6.054490238	5.994360219	5.769741156	6.07688475	6.528256685	5.667131026	6.128236437	5.800316378	5.938124951	5.465761834	6.651222312	6.096722091	5.767288283	6.06360979	6.065867655	6.095490166	5.9328506	6.102331132	5.794977896	6.531966008	6.362098959	5.761167011	6.17669836	5.477771444	5.955956193	6.496236494
ANGEL1	4.481742056	5.201012194	4.873522598	4.944841642	4.807288359	4.332585192	4.702660455	4.417251765	5.012898706	4.677903872	4.461724839	4.681736133	4.833841135	4.615905402	4.625155163	4.455772131	4.852220382	4.513945739	5.162392107	4.5686304	4.576766445	4.753449751	4.940738728	4.613238668	4.912516694	5.478534945	4.676412872	4.374945832	4.353039528	4.54040339	4.308117252	4.734395292	4.818256321	4.420519414	4.957224458	5.117978502	4.804745231	4.81994882	4.562594979	4.287393076	4.564444232	4.350376299	4.678327651	4.840416197	5.043817393	4.679309489	4.500242606	5.155010059	4.795385469
ANGEL2	7.467317689	7.420578796	7.473565078	7.628236079	7.283098186	7.772505793	7.485648197	7.418977232	7.224270768	7.683156131	7.527989818	7.663560947	7.538796266	7.443298022	7.59293341	7.57714781	7.647166779	7.695042604	7.28583861	7.269834887	7.763832213	7.584090462	7.618975726	7.852536461	7.374238162	7.263371733	7.558261588	7.085182578	7.330398235	7.488977785	7.5612499	7.531863591	7.530212574	7.542769295	7.519174115	7.453815677	7.579734135	7.817490033	7.590051586	7.429903483	7.473743883	7.553500368	7.480259249	7.219566681	7.53582469	7.283990707	7.637977873	7.750479905	7.461072845
ANGPT1	4.713320826	4.899729567	4.673172831	4.924997876	4.925207261	4.697208094	5.282907177	4.958868656	5.0424552	4.691242545	5.185178545	4.489382817	4.825097332	4.913782325	5.115418233	4.790057211	4.892009576	4.560407768	4.768136025	5.439514621	5.022671258	4.3692678	4.706313991	4.953374142	4.939266538	4.712989008	4.407803752	5.123366201	5.148693749	4.614913322	4.518021521	4.994183775	5.144240345	5.157642104	4.796118538	4.183400485	4.723831979	4.644648403	4.891049083	5.041402793	5.129481121	4.739172882	4.760064475	4.560861941	5.083402406	5.033537513	4.684998786	5.123868315	4.546488985
ANGPTL4	4.850719344	4.761162233	5.021889887	5.102417531	4.968770833	4.720177081	5.063283342	4.825979369	5.142164897	4.943014598	4.966894216	5.318833916	5.049898081	4.834774132	4.923679255	4.741122078	5.015454326	4.43964716	5.177789032	5.154143159	4.548335852	4.939051626	4.977362339	4.633312897	4.740004103	5.284238664	4.78608484	5.338516317	4.985044807	4.804425199	4.843003374	4.670129382	4.493448902	4.877709877	4.900893527	4.686803947	4.453902124	5.025217574	4.686128267	4.543390148	5.320841374	4.439888398	4.72689539	5.516042908	4.498366241	5.480280687	5.177820018	4.676353423	4.768725632
ANKDD1A	6.89186074	5.372612589	6.179003092	6.858275692	6.116208395	5.420422988	6.334578596	6.154239321	5.563501391	6.041065386	6.015133125	6.067965205	6.776063754	6.162432699	5.808635511	6.184485425	6.289419155	5.39355856	7.160872568	6.205665536	5.698626632	5.935254404	5.825555265	5.472237609	5.860746872	6.78524536	5.876861032	6.116640196	6.004504178	7.066519593	6.146486936	5.686630656	5.941551606	6.901670764	5.547670536	6.457434645	5.740346226	5.570267043	5.742930645	5.996872995	6.407200044	6.852162024	5.124243981	5.876460753	5.081101399	6.370660845	6.296119304	6.006803524	6.888850517
ANKFY1	7.706359412	7.462552666	7.718416983	7.672615495	7.671071589	7.379571669	7.39251714	7.50552432	7.307261639	7.660942868	7.56151064	7.738635505	7.406629246	7.464850632	7.592583702	7.749344795	7.542074766	7.588156699	8.022385047	7.53382622	7.555980591	8.109029947	7.566926969	7.250167239	7.781821052	7.611617242	7.630155796	7.089599758	7.236634656	7.528180544	7.167960669	7.636747993	8.084353521	7.84232022	7.463784328	7.494205477	7.930185157	7.668960455	7.183789409	7.401586238	7.574227245	7.338455444	7.683874322	7.631370603	7.708620119	7.032173186	7.71749164	7.588658343	7.706477751
ANKHD1	6.273628827	6.295948151	6.436766703	6.363458766	6.544093354	6.549131102	6.502282969	6.494565279	6.442397877	6.518605581	6.286130631	6.182414197	6.419358563	6.407393557	6.612289259	6.357294703	6.421116733	6.172060021	6.302250488	6.296837533	6.211264631	6.384233177	6.513192643	6.196228711	6.44258633	6.354307257	6.449415498	6.298725316	6.583240993	6.391190793	6.427161738	6.571845635	6.53265848	6.196894515	6.21596956	6.151584866	6.249656352	6.372040817	6.551396701	6.213080383	6.229505801	6.294104882	6.521907471	6.320912473	6.312225655	6.252263696	6.290465902	6.257078506	6.571007518
ANKHD1-EIF4EBP3	4.221041654	4.045077301	4.325086108	4.434231639	4.021999555	3.897252255	4.21714047	4.33296087	4.315046568	4.116611646	4.2088107	4.184098118	3.855397	4.315499539	3.943527649	4.50656905	3.937252603	4.451694977	4.274095969	3.969595821	4.429242822	3.730086309	4.480945376	4.351319074	4.211001923	4.60769187	4.290425873	4.132960858	4.093674151	3.690101711	4.182204804	4.131384503	3.57668369	4.538624264	3.91711891	3.652216331	4.05427496	3.843036138	3.872976928	3.355951577	4.331304412	3.802403082	4.889348267	4.061720759	4.298301537	3.917951871	3.907087713	4.309653457	4.540520127
ANKIB1	6.77249672	6.654116652	7.096911763	7.159815823	6.81146073	7.286175388	6.987657088	7.076901988	6.806048257	7.040792266	6.907614613	7.068721762	7.020424105	7.060881321	7.013740775	6.968271373	7.083542481	7.194630695	7.0828906	6.912262369	7.255068914	7.158331166	6.985473464	7.023467973	6.992472893	6.751989642	7.301017726	6.827576439	6.929752641	7.081483587	7.190652709	7.065766379	7.17678762	7.03475224	6.910318533	7.030403744	7.102081812	7.032877253	7.203846605	7.075065417	6.69571355	6.627593268	7.073766812	6.827743662	7.25480724	6.935855093	7.027400584	7.007437651	7.097290422
ANKLE2	5.166850416	5.316320131	5.301303609	5.339433054	4.950369322	5.543897519	5.169276763	5.20476076	5.032258284	5.087282188	5.318667489	5.160443784	5.414539725	5.201275007	4.960364994	5.296281352	5.240100637	5.295636293	4.856514973	5.063470654	5.330343664	4.889640372	5.189745493	5.095068093	5.251524834	4.965787976	5.259387457	4.775747586	5.167310376	5.208305193	5.126751979	5.295954862	5.112532947	5.054948969	5.240571316	5.209143083	5.460243682	5.52308231	5.203637554	5.273233062	5.040465037	4.938896295	5.148349248	4.974503291	5.534187593	5.048793399	5.093400918	5.194339747	5.226391521
ANKMY1	5.920543996	5.709737502	5.34130324	5.817951988	5.482121385	5.958261064	5.796286749	5.331376345	5.294488359	5.603899904	5.533003353	6.17014826	5.88181417	5.689029199	5.746037223	5.724323557	6.155108975	5.890567025	5.34748297	5.762779547	5.486546966	6.481088917	5.519336557	5.09065491	5.753636228	5.708805519	5.946770117	5.15472696	5.979255178	5.627316804	5.042341984	6.071187683	5.942007147	5.730276173	5.854127904	5.742700725	5.864086178	6.015021419	6.296847053	5.818404715	5.198898819	5.116749636	5.82713143	5.652880745	5.918068477	5.774568352	5.587359614	6.42783146	5.544632776
ANKMY2	4.938106134	4.983629022	5.548194978	5.399712788	5.380715278	5.201846718	5.443328212	5.291251995	5.352794437	5.771798318	5.254914669	5.092783918	5.132535804	5.339735809	5.72092932	5.187436491	5.362125296	5.746570817	5.732480151	5.342105028	5.289362772	5.724824867	5.038123902	5.479887132	5.153558715	5.162989715	5.245669341	4.836436228	5.092781918	5.415628982	5.256478992	5.247990859	5.630367232	5.521699152	5.374187985	5.333717711	5.334256363	5.528386111	5.325908055	5.112974862	5.23844701	5.591386824	5.070949063	5.052668562	5.57858886	5.061514023	5.534456571	5.673693778	5.490132286
ANKRA2	7.154690923	7.103365997	6.497783919	6.992543698	6.684425833	6.891635059	7.054192202	7.005267287	6.862442871	7.092534321	7.012428626	6.775485416	7.135249876	7.013925882	7.014290147	6.753298537	6.95267391	6.866878873	6.871160357	6.741981049	6.959067946	7.117302418	7.144889471	6.737168729	6.903347392	6.86216924	6.960571525	6.853925677	7.276273881	7.021670713	7.112352758	6.887799987	6.95234367	6.913890821	7.187949425	6.965448645	6.8487761	7.060803121	6.937611388	7.045532486	6.805034487	6.837286053	6.648815068	6.485287111	6.892594613	7.17211175	7.256231963	7.145108656	7.050448077
ANKRD10	6.34292517	6.104620618	6.210558228	6.402852046	6.199670201	6.434192968	6.319301403	5.951554522	5.935795567	6.330049975	6.197324118	6.418444883	6.5650347	6.241399371	6.426471057	6.09597168	6.441976848	6.453543407	5.935918183	6.139079281	6.456329495	6.327180366	6.128365037	6.317208933	6.288046401	6.547235011	6.50237794	5.773681555	6.286379883	6.367262646	6.45417206	6.409180842	6.308371715	6.171587169	6.383052324	6.516242695	6.394381427	6.306476303	6.39828906	6.10124243	5.988209675	6.13636987	6.337278839	6.01796356	6.371219225	6.529128313	6.532368855	6.240286054	6.385011411
ANKRD11	7.411904648	6.776601513	7.310390559	6.826026743	7.056990919	7.319380256	7.134663473	7.060839295	7.148974958	6.98688826	7.348337757	6.77280385	6.97617898	6.987017005	7.343233541	6.982330274	6.904505646	6.864099506	6.770572948	6.929209825	6.927988907	6.706922405	6.954242813	6.18815462	6.817384932	6.826165487	7.019866201	6.539837198	7.092186575	6.676479186	6.666382732	7.311926865	7.057454574	6.74561465	7.158845077	7.068622492	7.262816643	7.093237376	7.269987269	6.929023519	6.959271632	6.495841245	7.038911048	6.763753341	7.129927508	7.000855045	6.855968693	6.996932839	7.009163052
ANKRD12	7.467896551	7.496604662	7.460129927	7.1181866	7.468097337	7.571866569	7.551647961	7.530892466	7.487556442	7.406298228	7.848214875	6.975670075	7.400649922	7.431131496	7.340663194	7.275528357	7.310768807	7.014724809	6.953385601	7.288619718	7.400570902	7.540383078	7.33266162	7.132513902	7.461013111	7.582008115	7.453378954	7.311310032	7.723877261	7.634995609	7.557555281	7.69540737	7.673126641	7.627048818	7.632832206	7.494473514	7.492500127	7.472843241	7.585487582	7.823471542	6.91244375	7.580068379	7.536864808	7.438384237	7.432514733	7.219873232	7.436880774	7.328739501	7.345528923
ANKRD13A	9.583303804	9.20669342	9.581500964	9.212554582	9.627931131	9.192256131	9.387992169	9.341931924	9.675333991	9.298937828	9.20274595	9.119742122	9.228125396	9.17502924	9.304751006	9.126900252	9.162438506	8.803356287	9.364797021	9.353887974	9.484257529	9.49017623	9.389667357	8.87985285	9.243596689	9.464680717	9.159304159	9.098665717	9.323666424	9.117035771	9.101889249	9.29691245	9.236297911	9.292590961	9.42929313	9.334111486	9.037441539	9.155059929	9.130820094	9.149525929	9.347433012	9.278191348	9.484205408	9.094906042	9.527607816	9.189346046	9.511886672	8.960141298	8.994655116
ANKRD13C	5.078790652	5.189130328	5.421611348	5.072576266	5.618566193	5.441579847	5.366909505	5.312877067	5.627846184	5.260041668	5.159693131	5.537300823	5.116945232	5.043126714	5.281245286	5.435681605	5.215946974	5.233444376	5.6455185	5.430934995	5.228416771	5.112394091	5.142422773	4.962305517	5.403168276	5.187992972	5.019147096	4.951249065	5.460057156	5.482365376	5.597549622	5.472229281	5.563896946	5.32890099	5.229435674	5.535358753	5.491361371	5.319034541	5.199978775	5.241199012	5.340779799	5.224431042	4.975567744	5.290231709	5.062694528	5.407471965	5.560631638	5.173745144	5.627472779
ANKRD13D	6.486044567	6.701747917	6.926443745	6.846764499	7.092510817	6.644419706	6.940354353	6.875704294	6.303786281	6.584881841	6.869025873	6.652290279	6.490852895	6.842810774	6.224221826	6.941029193	6.62300782	6.468919979	6.518754718	6.3023759	6.563436501	6.46135558	7.074531392	6.799191382	6.953959349	6.541204391	7.005423886	6.933637887	7.10034772	6.598878584	6.728651406	6.855363334	6.584241476	6.350166557	6.669101132	6.470478332	6.635871705	6.807992631	6.788913183	7.123656922	6.642085641	6.166367791	6.796381627	6.756627933	6.52300199	6.964471234	6.378916336	6.497033625	6.928371589
ANKRD16	4.593305653	4.409276032	4.569487543	4.233679398	4.495110133	4.245875326	4.489098275	4.474735495	4.647939568	4.811866195	4.295989286	4.364935164	4.451665855	4.795339579	4.391362613	4.46833866	4.344906691	4.630973265	4.344266874	4.363459208	4.4758186	4.234625484	4.457310573	4.478828229	4.297156458	4.224612477	4.797524174	4.167720358	4.875144675	4.367926361	4.671097116	4.36359718	4.174707936	4.526137608	4.671770431	4.349835243	4.54821958	4.784385075	4.549779439	3.736454667	4.020142341	4.294040677	4.298287863	4.96736141	4.813638767	3.944522058	4.889485286	4.419668466	4.532693426
ANKRD17	5.847322461	5.543604029	5.691472162	5.82425581	5.716283443	6.181665205	5.744965993	5.787463952	5.741558043	5.690575882	6.051992499	5.793545649	5.664016752	5.651269446	5.916258327	5.498662532	5.590634852	5.624683112	5.601152529	5.738921598	6.224692165	5.806675429	5.776112178	5.909779084	5.740011376	5.851035045	5.806361526	5.664147899	5.755933236	5.712591508	5.640129036	5.899341009	5.935341114	5.956663227	5.957259716	5.809827159	5.783765478	5.873935901	5.982319061	5.983101021	5.544114775	5.828154492	5.819748943	5.56152142	5.766413397	5.870594459	5.597880141	5.730806812	5.899530514
ANKRD20A1	4.08009449	4.097585306	3.633526403	4.847656499	3.834942048	4.045200759	3.978983571	4.076065529	3.741489761	3.394618657	3.96610182	4.763238367	3.494830845	4.223294172	3.757722912	4.063214395	4.49841971	5.303548257	4.191409621	3.554066585	3.783514052	4.44764985	3.27556587	3.982725869	4.336346799	4.986260097	3.518271626	4.295688321	3.90228374	4.585060659	4.182180271	4.140089712	4.135187785	3.606684938	3.526318325	4.397597044	4.405552419	3.991399059	4.967438735	4.409167971	4.613066664	2.823765695	4.115926407	3.51516863	5.114799959	3.145007794	5.11454624	3.614281003	4.160835971
ANKRD22	7.414141518	7.604988456	6.989259564	7.607078738	7.481300929	7.231718	6.802920737	8.001416674	7.08382518	6.866017679	7.435442447	7.462218978	6.914460895	6.771264621	7.409143044	7.390328381	7.582578641	6.280265924	10.57604867	6.809792075	6.588590695	7.419151986	8.055007002	6.807044642	7.936921172	8.709432862	7.033701325	8.670887176	7.059631145	6.898105778	7.294622824	6.756120298	7.229085019	8.639622052	6.756591669	6.771468717	6.384383362	6.425999922	6.137594278	7.7135417	7.710237955	7.211425859	6.975022552	9.541296961	7.75445317	6.658809654	6.332869724	7.612595048	6.78124883
ANKRD28	4.500752642	4.492796479	4.61489399	4.518828112	4.606623159	4.654331084	4.645684433	4.405715443	4.730184974	4.531990914	4.624124406	4.5115928	4.632572137	4.683981471	4.527319668	4.470392338	4.739338973	4.502263683	4.556204686	4.5799916	4.611669679	4.615666164	4.705520054	4.678889104	4.70503869	4.727246237	4.315048253	4.576627919	4.876655268	4.988734792	4.52378794	4.81713151	4.582763334	4.679413001	4.517972481	4.734775809	4.77750019	4.64601434	4.634204839	4.482107628	4.658236623	4.654061166	4.60682672	4.566620075	4.468184848	5.002820488	4.394682749	4.567770295	4.575315111
ANKRD33	6.671418991	6.635025443	6.249357676	6.922727311	6.883292456	6.888689801	6.198599171	6.45751008	7.107013893	6.669682811	6.976532093	7.163532635	6.936735432	6.641278216	6.678157291	6.770020809	6.413641636	6.699259016	6.372983622	6.724701723	6.282385333	6.649716839	6.490988777	6.268126786	6.484203084	6.794731524	6.577287883	6.518736822	6.510075341	6.000162749	6.190507417	6.684312795	6.567967644	6.594398768	6.974269189	6.548527447	6.652363192	6.327109372	6.623768427	6.826081763	6.969723453	6.353037556	6.623819916	6.854846257	6.543612442	6.349763933	6.719560396	5.973684898	6.443294491
ANKRD35	5.327059886	4.977782932	4.992138473	4.802141264	5.352351785	4.709581354	4.831227333	5.324684811	4.792474323	4.918128524	5.012883996	5.123719211	4.74412856	5.367816979	5.068245976	4.848150701	4.33160665	5.239114688	5.008835541	4.699090718	4.735091365	4.206741961	4.486050775	4.351063732	5.241987293	4.774259896	4.378006506	5.097422123	5.084118471	4.876163856	4.916092518	4.79833039	4.941266906	5.065086548	5.124338069	5.405688382	5.350428151	4.470031361	5.005497461	4.986198957	4.990697674	4.66717222	5.011592304	4.542025448	5.179483292	4.771074921	4.811283412	5.253852389	4.781876994
ANKRD36B	6.067576159	6.276372165	5.603504775	5.619893521	6.43771514	6.445770744	6.26105825	6.525925494	5.499722612	6.06048348	6.195839961	6.325145572	5.943146961	6.299902714	5.732667027	6.614231824	6.263830415	6.343828345	6.175834825	5.920917668	6.599688984	6.80966437	5.783703436	6.059803332	5.56321932	6.0284949	5.952023256	5.931369964	6.040099264	6.886528004	6.394422807	6.008800236	6.481390463	6.092410297	5.937392315	6.395367244	6.291483698	6.403697648	6.447008532	5.392892145	6.336777498	5.360188671	6.227161076	5.761311954	6.430321301	6.185780009	6.332010762	6.218112324	6.844079465
ANKRD37	4.177792343	4.393408284	4.351459843	4.301168291	4.215077658	4.129286968	4.042241539	4.420449687	4.038348684	4.260075234	4.271645947	4.186237372	4.4581206	4.301497783	4.003086289	4.127387903	3.949064467	4.259984634	4.34131868	4.30724904	4.395548884	4.630135177	4.37385294	4.489852023	4.089536106	4.540528791	4.633700263	4.203560031	4.243707425	4.109914552	4.281587406	4.042912762	4.526488524	4.019029743	4.37190509	4.282536246	3.817237934	4.239058897	3.952872502	4.487287832	4.645210146	4.328219175	4.116198516	4.579802049	4.482322375	4.65371844	3.743909139	4.04939263	4.11809581
ANKRD39	5.502106866	5.93998491	5.66698762	5.958543473	6.085200662	6.110881326	6.070355549	5.817713843	5.819101337	5.895443999	5.990458131	5.624968834	5.99648815	6.04220459	5.799283904	5.894024514	5.995818619	5.966390513	6.17329571	5.731447837	5.915067549	6.03303222	5.918611638	5.70423607	6.157092846	5.858359211	5.862272373	5.917278953	5.993086254	5.890773068	6.010095123	6.085793198	5.740575101	5.883641878	6.122548475	5.936256261	6.009870422	6.04310346	6.067520177	5.921327392	6.052470331	6.006398304	6.210268967	6.106662839	5.678115335	6.191933226	5.750432861	5.988331826	6.006672014
ANKRD40	5.271705893	5.480855085	4.902088048	4.598898392	5.43572637	5.137258283	5.049305574	5.024421172	5.035860008	5.063568588	5.112651059	5.169507319	5.18687963	5.126756415	5.211203793	4.946097842	5.187694266	5.212331088	5.002335002	5.325778256	5.202489793	5.138182586	5.261087809	5.352729281	5.061949183	5.444101129	5.21513114	5.449453132	5.183052787	4.820887334	5.258783663	4.932586037	4.977080156	5.172777232	5.158053562	5.252468504	5.022343154	4.690846685	5.290811343	5.057044282	5.449776537	5.340382816	5.045350293	5.053709684	5.035099058	4.833992089	5.387196146	4.708110814	5.469612796
ANKRD44	6.284433555	6.024000767	6.543491432	6.197889418	6.144183796	5.458943098	6.057750054	6.228860529	5.600428135	6.321744975	5.951163479	6.22977058	5.950411945	6.001606234	6.087205399	6.17102642	6.119206798	6.513951073	5.861224531	5.549918511	6.564406502	5.362602769	6.368371846	7.02698986	6.439488022	6.018644883	6.604590483	5.981969157	5.900963531	6.034007217	6.251508948	6.028192216	5.600173932	5.879222852	5.794732307	5.561331542	5.852821984	6.005292395	6.289401809	6.098930485	6.186975952	6.162794085	5.84415533	5.414712898	6.721223308	5.822557343	5.749895045	6.305947462	6.61126759
ANKRD46	5.420625943	5.38431097	4.662038872	5.690059211	4.706366681	5.076157843	5.249262298	5.157390927	4.977388987	5.317818604	5.473992718	5.416833846	5.413336093	5.336780657	5.599119503	5.126250698	5.711545499	5.377307401	5.26033758	4.919058752	5.517997419	5.332600765	5.398236466	5.993638601	5.324761971	5.453946403	5.473584069	5.029347771	5.335570236	5.856343547	5.334877264	4.918850038	5.700305591	5.257622401	5.336557901	5.670544664	5.293907457	5.457351703	5.175196552	5.455268785	5.160421564	5.751737754	5.195510873	5.139488675	5.043855757	5.244027513	4.934085219	5.529304992	5.48547151
ANKRD49	6.889739477	7.327785163	6.71634568	7.220334859	6.929743682	7.219844979	7.14201553	7.093315669	6.914565607	7.363182489	7.283452241	7.059043372	6.996467285	7.279815728	7.113950434	7.045803352	7.351078815	7.057699876	7.148822838	6.960865888	7.436109191	7.453356629	7.311832884	6.890446445	7.052390029	7.083409007	7.289104562	7.402555124	7.494375932	7.367401452	7.33299605	7.046798301	7.407978377	7.021465232	7.303360804	7.153990732	7.059686511	7.190620675	7.203416752	7.350935402	7.079784916	7.237057091	7.134354747	7.137315701	7.061372925	6.863412291	7.093852246	7.360880454	7.087490171
ANKRD50	4.723973834	4.819399872	5.293609488	5.044749473	5.02022986	4.591620841	4.852404035	4.870838748	5.003321344	4.804425078	4.72437301	5.277352462	4.706530324	4.855096799	4.846582232	5.004718676	4.352949883	5.307411565	5.007857779	4.89485319	4.989120463	4.636746594	4.550454248	4.755841118	5.192489295	5.342646646	4.889376645	5.208093802	5.201583465	4.605575397	4.601541846	4.783206283	4.785657719	5.278024694	4.691980308	4.660268083	4.74193921	4.777162809	5.410591679	4.991733784	4.743371535	4.875784204	4.718503883	4.803532841	5.188295411	4.838888661	4.898895073	4.803124112	4.991501469
ANKRD54	4.556901168	4.842130538	4.783429833	5.01584017	4.359744344	4.798351026	4.381849397	4.815113161	4.973596347	5.073711024	4.928814061	4.879168593	4.721682773	4.929752637	4.940049873	4.971885075	4.797125222	4.943622933	4.923503286	5.148217741	4.896308408	4.906571194	4.647913283	5.201897046	4.79552222	4.911156475	4.528028044	4.928608908	5.054872464	4.943260315	4.730134052	5.102941377	4.825057182	4.938798957	4.981420168	4.953567686	4.896036931	4.678828782	4.628863607	4.911966662	5.028636088	4.828425707	4.396378577	4.673628767	4.863782426	5.183129695	4.998481824	4.525272973	4.820697028
ANKRD55	5.083079269	5.017815006	5.413194877	5.156183651	5.021531014	5.563001374	5.289329607	5.023248498	5.065316627	5.944748286	5.591127149	4.884158479	5.014383824	5.081602298	4.533771536	4.821963538	5.670219671	4.696669852	4.876117075	5.173589429	5.139392451	5.150953335	4.649929679	5.873789404	4.724827949	5.010868451	5.072303289	4.955550365	5.155034943	5.347639829	5.22876177	5.342917572	5.155059155	4.540136247	5.010169657	5.732377438	5.148601379	5.245612385	5.38650815	5.879162908	5.300790856	4.664557563	5.439325803	4.841586818	5.850559141	5.670397752	5.429810079	4.352287603	4.569952715
ANKRD6	5.401143124	5.198420651	5.086957509	5.514716313	4.892768247	4.914915273	5.37063105	5.342842687	5.09598594	5.219999502	5.261421982	5.123196734	4.943579128	5.294043769	5.475906995	5.160947958	5.014232308	5.382742767	5.049315395	5.22161368	5.304502063	5.423489344	4.517260539	5.14529642	5.134992176	5.579403794	5.022076149	5.568521721	5.205004783	5.152454806	5.127332523	5.194460432	4.935871144	4.997529632	5.320661003	5.320578512	5.174987134	5.310806333	5.283803778	5.53990756	5.549939235	4.998375371	5.074347482	5.160145573	5.35373177	5.508718695	4.825452488	5.439634771	4.913671897
ANKRD9	4.007722546	3.447663182	3.633439743	4.312412525	3.595562049	4.049527847	4.377502116	3.497698676	3.910419497	3.832593982	4.117723343	3.792144632	3.596555933	4.783047219	3.26849208	4.129676837	3.5387083	3.816266521	2.760271354	2.732362116	3.896290928	3.002078169	4.044500829	3.644637664	3.45782131	3.791004853	4.211233537	3.45246463	4.254346098	3.819280469	3.313714312	3.137775117	4.377662286	3.997785135	3.212110846	4.122748174	2.828700884	3.045155785	3.731340501	2.762902425	4.293253145	3.884447407	3.806656357	3.79260992	4.083308021	4.187866458	4.132193385	3.34120023	3.200132451
ANKS1A	6.383870021	6.423935538	6.345870031	6.508808983	6.175222434	6.365291666	6.333167116	6.323625624	6.273364874	6.129677692	6.457097798	6.112266802	6.391215089	6.316338689	6.406328165	6.083882687	6.169339769	5.967008801	6.102458369	5.954389353	6.43443814	6.362236838	6.165856241	5.997071065	6.25603516	6.428997916	6.382085851	6.085153001	5.862761415	6.08938874	6.375664179	6.482504036	6.308996024	6.29844113	6.42757676	6.209408022	6.409405813	6.405758544	6.551160356	6.426525416	6.120024063	6.385407951	6.389296325	6.083000819	6.299584705	6.379637924	6.250042266	6.434826809	5.931875453
ANKZF1	4.494313252	4.854780448	4.774829946	4.445092746	4.915420523	5.085580238	4.612882486	4.923043544	5.067385122	4.964694739	4.94795856	4.526693544	5.062828078	5.046590332	4.648027312	5.011404634	4.844975979	5.016163554	4.547515635	4.616061967	4.717535469	4.791809814	5.125652594	4.850828044	5.028651756	4.537917273	4.797476745	4.468239118	4.861956286	4.769684896	4.868121877	4.859932559	4.819248785	4.564203635	4.81884508	4.946755537	4.680002482	4.734633925	4.396505686	5.021126617	5.053798255	4.275142915	4.976387835	5.100998464	4.837131379	4.300550739	4.784327619	4.752363955	4.657036535
ANO10	4.526466427	4.425824671	4.541267604	4.296474251	4.510435217	4.079872095	4.047333472	3.912471035	4.339643389	4.57033412	4.287568835	4.199188254	4.102798068	4.278126974	4.275840063	4.320034332	4.321714183	4.41231006	4.650430529	4.169435047	4.287047399	4.205423671	4.006095712	4.031754608	4.342567212	4.627754133	4.715475585	4.149677763	4.45221332	3.821358984	3.940599283	4.141668531	3.699485946	4.61610968	4.433040358	3.811171831	3.8401214	3.985443311	3.90158763	4.185568042	4.782610931	4.19695307	4.093219509	3.869472958	4.247671175	3.993296463	4.133359459	3.977323913	4.104945061
ANO6	6.113327971	5.903141271	6.650775039	6.394207891	6.192433015	6.071559477	6.625674099	5.862795022	5.557128023	5.775820973	6.123118086	5.900063524	5.962674905	6.14355972	5.509425122	6.462853507	6.071033163	5.873526372	5.782379679	5.509206231	6.457001022	5.637882914	6.318484306	6.636694481	6.08289856	6.109896067	6.32372694	6.298263078	6.165129563	6.105480632	5.520702461	5.697160339	6.042500083	6.38847448	5.51421163	6.136213479	6.064628799	5.717791852	5.660348912	5.740961981	6.034486884	5.702210571	6.299606592	6.069873574	6.081949095	6.130733711	6.207237279	5.899569215	6.055572125
ANP32A	5.784694671	6.225709818	6.070539993	5.613976214	5.948764888	6.367666863	6.026676277	6.13715946	6.678242486	6.216109803	5.726726957	5.606133284	5.891252412	6.108401625	5.886756668	5.407321479	6.181297353	5.578617174	5.360859159	6.318939445	6.356833037	6.442590057	6.265749043	5.495556445	6.324768892	6.416233662	5.509990839	6.464210171	6.797067453	5.413898608	7.042439612	6.355903382	5.226020125	5.397164036	6.862599757	5.760759976	5.417161992	5.798806326	6.330536486	6.172528385	5.813159647	5.798526018	6.441962	6.765415859	6.170181602	6.494459114	5.778569494	5.200183918	5.860043087
ANP32AP1	7.783953343	7.762156581	7.543450325	7.42422102	7.730834574	7.547031802	7.777726402	7.746665957	7.830973146	7.678671156	7.902543236	7.348281475	7.300316051	7.362746946	7.873667515	7.589443721	7.242350994	7.800719119	7.391604698	7.144407059	7.751481442	7.537736709	7.501406474	7.501290732	7.581646887	7.211437587	7.972816682	8.510612096	7.983577898	7.773760103	7.744336483	7.648803013	7.460581727	7.320800261	7.789999051	7.759267766	7.743552298	7.731487694	8.063034767	7.788524499	7.88770789	7.458761384	8.036085988	8.309400853	7.838816393	7.548325413	7.400437011	7.56016135	7.250626802
ANP32B	10.94647904	11.05353959	10.97533971	11.10783505	10.91895472	11.13092837	11.07285245	10.71912516	10.85824686	11.2252102	11.05155038	11.2269687	11.1194758	10.95983505	11.17929502	11.1398783	11.14672146	11.19307415	11.13811944	11.21053375	11.03021502	10.95477514	10.92920062	11.41959523	11.06362046	10.67369186	11.06668799	11.57072213	10.94051892	11.2079046	11.31341394	10.93023536	11.22349049	11.01002486	11.04776853	11.20276817	11.09211451	11.34622744	11.25067163	10.97872408	10.93757168	11.21891504	10.92376917	10.95975272	10.97105528	11.22740863	11.34096902	11.23320244	11.29015366
ANPEP	7.114862854	7.294683839	8.028592381	7.110522213	7.472453997	6.494352998	7.018948291	7.335530167	7.20165403	6.851934332	6.965318944	6.823150088	7.051882254	7.282887191	6.954020882	6.476246507	6.538306463	6.458733569	6.125152988	6.897690251	7.408248331	6.09725985	7.640383605	6.400575456	6.927352526	7.390964596	6.849784011	7.620310985	7.383229578	6.377552646	6.861722779	7.031618126	6.244378776	6.149499295	7.184781859	6.338983265	6.84110118	6.522071146	6.782426356	7.551315945	7.099410029	6.777222977	7.139767791	7.585784356	6.953698828	6.477814691	6.496583137	6.457080473	6.938124907
ANTXR2	8.306537031	8.294904115	8.65039573	8.080334474	8.485096255	8.327515284	8.343825358	8.262114878	8.562148987	8.20380639	8.433666469	7.916853348	7.953004059	8.314884936	8.151933261	8.219954671	8.116510826	7.738629043	8.065648076	8.29950601	8.847354286	8.384923636	8.197317163	8.201504457	8.110586391	8.451062655	8.376774551	7.874900332	8.411593373	7.95516793	7.973347708	8.232231651	8.077166667	8.00728395	8.309064298	7.985526022	7.94631596	8.016026648	8.420332713	8.347798886	8.084550414	8.518224445	8.398532896	8.2181981	8.26803937	8.206470133	8.082629398	8.068892393	7.946951266
ANXA1	10.74676664	10.81520449	10.75614334	11.27595576	10.6279121	10.81797325	10.65183491	10.72878439	10.80596636	10.94996355	10.63316778	11.15153295	10.62556947	10.5757273	11.2520037	10.92056579	10.98989767	10.99376382	11.20872967	11.16071081	10.93927534	11.13466284	10.45795598	11.1332238	10.69368807	10.90065096	10.56150454	11.36185439	10.69326906	10.90161613	10.84618234	10.78000857	10.93333768	10.99860867	10.8316056	10.83287828	10.84215418	10.89078393	11.19419963	10.80817337	11.03360561	11.07024303	10.69814871	10.54833522	11.27227612	10.65233493	10.90193537	10.69487833	10.93404183
ANXA11	7.599501634	7.146720687	7.812978706	7.041865675	7.360812438	7.388225286	7.332112586	7.367581725	7.278733886	7.662948666	7.649484521	7.446175451	7.125468998	7.472539433	7.044791359	7.196726802	7.385100442	7.105866547	6.79933472	7.243861217	7.587954552	6.891135016	7.190365818	7.318273304	7.480355278	7.109735962	7.176425457	7.258853473	7.623877618	7.001620805	7.02213392	7.358068259	6.946259616	6.94946296	7.338247776	7.043709837	7.145077835	7.218029732	7.580101249	7.078133848	7.506774846	7.052535984	7.43437024	6.825259114	7.754187131	7.274696338	7.166758891	7.30311808	7.03288128
ANXA2	7.190084051	7.336736849	7.17259682	7.783381624	7.269007394	7.136630176	7.266597526	7.146850828	7.243586074	7.138135293	7.066656766	8.038128841	7.496606653	7.340622181	7.529073313	7.664821149	7.241425173	7.952372617	7.665009418	7.753315449	7.343716747	7.326304363	7.304606231	7.638515845	7.234528137	7.416247568	7.496699359	7.642730629	7.236276594	7.320623088	7.361953046	7.241138325	7.587157195	7.639057947	6.871340641	7.633578051	7.234532435	7.22951031	7.295170409	7.171597524	7.121592027	7.608215232	7.179609835	7.5290777	7.35539205	7.363641133	7.610387062	7.296332809	7.797360875
ANXA2P1	6.965855108	6.867289289	6.828454091	7.938877697	7.032792056	6.83274123	6.815675772	6.907342792	7.088588247	7.323727104	6.743986034	7.887139432	7.218749013	6.832754247	7.471059906	7.181409873	7.224232577	7.594054886	7.158898857	7.368659829	7.537812325	7.175191295	7.145849191	7.797467961	7.278363278	7.334717287	6.768778496	7.516261312	6.844962515	7.252034622	7.104971918	7.229328588	6.985494188	7.44823644	6.742618971	7.146552099	6.923816568	7.115086032	7.338727609	6.771694089	6.874004805	7.785685335	6.992050372	7.123635657	7.144966275	7.070728524	7.344077643	7.243273785	7.612305551
ANXA2P2	12.62473713	12.74382842	12.55614797	12.47659456	12.58377329	12.50450172	12.44642926	12.63571798	12.58874614	12.2727239	12.56451146	12.46777926	12.33160657	12.56553574	12.26766784	12.76610642	12.40203782	12.48706362	12.53827036	12.35477831	12.39364989	12.61330737	12.18945897	12.03641896	12.38027683	12.2632611	12.36714228	12.6862228	12.43805633	12.61081513	12.62635339	12.44610599	12.35941487	12.63939734	12.44012191	12.3428692	12.48530142	12.39302347	12.48771729	12.35430038	12.51242148	12.46973427	12.41483159	12.62620673	12.55729711	12.37879051	12.43265674	12.32838419	12.46229016
ANXA2R	8.289197936	8.644330553	7.996827603	8.452938115	8.021563962	9.259830781	8.641324459	8.655264808	8.326912023	8.779061949	8.88712668	8.180948484	9.089310382	8.455756201	8.482068195	8.452723701	8.711490512	8.814049052	8.644003657	8.567881131	8.239338802	8.592684266	8.52384445	8.893999535	8.097651002	7.79149126	8.521175814	8.378635696	8.609345724	8.948228225	8.731345017	8.658592737	8.753236357	8.525886597	8.791943552	9.0695985	9.085657319	9.044679718	8.650844955	8.617648364	8.44054691	8.423664075	8.231545866	8.686160794	8.726833076	8.956519852	8.837136675	9.014622462	8.206541022
ANXA3	10.36935164	9.761789966	9.36592249	9.006178356	9.750500876	9.213567224	9.847959879	10.03146331	10.50843993	9.602323311	10.02231617	7.852165192	9.522946601	9.769611895	9.624885758	9.115661439	9.271239654	8.10266013	10.10469176	10.16095115	9.889834627	9.9144425	9.244709325	9.76529006	9.85225219	11.49935916	8.676992489	10.46134983	9.838186844	9.070565621	9.640196943	9.529896487	8.589316701	10.06562562	8.898589183	8.936637657	8.799587562	8.933864829	9.456503876	9.549803185	10.78355749	9.280969996	9.520183444	10.68820951	9.762208721	9.442218344	9.301604388	8.391361534	8.552074866
ANXA5	8.990213371	9.176642925	9.333003135	9.104581697	9.346812917	9.050557429	8.515030352	9.296250196	9.731933471	9.281071957	8.648411567	9.67988442	9.023746546	9.756854233	8.628202767	9.577735528	9.012120804	9.4963837	10.00821666	9.293183592	8.665502303	9.473845983	9.217899482	9.103288999	9.60351395	9.031877116	9.153842068	9.512299212	8.960671685	9.315389849	8.882845756	8.683204753	9.088083092	9.603018346	9.183385638	8.894439298	9.138948721	8.841094807	9.006890994	9.042484092	9.385579654	9.036958126	8.657622383	9.212612725	9.330222692	8.813416739	9.556991942	8.905980744	9.383319264
ANXA6	4.754180567	5.198741832	4.838604639	5.210941903	5.042229894	5.282124236	4.915016008	5.22402265	4.978463779	5.579408055	5.33754731	4.956872011	5.268566585	5.089820332	5.157865704	5.12365515	5.187452346	5.664660087	5.151421706	5.15078351	5.008730969	5.441318775	4.935681546	5.113847333	4.774594805	4.695592187	5.144770881	4.931226037	4.854948915	5.420049601	5.10792051	5.145477748	5.130286233	5.041927135	5.152801095	5.251725073	5.291531935	5.352304059	5.075986883	4.767330486	5.149989096	5.111938846	5.164956072	5.164419726	5.753006202	4.97430717	5.381344565	4.740731714	4.967567714
ANXA7	8.376023687	8.33836223	8.228888816	8.369402421	8.024369351	8.364814511	8.477104084	8.330132438	8.436559493	8.437512234	8.339313408	8.295873218	8.255117397	8.358822244	8.72252506	8.301922013	8.240202382	8.47188637	8.181557838	8.481994281	8.263866901	8.210134428	8.216807342	8.509242325	8.181777857	8.265069105	8.362612117	8.303783474	8.109819453	8.379916546	8.419560194	8.567930992	8.388700662	8.364990537	8.342851513	8.14983875	8.436625376	8.495840891	8.53706632	8.39552314	8.026747296	8.543695852	8.130414198	8.104919826	8.47760094	8.216573969	8.367931316	8.490675903	8.332025376
AOAH	8.436756156	7.943372415	8.88423425	8.146399226	8.804352464	7.873480066	8.441186287	8.292921703	8.459249091	8.30755164	8.26825878	8.983463053	7.658077863	8.632575043	8.472384149	8.582147644	8.176108919	8.651329285	8.700591164	8.080256878	8.471417992	8.278601395	8.425425198	8.298972952	8.665241904	8.851308836	8.429752831	8.908149614	8.159315389	8.053725977	8.2254505	8.080132104	8.333269371	8.575748633	8.382429038	8.131676656	7.932379361	7.976227623	8.282781925	8.563700351	8.686791773	7.983509612	8.263478586	8.64092005	8.224708514	7.925210999	8.449591592	8.178244035	8.147705425
AOC1	5.968405471	5.999907264	5.098648451	5.192121309	5.638177699	4.901705807	5.015001459	5.220713208	5.009093546	6.004593015	5.023208838	5.439505394	4.761253198	4.830614651	5.056516936	5.148359447	6.122252851	4.923290505	4.932932991	5.010154459	5.389790726	6.184650022	4.902165546	4.452806717	4.584344585	4.644762935	5.776795064	5.012827505	4.850880619	5.249131534	5.498594078	5.764863516	5.476778484	4.732686408	5.127808579	4.52776365	5.589758762	5.255712305	5.253913996	6.114406837	4.508968847	5.878776121	4.74813285	5.120086356	6.504929641	5.805703119	5.067910794	5.21941067	3.805685089
AOC4P	10.32424808	10.05420187	10.55614954	10.41711284	10.57703316	9.990617772	10.26469483	10.44364384	9.713751483	10.23388845	10.15700621	10.52799673	10.13563978	10.21854932	9.976571665	10.33110607	10.4601856	10.33545506	9.865159226	9.962782175	10.6111246	9.878692073	10.46494143	10.96762571	10.55896358	10.19846639	10.42137252	10.16103462	10.29387598	10.33126637	10.17775409	10.18416977	10.08782978	9.776313608	10.04899974	9.91808939	9.969658624	10.18980248	10.29845978	10.08755884	10.25815398	10.07242451	10.29994668	9.764905339	10.26930335	10.17243159	10.2627163	10.23962922	10.45213067
AP1B1	6.210048261	5.846133302	6.204874371	6.814342862	6.100639885	6.39617857	6.26407145	6.20483389	6.022639494	6.228639678	6.071038988	6.782832691	6.355817653	6.07175875	6.34615513	6.369053073	6.097761891	6.739841664	6.331496589	6.57279172	6.397640774	6.175140769	6.42336942	5.935258955	6.399173189	6.268704472	6.330600569	5.917381906	6.019809079	6.222867507	5.905395924	6.537913948	6.598841549	6.669805174	6.360418626	6.375571078	6.384293359	6.474448699	6.415412864	6.044579076	6.337765284	6.276744079	6.202866349	6.11515069	6.155161379	6.276667101	6.520547069	6.249501741	6.613298048
AP1G1	4.830595605	4.758783365	4.902785225	4.707438377	4.984650167	5.047335298	4.678609299	4.643745714	4.772839047	4.837243992	4.579628796	4.922963805	4.612966033	4.692218272	4.59911004	4.808997298	4.726078511	4.62319975	4.625845603	4.676338057	4.673425681	4.482234483	4.80507533	4.610387638	4.688277485	4.939700055	4.761639642	4.339407414	4.491628208	4.475158745	4.309618174	4.660168713	4.509496788	4.382543653	4.582560981	4.555546912	4.724048125	4.769505333	4.746773858	4.779323453	4.736695689	4.509912023	5.116739066	4.451946149	5.087202295	4.45905296	4.674851436	4.531333942	4.388916302
AP1G2	5.929704414	5.481673906	5.874570249	5.987829438	5.962122098	5.962588554	5.81941452	5.494002498	5.767980376	6.134581166	5.799258103	5.67534587	5.948316556	5.594280611	5.361737359	5.97345298	6.018449666	5.875512356	5.798399362	5.850168822	6.056558047	5.61469386	5.845235987	6.01161925	6.056473431	5.91354147	5.618600699	5.398947622	5.733573632	5.920866169	5.527678567	6.190590326	5.866167335	5.654595016	5.773179575	6.132941466	5.90566869	5.929201971	5.889925552	5.50831882	6.280101742	5.471096069	5.728691499	5.872114693	6.072962288	5.754106245	5.970851022	5.748619976	5.643892297
AP1M1	9.19876556	9.04774144	8.949148943	8.898281598	9.412870819	9.225661261	9.046354299	8.826756017	9.135947709	8.977314833	9.05833594	9.078683507	8.980101931	9.139247368	8.640442487	9.186976436	8.991452496	9.239243027	9.179839147	9.120668807	8.447165009	9.003042574	8.883230346	8.705332403	8.803915013	8.996759628	9.021254892	8.512906928	8.959301269	9.035987469	8.968210048	9.231318944	8.64948328	9.157046439	9.154709854	9.170381845	9.174163629	9.156035896	9.029654631	8.856994179	9.133091522	8.804545215	8.880021717	8.898515726	9.298619985	8.891815957	9.130532667	8.690142663	8.771356986
AP1S2	10.47147175	10.61541443	10.65473239	11.44980634	10.5657262	10.43148054	10.52335276	10.59605571	10.50036335	10.59587753	10.08828373	11.29720509	10.3344401	10.57052179	10.88835633	11.15412986	10.58086255	11.23432751	10.8569598	10.77021975	10.842511	10.37916252	10.64974826	10.62877262	10.67495967	10.68615992	10.83243978	10.61870638	11.00959354	10.65831231	10.42669957	10.57210651	10.80825984	11.04232918	10.43270065	10.68195199	10.69662262	10.7740474	10.47724919	10.73234425	10.45670984	10.78314172	10.45669104	10.51309297	10.603176	10.54872521	10.77043904	10.61877161	11.2214782
AP2A1	4.483265612	3.75526096	4.417612984	4.24448975	4.271915927	3.908498113	4.110182709	3.882495739	4.081639145	3.986384215	3.862257439	4.028220829	4.085192614	4.022499404	4.040601017	4.145341526	3.861936775	4.126216291	4.446255089	3.996888	4.171171743	3.8322744	4.058039057	4.035618733	4.144277101	4.034472978	4.413143431	4.021776687	3.623031932	3.790600517	4.065483327	4.074093663	3.884630823	4.01118089	3.838899425	3.792824455	3.837817974	3.835701892	3.58315359	3.855121555	3.960707127	4.39495669	4.190723247	3.834259309	4.254254753	3.661273887	4.11741512	3.386958606	4.459987189
AP2B1	3.972442952	4.178095527	4.336013392	4.369354714	4.344170029	4.51625439	4.060691596	4.053592129	4.062114007	4.010865508	4.27625257	4.294083098	4.263878472	4.05267115	3.790783328	4.333814403	4.252907681	4.126985744	4.320795647	4.285133739	4.152166867	4.124376913	4.259084963	4.102743664	4.212335123	4.067557464	4.105348747	3.881457024	3.949992188	4.005401871	3.866333861	4.384150997	4.140041577	3.870327549	4.242454077	3.962030213	4.243379067	4.348767519	4.034268221	3.711654756	3.945188918	3.851070168	4.529516056	4.084767938	4.708774313	4.200407248	3.891877648	4.306818768	4.075508513
AP2M1	5.844161849	5.936688735	6.262259608	6.171984342	6.206995382	5.890857258	5.899977317	5.797381205	5.976694056	6.042714326	5.834105308	6.047843082	5.844825573	6.099394389	5.806932058	6.170420898	5.967675698	6.041532226	6.137161541	5.869338975	6.210306775	5.762579131	6.062949636	6.047367979	5.932986381	5.895092272	6.13938433	5.591266201	5.967758716	6.022206431	5.804927302	5.841703782	5.957705813	5.982670206	5.925570281	5.985883062	6.017484103	5.840345843	5.589335225	6.010434095	5.970540556	5.807150757	6.097303942	5.890726227	6.162576811	6.101071513	5.865126532	5.716930559	5.952174599
AP2S1	8.856481431	8.992349953	8.958495152	9.326788588	9.047424476	8.805377084	9.045697305	8.837917554	8.847264388	9.079251982	8.921669752	9.530965724	8.913069308	9.05369202	9.12871658	9.178479831	9.060132339	9.298696923	9.129156721	9.117812351	9.00880123	9.000071845	9.044244395	9.352495489	9.19502167	8.92238692	9.153948773	9.310231428	8.893821776	9.207252164	9.057979705	9.01904116	9.11258886	9.280924697	8.856246113	9.192140727	9.120331688	9.018737819	8.866832012	9.157826035	9.215740403	9.299344345	9.045191911	9.243758036	8.96071891	9.074782408	8.968068163	9.149638889	9.33585091
AP3B1	8.070992344	8.079024138	8.271629826	7.790997004	8.270147994	8.147992165	8.09274328	7.896531925	7.943763352	8.081781975	8.18357949	7.95614164	8.00652828	8.040869331	7.740143492	8.070625337	8.243891419	7.913890559	8.379298879	8.077497255	7.93391916	8.298735985	8.030067698	8.010307519	8.153621631	8.066285683	8.162597529	7.925482657	7.966312546	8.010817616	7.813481119	7.995906739	7.781303078	7.966657418	8.009789507	7.762183526	8.127490583	8.070172661	7.803051854	7.897404157	8.086159565	8.047274903	8.120610344	8.027445724	8.136100885	7.616722482	7.987821402	7.794379968	8.037824014
AP3D1	5.584573336	5.698477964	5.641275224	5.850370477	5.640559972	6.058098979	5.564010872	5.713148475	5.702241701	5.843462216	5.638283051	5.577608209	5.774271509	5.51626813	6.02462356	5.629178607	5.722300959	5.5835577	5.95214544	5.835478889	5.859933199	5.54306062	5.864558002	5.597977519	5.917212443	5.645733293	5.794810481	5.093823355	5.395560402	5.797739427	5.470605956	5.833094363	5.617556954	5.839467646	5.707526029	5.834218021	5.838168495	5.637099893	5.802012882	5.654760339	5.625720934	5.903171847	5.641072615	5.639286914	5.739970177	5.347599114	5.718996435	5.671842274	5.78719646
AP3M1	5.880083055	5.911175517	6.535423003	6.46771413	6.13643554	6.044367247	6.164024679	5.84341489	6.066573046	6.205953604	5.956728385	6.221828416	6.408888532	5.943657287	6.274276639	6.266811915	6.179820739	6.224536641	6.272966051	6.08729515	6.403059282	6.264407657	6.208513956	6.555586256	6.18663801	6.240583176	6.215490774	5.842610979	6.109511427	6.052725142	6.161966401	6.094405051	6.219717344	6.31284919	6.156399914	6.355494434	6.144230246	6.143601154	5.940964705	6.363000684	6.201254472	6.138429901	6.098646556	5.766775559	6.46952286	5.974772932	6.121170538	6.156971665	6.172172979
AP3M2	5.740923092	5.340373588	5.385754103	5.335446885	5.363815776	5.659768813	5.303010916	5.590003564	5.364377161	6.098410828	6.002086478	5.616384267	6.145706452	5.331564092	5.347718704	5.538863739	5.334511206	5.702473154	5.512212206	5.417043523	5.520181854	5.112923922	5.852929776	5.843835416	5.584894552	5.36493076	5.94534296	4.749130507	5.62757023	5.880259238	5.448396242	5.650448251	5.912314657	5.87898959	5.616317364	5.555227875	5.691582371	5.969629218	5.693067475	5.344472597	5.114258711	5.238558529	5.407007226	5.108179965	5.557990561	6.024722959	6.15188188	5.796350475	5.441054717
AP3S1	7.441755289	7.779413024	7.311218119	7.045129371	7.511505085	7.14955663	7.430679551	7.353718308	7.865186288	7.427953282	7.477064956	7.447532653	7.567773491	7.321863506	7.877527492	7.200262807	7.529126953	7.508632776	7.326124048	7.470236587	7.551749053	7.478699461	7.170262922	7.445025811	7.375005463	7.272742414	7.332820467	8.031461073	7.869958194	7.391807929	7.529785487	7.463251745	7.388076171	7.380480542	7.435583969	7.408462815	7.273573524	7.252423277	7.467538977	7.600698826	7.862123262	7.242778437	7.591299088	7.512636114	7.332439708	6.943596535	7.75576496	7.434802268	7.500387455
AP3S2	4.293708326	4.195751429	4.546636601	4.389407492	4.356418744	4.324377492	4.384791479	4.243815644	4.591195617	4.084546405	4.165077884	4.003527384	4.2226623	4.20413532	4.315175176	4.17974327	4.269696569	4.250053556	4.372213843	4.181923988	4.543201973	4.386389027	4.44678507	3.923935182	4.390574662	4.698800985	4.493625353	3.605941165	4.056564359	3.975017446	4.203651787	4.475652102	4.433221178	4.567765065	3.940006089	4.489449611	4.242744551	4.339862531	4.323163908	3.908435388	4.598896124	4.607727444	3.990027781	4.47883905	3.890386688	4.366580592	4.410123047	4.204268402	4.511835175
AP4B1	7.208864897	7.679249534	7.306888594	7.990122097	7.512461873	7.910652889	7.580874411	7.608836505	7.113143847	7.664256782	7.712918079	7.639122878	7.897951324	7.628331014	7.734421889	7.792005423	7.635620149	7.994949897	7.666600628	7.357056608	7.524591217	7.697971357	7.588175769	7.425808549	7.870854957	7.322449232	7.805363165	7.037337135	7.441320625	7.828007822	7.889663821	7.834965084	7.902094661	7.784406103	7.778296281	7.706974034	7.983531945	7.872694588	7.956135122	7.464501766	7.336445475	7.348283366	7.465798511	7.368756135	7.823481821	7.594650033	7.944632283	7.660911352	7.757499514
AP4E1	5.11216328	5.424341354	5.42439524	5.394430129	5.336972708	5.585435963	5.233105225	5.345086305	5.354175473	5.332308771	5.393682478	5.500775925	5.611266001	5.34295357	5.389707028	5.508748499	5.390657303	5.812117556	5.521385441	5.374481044	5.147765357	5.451614628	5.491341191	5.375790262	5.426895345	5.38581477	5.493068746	5.152674995	5.442291023	5.363985715	5.465802397	5.425063093	5.34210799	5.363225196	5.296788721	5.654969739	5.473135321	5.493185413	5.434857774	5.240113946	5.238565733	5.388872062	5.529359089	5.432581569	5.419104121	5.496963414	5.332207065	5.537863481	5.520240159
AP5B1	4.915218385	4.771291248	5.923921602	4.211309111	4.579315755	4.74137733	4.362331506	4.903786398	4.86414234	4.621133363	4.933166039	3.816164544	4.108355246	4.31060895	5.063738475	4.273299828	4.437745172	4.018318574	5.106133011	4.666233517	4.686525406	4.221094762	5.357851424	4.498263461	5.348106511	5.265688861	4.603554019	4.445849921	5.247905258	4.301703681	4.063532493	4.353227017	4.733660451	4.446444036	4.614274852	3.682911234	3.910742102	3.99166001	4.77084296	5.419152804	4.516581759	4.90487973	3.943948645	5.783406979	4.438771589	4.666841753	3.448931125	4.97747504	5.113859778
AP5M1	6.738863876	6.609365677	6.341164702	6.743120078	6.572736304	6.783583456	6.713170993	6.580908203	6.587287856	6.829752687	6.847510356	6.867343752	6.635135883	6.583209672	6.856661273	6.581313162	6.829128167	6.795942676	6.828253484	6.545730148	6.714663965	6.940337272	6.554859637	6.678016335	6.701660732	7.092902954	6.610172537	6.625287634	6.557859248	6.956124929	6.786024169	6.795613056	6.63802888	6.706663637	6.835040285	6.678739219	6.683904567	6.777697174	6.703614889	6.577731619	6.671737183	6.659716299	6.61147348	6.61131894	6.617910165	6.749604408	6.57900318	6.720260371	6.932509118
AP5S1	5.132771975	5.079328549	5.570671702	5.354854145	5.387349764	5.286234958	5.340668035	5.056849158	5.221885776	5.489283266	4.880651464	5.200686165	5.452487692	5.278640057	4.896840886	5.423862408	5.561493272	5.324782335	5.349707101	5.388546911	5.76419315	5.734265144	5.464444667	5.762146562	5.356218724	5.102419089	5.432801798	5.354390479	5.465654531	5.751621759	5.541352842	5.196623953	5.144003033	5.528267328	5.201884874	4.988803022	5.446970747	5.195598386	4.961997902	5.30830322	5.863356866	5.46632202	4.992249457	5.63721782	5.083029302	5.208605398	5.575131808	5.520479521	5.53655904
AP5Z1	3.913233408	3.833060567	4.039786353	4.088406109	3.7594001	3.898666568	3.656238787	3.822013717	3.977105107	3.754068574	4.111582312	3.836332764	3.772376198	3.76508829	3.77590993	3.802616815	4.108022987	3.985360846	3.720677612	4.101694713	4.021552668	3.707159111	3.681557195	3.966431401	3.983237219	3.868575204	4.181181164	3.643909564	4.036881276	3.287672302	3.676527283	3.929343843	4.162547689	3.917348735	3.751765741	3.449392562	3.80744199	3.779254873	3.475235171	3.975825655	3.671147602	3.461991461	3.946216375	3.641224577	4.281038019	3.701339067	4.069445167	3.8273071	4.044114856
APAF1	7.115728692	6.883582086	7.072771067	6.408086952	6.744709804	6.56780996	6.74034003	6.863265283	6.743423662	6.243018447	6.836877502	6.801568764	6.856391054	6.391098267	6.646423505	6.551688394	6.479549461	6.305187333	6.695523213	6.730745645	6.980004055	7.202345997	6.592599456	6.337186782	6.636472051	6.946112638	6.890391262	7.010581771	7.13016394	6.451743588	6.605881919	6.545956151	6.669781145	6.516597363	7.019093253	6.454676374	6.506175016	6.387666823	6.714425005	6.504953537	7.023633016	6.553180261	7.352297854	6.533046754	6.715976071	6.775198713	6.436408263	6.940452919	6.367803013
APBA3	6.501000107	6.281400252	6.107963875	6.062504748	6.778769221	6.327051478	6.308234267	6.182424819	6.617224819	6.478970377	6.465097104	5.75081952	6.426894013	6.473517652	6.271344499	6.512981496	6.464112965	6.182376604	6.607501045	6.53338366	6.23179282	6.682292972	6.294996537	5.60501494	5.885478556	6.267813117	6.348507113	5.634794503	6.403062171	6.417619283	6.31142116	6.471926802	6.369734006	6.535116793	6.553628292	6.279874812	6.65155098	6.46986502	6.274733557	6.307633887	6.383664789	6.468964017	6.475492794	6.424002635	6.345075261	6.265196308	6.632670723	6.077738543	6.234062185
APBB1IP	9.707571185	9.722387152	10.10091798	9.295050196	10.05365276	9.499179786	9.438467249	9.594730113	10.11975513	9.561545956	9.745053285	9.107472633	9.780660851	9.537297286	9.29716787	9.543735482	9.454564626	8.950647032	9.588583543	9.686588215	9.58961501	9.777959248	9.731480044	9.541909765	9.753449021	10.29487885	9.227172569	9.744455217	9.641577093	9.279055723	9.720517771	9.585545807	9.104765399	9.153752641	9.194106878	9.154982584	9.159245748	9.232498551	9.191235429	9.567680743	9.545527362	9.499309256	9.953794426	9.94036659	9.785079737	9.54624583	9.416642129	9.222519651	9.141767435
APBB3	7.114024563	6.634496905	7.048914556	6.559516838	7.103622779	6.689219147	6.776766422	7.157849433	6.973020426	7.192007275	6.956929572	6.462907984	6.940052907	6.738265436	7.17638691	6.923316576	6.628344792	6.760134365	6.682852679	6.965755084	6.836495588	6.841750586	7.00951137	6.30400273	6.744271414	6.805317167	6.90298788	6.368882468	6.888339235	6.608201386	6.732898617	7.112778393	6.977434113	6.988631674	6.564351595	6.803712477	7.282155945	7.214092296	6.864083498	6.626304365	6.956115362	6.63144498	6.822334662	6.66691207	6.898306305	6.799298359	6.98627785	6.639246062	6.875310918
APEH	6.751093408	6.722286556	7.000851557	7.336740358	7.124786741	6.863634714	6.82932669	6.864976777	6.904513687	7.014780178	6.993939533	7.222432236	7.10334672	7.033500745	7.195080443	6.929951255	6.999373091	7.213103863	7.234623326	6.991822726	7.112249022	6.760593701	6.906790087	7.21274973	7.004589729	6.818953919	7.294194686	6.326008329	6.689337267	7.205129941	7.04796688	7.013714935	7.124307745	7.152438348	6.897589444	7.125124434	7.114094486	7.009808275	6.981003271	7.041635552	6.967266682	7.011134884	6.776338984	7.008838255	7.035463689	6.878121267	7.14814807	6.788889352	7.056799255
APEX1	6.617341083	6.923831602	6.314606754	6.912281618	6.508748356	7.042487061	6.69585435	6.589930288	6.71481229	6.664685256	6.703638703	6.887286162	6.979315458	6.880865683	6.537760787	6.931029558	6.961806826	6.889071574	6.989037821	6.892682024	6.735540239	6.501041111	6.885225589	6.991167323	6.881346323	6.314489569	6.82673664	6.61055117	6.77327844	7.089826507	6.91153304	6.644525111	7.030068812	6.924488978	6.90529917	7.04638073	7.103741414	7.073795444	6.744341829	6.736865929	6.664726546	6.907789896	6.361940065	6.647949181	6.67368613	6.726883926	7.119136338	7.036596226	6.935112962
APEX2	4.931800173	4.824757297	5.193212693	5.243599617	5.225484614	5.137716637	5.138006468	4.77368579	5.192560311	5.338555239	4.879195636	5.260441393	5.205162848	4.92158932	5.30759326	5.009241717	5.11184667	5.363922519	5.513417489	5.123770282	4.961224075	5.364561832	5.08616583	5.412580345	5.030036859	5.194280208	5.379926892	4.754628869	5.025413004	5.043861328	5.011419472	4.928941943	5.2786356	5.260758777	5.164550881	5.243379139	4.850772135	5.097764681	4.790368937	4.865449439	5.217860206	5.22295226	5.02978973	5.10441942	5.186321837	4.875114737	5.13583944	5.112146825	5.395468148
APH1A	6.287796063	5.994642942	6.132849928	6.404842639	6.37475669	6.634956219	6.13902754	6.011796286	6.000046738	6.22285958	6.036209115	6.585652971	6.196836998	6.1926528	6.016803755	6.245554294	6.46255234	6.168815765	6.382083206	6.250208494	6.345719393	5.920679057	6.228923553	6.198719092	6.431561279	6.545357264	6.120448679	6.095371676	6.055696287	6.008799134	6.0926819	6.273477159	6.01882748	6.15563827	6.370962173	6.188064187	6.32312641	6.128441233	6.144997031	6.255450775	6.076124102	6.158552063	6.193760135	6.548245716	6.110872672	6.181515971	6.218645589	6.059393565	6.360499797
APH1B	6.913406705	6.817178047	7.117241826	6.924709922	7.18494543	6.531930836	6.998734574	6.762777847	7.208110515	6.635388913	6.925733761	6.962101656	7.089175366	7.13946273	7.067562357	6.689592146	7.082330923	6.890094344	7.172055166	6.951640935	6.871431422	6.842539739	6.95525662	6.509946687	6.967667444	7.272021722	6.905052123	7.311645654	7.331564282	6.697527929	7.135693953	6.955674352	6.916646221	7.004011504	6.895348301	7.003808314	6.817834603	6.762744334	6.951562048	6.891933991	7.092943762	7.07860028	7.201610784	7.371167588	6.934322462	6.867456246	6.756386817	7.238898239	6.462338397
API5	6.275167633	6.190364382	6.473846945	6.823632782	6.172196937	6.782081998	6.489798113	6.096664116	6.082566378	6.514257619	6.590320982	6.623903792	6.342220228	6.403620962	6.658461407	6.507654277	6.47740001	6.580694935	6.439385309	6.398154558	6.83629541	6.34187629	6.431770743	6.966360322	6.443729732	6.388795163	6.19165835	6.013464375	6.322764781	6.729037551	6.501246412	6.43455576	6.630833589	6.351719628	6.331858568	6.531034006	6.677333767	6.613019655	6.402347074	6.385197228	6.377657501	6.568956102	6.573523123	6.071630829	6.502727777	6.21254328	6.612310194	6.416747789	6.831117851
APIP	5.813540977	6.206699271	5.791431377	6.48654024	5.899337927	5.751415048	6.296446031	6.297133671	6.219682766	6.265446178	5.832620964	6.505191885	6.31377762	6.169009847	6.3963742	6.085324964	6.243150438	6.412029655	6.372191079	5.900029171	6.188268021	6.32184908	6.067712727	6.494427154	6.046924925	6.181533208	6.423931017	6.461532371	6.443078385	6.259857991	6.337847039	6.265978571	6.226244632	6.172520941	6.281405921	6.345995761	6.234990373	6.226614549	6.156845514	6.447743445	6.097301147	6.558930473	6.387384567	5.848940373	5.797076967	6.323431917	6.351991971	6.515399954	6.456557004
APLP2	5.266681021	5.524185704	5.473915981	5.609094998	5.293150456	5.416868984	4.961917979	5.332125846	5.270539882	5.23461706	5.046604452	5.519122799	5.112935616	5.159473064	5.076292858	5.666839746	4.892030622	5.365329113	5.263249672	5.121265094	5.51561462	4.555512222	5.589109079	4.893717101	5.77824583	5.196744505	5.440992757	5.151513895	4.787638816	4.759349004	4.648184343	5.5335474	5.026333221	5.02393453	4.958272906	4.806068515	5.231667397	5.177599182	4.581957213	5.432507024	4.984463847	4.923272644	5.539714346	5.060876218	5.333296446	5.048789155	5.201953153	4.751960584	5.322876896
APMAP	8.110561973	8.045757157	8.39594718	8.040605658	8.473756131	7.994847904	8.162236331	8.130138195	8.361409429	7.767281008	8.193584714	7.310868736	7.761670719	8.352746545	8.103409943	7.917399533	7.650855386	7.918124312	7.637057805	7.814774777	7.845713628	7.751046169	8.231584274	7.971789228	8.125059924	8.859553998	7.72631395	8.332717278	8.308798698	7.633270926	8.189920523	7.982832931	7.623677376	7.901630315	8.092274934	7.738877385	7.700852124	7.399466001	7.9247496	8.195204993	8.641360892	7.845683278	8.079575267	8.42696902	7.965493564	8.170359346	7.485450595	7.246662129	7.619336943
APOBEC3C	5.007881212	5.182907939	5.299480657	5.499501132	5.181810232	5.182428989	5.122566441	5.16918739	5.118801259	5.399774143	5.060474625	5.29073362	5.225173505	5.284430222	4.790831492	5.272930515	5.266970892	5.332977593	5.661422656	5.19498763	5.004067536	5.358391169	5.260189076	5.511865652	5.016397075	4.97084152	5.041669966	5.377504331	5.104577821	5.225678973	5.283792108	4.761540898	4.841501889	5.271499429	5.268258253	5.180194901	5.18863099	4.827682245	4.826050987	4.911755967	5.431825402	5.444205316	5.405800436	5.235801083	5.259746204	5.154965769	5.159185151	4.990249411	5.491872619
APOBEC3D	6.109289679	6.756265763	6.270663901	6.820699696	6.575354347	6.716539619	6.540579643	6.471428427	6.255575341	6.650442667	6.509798636	6.617295121	7.124802258	6.328873957	5.885777441	7.008177515	6.583136173	6.683985789	6.548579794	6.330770033	6.033805689	6.710940174	6.760201483	6.775314089	6.770257886	6.568146829	6.814863563	6.605221047	6.571710062	6.721616393	6.839155171	6.174994707	6.421323403	6.570653266	6.520807262	6.392156095	6.11952993	6.171345414	6.246636837	6.592063959	6.648486284	7.02013431	6.804341386	6.665690287	6.447208638	6.622809866	6.213355031	6.949475057	6.798652911
APOBEC3F	5.641713738	6.12180708	5.585488551	6.00340612	5.859251562	5.921369919	5.891094588	5.933833529	5.818078165	5.90572613	5.582464517	6.102216375	6.01008612	5.876508449	6.075844087	5.980177001	6.025538239	6.159570993	6.116887229	5.959842296	5.945695429	6.224115058	5.98563038	5.884939607	5.775657535	5.801007067	5.848226812	6.052524426	5.832926034	5.947422408	5.8438133	5.414901137	6.070213072	5.998468964	6.074179929	6.260561466	5.889764776	5.929417553	5.746252095	5.319168989	5.83961608	6.05556415	5.848561817	6.073800902	5.73518386	5.84227465	6.449893626	6.11875131	6.029064649
APOBEC3G	6.992714629	8.04057952	7.577048811	8.123912715	7.579062241	7.972299731	7.499660744	7.698016939	7.596164534	7.950358738	8.156003908	7.889216837	8.003783727	7.935267792	8.122131073	8.151326752	8.058248582	8.017936757	8.518364512	7.674590693	7.758035271	8.397253997	7.720406849	7.284842644	7.514072059	7.716621775	7.650818526	7.982090645	7.772422993	8.195158538	8.165103251	7.284816978	8.067059308	7.963813926	8.072289588	8.170909524	7.614044323	7.45168581	7.394634004	7.364756074	7.583030928	7.800570621	7.707710045	8.019237964	7.874410818	7.97549001	8.00605236	7.808884008	8.247387179
APOBEC3H	4.321504525	4.82589301	4.986951236	4.803673581	4.805260632	5.193512634	4.850199956	4.892821368	4.487766593	5.009522386	5.086977199	4.902771009	5.238901793	4.537974996	5.224145642	5.022870433	4.996792872	4.697596689	4.917502953	5.025210305	4.890702829	5.688045399	4.949918935	4.029600935	4.837421632	4.717287718	4.984542624	4.861724502	5.0124438	4.940906074	5.11864547	4.500352893	5.278710625	5.120616366	5.226541016	4.872593884	4.774427635	4.833335944	4.948854727	4.414242796	5.055690748	5.177289559	5.08486446	5.564630921	4.901422151	5.390855692	4.407447421	4.67811994	5.359463137
APOBR	7.153623902	6.970909574	7.322263922	6.537407094	7.118191933	6.632014423	6.844774438	6.947724041	6.922200435	6.991377417	6.925561653	6.558145851	6.669468271	7.109156169	6.777839003	6.998378338	6.827273686	6.297566281	6.912515726	6.742844414	6.995608948	6.864373131	6.774183828	6.258908253	6.821167248	7.058835461	6.700072419	7.156734863	7.158446699	6.304251341	6.582985274	6.560145027	6.448125422	6.456456175	6.676037836	6.69728716	6.484847151	6.29711269	6.198508245	7.185304695	6.931679318	6.651467065	7.151166524	7.206991008	6.614845819	6.704978194	6.478042917	6.33261382	6.545273399
APOL2	5.946794302	6.535820453	6.221444995	5.797692212	5.965306444	5.992821936	5.8908304	6.148357713	6.097623224	6.144668059	6.113262637	6.224126441	6.026784935	6.175762835	6.204270802	6.083052122	6.192143122	5.779234326	6.598600282	5.88033527	5.843925994	6.336650971	6.496680675	5.711212078	6.151315909	6.480842395	5.91565771	6.583461853	5.888651589	5.869647474	5.75261407	5.717870531	5.978036268	6.351575079	6.151763701	5.848058164	5.940003802	5.540277921	5.376678009	6.198298394	6.254797003	5.713698351	5.697798795	6.314808589	5.993473749	6.066981726	6.242540493	6.177733324	5.877688846
APOL3	6.759364877	7.369693653	6.954329283	7.499762827	6.832441616	7.645762699	7.062392708	7.165527203	6.556154086	7.318066289	7.118662382	7.72375151	7.20704384	7.18052992	7.111731665	7.472955051	7.405760945	7.163252199	8.194502837	6.968880459	7.023435114	7.158738482	7.468462709	7.411233548	7.342830943	7.259927556	7.124542787	7.097792926	6.701033982	7.128297214	6.950663233	7.166285132	7.497642955	7.67476641	7.195472444	7.357729356	7.584272434	7.448093394	6.995237933	7.142510102	7.226005755	7.26056592	6.923999848	7.468504577	7.49171661	7.051675702	7.471685711	7.263780789	7.273851242
APOO	5.15828511	5.678470159	5.428316574	5.548472504	5.481885237	5.796930218	5.673822532	5.32315273	5.622625986	5.376446729	5.418748498	5.43933079	5.592735779	5.768164605	5.547949188	5.664233215	5.590495553	5.222880862	5.685438312	5.805133956	5.415856495	5.666932221	5.327314174	5.205475967	5.524281695	5.570086777	5.426444287	6.071548044	5.643139421	5.517098639	5.782947862	5.626602248	5.614513215	5.394189373	5.998014019	5.763952792	5.717079257	5.532439613	5.69231992	5.833283116	5.478984636	5.807516192	5.448572677	5.486665912	5.350053923	5.821713233	5.578005692	5.974858646	5.325419374
APOPT1	9.397400993	9.053085102	9.888727205	9.726581303	9.442286718	8.858886088	9.292961685	9.585504682	8.777603796	9.576678827	9.325385014	9.324585568	9.141754566	9.154355901	9.649552439	9.632106827	9.332413437	9.821960104	9.04431732	8.98547707	10.10534521	8.893184064	9.530475704	10.0279765	9.690333097	9.242510374	9.552198114	9.154777419	9.274054533	9.280570772	9.564313309	9.175280206	9.190229446	8.944470248	9.022723444	8.992076807	9.163210626	9.211640188	9.382129807	9.192457024	9.275826963	9.676421614	9.45149349	9.034348283	9.281694226	9.002791171	9.297503811	9.483628677	9.666846437
APP	4.675844196	4.869011831	5.035153795	5.196282357	4.687263057	5.241509228	4.652460844	4.771976351	4.618519149	4.521470032	4.804549523	5.309368177	4.477796193	5.411425322	4.853809384	4.986416068	5.084578168	4.859198732	4.555138913	4.834464253	4.727016121	4.315402392	4.863005265	5.19058146	4.925688285	4.914295587	5.127861875	4.874850154	5.016836628	5.05781961	4.176353248	4.924663345	4.838862601	5.242395063	5.119365753	5.026161349	4.836664766	4.975968306	4.78849004	5.158026837	5.010904477	4.707591631	4.636194477	5.066745253	4.583349098	4.56239768	5.373003092	4.80103169	4.953071485
APPBP2	6.991231533	6.639289274	6.811485016	6.921769848	6.732657664	7.165727207	6.931587446	6.891071805	6.618612994	7.011464412	7.046311879	7.023167107	6.875026735	6.867989167	7.280991599	6.742493963	6.806145131	6.8862288	6.898383817	7.049013797	6.929488022	6.694771448	6.978070443	7.032980453	6.933703013	6.717798979	7.019121009	6.564888502	6.576004013	6.922920468	6.926993699	7.029783003	7.106991025	6.654595011	7.115339944	6.876492212	6.937069898	7.042907449	7.261024602	6.89667438	6.70004116	7.012356162	6.958791618	6.580827602	6.918524187	7.004168088	6.960314895	7.211041327	6.823972793
APPL1	5.628897944	5.909238746	5.497042139	6.038334605	5.387543693	5.958674285	5.646239328	5.569439635	5.792510538	5.679352337	5.760090578	5.964814974	6.003041579	5.523928617	5.790273782	5.881241817	5.968756836	6.083805855	5.396911344	5.987547149	6.05761101	5.796019121	5.803281598	6.016050646	6.022539904	6.019655478	5.586524641	5.791197843	5.859270035	5.345758933	6.055289462	5.899557249	5.670006088	5.926776696	6.291286864	5.930687603	5.912978481	6.131625236	6.079124138	5.605610495	5.832801738	6.042823651	5.867739562	5.863214618	6.288137413	5.67436575	5.689359608	6.088180082	6.011581624
APPL2	6.27003295	5.812242574	6.488043491	5.910083484	6.135067279	6.113039563	6.152552328	6.088771219	6.47908941	6.339677207	6.135125397	5.524394882	6.060982961	6.021918948	6.646480766	6.218110415	5.908179365	5.991406383	5.939776645	6.040622938	6.613432752	6.14944305	6.486630382	6.036931526	6.124401005	6.247546237	6.311073791	5.875551572	6.359728328	5.841937832	6.179454969	6.392215276	5.917280928	5.75855878	6.053926609	5.966788592	5.989796711	6.158592224	5.980406999	6.110261194	6.242850203	6.055171405	6.432957857	5.760835016	6.596972434	6.019103562	6.182528918	5.813194355	5.834185998
APRT	6.381520507	6.417087182	5.99761243	6.527860297	6.017733589	6.802660189	6.168618267	6.357874793	6.24148225	6.271679599	6.398790005	6.702562612	6.551474343	6.52095943	6.118562946	6.577995725	6.409404672	6.630140885	6.328822228	6.212907835	5.91936466	6.122959388	6.297045373	6.599416874	6.390093281	5.948156814	6.320925726	6.17889742	6.126117919	6.416111735	6.269269643	6.273482789	6.401022579	6.397921911	6.353855489	6.592876172	6.699523963	6.552457016	6.196171071	6.491224877	6.389300508	6.634693134	6.311751831	6.721006833	5.911362052	6.705211275	6.265113977	6.713011443	6.263445277
APTX	5.663507108	6.041976269	5.747653272	6.250870675	5.854153758	6.057563612	6.005041068	5.886163317	5.843188419	6.147704917	5.985044056	6.143101558	6.239317081	6.065093763	6.157233422	5.906135226	6.121875805	6.334797181	6.03132472	5.966901717	6.095903207	6.304188639	6.133924439	6.162830416	6.077182565	6.114197572	6.044271049	5.879747679	5.968299772	5.944037305	5.755815862	5.899637777	6.180341937	6.054414247	5.907952399	6.160231728	5.987151464	6.039236132	6.066180547	6.126150962	6.085334067	6.172806605	5.707026204	5.895760292	5.980535122	5.963629492	6.204393723	6.146552287	6.15419986
AQP10	5.830631747	5.18620123	6.306719621	6.534581713	6.313484032	4.505310492	6.78048972	5.341737992	4.938016214	6.023486402	6.642122447	5.014775698	5.146969395	5.483024232	5.312877716	5.983641716	6.286805319	5.026426052	4.798445854	5.735970073	5.330657745	5.436957072	6.387379736	6.022127044	5.68738894	5.353200965	6.15809619	6.697619983	5.90355141	6.860167293	5.480879839	5.951327438	6.500190925	6.426284564	4.582205331	4.3371726	5.398345063	5.668920776	4.85786534	5.596322338	6.800845054	5.552576191	4.567626014	6.081298159	5.564514547	6.938638697	6.410871467	4.876952412	5.382737411
AQP3	4.7281925	4.93577941	4.391522327	4.571895184	4.676059957	4.550054161	3.99405851	4.789576068	4.820499774	4.966102621	4.889577598	4.537484314	4.983806291	4.53197334	4.186737442	4.707120469	4.705143431	4.644862858	4.931920801	4.627486302	4.251337625	4.614039996	4.539198433	4.818101652	4.451503717	4.868954659	4.687606758	4.528182945	4.698824125	4.759890673	5.088971085	4.692507042	4.340826873	4.389174476	5.143602565	4.83745908	5.263708899	4.998404726	5.001242075	5.162289463	4.513554418	4.475732845	4.496446908	4.588831651	4.543950855	5.027513972	4.424498977	5.220614839	4.568964398
AQP9	12.59273121	12.31367648	12.82033176	11.80292233	12.7806199	11.94902754	12.36728681	12.43587567	13.07333856	12.34332525	12.72267549	10.99781304	12.19564685	12.49252848	12.59378261	11.67790312	11.99461228	11.62186883	12.45769866	12.35927564	12.75848109	12.64846766	12.19562022	11.69191275	12.23678092	12.89660979	12.05509339	12.13929995	12.41330784	12.03911669	12.39862007	12.49223183	12.01602074	12.28327212	12.46027805	12.03104417	12.00612272	12.17970392	12.24405776	12.08480073	12.22934146	12.38220934	12.44958041	12.70849132	12.46516954	11.86928706	12.28952251	11.62235361	12.05792577
AQR	6.399551349	6.516928592	6.377311472	6.281949112	6.62238881	6.345730052	6.175453595	6.264133012	6.070555594	6.246821287	6.235024141	6.441897493	6.486362989	6.519800712	5.995517619	6.316350896	6.17260895	6.493560084	6.479571324	6.489953522	6.087674755	6.359396344	6.360897221	6.069437066	6.539779013	6.278723322	6.448004905	5.864481475	6.428308489	6.357811562	6.073637082	6.327133083	6.368390716	6.125105327	6.27072888	6.231782572	6.541852573	6.431293738	6.181813259	6.347946113	6.168037909	5.90464385	6.468222772	6.265865454	6.595265651	6.24148734	6.348300102	6.26758681	6.143600965
ARAF	7.226247568	7.227174216	7.48659792	7.251334457	7.549305224	7.424059138	7.183247916	7.412396112	7.78932863	7.389368593	7.628659061	7.38138721	7.555917847	7.34435721	7.235801173	7.270275049	7.021824875	7.195029905	7.004139291	7.184163597	7.085996274	7.282522756	7.103594818	6.711478986	7.215163213	7.154259385	7.46940129	6.473755671	7.02134107	6.911554256	6.829422885	7.447976012	7.385983701	7.399936602	7.308981219	7.325021426	7.345981702	7.400598693	7.290305117	7.175553563	7.124604388	7.272685667	7.234517243	7.23101025	7.501575377	7.052131932	7.669379091	7.197210064	7.334363533
ARAP1	7.34331298	6.923640771	7.251654734	6.793051177	6.94106467	6.610459113	6.717815707	6.97954244	7.008183221	6.799352925	6.778716075	6.654413889	6.745350212	6.827016608	6.85232483	6.559689079	6.683239348	6.460609939	6.840341402	6.916382979	7.100843059	6.811758695	7.112798393	6.629717122	6.915612591	7.161141836	6.963064507	6.516900387	6.837490713	6.49394035	6.421941	6.961041997	6.435194692	6.695317349	6.676578586	6.630209215	6.658238896	6.516278946	6.650077681	6.596998384	6.895396649	6.713827835	7.042340327	6.966801846	6.756215014	6.837581854	6.699303422	6.62565575	6.744909441
ARAP2	4.89883245	5.056226536	5.658064462	5.351042027	5.14087892	5.116066511	5.094656862	5.18605041	4.94955291	5.108480094	5.094416529	4.911276444	4.937783067	5.178833587	5.22649371	5.253222355	4.870409126	5.181535926	5.070454961	4.901764514	5.377383286	5.359500506	5.216432722	4.798971351	5.037012875	5.326594271	4.9058836	4.863065272	5.288777151	5.227664426	4.928079125	5.145839087	5.13550935	5.485550266	5.21482642	5.182822516	5.252623987	5.104864064	5.070068844	5.002020277	5.003585456	4.782448459	5.190158851	4.649918526	5.26957065	5.193450157	5.262846545	4.887502177	5.604605817
ARAP3	8.111877113	7.971976858	8.621860199	7.604041149	8.285368779	7.58398338	8.086911181	7.687459776	8.491813629	7.633135301	8.322262453	6.89456383	7.550098944	7.993582889	8.399934365	7.62379673	7.960905029	7.308651491	6.88457871	8.064542176	8.386200972	7.444422901	7.851819343	7.56297471	7.850841619	8.018233426	7.871139895	7.851648975	8.104261815	7.606841449	7.518314633	7.741202023	7.679880657	7.691054324	7.99167137	7.607840121	7.562483665	7.473382223	7.981654033	7.7084151	8.069212986	7.452500753	8.433428784	7.369340738	8.029838786	7.870500073	7.885876757	7.341483511	7.790849314
ARCN1	7.357893909	7.779996582	7.732589847	7.631296345	7.720928868	7.913475212	7.682379892	7.441765575	7.545385184	7.717220108	7.618832992	7.648669098	7.885773397	7.711673017	7.245040238	7.823485783	7.684685643	7.629842528	7.812869444	7.406072674	7.710254226	7.843732366	7.723762761	7.451692374	7.633692049	7.805412849	7.747050091	7.403508224	7.467467976	7.457731946	7.787078026	7.77106897	7.606220896	7.653266698	7.735258367	7.646056373	7.723320769	7.770861497	7.50951156	7.613119588	7.417273973	7.545769934	7.628295724	7.455645521	7.967529805	7.514974986	7.783468603	7.789875946	7.752929746
ARF1	7.440267327	7.49073783	7.252753124	7.275606297	7.753284207	7.621143988	7.367116051	7.397966807	7.58960697	7.292311162	7.446591399	7.401981077	7.405346716	7.693645109	7.320665621	7.473257799	7.309873104	7.147832291	7.509246676	7.632707566	7.322662753	7.264545209	7.397879974	6.901470023	7.331926225	7.320885337	7.59574364	6.950354931	7.391025677	7.22915252	7.215896569	7.513566765	7.351805282	7.3784655	7.490331509	7.352115445	7.404691926	7.365979836	7.249709608	7.505792936	7.445765863	7.305117289	7.441668592	7.272148074	7.473385382	7.294680172	7.551869326	7.141316289	7.203469991
ARF3	5.903460044	5.936808292	6.327924176	6.319560567	6.069002917	6.100164318	5.990089217	5.802363675	6.317957964	5.760871248	5.798547415	6.065958542	5.890740684	6.076907451	6.008645336	6.138425738	6.059833613	6.001174333	5.661874928	5.942748357	6.518422514	5.403471395	5.841917469	6.091303517	6.008541235	5.924368423	6.02234646	5.997797541	5.992693726	5.572232909	5.600105703	6.044363013	5.928225892	6.062745672	5.764494038	5.762934391	5.665774429	5.716887378	5.495748788	6.059044578	5.903809245	5.460915682	6.395349261	6.078659891	6.009402971	5.766131615	6.509033804	5.77044114	5.676318787
ARF4	7.714248666	7.773796664	7.770432355	7.445583914	7.87385066	7.574626387	7.761115443	7.747200438	7.80583197	7.451614082	7.691383452	7.857419952	7.786345232	7.772328904	7.507512252	7.722111382	7.575161045	7.568188436	7.898324521	7.65894502	7.42222548	7.729434197	7.651497284	7.496459041	7.524999271	7.647110079	7.776980694	8.202338332	7.832353619	7.756168588	7.889559076	7.538734511	7.720585098	7.694809597	7.746952724	7.651746976	7.523079402	7.476727295	7.493040438	7.716252351	7.703526364	7.64658151	7.529558403	7.694952245	7.698945259	7.422820405	7.69327205	7.625842933	7.807840786
ARF5	7.8423979	7.743533339	7.673470775	7.51980115	7.794684677	7.881898156	7.787541453	7.579326179	8.047590237	7.64089649	7.681618545	7.705710197	7.41293716	7.991139218	7.758206339	7.819996763	7.632656772	7.188452696	7.930942411	7.950386141	7.371709038	7.528318586	7.506646381	7.443019727	7.598474756	7.488484679	7.786768828	7.809929782	7.775408765	7.710244015	7.570332889	7.86100203	7.465541273	7.665260219	7.558192187	7.386166086	7.592014859	7.564860462	7.545698887	7.914656024	7.898404956	7.660389172	7.784521414	7.979030075	7.5860615	7.631869407	7.358847516	7.6257664	7.780697029
ARFGAP1	4.59871665	4.652827347	4.838593064	5.455941814	5.021130175	4.895693705	4.565451084	4.767601512	4.816425575	4.793937513	4.680657718	4.893691023	4.949078742	4.881303788	4.837377541	4.895232026	4.745411468	5.169080816	4.900038726	4.55039961	4.87269779	4.373551127	5.271216254	4.508220763	5.072777897	5.261560844	5.098107109	3.937102289	4.449976441	4.794754835	4.579095122	4.862333743	4.827601379	4.89601927	4.647716618	4.761777453	4.999697854	4.847514845	4.704941261	4.701089092	4.91112403	4.511768964	4.424876474	4.736159263	5.290608143	4.996850361	4.737307843	4.907920338	4.768340253
ARFGAP2	6.993091035	6.654886136	6.744408763	6.866283809	7.040447831	6.821758684	6.761365047	6.753087959	7.056923516	6.996605246	6.906117459	6.788843119	6.911894026	6.950818033	6.809777821	6.779513009	6.814998223	7.068492264	6.936559945	6.806770721	6.33740937	6.82895166	6.820015431	6.401044204	6.612162038	6.719509882	7.01663365	6.231397613	6.659167151	6.641604377	6.832919733	6.892110058	6.890907966	6.877025504	6.982042168	7.002647836	6.889718849	7.029887252	6.676432554	6.665132813	6.928768888	6.664540276	6.729589772	6.871281758	7.018631493	6.458271013	7.069752202	6.677752365	6.619377814
ARFGAP3	7.012302901	6.804200478	6.673737722	6.495868971	7.29847936	6.820940074	6.689208158	6.816657432	7.173776475	6.618536252	6.626417206	6.612538833	6.569240696	6.859834516	6.514042548	6.79483705	6.660856341	6.62868092	6.737671725	6.811390493	6.815929411	6.65544521	6.708841643	6.385091309	6.731570273	7.044395947	6.652201528	6.743946798	6.964750931	6.525788243	6.984124747	6.838351723	6.725647975	6.674362601	6.821195563	6.789820079	6.770062399	6.670516386	6.967086942	6.805762516	6.626710021	6.461635366	6.846343744	6.826615086	6.746640723	6.921250707	6.689723907	6.713952118	6.771247488
ARFGEF1	7.133237193	6.813458194	7.214873279	7.177001235	7.139635802	7.073706821	6.812807151	6.967366159	6.991873864	7.030261037	7.179710305	6.924641796	6.901110395	6.840099456	6.79400516	6.923175301	7.088045447	6.909266967	6.870923396	6.678133349	7.131430231	7.160538047	7.178940671	6.912412356	6.949251921	7.229541911	7.086156021	6.653162517	7.387667943	6.920555872	6.881461081	7.036953624	6.853680246	6.770416991	6.913981761	7.100042049	6.931674854	7.05591602	6.872831734	7.155223446	6.929804119	6.691060369	7.293550517	6.655665887	7.257379768	6.785905513	7.133793092	6.663318928	6.895905139
ARFIP1	7.605874002	7.483495138	7.771568427	7.398495573	7.762918498	7.582753538	7.072015803	7.335104637	7.94157297	7.762890656	7.570961509	7.399945046	7.254192131	7.642719678	7.312335018	7.02236358	7.748006181	7.326010752	7.891878018	7.634012722	7.768475083	7.675167733	7.331394038	6.963743751	7.409575289	7.198140224	7.040385513	7.631498293	7.800599478	7.326949996	7.170690048	7.291738436	7.330135686	7.535767411	7.233792719	7.488082578	7.361232709	7.363940331	7.312786398	7.554862922	7.645753558	7.443159522	7.674020415	7.017823474	7.695926929	6.917163005	7.445450293	7.587293009	7.314845175
ARG1	7.210061457	6.578564197	7.845975804	7.127030268	6.424620684	6.315985799	7.490952274	7.343699835	5.434942481	7.206375916	8.836447739	5.358212746	6.956233823	5.778778885	7.730570432	6.348389169	6.71815507	5.786558483	6.172776167	7.612482967	5.529183827	6.323500537	6.744502037	6.206690542	6.675837789	9.346635888	5.856172605	8.304410684	7.768649684	6.035594165	7.053408159	6.755162472	5.824905346	6.823884292	6.932744136	5.524281496	5.914577227	6.069435741	7.192694882	6.968285511	8.02512848	7.624468194	5.006458815	7.839290812	6.379311349	7.744535438	5.508362304	5.88416554	5.853190833
ARGLU1	9.715234873	9.80048046	9.959445446	9.78316918	9.567091106	10.03266904	9.819929413	9.875079404	9.491970296	9.946031673	9.777805522	9.991161896	9.731576623	9.844320772	10.20682678	9.99436727	9.954771587	10.06973637	9.791494369	9.670669019	9.927762324	9.886902792	9.642049978	9.736594075	9.740417496	9.688587066	9.839619246	9.660184074	9.635382154	9.853824552	9.822217688	9.879038189	10.04662842	9.818687715	9.795239022	10.04552317	9.887565175	10.17817318	9.876747028	9.756434766	9.419822367	9.21998407	9.636684999	9.620456257	9.97218692	9.917923724	10.17932125	9.826910101	10.10924009
ARHGAP1	7.5434461	7.516008819	7.8944349	7.416248666	7.837423473	7.599650413	7.744679504	7.430447604	7.838511864	7.620921992	7.619620637	7.421357259	7.507360877	7.783895765	7.551970428	7.658282956	7.639511156	7.533880715	7.651823785	7.56667758	7.455790956	7.422059444	7.633478102	7.281703273	7.504626997	7.467917746	7.486349557	7.368538942	7.631046828	7.452194017	7.497151483	7.54084944	7.499648388	7.527169246	7.439237375	7.367577125	7.499369612	7.493846636	7.444777678	7.553367154	7.858480045	7.531934168	7.646182584	7.588926872	7.616779718	7.377391922	7.640720121	7.28102931	7.327924353
ARHGAP10	4.485129736	4.559360705	4.413130888	4.484660062	4.106942697	3.947625969	4.366305797	4.091434879	4.034772302	4.583180081	4.350314077	4.337393126	4.079236637	4.276477104	4.31106687	4.243416873	4.73879533	4.43600024	4.50466476	4.239447859	4.120327531	4.552155058	3.778280712	4.628312742	4.305969877	3.996817907	3.848934624	4.0224258	4.310101509	4.583574224	4.352397706	4.233657872	3.919157673	4.736617848	4.501469412	4.611068355	4.591132597	4.597656868	4.868508127	3.59147297	4.408788162	4.149632235	4.502937901	3.940049668	5.360401495	4.452584772	4.345685651	4.59250229	4.006533789
ARHGAP12	5.341587162	5.414098359	5.35645821	5.570777585	5.229989907	5.312437274	5.594523847	5.042061879	5.333302656	5.440926254	5.411721654	5.26733907	5.414229113	5.459906558	5.501555716	5.401296365	5.537503866	5.343863173	5.711272463	5.533729952	5.324472935	5.557114073	5.557852233	5.410621564	4.582583763	5.343803696	5.323210176	5.106149616	5.474012539	5.491758554	5.280542358	5.74501711	5.454614386	5.257204944	5.506105361	5.651230942	5.546932283	5.668673936	5.50043512	5.689487327	4.925056427	5.419751701	5.347178367	4.931478276	5.317309357	5.357674394	5.625164941	5.587612475	5.699660677
ARHGAP15	10.61081312	10.52482497	10.59927091	10.14606407	10.56169729	10.40133754	10.83699885	10.6229542	10.89461397	10.53874674	10.59402826	9.918866431	10.59755303	10.54285734	10.48907078	10.12360172	10.47762659	10.14085427	10.85665815	10.50534232	10.55606649	10.44517644	10.39243449	10.54103458	10.73656051	10.56794614	10.08609799	10.81001486	10.78664151	10.699498	10.65168797	10.59198213	10.54584288	10.47434656	10.64699104	10.47085994	10.63116788	10.5395642	10.72117071	10.67426465	10.45306349	10.81961148	10.19467408	10.54834633	10.77171795	10.3084444	10.60399364	10.35238643	10.4283866
ARHGAP17	6.644086947	6.66009154	6.483520571	6.65685916	6.508714716	6.65637288	6.335841444	6.213532989	6.616357721	6.606351123	6.423272379	6.983005137	6.52940209	6.51845858	6.409505945	6.864978094	6.759149081	6.623644543	6.920066997	6.399495032	6.469529949	6.557816527	6.603904472	6.533410355	6.820239883	6.673930651	6.794851408	6.096206471	6.161846146	6.507442376	6.495237218	6.666594716	6.662505917	6.796365397	6.524004027	6.546084098	6.80818201	6.790272897	6.360638953	6.170123492	6.362356394	6.415781871	6.491523466	6.395733206	6.755244105	6.419580247	7.003441358	6.507207342	6.788960362
ARHGAP19	5.953857192	5.762642366	6.371346438	5.887370512	6.122244182	5.916453766	5.870548912	6.033085772	6.0294165	5.752288658	5.949375334	5.801830329	5.928661604	6.066186363	5.978358224	6.054520256	5.721668762	5.874707774	5.570041155	6.132049704	6.1072176	5.745306683	5.923436224	5.523239221	5.821018156	6.005704378	5.974637618	5.886924258	6.149927534	5.496147361	6.025162747	6.142922263	5.724720215	5.767957631	6.163814013	5.850668447	5.934911678	5.865313747	5.884892264	6.015600867	5.645964457	5.735188141	6.259882037	5.908843896	5.888060803	5.978221806	6.030073838	5.765699577	5.840956126
ARHGAP21	6.62342601	6.199109056	6.90904391	6.992990961	6.142963909	6.57199693	7.251229324	6.30598802	6.15375388	6.381693872	6.918048879	6.540093895	6.26070392	6.506143303	6.641779714	6.610302102	6.560317856	6.707539774	6.006716006	6.086933024	6.761361451	6.106173297	6.576534911	7.038740963	6.651628614	6.385063066	6.673476302	6.606208817	6.542021714	6.892674156	6.362091993	6.432273872	6.416190871	7.062046968	6.00130833	6.756706848	6.459615798	6.452213378	6.717895061	5.931054091	6.130476859	6.479888377	6.804378946	6.337076396	6.896050738	6.427298083	7.059399358	6.42298904	6.791979773
ARHGAP24	5.408059478	5.167703847	5.264702175	5.372221784	5.471808332	5.578879509	5.634932205	5.307916598	5.273484095	5.191147471	4.816919782	5.469619847	5.016153482	5.367072588	5.672184859	5.286120659	5.263648448	5.195997586	5.17600181	5.444773545	5.705921323	4.914274138	5.617611714	5.59470682	5.635073137	5.6038126	5.42427863	5.579663427	5.355837913	5.481230895	5.229913528	5.437184232	5.062918589	4.940689727	5.125232917	4.916058884	5.326574327	5.281538818	5.555674583	5.322826769	5.586033366	5.291880378	5.141843	5.485388083	4.962808163	5.336152144	5.217380985	4.833647582	5.639550896
ARHGAP25	9.881868687	9.726064797	10.34063864	9.693377718	10.02398949	9.597881083	10.06203056	9.912947747	10.06189356	9.909300425	9.902234063	9.301734604	9.801098672	9.912181051	10.05307859	9.687758218	9.645297577	9.488717882	9.784877643	9.74398968	10.3191765	10.02399803	9.831555563	9.523740783	9.819569004	9.901164351	9.87377612	9.530397675	10.01516546	9.601813903	9.857760901	9.682807386	9.641032709	9.622177209	9.787103108	9.625535742	9.540662738	9.443044655	9.617965997	9.819820342	9.48208281	9.702856455	10.01474282	9.689257896	10.05457153	9.574429731	9.927268898	9.678179265	9.759869416
ARHGAP26	4.774687597	4.407511017	4.467800365	4.583217691	4.553994926	4.175040613	4.108169709	4.180504216	4.576990508	4.347656074	4.660697326	4.377534536	4.193280485	4.248948487	4.313215266	4.196574458	4.034669407	4.261099251	4.642431513	4.407843071	4.428461736	3.907721622	4.404364331	4.524167332	4.097879475	4.559902828	4.572338948	4.471247251	3.904193026	4.219065547	4.411362241	4.225079174	4.381423753	4.353890315	3.81476878	3.369844983	3.756341481	3.661684614	4.153663018	4.128153949	3.820991728	4.21228178	4.779484322	4.45997277	4.20458952	4.420958433	4.67083393	3.721342204	4.170370909
ARHGAP27	6.354894273	5.942969419	6.09959199	5.92338197	6.374526874	5.856501829	6.322447047	6.062956718	6.496149923	6.272092069	6.046239648	5.713252411	5.940038475	6.111601179	6.425974659	5.846195182	5.98495861	5.878243443	5.749282438	6.168191149	6.257821496	5.790617285	6.377408313	5.31272508	6.348722027	6.258706843	6.540939148	5.909777735	6.43512106	5.714463032	5.872107973	6.538665031	5.805856259	6.135032635	6.147942252	5.72221184	6.029401761	5.920833128	5.955052061	6.219284981	5.945931396	5.873519649	6.293227076	6.444547788	6.024124795	6.078194065	6.209270934	5.879566625	5.974929847
ARHGAP30	7.254397551	7.315172983	7.188436658	7.054078617	7.411640708	7.450103487	7.156017352	7.161626155	7.405238462	7.133246065	7.219217407	7.244131141	7.213376315	7.219610495	7.282912714	7.145565915	7.135186606	7.022145604	7.048901713	7.154584781	7.21697988	7.230820394	7.186668504	6.791926733	6.898465546	7.025520659	7.108649829	6.954590189	7.043996854	6.774553196	6.848313704	7.171695287	7.158208197	7.252346699	7.182175684	7.265947329	7.129088283	7.076613318	7.043641147	7.290526099	7.174353557	6.86364319	7.190881827	7.184139433	7.414930325	6.870935824	7.240578106	6.871620121	7.026237427
ARHGAP32	3.769825595	3.881979525	3.821111555	3.895191128	3.692635191	3.64719407	3.806519592	3.91130223	3.706344737	4.080884101	3.260047884	4.03883742	3.509356122	3.93058528	3.496070772	3.896793181	3.703433017	4.148930583	3.745558371	3.770513345	3.715854346	3.46258459	3.788065146	4.226250957	4.061205722	3.635593832	4.064394043	3.795854614	3.984739223	3.638035742	3.515467934	3.552690458	3.531292979	3.534996873	3.515794005	3.754629906	3.904848094	3.577248981	3.834838624	3.789791506	4.246546349	3.715701364	3.786071557	3.061183521	3.488742949	3.306889084	4.198072699	3.838354975	3.88060265
ARHGAP33	5.008740513	5.105120498	4.737781332	5.011453218	5.005931439	5.172888564	5.319823068	5.286787924	4.706760645	5.2112683	5.392127292	5.072121117	5.038631989	5.057909056	5.280550606	5.062230967	4.934571046	5.381539424	4.85463374	4.828792873	5.136224453	5.237471016	5.001236039	4.526016591	4.490010413	5.002145577	4.970139566	4.691605631	5.181646706	4.974226935	4.983129226	4.971141547	5.224545751	4.947975803	4.889994987	5.403631431	5.223481657	5.318191292	5.326480624	4.81376976	5.345602916	4.704427028	5.246785796	4.992052719	5.035155599	4.841803461	5.164039113	4.823980584	5.188925655
ARHGAP4	7.725649362	7.674375949	7.206100903	7.706239474	7.688072677	7.730542833	7.59398327	7.614695965	7.680986045	8.073404927	7.734102796	7.263979212	7.759593412	7.33078594	7.859023958	7.846904667	7.600475754	7.71950128	7.566155186	7.55010462	7.707002515	7.678016374	7.802300491	7.399789628	7.545830617	7.532626408	7.914888673	6.425317115	7.6706821	7.489905186	7.340027201	7.766729863	7.684313291	7.790113526	7.666324459	7.725997656	7.962427762	7.724011407	7.494117331	7.25233022	7.477170823	7.364456762	7.623647838	7.489267616	7.826140708	7.381653207	8.001367187	7.562277879	7.787694291
ARHGAP45	8.08636261	7.835013001	8.345267305	7.971175571	8.218492658	8.570024493	8.011311759	8.06401452	8.296382384	8.32514423	8.374012015	7.671006078	8.21975133	8.169565705	7.906245125	8.235716783	8.016535951	8.072923702	7.731480516	7.903119838	7.746851413	7.818805266	8.142875725	7.604912492	7.978112718	8.004309777	8.052018122	7.199026243	7.929433088	7.942304322	7.844052773	8.4465516	8.123748478	8.205375114	8.367305781	8.260823091	8.534581954	8.215033179	7.972272417	7.648740402	7.995817834	7.442950989	8.131505887	8.103446654	8.409971586	7.935001572	8.196991772	7.893994235	7.982865313
ARHGAP9	9.213772782	9.097209713	9.38142913	8.804420787	9.248854158	8.981251834	9.082931476	9.285122355	9.515274066	9.174556473	9.2275128	8.330933617	8.89698168	8.953262039	9.387177126	8.740328877	8.711075292	8.349528789	8.446955907	9.263529433	9.639240497	8.841716362	9.286524669	8.76248009	8.972386589	9.086829373	8.873536927	8.802816725	9.161831273	8.5986363	8.827272436	9.08593432	8.935742321	8.742631125	9.181429925	8.967515367	8.931700713	8.870399839	8.997375402	9.049722253	9.165502657	8.739253837	9.198357764	9.037664944	9.045728677	8.943985271	8.940470118	8.588731317	8.917736896
ARHGDIA	7.76272657	7.482589495	8.142958739	7.832006057	7.996963453	7.800065226	7.60022523	7.611338019	7.639310324	8.000196963	7.65283062	7.950733834	7.810806311	7.597794181	7.679971144	7.807221369	7.861572183	7.965666551	8.121510117	7.740211994	7.684753684	7.850565217	7.828724391	7.978226215	7.877144813	7.89748367	7.809055836	7.548449466	7.878842697	7.816178266	7.967338589	7.711623423	7.649841077	7.824206465	7.594645987	7.652452888	7.809227898	7.793110282	7.668710147	7.623754779	7.721601832	7.744039405	7.878545529	7.84618878	8.03106673	7.824172189	7.841407419	7.734714012	7.838081032
ARHGDIB	12.53240851	12.56017194	12.49244994	12.36006215	12.68011391	12.45818308	12.57404683	12.51539313	12.54515878	12.4607068	12.50262222	12.44012083	12.34370868	12.35943725	12.7007677	12.19858644	12.39937247	12.24312415	12.29074728	12.52828916	12.41394793	12.5975244	12.15908104	12.34946684	12.38416833	12.54562524	12.22913808	12.54494907	12.5257986	12.29597806	12.3117824	12.38142734	12.51525441	12.49354892	12.43684579	12.37448921	12.29625809	12.34635523	12.38960426	12.34743307	12.53751298	12.57157587	12.60610233	12.51243761	12.50101898	12.39460288	12.39643659	12.06702108	12.37402529
ARHGEF1	4.278847397	4.504438968	4.478836061	4.328937778	4.485257269	4.732708407	4.100550517	4.377789869	4.795529321	4.556475505	4.239255231	4.471074785	4.452374457	4.436202582	4.445717625	4.39086567	4.542586691	4.350833221	4.131441956	4.527081576	4.616162066	3.901120644	4.733548686	4.518452132	4.398504625	4.171544825	4.296343489	3.632427191	4.134540147	4.191899238	3.565228886	4.512628331	4.167864056	4.196391074	4.221496063	4.25783435	4.522817986	4.42042448	4.042945159	4.067492962	4.533190625	3.967324574	4.558586299	4.138704684	4.723663874	4.160142425	4.289581559	4.252721002	4.434464569
ARHGEF10L	5.008042307	4.968758596	4.999651588	4.536981025	5.078689143	4.747908729	4.514522259	4.489355928	5.081576458	4.620805801	4.605995693	4.633611843	4.628819759	4.82786728	4.581596499	4.952392974	4.981108157	4.579669477	4.732685651	4.654207197	4.625247259	4.782172356	4.739065056	4.917831417	4.775761841	4.695870691	4.192641982	4.719202601	4.912922183	5.156929922	4.870494821	4.667236399	4.915379599	4.888779368	4.517616926	4.48337961	4.378903553	4.000232255	4.746675811	4.428504536	4.973423078	4.901091952	4.593009084	4.425020923	5.197167535	4.575114581	5.243101459	4.197614462	4.663345832
ARHGEF11	5.090778811	4.759143783	5.151753307	4.648005763	5.278445377	4.667185058	4.695459897	4.794059208	5.156361902	4.831501806	4.97634669	4.827381841	4.905823633	5.06754331	4.850450988	4.928234691	4.678690346	4.815765517	4.985359696	5.145681163	5.106244888	4.976783225	5.001745922	4.785737159	4.872481894	5.632619162	4.592319183	5.198940767	4.647605926	4.536177188	4.577997147	4.990380135	4.739225629	4.92148215	4.736668381	4.107729068	4.433055022	4.755919685	4.213504416	4.543172236	5.354492599	4.391541348	5.476997031	4.803064823	5.107642196	4.81903618	4.347470227	4.368641562	4.910008939
ARHGEF18	8.851551658	8.822767627	8.77661098	8.808102075	8.607614248	9.24024167	8.766368954	8.651752973	8.850392243	9.200705035	9.156031297	9.016010497	8.921803207	8.615062752	8.88332579	8.681179104	9.070041166	8.773158278	8.514603081	8.813540459	8.78375846	8.985626577	8.598883081	8.631008902	8.602209429	8.385790509	8.987002383	8.258674068	8.819144458	8.80635137	8.513511222	8.968299793	8.935067394	8.730398983	9.110736897	9.277837124	9.089175114	9.137836763	9.166710658	8.773114065	8.653938272	8.516648273	8.729884206	8.358394892	9.067040601	8.815680321	9.152905762	9.018596808	8.683824993
ARHGEF19	4.591297406	4.376068272	4.168614541	4.422683538	4.68097433	4.638293794	4.239166026	4.36344223	4.518258468	4.860200929	4.602320734	4.409170704	4.560604588	4.320166593	4.596266158	4.41491307	4.208313619	4.472098729	4.642140189	4.507163407	4.401108631	4.4500661	4.760168106	4.422335521	4.089675062	4.082912383	5.246005899	4.116246482	4.473754073	4.712777266	4.280034351	4.298700404	4.777448881	4.411504145	4.472452897	4.676849427	4.773368291	4.360774467	4.70946385	4.607275002	4.898902356	4.462433099	4.085046961	4.59639329	4.505561711	4.462901197	4.804559842	4.255684294	4.348410992
ARHGEF2	9.905638055	9.91018692	10.05011398	9.682991433	10.37253673	10.09005305	9.94595471	9.936851129	10.04989839	9.873318178	10.05796664	9.884185498	10.05026008	9.997737242	9.544298549	10.11143276	9.717120674	9.722426037	9.58284489	9.807916074	9.761780421	9.868388582	9.911884785	9.85849015	9.858812648	9.954372692	9.855506238	9.948802824	10.07803669	9.687037748	9.7955893	9.994425782	9.848832975	9.953432937	9.948398237	9.954303959	10.01294053	9.931680601	9.602484447	9.823395459	9.869632515	9.862713418	10.02796902	9.873594392	9.92912965	9.777507218	9.764127958	9.743535248	9.858331573
ARHGEF3	8.692091054	8.979647881	9.046314097	9.355415288	9.098957328	9.427480814	9.163568359	8.767818308	8.736806675	9.176727898	9.303227409	9.137460678	9.247617997	9.157438055	8.72653873	9.322902868	9.355158763	9.194586175	9.551252318	8.743655618	8.96651583	9.211396784	8.978671051	9.570745995	8.67894104	9.238181695	8.946453364	8.27337916	8.926665764	9.142343102	9.086347197	8.933532478	9.186765193	9.252950446	9.097168294	9.29211367	9.275230212	9.230678499	9.056842353	9.025267672	8.952472088	9.123620013	8.752781665	8.841596987	9.172331582	8.9714294	9.338379781	9.260965054	9.37807911
ARHGEF37	4.718832075	4.771488512	5.262969391	4.428377451	4.46684058	3.976614283	5.127185454	5.030945715	3.909931781	4.304567637	4.761238936	4.162238056	4.169512623	4.807538709	5.068319171	4.06520282	4.73588556	4.231351067	4.349072445	4.368885396	5.054066953	4.950248372	4.223955559	4.690270144	4.975067969	4.52331877	4.452403095	4.695613525	4.44611909	4.358216092	4.417211372	4.158447136	4.553386499	4.346942518	4.138570229	4.031013602	4.348046078	3.920423583	4.676203304	4.709835603	4.383164717	4.483872423	4.800454419	4.194566496	4.055935473	4.871563505	4.112731698	4.371954104	5.19270671
ARHGEF40	4.839702762	4.874286299	4.792105478	4.212789227	4.350208647	4.91636281	4.821065134	4.342769743	5.381662491	4.425160502	4.332343419	4.828707762	4.409968008	4.999434678	4.580501429	4.792433512	4.571618493	4.172355086	4.092318196	5.058638205	5.186489456	4.307364685	4.199215381	4.419763215	4.732349871	5.167683626	4.400289743	4.360129437	4.545628587	4.488759596	4.411818408	4.309911587	4.777168636	4.153496984	4.691751014	3.98075021	4.255566664	4.405292211	4.839722594	4.608975693	4.880922314	4.892870172	4.954704489	4.471911475	4.306803588	4.645979953	5.085274661	4.485372508	4.120083954
ARHGEF6	9.938889801	9.944099453	9.93710336	10.09818629	9.820428052	10.00773482	9.897301389	9.936036139	9.667679359	9.948852467	9.633033435	10.08045143	9.915332326	9.829563957	9.831045415	9.854105831	10.04266209	10.0278829	10.05102681	9.646972739	9.560037963	10.02688141	9.545906818	9.775292463	9.839240202	9.605120861	9.966381058	9.097394703	9.617161917	9.82179	9.691519415	9.985186296	9.811892816	9.971691154	9.902295083	10.17401713	10.15005486	10.02458574	9.95695229	9.687630276	9.668137423	9.58461667	9.77452724	9.487420118	10.37483236	9.689914851	9.964932308	9.911484258	10.08505162
ARHGEF7	6.60281787	6.635258695	6.927434543	6.9821961	6.530159483	7.068431473	6.678152106	6.761700241	6.433699116	6.911510101	6.659274118	6.762386322	6.780536539	6.720801081	6.537201037	6.93138229	6.707369932	6.924032406	6.712114072	6.60611066	7.11494466	6.550721521	6.893201455	6.903016423	6.749205652	6.779511849	6.834432923	6.213560706	6.528751367	6.766376353	6.460842959	7.024445216	6.797613952	6.675378559	6.834127708	7.0035718	6.989327144	7.131519269	6.99460024	6.672097963	6.509844194	6.697936504	6.855799573	6.520215752	7.116104451	6.60958937	6.984374282	6.835825183	6.880056618
ARID1A	9.704264418	9.843674093	9.644660982	9.51266735	9.886961727	9.73089595	9.818350354	9.747194918	9.776098184	9.764565127	9.797758024	9.444287506	9.619808388	9.84765815	9.731607552	9.732854608	9.820561616	9.682100097	9.660333626	9.883361206	9.420140123	10.0608086	9.568487084	9.515138503	9.973366843	9.355533536	9.887463273	10.23681575	9.947609499	9.926654834	9.675708591	9.794456262	9.661608639	9.728896303	9.940932543	9.883629864	9.74984694	9.794860854	9.940535585	9.716455371	9.855789053	9.748476849	9.843758962	9.669283252	9.811789148	9.543890048	9.745735481	9.934091675	9.657933192
ARID2	5.107718846	4.896707471	4.790658901	4.924721822	5.2445245	5.161796602	4.894206619	4.898570681	4.831532239	4.808967839	5.015363839	4.943019889	5.117729612	5.007512832	4.731820981	4.693052831	5.159501071	5.033221061	4.880395574	4.937652464	4.819792153	4.852606783	4.989481702	5.242202246	4.961744557	5.11564476	4.90958404	4.900739473	5.150061072	5.122816369	5.052141613	5.18588067	5.04195171	4.891942318	5.029478614	5.197890745	5.048204772	5.099654731	5.082005702	5.021498201	5.11577175	5.027646219	4.639248768	4.63693621	5.118746309	5.104109649	5.266419735	5.043397387	4.602828741
ARID3A	7.956443645	8.119527908	8.632108319	8.060294105	8.657496212	8.265331529	8.270277453	8.369928928	8.486962678	7.946281441	8.090721049	7.943454291	7.936634042	8.42220395	7.993582933	8.434001916	7.975747929	7.926438087	8.014177103	8.121594211	8.283290136	7.762907752	8.338826424	7.953529829	8.361993301	8.48398704	7.91854975	8.768864556	8.282676902	7.452765173	8.11395109	8.254545055	7.637826079	7.807728827	8.296125935	7.806723888	7.939366987	7.832255343	7.792083074	8.310337274	8.519329629	7.80273581	8.493920801	8.222075154	8.288394609	8.212601451	7.817064341	7.886995685	7.862452806
ARID3B	6.970378849	6.684512091	7.302813094	6.452197287	7.244291479	6.969540245	7.12122812	6.854452693	6.926585996	6.946330009	7.078494643	6.099308647	6.814965221	6.993705323	6.649880742	6.834241805	6.695766697	6.536848633	6.957473902	6.69109467	6.701030173	7.134080193	6.840421685	6.256540698	6.462054541	6.855742721	7.018777451	6.488194672	7.088301828	6.740405609	6.882133219	6.96583252	6.881695046	6.818510884	6.964460787	7.042590982	6.762729542	6.840007074	6.744788474	6.775560029	6.866194326	6.493329246	6.956981108	6.6431835	6.784388887	6.803103546	6.953546285	6.935701554	6.595252714
ARID4A	6.465650752	6.505448892	6.303040615	6.143389342	6.322972743	6.441717364	6.323339082	6.458664112	6.640554633	6.01200182	6.667732584	6.211610703	6.248176415	6.620987092	6.240871904	6.183525615	6.084636114	6.009761389	6.147514343	6.300100694	6.68460839	6.368020034	6.380855915	5.904859592	6.268077134	6.686952	6.216699488	6.419682493	6.449966812	6.378168778	6.466172414	6.46742985	6.252176827	6.286656911	6.533826228	6.21112392	6.155604074	6.240219035	6.420205061	6.428837816	5.879780381	6.177486552	6.329272467	6.428492473	6.352125417	6.28242648	6.000758196	6.317814449	6.480979489
ARID4B	7.228335157	7.066464827	7.344296647	6.799677455	7.297804803	6.879983137	7.322441327	7.413068086	7.153669226	7.096213961	7.354437669	6.964032097	7.228809372	7.262844785	6.917875138	7.188414783	7.007382193	6.854932468	7.306401314	7.031884783	7.123867607	7.106507987	7.076386378	6.786968484	7.049013919	7.61047194	7.166570576	7.291709399	7.427312358	7.214391042	7.292489541	7.104505608	7.199440285	7.078273231	7.150796472	7.075018643	7.050190805	7.093607443	7.339263752	6.991235395	6.773538384	6.74141527	7.113061871	6.993359335	7.182406774	7.329508847	7.128469986	7.265872898	7.30276969
ARID5B	6.418004749	6.041164268	6.109706001	6.27671254	6.084112671	6.631953451	6.093743021	6.413807378	5.928342153	6.633027692	6.151497944	6.093637512	6.465367877	5.79820729	6.016436761	6.384437804	6.443357808	6.504643698	6.509790165	6.52047221	6.374872651	6.55724562	6.754803498	6.763627371	6.092966358	5.904934161	6.157101868	6.020578548	6.347076217	6.552244056	6.13949922	6.273226184	6.150822448	6.199828423	6.584755492	6.567768239	6.588034371	6.827910603	6.465248549	6.217021389	6.319467002	6.048681422	6.29134502	5.844720509	6.512265067	6.471064008	6.408595378	6.669535152	6.245927458
ARIH1	6.140630391	5.962026748	6.034700345	5.77838692	5.973068957	5.997037453	5.885309305	6.121461949	6.092479162	6.211868028	6.202980969	5.529655376	5.899887192	5.740234003	6.100858584	5.723408823	5.928389574	5.689165456	6.034298664	6.131545644	6.203303254	6.029059567	6.15595195	5.563072864	5.846252976	6.349399046	5.936629202	5.911565437	6.234827674	5.711194285	5.857969056	5.962199272	5.95646559	5.980568306	5.850633355	5.730167701	5.783602777	5.942065951	6.077687965	5.622431975	6.1033428	5.922338372	6.258651284	6.068151989	6.057340374	5.860279906	5.825829044	6.045663421	5.959610804
ARIH2	7.11343598	6.94837167	7.156931236	7.138966308	7.341461463	7.472519708	7.109351619	7.297456854	6.944933976	7.250639592	7.378195411	6.860597467	7.623073354	7.236588124	7.004737288	7.411844088	7.327899553	7.314991604	7.461276546	7.129305683	7.213347759	7.657068373	7.057750768	7.164221474	7.076468679	6.973473674	7.33856686	6.828297341	7.4514169	7.523864421	7.322456126	7.214170184	7.269526928	7.325165083	7.50990927	7.511259898	7.636989232	7.27308202	7.319157812	6.934204742	7.174870613	6.955707852	7.031808835	7.113128115	7.339307369	7.581063118	7.409746074	7.212937564	7.333268312
ARIH2OS	4.920940591	4.640216548	4.630140274	4.833886888	4.601073858	4.72520259	5.235694411	5.055768105	4.784532806	4.910581448	4.57227222	4.586092789	4.401415188	4.779111686	5.199837927	4.707975378	4.685248912	4.699329378	4.734363988	4.622499945	4.821992955	4.713488377	4.62888923	5.077741012	4.576091358	4.965090468	4.603509635	4.70343355	4.888051806	4.690876001	4.444794763	4.54274447	4.891812041	4.574682183	4.924800953	4.967645816	4.756518234	4.377752391	4.91334352	4.966967424	4.55636539	5.146301956	4.433873475	5.332671335	4.637910752	4.333689971	4.545033178	4.521533732	5.439175199
ARL1	4.969369467	4.977640624	5.137825601	5.365040505	4.932006962	5.554630968	5.369206894	4.967615525	5.067976443	5.344160719	4.982420509	5.372128473	5.254949938	5.285427761	5.591639342	5.09755374	5.370830726	5.639579528	5.77205782	5.130017127	5.117958668	5.175741439	5.105082623	5.28033179	5.250739329	5.026627038	5.197683729	4.781556916	5.192898485	5.434934112	5.037174554	5.342566183	5.312558167	5.380754561	5.234159558	5.285824459	5.573641514	5.489865378	5.569478815	5.368115958	4.981589281	5.310204882	5.135353759	4.808944638	5.305197148	5.268161613	5.370368072	5.386515947	5.348848949
ARL14EP	6.49293424	6.528982439	5.971565863	6.729406825	6.38660715	6.795874598	6.595436868	6.617787817	6.685382543	6.597563275	6.500019308	6.889205352	6.92381367	6.588932811	6.985828706	6.762832863	6.839729524	6.916784006	6.582010039	6.720975002	6.853181025	6.37180347	6.717157073	6.58239166	6.686171026	6.374224846	6.484045594	6.458410205	6.713906602	7.404041157	6.75347195	6.696254725	6.985757408	6.885344691	6.927286097	7.161169767	6.940758673	7.267992741	7.336646548	6.765752784	6.405657413	7.081441593	6.15595853	6.659283671	6.647825657	6.953900215	6.990509645	6.848795011	6.164119782
ARL15	5.133227925	5.234872318	5.295407203	5.417491466	5.226176586	5.593504073	5.751595837	5.249039285	5.259117484	5.391668061	5.501472338	5.198260432	5.612672987	5.392136936	5.084924699	5.421823379	5.430446717	5.248103772	5.516337703	5.584977259	5.362266953	5.84107616	5.56559486	5.110733112	5.477131971	5.415937046	5.355438482	5.70706875	5.712906452	5.525030977	5.506339303	5.268788838	5.2790834	5.615731698	5.411627105	5.195174918	5.192833114	5.485787041	5.623247924	5.514438679	5.563729571	5.618999317	5.339501856	5.726327829	4.738365567	5.685263473	5.29778941	5.457806881	5.431654861
ARL16	7.987391452	7.9574314	7.829045818	8.087351313	8.076333347	7.962408358	8.110206439	8.144658386	7.737456148	7.962212032	7.857988878	7.988823675	7.878348279	8.122098092	8.177914978	7.830758574	7.910442807	8.351757474	7.949770755	7.779349569	8.486302197	7.74637753	8.001722318	8.344445083	8.164174347	7.695167619	7.986844408	7.925251571	7.962072411	8.056789823	8.163389943	8.071644397	8.105098637	7.800238226	7.814477897	7.860984287	8.0826812	8.080609084	7.913846323	8.06968265	7.663838302	8.092915458	8.093506359	7.991885968	7.310753508	8.186987708	8.214068387	8.137660277	8.441181113
ARL17A	6.508387208	6.474857988	6.82423565	5.40350869	6.439747991	6.523911334	5.820342452	7.128575419	6.63608908	5.519273957	5.569531609	6.410413637	7.18050156	6.048666269	7.228234117	7.650165266	6.710847284	6.592980666	5.599794914	6.422100803	7.034208169	5.75876109	6.7405044	5.895059958	6.852280588	6.512828832	6.831201676	5.66726434	6.851840059	6.70441469	6.610393127	5.283669154	5.252504645	5.503074391	6.50270497	5.833712705	5.40219513	5.599112274	7.125833591	6.635195399	6.068420435	5.614005639	5.14206675	6.770405569	5.052919797	7.06233367	6.725304935	5.786117579	6.903001114
ARL17B	6.209522513	6.266313268	6.726511287	5.428350283	6.414830407	6.13807945	5.589347656	7.011661347	6.471850634	5.531760995	5.435926542	6.077658552	7.090219514	5.687481236	6.90604053	7.289787542	6.475207899	6.183962979	5.411031302	6.310150339	7.079035979	5.490047726	6.921040278	5.235409744	6.975171965	6.801276758	6.323503878	5.763719609	6.568392866	6.174957847	6.146977135	4.905238089	4.612369706	5.606195511	6.4425852	5.167166434	5.539135007	4.973183615	6.752483714	6.343622857	5.2101426	5.675432238	5.256872404	7.200753185	4.952498765	6.287811855	6.493079697	5.816683786	6.445286927
ARL2	7.965512878	8.405485378	7.55231724	8.268739598	7.807301161	8.278462669	8.090815798	8.079879798	8.145616044	8.196874514	8.214415005	8.292968657	8.369443737	8.203527981	7.776487864	8.392983531	8.027566741	8.257849832	8.167047242	8.108351975	7.68635738	8.10794614	7.803384297	7.543222927	7.983157491	7.464632685	7.945540647	7.883996837	7.939618704	8.335261267	7.911855938	8.119410616	8.271848854	8.286594628	7.955066926	8.769468881	8.216720975	8.446326823	8.024913743	8.016466856	8.067021226	8.205610862	7.90228859	8.530106286	8.059476571	8.256524249	8.145843415	8.294035131	7.886400059
ARL2BP	7.573931427	7.272421309	7.509030397	7.733237705	7.841267692	7.70291112	7.600254119	7.497936725	7.602328201	7.870325777	7.594785041	7.574562804	7.877493806	7.684574048	7.671042716	7.607392059	7.721794463	7.84102478	7.83066982	7.615671213	7.66444944	7.775906628	7.605579727	7.955386296	7.505457403	7.700265976	7.790257227	7.213861462	7.728869879	7.685099416	7.533202277	7.651541736	7.788069375	7.637107385	7.555297794	7.785396665	7.846753756	7.722961759	7.62082958	7.551020912	7.536705893	7.675123079	7.271983734	7.381495626	7.770584882	7.81840505	7.856487421	7.659331708	7.717096699
ARL4A	4.694135357	4.266959965	4.990363209	4.716033854	4.443623604	4.938971173	4.603741091	4.640196383	4.891815767	4.646689443	4.325086315	4.456320471	4.465826062	4.45967902	5.117526858	4.388917728	4.998094055	4.682610009	5.110707423	4.961148145	4.384766773	4.205472554	4.76947661	4.958092606	4.831409799	4.735792628	4.585527275	4.433512466	4.225923604	4.958917844	4.346971627	5.079831215	5.009889322	4.614799804	5.202903628	4.69734325	5.010224015	5.454676742	4.666506899	4.652827153	4.753590326	4.724831389	4.763739698	4.441686429	4.415488198	4.519297975	5.242052278	5.121218298	5.138800328
ARL4C	5.638470492	5.440666513	5.816853677	5.897286469	5.93805445	5.883872224	5.726406195	5.816245687	5.649853152	5.989708748	5.881435509	5.245282964	6.112422308	5.638273261	5.946615943	5.320117108	5.845047322	6.151623543	6.175812274	5.6201102	5.790918045	6.138994364	5.719508116	5.838824395	5.4777601	5.695735404	5.222223805	5.763575806	5.7595928	6.006868072	6.119450532	5.296881046	5.910111361	5.760920122	5.76968753	6.586124461	5.460803167	5.689618316	5.802503794	5.40319673	5.503925363	5.813784773	5.968502067	5.459915761	6.453439499	5.685016383	5.92734557	5.694590462	6.069308755
ARL5A	7.568076464	7.712251243	7.637282069	7.884534789	7.528509608	7.749980214	7.675748528	7.554324361	7.535889876	7.760525512	7.77960131	7.912308165	7.696119821	7.653093512	7.949674706	7.741706142	7.72247221	7.924438134	7.731505965	7.591568041	7.697663426	7.658007185	7.632713829	7.611731256	7.551415606	7.42899628	7.79515805	7.849489518	7.797413937	7.538602422	7.77099378	7.593768696	7.779838996	7.571092261	7.773449623	7.731485222	7.668373398	7.772149975	7.839393225	7.670247718	7.598995056	7.677954253	7.366044102	7.443743026	7.711659095	7.754332241	7.886150863	7.657590064	7.854447994
ARL5B	5.372389206	5.224794265	5.242688534	5.328171727	4.971766256	4.900849949	5.00696559	5.245192278	4.895985309	4.806378193	5.566222921	5.282661863	4.947210434	5.166979374	5.251428875	5.082552033	5.110065864	4.982542527	5.041769201	5.249430878	4.993401144	5.762981926	5.507511127	4.877590011	5.098156284	5.677416253	5.460640117	5.190144258	5.057072741	5.136545158	5.162126557	4.78553123	5.313845345	5.102630896	5.20447339	5.00863301	5.043981969	5.147411675	5.267430122	5.563889568	4.771883045	5.636734934	5.274925133	5.136712791	4.909988365	4.834065732	4.869922762	5.204188362	5.465312412
ARL6IP1	8.409032299	8.243139317	8.741992725	8.873122094	8.640619457	8.988636959	8.659416188	8.680528629	8.408969944	8.472565415	8.579844962	8.383880425	8.893208587	8.712093905	8.272576333	8.802214095	8.700060026	8.746408942	8.958060633	8.563515262	8.739073865	8.742006734	8.617759765	9.035366721	8.43383437	8.80582128	8.586308839	8.568890462	8.931500131	8.553380175	8.910749771	8.638371299	8.65541965	8.943877201	8.692880154	8.796294313	8.715424438	8.620643098	8.831006036	8.707115321	8.441110268	8.731602855	8.55235155	8.439611072	9.020724874	8.529251125	8.687634754	8.661494609	8.634881711
ARL6IP4	5.837020573	6.018077533	5.81914254	6.231980849	6.001723007	6.179788062	5.943052022	5.924024341	5.988187488	5.963987731	5.587323871	6.149347362	6.242100807	6.08579216	5.809025796	6.21294925	6.016480352	6.01047968	5.771540604	6.168880293	5.940712685	5.901605214	5.970247865	6.346340745	6.228465088	5.845704116	6.149746067	6.083904748	6.006004649	6.059782949	6.034494833	6.01588105	5.777949171	6.042423291	6.046585823	6.168217267	6.149870335	5.822357109	5.860888139	5.998238255	5.960400543	6.15381797	6.046127728	6.079330636	6.169026571	6.161864856	6.000212063	6.165637999	5.939507791
ARL6IP5	10.77582281	10.95325252	10.74705989	11.00185444	10.941443	10.88937257	10.87619421	10.78048682	10.64663629	10.82493541	11.04684599	10.90121442	11.05757209	10.61463974	10.89484464	10.78558875	11.10345047	11.05315281	10.91294594	10.95573478	10.82540342	10.93421674	10.68082645	11.0482478	11.04076039	10.82318173	10.81041467	10.86843741	10.72862687	11.13267545	10.9791939	10.92619768	10.89774587	11.1506918	10.82714956	10.89725669	10.71559773	11.05409525	10.94099609	10.5109833	10.75811093	10.83997875	10.66233698	10.66157407	10.97915369	10.80868613	11.16157291	10.94879025	10.96437102
ARL6IP6	6.659900748	7.151535992	6.390537711	6.978873774	6.793987958	6.889804519	6.897500408	7.022832892	7.048975093	6.77682555	6.992463608	6.585942836	6.909107743	7.06454563	6.6733973	6.582205958	6.952375257	6.750479509	6.968370372	7.043063004	6.477699165	7.385979989	6.349798893	6.902851992	6.666706669	7.132385802	6.610623389	7.050346237	7.196317103	6.890016012	6.533610779	6.889575652	6.774840141	6.682982724	6.977809552	7.130996268	6.756842696	6.968236294	7.056849492	7.084672184	7.016772126	6.606778041	6.804009473	6.661868478	7.276225	6.746745753	6.954339705	6.738771454	6.682213269
ARL8B	7.703378215	7.243751353	7.631700432	7.878919215	7.483854814	7.567979653	7.417731676	7.274232516	7.688398287	7.601053156	7.508177853	7.847976089	7.46557345	7.353706254	7.607710158	7.569916364	7.737127178	7.66067132	7.761180906	7.607602143	7.611833501	7.462265545	7.49891261	8.066752274	7.596833508	7.922205599	7.457473298	7.089422285	7.311076583	7.658610052	7.381514537	7.652650519	7.649014989	7.775479401	7.534080281	7.779585276	7.822011154	7.93427548	7.408140787	7.646415891	7.617383117	7.769057452	7.445117221	7.446132573	7.573197129	7.571688724	7.611430199	7.582651003	7.383968597
ARMC1	6.156829304	6.305465864	6.124029449	6.612042697	6.141753956	6.615609036	6.303290165	6.345440031	6.237361967	6.249057003	6.43414593	6.803543709	6.837761248	6.425205791	6.340142258	6.438681878	6.584139766	6.668934839	6.64150982	6.10422885	6.476457595	6.265555565	6.457407919	6.821331644	6.506551178	6.32943439	6.483889145	6.236474001	6.085589497	6.578793743	6.519525722	6.270490421	6.37234964	6.301822639	6.608253237	6.573538777	6.566903657	6.506691644	6.660033552	6.208375689	6.553025823	6.528696077	6.869422281	5.931901942	6.158811542	6.277889288	6.49989784	6.717599428	6.545354654
ARMC10	5.663395707	5.639039076	5.362840193	5.930296312	5.372951744	5.669812148	5.526508762	5.573004443	5.787172262	5.721247111	5.606271312	5.881881759	5.508502944	5.55268206	5.895126894	5.615622961	5.632476514	5.703636702	5.529146036	5.865338812	5.798558275	5.46731543	5.530482027	5.848350927	5.648858915	5.474942669	5.757630869	5.969694257	5.51134743	5.700075275	5.808994993	5.740992315	5.61705548	5.882210258	5.589616549	5.7040276	5.567100271	5.703730677	5.681861492	5.77292397	5.61129092	5.758429767	5.40198504	5.619773924	5.574447376	5.667615791	5.638067352	5.632712412	5.832275056
ARMC6	4.262267876	4.47809765	4.44465509	4.565845737	4.377789595	4.810481555	4.36055529	4.496920689	4.62321256	4.600286532	4.104951974	4.879620696	4.535421853	4.447465928	4.297192605	4.448059412	4.324075429	4.311471037	4.719789031	4.70496273	4.100555023	4.566020312	4.26479787	4.642846907	4.895337413	4.596469722	4.374529372	4.120004807	4.265841463	4.314127052	4.556360431	3.986883701	4.561079307	4.23303608	4.756845455	4.335974659	4.406147519	4.236469765	4.32522599	4.348732058	4.488449252	4.572664546	4.292465329	4.112624048	5.176927726	5.104214924	4.541589248	3.518727433	4.273058159
ARMC7	5.51647584	5.576576818	5.539971316	5.459584634	5.245303152	5.368413296	5.434955772	5.259404555	5.426070313	5.413513393	5.394166641	5.094884185	5.208777512	5.211692953	5.252371992	5.245335558	5.570628821	5.178152258	5.19034477	5.497117472	5.39736758	5.322706162	5.381845418	5.496856675	5.66362445	5.53269859	5.529548758	5.035014653	5.216483293	5.082576574	5.288879403	5.310419258	5.356360832	5.218937009	5.319408217	5.299156233	5.257800527	5.084686411	5.053508619	5.438396226	5.23555767	5.274096849	5.387303095	5.409550607	5.935823571	5.212014973	4.887769184	5.342987794	5.160465
ARMC8	5.086126591	4.971589189	5.059507666	5.035581395	5.119207615	4.956834071	5.182203472	4.91301033	5.018443371	5.188617436	5.094947387	4.861108459	5.033808478	4.930026252	5.047857742	5.212530425	4.908607607	4.68957144	5.065256196	4.818961503	4.693858361	4.971996177	4.735544218	4.754121374	4.290138853	5.122213232	4.886048481	4.690165813	5.118282256	4.948254319	5.20298786	5.013569413	5.100246773	4.980742618	4.986438077	4.873614775	4.792938555	4.58216376	4.952430745	4.84942509	5.166145184	4.774401813	4.617194036	4.79126293	5.116613454	4.469470543	5.118709116	4.779229711	5.295802455
ARMCX2	4.733376247	5.031669337	4.649222708	4.536465436	4.816879828	4.77449631	4.698230291	4.902437178	5.469997201	4.910218459	4.954631493	4.793776114	5.032442267	4.773251193	4.932826464	4.980018787	4.902573817	4.85860593	4.823738041	5.079144141	4.755920045	4.246299209	5.027421016	5.507888356	4.320426543	4.732915889	4.512494701	4.634632413	4.812853954	5.080742178	4.707839389	5.001374867	5.24940496	4.730885738	4.834775095	5.823491029	5.175663781	5.528322216	4.924877647	4.660671949	4.501975165	5.07698072	4.798179582	4.365312392	4.441816427	5.00833111	5.356856367	5.180597011	4.520483989
ARMCX3	5.001914206	5.374539212	4.975696062	5.353444507	5.166704845	5.208109502	5.562257204	5.074669681	5.23113216	4.913865961	5.50560513	5.127956368	5.367005991	5.402126018	4.970802672	5.202515156	5.191939109	5.167973519	5.061504273	5.065704087	5.373505142	4.870183814	5.152425949	5.337977731	4.820904988	5.01794992	5.196611534	5.502529543	5.181430656	5.259917865	5.04309732	4.883251626	5.369736599	5.403417419	5.091206651	5.336545794	5.11007429	5.351819016	5.202351315	5.297734196	5.130925282	5.331167586	4.772800096	4.852495986	4.915052717	5.325840534	5.36695535	5.428806658	5.290355104
ARMCX6	5.629834004	5.976049525	5.650276753	5.720993215	5.730185837	5.685537318	6.263072765	5.590679123	5.368959575	5.521020427	6.133066846	5.709449714	5.783978964	5.883641182	5.630666123	5.832983356	6.079821073	5.766113192	5.732110454	5.653918324	5.813191517	5.889350986	5.650514686	6.234495792	5.785929286	5.592270134	5.722183018	6.519884088	5.918109706	6.098562715	5.85752044	5.71866933	6.000839052	6.05710506	5.380844664	5.928075452	5.689041895	5.5663831	5.841671151	5.537419381	5.806691763	5.97142253	5.505148546	5.996695212	5.652492816	5.979145902	6.05262283	6.114871361	5.864607537
ARMT1	5.142896713	5.44720923	5.03484168	5.258165884	5.391583096	5.126926043	5.119996519	5.248952587	5.478946603	5.359292721	5.221018934	5.179118609	5.101457478	5.202321085	5.225310813	5.317240413	5.376835848	5.191659606	5.46233602	4.863372903	5.018988859	5.780537384	4.628802613	5.052818525	5.378899968	5.608627745	5.171480518	5.241793718	4.887255296	5.000705702	5.619497641	5.068817796	5.457532234	5.31339692	4.910892058	5.166534823	5.104820798	5.007251278	5.167431906	5.254179113	5.111247229	5.024458043	4.936988201	5.091330055	5.626668493	5.045751654	5.352833156	4.97473982	5.189724855
ARNT	4.989731407	5.164004581	4.714837557	4.913428978	5.139113709	5.082535467	5.199201616	4.759809349	4.915661395	5.390522549	5.034399226	4.897462655	5.183172799	5.245668222	5.053482124	4.601032978	5.042995626	5.268346009	4.754867949	5.325652518	4.983261429	4.927435812	5.085980053	5.042951631	4.986671802	5.313365808	5.256316005	4.785946951	4.783578613	4.827900096	4.900873826	4.762765975	5.081444414	5.62461747	5.281217192	5.452852158	4.255478458	4.728867926	5.168383881	5.501064981	4.972257333	5.06447165	4.962562567	5.206934566	5.324223923	4.693623776	5.375586437	4.79314517	4.416739919
ARNTL	6.533545694	6.485858176	6.722440995	6.246267002	6.666833014	6.386279796	6.613861274	6.707938568	6.765593818	6.51470853	6.730134013	5.820926621	6.428318782	6.509355891	6.881599427	6.566222423	6.19686389	6.257372298	6.516154578	6.662146775	6.995798576	6.691233483	6.637979354	6.025844802	6.550016485	6.77034832	6.477202646	6.627883913	6.519736673	6.553856077	6.487711365	6.576301697	6.248628687	6.467430237	6.581167705	6.508991386	6.37756859	6.468967997	6.300856545	6.526100659	6.443729388	6.415217757	6.703881074	6.358071463	6.977390326	6.551411241	6.22945307	6.248209939	6.330307532
ARPC1A	8.547540006	8.587262921	8.71983125	8.373789955	8.739288577	8.439049432	8.603497162	8.655954175	8.709889976	8.413447813	8.632608269	8.376267717	8.506426673	8.799995074	8.436174724	8.633606428	8.360655308	8.383852279	8.588537537	8.661220055	8.367659695	8.799264168	8.45660452	8.507916371	8.550114843	8.551855721	8.603251272	8.895325346	8.629074944	8.571182439	8.677296709	8.452611772	8.446994284	8.685385184	8.733360057	8.743349143	8.401255291	8.292605159	8.505479018	8.560648733	8.440889125	8.547957984	8.721550572	8.648721947	8.655739318	8.451527935	8.635097529	8.548276087	8.285546002
ARPC1B	6.133289119	6.814674248	5.890076236	5.929915546	6.902784546	6.729796019	6.428644605	6.236191798	7.060756829	5.954315652	6.942540761	6.163260387	6.626252964	7.033176218	5.839057954	6.53416151	6.245590491	6.179606086	6.309277569	6.528952229	6.000113406	6.181305759	6.495503195	6.056422895	5.945878155	6.168532158	6.64980749	6.234944136	6.470433442	6.243641053	5.956969588	6.07461754	6.30739153	6.47085814	6.199891848	6.284073344	6.231296015	6.01969506	5.912473386	6.251456129	6.36915048	6.267659363	6.218919072	6.783226927	6.500772512	6.326851885	6.292991263	5.996348654	6.050706018
ARPC2	11.69891129	11.96150022	12.10299284	11.75433444	11.96286931	11.59650432	11.90279601	11.8785399	12.08092463	11.81680879	11.84733938	11.61628791	11.88881049	11.76416411	11.90623826	11.71395879	11.84418683	11.62354871	11.94387748	11.93353817	11.94353176	12.20854295	11.93472431	11.88558282	11.92724442	12.14596834	11.82301071	12.04507449	11.99741307	11.7881091	11.64592831	11.77900839	11.83960798	11.77540619	11.8226471	11.70525027	11.61957672	11.79422932	11.79796653	11.83215601	11.74046162	11.95173831	12.00219035	11.96004906	11.9670126	11.81151957	11.880779	11.67138304	11.80423657
ARPC3	10.48373832	10.91078183	10.29784378	10.35447325	10.52411835	10.13157711	10.53718925	10.51959265	10.81482497	10.37520783	10.80405752	10.38490425	10.54847336	10.39324308	10.74000462	10.36867365	10.46215077	10.24035179	10.72680656	10.88930087	10.18142406	10.55449152	10.31771469	10.30467074	10.4071963	10.59743062	10.39681442	11.44858058	10.73327769	10.58625646	10.75391978	10.36047859	10.55532993	10.52469562	10.61958192	10.5002073	10.35893264	10.39612401	10.61415601	10.6680953	10.63386966	10.68940434	10.49911206	10.79335671	10.52878287	10.37058854	10.41894351	10.54334057	10.58691744
ARPC4	7.060949672	7.235402884	6.956721055	7.090716563	7.171556164	7.437444673	7.052191059	7.181146921	7.436770323	6.902298263	7.100332419	7.051520734	7.055506315	7.314225685	6.795159858	6.998701166	6.934254468	6.770337484	6.942955173	7.124453241	6.932879669	6.90928716	7.169825513	6.937748943	6.877824085	6.753103097	7.150682347	6.93427432	6.843617275	6.659675032	6.828868193	6.767301266	6.863529717	6.89567022	6.95007082	7.021042826	6.889330249	6.684254068	6.663114627	7.199776195	7.05715069	6.839430339	7.022827563	7.096569764	7.231539344	6.63148357	7.053120947	6.867182362	6.923691395
ARPC5	11.91072659	11.63210897	11.68781984	11.73797228	11.7486591	11.63464259	11.68135246	11.65225313	12.03974345	11.68695479	12.00488087	11.69966306	11.8093828	11.51270223	11.91545898	11.07784001	11.92241752	11.58188458	11.69857969	11.93879764	11.87701533	11.89366399	11.6852036	11.80891195	11.77235954	12.11947377	11.6789147	11.86895727	11.87970185	11.7558833	11.55740824	11.6999909	11.71154456	11.67497114	11.80684027	11.77458566	11.45418333	11.5437166	11.97769452	11.57114918	11.63223518	11.828402	11.70957838	11.62761088	11.54125601	11.78629477	12.07456433	11.67555082	11.48639681
ARPC5L	6.001038336	6.34740081	6.392874648	6.806710717	6.514714662	6.599852478	6.479734801	6.300885934	6.237833875	6.485803152	6.858556233	6.361100785	6.619765197	6.168729306	6.277495197	6.854211706	6.723448957	6.846947034	6.543567985	6.458560623	6.461756157	6.60762128	6.580293667	6.595944542	6.796015892	6.322493406	6.500364703	6.610071937	6.339423853	6.634282599	6.853698275	6.424399289	6.412831577	6.515126871	6.552493574	6.676484422	6.647688407	6.526634354	6.148082088	6.422130835	6.411571578	6.22384877	6.436262926	6.918536075	6.425482932	6.834246343	6.563874608	6.721170528	6.617854784
ARPIN	3.680859834	3.618654739	3.763909407	4.769105779	3.701363624	4.163111693	3.928058989	4.422318801	4.319720092	3.483146837	3.703767426	4.1184908	3.661379173	3.807573122	3.616030716	4.026501127	3.746238971	4.213511003	3.854041974	4.051669329	4.165069314	4.155106843	4.298640768	4.296321631	4.342757084	3.877137151	4.284028747	3.622864587	3.587677646	3.295203745	3.639009761	4.322592669	3.759357066	4.734574906	4.126157705	4.001605127	3.729572421	3.646519679	4.108508282	4.155580476	4.181822346	4.710405891	3.179733781	4.409962053	3.609424656	4.106545433	3.819972559	3.895761848	4.046125114
ARPP19	5.812833298	5.948680285	6.0195014	6.190077031	5.755340592	6.381863565	6.116343154	5.748852618	5.958891108	5.909421885	6.124767794	5.680052969	5.995977784	5.971498147	5.649043662	5.725575275	6.026552888	5.943296598	5.833657461	5.859659757	5.848795517	5.95078776	5.958366662	5.967576026	5.834478953	5.8481898	5.899213439	5.692159584	5.926133029	5.880130506	5.786218924	5.911258226	5.739655967	5.667073484	5.848738601	6.044044322	5.937216448	6.063731154	5.783679153	5.828467884	5.912511705	5.926481029	6.215050809	5.360379826	6.092804937	5.938720633	5.850036792	5.956047702	5.901259307
ARRB1	6.127428223	6.216145486	6.054255587	6.347417779	6.271309309	5.928998964	6.142432344	5.852340838	6.091049802	5.918298283	5.687809513	6.403830169	5.919783338	6.204382271	6.218528331	6.007144093	6.258584438	6.251933778	6.138361523	6.15106486	6.069749429	5.887773978	5.923235128	6.21598527	6.104595929	5.932357538	6.324395911	5.687969207	5.92811983	5.980767279	5.781467076	6.21249433	6.162565912	6.165464094	6.015168784	6.279177891	6.107731771	6.09088769	5.972821128	6.167037257	6.023971526	6.166077639	6.014446857	5.826099187	6.322766645	6.074017246	6.067539486	5.969947462	6.085938176
ARRB2	6.873503429	6.70120306	6.705572968	5.949768376	6.741540282	6.785413473	6.49353881	6.468101278	7.053319289	6.473378135	6.532029658	6.323869092	6.350139542	6.689747247	6.308379272	6.415339496	6.305923865	6.092858249	6.46690431	6.571881084	6.660612004	6.196435705	6.641771106	6.346841931	6.386056562	6.914789889	6.466136688	6.76378319	6.524491089	5.931018502	6.520568246	6.312232736	6.235800944	6.108076036	6.186916876	6.241709977	5.929375209	5.974406038	6.162557293	6.374290369	6.858821275	5.9489933	6.773043944	6.837708758	6.887815943	6.190003302	6.251181303	5.975183982	6.471124552
ARRDC2	4.863090196	4.990510947	5.081781922	5.323528714	4.973534891	5.307626715	5.077542497	4.980280043	5.099419518	5.521409769	5.084067067	5.149108647	5.094829463	5.127666892	5.431122736	4.835551478	5.2419484	5.322783006	5.209608066	5.27110044	5.066172882	5.042723957	5.275833232	5.480996486	4.986574038	5.022805319	5.400159808	4.876551634	4.840743651	5.16068784	5.077491384	4.969402635	5.251954713	5.231211845	5.2529334	5.40350749	5.194689045	5.185450185	5.036622321	5.039407426	5.172237994	5.131877474	4.80992312	5.283391959	5.010932883	5.114596693	5.390154975	4.948366862	5.309496662
ARRDC3	6.423350714	6.79813105	5.95303671	6.057613763	6.286908449	6.483401707	6.495849373	6.52005321	6.242516748	5.956126537	6.714018189	5.986542348	6.173172076	6.991331459	6.025762487	6.32517766	6.109717394	5.863420994	6.297409917	6.690847881	5.719025187	6.340003985	6.495428005	5.373835453	6.085202232	6.17148561	6.724386033	6.745418887	6.66561911	6.499198844	6.723349711	6.108078866	6.16483155	6.122144745	6.788577443	6.20026806	6.247784672	6.100776895	6.028731634	6.953390387	6.245252993	6.422540336	5.737862609	6.640423423	6.059752069	5.926660556	6.258173385	6.214099309	6.223444171
ARRDC4	4.312819825	4.631604992	4.597479415	4.752650117	4.544520372	4.498282402	4.466495348	4.670200345	5.016813034	4.454548874	4.388142917	5.121524891	4.257236308	4.788269984	4.708280362	4.469734809	4.636319347	4.37567522	4.235209143	4.643401949	5.074606295	4.428422919	4.287539596	4.539276554	4.626833438	4.963645226	4.982137595	4.109697458	4.859180128	5.045602804	4.795190814	4.881496087	4.252442131	4.804579077	4.722277098	4.95813151	4.884109451	4.763886652	4.500579167	5.108512501	4.582282779	5.301042199	4.453116613	3.805851324	4.75278567	4.896960298	4.038393395	4.673668148	5.236036469
ARRDC5	5.738435889	5.45399509	5.262832109	5.159061173	5.727867645	5.747034064	5.408456691	5.745453365	5.493893787	5.643468566	5.50894839	5.58959411	5.362805523	5.771467439	5.296220071	5.68996524	5.756876876	5.959781988	5.667837404	5.364356585	5.135621455	5.301728966	5.712877612	5.564964965	5.51175964	5.069630792	5.580220498	5.473817601	6.049907064	5.407466961	5.12192929	5.711190752	5.592278371	5.458006993	5.791217146	5.471676268	5.766853881	5.803546367	5.96558313	4.947333548	5.975481262	5.061276685	5.468274066	5.584497237	5.530287648	5.301412333	5.809151165	5.932887207	5.776872826
ARSA	7.319501028	6.281524508	6.971399428	6.39930395	6.859281103	6.741291653	7.091506482	6.923547775	6.862857329	6.907871322	7.160284423	6.506065218	7.180947228	6.92175016	6.85796913	6.636214261	6.314638673	6.302648592	6.791623066	6.96726211	6.669966264	6.892224433	6.795123338	5.815232063	6.502711704	6.864097601	7.269002296	7.172128126	5.967574518	6.293970441	6.554912426	6.457584469	6.877932294	7.053978471	5.98395229	6.841228913	6.692035634	6.345807491	7.025175579	6.689019094	6.556448802	6.067367639	6.929448064	7.242389428	6.639206374	6.982125879	6.98498163	6.4748881	6.830086591
ARSB	7.622219827	7.228519564	7.800970636	7.167525902	6.683855548	6.774501111	7.110058822	6.842138969	7.163663738	7.079399386	6.607475617	7.242031284	6.700706981	6.894994756	6.631423777	7.028608599	7.849909652	7.587710192	7.572345687	6.982787585	6.355251906	7.281335652	6.998492826	7.104910329	7.045300212	6.965182356	7.184109558	7.104240894	7.043481183	6.745620627	7.205951669	7.086078898	6.555676375	7.479348711	7.31351274	6.939639062	7.031622949	7.11230143	7.266942585	6.926937871	6.626693645	7.267940569	7.276818127	7.29288631	7.617954693	7.405579685	6.794027861	7.338184406	6.79065771
ARSD	6.185064312	6.20179837	6.31027651	6.624176305	6.290837672	5.847622139	6.38459808	6.213594959	5.639057875	6.248703276	5.916307765	6.717116533	6.242888907	6.557348286	6.119884182	6.266856453	6.17419595	6.464399138	6.368881936	6.456964418	6.441429221	6.122842688	6.025101247	6.507480612	6.587508237	6.232627888	6.512433074	6.49868622	5.976508966	6.269694373	5.766399854	5.975555681	6.142274875	6.31486634	5.974350585	6.395774949	5.785312673	5.857509307	5.725550794	6.58989607	6.377802528	6.298811032	5.928363083	6.315477632	5.985134281	6.037671032	6.382943476	5.93807773	6.178638504
ARSG	5.006874981	5.183526373	5.282676097	5.204898195	5.353831399	4.99763741	5.263858955	5.212855572	5.418811522	4.81428017	5.363753507	4.920258657	5.020967347	5.228441184	5.403159115	4.805688402	5.066280317	5.021502401	4.963492558	5.04980781	5.340074939	4.836836629	5.200829293	4.81768617	5.164178877	5.483572606	5.115048642	5.186362868	5.296124812	5.073019401	4.934200917	5.149256376	5.092418953	4.799800137	4.821176012	4.789238643	4.938080767	4.921065152	4.88556237	5.605336712	5.202337259	5.102258425	5.118321964	4.700010357	5.253058278	5.174262816	4.874762228	4.98478525	5.087093064
ART1	5.375590619	4.996108498	5.196898835	4.908234799	4.868380257	4.984688819	4.943216123	5.048821441	5.042014004	5.15790854	5.510840349	4.869209993	5.203129354	5.090674152	4.589312725	5.298417014	4.703935363	5.185713359	5.133187931	5.006076579	4.652112133	4.730121506	5.241620802	5.213209227	4.711448513	5.229118575	4.771418098	5.183538161	5.054273267	5.289076995	4.705594697	4.77896789	4.335855801	5.191768003	5.092447751	5.016452534	4.284849254	4.546901482	4.864909494	4.778188014	5.272503439	5.162454915	4.751792919	5.668528193	4.649389501	5.213866749	5.307634629	4.502208277	4.931270346
ARV1	6.316623675	6.559787858	6.292926449	6.809254365	6.239175931	6.358735063	6.220412112	6.291097018	6.615578826	6.897967176	6.587202745	6.621893605	6.58104028	6.371385937	6.913142414	6.579997233	6.703792429	6.829199419	6.618409074	6.63315285	6.307658352	6.757973917	6.309493916	6.9614277	6.549442838	6.08398663	6.369717457	6.820947482	6.610675935	6.541390779	6.427005243	6.425844253	6.848711878	6.610794275	6.612126099	6.59854918	6.716368954	6.770507146	6.587160486	6.359841001	6.507920865	6.787281332	6.294923298	6.526862918	6.728080821	6.591600098	6.787948892	6.813643518	6.432660647
ASAH1	4.318455877	4.825020971	3.819419308	4.468871314	4.459200558	4.389115621	4.125404884	4.589206454	4.641147786	4.080022459	4.612130213	4.668900977	4.268411788	4.874596629	4.72897018	4.442884562	4.01168195	4.249584125	4.333210382	4.735134428	4.042917387	4.455417747	4.112133167	3.49316898	3.723649049	4.09031391	4.626820353	4.081412695	4.546712927	3.757330023	4.372034845	4.5014432	4.388826927	4.343989578	4.161102987	3.809553065	4.179864493	3.862402754	4.556664969	4.716708685	4.860513945	4.481786391	4.180542832	4.579069877	3.934820679	3.440988642	4.084628201	4.163495208	4.335032369
ASAP1	8.892144077	8.615408472	9.432393547	8.317366467	9.183289664	8.515760057	9.036295248	8.547047194	9.095909933	8.69366961	9.018582547	8.354055712	8.4869413	8.693844041	8.412863525	8.480620392	8.7284114	8.349777963	8.446701239	8.771452207	9.037951686	8.51423021	8.907535838	8.635497737	8.784955674	9.093064396	8.583997254	8.725433275	8.892090769	8.370137507	8.687416981	8.968986424	8.145027942	8.489999396	8.527885587	8.599074409	8.614929352	8.67115353	8.672775944	8.51996028	8.851154217	8.534600972	8.897116732	8.521368106	8.994985167	8.628469776	8.540372983	8.464184259	8.388604693
ASAP1-IT1	6.288428377	4.795601862	6.359064159	5.414954785	6.323297747	5.105395843	5.577618929	5.969587627	4.877725243	5.157234642	5.427268826	5.273395666	4.948987113	5.408717123	4.159512801	5.33380407	4.725656715	4.830046143	4.309169045	4.893780439	5.974593813	4.40261925	5.510104843	5.577245985	5.324810048	5.272480253	5.571240211	5.69789446	4.385237111	5.055657058	5.337854304	5.634001184	4.281150335	4.583481815	4.437264904	4.185796943	5.512294746	5.672103006	5.76083706	4.974307625	5.737418737	4.487130465	6.047958706	4.723988794	5.731905675	5.050914731	4.960985288	4.749136868	5.08834664
ASAP2	4.221415103	4.139363196	4.629168463	4.686746956	4.271521487	4.087631761	5.095187823	4.147307279	4.218618869	3.781754548	4.715780871	3.909672974	3.832597535	4.307455378	4.128772083	4.26924681	4.290916576	3.996277535	4.145154494	3.921471303	4.604854191	3.786075554	4.509951384	5.094935834	4.57887015	4.397191455	4.516210965	4.40217336	4.509006882	4.401877527	4.139516194	3.844335685	3.907984653	4.899367438	3.504415344	4.271665216	3.666545888	3.745958609	4.259266815	3.866480949	4.61546321	4.055884152	4.516623725	4.02617754	4.458513327	4.308607643	4.457642232	4.239953586	4.136142468
ASAP3	4.061139072	4.141890326	4.089193443	4.114684109	4.150298468	4.11639833	4.104301446	3.979711055	4.208406275	3.74002144	4.045189075	4.06000554	3.973446903	4.23798014	3.781584602	3.963797799	3.948685694	3.934833552	4.038612578	3.944124079	4.040499371	4.111211941	4.062318981	3.569652436	3.674708946	3.512052312	3.93980529	4.269050951	4.04234245	3.974126123	4.162687884	4.190917228	4.089083204	3.983776384	3.958059141	4.056569397	4.219096989	4.431598365	3.772162209	3.663578872	4.010751193	4.101367617	4.277206464	4.440826914	3.889883411	4.105130952	3.700903696	3.69496084	3.750485584
ASB3	6.422425641	6.326702417	6.52177424	6.461688461	6.252334203	6.662327741	6.421731601	6.61469972	6.269763061	6.39554821	6.310346165	6.501263142	6.463536123	6.514731583	6.622992939	6.618256313	6.416782695	6.796615139	6.346115639	6.436185257	6.506785329	6.250517181	6.663649529	6.825171701	6.708394659	6.509418981	6.575776918	6.373616842	6.522947834	6.528029575	6.514038053	6.589254452	6.276974565	6.130938946	6.422216299	6.35742481	6.429341061	6.503074241	6.494458463	6.442339161	6.529356462	6.408764097	6.330419042	6.25362134	6.32053131	6.429872757	6.123082284	6.324737952	6.965554558
ASB6	4.37543441	4.695129979	4.5870969	4.818752002	4.576469788	4.823860875	4.56781717	4.664455011	4.350310391	4.596821054	4.911686579	4.190525354	4.326227058	4.636061073	4.52000917	4.393646781	4.333881513	4.478262286	4.226260743	4.415444133	4.503986472	4.483319859	4.384486379	4.135480899	4.726324248	4.542742239	4.74681483	4.043491542	4.677383346	4.406149068	4.342605187	4.541273816	4.349604358	4.721048195	4.689691837	4.603383191	4.794759056	4.464754682	4.564377666	4.381652555	4.468360376	4.300662124	4.842868867	4.285962614	4.318605051	4.83426967	4.376620667	4.673237699	4.595244959
ASB7	4.918701442	4.81277181	4.720840033	4.915713904	5.078842884	5.432326492	5.100121017	4.93992706	5.386913177	5.001324763	5.084116819	5.159392141	4.886078735	4.824146456	5.239958339	4.783806278	4.909146718	4.92873005	4.85542126	5.162983748	4.732883197	4.803484187	4.804976915	4.928188198	4.663555978	5.173763226	4.712400163	5.25874344	5.098346591	4.996563788	4.807569014	5.739180742	4.812494954	5.136214659	4.859803905	4.609251763	5.082124593	5.231599573	5.312612852	4.751250629	4.596905685	4.679667821	4.804662164	4.848637799	5.114811444	5.097028694	5.270480817	4.892238969	5.350730453
ASB8	8.061021173	8.222714832	7.95046093	7.870077812	7.937731035	7.995443488	8.211348843	7.795017499	8.043987783	7.811887266	7.908908	7.342580517	7.967443358	7.9016684	7.325747385	7.839915448	7.949316409	7.480636039	7.876237985	7.558323731	7.764437107	8.043916751	7.655397022	7.721709772	7.928363302	7.939537778	7.916610975	8.478140931	8.174753314	7.9771226	8.173329587	7.689477205	7.666140295	7.740629897	8.018792618	7.720642779	7.551423324	7.556886282	7.798458959	7.956477967	7.788895426	7.691163594	7.815048173	7.999648555	7.66197786	8.183391053	7.748994015	8.043897445	7.895543222
ASCC2	8.658852128	8.558109264	8.844319126	8.805064798	8.830205284	8.971599364	8.756517818	8.886863412	8.526388572	8.703333755	8.735974113	8.780285174	8.812320528	8.753096617	8.509809474	8.976215667	8.741280148	8.904325666	8.679007657	8.64525137	8.47274843	8.902555932	8.355670488	8.183529565	8.572148756	8.56140762	8.943688961	7.895407742	8.875373826	8.892697959	8.895199312	8.850697285	8.954369774	8.935898061	8.938652688	9.275460527	9.179727471	9.024390736	8.806123653	8.414290728	8.693295823	8.509529323	8.610795942	8.35975513	8.905939274	8.577878459	9.29736659	8.626910646	8.760508125
ASCC3	4.797244392	4.50703442	5.06461338	5.069784954	4.48437739	5.161738256	4.666671353	4.875567326	4.849757753	5.235945261	4.81307755	4.992306571	4.719822071	4.485533362	5.423830211	5.211223156	4.784324125	4.839727334	5.403576075	4.831659741	5.067532771	4.912611221	5.010826166	5.178134167	4.68778006	5.071154534	4.797589838	4.196658068	4.687398762	5.080682671	4.855756321	4.95824116	5.012440105	5.176057471	4.917990559	4.974623812	5.029518604	5.135674458	4.714193501	4.528341617	4.306319608	5.079586919	5.380078913	4.521402768	4.647073607	4.800513604	5.144299037	5.184029451	5.518366053
ASCL2	6.646810758	7.711470573	7.257817084	8.013266253	7.410850739	7.704786208	7.349221052	7.360486787	7.2800323	7.652397603	7.390302479	7.649620802	7.359534354	7.83970448	7.615835597	7.547565901	7.276958155	7.808663704	7.973932522	7.122605852	7.12715566	7.334611011	7.085191717	7.309031276	6.775124369	7.288591138	7.222083308	7.376947153	7.081172637	7.453308735	7.211984141	6.938967396	7.379204737	7.60915949	7.361066064	7.75318403	7.107506087	7.254382204	6.960914498	6.895770712	7.711528651	7.732822751	7.096676771	7.611621692	7.538888111	7.095252656	7.647292289	7.25965915	7.817989762
ASF1A	5.499036014	5.609679835	5.299301216	5.810616353	5.327389908	5.947664518	5.838790125	5.530525299	5.65425273	5.954756759	5.942268107	5.728561276	5.69859651	5.963318603	5.822733917	5.719790043	6.050601512	6.013891164	5.784491933	5.600028287	5.588512666	6.000592086	5.380468917	5.722647701	5.394492515	5.49571869	6.1061985	5.477451067	5.771768113	5.893962588	5.71149807	5.428186011	6.05386427	5.61135868	5.932475909	5.950693999	5.845854993	5.950129183	5.955140756	5.714866228	5.384884258	6.041699029	5.541690277	5.673649626	5.474118129	5.727617308	5.776566139	5.926107115	5.654645809
ASF1B	5.5844586	5.420801175	6.050159305	5.243101216	5.549902643	5.060005999	5.889734285	5.298676521	6.256544558	5.333579239	5.785621602	4.956482572	5.297084565	5.558164657	5.538415812	5.183354831	5.498090176	5.163911259	4.803305813	5.654984447	5.644289889	4.544708175	5.78071389	4.677764325	5.579195297	5.488917678	5.364266278	5.59128672	6.239412062	5.410699292	5.845671912	5.652623959	5.357734337	5.487394906	5.58591942	5.520879933	5.434947595	5.452304644	5.33884375	5.487335283	6.046812351	5.51371361	5.335565117	5.45222769	5.148585735	6.170174742	5.38996063	4.814561906	5.306389337
ASGR1	9.096510749	9.183889951	8.87689868	9.708484936	9.111679086	9.081829224	9.035278923	9.435026551	9.37423953	9.010488101	8.655576724	10.02599205	9.315881529	9.371246135	9.737466446	9.831079646	9.16919816	9.688682268	9.068811436	9.57108241	8.720318352	8.781509962	9.114940812	9.428523433	9.561850136	9.190475877	9.420210977	9.837837973	9.027444376	8.87880057	8.738168344	9.525191678	8.587989534	9.737665078	8.958960414	9.183017103	9.401881775	9.304492542	9.179903485	9.470040678	9.356938437	9.387174285	9.23494664	9.553965856	8.858971414	9.0300782	9.227258889	9.411906521	9.712843455
ASGR2	5.314237757	4.980496884	5.587637839	6.008371344	4.898178627	5.080555691	4.888883794	5.498395504	5.41350755	5.699775468	4.556793752	5.69823968	4.891587245	5.187788097	6.245286339	4.997211486	4.78923935	5.472818328	4.983684884	5.481535919	5.357044751	4.907424834	4.96174559	5.626720822	5.750081179	5.117644423	5.088003074	5.566685407	5.304499795	4.816580403	4.26397488	5.50342152	5.199116842	6.268652833	4.250384161	4.365385146	5.401527631	5.389784684	5.361022294	5.002446975	5.361668415	5.316212407	4.872374136	5.661410207	5.573763572	5.842466934	4.835144697	4.556028244	5.598683669
ASH2L	7.762798723	7.877952107	7.793131463	7.940555663	7.76592135	7.823327592	8.052507318	8.018322756	7.742752617	7.894538327	7.666772502	8.104531967	7.705828962	8.0214022	7.802499446	7.924187433	7.79483195	7.752989048	8.319854345	7.757439107	7.717994086	8.291147059	7.62897991	7.707908354	7.940451085	7.948686178	7.91472322	7.508433277	7.647401356	7.765233548	7.960403756	7.838481736	7.90369205	7.950896796	7.806401642	8.00743378	7.90316548	7.689853784	7.753187835	7.603411398	7.963499846	7.808887234	7.858844577	7.798868555	8.011005188	7.595380186	8.003968485	7.664122538	7.885666464
ASL	4.53289807	4.196644601	4.365946617	4.372620571	4.127919206	4.405148594	4.464614986	4.011820466	4.089075433	4.19949253	4.243748587	4.523251642	3.886751715	4.236977886	4.445393749	4.327341809	4.76756871	4.781709202	4.591819183	4.6669149	4.363118872	4.276038929	4.292935822	4.422254338	4.771542163	4.519407492	4.281589878	3.880939679	4.13535946	4.433170995	4.421966701	4.400731792	4.178556241	4.459291346	4.005987213	4.176517765	4.063078315	3.877900922	4.56782142	4.669449835	4.055781064	4.545933949	3.850223701	4.181668504	4.75030864	4.288655073	4.589286659	4.101640229	4.607199909
ASMTL	5.503988182	5.450444579	5.634408057	5.601211173	5.783932187	5.498385173	5.741366316	5.367400819	6.072911619	5.642067412	5.476338495	5.192168566	5.584829937	5.356025288	5.337508025	5.568880184	5.828069927	5.28155177	5.547674996	5.425681291	5.663502279	5.429951368	5.571202338	5.275715498	5.777164488	5.57780163	5.504537436	5.249133736	5.463266392	5.507961442	5.504438003	5.460364245	5.476576496	5.544700019	5.356303985	5.712623008	5.622933234	5.439666669	5.516904297	5.328462434	5.181481319	5.814332633	5.721904516	5.4749346	5.700192279	5.8082002	5.701253484	5.424633899	5.252768411
ASNS	6.475831113	6.446379789	6.581704206	6.377355112	6.523579994	7.002177426	6.472370398	6.756091369	6.611221328	6.848323465	6.988031946	6.390906943	6.861429852	6.343697026	6.607597934	6.411491539	6.643341088	6.723861454	6.539133676	6.468311939	6.473168973	6.568188279	6.630890454	6.631614522	6.70704834	6.200881055	6.177807978	6.354136229	6.515271446	6.781786802	6.633842072	6.663093971	6.454269583	6.810367282	6.631687105	6.665669295	6.755756202	6.773447912	6.83406053	6.794775504	5.919276636	6.240716708	6.644262783	6.457193339	6.504116167	6.638859901	7.126137179	6.572753565	6.580374821
ASNSD1	6.808599218	7.139447245	6.820371844	7.244259901	7.297248397	7.731737379	6.86329043	7.024571234	7.60027556	7.406065987	7.76365858	7.037951945	7.341850692	7.511080594	6.741183762	7.090268716	7.35841592	7.117957237	7.17181529	7.161806204	6.909558606	7.320471008	7.132120988	7.269478981	6.961171574	7.471809254	7.293508368	7.292528196	6.91518842	7.687942493	7.541420428	7.319554544	7.538627091	7.209710997	7.339164743	7.289959892	7.384293654	7.459502084	7.306479231	7.470412501	7.192493348	7.452564809	7.011525535	7.026213505	7.354407536	7.377492377	7.318620507	7.380201702	7.240791312
ASPHD2	5.863763601	5.550788744	6.294137005	6.214097909	5.66910298	5.627450989	5.539486251	5.942977606	5.586063129	5.604257346	5.858848969	6.319430596	5.737578979	5.625902674	5.714588472	6.032172944	5.736518084	5.625099545	6.721995965	5.735549602	5.860905328	6.125647522	5.860882774	5.763660586	5.778122686	6.274675379	5.887391038	5.621384548	5.341135873	5.64129339	5.565188805	5.940825584	5.918593312	6.142616074	5.835506576	5.668318956	5.739821691	5.606805579	5.197464252	5.879049027	5.425903549	5.798335509	5.69978048	5.767503571	5.824616974	6.027967605	5.717030945	6.022443459	5.827765709
ASPRV1	6.942688514	6.358914194	7.197199611	5.928157267	6.370004187	5.888968861	5.869415354	6.302101398	7.071089125	6.729928149	6.943742551	5.299917591	5.657638378	6.020282842	6.6859966	5.731402731	6.193767733	5.132533366	6.535192498	6.674616671	6.823668058	6.894010063	6.517019495	5.928680813	6.435837222	6.938607144	6.010594622	5.823837083	5.339795336	5.496763747	5.934814623	5.941119211	6.712934518	6.179577957	6.652553286	5.119049057	5.40920187	5.295891819	6.005032363	5.547433216	6.371060358	6.315265692	6.447866753	7.08356748	6.84499027	5.836688797	6.03879623	6.319413916	5.971829763
ASPSCR1	7.769403593	7.573138752	7.300282341	7.678964157	7.636417064	7.778205392	7.412712306	7.366261995	7.761800578	7.889139646	7.500041677	8.051450236	7.762977735	7.509620014	7.42214979	8.005344905	7.685787566	8.064729202	7.635524708	7.642798872	6.987637806	7.614047813	7.453282548	7.245370339	7.587969473	7.008803649	7.913858168	6.834573883	7.386759651	7.676734837	7.345677461	7.632812758	7.819421589	7.674707959	7.716338977	7.647900721	7.861210233	7.899245858	7.737651291	7.132003157	7.608216576	7.573921251	7.205658391	7.664787535	7.792416905	7.500616552	7.770927683	7.753168847	7.734486606
ASS1	5.43966766	5.495771482	5.255370825	5.139424345	5.417445207	5.29366062	5.041757681	5.208538372	5.50611727	5.147602045	5.412593773	5.491862728	5.0848175	5.38081326	5.369148565	5.629890115	5.44848156	5.127940308	5.67170782	5.474489516	5.065208553	5.405597607	5.349553392	5.428075434	5.442406744	5.651500122	5.193875261	5.422250424	5.58481602	5.178865443	5.039943148	5.423066	5.428541481	5.166739198	5.262696708	5.408846359	5.018270704	5.081564215	5.445229818	5.401467434	5.430660067	5.293955439	5.332904829	5.317235607	5.483661921	5.525402608	5.582078739	5.166252323	5.313988229
ASTE1	5.668552046	6.187913277	5.538374789	6.033130619	5.198782371	5.967173749	6.057305954	5.859787938	5.646119491	6.048776093	6.094936087	5.947241961	6.063969712	5.999257687	5.845407644	5.971701227	6.174009875	5.820706057	5.460192172	5.823504244	5.68156019	6.393075701	5.736356368	6.188970316	5.721887871	5.740498516	5.996571316	6.226333621	6.182772093	6.061824928	6.129915817	5.968253457	6.280267028	5.73838058	6.220973177	6.117352016	5.964139124	6.01205532	6.18078704	5.744467394	5.914700933	6.60049863	5.796562073	5.35844799	5.731937209	6.321035653	5.866366347	6.024417677	5.732818642
ASUN	5.022056692	5.290392536	5.1823516	5.210581391	4.813943552	5.375706529	5.088415072	5.087606219	4.850809449	4.833425638	5.123112244	5.605044864	5.165394833	5.021836852	5.060586146	4.917514644	5.181740981	5.195897626	4.70657369	4.976753061	5.058898379	5.01854537	5.194833061	5.407008613	4.975969228	4.810405474	5.221168599	4.646742258	4.952583902	5.48177559	5.404087496	5.154863416	5.196186244	5.014568846	5.231783871	5.421230463	5.505870632	5.4107607	5.418903839	5.381461295	4.350633238	5.034698466	5.44915525	4.732281834	5.171239998	4.845606454	5.234231443	5.369447905	5.315702783
ASXL1	5.352198231	5.074256545	5.205020445	4.747509024	4.954209358	5.277047737	5.08017107	5.184010633	5.208264168	4.956315487	5.15565609	4.862369578	5.119544858	4.844937935	4.957500298	5.202372284	4.995668008	5.117609104	4.712730746	5.270934289	5.147959342	4.88364708	5.180439142	4.881017789	4.838329836	4.918161425	5.057655773	4.886673759	5.004066388	4.871939568	5.13149975	5.070350092	4.956005638	5.050763164	4.974108959	5.006242511	5.172114147	5.114582785	4.788149238	4.967672029	4.861482503	4.994813271	5.360837766	5.068320327	5.042675525	4.9416287	5.207366868	4.912635722	4.968366646
ASXL2	7.010093252	6.883497048	7.575369901	7.212123548	7.360267374	7.550080064	6.958497103	7.164209206	7.059738777	7.104509587	7.033996735	7.426753528	7.009977078	7.035089289	7.334465186	7.35787337	7.067008177	7.362341952	7.041985477	6.900765796	7.478566592	6.893649143	7.084770512	6.676764818	7.182927714	7.113904373	7.037437193	6.914395525	6.836836488	7.123515351	6.926017339	7.449044626	7.134634991	6.895821891	7.205464276	7.236239402	7.475450156	7.472768703	7.477984399	6.825493224	6.80019019	6.857530001	7.436346897	6.921753722	7.338390095	7.197203857	7.185127321	7.221113708	7.293791474
ATAD1	5.571726895	5.770842515	5.589917442	5.983009027	5.523459915	5.756248639	5.834659248	5.665830375	5.589903564	5.85515956	5.895330938	5.788699715	5.832539996	5.619904159	5.885921231	5.76170438	6.092441691	5.617921517	5.844830623	5.527863872	5.771093447	5.764976816	5.493342628	6.162543266	5.611106408	5.813286368	5.717170121	5.53694632	5.524039899	6.013308063	5.996666603	5.749334453	5.888246465	5.660927254	5.963884172	5.764489592	5.744282606	5.977480715	5.696624368	5.620823708	5.574476285	5.865076598	5.620757068	5.530650805	5.760216759	5.698423914	5.855961798	5.972219835	5.790380525
ATAD2B	4.512602196	5.018022962	4.538041425	4.867518816	5.110696226	4.852912939	5.538609814	4.949032232	4.831817153	5.053368633	5.393163376	4.641458656	5.072240859	5.156985651	4.289325686	4.872971453	4.99366198	4.764409281	5.47882199	4.967376353	4.656662621	4.858720878	5.103729174	5.118354367	4.932740623	5.299512517	5.057854366	4.878495087	5.082789619	4.744463022	4.933841054	5.140238933	5.135225557	5.224747795	4.569557313	4.914749212	4.919356805	4.923376342	4.806667701	4.857389497	5.083348186	4.970106741	4.566394217	4.956062766	4.702828159	4.959535048	5.081140596	4.94933383	5.132801369
ATAD3A	4.091560109	4.36356137	4.125762209	4.383178297	4.254843608	4.675514551	4.39374723	4.324107226	4.253837107	4.14115178	4.304383165	4.335557767	4.322091172	4.316816206	4.261803031	4.588034716	4.157942521	4.276574018	4.355371318	4.426425797	4.232927501	3.932390372	4.300512735	4.509940699	4.328681443	4.203827083	4.418035368	3.866007087	4.321406643	4.699667436	3.818700544	4.243859127	4.071694526	4.481570612	4.030956869	4.337707601	4.614617024	4.150862579	4.223854434	3.862361128	4.609041553	4.081347104	4.609443837	4.035208647	4.143769014	4.369718579	4.318962951	4.419627586	4.015449505
ATF2	5.213157263	4.849634684	5.108966051	4.880933508	4.750353276	4.679662507	5.188970654	4.999151709	4.642771924	4.787418177	4.975888081	4.858715436	4.989504344	4.959326684	4.778909509	4.855373082	4.624569065	4.668998181	4.948473843	4.875916347	4.669514634	4.908491705	4.671392303	4.232331688	4.664791849	4.818173953	4.693928606	4.668100505	4.981274432	4.868388609	4.823524609	4.719663327	4.881046944	4.747155049	4.803845794	4.779688551	5.063274889	5.037896676	4.644010434	4.862948549	4.836038287	4.847950936	4.524137843	5.036147899	4.77977965	4.211446445	4.801680609	4.654490695	5.104532437
ATF3	5.79303296	6.594629694	6.180324867	6.119179852	5.863520727	6.024792221	6.011488792	6.448752859	5.853567022	6.120314116	5.524709205	6.526505699	5.760935541	6.006324039	6.4069157	6.076467265	6.438827574	5.718235457	8.78480256	6.182590612	5.520967003	7.983717922	6.40681349	6.220348285	6.68417397	6.688806262	6.149696734	6.503952965	6.129792134	5.991770039	5.68733362	5.626037978	6.608174389	6.650310619	5.523400173	5.874559661	5.858028863	5.538989628	5.433564075	5.73625228	5.86319305	6.374646124	6.276605813	5.971928033	5.596015187	5.510999084	6.693265145	6.271555542	7.181530838
ATF4	6.990266176	6.9260025	6.87663917	6.869108083	6.923304657	7.336391182	6.997122148	6.905152112	6.9960475	6.984303767	7.06153603	6.986561006	6.845758164	7.04491439	6.968140572	6.575840112	6.839048912	6.8241695	6.880206911	6.848114412	6.872966579	6.987618721	6.765236193	6.813678157	6.720549085	6.752546107	6.937658485	6.891568788	6.914976	6.875074861	6.817367317	7.282946243	7.039365655	6.834080144	7.043861975	7.056781537	7.036246377	7.115376372	7.231454405	6.647164573	6.720322512	6.835842613	6.802234063	6.726910631	6.993119065	7.063973777	7.307282338	6.876264157	7.142603878
ATF5	7.180828087	7.40454738	7.348357269	7.560908533	7.342432369	7.089657028	6.67372615	7.472587327	7.248412832	7.178223125	6.590009731	8.074734032	7.220951432	6.959939892	7.309696966	7.541736141	7.31204913	7.628533872	8.243519122	6.832763514	6.799954423	7.671236663	7.237705228	7.120472041	7.352621973	7.265522859	7.514970003	8.010587835	6.936980523	7.695496638	7.140531104	7.188292315	7.831773621	7.735944052	7.001814441	7.280613438	7.254971557	7.301453036	7.599444206	7.392439102	7.383934868	7.353535282	6.768809923	7.363044303	7.369266448	7.351596417	7.689346932	7.512004155	7.846736229
ATF6	9.488631408	9.100523454	9.200991582	8.577000096	9.458483423	8.766455167	9.088808342	9.188676525	9.573692849	9.118842866	9.255674351	8.963890498	9.010322458	9.136567232	9.093576734	8.875819735	8.676419205	8.857608352	9.288025104	9.415567104	8.703659964	9.040451065	9.160928745	8.599628151	9.014855618	9.70213333	8.87137904	9.33538515	9.20182779	9.053060208	9.021365385	8.910351531	9.059932632	9.128386193	9.044071903	8.747512724	8.583840527	8.790594229	9.429988408	8.90479302	9.050941112	9.363210353	8.925823162	9.507371096	8.892461942	8.994585944	8.801554063	8.722074863	9.332706048
ATF6B	5.065415492	5.205415617	5.107483437	5.122620284	5.08751629	5.545608712	5.099201585	5.079413751	5.08653783	4.884792957	5.287819596	5.454765103	5.13378568	5.345346187	4.951174188	4.902398895	5.17254025	4.831942782	4.921933046	4.849009397	5.089007619	4.956399794	5.022915155	4.837382932	5.337522949	5.327633394	5.332107754	5.170905459	5.295358987	4.793723545	5.296641241	5.322896504	4.867029973	4.967368722	5.572972956	5.152417944	5.186842615	5.330778761	5.213433164	5.105348841	5.369940153	4.604803828	5.193479378	5.113147633	5.161355151	5.195821094	5.031382555	5.113085545	5.383726649
ATF7IP2	5.470007636	5.526639738	5.185275201	4.971710335	5.632251398	5.422465425	5.385668691	5.257865293	5.473571792	5.75764573	5.31504345	5.250119836	5.523529223	5.312194746	5.051644003	5.45087982	5.763427952	5.404293572	5.192493225	5.228555261	5.16534904	5.026075653	5.738276016	5.610480726	5.6543018	4.982598636	5.520696591	5.112577554	5.015672163	5.609983249	5.394024594	5.539305019	5.242629642	5.107698344	5.702798196	5.456758751	5.574109475	5.849146174	5.684404495	5.623453483	4.866994749	5.171301524	5.509680528	5.430707972	5.273625862	5.378673117	5.752558044	5.55934923	5.639757112
ATG10	7.562596819	7.181850068	7.733569674	7.56068741	7.376751351	7.374964654	7.415033511	7.475528398	7.059955636	7.637915261	7.453274032	7.52471586	7.411496689	7.38846561	7.28904866	7.429726886	7.62638897	7.806652022	7.307267361	7.065637401	7.976042178	7.283647244	7.570063573	7.475934428	7.869733206	7.368225671	7.506411218	8.009184283	7.38720825	7.18441789	7.654372162	7.372332109	7.400087621	7.121139199	7.124827142	6.905027138	7.038885559	7.388517626	7.717129195	7.233823557	7.67918754	7.42449795	7.423992527	7.695921917	7.483041806	7.217560112	7.400524168	7.481735557	7.510384643
ATG101	5.432891218	5.596558748	5.678924821	6.029755474	5.723545588	5.769448385	5.559479422	5.448635715	5.720517787	5.896245794	5.708972745	5.976861043	5.7919905	5.550439649	5.73712055	5.872077407	5.888159572	5.871774806	6.386611056	5.15034075	5.662692888	5.55053703	5.67025319	5.868185799	5.630996946	5.760748317	5.91263864	5.674368428	5.618266241	5.88598981	5.542326394	5.81832454	5.884054147	5.928678004	5.719897614	5.883386135	5.952585847	5.89021472	5.935407811	6.153681934	5.81411152	6.030555267	5.732192568	5.877792537	5.7056744	5.735744053	5.722677041	5.810200701	5.823053577
ATG12	7.16208169	7.334096502	7.305213359	7.237549099	7.212131832	6.979098249	7.1362338	7.399158032	7.334405027	7.231209133	7.314538339	7.026173059	7.152015704	7.060856114	7.07735781	7.292978412	7.136623321	7.230816957	7.258003528	7.161352093	6.950625617	7.41988704	7.367003234	7.300612488	7.240462302	7.218118934	7.421640923	7.562948235	7.271402562	7.393303508	6.865472532	7.480679625	7.237185755	7.150728967	7.262055789	7.080982913	7.317736231	7.297587827	7.362547898	7.590821941	7.108072046	7.047688454	7.389304835	7.232132148	7.366154442	7.254641173	7.216685285	7.258241485	7.223849973
ATG14	6.344610654	6.842874569	6.488779521	6.626845905	6.384201848	6.844998158	6.917089925	6.724389179	6.275289728	6.545320598	6.256744061	6.7380834	6.689828756	6.599522595	6.715063529	6.263455951	6.681145258	6.956521812	6.405341403	6.34144335	6.631185039	6.574781456	6.775690372	6.792000355	6.885912461	6.212122218	6.651483278	7.086888517	6.722212953	6.76153411	6.712992965	6.555181024	6.712579811	6.423735131	6.686263583	6.478367052	6.584230049	6.891435212	6.828354489	6.574585866	6.609992913	6.667496009	6.478447254	6.577096188	6.419336056	6.686668943	6.711637835	6.726101618	6.921167869
ATG16L1	5.999325935	5.984456233	6.052231103	5.996393733	6.110429606	6.424161902	6.046757505	6.13899123	5.854259632	6.055780805	6.217827279	6.057920765	6.233200433	6.258334124	5.805030861	6.309815723	6.228642336	6.259292495	5.849959763	6.047368246	6.150162167	6.232481187	6.243640867	5.854685815	6.182853008	5.87513502	6.190461775	5.69053991	5.93865564	6.051530684	6.129011636	6.250126752	6.327338528	6.021901668	6.02782199	6.19989468	6.247049523	6.209574847	6.045318407	6.101365251	5.963670135	5.905191325	5.905057751	5.90434752	6.378326364	6.020229616	6.149832671	6.206259768	6.19719466
ATG16L2	8.129169606	8.448450407	8.914282313	7.999657282	8.917752537	8.084126012	8.321097703	8.443779952	8.742618232	8.30014589	8.155795943	7.831948176	7.81570452	8.487803606	8.311135084	8.576639126	7.951588655	7.554221194	7.869719209	8.212529523	8.455155558	8.192117108	8.369732998	7.632274851	8.379103608	8.442905612	8.231456555	7.817106287	8.323501812	7.707770389	7.927952273	8.351337169	7.69667081	8.01573363	8.122297501	7.794960347	8.389150628	8.060784282	8.023989839	8.082073922	8.303887671	7.600774796	8.415030102	8.285997451	8.507649619	8.046426275	8.065435175	7.850460024	7.941828149
ATG2A	4.842193123	4.695979903	5.223094884	4.491306467	5.415013178	5.105617613	4.884363264	5.204924956	5.355904768	4.992979319	4.73797467	4.167949271	4.892492833	4.857251661	5.216147821	4.619512154	4.6641592	4.334839892	4.785047764	4.541730591	4.99527435	4.680328157	5.351210244	4.118352695	4.63166972	4.987859396	4.793244389	4.58571913	4.744595623	4.429835677	4.510468511	4.922091416	4.562457434	4.690260144	4.992057302	4.446967751	4.725223038	4.428886879	4.851547136	4.610959075	4.573914909	4.518077033	5.104452961	4.733155509	5.17808536	4.568834765	5.174898322	4.499939419	4.84251608
ATG3	10.0280879	10.18049005	10.19288324	9.936983676	10.30768738	10.01397811	9.779284425	10.09032184	10.35128938	10.14781782	10.03458207	10.08101259	9.783028216	10.21527178	10.18839326	10.25079396	9.975012759	9.877552369	10.85092857	10.18655712	9.821575051	10.23190568	9.96060168	10.04554335	10.21256929	10.80681407	9.905494659	10.59063583	10.01743901	10.14299683	10.00479708	9.976699839	10.37269308	10.21431962	9.823057619	9.932116638	9.811771226	9.77895451	9.73043617	10.20910453	10.10844539	10.36688116	10.02306643	10.55771799	9.959312744	9.797426857	9.971636066	10.05220711	10.03218616
ATG4A	6.213645361	6.047016354	6.054739621	6.094247905	6.29833445	6.157558506	6.126759024	5.944316149	5.994850265	5.930559121	5.945699028	6.054414439	6.234311905	6.072136462	6.032309604	6.063882288	6.296359112	6.373888643	6.156345017	6.166724076	5.908820555	6.48841186	5.983040684	5.887141941	6.064311183	6.113086061	6.094801057	5.838800722	5.96173006	6.0998446	6.468753201	6.056287207	6.08947453	6.207898469	6.253338484	6.408817308	6.08701237	6.113481519	5.93756457	5.920789248	5.965103639	5.897065907	6.231091264	5.885275834	6.485720783	6.354842461	6.282663728	6.010302129	6.062408323
ATG4C	6.469878991	6.438811755	6.257997401	6.628695342	6.20308008	6.522555772	6.458104094	6.36889102	6.203954053	6.238078164	6.172587713	6.521718856	6.357468832	6.573343543	6.664094959	6.573542428	6.458441315	6.638238467	6.500987382	6.348048667	6.336547225	6.499783177	6.479041771	6.603004401	6.396064284	6.30467375	6.416037733	6.660238579	6.326302127	6.734780298	6.429119725	6.512077257	6.35771581	6.461262077	6.598354644	6.586927602	6.56264219	6.670787752	6.630835635	6.19557598	6.252560441	6.364138472	6.165567656	6.325289372	6.403952813	6.639451458	6.613144219	6.525492279	6.717795043
ATG5	5.680866555	5.521989435	5.38446399	5.693687249	5.452820963	5.520408529	5.526547742	5.331442995	5.503617074	5.552609875	5.680435093	5.718474648	5.402428362	5.341577594	5.724742459	5.474501834	5.561992614	5.794482058	5.575815054	5.672806621	5.518466243	5.69306532	5.468258131	5.369436962	5.859966855	5.389398081	5.349126011	5.525160033	5.62041597	5.804638958	5.354604838	5.682891558	5.495906648	5.536626755	5.645647439	5.740826025	5.487889565	5.790704138	5.442840781	5.829939013	4.996687268	5.968384621	5.024926015	5.317113147	5.702393941	5.564009641	5.706682813	5.603765698	5.306323428
ATG7	8.047138456	7.715703158	7.946748988	7.746648668	7.98585692	7.434372957	7.562382878	7.901577734	8.024734035	7.738188524	7.699682455	8.013832445	7.59748881	7.573114679	7.963967079	7.785814736	7.599223057	7.877635002	7.91622797	8.002098058	7.535761772	8.013264055	7.538176302	7.374372988	7.803463228	8.057873333	7.823878094	7.415901773	7.537156096	7.288358813	7.548444705	8.053258566	7.706448856	7.958115714	7.594093471	7.75598771	7.634763876	7.739983358	7.676306899	7.939434768	7.749236845	7.80155407	7.802596841	7.689859076	7.5234044	7.531814265	7.734368514	7.612302234	7.690511346
ATG9A	4.987409438	5.087442544	5.207049686	5.182716844	5.225685541	5.183963817	4.84686077	5.114175106	5.140698817	5.139780305	5.093487518	5.155169051	5.135293334	5.031801646	5.036015147	5.220304127	4.953037732	5.153729849	5.091280875	4.759495972	5.370543078	4.782547523	5.298118076	5.232620429	5.52210958	5.439845664	5.17671187	4.972281122	5.050497492	4.865495059	4.984068115	5.140552999	4.959230144	5.136304854	5.150090826	5.236256132	4.972217088	4.883364376	4.884416134	5.091357083	5.253606686	4.961047565	5.140249633	5.241174646	5.25107416	5.223554002	4.879343884	4.951784699	5.045200248
ATIC	7.529654242	7.75237123	7.641593218	7.795525659	7.872556977	8.160411641	7.836030537	7.780419807	7.480437143	8.004749376	7.781388273	8.031563248	8.312181863	7.80611531	7.603580282	7.937138746	8.187915033	8.199543929	8.203075455	7.762097779	7.69814336	8.140677961	8.156022825	8.203141197	7.741692612	7.447074761	8.034752637	7.498052408	7.999250565	7.989125285	8.060617507	7.859630199	7.866776647	7.828974319	7.774652075	8.133100758	8.382934558	8.30041964	8.027754509	7.611347624	7.888787503	7.283624251	7.550283624	7.851187049	7.999021288	8.049346652	8.498469641	8.016537007	7.805020943
ATL1	4.638670659	4.599188557	4.632533282	4.644351582	4.541488653	4.94266588	5.003022608	4.516612859	4.30645497	4.652488136	4.686524038	4.477605245	4.713236777	4.713519184	4.124810137	4.360432712	4.920276298	4.724035586	4.958212324	4.615167107	4.560184581	5.227446301	4.453704066	5.006577513	4.14450979	4.547179163	4.763902449	4.500599176	4.628557583	5.046955322	4.461562772	4.564019913	4.424814657	4.932353388	4.317249369	4.939585258	4.548542907	4.429817564	4.743841577	4.496226603	4.368485773	4.417530922	5.109190774	4.281213277	5.042435757	4.700790697	5.020247364	4.672257477	4.356186055
ATL2	4.531499954	4.232252948	4.633418707	4.49349552	4.488249991	4.395115793	4.149535183	4.669391663	4.602803965	4.587847254	4.538480952	4.350944605	4.450179387	4.590846752	4.785522126	4.460224552	4.478194547	4.433794502	4.815128664	4.434664433	4.531765492	4.365176324	4.211940532	4.611612203	4.378826183	4.530622349	4.702485661	4.266321616	4.888992833	4.273357565	4.427367203	4.537271317	4.608858006	4.424363901	4.548194503	4.467846727	4.195924688	4.407584385	5.043760656	4.522715394	4.187936306	4.647183567	4.59082284	4.340021597	4.757236806	4.512767646	4.680020402	4.213162803	4.453027548
ATL3	6.413303054	6.086389471	6.500982922	6.448576275	6.132112208	5.867776197	6.319741799	6.081666508	6.515937456	6.245286596	6.222646933	6.209383928	5.939791943	6.122174606	6.543539821	5.778830405	6.172566678	6.399818294	6.428894191	6.449274821	6.459101685	6.319620674	6.105914099	6.293043207	6.191790283	6.550766321	5.930603818	6.509280027	6.068910353	6.051950795	6.466295018	6.430397736	6.202229648	6.446254597	6.048909723	5.954316529	6.12543492	6.151498474	6.414813789	6.402959757	6.210196787	6.503133001	6.143058806	6.473467127	6.34505303	6.120663145	6.34862123	5.794726953	6.096292357
ATM	8.303890308	8.577103298	8.366107676	8.507528197	8.151120483	9.120775939	8.994046846	8.807845708	8.324367566	8.64686383	8.802393331	8.269532246	8.790618698	8.673578517	8.780508233	8.687647671	8.916156283	8.865549412	8.332012613	8.327037756	8.802216621	8.714774737	8.828331302	9.018020279	8.554759754	8.19960453	8.730381488	8.842555508	8.87846385	8.987342964	8.851309303	8.592132461	8.703793958	8.487399717	8.73358172	8.761522354	8.687065642	8.825622933	8.78813554	8.498819379	8.273929459	8.501900481	8.60695437	8.524405996	8.888331767	8.589532869	8.857103695	8.852184482	8.697668642
ATMIN	4.21873668	4.62673784	4.745951935	5.014639602	4.851279179	4.836705886	4.430337535	4.778438962	4.34933684	4.807960781	4.460074243	4.390498736	4.475692177	4.431471102	4.874798439	4.506316708	4.587183977	4.995361917	4.458320532	4.872577065	5.002245939	4.606156323	5.118224653	5.185333723	4.827788343	4.568535869	4.68503505	4.305941066	4.780979444	4.559125156	4.853310682	4.373421886	4.789505962	4.711055779	4.805013924	5.214264522	4.873007423	4.832101419	4.88239331	5.114745679	4.560750536	4.837956501	4.73754504	3.790506612	4.627077805	4.659841053	5.147589559	5.242260729	4.692362281
ATOX1	7.860394622	8.262708794	8.009635868	7.959477301	7.956629368	7.685195984	7.892667403	8.164995436	8.31439077	7.853035772	7.863591521	8.537575321	7.850670979	8.166565283	8.028261565	8.35080636	7.845723883	7.918412593	8.434943195	8.166469059	7.429108511	8.08774216	7.98205838	7.683877902	8.118252587	7.796461362	7.760765723	8.982704463	7.955902087	7.786355567	7.723713059	7.910417514	7.968972137	8.084296156	7.713266245	7.981918795	7.934675484	7.685897618	7.983164534	8.410659171	8.364957768	8.265117341	7.985219301	8.774861271	7.797185082	8.37995023	7.301661699	8.213054402	7.805025318
ATP10A	4.947013784	5.184328365	4.516953157	4.95573732	4.624299027	5.022115873	4.588918284	4.9560953	4.976606768	4.728863619	4.842638578	4.592162603	4.904624873	5.024286429	5.240209058	4.732513907	5.095755106	4.823593644	4.804863193	4.832518074	4.78788715	4.696778599	4.970268615	5.246884616	4.823060416	4.72098039	5.164272685	4.855803152	4.775328074	5.054201245	4.860825174	4.709309944	4.627491787	4.919556621	4.849890314	4.557278753	5.071401046	4.929041601	4.921764422	5.071033134	4.761116681	4.935139479	4.366564763	4.837251701	4.977877502	5.344508724	4.996949197	4.918314802	5.123152206
ATP11B	6.158186843	6.007463138	6.292712008	6.065931898	5.942669733	6.39350065	6.021527651	6.109436084	6.354946614	5.883079023	6.392806097	6.01745096	6.231946472	6.062530693	6.121006451	5.957110608	6.129740904	5.863114921	6.012720928	6.218604654	6.346890549	6.215014874	6.064494822	6.220472763	6.567974345	6.726626059	5.874031415	6.169166546	6.474391981	6.125566245	6.304813885	6.298590272	6.097993751	6.017060093	6.164813354	6.076081931	5.788366992	6.109135441	6.239004729	6.089311658	5.887498422	5.864803339	6.338995831	6.077989051	6.205740486	6.02433301	6.307706483	6.307404307	6.146109928
ATP11C	4.846025841	4.318780873	4.56981886	4.789326728	4.798683087	4.930352084	4.287436835	5.12303467	4.693095012	4.867447129	4.60549365	4.41534873	4.566006329	4.760990094	4.485375473	4.619261288	4.760518815	4.624226094	5.256178483	4.425276745	4.642752011	4.674381401	4.796762278	4.681089624	5.452972469	4.609552522	4.558972451	4.790037927	4.490739978	4.955432937	4.592610329	5.015513413	4.677774928	4.505336948	4.763713881	4.690387241	4.617068102	5.181423754	5.059297261	4.936258785	4.936524476	5.072688285	4.773845914	4.701217836	4.283249963	4.621765637	4.725081157	4.784895902	4.397984421
ATP13A1	7.015810727	6.982750091	6.742697475	7.017600569	7.211881781	7.280539275	6.690274634	6.860415241	6.613245627	7.766923587	6.758972697	6.974216986	7.0570585	6.956060773	6.463014678	7.066182786	7.160175666	7.215265206	7.217835496	7.12753713	6.294994873	7.263456349	7.054045486	6.255110073	6.794815492	6.913302996	6.997514428	5.988599567	6.445218775	6.87012398	6.734127745	7.189731964	7.122566547	7.026896309	6.634637507	6.956165497	7.244406181	7.219874447	6.871319363	6.644018937	6.462876987	6.581629573	6.686791941	6.494744346	6.847600466	6.890712959	8.309971449	6.902052113	7.073633658
ATP1A1	5.263283622	5.38916076	5.423325253	5.707991529	5.30822704	5.861390132	4.981491685	5.232765828	5.29795588	5.493444735	5.245955135	5.636616962	5.567907518	5.369296899	5.512603299	5.552741919	5.587267204	5.649636577	5.470748968	5.482025132	5.644799712	4.97399403	5.588962144	5.535632442	5.277377775	5.15595602	5.304881825	5.318601992	5.10737317	5.286327098	5.411846535	5.261901494	5.552379988	5.587176725	5.275436752	5.628257376	5.682896145	5.474561072	5.212475996	5.479591354	5.247276467	5.535916482	5.335507856	5.096542237	5.45151913	5.476547897	5.595233415	5.662281351	5.33997612
ATP1A1-AS1	5.047441568	5.09116965	4.435069677	5.20392525	4.687727469	5.153480318	5.167181317	5.129361388	5.070514372	5.431052619	5.211789506	5.189048019	4.945216044	5.08388347	5.290647467	5.396538048	5.235014221	5.176721706	5.059879973	5.042410585	4.777519137	5.247655598	5.120762924	4.917947449	4.98722946	4.790441695	5.182110891	5.036387873	4.974494985	5.221187433	4.976934415	4.702897264	5.252329148	5.078246049	4.996144343	5.101607937	4.802051515	5.360537987	5.237631678	4.959145561	4.999009597	5.284249886	5.29980736	5.108937259	5.118066002	4.870117211	5.581431414	4.865571111	4.334011104
ATP1B1	5.287342258	5.711188214	5.791439666	5.513418829	5.641433143	5.843216462	5.573464417	5.693711728	5.69682198	5.415886125	5.459245525	5.489418721	5.961004801	5.386183116	5.116519806	5.566909505	5.664956113	5.341664461	6.024710064	5.762245374	5.976561741	5.947895576	5.717840245	5.498640222	5.541379714	5.213371884	5.603399265	5.592558183	5.077989636	5.877209837	6.021780189	5.741991328	6.073341053	5.402104804	5.511307163	5.492851962	5.767940009	5.863029237	5.47289131	5.853094628	5.786679355	5.891591924	5.58450204	5.662462819	5.554585259	5.380416962	5.542801561	5.740138129	5.333751053
ATP1B3	5.319384323	5.799042379	5.121928448	5.946162558	5.726232336	5.88648961	5.180778823	5.566836519	5.498826803	5.588869075	5.780102911	5.506382683	5.764614107	5.702343395	5.55296723	5.583448214	5.800875583	5.737392913	6.145270463	5.956622195	5.45001084	6.020387727	5.316668859	5.255953323	5.255216847	5.464402092	5.891511737	5.94235683	5.515675615	5.911699506	5.755593399	5.112494361	5.965212878	6.131301935	5.539975494	5.619579476	5.268973756	5.456274242	5.450633026	5.734960527	5.494083029	5.696045838	5.34771116	5.669135527	5.373668179	5.742013344	5.864904965	5.577479899	5.679932104
ATP23	6.740060167	6.744391413	6.534608093	6.913960419	6.134772807	6.011967379	6.510547752	6.507877889	6.289566889	6.85585648	5.825906223	6.498374522	6.060301155	6.236288362	7.279997131	6.4524777	6.161025831	6.459581288	6.740566707	6.638306095	5.768671848	6.270972507	6.351114933	6.664417492	6.435652142	5.58747305	5.590743014	7.071861832	5.790705444	6.747155661	6.623765588	6.413982306	5.971578842	6.413255106	7.024092295	6.691173975	6.545868741	6.667498213	6.967998757	6.627735767	7.02520891	6.843280429	6.079333438	5.766469964	6.570244725	6.521024112	6.681541115	6.349844876	6.769491474
ATP2A2	4.672423644	4.826541108	5.15820809	5.227244131	5.017039632	5.053743152	4.784150226	4.961381006	4.833872081	4.91535204	4.794846828	5.150737932	5.037452713	4.927871362	5.129071228	4.966333565	4.724216134	5.039369099	5.014502311	4.829935777	5.12375883	4.703547165	4.92267095	5.040195404	4.782227824	4.965108913	5.033392892	4.73367665	4.554708563	4.871726116	4.812257484	5.029049253	5.074562166	4.991641014	4.832341828	5.049367581	5.218278308	5.099441881	4.901657678	5.015764391	5.062945195	4.954316468	5.075035641	4.94538356	4.950951118	4.659404867	4.884486504	4.90189914	5.284562356
ATP2A3	5.322091175	5.528305242	5.442401626	5.464772279	5.548888079	5.912991705	5.745058019	5.59809583	5.660344522	5.592197894	5.575172434	5.120996694	5.149083663	5.565674479	5.529458483	5.376278904	5.645038223	5.297641634	5.200421279	5.210150744	5.531551797	5.60214361	5.081112297	5.388076917	5.242477127	5.26616424	5.255479548	5.290115102	5.415260258	5.36576692	5.249932393	5.709487372	5.217214065	5.122155714	5.751131481	5.687596317	5.47464016	5.633205064	5.446284458	5.298215164	5.590802353	5.185417988	5.737874318	5.133186351	5.943451184	5.349791841	5.280107701	5.637084926	5.23335144
ATP2B1	4.925821277	4.310132989	4.671827152	4.352368369	4.723033808	5.00761372	4.620243318	4.717587362	4.831759981	4.760700937	4.754411097	4.558991215	4.44717802	4.431148769	4.76903372	4.456295957	4.585534749	4.325376427	4.582866464	4.907547354	4.862241708	4.707971014	4.653459231	4.270144647	4.709811138	4.875938595	4.743716337	4.690587138	4.972574812	4.755421522	4.339308889	4.681719786	4.59918732	4.805960959	4.748473963	4.540765489	4.392619562	4.666651455	4.49676035	4.520240267	4.068125321	5.181366657	4.578052158	4.301082082	4.859610242	5.053042813	4.682395243	4.368484294	4.566154235
ATP2B4	6.125766028	5.619522719	6.211178482	5.705053515	6.173201313	6.18653413	5.912187924	5.686350228	5.79839495	5.766706322	5.970289173	5.723224994	5.823773758	5.995925251	5.258306598	6.079840531	5.705590263	5.929461731	5.661138558	5.979278152	6.230267338	5.814187998	5.923879934	5.664762262	5.699921217	6.093188891	5.527301471	5.488407499	5.663198849	5.666552037	5.872565218	5.814217583	5.614617426	5.746906506	5.620683874	5.5721578	5.839970015	5.856750755	6.039000263	5.453984617	5.832853991	5.184496616	6.229281648	5.53601456	6.285586439	5.895088292	5.654794762	5.430769152	6.161130994
ATP2C1	4.77434207	4.584664033	4.956202227	4.900984083	4.543629966	4.657594639	4.809918214	4.788546321	4.770442366	4.873091504	4.663021124	4.734279501	4.61005957	4.674470761	4.982919576	4.528581088	4.60221481	4.654427198	4.726748171	4.764619243	4.845888476	4.734001351	4.567106287	4.724987089	4.64257023	4.718555261	4.607294071	4.484346947	4.700383299	4.671489439	4.60584115	4.800549215	4.753015822	4.634238853	4.571755998	4.765703587	4.827187918	4.953084569	4.710678808	4.800143586	4.642058344	4.713771259	4.554774352	4.566768276	4.858892037	4.467407678	4.903867011	4.704614331	4.747453032
ATP5A1	9.909240385	10.01268619	9.940879123	10.49104418	10.12066527	10.20893485	10.11843552	9.984899354	10.07908689	10.16572517	9.982219232	10.24504127	10.43225166	9.976846426	10.22704615	10.24104533	10.07920361	10.52785682	10.38855783	10.18355532	10.02073813	10.05653912	10.13144328	10.48519438	10.29666706	9.987582526	10.49000344	9.558246094	9.888899265	10.25738793	10.32241639	10.17423273	10.2944342	10.44365688	10.11088004	10.55635092	10.37839976	10.32793845	10.21362285	10.04032614	10.01127438	10.18710533	9.789142373	10.12519541	10.33657458	10.1293426	10.36410991	10.19429626	10.24085776
ATP5B	10.96661426	11.10671866	11.12570955	11.48422518	11.17557149	11.26047742	11.18205391	11.06074737	11.11426482	11.14834792	10.9656823	11.43376973	11.43922772	11.15571786	11.16076669	11.18179975	11.13694041	11.36778509	11.37016551	11.16407148	11.20346265	11.32513415	11.2401862	11.20059216	11.31203025	11.15204078	11.43387438	10.7832775	11.21498744	11.3664981	11.28782763	11.15167966	11.30844368	11.4554912	11.05866732	11.292246	11.26539588	11.30571343	11.05591076	11.14889007	10.97633115	11.23319766	11.03218378	11.09809978	11.28060983	11.04607776	11.52138192	11.09899237	11.354215
ATP5C1	8.120886385	8.250929182	8.071179968	8.477718407	8.178204774	8.1138803	8.069725917	8.068922699	8.299920776	8.243235861	8.288003985	8.607448858	8.445606091	8.110947198	8.586121979	7.973336853	8.372805056	8.557692282	8.305754989	8.396392	8.487653739	8.445653464	8.189621606	8.714360985	8.270946205	8.129575221	7.993271514	9.060319812	8.464700731	8.455859416	8.600256875	8.158798403	8.341011266	8.321040995	8.356937023	8.321004201	8.225231086	8.260138124	8.415799093	8.367020085	8.159715023	8.731716221	8.217459336	7.972779133	7.892759207	8.519249776	8.589200661	8.477506834	8.53647916
ATP5D	5.646709145	5.792956058	5.779296075	6.027009536	5.696133466	5.766586212	5.739440404	5.758068071	5.859479665	6.104024464	5.641454125	6.069854689	5.783526757	5.839334744	5.802127805	6.000141205	5.787394786	6.070276638	5.9291931	6.139231043	5.869952955	5.702207905	5.870743726	6.165596097	5.653625854	5.424589769	6.019174458	5.676206717	5.826187332	5.566244076	5.882326178	5.82473462	5.758038443	5.512458223	5.868208198	5.944242166	5.969449652	5.893620773	5.69394628	5.789612528	6.123435825	5.89353663	5.938605399	6.119486883	5.694064027	5.960567724	5.535442108	6.098832413	5.95432912
ATP5E	6.442391181	7.427951573	6.039362695	6.8649577	6.312615732	7.716096582	6.265730771	7.053324047	6.915953566	6.716038665	6.657256923	7.625466512	6.558303296	7.135674321	7.488728022	6.869869971	6.732265007	6.578565096	6.325807195	6.796233832	6.411087586	6.476681969	6.906140871	6.854880157	6.54214091	6.117980859	6.89889984	6.820021855	6.501591726	6.350096447	6.439835049	6.843464523	6.890692677	6.800321166	6.804569517	7.005915911	6.76819452	6.762978373	6.717106739	7.349792558	6.997065939	6.750213139	6.673564427	7.401820836	6.786697166	6.694704491	6.258960015	7.117281993	6.721657165
ATP5EP2	9.779456357	10.41966996	9.751458437	10.0456098	9.682399017	10.57228115	9.805495809	10.18774862	10.09549276	9.981691258	9.847004136	10.44465935	9.965921448	10.33640112	10.40274926	10.0027875	10.01780697	9.888563061	9.927447452	10.06716004	9.78972181	9.990349615	9.895888843	9.891875959	9.867168425	9.588955159	10.02178396	10.14916123	9.97970727	9.800953954	9.865159048	10.0454173	10.13145563	9.960225366	10.13643636	9.955911624	9.95989362	10.01606289	9.853673737	10.38970409	10.25012341	10.03358145	10.10037263	10.48497457	9.961907934	10.04226202	9.509659529	10.20195709	9.946159382
ATP5F1	8.693036426	9.110674156	8.65592775	9.169028143	8.82960546	8.677823696	8.828817502	8.865772365	8.860064224	8.868475465	8.94844457	9.322891044	9.066039965	8.970850141	9.107205191	8.818609057	8.955369805	9.164529148	9.244285026	8.879821888	8.7339465	8.922628137	8.918041165	9.079420034	9.026446105	8.793990648	9.167880484	9.452213846	9.12722827	9.230323564	9.206579432	8.79659255	9.113904781	9.007111568	9.011646838	9.00959845	8.838631479	8.778168843	8.900233964	9.112891046	8.855962275	9.073768126	8.860232944	8.939170739	8.699977529	9.043192088	9.125666956	9.144024535	9.030154813
ATP5G1	7.894091078	8.193304467	7.370055617	7.867786799	7.774430505	8.20940023	7.56443087	7.914402021	7.882641076	7.848358652	7.61153723	8.189980434	8.136409399	8.081002562	7.692736854	8.182871473	7.756761615	8.20156781	8.214048812	7.870575182	7.24133769	7.817475956	7.961849541	8.054230941	8.165493677	7.44555476	7.992582574	8.210821983	7.716287352	8.075060691	7.922623414	7.696422615	7.913648338	8.041570928	7.674308483	8.113480751	8.030209006	7.906345323	7.912488323	8.27007772	8.305063931	8.142730134	7.960170763	8.506991741	7.665428368	8.280246999	7.468537409	8.007343016	7.721644157
ATP5G2	9.0238492	9.439959386	9.023521157	9.28365052	9.137201509	9.474667592	9.250544204	9.135864678	9.26938839	9.295422001	9.080008711	9.666936289	9.061738265	9.633520903	9.173647002	9.574652669	9.439915328	9.704532718	9.515526252	9.323470564	8.969380947	9.461181941	9.241100623	9.241147765	9.387122234	8.955687195	9.368160342	9.580809815	9.487611798	9.456327941	9.414317093	9.249087457	9.440997084	9.413983572	9.351465358	9.502030885	9.580965178	9.409979028	9.365864785	9.756214194	9.46833021	9.548949501	9.182679177	9.628429831	9.191652994	9.523070537	8.988874166	9.662747392	9.307658007
ATP5H	9.326943361	9.832617104	9.405047621	9.483815701	9.413368673	9.633591537	9.526916698	9.45318607	9.657903687	9.66799752	9.393664324	9.746354172	9.693592951	9.551949893	9.643518451	9.703146768	9.660042225	9.649215449	9.731896852	9.710851169	9.265616681	9.676022966	9.553866061	9.764795398	9.632731134	9.352156941	9.480501359	9.975141666	9.535284838	9.601930177	9.711031062	9.505171385	9.730681834	9.697464756	9.66416447	9.727934961	9.590827966	9.602525648	9.59374291	9.984258655	9.767323289	9.937302844	9.634255	9.839508943	9.457266139	9.650134268	9.3304919	9.942661582	9.693095356
ATP5I	7.224448754	7.307478444	7.002124144	7.320755697	7.317019119	7.643375033	7.187314249	7.194484352	7.349939094	7.367442858	7.013495141	7.585170348	7.447664504	7.286775882	7.516638067	7.237371248	7.29534888	7.465151037	7.233855622	7.420938215	6.992476715	6.973738282	7.251188777	7.292301692	7.309970346	6.804329832	7.073515292	7.578792407	6.998828296	6.992950776	7.35384108	7.306772195	7.314698733	7.360069515	7.174858966	7.408792773	7.44281439	7.326664607	7.087492856	7.656835286	7.778481675	7.320728149	7.50909416	7.734958987	7.16225108	7.418477523	6.879618492	7.406788799	7.243595803
ATP5J	7.836547222	8.248939392	7.811468204	8.119312162	7.750620431	7.944540588	8.0476006	7.913643674	7.809205952	7.894814332	7.878040204	8.192183147	8.010572892	8.108820881	7.964452355	8.222067392	8.081478213	8.099713018	8.121456751	7.895128422	7.741227862	8.189819286	7.930568783	7.916725272	8.006175966	7.917452818	7.952137239	8.654483033	8.148012633	8.06738738	8.298570639	7.985328507	8.034060088	8.045957917	8.060992895	8.089775908	8.14401974	8.010138948	7.808876364	8.448001815	8.214707489	8.177357926	8.145557062	8.433970667	7.860919543	8.346507005	7.383173856	8.317757933	8.052306445
ATP5J2	8.349153335	8.764355096	8.59136473	8.683463239	8.590814907	8.754626148	8.463366766	8.688437089	8.637873686	8.63219422	8.490635123	8.893906525	8.795830064	8.755394074	8.603303478	8.824903868	8.717115708	8.747527706	8.573149032	8.550359181	8.459983113	8.572091631	8.468802589	8.771789528	8.853316469	8.347541144	8.673277446	9.123658179	8.628086031	8.734023126	8.809545095	8.675175923	8.623843914	8.592320273	8.613490968	8.767837201	8.672573071	8.716102191	8.552361547	9.024079131	9.00539155	8.846738315	8.790920977	9.135270992	8.560650309	9.014252273	8.101586876	8.86263764	8.561631653
ATP5L	8.941072116	9.421921473	8.755572183	9.158683791	8.79270931	9.122428006	8.825657308	9.064619006	9.14720533	9.10252941	9.018847889	9.206272024	9.055485983	9.13197244	9.189152788	9.327848663	9.043585442	9.024150687	9.1964751	9.369701033	8.738953083	8.979129037	9.051039095	9.163069987	8.807711951	8.856168747	8.89651472	9.426122416	9.113432021	9.245970119	9.13087604	9.082672397	9.190553737	9.30565354	9.228604772	9.151978424	9.130605887	9.04861475	9.214543609	9.368034875	9.160516557	9.217732656	8.764740781	9.326653783	9.077803252	9.443560427	8.94064535	9.454055991	9.078782382
ATP5O	9.125412064	9.521442362	9.366634782	9.516522146	9.233815678	9.551036252	9.237894631	9.362846316	9.381377167	9.604067244	9.220683572	9.734911284	9.387840751	9.412308012	9.391644568	9.441143814	9.532849629	9.49335861	9.490235409	9.502899555	9.100504215	9.426044565	9.407415827	9.711661747	9.282714892	9.265912273	9.617039758	9.819340861	9.153000523	9.580523547	9.745885428	9.364039291	9.537845991	9.404582214	9.448284452	9.539338318	9.420853001	9.500574938	9.606821997	9.606506743	9.507017939	9.752121533	9.302724395	9.510921147	9.298520182	9.525610054	9.268420508	9.867269228	9.571927207
ATP5S	5.459567691	5.496243354	5.437041457	5.424362723	5.278981104	5.214730287	5.508317324	5.201814962	5.28564796	5.529486424	5.51669222	5.57925577	5.449722846	5.239018072	5.62473099	5.208148089	5.618726055	5.552934337	5.303153391	5.504641267	5.34816663	5.279843216	5.340193264	5.609847667	5.285645016	5.241347975	5.271471495	5.816621792	5.617088281	5.655955234	5.563910179	5.375390578	5.564542896	5.570975866	5.456897588	5.669398199	5.39546132	5.339634665	5.306253455	5.416414917	5.464571708	5.308299819	5.512727424	5.64263122	5.318404662	5.530359609	5.320973259	5.770240281	5.598759657
ATP5SL	5.92380313	5.994365785	5.934996395	6.272916304	6.036802144	6.090595083	6.030029255	5.712488972	5.794825531	6.000128325	5.857227965	6.248739454	5.832402884	5.760791848	5.816177101	6.088846885	6.134541618	6.093176454	5.885203353	6.085130233	6.105639838	5.885357614	6.08539173	6.363128799	5.984647078	5.910741872	5.726685997	6.17603661	5.917526822	6.065569153	5.945974434	5.917022662	6.05071253	5.873624775	6.02882313	6.042147742	5.874414946	6.109671513	5.50536282	6.024086081	5.951026665	5.832804004	5.902681311	5.917892493	5.979296328	6.066108013	6.061436758	6.033099699	5.961205704
ATP6AP1	10.32923732	9.99030289	10.05037473	10.06609486	10.1987803	9.916613818	10.12865297	10.13761036	10.24115664	10.11837255	10.0230238	9.926517553	9.966973687	10.14413302	10.09189256	9.924485214	10.00051699	10.02606909	10.10521457	10.0690798	10.03632534	10.19126496	10.06444374	9.588032596	10.07948618	10.05088035	10.07430773	9.695490148	10.01502311	9.921567235	9.854243344	10.15729446	10.09294256	10.14176628	10.27727493	10.08764413	10.18350324	10.09565328	10.06265707	9.889415707	10.00627303	9.953068424	9.906320841	9.949552275	10.24320566	9.912976246	10.23801188	9.925967139	9.916766647
ATP6AP2	10.16020418	10.12766857	10.2210469	10.20616786	10.20495382	10.26388795	10.2752793	10.17421132	10.23789684	10.10948763	9.988183601	10.09135759	9.974116943	10.13776029	10.25967365	10.07318737	10.01056301	10.23788161	10.1303781	10.26480907	10.0546938	9.986619125	10.13478216	10.19863821	10.0742546	10.38391291	10.18207964	9.86580977	10.08207944	10.10319953	9.93953835	10.06749941	10.25149327	10.3450377	10.08396162	9.921557262	9.984505214	10.14716217	10.12066624	10.16871111	9.988750894	10.09602931	9.95682707	10.09697122	10.25714806	9.964440983	10.15826479	10.00488363	10.17102545
ATP6V0A1	8.082547711	7.932245779	8.156126163	7.784511759	8.009026034	7.518913836	7.842529577	7.883626175	8.086273937	7.738056629	7.698335232	7.720122177	7.404997281	7.613799624	7.879075733	8.003038783	7.641563618	7.953499121	7.685220625	7.694909377	7.845906068	7.468884396	7.926679795	7.148536708	7.783263004	7.304070785	8.049017106	7.143729964	7.759480962	7.486193003	7.51648866	8.007483378	7.72519102	7.938303141	7.776158231	7.871056873	7.92855293	7.774728271	7.542703001	8.034719135	7.658201273	7.687396889	7.995225486	7.437019741	7.845421727	7.503783214	7.855476323	7.543829274	7.751331856
ATP6V0A2	5.500256964	5.778259846	5.910194816	5.878182384	5.859151733	5.803984116	5.643103754	5.656898224	5.297891314	5.680662969	5.649264155	5.427679691	5.637924583	5.739590345	5.566828774	5.50523055	5.913298579	5.960427711	5.476420902	5.1800498	5.692911002	6.270595516	5.260354265	5.744430097	5.627235172	5.535262882	5.728125928	5.44289924	5.723003941	5.793767713	5.939501463	5.782649587	5.475514864	5.585907581	5.704220207	6.251746353	6.0430757	5.83691179	5.885166457	5.805936555	5.68236989	5.327465512	5.870290381	5.416236935	6.060458696	5.509438834	5.820182368	5.585405306	5.780922205
ATP6V0B	9.296446701	9.295909027	9.427204043	8.723358696	9.13099216	8.850488166	9.079789692	9.08559062	9.598418498	9.145017332	9.216924871	8.724612996	8.617852886	9.252213003	9.169345416	8.834886997	8.875040728	8.722242206	8.809715264	9.327018549	9.188839186	8.991205906	9.249852052	8.445361331	9.150439133	9.096160568	9.074547384	9.606010624	9.23149132	8.818341977	8.974706192	9.263849053	8.859881205	9.000393401	9.093807159	9.03457144	9.029216509	9.04619018	9.092215425	9.304657163	8.984694142	9.044806592	9.336719755	9.357784731	9.006309475	9.424472883	8.772798954	9.101760657	8.552490244
ATP6V0D1	7.919098156	7.697211138	7.536899044	7.690893784	7.73039222	7.311595112	7.180380838	7.61423896	8.143000165	7.716692181	7.554174498	7.572414511	7.515629024	7.850755697	7.384806735	7.555365295	7.20147673	7.531648416	7.402749716	7.779844109	7.970455258	7.374335299	7.472068984	7.055902524	7.584849264	7.718078427	7.537681295	7.643890806	7.897713349	7.362276221	6.908432902	7.529623512	7.434536142	7.650817129	7.646918645	7.525958594	7.650871275	7.248116737	7.253039393	7.666023118	7.311808758	7.360367046	7.785971676	7.897424294	7.671803689	7.529159421	7.670205272	7.148664945	7.496140021
ATP6V0E1	10.60114048	10.72868339	10.66657074	10.64790523	10.60721754	10.49813412	10.75183389	10.75267345	10.82227119	10.74867113	10.90625368	10.44682483	10.61460824	10.66003387	10.86898698	10.60714731	10.60438792	10.59476837	10.71445837	10.86302183	10.47873458	10.86855143	10.66206849	10.58937137	10.58280999	10.93350737	10.68691722	11.06235595	10.60634162	10.540507	10.70632892	10.48390079	10.66130982	10.67123201	10.79892505	10.64696831	10.47307842	10.49501496	10.666908	10.72479779	10.75086654	10.81051491	10.85950958	10.91877016	10.6578156	10.57424319	10.63958981	10.67186996	10.76472151
ATP6V0E2	7.720116098	7.114271122	6.86283509	7.146005852	7.292231886	7.711692443	7.414675502	7.205326321	7.562971492	7.872633668	7.720230149	7.03994812	7.871293929	7.299744904	7.481667105	7.193165536	7.57498842	7.5071057	7.423140463	7.813000826	7.278319363	7.453225463	7.400053016	7.539707986	6.874172847	7.050459234	7.640283619	6.179981743	7.276920497	7.574815605	7.461912698	6.961225939	7.724359947	7.230476796	7.628557176	7.926873218	7.459173584	7.416777123	7.870597863	6.762609496	7.346704691	7.459568407	7.018989414	7.300602379	7.256878167	7.854847387	7.973206811	7.741576986	6.996354286
ATP6V1A	10.74610278	10.4476928	10.65629523	10.42032742	10.75998351	10.33779786	10.7302387	10.70797109	10.84695647	10.42620797	10.67227352	10.34046503	10.46153982	10.49616161	11.06041911	10.26370506	10.3791657	10.30679551	10.41586274	10.84415466	10.85258735	10.36999454	10.61643778	10.4893177	10.37743737	10.65737829	10.47940263	10.85493918	10.69534389	10.22513041	10.52891061	10.56005421	10.48674445	10.52976929	10.93304049	10.31351441	10.40499348	10.376297	10.9285264	10.67669749	10.3126862	10.68668393	10.68346143	10.36402809	10.72928278	10.4897798	10.4699177	10.41509171	10.32110051
ATP6V1B2	10.48675182	9.981112529	10.89151351	10.3079111	10.77389621	10.38875151	10.5703517	10.29478763	10.83863622	10.49391181	10.37522707	10.17635691	10.24148741	10.39413308	10.58681366	10.129145	10.33535662	10.02932318	10.58940366	10.69769296	10.65521381	10.38310813	10.70329188	10.20374706	10.58090446	10.66385842	10.69153798	10.32662116	10.46775164	10.25374712	10.16785902	10.44360727	10.45853863	10.45172985	10.65135398	10.50947502	10.31897556	10.38928824	10.5842344	10.69115407	10.30578165	10.5763855	10.56180148	10.32364429	10.56919361	10.23507602	10.33479998	10.15440311	10.49006877
ATP6V1C1	5.087602671	4.995166679	5.688081564	5.137520467	5.118384898	5.163010219	4.826483322	4.660255363	5.446650915	4.987663429	5.036240038	5.096802329	4.683096646	4.85181555	5.291854697	4.771468872	5.109538708	4.810540117	5.017583191	5.03954125	5.470879046	4.869305952	5.421312986	5.470188707	4.977276149	5.220283288	4.939511746	5.106415776	5.023563557	5.05052301	4.925650494	5.459787381	4.642777585	5.085264408	4.95761824	4.740145997	5.267711885	5.108821761	5.059070392	4.768603571	5.202338093	5.259178107	5.204822183	5.411115914	4.95788787	5.000514323	4.90355512	5.279371565	4.795986207
ATP6V1D	8.692475675	8.749326257	8.810455728	8.744937084	8.607535246	8.469364729	8.835266434	8.557497743	8.855277319	8.552578274	8.672191462	8.814342807	8.418556679	8.720529367	8.474648709	8.893337053	8.707533369	8.414710245	8.920338843	8.651486703	8.697965633	8.773275509	8.621906868	8.759820738	8.699494193	8.648336053	8.780230474	9.31069644	8.792637243	8.774126889	8.618514103	8.602463708	8.677642967	8.647910876	8.752869309	8.291105361	8.772773429	8.70810583	8.607129747	8.911143083	8.791022285	8.714425081	8.46292034	8.718461922	8.949517374	8.584229577	8.535049896	8.523109053	8.477088123
ATP6V1E1	10.59477501	10.7845389	10.4183922	10.46077779	10.66466786	10.23689613	10.60753658	10.56808188	10.68400677	10.43275642	10.5121451	10.30712595	10.38404739	10.63936134	10.32269807	10.61056833	10.47162405	10.33321583	10.66798483	10.6841596	10.29882109	10.69981832	10.44016873	10.21359259	10.44778026	10.49375783	10.38708067	10.94860032	10.50578869	10.33525228	10.53118672	10.36954644	10.40255445	10.63510732	10.38283341	10.56018261	10.46377981	10.33586423	10.24153884	10.472498	10.58860691	10.46139947	10.44372034	10.52465273	10.61671741	10.37320495	10.58217487	10.35385339	10.27154313
ATP6V1F	9.336742686	9.755769537	9.718580253	9.614021984	9.281700119	9.158213413	9.41581969	9.486868654	9.437136785	9.636266282	9.363491106	9.528259497	9.378302005	9.409193132	9.391772847	9.787103428	9.521624991	9.734774635	9.717891595	9.573037667	9.226640143	9.644974388	9.432658091	9.539510817	9.479180737	9.210934417	9.603381356	10.01410698	9.339953119	9.666085762	9.575284931	9.335395112	9.390541412	9.71312066	9.322425142	9.544143098	9.595107908	9.373746055	9.318663909	9.666377583	9.869922572	9.508316935	9.755106881	9.752559856	9.456328543	9.375096869	9.234703005	9.337977916	9.744984197
ATP6V1G1	10.80346068	10.75823022	10.53940497	10.68083619	10.33594362	10.46158192	10.58894551	10.77080766	10.70983357	10.83138652	10.55762123	10.75296223	10.81775006	10.65853251	10.78817028	10.4321432	10.69552825	10.51007335	10.8289381	10.87129758	10.78590859	11.02462957	10.51732677	10.94385807	10.75257799	10.65254866	10.75834308	10.93255475	10.64063747	10.75027219	10.73934672	10.63282367	10.65982623	10.81312095	10.73105121	10.62705972	10.45960265	10.55134028	10.64052036	10.63668862	10.77336997	11.02509994	10.52794262	10.91351538	10.58150098	10.75630646	11.05678759	10.87012994	10.56376281
ATP6V1H	6.14576039	6.239546491	6.265010391	6.314576418	6.249489261	6.051443246	6.40796716	5.990736174	5.883950275	6.181050797	5.907898435	6.029091009	6.270068963	6.077956768	5.936377633	6.053085349	6.136428006	6.167222386	6.34842978	5.984093141	6.225472782	6.256714709	6.179947596	6.139343316	6.330330102	6.313195778	6.221572291	6.051591268	6.230150384	6.015893639	6.271413408	6.393814972	6.115478944	6.030981071	6.189135541	6.373639617	5.997559654	5.958378344	6.264571855	6.049439615	6.074048922	6.057581033	6.39244882	6.296416437	6.20862927	6.37998904	6.139458393	5.91609769	5.945101859
ATP7A	5.290096371	5.27515448	5.482864432	5.218704995	5.351903127	5.038655412	5.186041098	5.413679422	5.385527272	5.017444131	5.09801061	4.843837425	5.0531945	5.153662314	5.426233287	5.246489149	4.877874621	4.998839206	4.80389254	5.475360662	5.292178481	5.328434451	5.210207531	5.450891197	4.945180709	5.500071201	5.13369893	4.880353505	5.2974036	5.259723761	4.845066648	5.066394647	4.923734215	5.021217971	5.181337556	4.728168688	5.08183026	4.953591747	4.831752259	5.388750743	4.563811074	5.086605113	5.577257121	4.721993946	5.069212051	5.443501403	4.983794093	5.184969244	5.146018152
ATP8B2	7.255606427	7.169512196	6.590650993	6.602722933	6.946653344	7.995888814	7.216919478	6.908340617	6.466817502	7.356441281	7.753896242	7.103889912	7.803554393	7.245799487	6.52011496	7.235371049	7.720564732	6.985495169	6.940256037	6.916372134	6.566387132	7.289941797	6.778533897	7.041991231	6.871223057	6.620310574	7.669078156	6.267860768	7.233957233	7.648799748	7.550552307	7.196297178	7.538531511	7.092235693	7.492075542	7.79149645	7.714645271	7.653493107	7.526019239	6.97353016	6.859707029	6.804364973	6.902236657	6.963387661	7.200480601	7.540596666	7.320234881	7.471815331	7.323382321
ATP8B4	6.573195128	6.931748992	6.987552898	6.986685101	6.601247772	5.980280289	6.453571821	6.412987022	6.470508823	6.501311984	6.237964734	7.326599674	6.407704475	6.207537462	7.064031179	6.924504029	6.549731013	7.172538184	6.351915868	6.638159352	6.359634944	6.382516984	6.406080974	6.481832118	6.488064842	6.498170022	6.607585178	6.444164065	6.041062436	6.278229954	6.384774016	6.386964506	6.749225684	6.545734978	6.258888999	6.428253548	6.50037299	6.465204473	6.533662461	6.638278936	7.347233762	6.289094768	6.698033159	6.658909206	6.401260334	6.596643817	6.152599852	6.410246443	6.576623778
ATP9A	5.178990427	4.571610563	5.761517959	5.504111444	5.608349916	5.083131877	5.598391361	4.752672597	5.072968972	4.871887209	5.785536433	4.909513335	4.563642981	5.51261748	4.970183084	5.178866448	5.015445193	5.684087922	4.826240677	4.234624	5.304794527	4.498841196	5.309765766	5.940704373	5.127612886	5.911768071	4.948730058	5.284315362	5.205996232	5.717638848	4.876202842	4.094193918	5.339966272	5.587562677	4.718439816	5.36865458	4.036456623	4.111557984	5.074945301	4.735835295	5.889776047	4.888673085	5.337408981	4.611884563	5.898662253	5.370396886	5.321650852	4.299074819	5.441604445
ATP9B	3.895901711	3.650474596	3.806386183	3.823316207	3.729915702	3.937194458	3.555542768	3.647760926	3.958820326	3.993986088	3.642058066	3.629516654	3.728936581	3.621181183	4.061007815	3.843503735	3.764205385	3.727627293	3.987365962	3.934884502	3.618249437	3.696555423	3.851608167	3.698184126	3.769019209	3.774838788	3.672645851	3.524138263	3.171230215	3.727995966	4.0646938	3.95660744	3.594687723	3.982309276	3.816166394	3.967379392	3.998267011	3.886068831	3.722066287	3.606384071	3.849569026	4.332987748	3.320231411	3.797122407	3.518155793	3.890520837	3.849216261	4.168750565	4.023605852
ATPAF1	6.203851997	5.847646926	5.948937768	6.252662204	5.603765422	6.062094184	6.104643246	5.925290468	5.905821461	6.242211938	6.114663394	5.959419122	6.269098208	5.939093814	6.085514508	6.023348589	6.140635024	6.315018128	6.19167033	6.004744767	6.053015616	6.335459569	6.017725256	6.208694582	6.017175355	6.088635283	6.020680071	5.90464422	6.05112547	6.165082391	6.023157031	6.274012507	6.202340014	6.383182648	6.196911198	6.180705368	6.282676799	6.275374377	6.153855776	6.103816694	5.963094634	6.098300499	5.578238052	5.810339021	6.235228086	6.166622823	6.335271305	6.118522965	6.085185675
ATPAF2	4.582508255	4.665012876	4.551579359	4.654705376	4.54135065	4.750617094	4.466533984	4.596430823	4.705833707	4.85277292	4.238581383	4.847640924	4.377905138	4.821043164	4.908228253	4.397417557	4.405460702	4.51340566	4.582712254	4.621062528	4.809500941	4.159522854	4.647640204	4.756831487	4.648578053	4.577190107	4.503475212	4.597866088	4.446201963	4.090552304	4.493022684	4.49143454	5.113635855	4.77436817	4.615505271	4.270527793	4.782257306	4.938326152	4.549321217	4.786866679	4.215907437	5.000482163	4.48985786	4.091978148	4.461266875	4.840519911	4.4927859	4.590807065	4.703337567
ATPIF1	6.307876203	6.712147871	6.468966431	6.363067814	6.716514337	6.268004144	6.429302129	6.671335554	6.355698049	6.435487544	6.40678846	6.295854492	6.810960169	6.53724603	6.371919397	6.482467434	6.596045362	6.583678351	6.556891038	6.661861193	6.194373027	6.750921091	6.579726841	6.432534882	6.58509727	6.506638647	6.452315892	6.79374057	6.662491273	6.289040579	6.515822412	6.326651632	6.383796989	6.575428468	6.364663726	6.438388933	6.504451359	6.232956889	6.613925921	6.935953535	6.349012911	6.595002072	6.726944382	6.320800872	6.367897942	7.029219218	6.247657722	6.674237555	6.487570371
ATRAID	8.285921854	8.564816026	8.144419794	8.631299596	8.329202529	8.476105488	8.450533014	8.2367154	8.405709279	8.577405877	8.40047313	8.631692798	8.566803987	8.51915382	8.677827892	8.463611363	8.48311068	8.792471754	8.685361749	8.528001117	8.337995597	8.415054477	8.420358691	8.446483542	8.277518756	8.067675092	8.380572241	8.801703194	8.440788186	8.571842902	8.521414992	8.472977385	8.586672473	8.5008543	8.380640305	8.687488428	8.608158108	8.635826271	8.476313571	8.487127617	8.551916082	8.59697425	8.260639922	8.559761364	8.357166556	8.41551679	8.475217109	8.69557691	8.623597633
ATRIP	4.886325034	4.715774567	4.618056142	4.761230698	4.628889431	4.635569606	4.63451557	4.560021778	4.683686431	4.924567221	4.815144333	4.443451315	4.88228406	4.768955013	4.560620551	4.619641096	4.869637213	4.661390679	4.630392149	4.773253734	4.597937434	5.057859743	4.636918383	4.451585075	4.666003133	4.838124528	4.651997522	4.225910327	4.657692313	4.841824757	4.932543659	4.666565098	4.73082838	4.899353488	4.968755696	4.668593668	5.126609878	5.114471404	4.768485956	4.681900135	4.746184087	4.529763152	4.667631124	4.410195478	4.680890557	4.833505574	5.067578141	4.639504495	4.761036745
ATRN	4.113621164	4.095145683	3.977432522	4.235858624	4.202741629	4.217312442	4.168719228	3.94915483	4.213610557	3.863812856	3.877337505	4.149677592	4.064759141	4.098087278	4.051482086	4.227567498	4.015909108	4.275169855	3.992190491	4.218449647	4.023717154	3.953307704	4.123006438	4.071573198	4.245588764	4.137070393	3.968976817	4.150338984	3.785392973	4.083440443	4.040284647	4.108076962	3.916138034	4.222692298	3.98842812	4.27604343	4.339550276	4.255653827	3.813473378	4.394123137	3.814518917	4.183487376	4.205643167	3.936577714	4.143972677	4.087424583	4.030622949	3.86173161	4.312125611
ATXN1	6.226149847	6.192963465	6.553551655	6.349939396	6.552375343	6.363007562	6.354525865	6.251760962	6.409389066	5.922856786	6.660672753	6.163808867	6.500696872	6.089523943	6.400837209	6.315910874	6.303520858	5.963613329	5.94063804	6.599865101	6.389812616	6.098947582	6.334333235	6.362460891	6.333755883	6.741147919	6.205496857	6.571269987	6.539306165	6.123430485	6.351518557	6.464782004	6.042130132	6.293550348	6.589908596	6.19442064	6.104324689	6.187298763	6.482612543	6.51420075	6.475115696	6.369122791	6.355908716	6.50670099	6.20983687	6.116247992	6.084021308	6.134787537	6.277987067
ATXN10	4.632435815	4.476079937	4.415484643	4.657593862	4.429680818	4.448048823	4.10295947	4.086902557	4.664709793	4.572450302	4.432868496	4.642342161	4.655034614	4.611683032	4.385603225	4.474757347	4.472496978	4.58784981	4.371422948	4.559130257	4.292783395	4.371744692	4.449392721	4.658460272	4.465313871	4.088683957	4.204061919	4.766768794	4.240357976	4.455190062	4.683545926	4.686820248	4.553930731	3.99656766	4.690504558	4.485115339	4.491710625	4.198945881	4.447831444	4.252062536	4.414952657	5.014634338	4.293011684	4.272481303	4.434617395	4.27443273	4.410636127	4.526907304	4.778096966
ATXN1L	5.706090603	5.848124664	6.006824832	5.766635032	5.70025356	6.02293127	5.963761118	5.917029775	5.52621961	5.607124645	5.762238654	5.863427373	5.620080378	5.55341086	6.045379832	5.717444314	5.574150526	5.60913475	5.687174822	5.557758525	5.9010535	5.690953801	5.770411125	5.439515002	5.630190823	5.544125621	5.691533006	5.783866178	5.800412168	5.63288097	5.647215803	5.872780436	5.646335794	5.470277699	5.967954424	5.582308842	5.797931059	5.90305157	5.949190632	5.706795873	6.028858459	5.461008433	5.847166893	5.614326773	5.778060379	5.599115742	5.782472052	5.930382867	5.628060584
ATXN2	7.455033642	7.40410012	7.561954032	7.327015445	7.733078957	7.619309833	7.564318823	7.560479983	7.401516698	7.667688768	7.431134653	7.476956391	7.531903256	7.640260142	7.52628745	7.689328549	7.55575835	7.604976884	7.219518064	7.336038935	7.536357442	7.465332488	7.426512671	7.549214812	7.631292605	7.306177729	7.558441559	7.316861376	7.62464212	7.416146813	7.437636253	7.702918444	7.507800761	7.477637063	7.364315715	7.554930194	7.63964846	7.556715127	7.583383537	7.420636022	7.556053689	7.224504431	7.392620427	7.324831766	7.486794794	7.498532374	7.636542011	7.523344796	7.488939832
ATXN2L	4.292364086	4.29290892	3.901594209	3.981835139	3.944565165	4.202122629	4.21625523	4.439038458	4.206288156	4.081933477	3.762324237	4.261551336	3.933121704	4.044609462	4.051197428	4.370798564	4.080756163	3.955374563	3.864161982	4.250631043	3.974013069	3.819808505	4.11721579	3.884532204	4.141540704	3.730907259	3.982600146	3.973678645	4.021649559	4.207565394	4.27864325	4.002488788	3.996585733	3.898307719	3.938801901	3.966924659	4.500504384	4.288810744	4.259610335	3.619579567	3.790760702	3.612026684	4.222936529	3.928138899	4.039718762	3.935904625	3.82711118	4.246157938	5.147346854
ATXN3	6.982684163	7.458838207	7.203912864	7.090752844	7.703469089	7.268039407	7.148265779	7.221919863	6.915375064	7.180421186	7.301791709	7.568577119	7.018053472	7.443844502	6.948329095	7.43451595	7.494025514	7.18829604	7.130652574	7.26912962	7.0890472	7.331128731	7.54843442	7.206755929	7.460588655	7.116786428	7.360128162	7.79255813	7.600506401	7.487514912	7.243321586	7.109839111	6.980356385	7.172010287	7.40958869	7.00212406	7.225598135	7.317241108	7.402365236	7.425837688	7.317556083	7.376175107	7.177744781	7.575410836	7.101324366	7.238464525	7.323960181	7.201974751	7.375866444
ATXN7L2	4.095014287	4.07697111	3.964014452	3.973742964	4.129345228	4.439834193	3.982719317	4.039300622	4.299917956	4.585400384	4.096374431	3.910985312	4.095305427	3.937624369	4.004268682	4.26869438	4.212320366	4.232441381	4.119430337	4.241379785	3.962055998	4.170565969	4.181873469	4.315081381	3.780704711	4.474704904	4.275528325	3.718814593	3.996129603	4.059634914	4.070570229	4.065205431	4.124997201	4.170800017	4.480293479	4.483986324	4.389615051	3.930809705	4.100443965	4.04987424	3.885852113	4.3731981	4.248316682	3.960575973	4.27472753	3.996660744	4.14560199	4.144477439	4.478452443
ATXN7L3	5.952693404	5.514456505	6.235461134	5.954854106	5.871850446	6.141546836	5.899132862	5.72492968	6.155928734	5.865084241	5.807619123	5.748321945	5.866283953	5.913472103	5.978406331	5.9374185	5.701252777	5.649258981	5.67585895	5.773254835	6.223946333	5.486604779	5.999229361	5.779896544	5.966333842	6.015127191	5.839328506	6.00209458	6.226251884	5.832797522	5.526131096	5.816892784	5.81996985	5.640912558	5.491226354	5.676692103	5.787058701	5.785402478	5.690775675	5.941734634	6.013312039	5.584172003	6.054398724	5.97970005	6.172748459	5.963367635	5.710374988	5.513934968	5.866272139
ATXN7L3B	6.077751501	6.445577522	6.21265403	6.519176341	6.181781369	6.375602144	6.332264525	6.051565107	6.025869334	6.367279867	6.186759824	6.236420901	6.240492512	6.403872927	6.340617734	6.392096546	6.474873998	6.497807218	6.330960623	6.053178014	6.217322411	6.295375338	6.237144717	6.519568633	6.40776038	6.039262785	6.259858472	6.28124345	6.140628664	6.381265092	6.343708768	6.263304619	6.2744367	6.364908118	6.267708732	6.746316002	6.299468288	6.464894266	6.433755519	6.236906937	6.425520644	6.378483816	6.298170523	6.333966875	6.291526107	6.564606662	6.321938494	6.352354473	6.109776616
AUH	5.672294143	5.440396789	5.478068066	5.393591354	5.516154726	5.510898386	5.488874072	5.58302217	5.468116036	5.629000704	6.039563312	5.504649351	5.801068378	5.65447622	5.503621299	5.610861163	5.754221011	5.325536242	5.652268482	5.789773371	5.531823929	5.891539906	5.445346259	5.159532073	5.597843104	5.550303258	5.570114675	5.709825807	5.976861682	5.480386657	5.757943999	5.690865407	5.561725417	5.711768558	5.753591092	5.69235018	5.386284606	5.459858149	5.467002956	5.478614406	5.889172558	5.848470203	5.11809003	5.681739927	5.919520447	5.613871577	5.231561908	5.879515949	5.50581285
AUP1	6.58597446	6.524851085	6.659720581	6.496315485	6.750058709	6.688905596	6.612322088	6.614194127	6.589009965	6.872070275	6.496189471	6.559822821	6.625574839	6.337871521	6.957574881	6.744904636	6.641676584	6.818692001	6.837175229	6.617647447	6.851452509	6.788338398	6.584101352	6.943437659	6.674611685	6.500763975	6.671889921	6.849198483	6.611523534	6.694147659	6.646095426	6.865046579	6.664828411	6.740376146	6.644775692	6.687562863	6.704576887	6.750130732	6.896714412	6.612719722	6.650100901	6.642452031	6.960239695	6.679450129	6.828563884	6.608593422	6.862314279	6.344578167	6.888955905
AURKAIP1	10.14288727	10.01497962	9.739193402	9.801647971	10.03156412	10.13628673	9.914103412	9.956122553	10.27434832	9.97483495	10.03500217	10.05657228	10.18041341	10.03523249	9.831260397	9.916395106	10.08931714	9.872764117	9.985024681	10.24815788	9.682749093	10.18008545	10.03607438	9.659859441	10.0619503	9.892131458	9.879551386	10.1591056	10.0500286	10.07659265	10.10629356	10.05911034	9.81631475	9.868726978	10.02291961	9.832268493	9.890293818	10.01157023	9.819623757	10.09200986	10.08068923	9.965957519	10.14038063	10.30991998	9.986650476	10.18323881	9.741515869	9.990368136	9.525437898
AUTS2	6.283477854	6.818754591	6.459406969	7.208229789	7.107730205	7.80870053	6.831200393	7.46132069	6.242407631	6.930216643	7.654433779	6.051693672	7.319525054	7.136720627	7.860451056	6.758050223	6.893370505	7.447105002	7.346437858	6.977168337	7.120426107	7.642464068	6.892237244	6.508079462	6.047630362	7.036372614	6.818198143	6.842499859	6.892925582	7.716707843	7.743322603	6.581290377	7.376385805	7.688139775	7.693398396	7.100164133	6.993976863	6.865814602	7.974975006	7.246563957	6.715635729	7.025222031	7.489354531	6.818693098	7.471861909	7.254083144	6.999326275	7.155381819	7.628432426
AVIL	6.151054627	5.977427651	6.157751599	5.040163045	6.202173587	6.182235599	5.893412502	6.386982189	6.332990546	5.684932904	5.823505342	5.736001403	5.887978299	6.264068554	6.13826603	5.963086442	5.567948159	5.083362825	5.915970717	6.313897582	6.375367579	5.72134291	5.547371532	5.587839424	5.871167711	5.94522993	5.996651903	6.408256586	6.179541195	5.82079967	5.894102808	6.468981092	5.519059843	5.819469368	5.722202896	5.121601007	5.537086096	5.575269732	5.776134686	5.517840701	5.928811066	5.956494423	6.41264726	5.719061717	5.756318657	5.702354105	6.021763682	5.618053442	5.736722683
AVL9	5.405965924	4.996266302	5.460124421	4.698054332	5.520095635	4.88646168	5.229103665	5.298442355	5.243262473	5.001627057	5.004119585	4.788910719	4.969112078	5.015160938	5.071723847	4.798410188	4.956372955	4.82989211	4.958841728	4.864327487	5.091586164	5.317744411	5.276519581	4.402705379	5.390333342	5.540600729	4.86638198	5.126497663	5.117192766	5.079797667	5.017332333	5.245070471	5.02695195	4.808125709	5.282960389	4.853784013	4.608009407	4.938638463	4.887015043	4.663239826	4.768359367	5.13468656	5.483898053	5.191442469	5.189226811	4.798536852	4.642148822	5.204900236	5.0166931
AVPI1	4.244815505	3.881551112	3.824468776	4.229552622	3.97267511	4.307104263	3.853740468	4.629560978	3.77844492	4.398414626	3.806094443	4.134705955	4.056716486	4.524378863	4.621781338	4.2424095	3.767145426	4.052810592	5.167643219	4.488271789	4.093293095	5.119518037	4.141346516	3.781682535	3.563275477	3.902819992	4.426252846	3.759557788	3.727106424	4.436159641	4.042639087	3.952123305	4.312050849	4.677839183	4.181764925	3.899653058	4.132800115	4.141431401	4.296613315	3.984711949	4.281625286	4.497781148	4.094928405	3.661526091	3.962134116	4.142357117	4.187753284	4.410295603	4.520606685
AVPR2	5.148808341	4.975055045	4.839618802	5.048654388	5.405270865	5.120065942	4.91621578	5.060760045	5.138233455	4.770073641	5.067766438	4.966463682	4.984094802	4.851339418	4.73305648	5.023965274	4.712964212	4.732990892	4.802157386	5.308539669	4.836393574	5.004736079	5.025966972	4.677226974	4.942072351	4.823241453	4.776870886	5.151097635	5.222587849	4.565581431	5.592561734	4.887468102	4.601527561	4.747739866	4.941828684	4.780831142	4.736921505	4.265278476	5.04902637	4.332630152	5.080628409	4.811661745	4.802415739	4.956050498	5.231624554	4.752607225	5.318929315	5.01125634	4.81799352
AXIN1	5.669106557	5.681748008	6.111750645	5.772143313	6.493337521	5.821546417	6.206542669	5.731529348	5.76448426	6.186529622	6.009945903	5.383270476	5.94040824	5.943701466	6.16485265	5.844421501	5.991030717	6.06075075	5.820273826	5.536996352	5.880983471	6.079686238	5.273466463	6.001877467	5.440795246	5.963990632	5.792545214	5.182849974	5.798092768	5.725737871	6.055881111	5.893181878	5.726827807	5.747270193	6.008621919	6.014124231	5.905753326	5.925662774	5.847889365	5.706830967	6.042581054	5.308693611	5.937277245	5.791595811	6.337947098	5.82938179	6.010929685	5.651935674	5.741540227
AXIN2	4.625043827	4.599484915	4.317622424	3.72711023	4.33203025	5.389164953	4.490726625	4.479253012	4.57393262	4.83147293	4.514719122	4.483402218	4.609304685	4.042934823	4.545526173	4.351451319	4.481839955	4.462891905	4.352160629	4.409566988	4.276114725	4.46140132	4.565629166	4.900754211	4.704626533	4.01395467	4.601740988	3.543938714	4.472730187	4.588747843	4.75549757	5.078226567	5.225956066	4.051607984	4.910810084	5.104772073	5.344190482	5.488931139	5.351143047	4.481011361	4.613904731	4.650847592	3.766877756	4.350324152	4.210227684	4.896685438	4.674946991	5.704965057	3.697360705
AZI2	7.01942503	6.876691114	7.101876271	7.549792383	7.001961625	6.797724679	7.208555235	7.165870466	6.835165306	7.500149167	7.233540764	7.530958178	7.255002795	6.998425919	7.554843289	6.855629726	7.258464177	7.248542622	7.392287549	7.29739163	7.302444059	7.769573654	7.25780031	7.602558755	7.407532613	7.051849795	7.195712388	7.798594591	7.48822065	7.123786121	7.246295168	7.123678382	7.344409235	7.303746415	7.151507874	6.920533727	6.99488817	7.200946589	7.325374197	7.233218716	7.516210557	7.344079264	6.825838009	7.188953457	6.93516916	6.93057192	7.322030225	7.355534714	7.444723612
AZIN1	8.13959042	7.873746915	8.312338168	7.93211801	8.225795004	8.355324096	8.23107539	7.983763146	8.091574634	7.918575263	8.240741315	8.128103169	7.964736019	8.068031012	8.252490374	7.796066817	8.018139904	8.178451421	8.131987657	8.015469345	8.001809308	7.799364961	8.142724021	7.939540152	7.862750501	8.028609377	7.993390543	8.03097187	8.042213479	7.797808896	7.908659004	8.08006028	7.895007127	7.870709505	8.095575969	7.963871737	8.08003031	8.020979623	7.801733725	8.166252579	7.853067132	8.076025727	8.193158859	7.666706691	8.091111192	8.076328808	8.019824733	7.842442422	8.050106278
AZIN1-AS1	4.594834091	4.517039822	4.855107251	4.337941669	4.835628535	4.322709991	4.80837671	4.590251764	5.096945977	4.538814964	4.603690862	4.539169066	4.246562377	4.468391016	4.87054402	4.487099287	4.502138808	4.309454435	4.613983347	4.852495265	4.488486713	4.471685681	4.973179726	4.598594284	4.366781209	4.469435304	4.700609804	4.620384553	4.610230018	4.194174299	4.799737477	4.258836663	4.335272939	4.396050348	5.053173209	4.705299492	4.676049827	4.178175666	4.721160798	4.47758393	4.22561025	4.908105864	4.587891043	4.481198752	4.634593075	4.298217621	4.424132995	4.39818953	4.450288461
B2M	12.65559092	12.73637188	12.65648087	12.54422035	12.74590004	12.5198096	12.65399411	12.70377885	12.64338617	12.49451531	12.62079158	12.48095133	12.49191691	12.72647854	12.57360789	12.26237776	12.4678165	12.38661077	12.57301404	12.72413718	12.4917643	12.79956907	12.52076669	12.37746553	12.5564056	12.66614713	12.4974144	12.61784831	12.56488046	12.53925507	12.56278514	12.61915072	12.4118981	12.65307645	12.62007002	12.52526084	12.65657326	12.56729559	12.59087406	12.57740318	12.59936898	12.53772256	12.50859018	12.70600654	12.56660182	12.67274039	12.54279271	12.58571266	12.53211366
B3GALT4	5.11292467	4.980762793	4.897146329	4.895980525	5.048512983	4.562210247	5.114008532	4.757987119	5.368947946	4.833004058	4.628154804	5.027243885	4.910110969	5.084872079	4.708274631	4.716306305	4.960310282	4.970343517	4.657870412	4.778063159	5.225756917	4.634475045	4.343859207	5.090473711	4.696661086	4.334235589	4.540443562	5.133187691	5.34242451	4.69551921	4.804899275	4.732512037	4.744287787	5.349776401	4.762121776	4.697508047	4.944053837	4.741141517	4.614409708	4.497891281	4.916376519	4.832150868	4.938155808	4.958758148	5.20420052	4.795853554	4.611278179	4.844105791	4.715036812
B3GALT6	4.340888669	4.289043081	4.431347797	4.334947995	4.546958324	4.727474998	4.68162538	4.384684373	4.424293622	4.549055692	4.396376425	4.685460762	4.685466439	4.451337142	4.606426561	4.405481574	4.473704972	4.228120608	4.873421524	4.519528441	4.630005019	4.443281817	4.248095067	4.772377675	4.626536596	4.288943879	4.749752617	3.934698883	4.435042733	4.151665955	4.711902684	4.740376795	4.706227288	4.428136389	4.611730056	4.274342733	4.753738942	4.669579406	4.571466085	4.685460707	4.919686697	4.815074969	4.560591032	4.585262054	4.47903127	4.387978777	4.459347769	4.808565084	3.952137972
B3GNT8	5.166161662	5.239711813	5.026804765	4.986790154	5.241467733	4.794648702	5.233186546	4.885688033	5.487048769	5.005188611	5.36616921	4.582047381	4.815492404	4.836163433	5.012752299	4.761018893	4.606888846	4.774033759	4.59097136	5.092552913	4.953792496	4.254265832	5.478788714	4.891431387	5.428362823	5.273247395	5.16784829	4.671146709	5.237954996	4.750290806	4.724747241	5.223837527	4.670170011	4.308119959	5.057643692	4.730030161	4.602618791	4.757375078	4.424841389	5.398021038	5.269274466	4.966732151	5.346907299	5.349913882	5.155004604	4.858477961	4.752275861	3.999889946	4.415100675
B3GNTL1	4.480657119	4.65603691	4.544387338	4.645844264	4.668057111	4.359904812	4.668935848	4.721320535	5.054636118	4.646450386	5.191810669	3.978589417	4.324150625	4.483302694	4.521240329	4.764244678	4.518879654	4.44692612	4.619185005	4.743064592	4.984124548	4.82679415	5.057428891	4.3089662	4.773848129	4.866419335	4.677058577	5.236035652	4.967033783	4.643043011	4.061714412	4.565962111	4.730236007	4.378148925	4.653584574	4.176345144	4.713793596	4.504374435	4.953435775	5.055113254	4.854209941	4.316036146	5.062000599	5.068197493	4.805038501	4.849617392	4.474767071	4.006122488	4.360495521
[truncated: 8,325 more rows]
[truncated: 2 more columns]
