# Supplementary material for: Coupling of Co-expression Network Analysis and Machine Learning Validation Unearthed Potential Key Genes Involved in Rheumatoid Arthritis
Source: Front Genet. 2021 Feb 11;12:604714. doi: 10.3389/fgene.2021.604714 (PMC7905311; doi:10.3389/fgene.2021.604714)
Supplement: Supplementary file 3 [file Data_Sheet_2.CSV › Supplementary_1.2/GSE61635.txt]

	HC_B6_01	HC_B6_02	HC_B6_03	HC_B6_04	HC_B6_05	HC_B6_06	HC_B6_07	HC_B6_08	HC_B6_09	HC_B6_10	HC_B6_11	HC_B6_12	HC_B6_13	HC_B6_14	HC_B6_15	HC_B6_16	HC_B6_17	HC_B6_18	HC_B6_19	HC_B6_20	HC_B6_21	HC_B6_22	HC_B6_23	HC_B6_24	HC_B6_25	HC_B6_26	HC_B6_27	HC_B6_28	HC_B6_29	HC_B6_30
1-Dec	2.77049	3.17483	2.79837	2.86553	3.0254	2.94553	2.79461	3.03749	2.76207	2.65176	2.8712	2.92489	3.16115	2.91608	2.76141	2.91573	2.60648	2.4068	2.91882	2.42859	2.77225	2.88853	2.5218	2.59691	2.46857	2.76082	2.92902	2.74579	2.66955	3.10364
1-Mar	7.8498875	7.40944	7.7284475	7.6306275	7.6227075	7.888655	7.31154	7.6529825	7.80754	7.5072325	7.705115	7.963955	7.6020375	7.8489375	7.8776425	7.6450225	7.607845	7.60439	7.7805525	7.98678	7.5674825	7.69594	7.3993275	7.71715	7.708585	7.898965	7.742735	7.98149	7.7894425	7.71064
10-Mar	4.67558	4.948755	4.56336	4.732235	4.692595	4.742145	4.772665	4.443465	4.9637	4.89854	4.63554	4.401165	4.788845	4.515265	4.48583	4.455705	4.68441	4.76079	4.521205	4.643655	4.70431	4.73284	4.31292	4.7793	4.64008	4.859275	4.92703	4.599185	4.77153	4.80213
11-Mar	3.92228	4.34423	3.93408	3.63654	3.89102	3.66769	3.96367	3.74879	4.27239	4.01434	4.24124	3.95181	3.75945	3.973	4.12381	3.57488	4.21906	4.10306	3.87379	3.40233	4.01858	3.86041	3.80647	3.74335	4.24436	3.68766	3.65428	4.07544	3.76076	4.11522
15-Sep	11.6696	11.5671	11.4689	11.5146	11.4841	11.5687	11.4516	11.4055	11.3431	11.5213	11.4968	11.5061	11.6761	11.5724	11.5376	11.5262	11.5193	11.3493	11.4993	11.518	11.5694	11.7006	11.4623	11.6355	11.3954	11.4502	11.6223	11.5048	11.4844	11.505
2-Mar	10.0734	10.2395	10.9186	10.3209	10.1736	10.4019	11.0229	10.3541	10.1686	10.1547	10.6785	10.0165	10.2647	9.91871	9.90338	10.7993	10.4563	11.1136	11.0108	10.9221	10.5322	10.0555	10.1713	10.0842	10.0942	10.9287	9.88244	10.3895	10.4669	10.3565
3-Mar	6.131095	6.106265	6.48584	5.823365	6.04969	5.943405	6.04758	5.76153	6.086935	6.079745	6.052	5.850935	5.7279	5.714235	5.66083	6.6491	5.73118	6.4641	6.199685	5.869615	6.262685	5.68893	5.90683	5.68	5.61475	6.6149	6.24621	6.05225	6.203845	5.93749
4-Mar	3.02713	3.16882	3.43016	3.43088	3.06454	3.04573	3.61832	2.96281	3.30366	3.28362	3.27481	3.26885	3.44629	3.20163	3.16379	3.62102	2.98679	3.5765	3.15242	3.50954	3.56711	3.45502	3.52232	3.17421	3.32352	3.26941	3.61791	3.54102	3.34612	3.32365
5-Mar	8.751625	8.55458	8.483985	8.919525	8.577505	8.666105	8.64112	8.531395	8.61926	8.77358	8.81117	8.6584	8.766835	8.75572	8.69588	8.68523	8.663695	8.684845	8.98022	8.612265	8.632275	8.78331	8.579395	8.67831	8.594695	8.788795	8.706955	8.687065	8.715885	8.673915
6-Mar	7.152185	7.251116667	7.262193333	7.255488333	7.1086	6.960541667	7.123475	7.070011667	7.0545	7.332343333	7.338901667	7.40995	7.143005	7.234771667	7.10668	7.298058333	7.30742	7.273416667	7.244751667	7.023978333	7.20708	7.227881667	7.343845	7.218548333	6.907476667	7.314793333	7.114298333	7.294636667	7.22523	7.162528333
7-Mar	7.99758	8.30814	7.791058	8.159416	7.509164	7.83507	7.955462	7.960754	7.62998	8.235926	8.287376	8.04983	8.307954	7.902152	7.816424	7.818986	7.950718	8.219094	8.010428	7.971588	7.924888	7.865688	7.704512	8.02642	7.876544	8.151866	7.7522	7.847856	7.939618	7.789592
8-Mar	9.087066667	8.795393333	9.79017	8.788643333	8.51925	8.709713333	9.903283333	8.885303333	9.11421	8.670366667	9.27756	8.41286	8.740553333	8.201073333	8.59996	9.705743333	8.65087	9.63952	9.16031	9.387393333	9.559636667	8.1628	8.979533333	8.722423333	8.90116	10.14221667	8.824673333	8.850213333	9.51175	8.58358
9-Mar	5.80465	5.77166	5.83271	5.620885	6.169475	6.14446	5.236065	5.73127	5.24147	5.61936	5.47059	5.533405	5.954585	5.672585	6.09261	5.72223	5.49756	5.49284	5.662205	5.54867	6.038255	6.068475	5.81381	5.65348	6.18267	5.70093	6.074175	5.559365	5.96463	5.80448
A1BG	4.41307	3.88847	4.29675	3.7471	4.369	4.18637	4.18455	3.80665	4.25302	4.07533	4.04743	4.25438	4.02787	3.94472	4.3547	3.74432	3.72517	4.12939	3.85853	4.19944	4.13249	4.31073	4.24898	4.26468	4.02329	4.23904	3.63604	3.97118	4.12234	3.97118
A1BG-AS1	6.58849	6.74261	6.67293	6.45642	6.9389	6.81725	6.65879	6.66044	7.09459	6.59483	6.63353	6.74809	6.73911	6.77593	6.86408	6.55454	6.46117	6.85443	6.80959	6.72195	6.92529	6.7996	6.50654	6.43858	6.80748	6.75183	6.72469	6.80898	6.763	6.95189
A1CF	2.502875	2.75501	2.53259	2.603035	2.731265	2.658275	2.670965	2.701245	2.803805	2.67534	2.5813	2.80997	2.48567	2.72038	2.68268	2.803595	2.51793	2.844675	2.495725	2.644835	2.573825	2.48761	2.662275	2.59978	2.399385	2.57511	2.337305	2.6655	2.82819	2.61173
A2M	5.17309	4.621845	4.59624	5.009225	4.99039	4.69785	4.732255	5.0811	4.92128	4.850085	4.81152	4.99264	4.54203	5.156975	4.895175	4.990875	5.002305	4.987155	4.8301	5.012265	4.55596	5.032525	5.16448	4.476395	5.16337	4.83216	4.57052	4.673925	4.7121	4.92528
A2M-AS1	7.59777	6.56164	7.32664	7.57417	7.02194	6.38966	7.61128	7.69525	7.71804	7.0125	6.95677	7.48001	6.57786	7.56009	7.35382	7.28191	7.98505	7.48471	7.00004	6.81972	7.39998	7.50031	7.36708	6.80448	7.52896	7.68885	6.68362	6.93478	7.67563	6.01926
A2ML1	2.78324	2.55249	2.67561	2.5258	2.765385	2.221995	2.90395	2.50665	2.806075	2.703885	2.7247	2.954325	2.740585	2.52957	2.583435	2.540205	2.754305	2.6299	2.59288	3.041965	2.54873	2.513355	2.61069	2.5413	2.79328	2.79141	2.66881	2.636635	2.74914	2.92012
A2MP1	6.08413	4.85542	5.31423	5.94649	5.55199	5.31334	5.504	6.09623	5.96761	5.29704	5.3613	5.8272	5.38547	6.08305	5.34571	5.90781	6.14166	5.56691	5.40869	5.70405	5.7955	6.25105	5.85906	5.48056	5.5781	5.71355	5.16895	5.41558	6.02031	5.50989
A4GALT	5.6618	6.16186	5.41826	5.87863	5.97588	6.04615	5.89148	5.96481	6.18649	5.95453	5.85067	5.86248	5.76967	5.87284	5.52332	5.85377	5.60158	5.9476	5.90321	5.78354	5.78291	5.87386	5.78035	5.5852	5.72005	6.18078	5.55356	5.73643	5.9432	6.1618
A4GNT	2.57998	2.71709	2.22958	2.47829	2.58816	2.6339	2.36565	2.43094	2.68075	2.60461	2.35591	2.42102	2.49254	2.37897	2.33882	2.29695	2.26708	2.21732	2.45228	2.4863	2.46486	2.74105	2.40186	2.41755	2.43448	2.45237	2.20592	2.30998	2.5823	2.5276
AA06	3.73337	4.17108	3.53624	4.11747	3.89561	3.66574	3.8065	3.66817	3.82031	3.94991	4.04049	3.98329	4.0213	3.90862	3.80038	3.77905	3.94764	3.9852	3.69299	3.82298	3.83743	3.80974	3.84414	3.84725	3.65189	3.93194	3.87123	3.45238	3.72875	4.09636
AAAS	7.21898	7.70167	7.78816	7.61716	7.93207	7.92856	7.78221	7.92314	7.69857	7.58605	7.67811	7.91824	7.63871	7.7266	7.8217	7.71396	7.46223	7.46005	7.53257	7.85857	7.86858	7.69826	7.93302	7.80341	7.79687	7.42097	7.85496	7.63038	7.8039	8.09646
AACS	6.98696	6.35612	6.81014	6.60896	6.96028	6.8151	7.02623	6.89854	6.76923	6.85086	6.65101	7.03401	6.65775	6.73096	7.07784	6.49802	6.72976	6.57134	6.82458	6.78405	6.84712	6.85006	6.90498	6.6698	7.16428	6.66975	6.41039	6.72345	6.32758	6.94757
AACSP1	2.66503	2.71751	2.78093	2.86581	2.33896	2.62747	2.50482	2.71581	2.80635	2.43934	2.78548	2.77039	2.46827	2.70432	2.85854	2.954	2.4449	2.72559	2.71849	2.92953	2.91332	2.60948	2.91959	2.60007	2.49942	2.63167	2.55727	3.08964	2.77663	2.5722
AADAC	2.61491	2.83015	2.44218	3.00887	2.95266	2.72241	2.81406	2.66127	2.25932	2.45116	2.31318	2.69825	2.46578	2.41546	2.54899	2.51048	2.75765	2.46303	2.73806	2.74746	2.58805	2.7945	2.43949	2.46334	2.67834	2.38659	2.64827	2.29508	2.70838	2.58003
AADACL2	1.96289	2.49728	1.9448	2.31788	2.23437	1.7559	2.0153	2.30694	2.15501	2.19574	1.94878	2.27692	2.05164	1.97375	2.21404	1.82923	2.10745	1.79077	2.07262	2.33287	1.95641	2.25111	1.9583	2.2235	2.35809	1.98348	2.12816	1.90732	2.04261	2.113
AADACP1	2.01818	1.87236	2.16582	2.0734	1.99416	2.29452	2.14204	2.17385	2.10052	2.16796	2.07966	2.00761	2.2609	1.89081	2.18703	2.18501	1.90419	2.20937	2.025	2.01245	2.03518	2.19779	2.24072	1.90945	1.99021	1.87898	2.00467	2.19011	2.13298	2.05186
AADAT	3.07216	2.81183	2.87194	3.12075	3.21087	2.85875	2.77464	2.67498	3.00156	2.72777	2.94707	2.92471	2.9502	2.79085	2.83582	2.58077	2.89446	2.9638	3.12143	2.87565	2.93913	2.78548	3.04143	2.959	2.79898	2.97313	2.62684	3.25999	2.76451	3.00293
AAED1	5.34391	5.7774	5.88481	5.36355	6.23779	5.9607	5.20304	5.71323	5.59016	5.71168	5.63272	5.51401	5.42216	5.70459	6.248	5.62776	5.54279	5.59441	5.59441	6.06763	5.70849	5.74764	5.83456	5.87801	5.89769	5.66574	6.12136	5.74844	5.36055	5.58572
AAGAB	7.570156667	7.411836667	7.768123333	7.69248	7.579173333	7.635423333	7.50791	7.872253333	7.70346	7.638073333	7.737126667	7.835603333	7.570343333	7.764603333	7.919213333	7.71847	7.633076667	7.59897	7.51797	7.586243333	7.735023333	7.49307	7.905413333	7.67456	7.729533333	7.472486667	7.49054	7.390453333	7.781453333	7.5581
AAK1	6.044568571	6.010587143	6.076725714	6.038745714	5.95721	5.986291429	6.065827143	6.208125714	5.678432857	6.115278571	6.073347143	6.203457143	5.984934286	6.224408571	6.005462857	6.040112857	6.031662857	6.179	5.843521429	5.787455714	6.28305	6.184058571	6.035677143	6.114251429	5.922727143	5.766605714	6.261285714	5.815464286	5.938568571	5.8497
AAMDC	6.11452	6.088186667	6.13213	5.96433	6.314603333	5.97856	6.085713333	6.19981	5.960496667	6.03902	6.015863333	5.900763333	6.045343333	6.053153333	6.05745	5.95497	6.017466667	6.256206667	5.99131	6.11487	6.02134	6.18103	6.193703333	6.1882	6.080906667	5.83163	6.022273333	5.970613333	5.93622	6.046023333
AAMP	7.31278	7.1639	7.47036	7.14157	7.79501	7.72915	7.54139	7.64102	7.35995	7.28479	7.27437	7.12312	7.23006	7.35047	7.50388	7.29172	7.16837	7.1929	7.12593	7.62415	7.29541	7.36257	7.64209	7.41926	7.55607	7.06462	7.37604	7.37011	7.21881	7.40818
AANAT	2.69204	3.03936	2.71011	2.56096	2.64411	3.04134	2.80175	2.77867	2.85269	2.73167	2.77867	2.73428	3.04145	2.54278	2.40366	2.52022	2.83261	2.90589	2.66245	3.04405	3.04585	2.87834	2.64827	3.26651	2.81763	2.8767	2.94579	2.85117	3.0312	2.87424
AAR2	7.95659	7.89766	8.09186	7.56978	8.32489	8.32442	8.02896	8.29112	8.15384	8.09471	7.90353	7.96424	7.84441	8.26654	8.38765	7.8993	8.04139	7.74081	7.9887	8.2053	8.00593	8.15415	8.35619	8.17718	8.13642	7.78962	8.17822	8.09436	7.96728	8.10835
AARS	8.14263	8.31973	8.10876	8.12372	8.80519	8.65283	8.35985	8.3685	8.4426	8.21343	8.19443	8.51919	8.13541	8.35559	8.66064	8.1608	7.97773	8.08285	7.93726	8.34685	8.27724	8.2226	8.78599	8.41277	8.66637	7.99437	8.42871	8.25136	8.17805	8.47379
AARS2	6.82488	6.852515	7.03155	6.7645	6.987225	7.011765	7.03285	7.24963	7.098695	6.643965	6.67629	6.9421	6.620025	6.971235	7.188045	6.95386	6.948715	7.080565	6.72368	6.725395	7.19858	6.800035	7.243355	6.864945	7.316895	6.304665	7.05244	6.87138	6.966365	6.79337
AARSD1	6.68135	6.3765	6.77144	6.37522	6.95414	6.96848	6.55116	6.7951	6.7808	6.39473	6.57635	6.79475	6.4793	6.72758	6.81937	6.65939	6.50491	6.45198	6.63099	6.62079	6.85775	6.6667	7.04706	6.54855	6.6966	6.36291	6.72034	6.73061	6.69645	6.6022
AASDH	8.29325	8.05331	7.807655	7.597995	7.80002	7.52066	8.08348	7.693265	7.80375	7.55445	7.25424	7.79092	7.786365	8.159295	7.706115	7.629535	8.00212	7.76063	7.63096	7.586375	7.835175	7.69631	7.961075	7.917715	7.85656	7.55977	7.767435	7.69053	7.66592	7.3384
AASDHPPT	6.796313333	6.603386667	6.687913333	6.490796667	6.804516667	6.840416667	6.59316	6.683563333	6.644043333	6.697086667	6.751776667	6.77493	6.571586667	6.585386667	6.709906667	6.68625	6.678446667	6.455756667	6.579126667	6.721443333	6.785513333	6.846523333	6.72001	6.79121	6.699653333	6.319133333	6.65972	6.41716	6.817913333	6.69833
AASS	4.18399	3.7231	3.61787	3.682455	3.898305	4.25902	4.272795	4.043945	3.20087	3.81855	3.960815	4.178525	4.355195	4.036405	4.666415	3.301295	4.1497	4.237895	3.908925	3.89578	4.231085	4.586825	3.828725	3.356045	3.58839	3.264425	4.04365	3.743065	3.941825	3.50848
AATF	9.24788	9.34127	9.32298	9.19776	9.46781	9.59051	9.3468	9.40621	9.37839	9.30169	9.38281	9.17513	9.27221	9.35925	9.52493	9.20269	9.20473	9.16434	9.27359	9.47517	9.2379	9.42289	9.52378	9.30519	9.72778	9.25152	9.49235	9.25963	9.17406	9.40744
AATK	6.84027	6.85147	6.16207	7.0788	6.50332	6.52875	6.65627	6.25473	6.69458	6.69849	7.10631	6.31985	7.05023	6.41379	6.45733	6.94292	6.88979	6.59985	7.04568	6.6104	6.30527	6.68797	6.05787	6.80754	6.67004	7.21803	6.57572	6.78537	6.77174	6.87416
AB074162	6.34757	6.05126	7.76636	6.59067	6.53347	7.43735	6.54353	6.68586	6.27346	6.79261	6.07408	6.37528	6.66125	6.22712	7.10381	6.72389	7.26951	7.49227	6.20854	6.44615	6.85272	6.28203	7.26536	7.10459	7.12058	6.43482	6.46418	6.15842	7.46422	6.16764
AB488780	8.29342	8.14226	8.09451	8.3807	8.52783	8.67255	8.36776	8.90523	8.45525	8.51166	8.1071	8.74144	8.20134	8.51136	8.38882	8.36569	8.82242	8.53049	8.13512	7.89629	8.57277	8.53964	8.36936	8.50927	8.38109	8.19059	8.38409	8.40951	8.36341	8.47976
ABAT	8.163296667	8.74868	7.877676667	8.398036667	7.951023333	7.880373333	7.903193333	8.15203	8.189476667	7.975203333	7.968656667	7.933776667	7.81648	8.215603333	7.81145	7.822136667	8.312703333	8.28124	7.779066667	8.43362	7.866086667	8.535613333	7.895103333	7.577363333	7.91858	8.603246667	7.62285	8.027093333	8.218496667	9.005833333
ABCA1	6.0054375	5.6418725	5.09288	6.14354	4.9546275	5.0821975	5.52712	5.36916	5.6169575	5.9346875	5.4832975	5.86051	5.9379775	5.6763925	4.8248375	5.0320275	5.3850725	5.4551675	6.31139	5.68688	5.1561925	5.817225	4.77491	5.3865875	5.3698025	5.5904375	5.2670275	5.7940525	5.15055	5.87043
ABCA11P	5.35906	4.66445	5.47907	5.00471	5.52529	5.48186	4.98866	5.21811	4.82615	4.82695	5.26605	4.898	5.48959	5.54819	4.89563	5.15965	5.34716	5.48065	5.27703	5.41329	6.02526	5.30946	5.80556	5.21144	4.6962	4.92717	5.79452	5.28372	5.31598	5.00241
ABCA12	3.28917	3.05838	3.04212	3.14331	3.08627	3.14222	3.45197	2.8798	3.47313	3.20342	2.99901	3.36872	3.31422	2.92196	3.29375	3.10927	3.42398	3.38899	3.26043	3.16668	2.9738	3.26028	3.01391	3.02065	3.14428	3.11804	2.74422	3.24963	2.99455	2.87613
ABCA13	3.20975	2.75616	3.324173333	3.645563333	2.75732	2.635633333	3.474646667	2.74324	3.17222	2.858636667	3.881266667	2.83773	3.19081	2.443296667	2.5928	3.14532	2.534353333	3.567213333	3.014243333	3.121693333	3.64691	2.78861	2.875623333	3.92224	2.586623333	4.334786667	3.704006667	4.71206	4.055443333	3.549103333
ABCA17P	5.77921	5.01045	5.0782	5.47151	4.92988	5.60395	5.62394	5.75228	5.35758	5.36799	5.39678	5.43849	5.61574	5.3051	5.2781	5.50592	4.95481	5.5969	5.23133	5.15642	5.07299	5.30579	5.2455	5.40289	5.50101	5.26865	5.82137	5.06684	5.25717	4.72389
ABCA2	6.1165	6.290396667	6.073986667	6.118286667	6.02663	6.126366667	5.93199	6.02355	6.22646	5.98972	5.899726667	6.042783333	6.054386667	5.871106667	6.30305	6.115083333	6.119686667	5.892813333	6.040413333	6.02553	5.87711	5.87329	5.973133333	6.08922	6.253636667	5.946286667	5.78085	5.75272	5.990736667	6.003433333
ABCA3	6.1471	6.61759	6.35033	6.31322	6.43129	6.40646	6.28355	6.37349	6.50819	6.15985	6.09771	5.88221	6.22789	6.3753	6.53428	6.60562	6.2145	6.33185	6.29297	6.4614	6.08512	6.30036	6.45942	6.46809	6.81671	6.46758	6.69777	6.37592	6.3054	6.38016
ABCA4	3.350315	3.714335	3.312605	3.41437	3.51708	3.44741	3.3216	3.462795	3.477115	3.62444	3.605215	3.30171	3.49383	3.62583	3.6197	3.717575	3.1351	3.35014	3.539115	3.47402	3.420575	3.69845	3.14409	3.456245	3.425345	3.492915	3.469025	3.30678	3.38268	3.341665
ABCA5	8.297105	8.242995	8.175975	8.085645	7.86261	7.705925	7.953915	7.89189	7.53226	8.006375	7.96711	8.017055	7.804295	8.03372	7.924835	7.76996	8.23084	7.95415	7.94067	7.68529	8.138055	8.24087	8.039205	8.12163	8.12241	7.866175	7.673495	7.84509	8.11958	7.58104
ABCA6	3.06513	3.10789	3.13093	2.81368	3.36929	3.70185	3.24033	2.88861	3.36575	3.29758	2.92669	3.56635	2.67529	3.57843	3.37629	3.08046	3.18454	2.43623	3.03243	2.85507	3.03879	3.28918	2.88485	2.8639	3.59772	2.9767	3.55581	3.52158	3.19251	3.0692
ABCA7	7.90699	7.41769	7.75077	8.02646	7.65872	7.37313	7.84635	7.75131	7.92327	7.653	8.09713	7.47074	7.85377	7.41092	7.72766	7.26688	7.88062	8.16666	8.28886	7.78293	7.39506	7.686	7.55335	7.6689	8.19017	7.91778	7.66718	7.76812	6.48629	7.83806
ABCA8	2.98501	3.17096	3.155323333	3.093203333	3.257396667	3.2682	3.296666667	3.166713333	3.36593	3.057236667	3.123113333	3.371763333	3.0897	3.361406667	3.307113333	3.263006667	2.941013333	3.237913333	2.909843333	3.17979	3.057603333	3.122093333	2.94541	3.0706	3.068386667	3.064046667	2.95548	3.184126667	2.974253333	3.230913333
ABCA9	3.363606667	3.151463333	3.370913333	3.159266667	3.174566667	3.38448	3.250686667	3.264013333	3.32476	3.305973333	3.12872	3.30167	3.171283333	3.2885	3.246563333	3.261946667	3.585343333	3.167396667	3.4962	3.370606667	3.23769	3.49997	3.434046667	3.116726667	3.27991	3.23638	3.323163333	3.455026667	3.452466667	3.402686667
ABCB1	7.9116	7.11977	7.614283333	6.6376	7.86189	7.676026667	6.964936667	7.133246667	7.451396667	7.067983333	6.459993333	7.356683333	6.801723333	7.04253	7.5384	7.125776667	7.320523333	6.818056667	6.772546667	6.77848	6.8765	7.370663333	7.14656	7.225826667	7.31297	6.75809	6.97691	6.79002	7.27258	7.267613333
ABCB10	8.72698	8.63243	8.95526	8.41435	8.63013	8.93752	8.77919	8.83712	8.64696	8.73449	8.7518	8.69193	8.52731	8.86247	8.78983	9.0636	8.83129	8.6176	8.48575	8.77096	8.69843	8.75702	9.07486	8.8139	8.66018	9.03747	8.5389	8.84497	8.98379	8.80412
ABCB11	2.596705	2.643515	2.344405	2.481335	2.55925	2.418455	2.40031	2.31384	2.68435	2.38432	2.506095	2.465315	2.39113	2.515295	2.50806	2.526115	2.3365	2.39577	2.530425	2.61113	2.3015	2.49523	2.23559	2.37727	2.443795	2.54659	2.3007	2.46964	2.40846	2.53898
ABCB4	5.919285	6.06338	5.40994	5.55832	5.31731	6.079685	4.969955	5.350265	5.91306	5.376315	5.152655	5.235105	5.267985	5.527805	5.26236	5.71372	5.35828	5.68459	5.43214	5.777085	5.394965	5.467835	5.82932	5.206475	5.53164	5.66275	5.87221	6.14502	6.06862	6.42985
ABCB5	2.833665	2.729745	2.5584225	2.6391275	2.6591775	2.628475	2.616025	2.915455	2.6619575	2.77332	2.648335	2.75084	2.79046	2.5679275	2.652845	2.8877475	2.60089	2.71733	2.777815	2.6403675	2.6463275	2.635295	2.587	2.66486	2.75269	2.6453225	2.66943	2.615825	2.6506325	2.6651275
ABCB6	6.15725	6.15429	6.06227	6.226055	6.07842	5.960295	6.336215	5.996685	6.30765	6.08036	6.152485	6.00819	6.18715	6.07419	6.04158	6.17714	6.002355	6.075715	6.35416	6.215425	6.16763	6.061565	5.93829	6.080875	6.223975	6.241115	6.16617	5.83352	6.105535	6.286925
ABCB7	8.84095	8.68923	8.70939	8.55536	8.85812	9.07733	8.8599	8.87032	8.79283	8.86866	8.68955	8.83591	8.62385	8.93716	8.99225	8.69046	8.80838	8.66469	8.471	8.7791	8.99142	8.91862	8.89496	8.80677	8.84109	8.58326	8.85534	8.81036	8.82477	8.89603
ABCB8	5.12415	5.03103	5.188996667	5.086393333	5.346136667	5.213043333	5.3095	5.208743333	5.064646667	4.995543333	5.050573333	5.126123333	5.16345	5.06782	5.242473333	5.195163333	5.032036667	5.18049	5.089996667	5.04064	5.39556	5.154116667	5.28967	5.220053333	5.23955	4.909006667	5.39822	4.935916667	5.006626667	5.113916667
ABCB9	3.67229	4.129043333	3.68156	3.952976667	3.76738	4.261046667	4.018136667	3.776393333	3.78786	3.827536667	3.84766	3.97203	3.74925	3.866276667	3.493786667	3.794653333	3.84588	3.81516	3.857723333	3.798253333	3.777106667	3.88255	4.136463333	3.587643333	4.14871	3.796926667	3.945743333	3.515266667	3.71046	3.881163333
ABCC1	8.981825	8.94179	9.23418	8.916905	9.33841	8.85982	9.048805	9.293725	9.02147	9.11194	8.84255	9.14362	9.10912	8.992845	9.12744	8.94795	9.355855	8.94054	8.84528	9.197685	9.142255	9.14218	9.359365	9.33735	9.11188	8.86617	9.37793	9.217855	8.951065	9.16669
ABCC10	7.265185	7.28523	7.66135	7.21411	7.47882	7.32652	7.19715	7.346785	7.211575	7.1244	7.177515	7.252875	7.178445	7.327155	7.485035	7.23414	7.37198	7.37168	7.33814	7.1294	7.31381	7.25551	7.491045	7.21453	7.82745	7.42477	6.97058	7.17357	7.37598	7.41036
ABCC11	3.152985	3.246635	3.38173	3.13943	3.254745	3.01566	3.27188	3.195575	3.25003	3.23404	3.125945	3.13575	3.36708	3.20961	2.99205	3.118875	3.155685	2.991885	3.20465	3.037815	2.89314	3.0235	2.910255	3.18369	3.24766	3.082525	3.129835	3.229735	3.13163	3.347445
ABCC12	2.59067	2.588635	2.488225	2.6218	2.41725	2.39761	2.62075	2.32735	2.35619	2.3081	2.4318	2.379305	2.59366	2.31888	2.66746	2.483935	2.598155	2.526185	2.43524	2.430795	2.62045	2.64364	2.51645	2.48475	2.353605	2.588525	2.613115	2.485215	2.3111	2.681495
ABCC13	6.359755	6.2155	7.29546	5.5126875	5.6962625	6.4281075	7.1209875	6.085665	6.2378075	6.5546175	6.42458	6.0179225	5.32983	5.6300675	5.2684	6.9083175	6.0114275	7.03601	5.7062425	7.11967	6.6003525	5.68286	5.601735	5.98172	6.0243525	7.1389025	4.80999	5.3456325	6.7739225	6.399005
ABCC2	5.61945	5.61248	5.1831	5.68822	5.65133	5.68164	5.66379	5.10799	5.11712	5.37427	5.68746	5.39419	5.69777	5.35017	5.39597	5.56059	5.3322	5.66851	5.6253	5.47742	5.04129	5.27171	5.15958	4.8825	5.69991	5.9213	5.52361	5.48964	5.31531	5.45658
ABCC3	5.585708	5.71299	6.189542	6.200186	5.810276	5.862672	5.931	6.025748	5.836816	5.835176	6.052572	5.779746	6.388862	6.099424	5.95927	6.437868	5.94951	6.017548	5.985694	6.190558	5.885994	5.776238	5.26861	5.828784	5.815694	6.46037	5.86796	6.255282	5.960616	6.203726
ABCC4	6.00027	5.9858475	6.748805	6.06499	6.3378075	6.2920375	6.847995	6.5508275	6.0125075	6.5020725	6.231465	6.130415	6.689395	6.1960625	6.008055	7.1698925	6.145265	7.1211675	6.9183275	6.746845	6.90027	5.704365	6.3435875	6.3886575	5.8973775	7.21342	6.1851	6.6934125	6.8707125	6.2059775
ABCC5	7.53995	7.4556	7.504286667	7.50096	7.457633333	7.606923333	7.742283333	7.847126667	7.747126667	7.746743333	7.53942	7.392986667	7.710673333	7.30925	7.262853333	7.772746667	7.345463333	7.617213333	7.78766	7.70743	7.40578	7.56203	7.16793	7.180083333	7.567886667	7.71895	7.272223333	7.67651	7.86904	7.794813333
ABCC6	4.93169	5.22403	5.13544	4.990243333	5.025426667	5.184116667	5.210433333	5.05403	5.132756667	4.716483333	4.982193333	5.033023333	4.96384	5.181873333	4.89769	5.055073333	5.206846667	4.917966667	5.357773333	5.028676667	5.017336667	5.17131	4.678636667	5.094783333	5.29417	5.230733333	4.721223333	5.125403333	4.98463	5.395326667
ABCC6P1	3.06057	3.31575	3.14196	2.91838	3.52458	3.04848	3.15367	3.07486	3.54716	3.37527	2.99529	3.34509	3.15678	2.80583	3.20078	3.10537	2.92535	3.30455	3.2518	3.1994	3.22095	2.83324	2.93815	3.13742	2.86871	3.06759	3.29538	3.56048	3.33679	3.28749
ABCC8	4.259595	4.46276	3.875825	4.115685	4.51816	3.870885	4.016365	4.282625	4.401885	4.092135	3.999325	4.13261	4.148925	4.36594	4.03635	4.174285	4.140175	4.268925	4.00557	4.34109	4.107745	4.185485	3.79493	4.0343	4.320085	4.27403	4.00565	4.18285	4.112475	4.292415
ABCC9	2.716098	2.79235	2.63984	2.682242	2.933792	2.595994	2.571562	2.837686	2.882064	2.620038	3.007704	2.830662	2.690128	2.785372	2.82239	2.700222	2.57464	2.686302	2.76614	2.73665	2.620028	2.726298	2.612456	2.58505	2.715138	2.78466	2.718146	2.91627	2.682256	2.696084
ABCD1	5.81813	5.57644	5.80455	5.85827	5.91927	6.10542	5.85554	5.74233	6.07731	5.69689	5.77679	5.83275	5.80102	5.76165	5.93273	6.05684	6.04092	5.88656	6.01556	6.17015	5.5504	5.94524	5.79678	5.64623	6.0105	5.96561	5.93888	5.88976	5.81486	6.11464
ABCD1P2	3.99264	3.88744	3.96683	4.09633	3.91374	4.09658	3.9154	3.55256	3.93637	3.9311	3.79356	3.90698	3.99798	3.89594	3.87022	3.94995	3.92919	3.89057	3.99579	4.11116	4.03889	3.83376	3.98197	3.97811	3.92112	3.89864	3.86635	3.94659	4.18016	4.26595
ABCD2	5.82257	6.19689	5.37426	6.09815	6.09362	6.29494	6.00374	6.20902	5.18139	5.88151	6.00622	5.68411	6.58851	6.0753	5.82314	6.1173	6.12992	5.78332	6.39012	5.79249	6.1788	6.26583	6.21053	6.13424	5.7255	5.57648	6.48457	5.95789	5.85993	6.08977
ABCD3	7.095765	6.985365	7.20467	6.996975	6.963005	7.3165	7.070415	7.267525	7.09224	7.03524	6.92362	7.345405	6.813285	7.33255	7.10282	7.145	6.938665	6.72403	6.82108	6.977385	7.290645	7.402115	7.454565	7.3087	6.8911	7.008685	7.022875	7.1981	6.707765	7.38367
ABCD4	6.007745	6.15458	5.970645	5.773475	6.146625	6.08401	6.22704	5.956405	5.76954	5.952065	6.076485	5.82514	6.04608	5.799145	5.810635	5.969745	6.124585	6.016775	5.988085	5.726255	5.96687	6.03434	5.87788	6.17383	5.885915	5.773485	6.04357	6.08491	5.91636	5.901175
ABCE1	9.86057	9.72993	9.65385	9.55283	9.969625	9.96605	9.749555	9.764645	9.72146	9.80699	9.731595	9.86918	9.7107	10.04215	9.901395	9.71456	9.70035	9.39825	9.48157	9.636065	9.91009	9.996895	9.917375	9.808715	9.661315	9.38639	9.926325	9.694845	9.633065	9.652795
ABCF1	8.99267	9.07124	9.10386	8.86468	9.42239	9.2942	9.23165	9.26951	9.13366	9.00476	8.85179	9.01099	9.03804	9.06748	9.29696	9.11563	8.9187	8.86669	8.83922	9.24929	9.01057	9.15576	9.44347	9.25007	9.6088	8.85441	9.42072	8.9209	8.83736	9.08368
ABCF2	6.545404	6.53616	6.49566	6.450892	7.012106	6.914794	6.565086	6.615214	6.639412	6.501942	6.309868	6.502966	6.535962	6.581606	6.813876	6.536104	6.495006	6.50502	6.361984	6.641018	6.523856	6.62581	6.824058	6.455538	6.75404	6.493932	6.679464	6.651926	6.54573	6.772852
ABCF3	7.28796	7.36188	7.54707	7.22234	7.58825	7.48943	7.30852	7.55231	7.59233	7.23134	7.33208	7.36065	7.40487	7.43622	7.61291	7.34458	7.44255	7.48547	7.29092	7.38985	7.48614	7.4283	7.63822	7.39069	7.83062	7.21081	7.36681	7.43073	7.36431	7.30212
ABCG1	7.7327375	8.380335	7.4127425	8.63454	7.5707475	7.4546875	7.737695	7.9730925	7.8208975	7.9696225	7.84197	7.828895	8.4162275	8.28599	6.774715	7.60179	7.7011225	7.088615	8.500935	8.268705	7.1235725	8.4624375	6.627985	7.2794	7.73897	7.9476825	7.8168275	7.921025	7.97183	8.3032125
ABCG2	5.38616	4.91563	6.51628	5.40846	5.47041	5.45693	6.07698	5.01829	4.97745	5.00873	5.81143	5.54321	5.58749	6.00775	5.0223	7.62483	5.43963	6.19691	5.33744	5.47065	5.85464	4.91988	6.01412	5.39004	5.47355	7.10549	5.01544	4.86096	6.80397	5.39966
ABCG4	3.93946	4.52644	3.70168	3.83207	4.28765	3.88763	4.12567	4.05124	4.22699	4.00951	4.15293	3.94201	4.04241	4.04641	4.14763	4.18742	3.85175	4.21371	3.86183	4.36361	4.08324	3.94377	4.09859	3.85902	4.11043	3.99866	3.90125	3.98912	3.87726	4.2065
ABCG5	3.82811	3.66651	3.60448	3.63638	3.78634	3.50101	3.50284	3.5769	3.66182	3.51833	3.65281	3.38858	3.5848	3.85133	3.45998	3.6821	3.46566	3.49301	3.59211	3.80038	3.70128	3.67623	3.51747	3.60883	3.89962	3.39948	3.72091	3.73169	3.83883	3.79513
ABCG8	3.68689	3.66358	3.18691	3.49657	3.69935	3.54746	3.46221	3.68438	4.1958	3.83182	3.90532	3.39046	3.87511	3.5292	3.72181	3.70916	3.89638	3.71394	3.71808	3.20486	3.66448	3.78415	3.40933	3.34319	3.58636	3.68192	3.53164	3.9169	3.46337	3.59744
ABHD1	3.388576667	3.488666667	3.693196667	3.51002	3.794486667	3.42358	3.386293333	3.435173333	3.55973	3.3445	3.24038	3.49889	3.391853333	3.45327	3.53161	3.636573333	3.695366667	3.45915	3.80109	3.321563333	3.34187	3.68345	3.459246667	3.436043333	3.46671	3.154023333	3.443363333	3.401526667	3.514926667	3.462616667
ABHD10	8.534995	8.181485	8.485645	8.24977	8.591645	8.50944	8.343325	8.43764	8.39139	8.34036	8.35034	8.558105	8.053295	8.44171	8.35674	8.295145	8.388025	8.32383	8.23161	8.3307	8.41259	8.54455	8.52484	8.291125	8.267145	8.19781	8.354565	8.54531	8.39201	8.41866
ABHD11	5.621256667	5.77298	5.776776667	5.72729	5.67946	5.71733	5.832533333	5.791523333	5.709773333	5.884936667	5.757003333	5.366863333	5.681986667	5.695536667	5.84294	5.605976667	5.575946667	5.605286667	5.661446667	5.697833333	5.661646667	5.648883333	5.736863333	5.673916667	5.78162	5.634806667	5.542866667	5.53141	5.571776667	6.022253333
ABHD12	5.90981	5.602156667	6.07684	5.658753333	5.914283333	6.405843333	6.05118	5.92871	5.925546667	6.0582	5.947283333	5.64645	5.67794	6.04023	6.560113333	6.147963333	5.912913333	5.888166667	5.552483333	6.24498	5.66294	6.27384	6.269583333	5.72239	5.994543333	5.731733333	5.92951	5.840676667	5.68903	5.906676667
ABHD12B	3.207505	3.37095	3.765445	3.767715	2.946335	3.0335	3.072175	3.13089	3.35878	3.645225	3.412925	3.590465	3.891065	3.187975	3.01769	3.41852	3.17824	3.430505	4.21196	3.71202	3.13182	3.54117	2.898895	3.00591	2.80442	4.073545	3.419	3.548025	3.06216	3.33918
ABHD13	6.39729	6.282425	6.3043	6.486525	6.39343	6.523915	6.07073	6.398835	6.312045	6.418725	6.36129	6.4923	6.60368	6.377255	6.409835	6.68567	6.34846	6.023445	6.289005	6.40116	6.320355	6.523495	6.51154	6.337425	6.22375	6.07629	6.48021	6.50711	6.420955	6.309565
ABHD14A	6.59115	6.5565	6.30819	6.37066	6.85555	6.79598	6.26835	6.62247	6.47543	6.36189	6.38948	6.38441	6.45309	6.58034	6.89443	6.30992	6.4008	6.18909	6.27367	6.45257	6.70453	6.72477	6.70156	6.71002	6.74752	6.25951	6.62959	6.22916	6.30208	6.4103
ABHD14A-ACY1	5.72404	5.83049	5.66008	5.73928	5.93576	6.38534	6.15141	5.94798	6.0213	5.79874	5.88061	5.60149	5.77065	6.04275	6.21778	6.00921	5.92334	5.48723	5.81105	5.98997	6.10577	5.95867	6.10957	6.20715	6.23648	5.88738	5.99617	5.73309	5.8517	6.02994
ABHD14B	9.66016	9.42655	9.44257	9.47468	9.76714	9.77818	9.77052	9.73816	9.67869	9.32962	9.3322	9.49752	9.21063	9.62991	9.75647	9.5722	9.74521	9.20795	9.21299	9.3893	9.74337	9.7816	9.80656	9.58703	9.79692	9.21954	10.0351	9.6046	9.55671	9.74613
ABHD15	6.93088	7.08778	7.38265	7.02379	7.52061	7.3053	7.041	7.36544	7.32798	6.79753	6.52416	6.84829	6.5618	7.29045	7.27857	6.93544	7.21831	7.04433	6.69942	7.11116	6.74037	7.21551	7.19454	6.97925	7.50439	6.97669	7.18139	7.00823	7.10485	7.18541
ABHD16A	7.006155	7.075105	7.13844	7.10074	6.928	6.930805	6.93911	7.093065	7.079465	6.67475	7.049395	7.010415	7.031195	6.952735	6.925875	7.181685	7.19002	7.22657	7.156245	6.89275	6.82268	6.91043	6.87149	6.965175	7.015745	7.10302	6.905245	7.030955	7.05136	7.005635
ABHD16B	4.41744	4.57766	4.99196	4.37842	5.08053	4.68272	4.72336	4.48356	4.86743	4.83044	4.6081	4.4208	4.76309	4.73641	4.42142	4.77114	4.80775	4.91715	4.77562	4.59094	4.6922	4.74278	4.41245	4.44139	4.73864	4.70437	4.74838	4.63448	4.94732	4.86151
ABHD17A	6.76187	6.73089	6.78897	6.57841	7.08442	6.99499	6.52474	6.95291	6.91716	6.5851	6.56956	6.47385	6.43028	6.56744	7.08738	6.71677	6.71813	6.45329	6.4808	6.75331	6.54288	6.57552	7.00799	7.05103	7.2174	6.31332	6.71098	6.51807	6.55537	6.91525
ABHD17B	6.678543333	6.491866667	6.463403333	6.417486667	6.570576667	6.42405	6.30058	6.526386667	6.442943333	6.520783333	6.469216667	6.717003333	6.32703	6.647346667	6.414593333	6.53952	6.76698	6.76404	6.33014	6.26085	6.42597	6.338696667	6.495666667	6.731416667	6.48088	6.29355	6.269286667	6.247383333	6.49822	6.37958
ABHD17C	4.70192	4.63353	5.00179	4.87991	5.22063	4.9154	4.54268	5.12455	4.74668	4.84372	4.34394	4.8007	4.39792	5.08431	5.26857	4.62649	5.13316	4.3687	4.56787	5.11765	4.38302	4.92747	5.32281	4.99943	5.12531	4.3681	3.98805	4.14098	4.68183	4.21812
ABHD2	8.745466667	8.884818333	8.526796667	9.019158333	8.636356667	8.650321667	8.699118333	8.753195	8.72234	9.066838333	8.615116667	8.390706667	8.863676667	8.663991667	8.652828333	8.74541	8.639588333	8.891978333	8.705915	8.821421667	8.41714	8.710926667	8.609981667	8.70159	8.730263333	9.182683333	8.543506667	8.739898333	8.628603333	8.655181667
ABHD3	10.3258	10.2056	10.0979	10.6336	9.66778	9.75614	10.4575	9.94661	9.91806	10.5464	10.2783	10.3449	10.7334	10.2524	9.83967	10.2111	10.291	10.4101	10.5547	10.2822	10.0393	10.1957	9.76588	10.2914	10.0653	10.6224	10.5537	10.142	10.4253	10.2924
ABHD4	6.293215	6.843115	6.636865	6.874855	6.47731	6.483535	6.84368	6.64387	6.64098	6.68742	6.59628	6.456815	6.74625	6.50602	6.611865	6.670475	6.523855	6.55698	7.026445	6.83902	6.198345	6.66266	6.27139	6.637305	6.88543	6.78913	6.6558	6.75349	6.50407	6.758345
ABHD5	7.76621	8.465695	7.608715	8.3809475	7.64555	7.6017375	7.68569	7.815995	8.0584625	8.0409975	8.0703625	8.015585	8.0511575	7.4220425	7.61603	7.6793825	7.9578875	7.9253625	8.1754825	7.79213	7.3446675	7.9115375	7.1113225	7.65435	7.8365125	8.1692325	7.79739	7.9324425	7.7787675	7.7837875
ABHD6	5.9651175	5.78767	5.9690425	5.7617825	6.2354525	6.0911725	5.78191	6.2421075	6.203515	5.962995	5.863245	5.9634125	5.7415175	6.0595375	6.3170925	5.894405	5.7328775	5.95991	5.7997775	6.0653625	5.69934	6.0833875	5.8347525	5.98671	6.2469675	5.75885	5.60709	5.7219	5.6260075	6.2868175
ABHD8	4.45337	4.7252	4.00122	4.36934	4.30997	4.62502	4.12855	3.97699	4.36401	4.41789	4.38289	4.04196	4.27414	4.3159	4.51087	4.65074	4.40182	4.14416	4.39133	4.61126	4.52185	4.7464	4.36699	4.52856	4.30791	4.50156	4.38723	4.43971	4.21191	4.71295
ABI1	7.297443333	7.238453333	7.265883333	7.59043	7.114303333	7.227343333	7.298876667	7.338803333	7.183653333	7.542646667	7.474666667	7.36158	7.540056667	7.364786667	7.242143333	7.278363333	7.43745	7.251036667	7.475143333	7.427253333	7.355743333	7.394096667	7.28287	7.302943333	7.077073333	7.328073333	7.323933333	7.25513	7.33945	7.218436667
ABI2	5.79002625	5.83237125	5.83308875	5.77329	5.8005175	5.921345	5.80426375	5.8996475	5.66638125	5.87371125	5.838	6.0250675	5.86131	5.9909175	5.907245	5.7819175	5.9076875	5.86054125	5.6778375	5.80856875	5.93758875	5.73306375	5.83532125	5.98038125	5.643945	5.8976025	5.8285275	6.134685	5.65225625	5.8451875
ABI3	8.33637	8.11301	8.87653	8.15129	8.72193	8.78513	8.42859	8.54781	8.84742	8.44938	8.14322	8.30922	8.13122	8.33829	8.94254	8.26367	8.34825	8.35247	8.22181	9.07886	8.23643	8.42174	9.1186	8.98849	8.84322	8.15774	8.04518	8.09695	8.1578	8.69406
ABI3BP	2.384326667	2.457316667	2.518603333	2.45723	2.689036667	2.416506667	2.395913333	2.391346667	2.59391	2.323756667	2.40846	2.575786667	2.359803333	2.340423333	2.31098	2.38992	2.39572	2.39105	2.403573333	2.472636667	2.51666	2.490276667	2.48886	2.40997	2.521553333	2.371926667	2.358283333	2.452536667	2.505066667	2.45587
ABL1	7.43768	7.26607	7.39626	7.30113	7.73158	7.84002	7.47506	7.36715	7.47764	7.32899	7.28813	7.52061	7.22661	7.6955	7.68252	7.46731	7.72774	7.07709	7.38245	7.62013	7.17312	7.40928	7.73045	7.5561	7.55559	7.23896	7.53167	7.53957	7.35797	7.75234
ABL2	7.177973333	7.212073333	7.208736667	7.287456667	7.390476667	7.195643333	7.242176667	7.386933333	7.140256667	7.25462	7.170203333	7.436246667	7.05426	7.366383333	7.19647	7.087396667	7.31534	7.159843333	7.40891	7.05098	7.18317	7.19688	7.250043333	7.149606667	7.268273333	7.061863333	7.307073333	7.2851	7.179883333	7.21176
ABLIM1	11.8642	11.75525	11.6234	11.6792	12.02485	11.8967	11.9738	11.91245	11.55615	11.9158	11.9063	11.97405	11.9021	12.1725	11.70435	11.79535	11.74195	11.81105	11.70935	11.32865	12.307	12.06105	11.93055	11.86845	11.39365	11.31265	12.21875	11.95075	11.5967	11.75665
ABLIM2	4.167844	4.266596	4.045848	4.13053	4.224234	4.172484	4.043748	4.054486	4.313632	4.241044	4.039528	4.15434	4.213762	4.314	4.122164	3.96526	4.074062	4.19143	4.133382	4.234766	4.136098	4.01201	4.090102	4.015826	4.064932	4.055658	4.352458	4.05289	4.086786	4.194892
ABLIM3	7.03425	7.3184	8.04233	8.00397	7.46797	7.44676	7.57429	7.84334	7.69117	7.48003	7.33405	7.90242	8.224	7.04862	6.87318	8.96749	7.73591	8.24358	9.12353	8.42778	7.61383	7.42883	7.14388	7.21072	7.09417	8.4155	7.7798	8.70658	7.95989	8.11926
ABO	5.432095	5.42378	5.395785	5.310955	5.466615	5.529755	5.28032	5.242525	5.822	5.263375	5.666965	5.31081	5.134355	5.541035	5.553555	5.424075	5.144755	5.254795	5.240915	5.257305	5.47034	5.446135	5.295045	5.0067	5.277035	5.302425	5.45449	5.37286	5.10484	5.655845
abParts	8.00441	7.57021	8.48759	7.23791	8.99073	9.69125	7.35595	7.84961	8.32097	7.85736	8.20198	8.7554	7.86064	8.01241	7.56282	7.7327	7.51263	7.49548	7.85018	7.8989	7.44506	7.71613	8.5333	7.33078	8.70182	7.49271	8.00198	8.30557	7.94249	8.38223
ABR	7.102835	7.14644	7.11193	7.34199	7.15659	7.249405	7.174765	7.51975	7.48349	7.16396	7.07657	7.16172	7.22823	7.02353	7.347025	7.28503	7.16381	7.3257	7.36424	7.43208	6.979355	7.13041	7.12003	7.19739	7.31417	7.29667	7.11892	7.357785	7.130415	7.575645
ABRA	3.570215	3.51669	3.53942	3.387255	3.20229	3.62458	3.48509	3.552815	3.4739	3.35169	3.15078	3.75065	3.48311	3.5708	3.77503	3.323085	3.45508	3.685195	3.60656	3.322435	3.55386	3.38712	3.645405	3.466115	3.534695	3.41738	3.39537	3.30346	3.42835	3.50175
ABRACL	12.0008	11.8615	11.7644	11.7494	11.899	12.0503	11.7039	11.8756	11.7625	11.8823	11.6918	11.9934	11.7804	12.1097	11.9951	11.7534	11.5853	11.7256	11.7307	11.9245	11.8893	11.9801	11.8094	11.8345	11.7231	11.6768	12.1393	11.8548	11.7523	11.9018
ABT1	7.73724	7.36694	7.41068	7.48324	7.92042	7.78896	7.50881	7.56612	7.70172	7.54226	7.40143	7.59199	7.27894	7.60521	7.87594	7.56658	7.41878	7.38375	7.32873	7.55273	7.5963	7.54135	7.82388	7.58269	7.58391	7.33288	7.55418	7.46179	7.40941	7.56073
ABTB1	6.774374	7.217476	6.926964	7.297432	6.812218	6.745386	7.261334	7.013356	6.962802	6.851778	7.167656	6.755822	7.18013	6.517206	6.883348	7.089414	7.040076	7.103958	7.375636	7.07408	6.774764	6.805944	6.645114	6.808304	7.037384	7.498162	6.77657	6.91763	6.947662	7.022678
ABTB2	4.274895	4.669515	4.45341	4.501445	4.633435	4.594055	4.53702	4.393205	4.416835	4.317795	4.4205	4.19589	4.38626	4.48064	4.554965	4.57453	4.465955	4.51412	4.58381	4.63051	4.32178	4.592295	4.41196	4.21013	4.472025	4.6014	4.26446	4.328895	4.332115	4.453095
AC000111.3	1.74398	1.72242	1.82862	1.6189	1.93227	1.72242	1.68384	1.94112	1.94473	2.22679	1.72954	1.85236	1.58782	1.67876	1.87551	2.01096	1.63795	1.69206	1.71809	1.8642	1.8122	1.72423	1.70492	1.90813	1.68566	1.81436	1.92661	2.1357	1.73946	1.44634
AC002059.10	3.56228	4.06991	3.31786	3.41063	3.56902	3.47667	3.54006	3.48896	3.84643	3.46441	3.59264	3.6102	3.44502	3.28403	3.51771	4.10967	3.87753	3.40348	3.30214	3.37206	3.2031	3.61761	4.05335	3.28776	4.04858	3.4755	3.76555	3.29958	3.43355	3.43421
AC002064.5	2.33589	2.35972	2.10657	2.06113	2.5011	2.35586	2.3968	2.39111	2.57954	2.16654	2.2261	2.32532	2.65489	1.95127	2.40366	2.16025	2.34035	2.59118	2.27083	2.22152	2.33544	2.26794	2.33421	2.39212	2.4931	2.16006	2.41024	2.22309	2.46262	2.18489
AC002310.12	8.35396	8.25835	7.94646	8.25703	8.13298	8.02115	8.2086	7.93892	7.94466	8.21759	8.13503	8.11914	8.32422	8.5686	8.05088	7.7544	8.0418	8.18315	8.14036	7.83969	8.30114	8.16652	8.0036	8.09198	8.00496	7.95754	8.39268	8.07643	8.01769	8.10841
AC002310.7	4.02677	3.99283	3.54821	3.78434	3.7836	3.62558	3.66399	3.93222	3.5578	3.19242	3.55794	3.26235	3.83274	4.01149	3.50626	3.612	3.70092	3.82104	4.09765	3.76487	3.82193	3.74125	3.52753	3.56948	3.60305	3.53387	3.51869	3.72683	3.75383	3.55623
AC003973.4	2.36774	2.258	2.18298	2.53857	2.25462	2.43551	2.29062	2.13539	2.62659	2.32071	2.65478	2.31414	2.21564	2.05931	2.54009	2.47241	2.10845	2.22564	2.32891	2.48921	2.32808	2.13656	2.35691	2.38005	2.21403	2.64095	2.05396	2.43383	2.28607	2.53307
AC003986.5	4.58035	4.42468	4.03448	4.24353	4.75189	5.02452	4.19986	4.4406	4.71097	4.48136	4.68541	4.99006	4.54262	4.51518	4.28924	4.71545	4.43511	4.53076	4.63777	4.54245	4.64684	4.7464	4.21616	4.29495	4.54729	4.43493	4.50063	4.46076	4.25102	4.19305
AC003989.4	3.49495	3.99194	3.54568	3.47523	3.92088	3.31702	3.51981	3.18941	3.62781	3.13972	3.6453	3.67248	3.60766	3.69488	3.5846	3.56734	3.40075	3.49414	3.15242	3.32232	3.2745	3.72652	3.26882	3.3036	3.60524	3.65997	3.18264	3.51765	3.50097	3.57051
AC004158.3	2.28859	2.23618	2.49723	2.17562	2.84888	2.50938	2.56625	2.52633	2.49713	2.40762	2.38949	2.2476	2.15825	2.07772	2.28675	2.50963	2.41342	2.39832	2.4138	2.07814	2.36284	2.51769	2.74932	2.13405	2.46466	2.29689	2.30894	2.64066	2.6796	2.31252
AC004490.1	4.24029	4.41204	4.6684	4.51136	4.52285	4.41601	4.5588	3.99684	3.59654	4.41789	4.67842	4.91396	4.54283	4.81334	4.44507	4.34913	4.00035	4.87413	4.654	4.57391	4.60693	4.39018	4.19636	4.52244	5.05704	4.63905	4.35909	4.5952	4.6727	4.20896
AC004538.3	2.72015	3.45566	2.70611	3.0203	2.49041	3.31738	3.05127	2.49333	3.13332	2.98629	2.85321	3.58037	3.08814	2.84297	2.83548	3.40222	2.92092	3.24678	2.90658	3.61065	3.13519	3.02503	3.11871	2.93841	3.07431	3.50181	2.67537	3.55873	2.88925	3.47117
AC004692.5	7.61208	7.19344	7.3125	7.40854	6.848	7.18117	7.3457	6.93563	7.215	7.39721	7.15627	7.36163	7.32426	7.31991	7.44969	7.17301	7.08011	7.25717	7.15663	7.46599	7.30504	7.3938	7.35523	7.20779	7.19874	7.53352	7.71748	7.31793	7.32686	7.3581
AC004941.5	9.90959	10.0879	9.93442	10.232	9.84051	9.73664	9.96732	9.84703	9.93762	10.0821	9.87564	9.72839	10.2381	9.89257	9.92639	9.97113	9.91129	10.1653	10.2058	10.0095	9.74208	10.0414	9.78549	9.96468	10.0935	10.1819	10.3713	9.916	10.039	9.84327
AC004951.6	8.61832	8.58137	8.43819	8.71302	8.06157	7.85576	8.26223	8.53335	8.05556	8.54727	8.70292	9.18415	8.29526	8.46329	8.96377	7.9902	8.7085	8.83141	7.95766	8.28376	8.73359	8.26933	8.62742	8.39089	8.80214	8.03092	8.1626	8.32808	7.93168	8.73979
AC005162.4	3.13702	3.24797	2.96033	3.00632	2.75026	2.66031	2.83887	2.90485	3.24258	2.93588	3.11468	3.21017	3.06241	2.90036	3.17212	2.98441	3.09051	2.84456	2.98725	3.07881	3.53416	3.05372	3.02833	3.02206	2.91935	3.5152	3.48447	3.16288	3.16892	3.2277
AC005224.2	5.54474	5.2312	5.68255	5.23595	5.22239	4.94843	5.06283	5.38134	4.89158	4.94112	5.0594	5.30765	5.23669	5.52241	5.84531	5.1935	6.02108	5.3822	5.14895	4.88261	5.5005	4.9331	5.12533	5.74377	5.42904	5.27365	5.40447	6.01487	5.65678	4.84729
AC005256.1	4.58412	4.79375	4.47125	4.38946	4.85063	4.26544	4.64953	4.17602	4.76606	4.60651	4.50991	4.29904	4.42561	4.45958	4.46963	4.46239	4.36406	4.52283	4.65649	4.57132	4.44986	4.61943	4.1576	4.38015	4.57877	4.65879	4.34329	4.33362	4.69197	4.79265
AC005306.3	8.19578	8.48188	8.17132	8.6459	8.08112	8.13091	8.44107	7.95007	8.34778	8.25263	8.50116	8.42186	8.13047	8.20508	8.10342	8.29515	8.03646	8.51537	8.61505	8.31606	8.1769	7.99959	8.12028	8.00164	8.66976	8.16224	8.41582	8.17803	8.44062	8.28435
AC005498.3	4.01718	3.38522	4.106	3.65374	4.33777	3.39587	3.61706	3.66986	3.76745	3.5642	4.10875	3.68579	3.345	3.92878	3.72586	3.73471	3.65317	3.52299	3.32424	3.73003	3.89819	3.67774	3.45612	3.86139	3.65155	3.68836	3.68843	3.86005	3.85305	3.59062
AC005523.2	10.0498	9.71785	10.4858	10.0083	10.0808	10.2756	10.1364	10.0362	9.8643	9.7834	9.97369	9.99059	9.67709	10.2303	9.74541	10.332	9.89204	10.0095	9.64944	10.0025	10.3168	9.64654	10.0006	9.9981	9.82608	10.2716	9.67001	9.67894	10.0374	10.3454
AC005523.3	4.39687	4.26927	4.23697	4.03806	3.63667	3.73439	4.15981	3.83379	4.27101	3.76444	3.88347	3.90698	4.07495	4.11641	3.87108	4.02252	4.09349	4.25644	3.97732	3.96364	4.26293	4.05778	3.80115	3.80834	3.90712	4.18073	3.80406	3.61994	3.83977	3.93665
AC005537.2	2.86041	3.17928	2.83303	2.91792	2.68466	2.69782	2.82831	2.83257	3.30565	2.76877	2.901	3.02268	2.61224	3.00135	2.94068	2.98041	2.88508	3.15435	2.87965	2.90606	3.2652	2.87349	2.5189	2.79288	2.78765	2.8445	2.52699	2.94376	2.72278	2.83298
AC005592.3	2.25554	2.38277	2.19315	2.20101	1.82652	2.46376	2.30809	2.16593	2.67557	2.19574	2.3298	2.46693	2.26892	2.14237	2.02475	2.19797	1.93632	1.89965	2.07888	2.3088	2.34039	1.77587	2.14581	1.85694	2.13072	2.37841	2.45963	2.14251	2.30145	2.33591
AC005606.14	6.90409	6.67773	7.1499	6.82191	7.11475	7.36344	7.03715	7.11203	6.97621	6.69946	6.70611	6.79502	6.9016	6.94842	7.22227	6.55964	6.8944	6.95235	6.78676	7.105	6.95774	6.96846	7.34489	6.92241	7.10846	6.55943	6.91367	6.83581	7.03665	7.17552
AC005754.7	2.24277	2.0456	2.06433	2.02039	1.98371	1.90837	2.01599	2.10193	2.1138	2.40813	2.03679	1.99406	1.9019	1.87791	2.06989	2.35433	1.87431	2.21536	1.95852	2.09825	1.95481	1.99775	1.96838	2.22171	2.09062	2.26201	2.09062	1.76054	2.20669	2.27896
AC005785.2	4.99357	4.82165	5.11497	5.00675	4.99636	5.0428	4.79305	5.04137	5.26422	4.74194	5.13139	4.65414	4.74055	4.76873	5.25757	4.75983	5.33667	5.02946	5.18683	4.8207	4.78685	4.69711	5.17824	4.81797	5.08284	4.82927	4.69371	4.76937	5.17284	5.24076
AC005838.2	3.5968	3.50672	3.47414	3.89432	3.14754	3.4518	3.45014	3.47695	3.38773	3.53051	3.22739	3.83666	3.6143	3.62139	3.51779	3.78611	3.92231	3.41899	3.58074	3.74575	3.6908	3.37699	3.8049	3.83635	3.56081	3.91148	3.55968	3.63001	4.00369	3.67956
AC006026.13	4.88383	4.26225	3.90262	3.939	4.53366	5.07977	4.6758	4.66687	4.44801	4.09658	3.68773	4.50479	4.10086	5.18043	4.12562	4.62969	3.64887	3.80561	4.05719	4.85407	4.62478	4.36612	4.31219	3.96585	4.15205	3.81519	4.0474	3.65071	4.68275	4.45625
AC006129.2	7.55289	6.89983	6.77914	7.19472	7.10239	7.23362	7.2812	7.38151	6.62767	7.59145	7.46623	7.83956	7.44323	7.51923	6.78956	7.32565	7.23276	7.77446	6.72338	6.42777	7.22964	7.28146	7.39452	7.08157	6.18244	6.56964	7.23726	7.48097	7.49493	7.50642
AC006538.1	3.4809	3.23081	3.13289	3.76358	3.48004	2.90254	3.60651	3.3206	4.00496	3.38889	3.15272	3.70796	3.48567	3.23294	3.35699	3.33006	3.49902	3.79245	3.50173	3.65206	3.44587	3.59055	3.05863	3.36763	3.47673	3.88368	3.33272	3.60301	3.63862	3.80691
AC007228.11	3.70301	3.51627	3.31895	3.25263	3.649	3.89059	3.27138	3.5313	3.60421	3.66542	3.79552	3.45502	3.23268	3.7471	3.912	3.26606	3.52377	3.85345	3.24058	3.24792	3.80414	3.73357	3.08232	3.09111	3.5106	3.43258	3.87178	3.76249	3.93266	4.05585
AC007255.8	3.1384	3.35604	3.48473	3.31567	3.34126	3.0061	3.16355	3.54746	3.30664	3.15428	3.08266	3.26941	3.40813	3.03113	3.60239	3.24331	3.55882	3.43441	3.38127	3.33696	3.32026	3.53741	3.06566	3.38231	3.12977	3.42375	3.48945	3.2725	3.44531	3.20825
AC007292.3	5.42603	5.53435	5.16168	5.44367	5.67773	5.8469	5.40151	5.09162	5.63713	5.63247	5.62152	5.75068	5.48342	5.29984	5.68851	5.7092	5.08287	5.47517	5.33666	5.73804	5.35591	5.47891	5.31862	5.63088	5.5746	5.24486	5.60837	5.30003	5.34728	5.61447
AC007349.5	3.10596	2.92582	2.80809	3.10442	2.91936	2.74649	3.02776	2.77865	3.16436	2.37124	3.14204	2.66909	3.288	2.68216	2.86401	2.73618	3.10227	3.09795	3.12924	3.03976	3.04763	2.73956	3.05501	3.04539	2.97622	2.90692	2.66856	2.75767	2.96099	2.86226
AC007362.3	4.174153333	3.980066667	3.962313333	4.000976667	4.24573	4.157623333	3.943733333	4.083766667	4.366313333	4.11763	4.200383333	3.93628	4.081503333	4.2355	4.158183333	4.26741	4.003716667	4.11189	4.02938	4.179973333	4.01358	4.1377	4.04431	3.93451	3.98538	4.22369	4.029666667	4.144226667	3.992373333	4.329103333
AC007364.1	3.43696	3.39123	3.14193	3.03393	3.78153	3.2955	3.63435	3.48058	3.54791	3.71163	3.58153	3.81842	3.22271	2.98816	3.31138	3.67215	3.36277	3.43987	3.54377	3.18665	2.96288	2.80622	3.09904	3.51656	2.95386	3.34816	3.27166	3.1362	3.17315	3.56372
AC007365.3	5.91744	6.3553	5.97177	6.06404	6.28329	5.58438	6.38501	6.29556	6.38214	6.20572	6.16487	6.20362	6.11276	5.98472	5.63349	6.10265	6.31063	6.27012	6.32985	6.0097	6.10193	5.89087	5.79092	5.91583	6.15279	6.39916	5.99646	6.401	5.91628	6.06877
AC007389.3	2.69016	3.02519	2.93216	2.87835	3.0039	2.78621	2.85125	2.60445	2.7929	2.84563	2.89274	2.70559	2.98283	2.96876	2.53918	2.9292	2.88872	3.02691	3.10953	3.08917	2.80756	2.60693	2.5189	2.82052	2.98806	2.93102	2.73654	2.7853	3.16242	3.11295
AC007401.2	6.982	6.8004	7.14346	6.15129	6.24714	6.13134	5.96838	6.48163	6.3822	6.52148	6.71374	7.28113	6.67432	6.36089	6.31541	6.45307	6.06745	6.41545	6.96978	6.75718	6.73269	6.32112	6.82427	7.31774	7.18013	6.82168	6.94964	6.80577	6.64928	6.34459
AC007557.2	2.63895	2.79766	2.7401	2.79933	2.91976	2.76178	2.45241	2.64073	2.87046	2.8995	2.85792	2.44583	2.8423	2.59952	2.68004	2.87135	2.69899	2.71016	2.85735	2.57695	2.58009	2.70832	2.81876	2.7238	2.77856	2.82268	2.81032	2.65691	2.77797	2.76315
AC007680.2	3.21778	3.62159	3.27555	3.20497	3.31714	3.52482	3.76686	3.21754	3.41483	3.24291	3.43713	3.58054	3.42602	3.46162	3.51785	3.41057	3.11754	3.15833	3.35556	3.28885	3.3689	3.36531	3.24762	3.3809	3.09401	3.50895	3.14867	3.10653	3.25236	3.6278
AC007787.2	4.87401	5.31337	4.74427	5.03204	5.40152	5.11806	4.94411	5.37945	5.26686	5.24513	5.19242	4.8392	5.34141	5.22702	5.32782	5.06431	4.85756	5.07162	5.29604	5.28757	5.05848	5.19576	4.88599	5.15666	4.97694	5.08186	5.09442	5.06387	4.94649	4.97051
AC007967.3	2.49226	2.61834	2.43127	2.42375	2.62714	2.47309	2.47309	2.34119	2.57064	2.71409	2.34878	2.29528	2.40011	2.65401	2.44322	2.22921	2.37346	2.57606	2.52747	2.60108	2.48232	2.51964	2.45809	2.30225	2.44058	2.51799	2.33992	2.4044	2.47919	2.54209
AC008088.4	4.52455	5.24413	4.78775	4.63968	5.24194	5.35127	5.71395	4.68876	5.06227	4.98221	4.58235	5.15012	4.91419	5.40816	5.57287	5.11276	5.15697	5.18502	5.54636	5.39176	4.69105	5.11702	4.95687	5.46068	4.5784	5.25192	5.1152	5.25824	4.85881	4.43628
AC008746.12	6.22223	5.73867	6.64276	6.03817	5.54978	5.34165	6.1587	5.80365	5.78045	5.43427	6.26097	5.06758	5.52765	5.24036	6.03206	5.92708	6.18925	6.26102	6.18746	5.25019	6.52306	6.34933	5.6788	5.98426	5.3095	6.2317	5.93888	5.41202	6.2413	6.17734
AC008753.4	5.43386	5.91908	5.80194	6.25696	5.84809	5.72718	5.81723	5.90172	6.04092	5.71068	5.82569	5.98304	5.8218	5.69496	6.34338	5.67502	5.854	5.94536	5.67097	5.63073	5.58172	5.58214	5.82637	5.53478	5.68084	5.79945	5.77906	5.99533	5.79739	5.97648
AC009120.6	9.79341	9.73031	9.91989	9.75506	9.97161	9.92657	9.54371	9.92564	9.74757	9.68936	9.72503	9.92013	9.65787	9.77105	9.8978	9.76915	9.71783	9.70782	9.62413	9.76587	9.72636	9.82119	10.0521	9.8283	10.0149	9.61309	9.73249	9.80337	9.78182	9.78607
AC009133.15	4.66428	4.2349	4.23183	4.24293	4.23897	4.09658	4.27723	3.67191	4.16884	4.71698	4.52171	4.13306	4.54155	4.45954	3.81724	4.44118	4.24901	4.12326	4.28903	4.40208	4.18475	4.63451	3.88467	4.45321	4.24912	4.46895	4.46091	4.18966	4.08552	4.7057
AC009237.8	4.52916	4.48548	4.01897	4.18434	4.42069	3.99671	4.68134	4.34653	4.44793	4.57598	4.344	4.21407	4.11884	4.43071	4.50133	4.10804	4.59718	4.66577	4.56511	4.49747	4.55931	4.48772	4.48494	4.65511	4.33242	4.37935	4.46352	3.50277	4.30354	3.74779
AC009502.4	3.24428	2.84643	3.2186	3.20487	3.21518	3.15748	3.35792	3.33799	3.66401	3.16576	3.49374	3.58458	3.23997	3.50755	3.4394	3.22798	2.89727	3.16892	3.20888	3.02079	3.18465	2.98345	3.37944	2.86805	3.14987	3.15937	3.20583	3.38915	3.04708	3.228
AC009947.3	3.07947	2.97182	2.80599	2.91838	2.8043	3.05781	2.76607	3.14612	3.16586	2.9887	2.75371	2.85601	2.8263	3.00042	3.04604	2.9451	3.05672	2.73981	2.77223	2.84346	2.80044	2.93713	2.959	2.73748	2.77371	2.82693	2.75416	2.80779	2.88405	2.89199
AC010095.5	3.63149	3.93632	3.68399	3.78097	3.78503	3.71963	4.03988	3.89428	4.03668	3.73985	3.89497	3.75589	4.02348	3.69341	3.62876	3.51272	3.61307	3.47174	3.87173	3.88018	3.7098	3.83077	3.64209	3.78171	3.7287	3.90712	3.52838	4.00873	3.46225	3.67258
AC010145.3	3.2294	3.58747	3.43262	3.73821	3.37508	3.64078	3.58156	3.27433	3.83379	3.44114	3.54746	2.68655	3.5302	3.89133	3.41138	3.46042	3.27487	3.73918	3.60053	3.66959	3.85624	3.66628	3.60175	3.57002	3.45909	3.75316	3.34028	3.7011	3.48115	3.45295
AC010145.4	2.64056	2.70557	2.36742	2.55685	2.72145	2.25062	2.45296	2.18366	2.83131	2.4131	2.30323	2.53107	2.57473	2.76161	2.51498	2.60354	2.21851	2.58773	2.5014	2.57475	2.57303	2.61052	2.08516	2.43293	2.57905	2.32325	2.4462	2.33555	2.37108	2.40366
AC010524.4	2.402415	2.45327	2.271835	2.324185	2.73557	2.44616	2.59543	2.56795	2.708255	2.32279	2.346715	2.346625	2.06996	2.250825	2.2801	2.67008	2.298925	2.672295	2.14504	2.368365	2.28656	2.319345	2.48772	2.33908	2.403845	2.372755	2.379255	2.384275	2.361735	2.36491
AC010980.2	3.7858	4.05858	3.87542	3.67875	3.44866	3.06363	3.11487	3.63383	3.85791	3.35993	3.66591	3.55719	3.86949	3.66264	3.72458	3.5411	3.68404	3.30241	3.6148	3.77287	3.63248	3.37893	3.88113	3.33757	3.3658	3.43189	3.61027	3.70735	3.92988	3.99579
AC011997.1	1.97411	2.00957	2.31284	2.32413	2.34784	2.52136	2.60225	2.16704	2.11748	2.03332	2.16818	2.5106	2.85099	2.03111	1.863	2.23039	1.94968	2.00921	1.99401	1.90123	2.01849	3.04746	2.45403	1.99931	1.6807	1.95816	1.95691	2.60225	2.23692	2.22769
AC012065.7	5.98216	6.47555	5.648	6.55644	6.65663	6.24303	5.60763	6.14651	5.7571	6.13331	6.06649	6.18712	5.49417	5.69279	6.32057	6.03004	5.67452	5.66973	6.10699	6.11503	6.32581	6.51994	5.96629	5.55792	5.60081	5.49152	5.70876	5.42484	6.0178	5.98896
AC012360.6	4.50197	4.26039	4.12612	3.97333	4.17935	4.28405	4.21583	4.28919	4.15234	4.09635	4.03782	4.00222	4.11472	3.90818	4.15937	4.28574	3.74469	3.86173	3.77536	4.22369	4.01083	3.96356	3.9752	4.00978	4.00137	4.18323	4.17358	4.21736	4.02218	4.28658
AC012499.1	2.30288	2.07981	2.15012	2.1182	2.23349	2.01783	2.16491	2.10334	2.30914	2.15904	2.14495	2.40443	2.24077	2.02961	2.011	2.08127	2.11886	2.10975	1.94324	2.25172	2.25735	2.33043	1.74491	2.41461	1.91648	1.95239	2.64767	2.57474	2.10453	2.29067
AC012531.25	2.69441	2.29431	1.74279	1.96652	2.18362	1.95403	2.0153	1.94151	2.57064	2.29113	1.80136	2.17907	1.87168	2.18338	1.91363	2.27178	2.03358	2.10067	2.08865	1.95644	1.90068	2.20076	1.83472	1.78829	1.83352	1.94021	2.0053	2.0214	2.05021	2.14111
AC013463.2	4.90104	5.01495	4.72317	5.07352	4.67326	4.98149	4.5645	4.86025	5.04553	5.03609	4.67768	4.73678	4.6024	4.87218	4.50514	5.35019	4.71408	4.83665	4.69349	4.95848	4.91201	4.69742	5.2127	4.55031	4.83485	4.95741	4.78621	4.70528	5.06666	4.6094
AC013733.4	2.163035	2.062985	2.078775	1.982245	2.181385	2.105065	2.11051	2.109755	2.15421	2.00182	2.11683	2.22575	1.932895	2.02165	2.143145	2.049805	1.963885	2.088345	2.051515	1.948745	1.998405	2.08605	2.03784	2.284965	2.000235	2.18908	2.054215	2.198725	2.09361	2.047765
AC016831.7	3.46533	3.20479	3.28122	3.08336	2.85074	3.03447	3.27395	3.99477	3.26993	3.92149	3.8652	4.04269	3.79437	3.03844	3.30682	3.45111	3.25116	3.01046	3.1412	3.30794	3.38341	3.48114	3.6407	3.19867	3.96674	2.91755	3.33645	2.71811	3.51495	3.10375
AC016999.2	4.51713	4.20364	4.38555	4.51149	4.59104	4.75212	4.45917	4.66337	4.62611	4.69996	4.43121	4.24603	4.47522	4.4634	4.51207	4.63809	4.32318	4.22931	4.55512	4.66322	4.62777	4.58401	4.74225	4.50781	4.26443	4.61153	4.07781	4.30538	4.54325	4.40569
AC017002.2	7.07659	7.96284	7.15074	7.51856	7.53936	7.29873	7.56771	7.81288	7.38559	8.16632	7.90388	7.4064	7.56148	7.57657	7.71708	7.38595	7.25462	7.83399	7.4634	7.69521	7.44744	7.49947	8.11523	7.89863	7.96876	7.75047	7.3235	6.55582	7.61702	7.30686
AC017104.6	6.59565	7.03744	6.69209	6.66147	6.90757	6.74718	6.95954	6.56784	7.1653	6.77366	6.67878	6.62879	6.73524	6.67004	6.68982	6.60171	6.82922	6.56231	6.75853	6.59972	6.93276	6.62327	6.83038	6.81664	6.82932	6.64358	6.71318	6.80046	6.64951	6.87048
AC018462.2	3.84104	3.67554	3.71109	3.70087	3.73474	3.73934	3.35005	3.87046	3.41894	4.17119	3.84149	4.0293	3.73839	3.62967	3.49865	3.74759	3.82431	3.70499	3.7046	3.7584	3.6874	3.69281	3.51747	3.67777	3.70299	3.78266	3.46695	3.55348	3.47153	3.7234
AC018755.16	5.14922	5.19994	4.79875	4.72506	5.15547	5.06222	5.14036	4.5819	5.41131	4.96351	4.96991	5.30878	5.10301	5.13366	5.09201	5.15311	4.81436	4.97405	4.87365	5.09107	5.03149	4.71139	4.92732	5.27032	5.03599	4.88658	4.92732	5.00676	4.78757	5.04641
AC018755.17	3.06809	3.64131	3.55992	3.62082	3.59795	3.43019	3.45294	3.62082	3.52472	3.63459	3.42783	3.58188	3.45635	3.33296	3.23135	3.65145	3.56156	3.09835	3.5003	4.04094	3.67363	3.10609	3.46853	2.92424	3.41006	3.55992	3.58261	3.18234	4.03555	3.18637
AC018766.6	4.47158	4.62028	4.6977	4.29092	4.4138	4.25469	4.8835	4.63705	4.39191	4.45135	5.1632	4.38299	4.5636	4.29357	4.61248	4.74242	4.56607	4.35567	4.1346	4.46492	4.36724	4.71001	4.41481	4.26917	4.49203	4.5838	4.31747	4.2589	4.43414	4.27995
AC018816.3	4.68684	5.29466	5.0887	5.42424	5.20453	5.61557	5.34726	4.8818	5.1651	5.1921	5.07283	5.24445	5.52133	5.72853	5.00658	5.0061	4.85011	4.94684	5.60272	5.30004	5.12231	5.14589	5.00737	5.58174	5.0968	5.03952	5.39311	4.85767	5.30166	5.28553
AC024560.2	3.08709	3.08474	4.1211	2.92074	3.2914	3.16118	3.43227	3.28862	2.80946	3.44609	3.42041	2.9504	3.3367	3.2908	3.03257	3.24929	3.611	3.6952	3.15242	3.85053	3.7094	2.86762	3.6455	3.36538	3.43065	3.31209	3.7558	3.23675	3.42706	3.78151
AC025442.3	5.2068	5.1632	5.01083	5.093805	5.20863	5.279775	5.262325	5.222725	5.33579	5.15468	5.165755	4.994965	5.117345	5.40168	4.98761	5.35165	5.15766	5.169925	4.956065	5.16027	4.960555	5.255485	5.249905	5.040775	5.104195	5.31227	4.991745	5.079185	5.023785	5.165965
AC064852.4	3.62464	4.35026	3.56669	3.99331	3.83326	4.01299	4.03855	4.02286	4.33326	4.53384	4.29904	4.12459	4.57145	4.32685	4.31115	4.03276	4.56123	3.80511	4.21371	3.3009	3.71728	4.33406	3.91953	4.10617	3.47074	3.61789	4.18035	4.1526	4.4697	4.01362
AC067956.1	2.09731	2.29873	2.13055	1.89361	2.08522	1.86528	1.73819	2.02487	1.96208	1.99336	1.93081	2.34716	1.92952	1.96859	1.95484	2.12837	1.86768	2.24311	2.12219	1.80369	1.9027	2.16806	1.94922	1.89907	1.98455	2.01969	1.70646	2.30225	1.95148	2.14622
AC068039.4	4.06695	3.74556	3.93776	4.27851	3.57616	3.5716	3.68857	3.79244	3.71733	3.95776	3.77113	3.88975	3.90858	3.99579	3.90351	3.81164	3.81332	3.9453	3.72414	3.99817	4.01354	3.79221	3.74626	4.04899	4.174	4.00314	3.76509	3.8719	3.92289	3.57771
AC068138.1	3.75232	3.78555	3.60008	3.84646	3.68428	3.43737	3.66941	3.68076	3.79263	3.90487	3.79981	3.98061	3.75622	3.72384	3.45834	3.63532	3.57906	3.74996	3.93498	3.71006	3.89968	3.70397	3.65765	3.63998	3.6099	3.60872	3.77511	3.68187	3.6313	3.87428
AC068831.3	4.06238	4.32034	4.12107	4.19258	4.52377	4.28049	4.09559	4.51223	4.5719	4.47716	4.43415	3.92305	4.53236	4.21548	4.40715	4.29172	3.92305	4.12139	4.21313	4.31652	4.3165	4.4268	4.26384	4.0846	4.19222	4.34052	3.91983	4.58384	3.92564	4.28755
AC069277.2	2.07967	2.16329	2.52153	2.51438	2.05906	2.52372	3.07928	2.16524	2.45389	2.3791	2.06911	2.35082	2.27843	2.24909	2.33555	2.07379	2.50238	2.44627	2.14412	2.10974	2.05332	3.01893	2.08143	1.89622	2.68821	2.25982	1.75912	2.32096	2.37476	2.34412
AC073283.7	6.71261	6.42327	7.32319	6.6982	6.4902	6.28797	6.37922	6.70261	6.71561	6.51052	6.55012	6.93757	6.16284	6.72491	6.66431	6.24478	6.9087	6.84731	6.59917	6.64422	6.62358	6.71205	6.46797	6.63036	6.5916	6.76778	6.73403	6.90039	6.64923	7.03621
AC073321.4	5.5964	5.4839	5.54177	5.63225	5.66902	5.81123	5.55906	5.74693	5.5251	5.47638	5.56746	5.46264	5.70806	5.65625	5.69956	5.73305	5.4404	5.72255	5.51243	5.61919	5.46155	5.3856	5.76635	5.43666	5.5518	5.55438	5.45274	5.81044	5.69934	5.48122
AC074212.6	4.51681	4.72292	4.29019	4.437045	4.585295	4.28061	4.539285	4.216295	4.738045	4.34774	4.300655	4.2827	4.421625	4.6016	4.50087	4.473945	4.3945	4.390305	4.3015	4.42991	4.233945	4.29636	4.18442	4.372515	4.45284	4.43257	4.33203	4.391375	4.488175	4.714845
AC078842.4	2.40999	2.2423	2.17933	2.34242	2.4723	2.08168	2.18196	2.1608	1.70585	2.24568	2.11489	2.19778	2.00216	2.31011	2.48732	2.20506	2.16724	2.02186	2.38544	2.20201	2.49502	2.20506	2.49124	2.05937	2.29346	2.34074	2.1048	2.30119	2.36969	2.36982
AC078883.3	4.86196	5.07394	4.60101	4.94698	5.18614	5.44058	5.08234	5.27359	4.82054	5.09308	5.1305	4.74682	4.99913	5.55223	4.87609	5.0061	4.35842	4.8762	4.99469	4.62735	5.20388	4.98026	5.15645	4.87168	4.56901	4.59305	4.61533	4.92412	4.48036	4.72389
AC079305.10	3.07756	3.57463	3.69036	3.05993	2.9568	3.2357	3.07638	3.77617	3.2858	3.39709	3.22739	3.11768	3.2641	3.41744	3.45096	3.56093	3.48913	4.30573	3.58866	3.57836	2.85069	3.58402	3.87209	3.86123	3.54247	3.78611	2.92031	3.22783	3.27514	3.89431
AC079741.2	2.43521	2.73737	2.67965	2.59586	2.91146	2.52335	2.60782	2.73033	2.86387	2.66081	2.81178	3.10894	2.75452	2.93064	2.57754	3.07308	2.94953	2.86628	2.77021	2.96331	2.45715	2.36561	2.44	2.54655	2.45517	2.92413	2.31097	2.73118	2.87633	2.72216
AC079767.4	7.40399	6.99402	6.3764	7.04748	8.07803	7.18313	6.66374	6.38604	6.83304	7.48487	6.59563	6.28647	7.37739	7.19163	7.26169	6.64842	7.00523	7.27141	7.64412	6.77633	6.70795	7.98276	6.98713	6.77224	7.04803	7.08485	7.84412	8.33577	7.88459	7.01163
AC079807.4	3.11349	2.71856	2.83303	3.29584	2.92981	3.29477	3.33392	2.71984	3.11067	3.49174	2.79029	2.79792	3.44442	2.37931	3.33131	3.72277	3.62475	2.83186	2.63852	2.72065	3.22284	3.29451	2.41841	3.58811	2.80137	2.77445	3.95007	3.43519	3.11112	3.18015
AC083843.1	4.96763	4.3375	4.79117	4.51515	4.437125	4.73496	4.589165	4.91661	4.480665	4.42113	4.49265	5.116005	4.96936	4.702185	4.896055	4.73669	4.63297	4.912165	4.678565	4.70316	4.76077	4.612075	4.287725	4.781895	4.81833	4.643795	4.742685	5.05248	4.901255	4.612835
AC083949.1	7.96755	7.94024	7.59032	7.76898	8.00917	7.66249	7.69695	7.88931	7.62994	8.04282	7.79356	8.01348	7.9844	7.7092	8.07637	7.49218	7.8069	7.80052	7.63194	7.65466	7.8099	8.12723	8.12996	7.58779	7.7843	7.82046	7.67052	7.61266	7.56792	7.37318
AC084219.3	4.24229	4.09728	4.43654	3.88249	4.07882	4.56502	4.41873	4.38736	4.191	4.26491	4.62098	4.1832	4.21093	4.29496	4.48143	4.00706	4.50083	4.2954	4.04239	4.40464	4.1112	4.09426	4.00098	4.03482	4.10988	4.14332	4.00629	4.26613	4.31472	3.99242
AC087501.1	3.21868	3.44355	3.89736	3.50492	3.43841	3.37245	3.49439	3.56755	2.90505	3.17166	3.46869	3.14422	3.58816	3.37357	3.34835	3.42513	3.64607	3.73434	3.84176	3.81082	3.88619	3.43903	3.92808	3.91965	3.92433	3.48329	3.31194	3.35011	3.43369	3.07639
AC090627.1	7.99434	8.40606	8.05288	7.54375	8.12467	7.93106	7.95498	8.41684	7.72199	8.15322	7.89416	8.21397	7.96874	8.01678	8.22809	7.49097	7.63907	8.40314	7.08761	7.7243	8.4915	7.94637	8.68634	8.17377	8.46278	7.42082	8.02242	7.3478	7.7476	7.68298
AC091133.1	6.54558	6.79336	7.10986	6.91911	6.79366	6.89238	7.0221	6.76998	6.65093	6.84263	6.90626	6.84115	6.5395	6.9344	7.15754	6.61107	6.72588	6.84523	6.87338	6.90171	6.88233	6.70246	7.01628	7.12788	6.87913	6.91252	7.13943	6.85729	6.65305	6.97455
AC091633.3	4.11791	3.36954	3.84325	3.51366	3.90565	4.04302	3.94393	4.44349	3.6886	4.08418	3.79945	3.9144	3.84306	3.6538	4.97907	4.15238	3.74638	3.2268	3.95624	3.72632	3.69608	4.16933	4.25609	3.80317	3.57221	3.81311	4.07414	4.41615	4.38936	4.20185
AC092155.4	2.37972	2.45742	2.55915	2.55915	2.39308	2.41199	2.47336	2.24346	2.78923	2.46492	2.50054	2.47102	2.43101	2.44379	2.17723	2.57218	2.52438	2.57733	2.19754	2.4719	2.36309	2.38173	2.32044	2.39343	2.5224	2.64909	2.57329	2.67286	2.42815	2.49414
AC092192.1	4.00164	3.67702	4.01069	4.95027	3.08165	3.98603	3.19798	4.38414	3.71947	3.71168	4.3645	4.66683	3.75762	4.03616	3.54013	3.62995	4.1377	4.21514	4.96627	4.04565	3.73987	3.72652	3.34337	3.57305	4.34178	4.09746	3.86902	4.16043	4.6537	3.89271
AC092620.2	8.3094	8.99778	8.49142	9.28128	7.7823	8.01998	8.65872	8.33707	8.33273	8.88129	8.578	7.99619	8.92766	8.52869	8.23047	8.52574	8.68827	9.03604	8.99921	8.4419	8.02969	8.23612	7.89715	8.36815	8.91426	9.0053	8.41918	8.39878	8.65176	8.45578
AC092660.1	2.32123	2.48311	2.33893	2.26621	2.47504	2.60378	2.29051	2.44641	2.47504	2.55505	2.5297	2.00436	2.36437	2.23033	2.52254	2.67402	2.46783	2.56725	2.35359	2.26128	2.47504	2.53469	2.2379	2.26264	2.27292	2.54468	2.47504	2.65464	2.39109	2.40587
AC092667.2	2.3946	2.25136	2.69048	2.37057	2.5664	2.37057	2.16874	2.35027	2.60364	2.40337	2.63148	2.42192	2.2609	2.37057	2.75259	2.05191	2.36256	2.20691	2.4099	2.2911	2.33469	2.25783	2.5189	2.14495	2.03633	2.44548	2.66426	2.32958	2.83246	2.47675
AC099684.1	4.61086	4.12507	4.44607	3.83807	3.92959	3.96754	4.40058	3.79659	4.5658	4.18682	4.00632	4.00662	4.01265	4.10094	4.26996	4.16856	4.29713	4.36224	4.18847	4.11904	4.10699	3.92709	4.50519	4.18104	4.06524	4.15006	3.99726	4.31435	4.27385	4.02599
AC099850.1	2.74524	2.78724	3.52024	3.08336	3.03261	3.60114	2.59705	3.46247	3.75911	2.72189	3.0637	3.27625	2.9154	2.98369	3.54617	3.2869	3.3095	3.02221	2.81348	3.20718	2.89029	3.30999	3.28346	3.78371	3.36466	2.91074	3.3574	2.91929	2.78765	2.90265
AC100830.4	4.98409	4.93801	5.57436	5.04376	5.02098	5.22874	5.23967	5.497	4.38162	5.26246	5.3638	5.3414	5.31334	5.50214	5.03179	5.35622	5.76028	5.78148	5.21932	4.72314	5.43111	5.22331	5.15049	5.41112	4.94784	5.22464	5.49454	5.07534	5.02122	5.03879
AC104537.2	3.84607	3.9451	4.02579	3.9224	4.06358	3.84241	4.12474	3.87046	3.89244	4.29654	3.92633	4.07734	4.06586	3.9656	4.40898	3.88176	3.74094	3.97926	3.89265	3.63553	3.89238	3.8818	3.72364	4.18193	3.88158	3.90329	4.30375	4.09218	3.79844	4.06358
AC104667.3	3.91835	3.66469	3.9227	4.00565	4.27991	3.6117	4.14174	4.42618	4.17597	4.09792	3.84999	3.7976	4.04725	3.77709	4.12641	4.14991	4.10359	3.77768	4.26273	3.96079	3.73398	4.30385	3.78818	3.96093	4.34898	4.00941	3.92111	4.08023	3.66022	4.00658
AC106801.1	3.1921	3.16484	2.39841	2.762	2.33364	2.63991	2.86403	3.16746	2.74891	3.12414	3.07985	2.69502	2.92114	2.84971	2.72542	2.72124	2.69869	3.10189	2.7482	2.762	2.45876	3.09069	2.68035	2.74784	2.80137	2.9801	2.60311	2.74847	2.79177	2.6427
AC108056.1	2.2881	3.13339	2.36632	2.77286	2.60307	2.41041	2.41015	2.33307	2.8766	2.52141	2.37984	2.2476	1.90776	2.3174	2.5883	2.26358	2.40098	2.15495	2.57045	2.4877	2.50713	2.64822	2.50686	2.49067	2.08318	2.63373	2.6623	2.7742	2.38157	2.63524
AC112198.1	3.696	4.09399	3.85775	3.79089	3.66585	3.87911	4.11795	3.55866	4.0226	3.9985	3.81313	3.95223	4.07082	3.88611	3.65574	4.16336	3.72004	3.88512	3.9535	3.65222	4.10783	3.80958	3.9789	3.57923	3.95614	4.08255	3.99327	3.98083	3.80917	3.88348
AC114730.11	4.33529	4.77498	4.62261	4.39548	4.90019	5.33685	5.30924	4.45185	4.41422	4.60653	3.93973	4.59271	4.35909	4.54199	4.53505	4.73762	4.86937	4.32157	4.07602	4.59727	4.73267	4.43651	4.49668	4.15513	4.83045	4.37678	4.54922	4.24143	4.08099	4.50426
AC114752.3	5.08445	5.12175	4.70612	5.56921	5.1292	5.89914	5.17812	6.44385	5.21437	5.23328	4.7886	4.10286	5.79242	4.9145	5.31474	6.0238	5.51886	6.27367	7.34869	4.52317	5.19076	4.6878	4.57289	5.83064	4.9598	5.25232	5.30798	4.86052	4.30773	6.0614
AC124997.1	2.05258	2.13311	2.18277	1.8442	2.16768	2.18248	2.22242	2.30181	2.04724	2.22936	2.21688	2.70637	2.38097	2.03114	1.95807	2.06059	2.2438	2.12738	2.17392	2.04932	2.05445	2.08575	2.39932	2.14385	2.16517	1.9966	2.12034	2.49914	2.168	1.89351
AC128677.4	8.47041	8.06721	8.56866	7.69745	9.09976	10.1585	7.86304	8.4636	8.99738	8.41805	8.65452	9.15124	8.40607	8.63402	8.24751	8.49593	7.95626	7.84281	8.37974	8.39377	8.14024	8.50473	10.035	8.02812	9.25222	8.02237	8.50295	8.49101	8.42872	9.0869
AC136289.1	2.26999	2.54659	2.37675	2.25865	2.47268	2.29497	2.35634	2.49856	2.35295	2.19293	2.17733	2.60244	2.4814	2.71784	2.67361	2.40459	2.36884	2.417	2.28033	2.51427	2.14644	2.30901	2.49253	2.71277	2.30947	2.24691	2.68761	2.74543	2.3931	2.53871
AC139100.2	4.08158	4.16878	4.19104	3.98287	4.20643	4.31258	4.37319	4.41024	4.33521	4.71589	4.81928	4.42363	4.52122	3.86094	4.22931	3.99043	4.21451	4.01813	4.39002	4.4485	4.32899	4.46153	4.52338	4.32529	4.59095	4.36783	3.8239	4.87899	4.52813	4.29742
AC139100.3	2.19312	2.48102	2.20849	2.10846	2.38645	2.44061	2.51598	2.74236	2.7594	2.03891	2.39326	2.48248	2.23467	2.501	2.1498	2.387	2.3873	2.47081	2.50295	2.38871	2.45219	2.03704	2.39932	2.24462	2.33692	2.15586	2.37974	2.33466	2.3898	2.53139
AC141928.1	3.80071	4.02501	3.936645	4.02643	3.788315	3.75547	4.045795	3.75489	4.12059	4.05019	3.96748	4.031615	3.95454	4.027715	4.1067	3.914775	4.25225	4.017315	3.97587	4.046075	3.82593	3.97537	3.72549	4.03601	3.95899	4.12059	3.974015	3.86127	3.95925	4.21843
AC144652.1	5.76427	5.88518	5.76803	5.89943	5.8444	6.60706	5.93696	6.20729	5.93697	5.99052	5.98869	6.26901	6.14691	5.98056	6.26366	6.10965	5.76396	6.25666	5.58925	6.13148	5.91993	5.75776	6.29387	6.25274	5.97357	6.05461	6.01843	6.25356	5.91292	6.07873
AC145343.2	3.81584	4.22233	4.76973	4.20343	4.06106	4.2409	4.14995	4.38563	4.35244	4.2361	3.76222	3.81288	4.46452	4.59752	4.66901	4.11204	4.33327	3.87249	4.317	4.38515	4.24379	4.5962	4.45121	4.19328	4.24911	4.06067	4.54302	4.17254	4.45979	4.49944
ACAA1	8.874015	9.179655	8.997295	9.135295	8.9732	9.01098	8.861375	8.977335	9.327565	8.98511	9.20416	9.072005	8.98498	8.93836	9.06614	9.180775	8.910325	9.25678	9.4038	9.06788	8.825125	8.980545	8.906965	8.961445	9.31559	9.263885	8.82427	8.9296	9.003275	9.14343
ACAA2	7.87443	7.548466667	7.90958	7.499326667	7.92355	7.945456667	7.256103333	7.748646667	7.67506	7.402576667	7.11089	6.881453333	7.533243333	7.95191	7.870253333	7.439836667	7.783133333	7.339523333	7.656283333	7.62034	7.591286667	7.663156667	8.121186667	7.949203333	7.53563	7.514333333	7.762193333	7.640066667	7.17529	7.744633333
ACACA	6.29415	6.06151	6.09982	6.147555	6.26936	6.230195	5.99198	6.53383	6.49019	6.187105	6.252685	6.54749	6.16536	6.39604	6.49618	6.21664	6.133515	6.00894	6.297465	6.14638	6.26523	6.051695	6.5451	6.512255	6.35622	5.889415	6.27289	6.226885	6.237065	6.54423
ACACB	6.826715	6.846535	6.967253333	6.737021667	7.043795	6.676751667	6.705358333	6.771496667	6.746168333	6.85231	6.76238	6.79677	6.595791667	7.056168333	6.760278333	6.723596667	6.92551	6.78344	6.588855	6.54059	6.893513333	7.150055	6.758541667	6.84094	6.76792	6.645568333	7.010611667	7.006755	6.555258333	7.079435
ACAD10	5.44075	5.77153	5.41498	5.322535	5.6055825	5.446425	5.4518225	5.57824	5.5620325	5.6119325	5.764085	5.5129475	5.4373025	5.5968825	5.5699375	5.59081	5.367015	5.4922275	5.4236475	5.56359	5.6676275	5.4472325	5.6781675	5.56738	5.63124	5.5630625	5.4438225	5.48658	5.6152475	5.6327175
ACAD11	7.57588	7.47695	7.72462	7.54129	7.30776	6.70859	7.77319	7.34114	7.50803	7.38281	7.43537	7.63822	7.51349	7.35718	7.62011	7.48931	7.38489	7.77513	7.50426	7.51401	7.94006	7.73542	7.92476	7.54049	7.74525	7.27554	7.36495	7.22745	7.71541	7.58265
ACAD8	6.4933	6.51441	6.6424	6.49076	6.36484	6.28619	6.65702	6.36017	6.33482	6.51897	6.23387	6.42034	6.28667	6.45707	6.40571	6.18756	6.79533	6.14275	6.00596	6.56873	6.60997	6.43643	6.42198	6.61764	6.62781	6.48802	6.14511	6.53758	6.30031	6.37512
ACAD9	6.88437	6.91319	7.65863	7.04089	7.14005	7.03559	7.06555	7.15349	7.13999	6.7947	6.93351	7.53604	6.87146	7.02363	7.49713	7.76347	7.03963	7.01449	6.88035	7.23288	7.12406	6.90777	7.3316	7.09259	7.5197	6.9689	7.17637	6.97501	7.10452	7.04594
ACADL	2.23765	2.369915	2.295885	2.57229	2.27369	2.537885	2.49652	2.415565	2.365285	2.552425	2.269935	2.25462	2.414735	2.38819	2.37323	2.5036	2.30939	2.38629	2.34398	2.518805	2.514425	2.35478	2.44149	2.31374	2.452075	2.366365	2.455425	2.58365	2.61761	2.380105
ACADM	7.92243	7.27356	7.44609	7.21081	7.46366	7.67551	7.44452	7.33479	7.05774	7.52311	7.42298	7.44548	7.65515	7.61849	7.47929	7.36325	7.30071	6.90688	7.3692	7.61863	7.62887	7.63744	7.40009	7.35549	7.40763	7.14041	7.61807	7.49545	7.3258	7.60334
ACADS	6.5725	6.62114	6.48674	6.37703	6.38874	6.53453	6.51367	6.42239	6.59167	6.22523	6.4495	6.53851	6.44626	6.2521	6.32233	6.58074	6.39239	6.4031	6.27882	6.46966	6.551	6.38757	6.39585	6.37153	6.41116	6.55856	6.39275	6.42934	6.245	6.51876
ACADSB	7.173615	6.77403	6.89002	6.55373	7.06563	6.86998	6.947	6.86251	6.597105	6.830025	6.5603	6.752955	6.82563	6.82068	6.80972	6.8255	7.01275	6.59986	6.679355	6.925175	7.05358	7.07148	7.34531	6.85008	6.829005	6.75182	6.829535	6.870735	6.82425	6.79933
ACADVL	9.34697	9.65239	9.84388	9.25813	9.4702	9.47449	9.07599	9.17289	9.54074	9.01022	9.08152	9.53319	9.17058	9.02848	9.56118	9.1589	9.16284	9.33726	9.35502	9.26962	9.07906	9.07605	9.46087	9.40744	9.71402	9.4241	9.15033	9.0891	9.15757	9.43036
ACAN	4.5404075	4.5351675	4.37501	4.382145	4.4442775	4.27616	4.47361	4.176885	4.69505	4.326555	4.461615	4.3032275	4.57236	4.4469875	4.4145625	4.5758025	4.3392725	4.3805075	4.402605	4.5774	4.29273	4.541075	4.260675	4.390745	4.37179	4.4715525	4.4304075	4.3403575	4.385865	4.60797
ACAP1	9.032106667	9.262133333	8.9572	9.309756667	8.98864	8.71429	9.1069	8.92911	8.765656667	8.8867	8.599836667	9.032266667	9.17056	8.965853333	9.222886667	9.086433333	9.072963333	9.32224	9.380433333	8.753033333	9.232496667	8.986076667	9.03691	8.96082	9.317886667	9.173573333	8.840853333	8.798623333	9.107823333	8.819926667
ACAP2	9.439356667	9.652966667	9.268613333	9.77193	9.195273333	9.34193	9.363826667	9.34257	9.32938	9.627833333	9.499093333	9.45877	9.672083333	9.362623333	9.35752	9.53963	9.41665	9.53967	9.760093333	9.467746667	9.200143333	9.439086667	9.04872	9.481363333	9.365353333	9.73383	9.48173	9.444023333	9.430163333	9.233513333
ACAP3	5.02787	5.519495	5.500215	5.282415	5.249445	5.360105	5.326735	5.3242	5.46657	5.17336	5.273305	5.21736	5.14143	5.382705	5.331785	5.161255	5.39289	5.17271	5.29693	5.32748	5.289125	4.96908	5.279945	5.30048	5.66621	5.133015	5.2849	5.46388	5.473155	5.627415
ACAT1	5.41246	5.58531	5.481193333	5.401246667	5.398793333	5.35457	5.389066667	5.34569	5.367353333	5.615066667	5.307033333	5.663153333	5.477453333	5.50275	5.503016667	5.303256667	5.247306667	5.5268	5.17733	5.374463333	5.60412	5.42183	5.548563333	5.849873333	5.56109	5.195916667	5.855126667	5.31282	5.28719	5.418813333
ACAT2	8.65009	8.80253	8.69913	8.63793	9.15664	9.11375	8.71717	8.67039	8.70208	8.58544	8.56749	8.83769	8.7283	8.79455	9.02964	8.92542	8.56432	8.50309	8.33103	8.63038	8.78041	8.85557	9.06159	8.86583	8.96765	8.28197	8.89148	8.53044	8.59931	8.92309
ACBD3	7.96009	7.8534	8.192785	7.884725	8.327295	7.832055	7.97874	7.92562	8.24902	7.582385	8.02175	7.892155	7.970235	7.8098	8.25681	8.04987	7.65307	8.192665	7.6499	7.94416	8.319365	8.074555	7.72423	8.1197	8.15299	8.0656	8.25337	8.30267	8.197285	7.80619
ACBD4	5.84858	6.08873	5.82788	5.76671	5.98286	5.96892	6.10235	5.87381	6.11107	5.97715	5.82941	5.82678	5.66988	5.80961	5.96408	5.94931	6.04932	5.95266	5.95177	5.70025	6.07628	6.0364	5.71596	5.96106	5.73436	5.89589	5.81884	5.82466	6.05991	5.97251
ACBD5	8.17135	7.839515	8.02726	7.876165	8.0763	8.089995	7.988515	7.94783	7.802675	8.122125	7.793175	7.986485	7.85761	7.91149	8.01933	7.971555	7.966775	7.83554	7.902095	8.08458	7.87327	8.07321	8.194695	8.154825	7.915615	7.9529	7.86476	7.90137	7.864075	7.79003
ACBD6	7.64629	7.40902	7.46362	7.22099	7.66488	7.73503	7.74673	7.51642	7.47432	7.44089	7.30516	7.41933	7.62372	7.64895	7.79269	7.60374	7.59561	7.42417	7.15134	7.73458	7.31965	7.7867	7.78132	7.67321	8.09121	7.20721	7.73647	7.48311	7.47391	7.5654
ACCS	7.36027	8.37533	9.63249	7.36338	7.31058	6.79598	7.20125	6.84152	7.08687	7.36128	7.10751	6.94644	7.41607	7.21348	7.31983	7.08915	8.3593	8.16256	7.14322	8.4243	7.19227	7.198	8.51703	6.82095	7.75287	6.50593	7.12701	7.34144	7.32451	7.85468
ACD	8.93879	9.04058	8.94168	8.77003	9.29622	9.00561	8.96945	9.02499	8.97589	8.96622	8.88762	8.80278	8.802	8.81988	9.14592	8.88001	8.85875	8.80953	8.68219	9.0185	8.90278	8.81626	9.15266	8.72555	9.19337	8.83486	8.96245	8.89262	9.0329	9.02995
ACE	3.72364	3.986835	3.82033	3.762415	3.98726	3.7736	3.736475	3.647425	3.91633	3.78029	3.660195	3.6731	3.96406	3.635215	3.975265	3.722095	3.900555	3.761945	3.69703	3.780335	3.677955	3.85615	3.65608	3.793225	3.82733	3.85712	3.665935	3.64123	3.481165	3.663735
ACE2	2.344325	2.15373	2.09059	2.34808	2.173405	2.51477	2.194605	2.00708	2.270925	2.38693	2.22389	2.294245	2.127275	2.04406	2.153625	2.307385	2.171685	2.56207	2.307845	2.176865	2.17343	2.33636	2.341785	2.21672	2.25984	2.239185	2.308935	2.27147	2.173535	2.202785
ACER1	4.37359	4.43756	3.74089	4.07711	4.16289	3.86115	4.37163	4.1574	4.1486	4.04822	4.02989	3.88044	4.22536	4.28338	3.97256	3.92916	4.10163	4.03207	4.069	4.09135	4.30705	4.08706	4.00107	4.27722	3.89572	3.9565	4.39147	4.28265	4.05096	4.26742
ACER3	7.153438333	6.901245	7.425293333	7.489466667	7.322695	7.207036667	7.127061667	7.051613333	7.348553333	7.136485	7.342198333	7.443111667	7.137446667	7.764816667	7.207971667	7.576895	7.165866667	7.230051667	7.722555	7.683646667	7.0946	7.22966	7.124563333	7.215015	7.118605	7.519156667	7.052258333	7.57182	7.327151667	7.36663
ACHE	4.298493333	4.395806667	4.157673333	4.15706	4.226653333	4.294526667	4.425313333	4.306973333	4.335103333	4.118333333	4.316766667	3.987673333	4.250396667	4.196506667	4.177303333	4.50293	4.13397	4.330963333	4.308753333	4.320023333	4.448206667	4.16307	4.233636667	4.237573333	4.136716667	4.782523333	4.055336667	4.145093333	4.23351	4.635173333
ACIN1	7.78731	7.83826	7.56006	7.78579	7.69527	7.69967	7.6126	7.6102	7.60562	7.70431	7.69953	7.83266	7.55822	7.56541	7.62339	7.57778	7.68475	7.60676	7.65308	7.47966	7.80741	7.60414	7.67451	7.61322	7.59356	7.62167	7.53691	7.56003	7.66231	7.5732
ACKR1	3.975475	4.0249	4.63695	4.23638	3.716505	3.948995	4.560985	4.28641	4.264435	3.94551	4.17225	3.721245	3.67594	3.5403	3.83367	4.25387	3.87695	4.60204	4.203265	4.443685	4.49619	3.9436	3.932805	3.67141	3.58912	4.71825	3.77143	3.76517	4.172255	4.259475
ACKR2	3.630876667	3.886833333	3.830036667	3.854613333	3.97549	3.9555	3.636516667	3.96975	4.27502	3.89642	3.847053333	3.77188	3.902126667	3.823476667	3.800636667	4.01248	3.82436	3.744026667	3.73618	3.9155	3.692656667	3.792266667	3.821983333	3.75562	3.774776667	3.8527	3.816676667	3.665196667	3.62501	3.972876667
ACKR3	5.8564	5.823863333	5.86735	5.60156	5.95947	5.603366667	5.802653333	6.098983333	5.73811	5.87563	5.49136	6.001906667	5.583326667	5.947446667	6.183413333	5.592443333	5.974383333	5.6538	5.492523333	5.66162	5.71956	5.730946667	5.992836667	5.892576667	5.87837	5.724556667	5.582756667	5.771	5.755963333	5.769076667
ACKR4	3.02208	3.11124	4.29596	3.45976	3.40852	3.69683	2.96246	3.37617	2.8968	3.28652	3.22739	3.9799	3.50218	3.30039	2.94756	3.69843	2.68425	3.47886	3.22423	3.55745	3.11944	3.77128	3.4338	3.44323	3.45881	3.27906	3.48561	3.84274	3.78915	3.90756
ACLY	8.329363333	8.674893333	8.540356667	8.561876667	8.636893333	8.722646667	8.53488	8.561053333	8.499013333	8.51335	8.489946667	8.4658	8.509176667	8.47632	8.660603333	8.59134	8.510203333	8.31126	8.49229	8.75475	8.358246667	8.60813	8.651056667	8.719136667	8.791466667	8.503693333	8.5875	8.569416667	8.371146667	8.6945
ACMSD	2.07983	1.98279	2.11481	1.92374	2.1093	1.82526	1.99954	2.08881	2.17581	1.98233	1.95379	2.37596	2.17581	2.34765	2.12735	2.13603	2.04703	2.16725	2.10936	1.92166	2.03076	2.23749	1.92374	2.08352	1.94454	2.13091	1.85874	2.12978	2.06849	2.2757
ACN9	7.36072	6.83655	6.96223	7.27011	7.36132	7.44719	7.32908	7.24293	6.89445	7.61505	7.47579	7.25518	7.30745	7.31121	7.328	7.31432	7.1429	6.75279	7.47426	7.27298	7.42511	7.41875	7.31003	7.54246	7.12523	6.96293	7.39052	7.11216	6.85945	7.07682
ACO1	5.58119	4.88159	5.337795	5.50239	5.333375	5.43823	5.886135	5.599085	5.5104	5.23927	5.69399	5.85502	5.3811	6.358985	5.547085	5.545915	5.25979	5.84424	5.520675	5.718335	5.356135	5.535025	5.55185	5.09623	5.394505	5.41706	6.167905	5.689975	5.45521	6.099685
ACO2	5.936295	6.253005	6.08039	6.05131	6.29452	6.19972	6.276125	6.20742	6.14686	6.21498	6.116725	6.06055	5.97355	6.005435	6.18984	6.310655	5.99381	5.76366	6.08336	6.256925	6.10121	5.90749	6.056245	6.024035	6.127375	6.102605	6.11101	6.084605	5.94852	6.379365
ACOT1	6.17942	6.06192	6.25237	6.28146	6.44053	6.45527	5.86097	6.48787	6.29535	6.42192	6.35002	6.24834	6.18383	6.40938	6.45733	6.40444	6.09254	6.05701	6.08324	6.23238	6.45256	6.75432	6.86194	6.43995	6.31989	5.85991	6.37879	6.07879	6.28262	6.43528
ACOT11	4.7932425	4.91846	4.8446125	4.588445	4.9701725	4.5982125	4.6269175	4.6250375	4.7389425	4.5547625	4.7999625	4.3286725	4.6748375	4.6438225	4.769345	4.72711	4.68986	4.62266	4.6585875	4.86636	4.64901	4.767585	4.74192	4.7123025	4.8470625	4.55547	4.38269	4.514625	4.648655	4.8291675
ACOT12	2.29519	2.39398	2.53511	2.25761	2.53891	2.73899	2.43168	2.49665	2.45564	2.5227	2.55441	2.61637	2.24944	2.59733	2.38073	2.29569	2.4551	2.32109	2.26842	2.41055	2.41314	2.41515	2.37316	2.59619	2.35289	2.32577	2.5429	2.30555	2.57122	2.3919
ACOT13	9.59938	9.42017	9.22888	9.33351	9.63982	9.96038	9.36533	9.97993	9.38929	9.54961	9.35804	9.60001	9.2784	9.6637	9.65528	9.87742	9.20875	9.3464	9.54059	9.39566	9.44081	9.46893	9.78491	9.32999	9.43865	9.38025	9.25507	9.50865	9.44552	9.69235
ACOT4	4.77268	5.83877	6.24014	5.60264	6.24856	6.15545	5.29168	5.65608	5.31093	5.84229	5.63096	6.01265	5.19487	5.05328	6.10592	5.89187	5.38966	4.96633	5.95271	5.65697	5.9174	6.01646	6.65452	6.32401	6.4894	4.68377	5.67955	4.19014	5.73729	5.65817
ACOT6	2.83861	2.75618	2.61872	2.55453	2.68209	2.41151	2.57787	2.56109	2.59733	2.71049	2.59519	2.92455	2.55225	2.42944	2.52495	2.81715	2.51618	2.73174	2.41183	2.6903	2.34715	2.44468	2.58575	2.93713	2.81695	2.85459	2.47752	2.99252	2.77385	3.00938
ACOT7	5.600205	5.90445	6.050385	5.7211	6.123465	6.1487	5.638095	6.04444	5.937915	5.783415	5.612795	5.57917	5.987245	5.795595	5.896875	5.99906	5.633995	5.728565	5.80316	5.951755	5.694265	5.95858	6.34089	6.104465	6.039525	5.880735	5.870735	5.672125	5.635935	5.990285
ACOT8	6.10164	5.76172	6.17521	5.970405	6.0089	6.10417	6.05804	6.012955	6.06348	6.028515	5.57231	5.902945	5.92788	6.040315	5.99159	6.070825	5.851495	6.098325	5.81836	5.85919	5.855385	5.924085	5.94881	6.04113	5.710645	6.00924	5.90437	5.98005	5.94258	6.001865
ACOT9	10.0218	10.1369	10.1247	10.4962	9.91311	10.0928	9.63816	10.2741	10.3974	10.0336	10.0773	10.2407	9.97265	10.1765	10.1129	10.2771	9.89927	10.4343	10.2426	10.2252	10.0466	9.82469	10.1468	10.0855	10.2352	9.98263	9.95797	10.2448	10.0546	10.118
ACOX1	6.501952	7.264362	6.885354	7.386768	7.064126	6.77128	7.24239	7.087136	6.952266	7.229358	7.287594	7.074808	6.926554	6.745836	6.88986	7.104096	6.835806	7.159818	7.278168	7.051258	6.680262	7.11802	6.74119	7.018588	7.084048	7.392644	6.928484	6.99428	6.753616	7.166022
ACOX2	4.32481	4.0428	3.66355	4.16662	3.80807	4.09554	4.35642	3.8727	4.49422	4.18682	4.20686	4.07622	3.86169	3.91818	4.30224	4.19758	4.39455	4.13174	4.26667	4.55597	4.27465	4.44716	3.53285	4.47153	4.12188	3.88787	3.91482	3.61851	3.80422	4.38764
ACOX3	6.121755	5.95122	5.80122	5.990185	5.797825	6.080235	6.109795	5.900455	6.0967	6.0597	5.642505	5.92571	6.026655	5.7933	6.346205	6.30338	5.772925	5.659	5.79077	5.761425	5.675835	5.897125	6.464115	6.02009	6.11399	5.49153	5.806695	5.955885	5.959755	6.051525
ACOXL	3.15943	3.43207	3.194775	3.08488	3.42551	3.270705	3.09149	3.44929	3.018535	3.350945	3.2949	3.13478	3.062315	3.23655	3.21674	3.11989	3.18975	3.12453	2.90702	3.24305	3.237055	3.018275	3.47096	3.151195	3.279215	3.296195	3.262845	3.14838	3.38177	3.224215
ACP1	8.0835	7.9857	8.1560225	7.8491275	8.13041	8.276445	8.10843	8.176125	8.020385	7.9459325	8.07241	8.106585	7.806775	7.9747875	8.00509	8.25994	7.832005	7.95931	7.8311425	8.0344125	8.27283	7.87757	8.24584	7.958345	7.79088	8.08097	7.8429275	7.8818875	8.1881475	7.930905
ACP2	6.43741	6.7535	6.8496	6.68262	6.84147	6.79749	6.86956	6.89996	6.95444	6.67589	6.67937	6.71551	6.79673	7.06457	7.25042	6.91287	6.8097	6.85314	6.66305	6.93863	6.79739	6.80055	7.19196	6.9166	7.31057	6.79866	6.63963	6.62706	6.99438	7.25202
ACP5	6.859	5.82905	6.43072	6.50958	6.59874	6.6378	7.13105	6.15604	6.2987	6.43493	6.05513	6.54158	6.19719	6.93259	6.94543	6.71043	6.37128	6.611	6.91685	7.02849	6.73434	6.60967	6.3905	6.33779	6.53799	6.80896	6.7493	6.9872	6.6361	6.48479
ACP6	5.36447	5.25463	5.2156	5.28	5.47836	5.34652	5.47875	5.51223	5.367445	5.03862	5.47724	5.3381	5.516375	5.50783	5.655635	5.212675	5.325685	5.357825	5.502545	5.31392	5.611475	5.747135	5.51331	5.43335	5.26772	5.191455	5.61242	5.311205	5.52751	4.92857
ACPP	6.764803333	6.82439	6.927213333	7.184126667	7.075036667	6.777896667	6.659853333	6.443963333	6.807743333	6.841753333	7.358353333	6.55938	7.304016667	6.744726667	6.633743333	7.116383333	6.671913333	6.813396667	6.695126667	6.828563333	6.202376667	6.713196667	6.597173333	6.960056667	7.137743333	7.39736	6.116123333	6.970466667	6.700646667	6.89636
ACPT	5.62598	6.10735	5.648	5.48454	5.5998	5.51775	5.78385	5.65383	6.02185	5.62274	5.7973	5.69119	5.70326	5.57496	5.68822	5.85354	5.73091	5.79579	5.68663	5.78154	5.71552	5.66904	5.62135	5.67214	5.74981	5.77657	5.48706	5.63771	5.60738	5.8799
ACR	3.53273	4.25664	3.77831	3.84846	3.99129	3.44522	3.83972	3.72001	3.90642	3.87319	3.66742	3.57846	3.59477	3.77314	4.0488	3.83015	3.84725	3.97491	3.87484	3.97569	3.84725	3.58676	3.43378	3.81998	3.94829	3.6331	3.98452	3.58742	3.83082	4.13605
ACRBP	8.22144	8.49979	8.55418	8.333256667	8.3929	8.810013333	8.565133333	8.639933333	8.743633333	8.55545	8.58686	8.389486667	8.71713	8.10864	7.954456667	8.93577	8.417133333	8.894753333	8.56075	8.58771	8.323556667	8.384846667	7.984753333	8.414456667	8.37414	8.782423333	8.42417	8.88558	8.555743333	8.354703333
ACRC	6.68773	6.85308	6.86535	7.15041	6.44456	6.57813	6.72001	6.73234	6.08567	6.36002	6.32962	6.84846	6.65574	6.63984	6.46775	6.42789	6.69403	6.50524	6.71234	6.25129	6.7515	6.51997	6.44848	6.53483	6.97185	6.48127	6.81666	6.34553	6.49029	6.4364
ACRV1	2.898535	2.963575	2.744053333	2.796348333	2.899258333	2.815465	2.715146667	2.914428333	2.822398333	2.92037	2.775143333	2.883383333	2.957438333	2.931276667	2.864925	2.872775	2.664165	2.7572	2.828121667	2.85727	2.741221667	2.819766667	2.767121667	2.8162	2.810263333	2.8671	2.645628333	2.743773333	2.704583333	2.855333333
ACSBG1	4.756455	4.886615	5.154595	4.935455	4.539535	5.20132	4.81524	4.627935	5.19233	5.009755	4.77656	4.92944	5.148435	4.77276	4.756105	5.80963	5.07812	5.61593	5.49121	5.236805	5.354605	4.752965	4.99449	4.830455	4.861255	5.47282	4.866705	5.733205	5.17161	5.418445
ACSBG2	3.37331	2.83352	2.72293	2.74282	3.11815	2.56389	2.6634	2.84332	3.03427	2.94064	2.82959	3.47945	2.88159	2.47745	3.35503	2.85126	2.36043	2.75567	2.90416	2.67202	2.66405	2.76461	3.62102	2.6514	2.89566	2.7627	2.66819	3.05699	2.49074	2.8109
ACSF2	6.35416	6.35415	7.17121	6.36189	6.73481	6.56591	6.49576	6.65985	6.6484	6.37761	6.36723	6.57199	6.57074	6.42234	6.77223	6.50109	6.64436	6.62115	6.35521	6.89228	6.30801	6.5607	6.78012	6.74346	6.86207	6.25102	6.54145	6.43516	6.54059	6.8826
ACSF3	5.854916667	5.526666667	5.4977	5.647376667	5.61228	5.633423333	5.554243333	5.5415	5.805476667	5.34521	5.45664	5.576456667	5.52651	5.58221	5.449396667	5.569206667	5.62278	5.615753333	5.593543333	5.444053333	5.844863333	5.42823	5.636313333	5.512416667	5.523323333	5.552293333	5.600423333	5.589416667	5.636176667	5.679523333
ACSL1	11.28575	11.39665	11.00505	11.8425	10.45525	10.91345	10.9292	11.0754	11.394	11.29685	11.56175	11.23195	11.64515	10.9769	10.58265	11.43755	11.1364	11.47835	12.16705	11.1564	10.8414	11.02905	10.52435	11.169	11.04165	11.5998	11.34045	11.2361	11.39605	11.20475
ACSL3	8.382656667	8.16947	8.17954	8.443873333	8.347603333	8.214213333	8.184076667	8.42046	8.305883333	8.353273333	8.16971	8.489293333	8.54799	8.468313333	8.276213333	8.270813333	8.537736667	8.082736667	8.676203333	8.56922	8.27172	8.341663333	8.069136667	8.345786667	8.27599	8.24795	8.341403333	8.30197	8.374076667	8.52044
ACSL4	8.217706667	8.549296667	8.5841	8.705783333	7.89931	7.751036667	8.157593333	8.110403333	8.417083333	8.25773	8.426426667	8.283866667	8.511923333	8.301856667	8.0125	8.25723	8.58287	8.36691	8.802	8.27659	7.986096667	8.220193333	8.069463333	8.166716667	8.37369	8.525176667	7.84093	8.35627	8.286533333	8.066796667
ACSL5	9.61073	9.5113	9.75425	9.90864	9.71454	9.50082	9.550175	9.716395	9.557885	9.461755	9.4178	9.5323	9.35166	9.62717	9.62712	9.40872	9.516115	9.54643	9.45137	9.7112	9.53161	9.781675	9.8813	9.90966	9.616635	9.411915	9.51838	9.38343	9.36203	9.59237
ACSL6	5.542138	5.387178	5.212574	5.252142	5.51705	5.654176	5.880182	5.746358	5.301826	5.557968	5.676998	5.717602	5.629108	5.764138	5.42902	5.912458	5.543154	5.358258	5.322308	5.369384	5.963296	5.699148	5.726884	5.454836	5.219638	6.029854	5.772976	5.480584	5.733206	5.546904
ACSM1	3.484075	3.6211	3.42464	3.481415	3.52008	3.23889	3.628	3.35321	3.80042	3.43702	3.404725	3.48128	3.49407	3.40628	3.617615	3.35501	3.57744	3.637935	3.516275	3.380275	3.390585	3.62056	3.68612	3.32045	3.60092	3.35776	3.434025	3.375645	3.48968	3.508565
ACSM2A	2.67426	2.707475	2.5138525	2.503545	2.63656	2.5409875	2.6629175	2.6025475	2.85175	2.5968425	2.6857825	2.6563025	2.6909	2.7064	2.6534025	2.59937	2.518895	2.5516075	2.56127	2.6250025	2.5826	2.5479	2.6856675	2.5926275	2.6407225	2.5238925	2.6235	2.558115	2.4178625	2.72588
ACSM2B	2.59766	2.2641	2.21671	2.1173	2.24303	2.13055	2.21712	2.07193	2.11217	2.53351	2.02838	2.2476	2.11197	2.1087	2.07526	2.2621	2.03562	2.16002	2.08023	2.08715	2.00629	1.95073	2.08031	2.04438	2.1477	2.11425	1.99344	2.11227	2.1591	2.19796
ACSM3	5.676615	5.59173	5.92851	5.553175	5.910115	5.895095	5.85086	5.43525	5.477415	5.6936	4.90651	5.282985	5.760795	5.143515	5.48624	5.861	5.446385	5.77584	5.510555	5.48764	5.924935	6.16866	5.66414	5.62242	5.40283	5.625455	6.065105	5.619045	5.555735	5.54107
ACSM5	3.619696667	3.560513333	3.448993333	3.502343333	3.36985	3.172733333	3.495983333	3.380616667	3.90543	3.191506667	3.433123333	3.472513333	3.544696667	3.495156667	3.429233333	3.371743333	3.398156667	3.276946667	3.653616667	3.858543333	3.250553333	3.615396667	3.124663333	3.541893333	3.66654	3.59948	3.5612	3.291336667	3.404383333	3.42509
ACSS1	5.32244	5.30865	5.283964	5.454684	5.363062	5.232806	5.418352	5.450368	5.330652	5.350392	5.307144	5.233772	5.348128	5.24566	5.273498	5.342692	5.474176	5.375372	5.319904	5.314428	5.301354	5.32205	5.386522	5.41154	5.43504	5.602154	5.2167	5.287026	5.579994	5.524522
ACSS2	7.42833	7.61784	7.72162	7.85158	7.82031	7.6249	7.68785	7.75461	7.72837	7.78825	7.86247	7.57896	7.96998	7.6598	7.76048	7.96869	7.80005	7.92916	8.05671	7.77054	7.67169	7.7403	7.43287	7.69463	7.79894	7.83654	7.67714	7.94044	7.796	8.03122
ACSS3	2.57294	2.569595	2.298365	3.021415	2.52371	2.55567	2.74509	2.370305	2.72844	2.267215	2.33579	2.67802	2.282185	2.195575	2.550265	2.59467	2.32824	2.55421	2.25668	2.93127	2.238585	2.312525	2.432965	2.353635	2.38487	2.28889	2.4882	2.599595	2.229945	2.39661
ACTA1	2.95651	3.04138	3.04292	3.21352	2.99983	2.97076	3.53703	3.0188	3.02498	2.95103	2.78264	3.1069	2.92107	2.99361	3.16674	3.14592	3.06868	3.32672	3.19778	3.18808	2.80056	3.43576	2.78468	3.28285	2.93964	3.15457	3.05149	2.84952	3.01297	3.01232
ACTA2	4.931666667	5.093476667	5.2132	4.826656667	4.89044	4.73812	5.151276667	5.342613333	5.336536667	4.55051	4.876176667	4.952313333	4.98966	4.705736667	4.853023333	4.417743333	5.14414	4.902903333	4.8127	4.788403333	4.798263333	5.119846667	5.236243333	5.133016667	4.739486667	5.149166667	5.286046667	4.418013333	4.45972	4.75587
ACTA2-AS1	5.17913	5.64908	6.41006	5.50415	5.84	5.92193	5.83456	6.01676	5.91864	5.51393	5.95027	5.12992	5.5912	5.42407	5.78207	5.35099	6.05228	5.53988	5.94484	5.71929	5.60933	5.94302	6.04234	5.91023	5.90881	6.30988	5.72548	5.50476	5.1785	5.55126
ACTB	13.04036	13.00337333	13.02100667	13.04426	12.99216	13.02415333	13.03122667	12.95589333	12.9617	12.9838	13.07662667	13.03935333	13.00196	13.00088	13.05352	13.00062	13.0744	12.93035333	12.99347333	13.11486	13.01366667	13.04348667	13.00166	13.04969333	13.05036667	13.01168	12.99762	12.99954	12.97500667	12.97252667
ACTBP9	6.92076	6.8663	6.87401	7.13162	6.88667	6.86557	6.94316	6.95811	7.01146	7.24134	6.98755	6.8084	7.10861	7.10222	7.08574	6.78335	6.85422	6.91425	6.91665	7.1832	7.00949	7.17814	6.54883	7.02284	6.87671	7.25235	7.11216	7.02868	6.93672	7.13404
ACTC1	3.2294	3.27526	3.2164	2.87438	2.8993	2.86669	3.45425	2.79839	2.85834	3.02605	2.9704	2.93479	2.80109	3.11069	2.76258	3.22351	2.94465	3.08703	2.91011	2.99021	2.74964	3.00703	2.99839	2.95641	2.89903	3.11067	3.06829	3.1362	2.78236	3.06087
ACTG1P4	8.44916	8.205085	8.385005	8.429915	7.951445	7.97052	8.209455	7.89713	8.124125	8.19361	8.231285	8.227585	8.539335	8.06752	8.23963	8.258105	8.2951	8.45554	8.359965	7.96666	8.410895	8.2671	8.235635	8.268705	8.424555	8.082045	8.150205	8.163275	8.42003	8.327255
ACTG2	3.648465	3.709425	3.395095	3.735565	3.568365	3.516195	3.824095	3.673885	3.753035	3.880935	3.582515	3.56034	3.741015	3.80744	3.544835	3.805665	3.73614	3.620965	3.82165	4.00386	3.574085	3.82715	3.42467	3.77828	3.73073	3.793305	3.715405	3.533065	3.68117	3.94281
ACTL10	5.66046	6.03339	5.40403	5.97698	6.09444	5.9685	5.83519	5.66607	5.78659	5.90038	5.88334	5.54096	5.93211	5.63173	5.66009	6.03563	5.71255	5.85892	5.80171	5.93363	5.58879	5.97575	5.83358	5.87476	5.86432	5.88376	5.95122	5.69395	5.77024	6.04842
ACTL6A	7.02487	6.87897	6.67317	6.96216	6.80488	6.81658	7.11499	6.72669	6.35117	6.88015	6.5743	6.89233	7.0957	6.94706	6.96384	6.71289	6.99795	6.42412	6.93102	6.9401	6.92993	7.09582	6.84454	7.155	6.8364	6.76176	7.28829	6.80061	6.88652	6.88815
ACTL6B	3.885825	4.08399	4.001075	4.081515	4.011325	3.877335	4.064815	3.868925	4.02148	3.79486	4.068045	3.89102	4.0122	3.9643	3.958245	4.008915	3.64085	3.852795	4.19128	4.02049	4.02338	3.89619	3.798695	3.847665	4.046385	4.207635	3.85302	3.952885	3.722235	4.09302
ACTL7A	3.73623	3.2109	2.66444	2.92565	3.28242	2.69471	3.15555	2.88118	3.4645	2.90742	3.00349	2.85042	3.16734	2.96739	2.66358	2.8781	2.82053	2.8154	2.99005	3.10613	2.78799	2.87726	2.74093	3.06268	3.17578	3.25924	2.91989	3.06125	2.8729	2.99743
ACTL7B	5.29164	5.42561	5.10623	5.27619	5.49381	5.28435	5.47948	5.50814	5.69894	5.62038	5.68289	5.54796	5.39654	5.39714	5.52979	5.35181	5.04938	5.28046	5.59369	5.48881	5.62038	5.70281	5.31436	5.46371	5.30567	5.58265	5.44673	5.15657	5.13354	5.52287
ACTL8	3.42723	3.70992	3.77671	3.51722	3.82349	3.63304	4.19874	3.90229	3.92145	3.72367	3.74573	3.59522	3.38596	4.36125	3.73631	3.95513	3.56125	3.49389	3.91574	4.01962	3.86488	3.68958	3.46796	3.49958	3.72433	3.81688	3.72615	3.72874	3.52997	3.96122
ACTL9	3.43896	3.31548	3.10924	3.05478	3.09547	3.31986	3.19302	3.01194	3.01628	3.16036	3.39956	2.97359	3.2959	3.15371	3.24775	3.25245	2.9636	2.99356	3.05475	3.22443	3.22472	3.293	3.36464	3.0464	3.01316	2.8767	2.97222	3.03782	3.18188	3.06773
ACTN1	8.5277075	8.768505	8.28953	8.743085	8.57166	8.4353	8.7309325	8.54924	8.6066325	8.754785	8.749645	8.4440575	8.9490475	8.61155	8.4041575	8.964525	8.5593175	8.86457	8.92895	8.56115	8.6053975	8.589795	8.2906225	8.590275	8.6033075	8.93261	8.78245	8.8534625	8.617035	8.7050275
ACTN2	2.4626775	2.4662225	2.5513175	2.5361975	2.533375	2.4561025	2.4219825	2.6825675	2.617315	2.4417925	2.4170175	2.6471775	2.539465	2.4654025	2.60682	2.6339525	2.4847425	2.567125	2.506925	2.5326375	2.4702825	2.5138375	2.6620725	2.58044	2.5549475	2.7553325	2.5937425	2.5125175	2.5096575	2.4887125
ACTN3	3.92901	3.89693	4.06647	3.77681	3.99579	3.68895	3.67151	3.80951	3.91447	3.98131	3.76011	3.79397	4.4912	3.60667	3.86767	3.79605	4.02743	3.69653	3.69271	3.54342	3.73308	3.84894	3.71941	4.07926	4.17266	4.15493	4.33821	3.77178	3.65908	4.21671
ACTN4	8.99638	9.12647	9.26802	9.19793	9.18435	9.00365	9.06682	9.0376	9.20754	8.91931	8.93865	8.61919	8.88212	8.94847	9.21664	8.88403	9.08611	9.06737	9.09847	9.20042	8.71234	8.79507	9.05697	9.12474	9.38949	9.23376	8.98882	8.99572	9.03979	9.11127
ACTR10	9.77743	9.90739	9.85015	9.90216	9.80361	9.92479	9.7836	9.66855	9.84501	9.92346	9.91983	9.71681	9.95358	9.73953	9.8589	9.97295	9.78458	9.84328	9.93428	9.9853	9.86726	9.87537	9.71072	9.88877	10.1134	10.0125	9.65682	9.80763	10.0001	9.8928
ACTR1A	9.564275	9.742995	9.94448	9.819835	9.72702	9.875455	9.79619	9.782125	9.91836	9.746745	9.723705	9.46288	9.79761	9.806585	9.84394	9.83906	9.750925	9.77351	9.776655	9.924085	9.682165	9.709335	9.843895	9.832215	9.878915	9.961435	9.665715	9.7712	9.80734	9.941275
ACTR1B	7.57365	7.50835	7.59931	7.30859	7.6686	7.64314	7.43317	7.56846	7.48029	7.40922	7.41334	7.52647	7.5383	7.6512	7.75794	7.34936	7.33912	7.54776	7.20733	7.5813	7.66061	7.59324	7.66156	7.57615	7.66151	7.3582	7.24648	7.67724	7.36888	7.73188
ACTR2	9.358838571	9.41371	9.188851429	9.473542857	9.181851429	9.128537143	9.235151429	9.30831	9.053381429	9.31972	9.322062857	9.460945714	9.342422857	9.262505714	9.115872857	9.01245	9.267601429	9.273838571	9.40287	9.31651	9.14107	9.298914286	9.148257143	9.285072857	8.934922857	9.275414286	9.082908571	8.969695714	9.217211429	8.885148571
ACTR3	10.230366	10.070558	10.05765	10.2494	10.116936	10.15635	10.105402	10.167404	10.041628	10.243748	10.257822	10.162708	10.26144	10.18123	10.196968	10.113642	10.192398	9.998034	10.124002	10.230934	10.144952	10.165754	10.248252	10.294498	10.083494	10.17541	10.14429	10.171186	10.07692	10.086604
ACTR3B	6.735205	6.84503	6.935495	6.84759	7.15596	7.251045	6.74677	7.057805	6.85805	6.76403	6.850045	6.73176	7.024675	6.943735	7.063205	7.08161	7.051475	6.909705	6.776135	6.843115	6.87062	6.958635	6.97139	6.77328	6.824945	6.935055	7.190585	7.205765	6.92134	7.18831
ACTR3BP2	3.358563333	3.47373	3.460086667	3.31449	3.262796667	3.429296667	3.595073333	3.54968	3.487206667	3.676986667	3.85137	3.450793333	4.02616	3.462406667	3.61365	3.738933333	3.726693333	3.787226667	3.37091	3.753386667	3.916496667	3.760753333	3.63643	3.686873333	3.6531	3.559493333	3.949746667	3.425903333	3.175513333	4.102053333
ACTR3C	4.84319	4.75839	5.09623	4.82983	5.11165	4.45823	4.89009	4.77227	4.66591	4.91305	4.75301	4.42504	4.55127	4.61155	4.99494	4.39325	4.91507	4.67202	4.95633	4.37664	4.96911	4.51895	5.17942	4.87447	4.60996	4.63376	4.67395	4.86474	4.77886	4.54701
ACTR3P2	3.60855	2.86815	2.82586	2.74821	3.26165	2.88324	2.96057	2.57685	3.03454	2.97609	2.73031	3.31827	3.18537	3.1894	3.01981	3.00605	2.70698	2.82635	2.91235	3.15482	2.83059	3.18006	2.89704	3.05628	2.67241	2.86963	2.87415	2.8617	3.19695	2.86342
ACTR5	6.83257	6.845615	7.05429	6.896285	7.124165	7.06558	6.84092	7.065655	6.96695	6.86172	6.656345	6.98893	6.714725	7.061515	7.185845	6.541445	6.65306	7.030295	6.7247	7.013845	7.04627	6.919005	6.98291	7.04953	7.251665	6.775615	6.85935	6.700615	6.992435	6.960185
ACTR6	6.667735	6.456815	6.398765	6.414115	6.446035	6.392355	6.555285	6.47777	6.074195	6.27353	6.6285	6.47999	6.398935	6.473535	6.367185	6.26688	6.593815	6.235305	6.3138	6.506855	6.517325	6.45337	6.40612	6.30425	6.35649	6.31062	6.470025	6.378975	6.486565	6.492435
ACTR8	6.52687	6.48932	6.604505	6.38179	6.745475	6.74055	6.42242	6.684105	6.75639	6.745885	6.295805	6.569445	6.42772	6.596325	6.72448	6.361555	6.398895	6.485205	6.38571	6.73705	6.47373	6.77021	6.88684	6.68851	6.53632	6.36726	6.24324	6.38955	6.39136	6.63921
ACTRT2	3.52834	4.01827	3.94437	3.7471	4.03105	3.16844	3.6678	3.54879	4.08962	3.56496	3.67337	3.51656	3.77224	3.55947	3.69134	3.56605	3.49844	3.633	3.70577	3.54491	3.89457	3.70322	3.18129	3.77552	3.62576	3.73338	3.57445	3.66973	3.9662	4.13729
ACTRT3	2.52168	2.70966	2.33376	2.1957	2.73063	2.49561	2.45031	2.67543	2.64313	2.63335	2.39873	2.49387	2.47237	2.58812	2.98176	2.7768	2.4403	2.32984	2.41314	2.34722	2.63991	2.42942	2.3866	2.55842	2.49654	2.35735	2.41769	2.54009	2.60804	2.73744
ACVR1	7.56081	7.05128	7.48149	7.22548	7.44676	7.67711	7.4671	7.74592	7.27087	7.47544	7.44632	7.48688	7.64453	7.50232	7.46235	7.9869	7.71003	7.63083	7.8844	7.55414	7.50327	7.47442	7.39717	7.18486	7.16333	7.69962	7.6173	7.70549	7.55942	7.34074
ACVR1B	4.837273333	5.04461	4.987238333	5.076046667	5.101558333	4.916865	4.97867	5.138898333	5.1079	4.835966667	5.251135	5.281781667	4.998765	5.147891667	5.106655	5.097956667	5.23851	5.009401667	5.076991667	5.237496667	4.901291667	5.033668333	5.036513333	5.153131667	5.007256667	5.064728333	4.853611667	5.304086667	4.841076667	4.891138333
ACVR1C	6.000815	5.198525	5.7418	6.055645	5.876805	5.00261	6.0696	5.832785	4.872255	5.337715	5.36995	5.95921	5.86405	5.950145	5.384935	5.47782	6.033165	5.76304	5.425255	4.89647	6.132775	5.90184	5.80684	6.11617	5.00582	5.36939	6.854595	5.87836	5.68127	5.733495
ACVR2A	8.3596	8.223305	8.201785	8.308565	8.15428	8.523275	8.17978	8.147285	8.18902	8.239205	8.06088	8.20208	8.435005	8.421975	8.33975	8.28437	8.3882	8.17808	7.96544	8.38505	8.35795	8.45416	8.20714	8.48873	8.25223	8.161045	8.09353	8.20102	8.480115	8.196085
ACVR2B	5.320266667	5.437066667	4.833386667	5.097486667	5.406063333	5.27262	5.09168	5.315223333	4.899186667	5.088596667	4.87655	4.943063333	4.887806667	5.471203333	5.10453	5.275076667	5.203056667	5.03819	4.752553333	4.935603333	5.52844	5.550306667	4.993	5.16364	5.08678	4.75551	4.862863333	5.070203333	4.913583333	5.187216667
ACVR2B-AS1	6.02263	5.95452	5.78587	5.94862	5.31752	5.76399	5.84059	5.70028	5.52713	6.07329	6.06031	5.96455	5.9618	5.70865	5.70403	5.73335	5.71505	5.99952	5.95253	5.91801	5.93243	5.8748	5.7105	5.88973	6.00796	6.17531	5.87256	5.77523	5.84512	5.78204
ACVRL1	4.429505	4.40509	4.269615	4.39526	4.521175	4.738625	4.488175	4.63691	4.890345	4.59113	4.091005	4.513765	4.51062	4.995945	4.908865	4.29785	4.53732	4.47962	4.758885	4.868335	4.67225	4.340065	4.368735	4.437505	4.71046	4.516265	4.54565	4.589265	4.54133	4.79059
ACY1	4.31988	4.21733	4.17242	4.34525	4.25763	4.28825	4.24099	4.08509	4.52331	4.32453	4.38433	4.32904	4.22144	4.33316	4.25485	4.31946	4.12743	3.98696	4.27948	4.15284	4.0412	4.18572	4.10587	4.2276	4.12202	4.19843	4.08852	4.10457	4.2478	4.4571
ACY3	3.374445	3.59061	3.537735	3.53986	3.605285	3.85739	3.81924	3.75099	3.71867	3.518805	3.872815	3.84691	3.43222	3.8192	3.707755	3.657775	3.469705	3.542845	3.484145	4.098385	3.577575	3.76372	3.679535	3.535645	3.531185	3.656835	3.473095	3.964765	3.52093	3.823425
ACYP1	8.88429	8.87079	8.88972	8.56263	9.12545	9.10073	8.91419	9.06447	8.86355	8.90904	8.79788	8.84444	8.56204	8.88367	8.9499	8.74265	8.9299	8.52225	8.52739	8.26746	8.92366	8.82521	9.0935	8.95231	8.81194	8.45026	8.82538	8.98722	8.9264	8.94334
ACYP2	8.00738	8.27691	7.78153	7.8963	8.20556	8.67659	7.98235	8.24715	8.19905	8.18315	8.06535	8.4334	7.77257	8.15317	8.12273	8.36806	7.95152	7.72893	7.92462	8.02111	8.28864	8.02314	8.2851	7.93324	7.35927	7.80177	7.8963	8.21231	7.99815	8.32899
ADA	7.013	7.06776	7.709955	6.985015	7.35336	7.47571	7.45179	7.472495	7.33348	7.375445	7.46758	7.234765	7.169875	7.08443	7.29427	7.45263	6.96129	7.70025	7.039665	7.734645	7.227105	7.20427	7.65026	7.42748	7.933565	6.88838	7.318885	6.92765	7.02319	7.48517
ADAD1	3.269315	3.371175	3.38602	3.219185	3.20064	3.112315	3.28269	3.231095	3.005375	3.0358	3.40237	3.36217	3.39194	3.20547	3.0871	3.17499	3.172145	3.24167	3.172955	3.21456	3.468935	2.944415	3.173865	3.381885	2.93442	3.37011	3.284195	3.17496	3.207005	3.24102
ADAD2	5.55093	5.79885	5.27364	5.28225	5.65622	5.4911	5.41845	5.32615	5.56415	5.3656	5.62891	5.32352	5.40841	5.49299	5.53632	5.77083	5.2756	5.4083	5.49284	5.32234	5.53317	5.45656	5.05064	5.30247	5.34763	5.52003	5.24333	5.46399	5.20409	5.7689
ADAL	4.07585	3.975596667	4.157226667	4.040253333	4.005203333	4.357856667	4.015936667	4.11001	4.307936667	4.119133333	4.08741	4.098156667	4.095206667	3.974136667	4.25994	3.993113333	4.051833333	3.99101	4.01243	4.099043333	3.98439	4.214036667	4.01452	4.25392	3.861903333	3.839083333	4.141263333	4.19295	3.636353333	4.095513333
ADAM10	9.24258	9.109833333	9.038926667	9.3066	9.105833333	9.21279	9.029183333	9.27109	9.300296667	9.32235	9.386433333	9.21485	9.094766667	9.231656667	9.10026	9.26227	9.04205	9.219926667	9.13106	9.065056667	8.920753333	9.15544	8.976956667	9.0491	9.01313	9.210126667	9.022066667	9.278366667	9.075273333	9.00226
ADAM11	3.91279	4.15171	4.00914	3.721825	3.948035	3.782835	3.92256	3.68502	4.257715	3.90067	3.71154	3.82476	4.130865	3.79292	3.72126	3.877925	3.92426	4.074345	3.992655	3.81563	3.94894	4.068705	3.531965	4.026925	3.971195	3.910685	4.01541	3.701535	3.73259	3.93026
ADAM12	4.741768	3.671086	4.03472	4.143982	4.165772	3.949182	3.590964	3.831418	4.824236	3.867414	3.80989	4.477768	3.58887	4.015928	4.195716	4.113414	3.42837	3.445786	4.029034	3.725526	3.718048	4.18506	3.983516	3.460168	3.99014	3.57468	3.51431	4.235496	4.353744	4.286712
ADAM15	5.5372	5.918235	5.773465	5.879865	5.82593	5.956865	5.725975	5.73002	6.01905	5.49722	5.776235	5.390845	5.75591	5.989705	5.873405	5.7435	5.60951	5.31114	5.8273	6.023725	5.569095	5.920795	5.68416	5.783215	5.77818	5.793835	5.661825	5.62477	5.54161	5.98883
ADAM17	8.594183333	8.675616667	8.424226667	8.60581	8.196743333	8.249336667	8.335163333	8.317806667	8.53027	8.474193333	8.701986667	8.56874	8.55035	8.557043333	8.362446667	8.39458	8.369846667	8.34854	8.401123333	8.41005	8.311606667	8.42685	8.28359	8.429003333	8.612876667	8.37375	8.492016667	8.28642	8.392543333	8.29505
ADAM18	2.63814	2.95279	2.78207	2.8487	2.93204	2.9249	2.6078	2.789345	2.95688	2.841735	2.923375	2.64748	3.07145	2.514405	2.93978	2.618795	2.535045	2.39278	2.81423	2.66875	2.58042	2.639	2.8401	2.621355	2.74572	2.93145	2.922095	2.72919	2.486235	2.99725
ADAM19	7.636525	7.89943	7.58929	7.942265	7.683015	7.426295	7.669915	7.61642	7.819895	7.83393	7.644385	7.46036	7.68448	7.566145	7.633765	7.602775	7.82804	7.826295	7.96321	7.674855	7.58819	7.739805	7.564765	7.68281	7.74823	7.87567	7.566475	7.561395	7.60959	7.71436
ADAM1A	6.92747	6.82369	7.13889	6.78068	7.01481	6.77874	6.83487	6.86731	6.83411	7.00738	6.98495	6.56945	6.90332	6.89674	6.97044	6.89712	6.98171	6.78279	6.77241	6.99922	7.09336	6.72832	6.99682	7.18553	7.13856	6.85348	6.94374	6.95655	7.02501	7.11942
ADAM2	2.22944	1.99167	2.03936	1.82437	2.24587	2.02044	2.04783	2.32879	2.31715	2.19574	2.35095	1.64767	2.21684	2.03385	1.95622	2.00519	2.13098	2.30667	2.24898	2.23401	2.15053	2.18183	2.38878	2.30538	2.18255	2.13055	2.12979	2.15851	2.29837	2.28175
ADAM20	4.06767	4.315555	3.92627	3.943995	3.679275	3.4659	4.062165	4.063545	3.6121	3.78468	3.789695	3.93378	3.786605	3.918795	4.190585	3.81549	4.004215	4.47836	3.85638	3.81571	4.0625	3.928655	3.93272	3.71681	4.02205	3.851345	4.07794	3.956625	3.66527	3.636695
ADAM21	2.91924	2.950815	2.892505	2.82722	2.883625	2.84663	2.840875	2.786205	3.23411	2.89387	3.025535	3.08662	2.90979	3.04747	2.77406	2.634395	2.926205	2.92929	3.11498	2.85542	2.788755	2.925755	2.929715	2.901305	2.861515	2.85236	2.72973	2.69774	2.898875	3.1457
ADAM22	3.646715	3.6464875	3.46394125	3.40972125	3.77614875	3.5534775	3.46181375	3.47699375	3.52882	3.51952125	3.59416625	3.33440125	3.4288425	3.496175	3.66925	3.3993875	3.63661875	3.36471875	3.46444875	3.47636875	3.52556	3.727835	3.5786225	3.6072125	3.64131125	3.4186825	3.4717025	3.40712375	3.5682575	3.465495
ADAM23	3.83781	4.588805	4.4121675	3.7902525	4.7872875	4.6141075	4.01867	3.8908025	4.5386025	3.8621225	3.46942	4.329685	4.5418025	5.0032175	5.09269	4.068525	4.5314075	4.1038025	3.4625875	3.962195	4.330455	4.49295	4.55493	4.2093475	4.23996	4.7265275	3.962695	4.3047275	5.66956	4.593335
ADAM28	7.1527875	6.9946875	6.6283525	6.0153425	6.6256275	6.4408925	6.79516	6.242525	6.6979575	6.509945	6.55509	6.98778	6.4712475	6.6800325	6.4625575	6.582925	7.0735225	6.8709825	6.7212475	6.546915	6.68302	6.5826825	6.728135	6.33339	6.4018875	6.9399425	6.8643525	6.8663175	7.262795	7.05369
ADAM29	2.43805	2.52295	2.21159	2.09082	2.30613	2.24849	2.11375	2.36961	2.73171	2.20716	2.07377	2.02946	2.07364	2.27298	1.9041	2.11404	2.31078	2.33238	2.13955	2.12669	2.03517	2.31337	2.03133	1.81852	2.11305	2.16072	2.08333	2.36712	2.03716	2.02312
ADAM30	2.875595	2.889255	2.800505	2.789745	3.06635	2.80931	2.905765	2.892695	3.12104	2.957435	3.06422	2.850845	2.973725	2.873645	2.867285	2.9434	2.79232	2.716325	2.81054	2.914505	2.765165	2.65044	2.839135	2.73868	2.62197	2.718495	3.002665	2.983795	3.02535	3.02407
ADAM32	2.70245	2.70854	2.51728	2.76809	2.57734	2.90586	2.62098	2.38344	3.04159	2.59765	2.54531	2.34227	2.46131	2.67605	2.87148	2.86404	2.59205	2.62281	2.81041	2.96487	2.53734	3.15847	2.50782	2.24748	2.68723	2.95979	2.68819	2.84361	2.66675	2.94763
ADAM33	5.174995	5.164345	4.90036	5.01414	4.82222	4.67134	5.08267	5.0593	5.1294	5.01638	5.052695	5.01881	4.719275	4.76046	4.87661	4.811185	4.95431	5.12979	4.96841	4.893695	5.15468	4.89031	4.54105	4.881875	4.87338	5.053915	5.05468	5.007575	4.9498	4.963175
ADAM3A	2.89046	3.15318	2.75309	3.27625	2.96957	2.89132	3.03869	2.92116	2.86377	3.07313	3.06776	3.04305	2.94372	2.83942	2.68546	3.23625	3.05841	2.91047	2.75569	3.08025	2.62129	2.89844	2.90568	3.10808	2.9615	3.02094	2.73217	3.17833	3.11069	2.99665
ADAM3B	2.64772	3.24566	2.74329	2.64342	2.81695	2.86515	2.9328	3.15917	2.89946	2.75643	2.69843	2.69719	2.81922	2.55065	3.02143	2.97174	2.88472	2.59299	2.77826	2.73186	2.62268	2.70329	2.77121	2.88332	2.70153	2.87798	2.58877	2.83789	2.75044	2.71686
ADAM5	1.93916	2.01397	1.92648	2.11985	2.21423	1.980705	1.986695	1.830055	2.11421	2.012065	1.9274	2.190745	1.923565	2.06187	1.95809	2.070825	1.784805	2.04684	2.0005	1.985975	2.110425	2.09256	2.095135	2.031495	2.132755	2.18706	1.90509	1.939795	1.776595	2.116185
ADAM6	3.8811	4.28185	3.92055	3.86601	3.78815	3.78284	3.71232	3.64606	4.33015	3.95942	3.59195	3.88149	3.91519	3.9708	3.73261	4.18688	3.70841	3.97213	3.89085	3.80441	3.7733	3.90946	3.64757	3.71745	3.69475	3.75527	3.56888	3.81955	3.7937	4.04372
ADAM7	2.968363333	2.71991	2.870213333	2.722536667	3.011446667	3.025383333	2.803996667	2.95359	3.05167	2.88673	2.765833333	3.025406667	2.91674	2.744583333	2.928996667	2.758466667	2.841493333	2.819733333	2.85747	2.97063	2.88111	2.913433333	2.95786	2.828903333	3.022853333	2.836213333	2.92518	2.79298	2.727396667	3.00522
ADAM8	8.007565	8.317065	8.120375	8.188815	7.934255	7.87172	8.03437	7.758365	8.123165	8.217265	8.13894	7.868745	8.22616	7.83097	7.88787	8.194	8.196025	8.297695	8.457775	8.064555	7.795705	8.136795	7.589145	8.04379	8.15356	8.305595	7.833205	7.964925	8.020445	8.194735
ADAM9	5.227523333	5.335856667	5.261806667	5.540496667	5.518236667	5.375666667	5.092116667	5.68993	5.49411	5.696986667	5.809996667	5.63837	5.546886667	5.481493333	5.43092	5.7535	5.43322	5.42803	5.83659	5.87123	5.331216667	5.62149	5.078796667	5.3601	5.598013333	5.75673	5.165673333	5.63702	5.64301	5.449006667
ADAMDEC1	3.37766	2.89963	3.32461	2.56685	3.17133	4.5454	3.40185	3.29591	4.22423	4.03559	4.45578	4.09297	3.2059	3.88849	3.57012	3.39226	3.2253	2.74611	3.46153	3.21357	2.96281	3.44974	3.58426	3.88429	2.99497	3.49951	3.49225	3.94624	3.87472	2.94101
ADAMTS1	4.717045	3.82819	4.963585	3.814505	4.834075	5.20104	4.024375	4.36486	4.11246	4.594625	3.78446	3.863065	4.01991	4.558015	5.02788	4.5454	4.336595	4.466235	4.25123	4.765335	4.568855	4.126315	4.27712	3.85289	4.557525	4.126925	4.532845	3.95429	4.59006	4.114785
ADAMTS10	4.761935	4.869105	4.539705	4.784935	4.8329	4.748565	4.687065	4.596675	4.78423	4.728285	4.62435	4.62564	4.778795	4.68172	4.727925	4.74259	4.683895	4.725795	4.705625	4.851815	4.69209	4.785615	4.686895	4.542195	4.91693	4.635115	4.78887	4.4879	4.895625	5.03229
ADAMTS12	3.838815	3.86833	3.45279	3.693335	3.75645	3.82949	3.823115	3.68621	3.674535	3.621595	3.76899	3.76097	4.03942	3.82259	3.72718	4.10249	3.53198	3.667815	3.674575	3.754005	3.779485	3.624405	3.61815	3.707555	3.864855	3.627755	3.56975	3.5782	3.66483	3.91703
ADAMTS13	5.410525	5.33843	4.9773	5.22711	5.209265	5.395815	5.192875	5.305495	5.228795	5.08348	5.46003	4.9677	5.28213	5.095955	5.11395	5.27189	5.35382	5.25586	5.09254	5.38054	5.076625	5.46115	5.11184	5.147575	5.336315	5.212445	5.287875	5.113635	5.041725	5.334155
ADAMTS14	4.20061	4.61119	4.00525	4.32934	4.14447	3.86891	3.8746	3.97788	4.43013	3.81763	3.92892	3.73542	4.22825	3.80449	4.07788	4.18792	3.99693	4.15736	4.32087	4.10344	4.02754	4.14766	3.66966	3.9432	4.26931	4.21638	4.32934	4.0832	4.16677	4.00941
ADAMTS15	4.01451	3.904645	3.922825	3.815945	4.156285	3.887595	3.792995	3.82941	3.767505	4.194635	3.8981	3.751715	3.95763	3.915265	4.073745	3.93806	3.861555	3.793045	4.05574	3.865435	3.81565	3.82535	3.64303	3.821205	3.849845	4.019515	3.90198	4.069025	3.817395	3.993655
ADAMTS16	4.81155	4.94815	4.49085	4.97667	4.95016	4.94169	4.98273	5.23639	5.10137	4.76277	4.92703	4.69129	5.17515	4.92672	5.21708	4.85454	4.85238	4.9678	4.70372	4.81458	4.83611	4.64888	4.67505	4.64316	4.75068	4.79378	4.41158	4.94988	4.60999	5.05239
ADAMTS17	4.739283333	4.887893333	4.083736667	4.657	4.601913333	5.11081	5.168666667	4.56699	4.286393333	4.799816667	5.210943333	4.735493333	4.92469	5.174846667	4.27591	5.111083333	5.10947	4.47167	4.76299	4.04285	5.017116667	4.920773333	4.640733333	4.66808	4.7412	4.703203333	4.746156667	4.62303	4.804913333	5.254253333
ADAMTS18	2.846215	3.075285	2.79327	2.76003	2.9142	2.83227	2.729275	2.89778	3.14537	2.93346	2.846565	2.790005	2.946115	2.755415	2.87581	2.847195	2.77757	2.838345	2.89333	3.11012	2.800025	2.70361	2.8263	2.859695	2.856945	2.957785	2.958525	2.87986	2.72005	2.920065
ADAMTS19	2.933565	2.5049	2.485815	2.49022	2.67891	2.222545	2.848455	2.4054	2.63118	2.50532	2.61597	2.46347	2.60826	2.53351	2.539995	2.499955	2.30979	2.314715	2.59044	2.499605	2.33657	2.56392	2.45016	2.30351	2.488685	2.36158	2.53431	2.37094	2.560805	2.529885
ADAMTS2	3.64424	3.82039	3.66483	3.577726667	3.61905	3.413773333	3.522916667	3.712523333	3.754896667	3.510343333	3.75227	3.722426667	3.558953333	3.54326	3.613883333	3.445766667	3.703233333	3.677783333	3.51352	3.62861	3.50886	3.596066667	3.38147	3.361053333	3.487506667	3.639123333	3.510366667	3.631973333	3.3681	3.794536667
ADAMTS20	2.41368	2.34219	2.430505	2.331765	2.53211	2.40872	2.20594	2.286605	2.678975	2.564065	2.58293	2.520635	2.57169	2.352785	2.40355	2.27571	2.40446	2.37592	2.40879	2.423455	2.26619	2.29266	2.477675	2.22505	2.56493	2.421155	2.223325	2.72833	2.25403	2.454595
ADAMTS3	2.07429	2.84626	2.81989	2.55609	2.50714	2.41001	2.55869	2.54235	2.88026	2.97498	2.81715	2.77303	2.68913	2.66955	2.95229	2.91501	2.81477	2.5699	2.79146	2.22373	2.86069	2.88377	2.77705	2.97182	2.60334	2.67394	2.95493	2.62999	2.47812	2.92046
ADAMTS4	4.03218	3.49788	3.75632	3.5589	3.83178	3.53582	3.79661	3.57351	3.85637	3.56043	3.75043	3.50864	3.80902	3.69211	4.06485	3.86431	4.0136	3.49604	3.80284	3.83345	3.9816	3.6303	3.69999	3.74891	3.80606	3.95195	3.64968	3.95427	3.62631	3.66667
ADAMTS5	4.7585225	4.7554475	4.450885	4.604035	4.949555	4.71373	4.39505	4.63515	4.2207175	4.7197325	4.630035	4.3589625	4.77552	4.91289	5.001925	4.4713225	5.110295	4.12185	5.1980725	4.0813075	4.3613475	4.3996675	3.9513875	4.64919	4.46036	4.32709	4.28885	5.280025	4.82333	4.7888675
ADAMTS6	3.248783333	2.95359	3.33231	3.262546667	3.102736667	3.270623333	3.226176667	2.861426667	2.870826667	2.988663333	3.087253333	3.15388	2.86368	3.14789	3.018123333	3.21259	3.088953333	2.754096667	3.15517	2.85241	3.58527	3.167036667	3.278986667	3.065366667	3.076333333	2.95701	3.390983333	3.45032	3.170346667	2.63161
ADAMTS7	4.443776667	4.492573333	4.30423	4.163726667	4.534136667	4.427523333	4.421943333	4.19931	4.51504	4.304786667	4.222853333	4.313436667	4.447963333	4.388146667	4.302473333	4.589783333	4.36748	4.41304	4.50372	4.582396667	4.290293333	4.304003333	4.12406	4.260966667	4.346806667	4.495146667	4.208186667	4.19849	4.38988	4.454693333
ADAMTS8	4.649366667	4.52274	4.17413	4.116933333	4.38586	4.278673333	4.188006667	4.275613333	4.33682	4.269326667	4.283696667	3.992423333	4.283446667	4.205926667	4.10678	4.497576667	4.184996667	4.203986667	4.333386667	4.2403	4.435093333	4.31436	4.204033333	4.466696667	4.225383333	4.229673333	4.304463333	4.324076667	4.318106667	4.54783
ADAMTS9	3.3954325	3.4551875	3.505655	3.4290275	3.39342	3.3804075	3.441195	3.31486	3.499985	3.4013025	3.337735	3.4194475	3.407895	3.35708	3.4565575	3.4679475	3.4552875	3.4535925	3.5343725	3.345	3.4942425	3.437625	3.3424925	3.312385	3.38632	3.477225	3.3533925	3.4469775	3.3266975	3.61513
ADAMTS9-AS2	3.121602	3.081806	2.96308	2.987632	3.125388	3.007248	2.910232	3.123098	3.304812	2.927398	3.182486	3.00057	2.915888	2.966708	2.976722	2.968488	3.01917	2.808912	3.050604	3.01264	2.993282	3.020458	3.035568	3.019162	3.017352	2.945862	2.987306	3.04847	3.00636	3.05356
ADAMTSL1	3.065295	3.093496667	2.908706667	3.035346667	2.985688333	3.028735	3.01641	2.949965	3.13345	3.118683333	3.004443333	2.855593333	2.997893333	3.000046667	2.99411	2.997653333	2.951973333	2.929895	3.000556667	3.037656667	3.00822	2.963893333	2.809498333	2.836548333	2.931456667	3.031973333	2.922341667	3.044015	3.086943333	3.137316667
ADAMTSL2	4.48673	4.35323	3.90527	4.08463	4.4786	4.12486	4.31054	4.52503	4.72336	4.3605	4.21011	4.37569	4.18338	4.311	4.26408	4.19753	4.09506	4.38483	4.31407	4.28427	3.95601	4.14518	3.91953	4.78099	4.23762	4.37799	4.36534	4.05219	4.0453	4.56564
ADAMTSL3	3.297495	3.1406	3.192255	3.321755	3.506375	3.224505	3.19777	3.313815	3.645825	3.16759	3.24806	3.546865	3.40371	3.254205	3.222555	3.21261	3.11148	3.436535	3.269675	3.469905	3.32903	3.3185	3.283425	3.20359	3.195655	3.27431	3.45201	3.19335	3.44881	3.389885
ADAMTSL4	7.35002	7.263125	7.199955	7.74121	6.476415	6.85896	7.305875	7.24175	7.468585	7.013215	7.619085	7.38773	7.61481	7.316375	6.97499	7.15041	7.208905	7.86676	7.88944	7.368605	6.89008	6.342665	6.52543	7.232145	7.367685	7.530305	7.41924	7.07773	7.672385	7.07913
ADAMTSL5	5.30414	5.1615	4.99773	5.12812	5.05221	5.28013	5.18215	5.12028	5.59545	5.0932	5.10307	5.29197	5.2417	5.07421	5.13158	5.14711	5.17131	5.2912	5.22138	5.26859	5.27613	5.16272	5.108	4.98175	5.14336	5.10752	5.21746	5.73243	5.17157	5.40226
ADAP1	7.08238	7.31081	7.345275	7.38099	7.1499	7.483785	7.06953	7.26461	7.34542	7.09785	7.432955	7.142205	7.18428	6.942575	7.614055	7.114205	7.069125	7.32705	7.361485	7.654505	6.816005	6.87515	7.19545	7.316995	7.674835	7.321485	7.27582	7.24733	7.320095	7.661015
ADAP2	6.946635	6.58313	7.287135	7.15191	6.97271	7.215755	7.04218	7.055655	7.324005	7.049855	7.241305	7.27712	7.138335	7.43671	7.505225	6.956375	7.05897	7.30329	7.398645	7.649215	7.07405	6.992975	7.10529	7.371085	7.443685	7.29472	6.970375	7.50593	7.267095	7.44949
ADAR	12.5367	12.6168	12.5346	12.753	12.5666	12.4758	12.5413	12.5659	12.6193	12.6466	12.5899	12.5094	12.7113	12.6972	12.4291	12.6135	12.5952	12.792	12.7732	12.5463	12.5285	12.3939	12.5505	12.5947	12.5631	12.6562	12.6487	12.6621	12.5658	12.5592
ADARB1	4.900082	4.906984	4.45182	4.776796	4.860282	5.038634	4.973486	4.768704	4.994344	4.604678	4.76616	4.793246	4.732616	4.759026	5.017968	4.725956	4.764362	4.662302	4.773432	4.89283	4.747638	4.897664	4.657466	4.484524	4.8191	4.811646	4.757056	4.80829	4.857192	5.150868
ADARB2	3.772845	4.19689	3.661695	4.05983	4.294335	3.69667	3.68047	3.778425	3.8322	3.581925	4.176725	4.14928	3.54725	3.99161	3.61497	3.82622	3.66127	4.22396	3.961505	3.877605	3.61203	3.822015	4.23006	3.81765	3.725075	3.742695	4.04218	3.578035	3.67436	3.929375
ADARB2-AS1	4.71804	4.73965	4.20545	4.5178	4.95599	4.43441	4.59022	4.42022	4.7306	4.5995	4.76224	4.40295	4.70628	4.60633	4.70162	4.75239	4.65192	4.71736	4.61928	4.83474	4.75688	4.51294	4.85055	4.61338	4.66886	4.83148	4.29145	4.36279	4.55721	4.72579
ADAT1	8.6003	8.54952	8.79449	8.73217	8.9283	8.82804	8.70065	8.75566	8.62341	8.59269	8.75987	8.65029	8.51694	8.92966	8.64398	8.89602	8.84118	8.58801	8.26982	8.50991	8.62583	8.61206	8.69175	8.74136	8.96897	8.50329	8.51235	8.58463	8.59409	8.31536
ADAT2	5.940165	5.770095	6.424855	6.13338	6.114145	6.269565	6.53508	5.769835	5.752575	5.75001	6.0261	5.842245	6.098355	6.10421	5.976415	5.950515	5.96628	6.3487	5.736435	5.912505	6.26236	5.942295	6.1443	6.005255	6.15055	5.767485	6.335845	6.162245	6.059435	5.829615
ADAT3	4.793763333	5.1746	5.01008	4.981116667	4.983606667	5.168246667	5.014636667	4.92765	5.280333333	5.073853333	5.110213333	4.783186667	5.138743333	5.01795	4.86836	4.90929	4.873936667	4.739223333	4.921396667	5.175743333	5.057253333	4.828546667	5.145613333	4.979413333	5.05941	5.041703333	4.968826667	5.039423333	4.930983333	5.11362
ADCK1	6.4374	6.47165	6.90837	6.42737	6.66685	6.56326	7.29623	6.50459	6.54948	6.42503	6.37538	6.49303	6.23633	6.51952	6.86248	6.42469	6.43489	6.5559	6.71032	6.45257	6.71195	7.28034	6.65933	6.37769	7.08909	6.35194	6.70415	7.35967	6.54959	6.69478
ADCK2	6.33041	6.086025	6.383865	6.0587725	6.4526725	6.22037	6.436925	6.2855075	6.216185	6.1645275	6.085955	6.1891675	6.0852575	6.2873325	6.5022725	6.363245	6.4387875	6.256225	6.1311125	6.38051	6.1912625	6.4426625	6.5822325	6.51408	6.6915875	6.4159025	6.7244	6.3603025	6.1884625	6.346835
ADCK3	8.012545	8.41803	8.05039	7.863285	8.229765	8.13367	8.269595	7.99342	8.043865	8.215705	8.216905	8.03252	8.107205	8.10095	8.10607	8.33611	7.9682	7.920185	8.179735	8.013635	8.21212	8.153045	7.95841	8.017665	7.998505	8.056735	8.19366	8.235625	8.06264	8.38416
ADCK4	5.44429	5.40393	5.590105	5.439555	5.400425	5.465365	5.773355	5.41694	5.521025	5.51408	5.43858	5.35981	5.484535	5.344315	5.35506	5.4027	5.67169	5.564235	5.51979	5.634425	5.494455	5.46269	5.41123	5.45731	5.561335	5.632345	5.33728	5.353675	5.43979	5.581275
ADCK5	4.5929	4.53443	5.04671	4.86081	4.8408	4.57882	4.80288	4.45701	4.69826	4.89536	4.75096	4.30035	4.81415	4.89591	5.10527	4.73553	4.90368	4.77769	4.58687	4.52312	5.0019	4.8739	4.47914	4.51154	4.7161	4.92717	4.41019	4.76262	4.75291	4.86132
ADCY1	3.511128	3.97133	3.678856	3.59542	3.760368	3.617722	3.641464	3.806806	3.743164	3.567434	3.672996	3.637772	3.754032	3.716036	3.695736	3.604886	3.5958	3.716798	3.766542	3.520208	3.646712	3.682878	3.555412	3.702208	3.647462	3.81719	3.546812	3.53661	3.551446	3.8151
ADCY10	2.528335	2.779275	2.477035	2.794585	2.603765	2.57371	2.325055	2.72253	3.02204	2.931555	2.660995	3.23991	2.965115	2.73064	2.68504	2.58512	2.62347	3.098955	2.821795	2.811135	2.37501	2.46412	2.376425	2.73534	3.02188	2.81382	2.73406	2.60205	2.821285	2.8434
ADCY10P1	6.00895	6.209145	6.007865	6.396475	5.72959	5.45749	5.837745	6.17156	6.360265	6.257235	5.843585	5.83828	6.142725	5.867405	5.806545	5.930195	6.29354	5.995995	6.413365	6.06857	5.895595	5.70363	5.72432	6.2702	5.958415	6.157785	6.31785	5.967205	5.991795	6.161715
ADCY2	3.635693333	3.792126667	3.351243333	3.236143333	3.727843333	3.662183333	3.481236667	3.505143333	3.762746667	3.71525	3.610473333	3.45608	3.6441	3.737323333	3.684383333	3.597076667	3.57361	3.675276667	3.599016667	3.50739	3.54703	3.5327	3.544316667	3.631666667	3.560673333	3.651263333	3.480406667	3.553393333	3.614976667	3.759953333
ADCY3	6.962315	7.51531	7.46951	7.337315	7.63748	7.43528	7.075045	7.47819	7.30703	7.39728	7.04734	6.901785	7.53884	7.60387	7.326955	7.480255	7.379425	7.080045	7.846865	7.37908	7.25228	7.343915	7.67047	7.42382	7.361475	7.386545	7.552125	7.635815	7.61101	7.53677
ADCY4	7.02962	7.56133	7.41568	7.56699	6.91604	6.7138	7.2996	7.19469	7.36359	7.27056	7.31686	7.03971	7.2707	6.84421	7.23588	7.04123	7.45459	7.52087	7.9289	7.16911	6.79693	7.11347	6.90507	7.18254	7.68733	7.6716	7.02791	7.21647	6.93382	7.51984
ADCY5	3.90054	3.83634	3.74093	3.76356	3.923585	3.75026	4.11125	3.640545	3.893145	4.062835	3.75166	3.854205	3.89418	3.869875	3.791375	3.988535	3.91661	3.784765	3.893745	3.72069	3.8472	3.79467	4.0049	3.917225	3.925315	3.900675	3.840025	3.8454	3.732845	3.893735
ADCY6	2.40999	3.08557	3.05402	2.51572	3.23414	2.97952	2.73059	2.68745	3.42927	2.65668	2.60822	2.58835	2.90824	2.80086	3.21795	3.38195	3.18376	2.86042	3.18797	3.3806	3.51156	3.21626	3.04202	2.66402	2.91701	3.52963	2.81749	3.71072	2.75757	3.66211
ADCY7	8.53289	8.143445	8.347935	8.37756	8.287825	8.24718	8.430365	8.22431	8.17157	8.21338	8.301905	8.3029	8.216425	8.21122	8.388125	8.27178	8.40173	8.22744	8.285945	8.39036	8.365985	8.413345	8.185035	8.509705	8.421445	8.18385	8.341115	8.278595	8.23481	8.44704
ADCY8	4.0867	3.8816	3.82424	3.67875	3.77609	3.68479	3.77098	4.08509	3.85489	3.9352	3.91152	3.34376	4.04571	3.99579	4.04024	4.30267	3.79141	4.07287	4.08791	4.12409	3.78309	3.9717	3.80564	4.02081	3.95321	4.05524	3.93852	3.63865	3.84046	4.20542
ADCY9	5.657696667	5.467623333	5.188623333	5.447673333	5.19898	5.66917	5.447756667	5.608926667	5.729306667	5.45198	5.322073333	5.53763	5.311013333	5.385783333	5.850433333	5.328426667	5.608186667	5.30796	5.322283333	5.690223333	5.160986667	5.78317	5.902156667	5.693876667	5.610193333	5.348563333	5.373766667	5.291646667	5.461483333	5.674533333
ADCYAP1	2.50231	2.21881	2.27112	2.28272	2.213955	2.235455	2.29628	2.320255	2.46031	2.41579	2.333725	2.139735	2.26089	2.26691	2.316365	2.32607	2.207385	2.39966	2.32613	2.338375	2.18042	2.499515	2.24059	2.31374	2.23255	2.3707	2.338235	2.25204	2.24136	2.57136
ADCYAP1R1	3.09992	3.20965	2.82159	2.876935	3.12048	3.080055	3.18267	2.909695	3.369235	2.827035	3.22705	3.18304	3.18599	3.05524	3.018415	3.033675	3.011225	3.159395	2.905335	3.207365	3.210155	3.076505	2.980015	3.14589	3.093675	2.98563	3.20909	3.08579	3.3031	3.245205
ADD1	8.0919775	8.1361725	8.23575	8.1243525	8.1631	8.2045975	8.2880975	8.1247625	8.14614	8.15934	8.28281	8.0975875	8.080375	8.0949625	8.1858875	8.0836625	8.18603	8.28126	8.027415	8.2238175	8.1967625	8.0502325	8.437375	8.0830775	8.2440775	8.320115	8.0290025	8.084725	8.1143675	8.1575025
ADD2	5.007751667	4.698323333	4.704396667	4.841461667	4.79041	4.853036667	5.020528333	4.61197	4.868113333	4.744393333	4.84218	4.758896667	4.761846667	4.682508333	4.810591667	5.078665	4.692453333	5.03255	4.952293333	4.845816667	4.895523333	4.556535	4.74226	4.855506667	4.649535	5.040316667	4.986553333	4.828518333	4.728725	4.744885
ADD3	10.864425	10.799925	10.959775	10.838975	10.775425	10.822425	10.8516	10.82255	10.675875	10.863825	10.6871	10.903975	10.913425	10.955975	10.837975	10.841875	10.98815	10.804925	10.87845	10.65984	10.9598	10.97405	10.9391	10.84185	10.69501	10.80425	11.122925	10.7417325	10.76505	10.580215
ADD3-AS1	5.884333333	5.653506667	5.721693333	5.797333333	5.653306667	5.71519	5.70461	5.860683333	5.71798	5.928963333	5.854256667	5.802916667	5.586563333	5.732133333	5.643266667	5.898746667	6.17628	5.823273333	5.830996667	5.574246667	5.520183333	5.934236667	6.15007	5.88007	5.588076667	5.63789	5.964566667	5.75384	5.664843333	5.989106667
ADGB	2.1263	2.31519	2.1544	2.3009	2.40447	2.19679	2.10943	2.399	2.24098	2.25067	2.23701	1.95186	2.21059	2.36885	2.37814	2.13831	2.1624	2.37301	2.25871	2.2127	2.18539	2.16501	2.16246	2.12577	2.31085	2.46462	2.00548	2.25469	2.22439	2.03874
ADH1A	2.65091	2.85749	2.77747	2.64704	2.73462	2.57749	2.81109	2.47833	2.66846	2.88811	2.86327	2.48365	2.49491	2.85558	2.57832	2.37986	2.65824	2.51507	2.61599	2.69566	2.63439	2.57944	2.52849	2.53549	2.35025	2.61835	2.62795	2.70881	2.70306	2.56085
ADH1B	2.4902925	2.6546725	2.573505	2.49313	2.5280525	2.4945775	2.5382825	2.559955	2.7628375	2.6693475	2.565495	2.657835	2.628985	2.72269	2.629945	2.63078	2.521415	2.6287025	2.474705	2.52929	2.544455	2.4211075	2.6749075	2.529475	2.47088	2.6106075	2.4492125	2.592895	2.5069925	2.6530625
ADH1C	3.38548	3.17112	3.21275	3.26328	3.1838	3.03835	3.14449	3.50908	3.30551	2.98431	3.14481	3.07276	3.15715	3.1455	3.13746	3.21646	3.13769	3.25233	3.17391	3.51397	3.16215	3.63075	3.26305	3.22103	3.25088	3.2817	3.25793	3.17282	3.25391	3.29963
ADH4	3.3441875	3.53408	3.4247975	3.30246	3.164045	3.30757	3.3705325	3.38446	3.3742075	3.340325	3.3283275	3.16532	3.3239875	3.4206825	3.3817775	3.428755	3.3211475	3.363715	3.28017	3.421395	3.4110975	3.4296875	3.4255825	3.3772125	3.1774375	3.35467	3.321475	3.348865	3.29934	3.24306
ADH5	8.66375	8.29455	8.507325	8.307675	8.794405	8.50645	8.5592	8.75011	8.390875	8.608975	8.415585	8.5928	8.38974	8.63787	8.69036	8.5519	8.51862	8.222335	8.276215	8.51078	8.71907	8.682105	8.86516	8.746925	8.54598	8.14761	8.653815	8.520105	8.362455	8.488215
ADH6	3.25644	3.306885	2.68301	2.8728	2.758345	3.06787	2.944465	2.74798	3.080845	2.93624	2.943295	3.222365	2.868555	3.13962	3.25642	3.044665	2.83894	2.86504	2.84605	3.051195	2.90857	3.023885	2.81323	2.924115	3.177385	2.927355	3.009635	2.6959	2.86981	3.18355
ADH7	1.98143	2.07484	2.05385	1.85401	2.29056	2.03958	2.39302	2.19091	2.33677	2.22462	2.09856	1.95664	2.15287	2.1445	2.06028	1.9965	2.02989	2.18483	2.01838	1.96929	2.11989	1.84877	2.1389	1.97778	2.09013	2.08174	1.95481	2.26755	2.34133	2.23621
ADHFE1	8.38111	8.80692	8.96734	8.08922	8.44607	8.66267	7.79079	8.47828	8.40464	7.99557	8.82724	8.49383	8.11335	8.183	8.86322	8.47304	8.39801	7.8847	8.30797	8.63484	8.82763	8.44359	8.32937	8.08096	8.92149	7.65413	8.06175	8.44414	8.74576	8.85005
ADI1	8.774566667	8.512336667	8.74626	8.93882	8.700353333	8.921343333	8.745233333	8.636566667	8.682223333	8.778703333	8.559053333	8.525473333	8.691013333	8.80163	8.7884	8.616566667	8.641893333	8.30496	9.03005	8.896586667	8.642756667	8.872293333	8.633713333	8.775776667	8.623376667	8.61688	8.673803333	9.051923333	8.708743333	9.043186667
ADIG	4.413615	4.56874	4.09587	4.177035	4.105865	3.98251	4.43027	3.99973	4.60335	4.332505	4.148605	4.129845	4.305395	4.089825	4.154995	4.28346	4.114395	4.22411	4.213665	4.274045	4.20062	4.32458	3.880525	4.027285	4.27494	4.2625	4.105535	4.085285	4.01079	4.34755
ADIPOQ	2.3746	2.32999	2.72293	2.00444	2.40841	2.578	2.36822	2.30694	2.45186	2.7616	2.38179	2.51368	2.47306	2.53241	2.63544	2.78436	2.43144	2.73379	2.41314	2.40366	2.2623	2.32358	2.46321	2.47241	2.3121	2.5428	2.43693	2.49131	2.74513	2.40306
ADIPOR1	11.9339	11.8614	12.2382	12.0652	11.3155	11.6741	12.3143	11.5445	11.5596	11.9007	12.0878	11.5771	11.911	11.5171	11.4398	12.1107	11.681	12.0523	11.9144	12.0063	12.3044	11.5691	11.8762	11.9765	11.5075	12.507	11.8089	11.7269	12.2661	11.8649
ADIPOR2	9.42385	9.70635	9.759	9.51579	9.68915	9.8487	9.65797	9.70722	9.73629	9.55011	9.42871	9.51079	9.49558	9.57078	9.64255	9.56463	9.60177	9.51522	9.61158	9.65821	9.49581	9.73089	9.64534	9.7837	9.79248	9.61205	9.61315	9.66752	9.43721	9.54897
ADIRF	4.32549	4.48034	4.09894	3.98367	4.28091	4.32554	3.84711	4.11809	4.16109	4.32114	4.13844	4.02006	4.45121	4.16358	4.11841	4.11257	4.04535	4.2919	4.20725	4.23164	4.27666	4.3039	4.24897	4.37585	4.47251	4.24756	4.19747	4.25644	4.21314	4.47017
ADIRF-AS1	4.89034	4.37193	3.85785	4.72104	4.54302	4.60174	3.44371	3.88986	3.93637	4.18264	4.55965	4.30385	4.39426	4.43672	4.43322	4.41496	4.46517	4.02833	3.87127	4.04306	4.82966	5.1853	4.66614	4.56807	4.67618	4.14141	4.46846	4.4262	4.31166	4.18572
ADK	7.10851	7.39926	7.436285	6.6845	7.28244	7.940415	6.976705	6.939115	6.912825	7.520095	6.90163	7.0738	7.122145	7.534745	7.197335	7.448055	7.29683	7.285765	6.71683	7.204635	6.89943	7.25107	7.647995	6.89318	7.339615	7.539685	7.46643	7.155945	7.175895	7.31083
ADM	9.28105	9.78756	8.95253	10.2995	8.75072	9.81332	9.32819	9.54571	10.1782	10.2651	9.74654	9.74532	10.4603	9.87152	9.12127	10.255	9.37607	10.3541	10.6219	9.80192	8.71048	9.3743	9.23881	8.97152	9.20555	10.2271	9.91081	9.82078	9.94764	9.41476
ADM2	6.19541	6.32947	5.61932	5.86378	5.75275	5.68145	5.7104	5.56377	5.93183	5.96223	5.96453	5.60591	5.92293	6.18065	5.70047	6.08394	5.88667	5.68869	5.99709	5.99935	5.83431	6.05677	5.96736	5.9101	5.8602	5.98056	5.75417	5.81076	5.89763	6.01479
ADM5	4.11194	4.53822	4.19691	4.39945	4.39303	4.10752	4.42405	4.2762	4.52818	4.10817	4.34113	4.24543	4.34242	4.12396	4.16127	4.257	4.05869	4.58458	4.18314	4.73595	4.31954	4.30074	4.27181	4.21079	4.29164	4.04227	4.16222	4.03938	4.39473	4.60061
ADNP	10.5698	10.4316	10.443795	10.5547	10.68785	10.64835	10.46613	10.5808	10.475205	10.6194	10.42438	10.48558	10.4816	10.67865	10.5248	10.5276	10.63125	10.3986	10.4065	10.431095	10.509	10.63675	10.56215	10.6457	10.410645	10.50985	10.6724	10.5776	10.45487	10.490615
ADNP2	8.36896	8.250395	8.19805	8.285045	8.354545	8.30636	8.54257	8.415015	8.134705	8.414775	8.334085	8.17176	8.212785	8.367535	8.33683	8.294365	8.23257	8.221415	8.009345	8.218345	8.31691	8.422015	8.53186	8.35055	8.21514	8.172815	8.407215	8.36126	8.134025	8.23034
ADO	9.09292	9.101755	9.28729	9.087185	9.450935	9.464735	9.29097	9.17524	9.253435	9.275285	9.21968	9.103225	9.20963	9.46472	9.484855	9.062025	9.309955	8.865235	9.033135	9.40176	9.10247	9.34697	9.283645	9.332245	9.13974	9.13056	9.15729	9.32364	9.199545	9.4086
ADORA1	5.043845	5.18891	5.120745	4.951065	5.536445	4.982525	5.005165	5.21247	5.248445	5.131645	4.992085	5.116255	4.78529	4.987715	5.370175	5.180705	4.983305	5.05154	5.137875	4.910875	4.814775	4.953445	4.91343	4.65479	5.135505	4.852025	4.71499	5.099895	4.97186	4.923905
ADORA2A	9.03672	9.35695	9.1112	9.31371	9.46033	9.45217	9.51213	9.40191	9.3578	9.22062	9.22136	8.96483	9.56308	9.37508	9.34237	9.19742	9.50909	9.22857	9.56341	9.04037	9.50205	9.16762	9.35453	9.17482	9.35257	9.54149	9.60025	9.70647	9.00351	9.5632
ADORA2A-AS1	3.72013	3.507755	3.681995	3.53532	3.60753	3.71766	3.557355	3.35123	3.62482	3.496675	3.548855	3.39395	3.376375	3.58093	3.494155	3.465985	3.664215	3.424665	3.50574	3.41014	3.422965	3.76274	3.396765	3.454915	3.533105	3.64557	3.52486	3.57153	3.619685	3.79168
ADORA2B	5.68476	5.57306	6.19548	5.65028	5.86797	6.64974	6.09296	5.6041	6.63365	5.93146	6.01869	6.72681	6.37349	5.45471	5.94227	6.21955	6.05999	6.13445	5.74088	5.79531	5.22158	6.03732	5.4664	6.71067	6.38209	6.05471	5.82803	6.1187	6.15674	5.5114
ADORA3	6.19951	5.90101	7.0542	5.489445	5.900625	6.032345	6.084305	6.05361	5.82004	5.489615	5.69356	6.89484	5.170965	5.853865	6.22379	6.46248	6.389955	5.83409	6.698245	6.073965	5.306725	6.44729	5.89975	6.075875	6.346875	5.66243	5.60967	5.83672	5.732385	5.77674
ADPGK	9.358565	9.43883	9.3642	9.48573	9.35413	9.251915	9.28534	9.4738	9.492155	9.35776	9.32941	9.46206	9.362725	9.34419	9.30549	9.174785	9.44091	9.399605	9.460125	9.291925	9.379785	9.44044	9.339435	9.396295	9.319915	9.46913	9.20003	9.605775	9.389035	9.515785
ADPRH	4.94299	5.185263333	5.39785	5.040563333	5.489996667	5.596483333	5.092676667	5.49109	5.46407	5.282526667	5.025583333	5.363433333	5.19887	5.18411	5.534816667	5.353813333	5.268586667	5.07893	5.381453333	5.47051	5.208846667	5.329083333	5.109856667	5.482286667	5.53382	5.147806667	5.146096667	5.487686667	5.440366667	5.141676667
ADPRHL1	3.920355	3.72084	3.725095	3.81413	4.26287	3.816975	3.979845	3.764835	3.782685	3.67482	4.04789	4.016445	3.985075	3.83793	4.10799	4.028925	3.607945	3.779255	3.720595	3.985835	3.609235	3.989	3.858265	3.927885	3.89933	3.97831	3.946875	3.809405	3.780545	4.25708
ADPRHL2	9.55609	9.86256	9.73452	9.65556	10.0213	9.82586	9.78484	9.79202	9.84625	9.654	9.70902	9.50238	9.68912	9.82831	9.90332	9.69133	9.64393	9.75055	9.66686	9.76706	9.59552	9.70913	9.78738	9.76101	10.0246	9.61387	9.94963	9.59545	9.64627	10.0496
ADPRM	8.200145	8.116435	7.68641	7.987435	8.30663	8.268125	8.055075	8.166075	7.85144	8.226005	7.956745	8.181295	8.0183	8.321295	8.0179	7.98	7.867865	7.95876	7.966925	7.634105	8.44176	8.31562	8.043845	7.851295	7.51572	7.64856	8.565065	8.18293	7.946825	7.977045
ADRA1A	3.0303425	3.335925	3.017925	3.0843425	3.4162625	3.0510575	3.1961525	3.24579	3.336375	3.2882475	3.3633725	3.2389575	3.17213	3.0143125	3.3041	3.138535	2.996895	3.2279075	3.192255	3.196655	3.2708225	3.3357825	3.33027	3.0693125	3.14247	3.257255	3.1297725	3.2185025	3.0932475	3.38334
ADRA1B	4.7568	4.66679	4.48197	4.48019	4.51616	4.35543	4.57242	4.38313	4.48142	4.70092	4.55965	4.44213	4.43571	4.57253	4.40709	4.75444	4.78829	4.45792	4.50128	4.88634	4.50017	4.71874	4.49753	4.52711	4.69733	4.64488	4.68283	4.32505	4.46834	4.62183
ADRA1D	3.326795	3.50441	3.087455	3.196925	3.201435	3.12103	3.331845	3.127795	3.559325	3.38121	3.39408	3.348615	3.23357	3.347845	3.17827	3.185475	3.265255	3.436085	3.305555	3.183245	3.34607	3.351515	3.19906	3.1799	3.201595	3.2645	3.191665	3.28636	3.56932	3.356285
ADRA2A	4.38391	4.79624	4.70525	4.98295	5.51783	5.50835	5.17105	4.91791	4.03911	4.3735	4.70182	3.97944	5.97696	4.37697	3.80236	6.16709	5.39272	5.07298	5.6798	5.7976	4.65046	4.78517	4.23335	4.79083	3.68459	4.40588	4.98691	5.84487	5.15368	5.04288
ADRA2B	5.10784	5.3806	5.03458	5.13861	5.26553	5.33577	5.32993	5.27564	5.49946	5.00192	5.27289	5.1122	4.93278	5.2288	5.12325	5.0061	5.02413	4.93577	5.06168	5.26513	5.19578	4.86856	4.99576	4.99357	4.75254	5.31908	5.10251	5.44028	5.09636	5.15902
ADRA2C	4.8793	5.41347	5.02851	4.7604	5.16926	4.92552	5.11567	4.98227	5.35647	4.81772	5.02576	4.5504	4.88345	4.92326	4.86166	4.92278	4.79013	5.06882	5.36378	4.7387	5.18384	5.01623	4.6727	4.86849	4.70827	4.68207	4.76037	4.60531	4.92776	5.19385
ADRB1	3.71475	3.468923333	3.74464	3.2405	3.789616667	4.629463333	3.612046667	3.609913333	4.051143333	3.670166667	3.705563333	3.313786667	3.366953333	4.006293333	3.539813333	3.584823333	4.16538	3.164803333	3.807876667	4.570783333	3.990596667	3.597063333	3.790883333	3.65166	4.012916667	3.688666667	3.636906667	3.999833333	3.713516667	3.900906667
ADRB2	9.97865	9.8688	10.2492	9.72157	9.9591	10.1734	9.78033	9.82626	10.141	9.65975	10.025	9.18918	9.48175	9.74786	10.2287	9.56367	10.2748	9.19798	9.86753	10.3299	9.64018	9.6875	10.4003	10.297	10.3048	9.84329	9.26548	9.67227	9.88214	9.9622
ADRB3	3.546365	3.874165	3.828375	3.793435	3.645155	3.73375	3.64546	3.81645	4.044145	3.866315	3.72644	3.96682	3.84817	3.67225	3.914035	3.90937	3.81466	3.65687	3.66188	3.678365	3.553365	3.70894	3.893075	3.88011	3.71787	3.98636	3.771035	3.95505	4.05365	4.00309
ADRBK1	6.003643333	6.2726	6.04492	6.258336667	6.214426667	6.151426667	6.212366667	6.10129	6.27264	6.100496667	6.22147	6.056816667	5.925676667	5.898366667	6.051416667	6.182243333	6.036753333	6.22662	6.16039	6.108803333	6.085963333	6.048603333	6.02627	6.016463333	6.109753333	6.1037	5.980586667	6.141113333	6.081766667	6.332323333
ADRBK2	7.93541	7.87535	8.262846667	8.31779	8.131216667	8.354283333	8.007756667	8.124886667	8.37883	8.035773333	8.17822	8.3546	8.11631	8.182776667	8.239016667	8.002153333	8.11365	8.18575	8.40636	8.50095	7.94402	8.195783333	8.0496	8.24412	8.43521	8.17758	8.097296667	8.2855	8.198593333	8.232133333
ADRM1	8.17557	8.32074	8.21317	8.1611	8.49448	8.49512	8.40759	8.3647	8.54614	8.20078	8.22084	8.24428	8.1083	8.23785	8.43851	8.25403	8.25368	8.11324	8.20089	8.47602	8.0601	8.18065	8.57965	8.34847	8.61233	8.2619	8.23891	8.27266	8.25277	8.33846
ADSL	9.55059	9.43348	9.563765	9.342205	9.896085	9.845445	9.56624	9.73913	9.60562	9.546855	9.689435	9.63123	9.475695	9.76703	9.832735	9.559315	9.41306	9.34941	9.270935	9.43287	9.7488	9.746815	9.8543	9.558755	9.612905	9.35343	9.714805	9.458745	9.435865	9.53652
ADSS	9.15762	8.96042	8.89789	8.90876	8.95866	8.95468	8.84976	9.009685	8.87574	9.07615	9.07035	8.824235	8.965785	9.00706	8.90977	8.873745	8.983455	8.513615	8.80778	8.888785	8.959035	8.94087	8.92621	9.06613	8.94486	8.827615	8.97883	8.940835	8.84008	8.662405
ADSSL1	4.99165	5.00058	4.74465	4.642965	5.28387	4.816835	5.221395	5.14472	5.03585	4.681425	4.77279	4.704675	4.68298	5.212355	5.128395	5.15806	4.94907	5.08997	5.128725	5.070875	5.17421	5.117395	5.04062	4.86992	4.764355	4.82233	4.92735	4.76434	4.757995	4.88968
ADTRP	6.578025	6.830535	6.91311	7.12968	6.675075	7.003045	7.80017	7.630025	6.589885	7.371375	7.26314	7.08683	7.901175	7.84697	6.552125	7.118645	7.408635	8.45617	7.410125	6.50161	7.545565	7.490795	6.988555	6.853115	5.828505	6.550215	8.32499	7.554095	6.35084	7.426655
AEBP1	6.66267	6.76053	6.62949	6.62016	7.70109	6.61713	6.96974	6.75943	6.76996	7.2617	6.9802	7.01005	6.65053	7.20363	6.70896	6.85416	6.55157	6.78036	6.67944	6.78056	6.92796	6.71965	6.33126	6.40345	6.6727	6.47994	6.95151	6.88751	6.55974	6.93668
AEBP2	6.016505	5.764385	5.8389	5.930345	5.91549	5.95397	5.93128	6.00447	5.981445	6.04185	6.060145	6.136135	5.883395	6.234395	6.002805	5.922375	6.30189	5.70639	5.701585	6.15156	6.10419	6.2752	6.187175	6.373105	6.04716	5.76712	6.25831	5.885495	6.026585	5.885095
AEN	8.04971	8.19657	7.81045	7.77899	8.01632	8.25639	8.03204	8.23831	8.10225	7.91717	8.02016	7.95048	8.34349	8.01216	8.15257	7.83257	7.83257	7.73775	7.60255	7.72135	8.22091	8.14919	8.11226	8.02501	7.87723	7.88047	7.97312	7.90491	8.09372	7.64908
AES	9.59067	9.66806	9.90919	9.42561	10.0604	10.104	9.94045	9.82907	9.65058	9.53778	9.54426	9.69529	9.50468	9.83191	10.0274	9.62346	9.55615	9.59404	9.39174	9.72557	9.9212	9.62963	10.1566	9.72801	10.0443	9.48135	10.072	9.56643	9.63113	9.60658
AF001548.5	9.98086	9.19962	9.77762	9.31676	9.01623	9.08523	9.97629	9.83566	8.99586	10.0412	9.12407	9.93453	9.34002	10.372	8.98625	10.5481	9.93329	9.17108	9.19649	8.76913	8.91167	10.0419	10.1146	8.83318	8.98107	9.09045	9.06736	9.96858	10.5735	9.15882
AF007147	9.21173	9.47076	9.21924	9.53714	8.83303	8.74852	9.43861	8.97122	9.19396	9.21172	9.41864	9.40944	9.24521	9.04776	8.85152	9.025	9.5209	9.58958	9.55838	9.162	9.04561	8.95707	8.93804	9.11078	9.33823	9.56019	9.27503	9.0783	9.18486	9.182
AF067845.1	3.59861	3.11651	3.0581	3.15151	3.12721	3.0425	3.42011	3.14265	3.01674	3.18519	3.1493	3.11167	3.15852	3.09219	3.03696	2.97915	3.02756	2.96355	3.21195	3.25736	3.07579	2.91703	3.16209	2.8813	2.84973	3.16712	2.77117	2.9737	3.15087	2.74739
AF070581	3.61611	3.502065	3.01094	3.973175	4.118295	3.83894	3.17446	3.721225	3.497645	4.047635	3.391715	3.74676	3.804665	3.995465	3.56788	3.48135	4.14748	3.4912	3.37457	3.54846	3.48837	3.347565	3.29524	3.3161	3.902875	3.47952	3.713325	3.646255	4.190185	3.22577
AF075036	4.54093	4.453175	4.524245	4.373295	4.378205	4.45641	4.66456	4.42276	4.468785	4.684245	4.31463	5.08817	4.56427	4.48195	4.481845	4.61895	4.672745	4.586575	4.44448	4.51569	4.732165	4.557475	4.54698	4.365215	4.995785	4.60671	4.90552	4.712115	4.79721	4.583665
AF086102	4.32781	4.02494	3.80825	3.8531	3.55346	4.20954	4.06866	4.09483	3.79802	2.8945	3.51592	4.08899	3.61474	4.03351	3.61321	3.57236	3.58409	3.69539	3.93584	3.66607	3.91429	3.73389	3.90794	3.6043	3.50675	3.11023	3.504	3.24764	3.73537	3.51146
AF086125	2.08812	2.33741	2.46466	2.20375	2.57403	3.4127	2.47444	2.58393	2.40126	2.13115	2.41911	2.87925	2.33653	2.09375	2.31309	2.39639	2.14006	1.77377	2.27529	2.72658	2.16129	2.6747	2.2143	2.64307	2.14271	2.30833	2.41395	2.46466	2.16351	2.29251
AF086126	5.62208	5.34879	5.28008	4.97089	5.35496	5.47689	5.1372	5.27196	5.32019	5.5276	5.04515	5.65351	5.18588	5.37092	5.56229	5.24587	5.44689	5.07836	5.2239	5.65912	5.09677	5.28687	5.40459	5.43745	5.84325	5.3253	5.6962	5.41132	5.29703	5.27854
AF086154	2.88189	2.85194	2.72293	2.94653	3.12163	3.44731	2.90907	2.85507	2.95293	2.91572	2.97827	2.87923	3.0465	2.87413	2.80486	2.58733	2.97079	2.91287	2.91276	2.94766	2.66328	2.91296	2.99323	3.01568	2.69042	2.91513	2.97079	3.61851	2.61067	2.63241
AF086184	3.60034	4.60513	3.55505	3.15317	3.09114	4.34357	3.62913	3.75051	4.04208	3.32314	2.72165	4.22708	5.11035	3.19399	4.21828	4.03123	4.11002	3.04156	4.08683	4.25484	3.28214	2.98002	3.16324	4.27831	4.22514	3.79171	2.73251	3.25633	5.35226	4.25124
AF086219	3.54714	3.36012	3.28233	3.62747	3.57557	3.35146	3.76264	3.52159	3.90881	3.26248	3.332	3.37499	3.44558	3.43165	3.24705	3.55936	3.53868	3.48143	3.34906	3.46162	3.37644	3.40297	3.37596	3.51656	3.75947	3.73703	3.15465	3.61851	3.37529	3.76167
AF086288	4.57923	4.56247	4.65123	4.71924	4.38683	4.88407	4.93953	5.01364	4.56447	4.38892	4.37108	4.5434	5.02334	4.44767	4.17237	5.17791	4.27817	4.91587	4.659	4.3212	4.48053	4.69061	4.46833	4.44694	4.3918	4.97553	4.22768	4.85507	4.06295	4.90467
AF086294	2.58923	2.92337	2.56057	2.71404	2.64075	2.77938	2.84813	2.74346	2.76868	2.75757	2.78815	2.70988	2.78629	2.58685	2.78104	2.6753	2.59755	3.13173	2.87772	2.72202	2.65439	2.58802	2.3105	2.67857	2.79466	2.78726	2.64827	2.70478	2.63728	3.15706
AF090939	4.57571	4.62174	4.4371	4.85783	3.81492	4.18846	4.36641	4.21804	4.10991	4.59655	3.77012	4.89539	4.29546	4.56438	4.83423	4.16343	4.40015	5.08319	4.14501	3.78394	5.07428	4.80667	4.17439	4.35966	4.37136	4.55192	5.30391	4.52454	3.93717	4.01129
AF131215.3	3.07849	3.19731	3.26702	3.19637	3.24999	3.145	3.38321	3.29348	3.22275	3.15383	3.13997	2.95747	3.49559	3.5089	3.47115	3.19395	3.02337	3.40671	2.93179	3.3266	3.02408	3.09128	3.19101	2.8762	3.27155	3.20741	2.90895	2.87933	3.06586	3.0894
AF131215.4	3.1416	3.32719	2.64344	3.8718	2.55553	3.06981	3.24222	2.94103	3.38634	2.57015	3.07866	3.17386	3.20636	3.0339	2.81097	3.27951	3.17864	2.95226	2.68168	3.03288	3.0573	2.82192	3.63615	3.39064	2.90539	3.16846	2.61476	3.24311	3.07755	2.94775
AF131215.8	4.00174	3.54496	3.70869	3.1579	3.58883	4.84409	3.01048	4.28381	3.20899	3.19092	2.75603	4.08839	3.83921	3.36193	3.61057	4.35976	3.63539	4.31117	3.73522	3.31178	4.45826	4.28577	3.35919	3.62676	3.6196	3.66388	3.15966	3.60989	4.19227	3.94962
AF186192.1	3.60751	4.20787	3.87681	3.77306	4.30834	3.79082	3.9367	3.80459	4.04818	4.04138	3.90836	3.9072	3.95337	3.93817	4.11735	3.99219	3.90542	3.9396	3.83514	4.17461	3.93593	3.82405	3.71846	3.75757	3.95412	4.10907	3.65998	4.01368	3.91439	4.02674
AF198444	2.85507	2.46335	3.70308	2.64999	2.38099	2.53427	2.51478	2.56041	2.71025	2.06421	3.56612	2.12061	2.35023	2.58816	2.20594	2.42367	2.66469	2.94509	2.93258	2.91217	2.28723	2.26189	2.61772	2.52879	2.49453	2.68054	2.4651	2.99848	2.84253	2.77643
AF213884.2	4.44541	4.68174	4.21807	4.52898	4.94526	4.38478	4.48626	4.17167	4.63931	4.3804	4.54385	4.77484	4.63403	4.62019	4.48626	4.83084	4.64862	4.55239	4.8957	4.47241	4.66164	4.61067	4.34435	4.47106	4.71338	4.87585	4.67506	4.39646	4.54265	5.03168
AF279780	3.05663	3.38663	2.95646	2.82771	3.41285	3.17956	2.91911	3.15933	3.21544	2.89456	3.23827	2.99851	2.67464	3.13039	3.03185	2.8437	2.74236	3.14137	2.95376	2.98724	3.12487	3.13317	3.312	3.01411	3.04441	3.15531	3.12934	3.39534	2.97192	3.23781
AF289551	6.4172	6.70953	6.92708	6.0181	6.3433	6.49577	6.239	6.60027	6.31233	5.83953	5.89593	5.95163	5.8809	6.04733	6.85803	6.01021	6.31176	6.05632	5.8575	6.44993	6.57532	6.239	6.82317	6.39301	6.70483	6.3424	5.74733	6.06984	6.34228	6.36938
AF520793	8.76948	9.18016	8.7098	9.30915	8.22574	8.3228	8.91355	8.24737	8.43392	8.99318	8.85532	8.57343	9.23869	8.6438	8.59253	8.74235	9.09266	8.99365	8.90106	8.85156	8.45942	8.84208	8.30542	8.58547	8.92816	9.38584	8.97381	8.68311	8.96986	8.71407
AFAP1	4.14266	4.87001	4.47237	5.13759	4.68486	4.67667	5.17178	4.66483	4.1735	4.67698	3.61731	4.31038	5.86189	4.76964	4.45054	5.03425	5.41538	5.0491	5.71432	4.89193	4.4098	4.71878	5.18842	4.91887	5.18998	5.34017	5.80883	5.42759	4.47211	5.74919
AFAP1-AS1	4.367415	4.393685	4.553725	4.376615	4.27548	4.651265	4.43031	4.32234	4.80113	4.488195	4.86287	4.396995	4.396255	4.273405	4.44242	4.76775	4.348335	4.740985	4.653475	4.53648	4.585055	4.92674	4.251765	4.645	4.481005	4.59363	4.79337	4.60144	4.12362	4.565335
AFAP1L1	3.662105	3.59612	3.471925	3.48998	3.70891	3.475985	3.594615	3.374075	3.67945	3.4583	3.649445	3.545315	3.687225	3.604605	3.50798	3.62156	3.550685	3.599375	3.513065	3.44936	3.496275	3.627755	3.76839	3.554055	3.65095	3.49199	3.82884	3.568275	3.61935	3.511905
AFAP1L2	5.29347	5.04029	5.44259	5.17047	5.66784	5.93395	5.13299	5.83327	5.44974	5.61094	5.54615	5.3711	5.82653	5.2838	5.10861	5.84043	5.35726	5.44494	5.14592	5.33638	4.98595	5.15736	5.39682	5.59573	5.26667	5.63206	5.76758	5.66287	5.25626	4.95257
AFF1	8.397016667	8.55702	8.362796667	8.5117	8.498543333	8.690723333	8.48193	8.686933333	8.65234	8.69102	8.611093333	8.653063333	8.792903333	8.468713333	8.534006667	8.675453333	8.437633333	8.965813333	8.77145	8.66699	8.49726	8.479266667	8.6685	8.612753333	8.444033333	8.667826667	8.28767	8.31832	8.533986667	8.055646667
AFF2	2.92017	3.190653333	2.893493333	2.947246667	3.045013333	3.063153333	3.109993333	2.980726667	3.313103333	3.205786667	3.094866667	3.100813333	3.098006667	3.007576667	3.006986667	3.028453333	2.874973333	2.73055	2.928386667	3.0024	2.924466667	3.18949	3.054583333	3.00397	3.10207	2.826603333	3.165883333	2.954486667	2.948243333	3.02355
AFF3	4.916651667	4.898575	4.521998333	4.509238333	5.031158333	5.093003333	4.531813333	4.571711667	4.794645	4.711696667	4.804866667	4.797595	4.492725	4.83982	4.855568333	4.684571667	4.570426667	4.649198333	4.728531667	4.932708333	4.569695	4.703606667	4.854648333	4.64163	4.775661667	4.932373333	4.937585	4.878296667	4.750588333	4.951835
AFF4	5.8573925	5.9880975	5.7483925	5.98907	5.630615	5.7389875	5.53747625	5.8979025	5.87591875	6.21348875	5.96169125	6.3611725	5.9718275	5.7358825	5.931625	5.6693225	6.04844125	5.93689125	5.922835	5.85281125	6.10624	6.13684375	6.05905	6.02179	5.86176875	5.88688	5.80783	5.878415	5.60693875	5.71026375
AFG3L1P	6.116776667	6.232326667	6.250593333	6.146346667	6.19639	6.103293333	6.077493333	6.143506667	6.443803333	6.094676667	5.923163333	6.34367	6.018386667	6.20526	6.255106667	6.138166667	6.282673333	6.069613333	6.244173333	6.143086667	6.35852	6.212926667	6.282296667	6.205296667	6.367856667	6.096773333	5.95708	6.28892	6.293056667	6.355563333
AFG3L2	7.22286	6.993436667	7.11439	7.069476667	7.53108	7.30344	7.421423333	7.28548	7.12006	6.924406667	7.145356667	7.33768	7.132606667	7.183986667	7.37631	7.14866	7.221213333	6.912313333	7.054716667	7.4147	7.32601	7.317926667	7.381083333	7.329716667	7.470616667	7.026356667	7.471753333	7.27923	7.161966667	7.31499
AFM	2.40999	2.22627	3.15874	2.6582	2.85689	2.72408	2.67126	2.91103	2.93544	2.81338	2.72583	2.83596	2.51682	2.16215	2.65083	2.88411	2.78285	3.11597	2.72448	2.70038	2.63785	2.50965	2.5189	2.87839	2.79091	2.64522	2.84302	3.00541	2.93657	2.72996
AFMID	4.23039	4.86128	4.36468	4.09293	4.67451	4.4157	4.4759	4.59139	5.04557	4.32099	4.73365	4.13599	4.32887	4.54274	4.45839	4.53119	4.51025	4.51234	4.60881	4.64899	4.45573	4.54996	4.27901	4.55998	4.44658	4.78795	4.22768	4.37	4.58835	4.53914
AFP	2.92716	3.39938	3.254	3.17334	3.508	3.35243	3.41906	3.43575	3.17512	3.41358	3.36257	2.89735	3.33169	3.10734	3.21378	3.42509	2.84748	3.2651	3.10085	3.36379	3.44219	3.35165	3.28839	3.26205	3.18152	3.22343	3.02316	3.34125	3.18512	3.23035
AFTPH	10.73665	10.9648	10.87355	11.0127	10.87635	10.8681	10.95155	10.85775	10.951	10.87495	10.92545	10.8249	10.9158	10.8783	10.8634	10.89865	10.9038	10.90485	10.9949	10.92875	10.80235	10.90075	10.7516	10.8531	10.86405	11.02575	11.04025	10.936	10.97995	10.869
AGA	8.227276667	8.035266667	8.527163333	8.4019	7.97227	8.394283333	8.089016667	8.187533333	8.272293333	8.058863333	8.183433333	8.09788	8.18888	8.39401	8.581593333	8.065903333	7.896186667	8.552893333	7.995996667	8.170413333	8.54638	8.379176667	8.629773333	8.138173333	8.51693	7.75391	8.244873333	8.096183333	8.22279	7.991576667
AGAP1	5.634673333	5.560806667	5.71309	4.94396	5.504906667	5.526696667	5.206656667	5.21963	5.601073333	5.3477	4.62797	4.983703333	4.42994	4.698813333	6.002373333	5.199876667	5.03828	4.85638	4.745643333	6.37262	4.781073333	5.04931	5.568363333	5.391863333	5.624723333	4.87269	4.360916667	4.987893333	5.124303333	5.130306667
AGAP10	8.32836	8.8702	8.75439	8.46717	8.14478	8.20343	7.92763	8.2668	8.09649	8.54014	8.30936	8.48352	8.37691	8.03359	8.468	8.14997	8.67947	8.49853	8.16405	8.16564	8.30346	8.42183	8.2668	8.42576	8.50107	8.50747	8.06809	8.24217	8.47529	8.5733
AGAP11	5.34025	5.489253333	5.445046667	5.35895	5.174806667	5.16109	5.17557	5.268133333	5.061036667	5.288143333	5.318186667	5.437056667	5.444843333	5.165146667	5.272226667	5.239516667	5.289893333	5.2338	5.208953333	5.268973333	5.385546667	5.206583333	5.31702	5.311286667	5.227553333	5.521736667	5.178793333	5.094053333	5.321776667	5.33041
AGAP2	6.26744	6.34811	6.00728	6.24327	6.29029	6.14199	6.118223333	6.267246667	6.30023	6.150823333	6.147956667	6.227833333	6.251126667	6.146813333	6.42691	6.143613333	6.222823333	6.089416667	6.217943333	6.151353333	6.142813333	6.178483333	6.456243333	6.200966667	6.086603333	6.225903333	6.217153333	6.113266667	6.18822	6.233823333
AGAP2-AS1	3.76907	4.07882	3.53483	3.87832	3.99579	3.69731	3.73657	3.74141	4.0886	4.08523	4.11421	3.8041	4.02677	4.2509	3.74599	3.51535	3.85534	3.9625	4.10338	3.89009	3.91314	4.06655	3.68117	3.79511	3.9306	4.10294	4.02588	3.95802	3.83549	4.1839
AGAP3	5.80082	6.00706	5.726876667	5.82416	6.040823333	5.994866667	5.807746667	5.791816667	6.204236667	5.78373	5.68011	6.10125	5.846573333	6.007753333	6.03058	5.95386	5.895813333	5.879433333	5.812426667	6.050773333	5.923033333	6.10077	5.695256667	6.037026667	6.098073333	5.963793333	5.878	5.863243333	5.965186667	6.050593333
AGAP4	5.56618	5.97596	6.17237	5.71498	5.18666	5.21536	5.5737	5.48171	4.85938	6.10616	5.73662	5.64286	6.13626	5.12014	5.60661	5.56465	6.33869	5.91916	5.40006	5.52857	5.45396	5.73158	5.2833	6.02192	6.05576	5.93627	5.51656	5.35388	5.79882	4.90779
AGAP6	5.373176667	5.180126667	5.43089	5.004866667	5.23584	5.554973333	5.07871	5.353893333	5.141136667	5.298416667	5.126703333	5.33825	4.921776667	5.180253333	5.470596667	5.40724	5.200803333	5.2831	4.692463333	5.13511	5.388263333	5.26687	5.33665	5.1542	4.766946667	5.133786667	4.900203333	5.236276667	5.33988	4.97646
AGAP9	6.4697	6.0795	6.1605	5.75744	6.15155	6.3666	5.86323	6.27074	5.55131	6.21181	5.78842	6.67905	5.97755	5.493	5.97591	5.95697	5.44919	5.76501	5.41139	5.8684	6.45962	6.25885	6.59436	6.38183	6.37732	5.73717	5.47928	5.83382	5.70718	5.76223
AGBL1	2.54185	2.94961	2.78034	2.59749	2.65201	2.47869	2.96044	2.78215	2.99836	2.62367	2.62114	2.80078	2.81709	2.78904	2.6593	2.76127	2.50917	2.72407	2.8426	2.83732	2.78104	2.75374	2.86514	2.45642	2.80681	2.79549	2.99236	2.52429	2.71485	2.64882
AGBL2	5.01695	4.91471	4.56125	4.45301	4.47897	4.5178	4.5489	4.61434	3.76183	4.77747	4.85992	4.747	4.62561	4.72179	4.84505	4.81197	4.93709	4.5682	4.50309	4.49479	5.31063	4.26036	5.13695	4.85745	4.36836	3.99934	5.52795	4.58895	4.27194	4.98856
AGBL3	4.037283333	3.547236667	3.83722	3.898386667	3.55987	3.65941	3.825083333	3.645143333	3.461956667	3.706386667	3.77782	3.691266667	3.66427	3.889373333	3.420796667	3.675716667	3.715486667	3.896416667	3.63957	3.27462	4.17863	3.741416667	3.731633333	3.838576667	3.638256667	3.531843333	3.85152	3.81025	3.779346667	3.640883333
AGBL4	3.29183	3.436705	3.1816	3.007345	3.514815	3.13233	3.0434	3.179775	3.2392	3.379585	3.19671	3.330465	3.012	3.4213	3.283015	3.10996	3.08509	3.21204	3.257995	3.265515	3.188435	3.32558	3.191635	3.144615	3.09812	3.17204	3.157495	3.32028	3.11134	3.384755
AGBL5	5.187313333	5.372873333	6.016493333	5.404746667	5.374163333	5.620466667	5.566466667	5.404466667	5.56591	5.07635	5.560273333	5.219576667	5.436553333	5.21276	5.62249	5.821143333	5.585973333	5.744343333	5.410596667	5.792836667	5.75534	5.06866	5.515376667	5.439273333	5.416936667	5.890866667	5.36118	5.68637	5.689876667	5.528036667
AGER	7.876875	8.209805	7.782845	8.335285	7.79848	7.687515	7.988615	7.853305	8.165545	8.131015	8.17756	8.262745	8.026025	7.75516	7.94943	7.935725	7.81701	8.209995	8.12571	7.77485	7.820675	7.90766	7.643715	7.734105	8.20619	8.071235	7.752075	7.72901	7.802585	7.791105
AGFG1	7.226138	7.35671	7.169322	7.350132	7.349208	7.419772	7.064478	7.35173	7.367938	7.345036	7.246258	7.456214	7.288052	7.381348	7.374332	7.451338	7.267324	6.94664	7.595082	7.396414	7.18329	7.323878	7.31989	7.450376	7.388864	7.30053	7.388552	7.390102	7.305348	7.27876
AGFG2	4.923688333	5.082553333	4.83465	4.74936	4.912498333	4.842248333	4.884998333	4.849486667	4.698015	4.892218333	4.78243	4.79806	4.736286667	4.916716667	4.812075	4.746985	4.873811667	4.67527	4.758755	4.891026667	4.882698333	4.978346667	4.9536	4.91318	4.958865	4.833566667	4.757516667	4.698808333	4.696468333	4.786723333
AGGF1	6.7953125	6.6427375	6.64073	6.7526575	6.744315	6.7049	6.6375625	6.8592775	6.7938825	6.6969775	6.652835	6.75207	6.728725	6.769425	6.70944	6.6774425	6.7271975	6.5057475	6.5568975	6.79682	6.857575	6.852165	6.76246	6.8197925	6.61746	6.49919	6.6177575	6.654315	6.6170825	6.6484425
AGK	6.29724	5.908223333	6.230556667	5.909046667	6.080246667	6.37717	6.036006667	6.16107	6.04405	6.014566667	5.95839	6.10914	5.941396667	6.018806667	6.227826667	6.028043333	6.214526667	5.9207	5.845996667	6.086386667	6.19817	6.24877	6.478836667	6.31592	6.060096667	5.846736667	6.20466	5.918663333	5.953886667	6.006953333
AGL	8.90438	8.70468	8.64293	8.51516	8.76649	8.78418	8.70563	8.5962	8.23391	8.75756	8.71732	8.72795	8.89135	8.6601	8.81771	8.53344	8.68222	8.38344	8.42056	8.79856	8.84312	8.8507	8.72649	8.93214	8.70028	8.49547	9.09825	8.6727	8.69764	8.91057
AGMAT	6.013106667	5.913186667	5.352396667	5.865253333	6.028126667	6.061673333	6.045333333	6.104906667	5.638196667	5.898426667	6.074673333	6.077343333	5.886623333	5.95201	5.670046667	5.835666667	5.717136667	5.585996667	5.73197	5.35789	6.040716667	5.777726667	5.825626667	5.892556667	5.482056667	5.62602	6.16085	5.74731	5.3528	5.788913333
AGO1	7.214005	7.39706	7.4174425	7.4934275	7.28866	7.3373025	7.4199175	7.4508275	7.4457375	7.45838	7.286985	7.39505	7.436625	7.484485	7.513255	7.5526975	7.5997775	7.320835	7.528875	7.451105	7.1419775	7.4581325	7.3092325	7.35493	7.3745075	7.4187	7.294645	7.4636925	7.3575775	7.4384325
AGO2	7.86088	8.02141	8.2519425	8.2403175	7.6955175	7.902835	8.29211	7.6990925	7.9231	7.9973825	8.321945	7.89902	8.21522	7.939045	7.77111	8.639445	7.7986825	8.2578325	8.2295525	8.1228675	8.04927	7.767375	7.7653275	7.7879375	7.7507975	8.7159575	7.8518625	7.967605	8.74497	7.7999425
AGO3	6.9973575	7.31544	7.18427	7.087545	7.182015	7.095925	7.0755775	7.1568025	7.0322875	7.2459625	7.299015	7.012265	7.3881675	6.985725	7.1864425	7.1426	7.1944225	7.26584	6.92434	7.0046625	7.0760625	7.21251	7.2568425	7.2803	7.2100625	7.140165	7.1682075	7.10343	7.2263875	7.2388875
AGO4	9.1695175	9.2734175	9.03463	9.338345	8.9294325	8.978095	8.9345425	9.225265	9.1036125	9.461745	9.3826025	9.3279075	9.238725	9.0640075	9.1247375	8.941105	9.135525	9.17727	9.3780475	9.0879175	8.832825	9.10284	8.9641375	9.1553025	9.1811025	9.3136025	8.5887375	9.0118225	9.066985	9.1562825
AGPAT1	7.49729	7.80874	8.062585	7.856525	7.76013	7.89293	7.941455	7.91598	7.61338	7.486525	7.60024	7.88127	7.590185	7.802185	7.674345	7.86659	7.92184	7.89266	8.47499	8.07595	7.53574	7.67166	7.90861	7.4145	7.728305	8.111215	8.18544	7.95018	7.89665	7.82799
AGPAT2	7.003685	7.20943	6.918925	7.09011	6.943835	6.87945	7.0569	7.01855	7.319285	6.99885	7.137795	6.96728	6.95607	6.942145	6.916125	7.140055	6.956895	7.18378	7.20533	6.927295	6.90365	7.01303	6.792265	7.028745	7.189325	7.08712	7.00438	7.014025	7.003785	7.22903
AGPAT3	7.059941667	7.161088333	7.296746667	7.26208	7.408755	7.379058333	7.32987	7.447333333	7.395091667	7.02561	7.247563333	7.275935	7.190073333	7.405175	7.368445	7.35569	7.193361667	7.445645	7.287736667	7.378648333	7.337571667	7.178873333	7.271128333	7.413618333	7.33082	7.460245	7.244805	7.222241667	7.309361667	7.239626667
AGPAT4	6.47456	7.266985	7.1986	6.947425	6.71748	6.61679	6.433235	7.011105	6.88196	6.26775	6.47919	6.999115	6.47058	6.7778	6.90114	6.5067	6.88546	6.6885	6.718295	6.77702	6.45114	6.55047	6.979505	6.778955	6.973675	6.36826	6.26459	6.420235	6.58076	6.596135
AGPAT4-IT1	5.89295	6.3424	7.06711	6.27305	5.40183	6.0403	5.93234	6.21677	6.20378	5.61633	6.14568	6.3419	5.89332	6.2898	6.12376	5.49662	6.40988	6.61443	6.43088	6.38822	5.81631	5.67406	6.11136	6.47133	6.76706	5.92507	6.03776	5.84272	5.95084	5.71378
AGPAT5	7.786795	7.479165	7.2839	7.22917	7.894815	7.97803	7.48223	7.58393	7.584855	7.715555	7.26858	7.73375	7.51084	7.87668	7.70377	7.630645	7.74991	7.378335	7.54646	7.761195	7.561035	7.796805	7.609215	7.68597	7.476525	7.46307	7.9856	7.685925	7.655545	7.69204
AGPAT6	6.056063333	6.33128	6.15509	6.08582	6.236953333	6.41069	6.23361	6.29443	6.19438	6.217293333	6.04318	6.117363333	6.199906667	6.303746667	6.19342	6.207343333	6.202153333	6.16009	6.25033	6.325623333	6.180673333	6.113863333	6.282276667	6.286133333	6.256453333	6.373026667	6.288566667	6.22857	6.160183333	6.372076667
AGPAT9	10.7811	11.3371	10.384	11.3533	10.8064	10.4176	10.8079	10.9727	11.16	10.9682	11.0918	10.9061	11.0418	11.0806	10.6159	10.6894	11.3377	10.7449	11.4937	10.9709	10.4891	10.8036	10.4845	10.6629	10.4605	11.2391	10.7429	10.9274	11.1906	11.0124
AGPS	7.927355	7.660655	8.0270175	7.8349475	8.0036075	8.074495	7.824885	7.954415	7.8342425	7.8869325	7.993505	7.856195	7.6038375	8.0417475	7.87163	7.8080525	7.8709475	7.554515	7.662515	7.9499725	7.8578425	7.9362875	8.053945	8.079295	7.880165	7.7218725	7.87838	7.7876375	7.6615625	7.80693
AGR2	2.53735	2.788865	2.707395	2.509145	2.43055	2.643015	2.787425	2.83889	2.93354	2.855975	2.831655	2.589475	2.87606	2.707105	2.659805	2.84685	2.688695	2.507055	2.65616	2.8226	2.455655	2.61967	2.691995	2.429985	2.5273	2.6392	2.59618	2.923945	2.796035	2.60434
AGR3	2.00747	2.02935	2.25813	1.99264	2.17046	2.04616	2.07189	2.21953	2.20055	1.88835	1.89967	2.15725	1.82455	1.98454	2.17136	2.06562	1.82522	2.17499	1.83693	1.96929	2.10638	1.84287	2.39932	2.05948	2.03366	2.26669	1.91169	2.31378	2.13009	1.94279
AGRN	5.7231175	5.81793	5.7428125	5.8869425	5.8225325	5.696	5.8867425	5.61769	6.04003	5.7050975	5.8298725	5.62276	5.9012575	6.0424125	5.83631	5.9689625	5.6962125	5.9355925	5.7820775	5.93643	5.9127425	5.7042375	5.7550675	5.9040325	5.91886	5.98363	5.9994975	5.9477125	5.702355	5.9854
AGRP	4.82706	4.84868	4.74129	4.48528	4.61689	4.69311	4.61357	4.89862	4.6432	4.64071	4.63614	4.32904	4.76887	4.67381	4.68743	4.75319	4.3884	4.55906	4.74824	4.94988	4.8969	4.57576	4.60349	4.54273	4.71789	4.568	4.51747	4.56269	4.69446	4.62306
AGT	2.86342	2.95107	2.80886	2.83016	3.04637	3.03755	2.66565	2.77449	3.19853	2.88381	2.95766	2.70887	2.98545	2.5737	2.87133	2.6753	2.6799	2.70304	3.25872	2.79929	2.96044	2.87117	2.82123	2.90462	2.68821	2.9721	2.89435	2.77568	2.97594	2.80638
AGTPBP1	9.41617	9.286775	9.22542	9.555275	9.07864	9.29781	9.06718	9.356205	9.247495	9.44289	9.41767	9.27671	9.63049	9.420585	9.340385	9.518535	9.528045	9.38274	9.73174	9.378025	9.01626	9.328495	9.184275	9.49401	9.39515	9.49974	9.3338	9.423655	9.383585	9.30117
AGTR1	3.04112	3.31947	3.410655	2.792315	3.04768	3.2571	3.240915	3.44244	3.298225	3.435395	3.3258	3.297305	2.990615	3.033875	3.502475	3.1727	3.10124	3.265105	3.057355	3.22035	3.03679	3.14535	3.112165	3.1268	3.439065	3.59705	2.979585	3.321775	3.24931	3.08045
AGTR2	2.689963333	2.50832	2.418566667	2.459346667	2.634306667	2.609766667	2.614223333	2.313466667	2.521583333	2.592033333	2.472783333	2.426183333	2.31959	2.460953333	2.52489	2.568436667	2.595343333	2.515303333	2.60393	2.584856667	2.501163333	2.546626667	2.402903333	2.495386667	2.31984	2.466803333	2.608903333	2.414563333	2.506726667	2.5329
AGTRAP	8.338873333	8.500966667	8.100356667	8.65406	8.272736667	8.321826667	8.294523333	8.667006667	8.84988	8.307713333	8.438753333	8.631543333	8.366336667	8.43173	8.378306667	8.448403333	8.425066667	8.44428	8.663003333	8.4018	8.237076667	8.183086667	8.12717	8.47341	8.376973333	8.594856667	8.1503	8.42776	8.32029	8.559103333
AGXT	3.30432	3.339113333	3.205596667	3.173713333	3.579356667	3.211823333	3.36387	3.163363333	3.15695	3.248196667	3.117686667	3.25263	3.474323333	3.2966	3.277806667	3.326626667	3.307723333	3.443696667	3.447076667	3.454023333	3.171476667	3.29581	3.277013333	3.28575	3.117966667	3.248053333	3.4927	3.39398	3.40937	3.463876667
AGXT2	2.11203	2.50234	2.50076	2.2101	2.30468	2.0531	2.52937	2.30395	2.67522	2.71109	2.2665	2.5719	2.61797	2.40939	2.1808	2.70806	2.19124	2.42497	2.43024	2.29707	2.43251	2.108	2.80599	2.26652	2.36965	2.3783	2.3089	2.33558	2.38164	2.69005
AHCTF1	8.058323333	8.109406667	7.6814	8.42468	7.851213333	7.772803333	7.688243333	8.025086667	7.611433333	8.20831	8.231503333	7.84821	8.036273333	7.860116667	7.787456667	8.0581	7.90655	7.924563333	8.202713333	7.950046667	7.777903333	8.062413333	7.64554	7.805266667	7.91807	8.153396667	7.86157	7.796306667	8.011916667	8.136306667
AHCY	7.95983	7.85347	7.94051	7.95277	8.42283	8.40072	8.10572	8.12423	8.1587	7.95533	7.91621	7.89927	7.75666	8.39439	8.13978	7.93795	7.90265	7.67355	7.94789	8.20665	7.87405	7.99138	8.26914	7.985	8.09688	7.67551	8.11876	7.96293	7.78836	8.08384
AHCYL1	8.14463	8.1396325	8.2231475	8.319105	8.3105475	8.35463	8.2646725	8.2279425	8.1917375	8.1950675	8.15122	8.4124875	8.2491375	8.3394225	8.1970025	8.2046175	8.3996175	8.1465125	8.2737375	8.3560675	8.281245	8.245475	8.2431475	8.24598	8.21846	8.312335	8.2217575	8.3221225	8.3653375	8.1993825
AHCYL2	6.116605	6.431125	6.388455	6.500195	6.384595	6.098315	6.125935	6.32765	6.287245	6.360315	6.396455	6.293725	6.443365	6.633175	6.221615	6.2791	6.535535	6.25224	6.495625	6.23184	6.2068	6.293995	6.225005	6.45306	6.238205	6.367125	6.3221	6.352655	6.331335	6.64451
AHDC1	4.688296667	4.934683333	4.79431	4.716456667	4.869676667	4.610903333	4.82436	4.49395	4.849386667	4.924223333	4.752233333	4.343513333	4.718636667	4.807103333	4.678953333	4.846673333	4.590326667	4.74025	4.795593333	4.695226667	4.994146667	4.91566	4.73548	4.52924	4.763876667	4.8888	4.696116667	4.60823	4.84594	4.848513333
AHI1	4.679176	4.42385	4.607212	3.962468	4.55325	4.446284	4.484176	3.980474	4.223334	4.022308	4.503212	4.677072	4.44473	4.732002	4.77061	4.131204	4.661686	3.982142	4.54644	4.480586	4.880502	4.806004	4.68519	4.57372	4.4775	4.16344	4.5796	4.373526	4.487004	3.942004
AHNAK	7.67134	7.4329825	7.7315025	7.332735	7.4458125	7.4867575	7.436045	7.6767875	7.544105	7.3242425	7.42355	7.7389475	7.2228425	7.57754	7.6714875	7.37024	7.3940075	7.2944625	7.1550475	7.684185	7.1830125	7.6379925	7.7702825	7.6641275	7.5067575	7.60641	7.31178	7.40119	7.5203725	7.3442325
AHNAK2	4.435845	4.53228	4.16803	4.325965	4.86091	4.5212	4.3943	4.121705	4.41846	4.22276	4.34931	4.32248	3.964545	4.92237	4.528505	4.28041	4.127	4.20204	4.456945	4.928105	4.08825	4.25594	4.17554	4.213645	4.46478	4.152675	4.07851	4.476255	4.249685	4.925475
AHR	9.04758	8.65132	9.19184	8.43166	8.69893	9.10733	8.68118	9.06088	8.88939	9.05288	9.12961	9.34664	8.96669	9.51406	8.87393	8.78395	9.20669	8.65452	8.67832	9.01541	8.71245	8.94206	8.49923	8.93568	8.57729	8.78935	9.08174	8.65708	9.0688	8.89927
AHRR	3.52579	3.23059	2.90616	3.59455	3.43886	3.25092	2.86287	3.0637	3.0951	3.53014	3.12914	3.33323	3.44761	3.05268	2.93461	3.01053	3.41817	2.87403	3.04845	3.35725	3.28232	3.38729	3.17291	2.9407	3.9461	3.16913	3.06899	3.29151	3.16501	3.05549
AHSA1	9.57305	9.62095	9.5837	9.35855	10.1003	9.95026	9.85059	9.7318	9.8629	9.48612	9.62296	9.64049	9.38788	9.58886	9.80714	9.31805	9.29151	9.36245	9.26963	9.62258	9.59794	9.62268	9.745	9.58103	9.92823	9.3464	9.79719	9.50631	9.45624	9.61298
AHSA2	9.0022575	9.0109125	9.039595	8.9992525	8.687845	8.87159	8.904685	8.697815	8.646655	8.926765	8.9458075	9.08689	8.9992875	8.7900375	8.7469875	8.91529	9.11322	9.2572775	8.9758525	8.7638175	9.298075	9.0155475	9.02294	9.0767775	9.046485	8.83099	8.8233425	9.065365	9.21025	8.9341725
AHSG	3.222005	3.67216	3.286735	3.38486	3.5733	3.04538	3.38862	3.173205	3.713695	3.326705	3.12468	3.219	3.23458	3.381585	3.184755	3.222265	3.311235	3.453105	3.225065	3.24823	3.30752	3.328335	3.523055	3.28723	3.296225	3.29642	3.20457	3.14117	3.28591	3.375715
AHSP	9.38971	8.95501	10.6652	9.50165	8.07322	8.97944	10.4006	9.36875	9.59611	9.11282	9.37832	8.8082	8.88492	8.01523	8.15307	10.4	8.46393	10.7204	9.6219	9.94013	10.2371	8.02191	9.97787	8.78733	8.61448	10.9594	8.94829	8.76377	10.0776	8.3314
AICDA	3.21493	3.487485	3.07214	3.44975	3.48843	3.59687	3.366745	3.38511	3.63799	3.40088	3.19244	3.57621	3.067585	3.29921	2.979975	3.54566	3.21106	3.18296	3.24751	3.24235	3.01902	3.33128	3.33724	3.149865	3.188395	3.484835	3.3174	3.28141	3.13169	3.24678
AIDA	9.955775	9.798655	9.91778	9.653055	9.818695	9.95273	9.86589	9.709465	9.730145	9.717685	9.77422	9.655895	9.590505	9.87358	9.64052	10.00886	9.623575	9.71806	9.63666	9.747425	9.89922	9.746805	9.82637	9.64133	9.460115	9.953245	9.94903	9.863775	10.02826	9.72868
AIF1	10.990945	10.9255525	11.017225	11.207805	10.84879	10.862835	11.044385	10.8660025	11.1576875	11.0649975	11.05343	11.05481	11.04938	10.997485	10.9944925	11.22143	11.0176625	11.184355	11.2293575	11.2121125	10.8813625	10.9617425	10.7375525	11.05532	10.9606925	10.9615225	10.621435	11.120705	11.23111	11.1239675
AIF1L	3.48227	3.82489	3.57741	3.486905	3.746825	3.40651	3.879405	3.448975	3.608845	3.76156	3.592765	3.535895	3.643045	3.80488	3.778785	3.858415	3.690305	3.46299	3.714415	3.479095	4.073765	3.300975	3.49806	3.470615	3.34169	3.88791	3.49673	3.56863	3.48451	3.77699
AIFM1	8.13288	8.31006	8.40587	8.06833	8.70086	8.54252	8.37511	8.52343	8.39277	8.33409	8.24165	8.2805	8.16839	8.49043	8.61863	8.32465	8.25687	8.37064	8.0342	8.39868	8.18287	8.32644	8.71667	8.4731	8.69249	8.10593	8.20913	8.34625	8.19561	8.32185
AIFM2	5.664395	6.026935	5.69148	5.74193	5.826745	6.1057	5.67739	5.99736	5.727235	5.644115	5.590135	5.878945	5.85921	6.097155	6.06369	5.708015	5.797455	5.68749	5.728985	5.904155	5.866255	5.75407	6.467385	6.0196	6.03055	5.776745	5.698285	6.02263	5.87073	6.074685
AIFM3	5.09884	5.07832	4.96223	4.82262	5.25915	4.75212	4.62459	5.39004	5.25555	4.63368	5.03831	5.13286	4.93701	5.07647	5.1476	4.84681	4.8916	4.97139	5.2576	4.74352	5.05435	5.02008	4.40905	4.90423	5.08227	4.97122	4.78742	5.32775	4.87169	4.99793
AIG1	5.690216667	5.65067	5.735276667	5.897386667	5.351036667	5.614253333	5.408563333	5.396033333	5.589896667	5.744196667	5.71274	5.65506	5.767133333	5.616466667	5.68448	6.032326667	5.728203333	6.048773333	6.003253333	5.617796667	5.606043333	5.79532	5.711426667	5.596123333	5.510356667	5.86276	5.786743333	5.88611	6.031196667	5.838856667
AIM1	11.314	11.236	10.9748	11.2365	11.2164	11.1713	11.1231	11.2496	11.144	11.0682	11.2476	11.2439	11.1524	11.2212	11.2012	10.9669	11.3817	11.1516	11.1372	11.0881	11.2233	11.2374	11.0876	11.1426	11.2081	11.1136	11.35	11.2426	11.1548	11.1767
AIM1L	4.360355	4.831725	4.414185	4.53407	4.590785	4.49481	4.3062	4.39183	4.703675	4.125505	4.393645	4.30283	4.334285	4.296555	4.16251	4.668885	4.411555	4.32564	4.58296	4.46047	4.397935	4.500995	4.433295	4.28716	4.48876	4.719485	4.49223	4.43553	4.507565	4.51613
AIM2	9.08968	8.81772	8.61465	9.48329	9.30315	8.94084	9.11453	9.77997	9.58266	9.33087	9.02049	9.64221	9.79917	9.25365	9.30431	9.79787	9.18887	9.85871	10.4446	9.4051	8.80353	8.82155	9.56141	9.16865	8.98495	9.26575	9.19718	9.54683	9.37353	9.0107
AIMP1	9.220113333	9.04556	9.069456667	9.02597	9.249103333	9.300273333	9.144833333	9.251566667	8.949903333	9.071843333	9.124443333	8.958683333	9.083086667	9.30504	9.13837	8.90453	9.03954	8.926483333	8.970363333	8.84534	9.22657	9.272453333	9.319146667	9.29362	8.921556667	8.875413333	9.162323333	9.219003333	9.14531	9.377556667
AIMP2	10.08318	9.953006667	10.36196	9.894463333	10.08503333	10.26757	10.43048333	10.11149333	10.20782333	10.02101333	10.08958	9.942973333	9.87419	9.936993333	10.15528333	10.32002667	9.826723333	10.19439333	9.95335	10.34264667	10.34078	9.903236667	10.38581667	10.16053333	10.11153667	10.22653	9.769413333	9.990283333	10.06721667	10.18723333
AIP	9.343975	9.35492	9.32263	9.1128	9.732945	9.58732	9.355605	9.52393	9.37595	9.314895	9.28364	9.387425	9.244905	9.49631	9.63392	9.247585	9.128235	9.151225	9.159625	9.308915	9.338125	9.404755	9.621145	9.39009	9.398185	9.074545	9.405135	9.256395	9.093945	9.35739
AIPL1	3.787855	3.896345	3.768535	3.969065	4.06212	4.114315	3.90473	3.91019	4.255565	3.86889	4.014015	4.066755	3.90785	3.67688	3.907365	3.893825	3.90809	3.82226	3.87541	3.864685	3.747865	3.83832	3.877585	3.781535	3.80292	4.006445	3.586955	3.95022	3.854695	4.00388
AIRE	4.40076	4.69071	4.01545	4.33876	4.63375	4.66915	4.75595	4.14239	4.54742	4.34345	4.70667	4.52618	4.56814	4.69071	4.39854	4.83513	4.26113	4.44125	4.62732	4.44455	4.47927	4.80115	4.43857	4.21282	4.35495	4.52414	4.73043	4.2738	4.56757	4.85822
AJ011981	3.73626	4.54137	4.09755	3.99891	4.44607	4.41947	3.86809	3.91216	4.47534	4.05956	4.15869	4.38808	3.93964	4.35542	4.45724	4.25539	4.32257	4.25905	4.29132	4.38503	4.07637	4.00617	4.36071	4.34869	4.12968	4.43753	4.23272	4.21742	4.3173	3.85901
AJ420595	7.57234	7.16845	7.5122	7.09117	6.77059	7.03019	7.16953	7.40138	6.76044	7.17537	7.22888	7.58817	7.44301	7.17391	7.42817	7.0783	7.51093	7.46878	7.16562	6.90629	7.61669	7.18089	7.27081	7.47597	7.27779	6.82181	6.80818	6.65581	7.5079	6.68834
AJ606316	4.02009	3.52644	3.72189	4.30513	3.28122	4.39363	3.9103	4.59765	2.86228	3.81085	3.87417	4.32562	4.38584	4.72957	3.38218	4.08951	4.02172	4.1969	3.78026	3.46162	4.47173	4.08022	4.53984	4.45855	3.7192	3.93661	4.45747	3.00435	3.81869	3.89952
AJAP1	2.87727	3.1929725	3.147685	3.040435	3.1602625	2.6766325	2.9644775	2.8941325	3.053335	2.9819075	2.91745	2.9479325	2.7731775	2.992715	2.980395	2.889695	3.4878725	2.9002875	3.016805	3.03535	2.9147875	2.91192	2.91358	2.807915	2.8180075	2.936075	2.642255	2.813175	2.7766025	3.0130025
AJUBA	2.8714325	2.59495	2.8761325	2.9371575	2.8563175	2.759035	3.01604	3.2233025	2.608415	2.8310225	3.115975	2.8602825	2.92201	2.8440225	3.0399175	2.9058325	2.8518075	2.9743925	2.6163575	2.819285	2.8015625	2.9712975	2.896235	2.775695	2.56769	2.755355	3.148535	3.1650475	2.9688725	2.7324275
AK000798	3.23717	3.9885	3.84426	2.97831	2.97179	3.07531	2.94495	3.25218	3.53259	3.65112	2.52108	2.88434	2.60043	2.7217	3.79477	3.16296	3.13535	3.04039	2.98409	3.70586	2.83175	2.65969	3.15564	3.03017	3.45066	2.77187	2.67121	2.81869	3.1337	2.7392
AK021537	4.29471	4.84828	3.74234	4.55216	4.82355	4.61077	4.75754	4.38285	4.7816	4.95776	4.82461	4.676	4.64324	4.68109	4.58728	4.61288	4.43607	4.59546	4.70326	4.80763	4.64572	4.19096	4.53883	4.4951	4.94856	4.64589	4.63481	4.38488	4.67703	4.99733
AK021804	2.530955	2.69313	2.97819	2.70507	2.62532	2.70193	2.737685	2.913545	3.02432	2.8141	2.996645	3.004325	3.07544	2.31999	2.88579	2.66332	2.799535	2.93973	2.87784	2.79908	2.67324	2.934675	3.057795	2.842465	2.28726	2.861715	2.77994	2.315805	2.787715	2.7641
AK021933	2.65223	3.058335	3.05497	2.81119	2.868905	2.82854	2.645985	2.92159	2.833085	3.270945	3.03241	3.05164	2.871775	3.085615	2.78703	2.895435	2.81224	3.2834	2.82015	2.76007	2.438125	2.73827	2.798765	2.878385	2.88619	3.043525	2.93574	2.599475	2.97666	2.858015
AK021977	2.99708	3.04208	2.91851	3.06907	2.78172	2.63379	2.39469	3.16049	3.07974	3.13455	2.61868	2.71973	2.83021	3.11759	2.8419	2.89834	3.15788	2.79247	2.65823	2.94225	2.8327	2.91611	2.97758	2.73635	2.9039	2.67368	2.74224	3.19574	3.09684	2.72806
AK022030	10.6176	10.4151	10.4097	10.3522	10.5267	10.3876	10.3784	10.4999	10.2345	10.4462	10.4551	10.4245	10.4429	10.5767	10.5422	10.3545	10.5437	10.2555	10.3949	10.5367	10.4814	10.6074	10.7429	10.7422	10.5313	10.2502	10.5821	10.383	10.439	10.3704
AK022793	2.87671	2.6963	3.03419	2.97619	3.26165	2.92236	3.0324	3.02643	3.04846	2.93673	2.95932	3.03758	3.09535	2.96047	2.9756	2.93498	2.86905	2.80381	3.22155	3.06346	2.88894	3.14078	2.79274	3.09033	3.08685	3.05042	3.02148	3.10781	2.86905	3.13215
AK023627	6.40628	6.23802	6.72676	6.16622	6.18376	6.17436	6.4633	6.47161	6.02063	6.03063	6.33235	6.26601	6.37147	6.26684	6.02737	6.14231	6.47114	6.46825	6.16721	5.97083	6.84392	6.00623	6.28943	6.26412	6.78584	5.91545	6.5761	6.2247	6.48626	6.42062
AK024119	5.38456	5.16039	4.98906	5.06626	5.64824	5.53285	5.14431	4.97227	5.06024	5.1393	5.02638	5.28876	5.375	5.12606	5.60513	5.6291	5.15334	5.03626	4.71468	5.78537	5.39392	5.26684	5.49972	5.43	5.60213	5.45762	5.60722	5.51581	5.3076	5.60722
AK024134	4.63798	4.84739	4.42071	4.59537	4.98696	4.29967	4.82394	4.99357	4.99531	4.26491	5.36606	4.62573	4.55675	4.8124	4.29472	4.59363	4.68024	4.62169	4.60551	5.09808	4.45747	4.37141	4.62958	4.45038	4.60087	5.33116	4.13238	4.63571	4.62766	5.10944
AK024242	2.94913	2.99262	2.57607	2.55421	3.06762	2.57198	2.74822	3.16892	2.89543	2.5286	2.59946	2.55413	2.66776	2.63333	2.61649	2.46479	2.48267	2.6545	2.15437	2.57186	2.4506	3.03891	2.70083	2.0679	2.88881	2.56003	2.26841	2.87067	2.48775	2.8276
AK024936	3.18583	2.78787	2.96054	3.22844	2.49761	2.57619	2.69843	2.4999	2.78729	2.54478	2.15276	2.93924	2.93639	2.9747	2.98139	3.33289	3.1598	2.80152	2.82771	2.78799	3.08572	3.05127	3.28206	2.39973	3.13109	2.53764	3.05971	2.57765	2.93106	2.63684
AK025117	8.20815	7.93706	8.13178	8.08136	8.00561	7.80563	7.99353	8.12165	8.17306	7.98111	8.67116	8.12479	8.36009	7.95225	8.15449	8.04924	8.37136	7.86658	8.0529	8.19012	8.30684	7.95976	8.06227	8.33256	8.12512	8.17549	8.39816	8.2567	8.27351	7.79509
AK025288	9.6188	9.56081	10.1105	10.6137	9.22705	9.40724	9.92768	10.1041	9.90176	9.93589	10.2823	10.041	10.2217	10.2167	9.51277	9.99309	10.3196	10.2594	10.3849	10.0463	9.70583	9.53008	9.22242	9.81075	9.88531	9.98007	10.0473	9.7938	10.0425	9.87042
AK025975	2.79354	2.57709	2.39927	2.77663	2.47304	2.5453	2.89741	2.49996	3.05665	2.76548	2.58556	2.67252	2.69985	2.59598	3.00461	2.9219	2.64827	2.72597	2.79353	2.94225	2.6305	2.7791	2.72151	2.65278	2.58189	2.61504	2.68374	2.67392	2.66985	2.96766
AK026714	10.1136	10.7067	10.1335	10.629	9.50657	9.50905	10.1454	10.089	10.3667	10.329	10.4438	10.3934	10.5749	10.2712	9.63351	10.2157	10.3706	10.9329	10.4933	10.2184	9.96539	10.0418	9.38169	10.0612	10.3408	10.4925	10.1329	10.0166	10.395	9.88033
AK026905	8.54159	9.16342	8.1458	8.68536	8.19186	8.12708	8.1794	8.36499	8.44777	8.46054	8.75829	8.02553	8.20679	8.52907	8.56531	8.33522	8.51856	8.60521	8.3955	8.42831	7.89688	8.13199	7.89163	8.51051	8.83001	8.58446	8.01862	8.48998	8.44714	8.09342
AK054708	3.00489	3.099125	2.61222	2.95467	2.976135	2.90249	3.01021	2.85546	2.99351	2.757315	2.814645	2.74029	2.99992	2.796655	2.720025	2.850715	2.808925	3.02551	2.934975	2.986535	2.75894	2.834125	2.61459	2.94998	2.881085	3.02309	2.91053	2.739265	2.87316	2.924885
AK054988	3.150555	2.942945	3.16147	2.928905	3.021695	2.679915	3.07243	3.13895	3.234425	3.24021	3.09533	3.097635	3.014765	2.8706	2.834625	2.984795	3.089785	2.966185	3.12707	2.9841	2.90241	2.978715	3.12996	3.22737	2.828565	3.189095	3.0003	2.99549	2.825485	2.978315
AK055055	2.57583	2.80288	2.53938	2.68863	2.9568	2.43847	3.08969	2.44056	2.73846	2.54273	2.72396	3.09751	2.48068	2.93154	2.50147	2.66669	2.30374	2.57919	2.89062	2.30787	2.605	2.50049	2.5189	2.47641	2.63529	2.45086	2.60731	2.4517	2.52131	2.79085
AK055458	5.91678	6.082305	5.86415	5.711885	5.69129	5.305215	5.5619	6.01465	5.670945	6.12754	5.608735	6.36674	5.75317	5.71145	5.759435	5.794955	5.651535	6.249575	6.11408	5.47039	6.13801	5.714475	6.03023	5.86207	5.6825	5.685875	5.38734	5.27053	5.82113	5.275835
AK055910	5.66039	5.30626	4.7098	4.7994	4.9723	5.64627	4.73658	5.0003	4.44979	4.95552	5.58045	4.93061	5.27475	5.02508	4.85639	4.55829	4.81264	5.29182	4.37912	4.82761	5.37741	5.04431	4.83431	5.49887	5.49982	4.00258	4.63021	5.08274	4.89294	4.34403
AK055981	6.48057	6.538406667	6.9099	6.643646667	6.656793333	6.692193333	6.68936	6.558693333	6.515056667	6.557103333	6.43071	6.2603	6.660806667	6.64136	6.88732	6.58819	6.841223333	6.449643333	6.68551	6.714016667	6.281236667	6.654253333	7.465526667	6.948373333	6.742453333	6.692273333	6.881956667	6.60728	6.548286667	6.80439
AK056098	4.5616	4.69677	4.5455	4.78354	4.60222	4.56653	4.63705	4.4641	4.78095	4.12062	4.9912	5.30526	4.75826	4.89944	4.80825	4.35175	4.9492	4.66648	4.58109	4.48441	4.887	4.78257	4.48709	4.34965	4.42843	4.58562	4.45113	4.5865	4.39791	4.74155
AK056982	5.01058	4.86128	4.66717	4.98936	5.07578	4.71565	4.93971	4.59498	5.20129	4.91458	5.03764	4.82568	4.96932	4.94798	5.08349	4.92107	4.89687	4.70819	4.91203	4.81966	4.79364	4.83102	4.62993	4.90433	4.91334	4.95805	5.1765	4.93279	5.05681	4.93389
AK057259	3.4608	4.00491	3.3414	3.54342	3.44625	3.29463	3.72642	3.20171	3.56249	3.86477	3.51049	3.58054	3.51971	3.56605	3.82673	3.29685	3.47818	3.83939	3.79905	3.4128	3.73391	3.97852	3.51747	3.6975	3.80314	3.40139	3.28122	3.28434	3.79451	3.93849
AK057554	2.960205	3.186545	3.22869	3.084505	3.10003	3.08107	3.1577	3.03687	3.233975	2.947665	3.29973	2.716575	3.244475	2.81234	3.08874	2.969335	3.00757	3.367795	2.91533	3.045355	2.947685	2.99647	3.24039	3.02946	2.925985	3.1849	2.97331	3.04509	3.06145	3.245965
AK057657	10.7904	10.8171	10.6396	11.1545	10.493	10.5431	10.8834	10.5602	10.8442	10.8297	10.8994	10.828	10.8199	10.7308	10.64	10.8038	10.8893	10.7436	10.9505	10.673	10.6279	10.7351	10.5124	10.7089	10.5642	10.9414	10.7656	10.8388	10.7534	10.7516
AK057978	10.3495	10.9666	10.7263	10.825	10.1555	10.194	10.5948	10.4826	10.4241	10.5685	10.7004	10.5294	10.6429	10.5544	10.7205	10.3259	10.7179	10.9998	10.6964	10.5343	10.6781	10.4584	10.5167	10.6195	10.7783	11.0079	10.1373	10.6291	10.7502	10.8325
AK074476	4.465083333	4.460446667	4.655913333	4.561426667	5.01698	4.699683333	4.36454	4.56814	4.587576667	4.595313333	4.546356667	4.58831	4.45972	4.810473333	4.60509	4.87212	4.5662	4.52133	4.53871	4.519733333	4.620783333	4.658646667	4.690073333	4.53307	4.549313333	4.620783333	4.784433333	4.54155	4.571643333	4.619673333
AK090844	9.49862	9.39991	9.5136	9.83111	8.81904	9.02919	9.35759	9.33531	9.26187	9.49858	9.47774	9.63401	9.85176	9.21897	9.19102	9.37981	9.44106	9.61201	9.88075	9.45358	9.28005	9.35888	9.21642	9.45604	9.4249	9.79368	9.48132	9.58014	9.68866	9.20373
AK091028	4.9713	4.9124	5.32923	4.87992	4.95298	4.83959	5.18874	4.73832	5.28719	4.93939	5.23395	5.19571	4.73641	5.20578	4.97951	5.16066	4.99772	4.95237	5.04856	4.75642	5.10918	4.85827	4.92415	5.17045	4.74223	5.38062	5.17704	4.83578	4.93339	5.25313
AK091729	6.89528	6.55036	6.84748	6.56792	6.14264	6.40581	6.62015	6.04139	6.32181	6.57042	6.89581	6.43398	6.41988	6.4074	6.40462	6.55985	6.51275	6.48402	6.34027	5.9446	6.77471	6.32927	6.67187	6.43373	6.51091	6.16518	6.27777	6.58411	6.68753	6.79064
AK093205	2.41974	2.268435	2.16092	2.0587	2.341765	2.25763	2.160525	2.173435	2.13825	2.153835	1.99288	2.521285	2.28848	2.082695	2.38233	2.209625	1.97351	2.12288	2.0998	2.1473	2.09082	1.91556	1.98869	2.461595	2.20573	2.160265	2.203335	2.376755	2.137635	2.04295
AK093256	2.38275	2.14797	1.96927	1.96652	2.07989	2.22797	2.02026	2.12462	2.21374	2.0935	1.87243	2.2476	1.93034	2.3174	1.89748	2.23366	1.86773	2.18812	2.45039	2.04932	2.03815	2.03821	1.96349	1.96097	1.9173	2.08604	2.22287	1.85951	1.91103	2.33739
AK093301	2.45118	2.862375	2.58868	2.635045	2.818195	2.82763	2.562515	2.621575	2.665695	2.442845	2.79097	2.673865	2.672785	2.42123	2.729385	2.46343	2.605865	2.696105	2.48564	2.744745	2.652835	2.411475	2.631785	2.65122	2.780675	2.587405	2.517145	3.042745	2.73471	2.54036
AK093356	5.89501	5.939	6.34454	6.26323	6.31462	6.24964	6.34671	6.01498	6.22052	5.94524	6.23577	6.26659	5.81976	5.91253	5.92558	6.27821	5.91619	5.95312	5.99586	6.22546	5.87027	6.04498	6.17925	6.01487	6.11486	6.0268	5.84817	5.86155	6.16408	5.87158
AK093362	3.81557	3.67473	3.43142	3.79948	3.82021	3.43124	3.39977	3.18449	3.11067	3.60308	3.73167	3.76945	3.49881	3.31831	3.84143	3.70644	3.95296	3.27682	3.40649	3.40646	3.69444	3.46148	3.30291	3.73839	3.66289	3.67988	3.56153	3.89601	3.55717	3.43308
AK093370	2.74592	2.94048	2.61193	2.71626	2.55803	2.57439	2.53452	2.9078	3.11567	2.79029	2.68217	2.74404	2.75125	2.71234	2.66833	2.6412	2.70296	2.72601	2.74478	2.59094	2.66992	2.58206	2.7579	2.63158	2.96258	2.58637	2.49995	2.82157	2.55812	2.81577
AK094644	2.58699	3.66763	3.63937	3.49141	3.46751	3.69897	3.18139	2.99506	3.62235	3.81763	3.48135	3.16403	3.56576	3.40082	3.20251	3.89009	4.01729	3.39157	3.04159	3.21272	3.06185	3.37224	3.69747	2.97592	3.77991	3.12654	3.35436	3.30837	3.43233	3.61674
AK094733	3.46061	3.23329	2.76852	2.78698	3.58808	3.23377	2.75515	2.74791	2.87965	3.33642	2.91206	3.4888	3.11342	3.03994	3.21378	3.02754	2.71637	3.02837	3.15384	3.10742	3.09471	3.09499	3.03261	3.36273	2.92045	3.2296	3.25082	3.21727	3.2957	2.75725
AK096159	2.91518	2.47493	3.33065	2.59866	2.72464	2.76305	2.81707	2.93109	2.52955	2.60445	2.65749	2.57974	2.93193	2.44627	2.5359	2.82645	2.55353	2.6912	2.70774	2.40496	2.56096	2.90099	3.27672	2.81731	2.51031	2.48186	2.57218	2.57968	2.49264	2.09062
AK096335	2.31807	2.57974	2.26353	2.47812	2.40761	2.53101	2.33409	2.46428	2.69232	2.21893	2.48242	2.60731	2.30749	2.38937	2.28634	2.72574	2.19462	2.60569	2.4287	2.26243	2.42256	2.42811	2.31438	2.39603	2.50317	2.46947	2.30883	2.30858	2.32903	2.3007
AK096592	7.70592	7.57257	7.69481	7.50683	7.35311	7.32248	7.8114	7.35649	7.14848	7.53131	7.54012	7.91247	7.78555	7.75939	7.19449	7.38017	7.73753	7.77688	7.748	7.10851	7.96753	7.54989	7.60568	7.6124	7.41684	7.49416	7.64782	7.28298	7.72631	6.94292
AK096803	5.32838	5.64748	5.41576	5.70723	5.47499	5.43687	5.60439	5.42872	5.90906	5.44969	5.67265	5.54734	5.30739	5.34596	5.60279	5.34342	5.34082	5.65606	5.67804	5.42708	5.44648	5.39042	5.5322	5.53385	5.43035	5.57474	5.28202	5.31205	5.28015	5.73443
AK097119	4.72405	5.14927	5.28421	5.30539	4.7427	4.85667	4.71198	4.89934	5.25274	5.30581	4.56146	4.64369	5.02036	5.27741	4.29424	4.39282	5.38529	4.99753	5.45272	4.24522	4.7675	4.44076	5.1022	4.9911	5.06102	5.08006	5.07451	5.04243	4.68352	4.72534
AK097242	2.77017	3.42465	3.20859	3.01167	2.9568	3.44354	3.28675	2.79413	3.22832	2.95306	2.99705	2.85305	3.18071	2.81181	2.89422	2.90791	3.32947	2.6912	3.00821	3.29057	2.98133	3.13535	3.0715	3.05733	2.99655	2.98329	3.1468	2.96196	2.89671	3.26059
AK097370	4.87279	5.51815	5.3853	6.00136	5.26014	4.99436	5.06283	5.28498	5.02663	5.34851	5.26788	4.88402	5.45181	5.13087	5.30632	5.21403	5.14737	5.22917	5.61491	5.35247	4.82966	5.51205	5.31733	5.22685	5.3865	5.04839	4.97797	5.58172	5.59107	5.17288
AK097453	9.40567	9.89954	9.36956	10.0686	9.20532	9.34191	9.84503	9.30584	9.65868	9.63508	9.55372	9.61949	9.7101	9.33144	9.42407	9.52619	9.56215	9.78769	9.98804	9.38296	9.13021	9.4575	8.98088	9.18566	9.5166	9.87533	9.32874	9.47302	9.47705	9.5411
AK097836	3.04434	2.76125	2.86831	2.85123	2.43022	2.52987	2.764	2.67226	2.59093	2.48196	2.84443	2.8051	2.58502	2.79085	2.45139	2.81944	2.51438	2.47764	2.51954	2.61079	2.64661	2.81657	2.5892	2.52147	2.44379	2.72768	3.22074	2.92566	2.65067	2.86358
AK098263	3.74804	3.33556	3.83704	4.78875	3.72004	3.91804	3.62405	4.07854	4.22826	4.03521	4.75355	3.66685	4.33576	3.90291	3.96984	4.05452	4.26584	4.62288	4.3119	4.10494	4.08324	3.60809	4.70059	3.8794	3.91485	3.90107	4.56517	3.94822	4.01039	4.01262
AK1	7.6692	7.931095	8.39944	7.33052	7.620855	7.68211	8.274935	8.025395	7.86292	7.64021	7.86751	7.49644	7.450195	7.27721	7.812555	8.095225	7.62032	8.33833	7.50279	7.839555	8.136305	7.35991	8.04923	7.870475	7.69144	8.18429	7.444625	7.40795	7.95128	7.71719
AK123826	3.6027	3.56886	3.27752	3.3951	3.38631	3.34007	3.76798	3.49802	4.08855	3.76798	3.54901	3.51656	3.77627	3.95957	3.41663	3.77052	3.79809	3.63483	3.73633	3.41386	3.68892	3.51647	3.57585	3.74094	3.45176	3.98087	3.72752	3.95409	3.73617	3.76542
AK125860	5.03445	5.2612	5.00401	4.94233	4.9668	4.88662	5.07491	4.6386	4.78208	5.07804	4.91885	4.5531	4.89907	4.87351	4.64053	4.99004	4.84633	5.15903	5.00329	4.86909	4.94759	4.94294	5.12495	4.88863	4.95229	5.04141	4.92566	5.14653	4.9583	5.16281
AK126278	7.51019	7.11413	8.40182	7.31213	6.95992	7.48063	7.32038	7.65597	7.17348	7.40737	7.63448	7.10179	7.27001	7.72791	7.53741	7.48948	8.06313	8.18446	7.64871	7.82831	7.39423	7.66716	7.51832	7.89333	7.34636	7.42228	7.36089	7.50474	7.47444	6.72089
AK128734	5.79905	5.38562	5.56038	5.56446	4.83123	4.64538	5.45632	5.69692	4.99531	5.55136	5.8252	5.58083	5.29929	5.16954	5.46902	5.37758	5.71246	5.70455	5.31819	5.31972	5.57866	5.27244	4.97383	5.09025	5.73834	5.17652	5.32391	4.76281	5.41824	4.72389
AK130486	5.094675	5.01597	5.224935	5.14312	4.986875	5.05018	5.163045	5.0348	4.775125	5.069125	4.92682	4.893185	4.985135	4.939975	5.0494	5.15743	5.20571	5.067195	4.88167	4.865175	5.734355	4.8376	5.190735	5.07941	4.953315	4.83076	5.072785	5.04462	5.15103	5.20553
AK131021	3.97756	3.62246	3.34037	3.70193	3.67406	3.28539	3.64459	3.76093	3.90071	3.92051	3.98071	3.68317	3.75413	3.78629	3.44964	3.63598	3.35978	3.69825	3.21502	3.57585	4.02423	3.63393	3.67418	3.46581	3.96493	3.87814	3.66044	3.93576	3.36734	3.89332
AK2	7.964383333	8.010143333	8.085261667	7.957363333	8.262641667	8.17033	7.893123333	8.119916667	8.041765	7.995055	8.001461667	8.072508333	7.8279	8.125686667	8.225673333	7.961321667	7.990423333	7.801176667	7.895853333	8.115923333	8.08597	8.036618333	8.215895	8.145361667	8.075218333	7.835051667	7.912328333	8.041301667	7.974691667	7.991568333
AK291611	6.09835	5.60128	6.2469	5.5844	5.46384	5.83282	5.96053	5.98438	5.75707	5.61127	5.60508	5.48927	5.46956	5.77345	7.07313	5.56605	5.87962	5.20803	5.16355	6.33235	5.55164	6.33826	6.53027	6.41016	7.02155	5.27322	5.68279	5.66287	5.10918	5.81683
AK3	8.2548	7.901855	7.90707	7.868	8.240085	8.19589	7.9085	8.009365	7.55421	8.10535	7.89278	8.14595	7.874755	8.056505	7.983205	7.745125	7.96626	7.78903	7.887805	8.025175	8.20039	8.207715	8.14396	8.013325	7.581325	7.82899	8.27072	7.835375	7.788515	7.80993
AK311120	3.41526	3.59535	3.38918	3.4309	3.49893	3.39862	3.64487	3.5808	3.46388	3.11672	3.46235	3.88815	3.52349	4.15928	3.51639	3.46349	3.28285	3.82427	3.51967	3.54164	3.58093	3.39315	3.53038	3.44484	3.77314	3.48957	3.22308	3.49496	3.44593	3.54759
AK4	4.2629875	4.0548925	4.2223025	4.2942425	4.119975	4.1141675	4.070045	4.4457075	4.705765	4.35565	4.18428	4.32471	4.0745125	4.145595	4.4281475	4.1865075	4.2362725	4.174725	4.476545	4.41056	4.20019	4.1757125	4.0156875	4.1905675	4.057985	4.397585	4.2294775	4.0051375	4.37904	4.25211
AK5	6.426175	6.31527	6.069915	6.75435	6.850535	6.852165	7.094555	6.3902	6.60481	6.55564	6.77265	6.98621	6.889245	7.01172	6.20364	6.689325	6.30511	7.07321	6.79443	6.905265	7.444275	7.031905	7.213655	6.37343	5.508155	5.59347	7.773235	6.567365	6.534505	6.562465
AK6	9.798705	9.520115	9.53857	9.327645	9.751275	9.716425	9.538225	9.556515	9.604925	9.57568	9.51898	9.56832	9.501735	9.668085	9.69578	9.556335	9.49359	9.39436	9.408825	9.536905	9.690115	9.641185	9.80634	9.61329	9.545595	9.23509	9.61739	9.5215	9.520705	9.646965
AK7	3.2476225	3.104365	3.1830225	2.869325	3.2053575	3.2025725	3.2559225	3.12546	3.066525	3.035895	3.043515	3.0863725	3.16332	3.1039925	3.3380425	3.1711525	3.077365	3.164705	3.07027	3.1707225	3.15851	3.056355	2.82951	2.9077975	3.19962	3.1393	3.1782575	3.06526	3.0715	3.2454175
AK8	3.40229	3.323725	3.1131	3.463685	3.82863	3.40838	3.404645	3.550645	3.882515	3.383545	3.41356	3.09913	3.547135	3.540685	3.55708	3.59163	3.234465	3.36255	3.31716	3.221365	3.28773	3.279985	3.05559	3.41681	3.266015	3.53096	3.393985	3.508845	3.189535	3.521345
AK9	5.809066667	6.004243333	5.902233333	5.872173333	5.837163333	6.06952	6.040883333	5.870696667	5.921683333	5.838493333	6.03939	5.951943333	5.593773333	6.129723333	5.713666667	5.668966667	5.817396667	5.994786667	5.856593333	5.56962	5.961753333	5.722243333	5.961236667	5.85826	5.96784	5.624533333	5.926366667	5.743246667	6.090436667	5.883486667
AKAP1	5.6886925	5.660045	5.65477	5.520315	5.74709	5.742435	5.8681075	5.81903	5.5648775	5.588005	5.687805	5.6376575	5.7028475	5.77276	5.74501	5.5773475	5.52405	5.39499	5.43446	5.6571375	5.875635	5.7422275	5.9125475	5.6196	5.66482	5.50961	5.8056775	5.5983875	5.5594	5.3703775
AKAP10	8.61697	8.4847	8.587325	8.7832925	8.50898	8.2872375	8.5441125	8.5622	8.6214125	8.5641	8.7702575	8.72389	8.7850675	8.5783375	8.536845	8.40145	8.7989525	9.1560625	8.7531975	8.3667425	8.519615	8.3691875	8.5092775	8.426325	8.565855	8.6938375	8.32871	8.5395425	8.77578	8.574405
AKAP11	8.06523	7.976	8.07284	7.92733	7.889015	7.827375	8.166295	8.06433	7.66054	8.06476	8.17616	8.230175	7.92116	8.285525	7.997485	7.723185	8.111485	8.00273	7.748665	7.759955	8.27265	8.028	8.06331	8.148605	8.050575	8.030655	8.07797	8.2403	8.106275	7.853545
AKAP12	4.993002	4.821062	5.722246	5.085926	5.449806	4.903656	5.277718	5.390746	4.97713	5.6888	5.50856	5.596014	5.022716	5.694476	4.976496	5.623318	6.383062	5.569586	6.126628	5.811008	5.5613	5.76138	5.239494	5.33222	5.415774	5.513104	6.335906	5.420414	6.066312	5.058428
AKAP13	8.407228889	8.596777778	8.579817778	8.537121111	8.363791111	8.31924	8.438782222	8.445504444	8.545733333	8.35535	8.43369	8.420361111	8.390136667	8.492845556	8.502992222	8.210037778	8.608418889	8.520127778	8.716852222	8.494047778	8.432107778	8.54987	8.473873333	8.613791111	8.723827778	8.427424444	8.433408889	8.399812222	8.332697778	8.225893333
AKAP14	2.991943333	2.803086667	2.724116667	2.729963333	3.028353333	2.655626667	2.837476667	2.774106667	2.704116667	2.664363333	2.880026667	2.92242	2.678073333	2.614973333	2.807473333	2.592823333	2.879853333	2.693826667	3.054783333	2.768816667	2.68313	2.551796667	2.920416667	2.629123333	2.595993333	2.802876667	2.6295	2.950733333	3.054586667	2.755873333
AKAP17A	5.815136667	6.118993333	5.904473333	5.630053333	5.77875	5.853643333	5.992403333	5.780763333	5.84037	5.907776667	5.776266667	5.82014	5.944776667	5.84917	5.959916667	5.952116667	5.9054	6.016416667	6.001673333	5.80577	5.829853333	5.94813	5.903303333	5.931653333	6.160123333	5.993456667	5.87232	5.847226667	5.977256667	6.076833333
AKAP2	7.140855	6.9789775	6.91632	6.6328925	7.319845	7.588595	6.966135	7.31724	7.151825	7.05876	6.6336825	6.9986275	7.012035	7.1980475	7.0433825	6.99872	6.94091	7.13139	7.06969	6.8628925	6.8325925	6.9262225	7.4250525	7.0718875	7.0628475	7.204265	7.4679425	7.30978	7.131825	7.1610675
AKAP3	2.49742	2.86831	2.99448	3.01614	3.21754	2.80651	2.63263	3.02941	2.85691	2.81906	3.0637	2.19834	3.12715	2.71865	2.61718	2.67525	2.83349	2.8474	2.6945	2.53894	2.89255	3.18869	2.6569	2.7868	2.75257	2.80272	2.98263	2.58445	2.58837	2.71611
AKAP4	2.85824	3.09143	2.78673	2.98725	2.72241	2.84098	2.96149	3.00565	2.94469	2.88006	2.92165	2.66774	2.81726	2.75906	2.89809	2.94776	2.64083	2.7453	2.86667	2.93514	2.74292	3.04881	2.76739	2.87412	2.8945	2.82007	2.76228	2.90348	3.28499	2.84532
AKAP5	4.31562	4.369285	4.52756	4.058575	4.944905	5.324355	4.594085	4.501935	4.424375	4.44171	4.21502	4.37381	4.61308	4.301965	4.7977	4.52439	4.59929	4.808635	4.2956	4.463265	4.39534	4.890895	4.6711	5.858035	5.10217	4.37962	4.722825	3.776965	4.492975	4.397465
AKAP6	3.56895	3.969695	3.362215	3.432885	3.765455	3.396325	3.665025	3.72843	3.790245	3.497625	3.999505	3.28797	3.968445	3.960205	3.721165	3.630745	3.567015	3.516385	3.786045	3.59107	3.58785	3.554035	3.598965	3.59122	3.526375	3.85725	3.35465	3.817105	3.42154	3.651535
AKAP7	7.64224	7.25748	7.355655	7.227165	7.39123	7.382365	7.59624	7.58857	7.351445	7.486275	7.351195	7.374915	7.508465	7.578565	7.39588	7.39114	7.39512	7.38604	7.276205	7.30728	7.62096	7.631875	7.396355	7.377715	7.32961	7.112305	7.64222	7.31732	7.318575	7.508245
AKAP8	8.90812	8.94962	8.84899	8.942405	8.93552	8.920785	8.771565	8.794855	8.9168	8.757405	8.735365	8.824985	8.84851	8.93798	8.955055	8.82285	8.91742	8.75829	8.828885	8.881315	8.852555	8.891705	9.08523	8.9347	9.03328	8.67751	8.664205	8.759715	8.92356	8.955
AKAP8L	5.73754	5.84896	5.847064	5.852572	5.77216	5.77233	5.726958	5.63784	5.888678	5.655404	5.819254	5.583574	5.819848	5.67311	5.808184	5.74645	5.759194	5.823284	5.847252	5.736518	5.85855	5.628254	5.613644	5.676006	5.871146	5.869606	5.577878	5.767146	5.824762	5.809782
AKAP9	6.36509	6.263043333	6.26893	6.08079	6.23979	5.824043333	5.69971	5.80565	6.062296667	5.628426667	6.184863333	6.37083	5.501536667	6.302913333	5.99908	5.4531	6.5964	5.69554	6.408896667	6.1191	5.812263333	6.03129	6.173296667	6.17734	5.388996667	5.98013	5.96846	6.488743333	6.204193333	5.98069
AKIP1	9.02263	8.831466667	8.947886667	9.03563	9.214516667	8.842316667	8.905146667	9.142763333	8.858516667	8.943893333	9.01579	8.89781	8.9062	9.05449	9.240503333	9.106176667	8.798403333	9.059006667	9.01811	9.05723	8.92098	9.114436667	9.078313333	9.02453	8.93904	8.944246667	8.977626667	8.848676667	8.954606667	9.066023333
AKIRIN1	9.75071	9.96235	9.637283333	9.979386667	9.884343333	9.8728	9.788856667	9.899473333	9.818633333	9.954063333	9.839143333	9.676493333	9.822556667	9.82616	9.560226667	9.887703333	9.878476667	9.80721	9.95235	9.64846	9.83249	9.937313333	9.753053333	9.523883333	9.569693333	10.13694	9.68211	9.83025	9.949193333	9.47364
AKIRIN2	7.183573333	7.30982	7.038553333	7.523423333	7.125766667	7.42142	7.292496667	7.283013333	7.089726667	7.307766667	7.254263333	7.086666667	7.190543333	7.117016667	7.04758	7.475926667	7.05276	7.279533333	7.341353333	7.307336667	6.97772	7.07681	6.947726667	7.048213333	7.18021	7.448753333	7.11282	7.266803333	7.025956667	7.0465
AKNA	7.89513	8.17389	8.270015	8.25449	8.14599	7.957755	8.01923	7.820835	8.153625	8.32276	7.885425	7.865295	8.10267	8.18704	8.193495	7.985955	8.347525	8.15053	8.043175	8.047135	8.111565	8.144705	7.80667	8.17798	8.28519	8.0538	8.06734	8.08088	8.026785	7.90782
AKNAD1	2.675403333	2.946703333	2.558733333	2.949083333	3.098596667	2.864933333	2.85824	2.768456667	3.186333333	2.707563333	2.92394	2.978776667	2.856766667	2.671633333	2.910773333	2.725956667	2.57747	2.543173333	2.986223333	2.736996667	2.798113333	2.663946667	2.68907	2.62606	2.838256667	2.79457	2.534743333	2.960806667	2.780006667	2.79391
AKR1A1	10.3953	10.2406	10.4621	10.2104	10.5593	10.5608	10.2964	10.4862	10.4894	10.2584	10.2813	10.4171	10.2873	10.5745	10.433	10.2171	10.2311	10.1969	10.2437	10.5206	10.4095	10.404	10.4526	10.4796	10.5399	10.0394	10.2716	10.3022	10.3374	10.5195
AKR1B1	10.5351	10.4813	10.413	10.0807	10.7694	10.7606	10.5127	10.5133	10.4557	10.3902	10.3713	10.5466	10.2508	10.5414	10.7244	10.3639	10.6014	10.1968	10.2653	10.587	10.6256	10.8185	10.8274	10.6561	10.829	10.0364	10.7016	10.5545	10.359	10.5955
AKR1B10	3.62585	3.67666	3.54148	3.62527	3.8693	3.62962	3.8986	3.72982	4.01324	3.37019	3.80838	3.3992	3.58561	3.82727	3.66379	3.60889	3.53282	3.56907	3.53089	3.73978	3.81113	3.72453	3.40442	3.46692	3.49536	3.42315	3.27368	3.43791	3.53244	3.45138
AKR1C1	4.903606667	4.728288333	4.706848333	4.38771	4.614593333	4.457285	4.752008333	4.506455	4.571285	4.525538333	4.558581667	4.710581667	4.73299	4.672043333	4.563916667	4.79376	4.750558333	4.725203333	4.808505	4.528878333	4.614885	4.758723333	4.618398333	4.87453	4.753153333	4.750613333	4.897215	4.623991667	4.890183333	4.82221
AKR1C2	5.15114	4.583096667	4.65723	4.12923	4.5005	4.780526667	4.850086667	4.629316667	4.236936667	4.32368	4.220843333	4.351833333	4.63886	4.539863333	4.443503333	4.92669	4.68414	4.766826667	4.73826	4.708206667	4.4314	4.448173333	4.27035	4.90759	4.826616667	4.51631	4.881483333	4.369053333	4.877323333	4.73322
AKR1C3	9.55832	8.33469	9.77095	7.65172	9.26042	9.98128	8.75688	8.51089	7.82529	8.79409	7.8963	8.35071	8.74119	8.49453	9.12359	8.78265	9.21679	8.37751	8.70398	9.28972	8.44787	8.06966	8.30687	8.37981	9.08639	8.08875	8.97116	7.49632	9.05309	8.54508
AKR1C4	3.15414	3.40834	3.107	3.11856	2.92818	3.18841	3.2959	3.22179	3.16819	2.83725	2.84915	3.25877	3.00501	2.82982	3.11773	3.01008	3.16321	3.19489	2.91276	3.10449	3.10942	3.05885	2.78315	3.2179	3.141	3.2041	3.33922	3.13795	2.87575	3.20645
AKR1C6P	3.13021	3.16527	3.117	2.80929	3.11831	2.91795	3.0957	2.79944	3.3487	3.15528	3.23812	3.20179	3.02134	3.11995	2.7788	3.45963	3.4327	2.99048	3.04817	3.09575	3.2031	3.00151	3.14036	3.23375	3.48346	3.14282	3.14159	3.17139	3.30783	3.12429
AKR1D1	2.28768	1.74356	1.92088	1.85861	1.77375	2.14559	2.06605	2.26712	2.03974	1.98831	1.98124	2.39555	2.13991	2.20277	1.82936	2.18888	1.8311	1.86676	1.97476	1.90972	1.84633	1.95283	2.08146	2.02971	1.80891	1.97256	1.73394	1.91614	1.88054	1.89142
AKR1E2	3.683093333	3.606126667	3.484003333	3.392293333	3.355383333	3.214233333	3.824816667	3.440966667	3.519703333	3.483366667	3.488066667	3.421486667	3.676566667	3.55101	3.577936667	3.82232	3.537193333	3.8541	3.785846667	3.399196667	3.895586667	3.826456667	3.649376667	3.583533333	3.379976667	3.659323333	3.651213333	3.325486667	3.568006667	3.434983333
AKR7A2	8.48885	8.208695	8.324815	8.163895	8.76027	8.864385	8.49861	8.500995	8.62791	8.24815	8.395465	8.436985	8.16212	8.45945	8.72973	8.495815	8.211185	8.25007	8.151595	8.56567	8.382655	8.1994	8.546755	8.41176	8.569695	8.12485	8.5191	8.336235	8.28305	8.490005
AKR7A3	5.714735	5.65588	5.552475	5.598695	5.81629	6.0172	5.771085	5.62033	5.79265	5.88811	5.620355	5.704425	5.687125	5.83573	6.043885	5.74405	5.676925	5.442615	5.57548	5.935015	5.812395	5.72306	6.048175	5.68397	5.93751	5.58371	5.8644	5.714305	5.67239	5.787345
AKT1	9.53094	9.76375	9.85844	9.91921	9.84932	9.71584	9.78091	9.51201	9.76663	9.89576	9.70315	9.61822	9.67391	9.58834	9.79315	9.34116	9.74398	9.6151	9.63674	9.75034	9.57216	9.65758	9.72134	9.61436	9.67666	9.79753	9.20544	9.77014	9.62747	9.89761
AKT1S1	5.134955	5.15212	5.704675	5.41535	5.34285	5.263145	5.65406	5.34076	5.059335	5.38215	5.4978	5.29869	5.483615	5.28926	5.17989	5.52728	5.30253	5.618785	5.2729	5.80321	5.576515	5.26724	5.34449	5.46513	5.18137	5.81936	5.15777	5.11092	5.44547	5.299495
AKT2	6.130131667	6.328845	6.251698333	6.32794	6.114521667	6.105438333	6.295125	6.343135	6.281575	6.247526667	6.286641667	6.333551667	6.089551667	6.22287	6.270353333	6.261275	6.149765	6.191468333	6.336615	6.180331667	6.23296	6.051738333	6.26443	6.264896667	6.38195	6.270821667	6.244853333	6.211271667	6.123816667	6.22381
AKT3	7.011168571	6.73634	6.861102857	6.632325714	6.833501429	6.833888571	6.615697143	6.851988571	6.723755714	6.705911429	6.743088571	6.812861429	6.773078571	6.809804286	7.07063	6.545298571	6.902811429	6.762621429	6.363914286	6.81725	7.167831429	6.995422857	6.972397143	6.935601429	6.824622857	6.600085714	6.836038571	6.750181429	6.81583	6.61598
AKTIP	8.562185	9.051995	8.21921	8.75931	8.76895	8.600505	8.77207	8.76102	8.524485	8.694875	8.57459	8.749335	8.54517	8.95097	8.49924	8.672695	8.752615	8.312455	8.80807	8.462355	8.864525	8.7528	8.814465	8.657685	8.50934	8.19567	8.76277	8.793385	8.35324	8.473575
AL022341.3	5.59486	5.85982	5.5963	5.44577	6.0704	5.55064	5.90452	5.53341	5.84959	5.77046	5.83013	5.49281	5.55784	5.48456	5.47961	5.74373	5.60201	5.51465	5.59961	5.54973	5.70703	5.77859	5.67591	5.6367	5.40384	5.65254	5.52387	5.61421	5.55839	5.82747
AL022344.5	2.85474	2.97744	3.02041	3.25256	3.19608	3.39208	3.63694	3.99381	3.2894	3.9688	3.01856	3.10728	3.42572	3.69721	2.99567	3.47837	3.15577	2.91041	3.29621	3.47724	3.18255	2.7607	2.78878	3.18759	3.265	3.41706	3.31109	3.33269	2.56686	3.3399
AL109706	5.55066	5.92956	5.1705	6.60269	5.86758	5.07671	5.30117	5.68138	5.03102	6.93408	6.55343	5.5165	6.34933	6.27696	5.14729	6.3937	5.57197	5.89603	5.62267	5.63718	5.00375	5.29048	4.96541	5.61004	6.01601	6.28963	5.43652	6.23143	6.259	6.2765
AL110181	4.49062	4.81081	4.63935	4.88892	4.92518	5.07537	4.94999	4.69483	5.28527	4.69824	4.81144	4.34084	4.80603	5.11617	4.93795	4.71494	5.03792	4.91631	5.03781	4.78257	4.97131	5.02187	5.14019	5.07947	4.5705	4.02838	4.90603	5.15726	5.07776	5.10043
AL132709.8	2.42152	2.89549	2.69003	2.50026	2.45138	2.45101	2.5692	2.42587	2.95272	2.51047	2.5798	2.92772	2.51965	2.76984	2.5916	2.51716	2.6145	2.89549	2.87159	2.64941	2.80756	2.49414	2.51102	2.45753	2.21455	2.33593	2.63494	2.46338	2.25635	2.73924
AL133493.2	3.17089	3.04517	2.70841	3.06137	3.14331	2.7356	2.85125	3.01982	3.01901	3.09602	2.94872	2.93359	2.8874	3.18273	3.08894	2.92834	3.02839	3.03433	3.3307	2.68761	3.02013	2.61673	2.93828	3.09693	3.32093	3.01617	2.92717	3.63364	3.0414	2.90942
AL590762.11	5.60792	5.3669	5.60232	5.54015	5.74839	5.85577	5.47704	5.4443	5.35017	5.41879	5.45386	5.43762	5.66232	5.43005	5.50731	5.44509	5.71434	5.53191	5.62136	5.81622	5.48475	5.71447	5.43942	5.65614	5.61608	5.89448	5.95122	5.34311	5.58464	5.38578
AL831948	3.46275	4.3095	3.60339	4.73481	3.95582	4.45823	4.56069	4.1565	4.28326	3.73132	4.12241	3.77967	4.2787	4.22807	4.06796	3.78153	4.05879	4.02792	4.28903	4.20998	4.05856	4.0987	3.68102	3.84498	4.18789	4.40698	4.00516	4.18566	4.59799	4.31163
AL832163	2.11323	1.96716	1.7052	2.04131	1.90478	1.86348	2.10799	1.7017	1.87836	2.02335	1.81194	2.00078	1.65412	1.93989	2.25337	1.80347	1.65635	1.98008	1.86376	1.80188	1.7288	1.7026	1.90501	1.6468	1.90105	2.11278	1.96143	1.72346	1.63469	1.68507
AL832615	4.43183	4.17607	3.91563	4.03189	3.67008	4.1069	3.64122	3.829	3.43092	3.50281	3.52984	4.03108	4.34924	4.03266	3.99406	3.77586	3.97424	4.74971	4.04751	3.94288	3.62945	4.2588	3.82818	4.56917	3.90908	4.20301	4.11716	4.20354	3.66896	4.01885
AL832909	9.47054	9.37801	9.819805	9.610085	9.649195	9.66106	9.753235	9.89284	9.623355	9.85811	9.592355	9.463615	9.90715	9.574385	9.615885	9.749115	10.014325	9.76208	9.94518	10.14097	9.340855	9.936735	9.506855	9.656585	9.325175	10.13858	9.824415	10.24018	9.982285	9.91907
AL833181	7.90673	8.04723	7.98905	8.05065	7.85496	7.59448	7.94489	7.61376	7.94418	7.86233	7.90409	8.2427	7.70821	8.16743	7.86772	7.75147	8.25969	8.58017	7.84958	8.24798	7.62815	7.78723	7.63112	7.59641	7.90799	8.32778	8.09812	8.64437	8.53222	8.16737
AL928742.12	5.29072	5.64169	5.11287	5.05008	5.30175	5.17417	5.11555	5.17204	5.48359	5.38859	5.25796	5.08965	5.14499	5.44453	5.35788	5.49436	5.31745	5.43864	5.38403	5.32312	5.40097	5.48978	4.97489	5.11813	5.35078	5.61426	5.22342	5.14572	5.35116	5.58212
AL928768.3	8.62457	6.3713	7.7159	7.15759	9.07712	8.85369	7.27319	8.66038	8.48206	7.88504	7.63036	9.44145	7.97914	7.66916	8.13074	7.2371	7.84916	6.96594	8.03018	7.8066	7.68194	7.54261	8.51846	7.40137	9.00422	7.53637	7.66339	8.16543	8.25781	7.87254
ALAD	6.79085	6.88743	6.903585	6.774675	7.125635	7.017065	6.93423	7.053935	7.037205	6.7602	6.87866	6.939725	6.528925	6.78135	6.96789	7.234655	6.72618	7.10735	6.74645	7.09114	6.9631	6.74537	6.89107	6.85337	6.81062	6.91775	6.669135	6.91985	7.14371	6.94722
ALAS1	7.36455	7.54602	7.4978	7.59753	7.45866	7.47947	7.51138	7.52443	7.5145	7.55675	7.40835	7.33541	7.42459	7.35028	7.52875	7.4586	7.62739	7.40702	7.6726	7.49822	7.22017	7.34189	7.43985	7.34678	7.62964	7.80787	7.65289	7.71812	7.38578	7.74563
ALAS2	7.358855	7.17818	7.894515	7.45839	7.125125	7.53708	8.335895	7.15951	7.651285	7.59015	7.78682	7.35074	7.559225	7.19809	6.93471	8.01479	6.87572	7.87935	7.603015	7.639235	8.19423	6.961875	7.659955	7.42841	7.190625	8.290875	7.372495	7.532515	7.84325	7.869515
ALB	2.641715	2.7443175	2.831425	2.7976625	2.7714425	2.6846975	2.716405	2.66787	2.869125	2.8467475	2.680145	3.0700025	2.80069	2.83036	2.80008	2.8173625	2.70114	2.6373225	2.7332375	2.8575675	3.32617	2.7716125	2.856725	2.665485	2.71204	2.7591325	2.685775	2.7702625	2.7497275	2.95536
ALCAM	7.09541	6.878576667	7.06719	7.251533333	7.30337	7.111506667	6.76681	6.99218	6.97326	6.950153333	7.432656667	7.245216667	6.984713333	6.785876667	6.981853333	6.892706667	7.0512	6.682933333	6.89403	7.22647	6.78942	7.038356667	6.638686667	6.760373333	6.620216667	7.202226667	6.711063333	7.328226667	7.465506667	7.266853333
ALDH16A1	6.33147	5.9731	6.53109	6.38305	6.59542	6.49047	6.40944	6.49806	6.4944	6.05315	6.3164	6.5618	5.97008	6.42455	6.69196	6.44496	6.47518	6.63606	6.10494	6.60318	6.21436	6.28388	6.78715	6.5369	6.71647	6.18669	6.38424	6.42868	6.49692	6.47256
ALDH18A1	7.142955	7.23764	7.10919	7.05189	7.575235	7.547085	7.28708	7.42982	7.26085	7.282045	7.058265	7.25779	7.072615	7.302085	7.408625	7.242385	7.33512	6.88499	6.92757	7.00215	7.212345	7.26288	7.50293	7.24368	7.35404	6.887625	7.42371	7.205095	6.98214	7.10662
ALDH1A1	9.49048	9.18828	9.52899	9.37248	9.51698	9.60999	9.47208	10.2173	10.0259	8.77372	9.09608	9.50705	8.92858	9.33816	9.32037	9.73826	9.78785	8.80509	9.47006	9.27983	9.18154	9.86262	9.44575	9.72182	9.75743	9.06071	8.9314	10.2075	9.18668	9.33454
ALDH1A2	3.876645	4.09459	3.55419	3.989885	3.69695	3.624115	3.770355	3.724185	3.98576	3.995165	3.897355	3.696075	3.95026	3.94711	3.504655	3.754035	3.617175	3.67574	4.05709	3.63046	3.634215	3.542385	3.65956	3.61372	3.81096	3.97007	3.82452	3.64147	4.007255	3.811755
ALDH1A3	3.59245	2.84773	3.469595	2.997605	3.419645	3.28768	3.087315	3.06898	3.24096	3.29907	3.16404	3.265085	3.0061	3.200415	3.026395	3.25151	3.089455	3.13917	3.200415	3.28166	3.115655	3.184165	3.225955	3.185145	3.18144	3.141555	2.922325	3.264775	3.238405	3.124955
ALDH1B1	6.58305	6.49193	6.128045	6.253325	6.35525	6.113285	6.423625	6.317635	6.47533	6.63134	6.413315	6.30073	6.48364	6.290205	6.626705	6.328545	6.335595	6.37578	6.21502	6.542845	6.51624	6.50161	6.27515	6.469725	6.443675	6.467285	6.30753	6.22831	6.364875	6.28368
ALDH1L1	5.21988	5.481735	5.05667	5.160345	5.201335	5.10694	5.493665	5.146845	5.247885	5.35789	5.326175	5.37406	5.398375	5.30191	5.191505	5.122005	4.851795	5.33136	5.227555	5.279665	5.31647	5.264855	5.17959	5.316215	5.21581	5.273905	5.036595	5.24707	5.213945	5.500545
ALDH1L1-AS2	3.92968	4.56989	4.17011	4.11979	4.40471	4.41717	4.29758	4.19246	4.52091	4.21786	4.30294	3.99569	4.193	4.43148	4.27484	4.24928	4.04037	4.31593	4.079	4.24624	4.22267	4.43651	3.90527	4.25473	4.40609	4.32627	3.9413	4.10861	4.42704	4.3996
ALDH1L2	2.853446667	2.892966667	2.84924	2.95232	3.035796667	3.019643333	2.966633333	2.970966667	2.99933	2.82774	2.897543333	2.971143333	2.932286667	2.828826667	2.92863	2.71487	2.845146667	2.891466667	2.921376667	2.877486667	2.803513333	3.03799	3.067983333	2.697803333	2.66972	2.875436667	3.049083333	2.89398	2.76711	2.886383333
ALDH2	10.7052	10.1849	10.7907	10.5655	10.354	10.4259	10.1537	10.661	10.7505	10.0295	10.4137	10.4183	10.4319	10.4805	10.5741	10.513	10.7157	10.0451	10.2514	10.3272	10.3783	10.6063	10.0559	10.7746	10.3267	10.1622	9.90445	10.7296	10.588	10.6302
ALDH3A1	4.44626	4.76446	4.07725	4.36097	4.67981	4.26589	4.48709	4.37913	4.74213	4.28414	4.14542	4.13313	4.34929	4.34484	4.54795	4.74365	4.26872	4.53899	4.11537	4.32904	4.27666	4.31724	4.2572	4.4292	4.34752	4.45278	4.05705	4.11846	4.23931	4.79581
ALDH3A2	7.189696667	7.00399	7.222476667	7.087223333	7.55695	7.348126667	7.27764	7.217296667	7.20547	6.977666667	7.145003333	7.278846667	6.925546667	7.410836667	7.45468	7.234033333	7.357833333	7.10613	7.150643333	7.18681	7.2695	7.52402	7.461103333	7.593033333	7.451923333	7.129416667	7.209576667	7.24798	7.0646	7.294076667
ALDH3B1	6.778793333	6.67899	7.034036667	6.8243	6.639263333	6.607533333	6.66048	6.46037	6.80703	6.594486667	6.93213	6.67783	6.700083333	6.708566667	6.646116667	6.677666667	6.92112	6.546173333	6.99455	6.938183333	6.50939	6.768876667	6.4734	6.79249	7.023633333	6.804576667	6.52957	6.86436	6.809906667	6.969463333
ALDH3B2	3.251555	3.312365	3.447725	3.33051	3.5078	3.316675	3.212585	3.25772	3.178625	3.52429	3.436265	3.105755	3.159845	3.21189	3.37443	3.318475	3.143875	3.45545	3.391315	3.343995	3.366245	3.15909	3.10398	3.296545	3.1612	3.332725	3.35826	3.225255	3.25754	3.328735
ALDH4A1	5.962215	5.818285	5.757215	5.837455	5.96465	6.166485	5.675475	5.78238	5.982015	5.705975	5.978015	5.82685	5.700915	5.762585	5.782675	5.884575	5.625985	5.544065	5.70941	5.939085	5.73034	5.79966	5.84755	5.65383	5.902935	5.822905	5.701105	6.0479	5.98162	6.058735
ALDH5A1	7.759265	7.96833	8.65747	7.39705	7.866605	7.97986	8.526165	7.587575	7.9068	7.813865	8.413825	7.38939	7.442815	7.506705	7.910295	8.66333	7.458925	8.351625	7.940265	8.158465	8.73364	7.34144	8.04276	7.59965	7.67771	8.973865	7.863525	7.367275	8.071135	7.810125
ALDH6A1	5.978824	5.805742	5.915636	5.684178	6.005904	6.065686	6.293462	6.076838	5.63968	5.88928	6.178916	5.76953	5.814904	5.913452	6.022148	5.962174	5.917392	5.85363	5.834996	6.091816	5.84569	6.060802	5.994034	5.764876	5.964796	5.570084	5.914308	5.653922	5.769486	5.712968
ALDH7A1	4.07015	4.41582	3.909456667	3.950196667	4.351106667	4.046196667	4.078743333	3.968316667	4.316516667	4.198983333	3.95844	4.16054	3.984373333	3.94482	4.20001	4.09806	4.044503333	4.183973333	3.860863333	4.28692	4.13415	3.82406	3.74527	4.305813333	3.819663333	4.019566667	4.316286667	3.939843333	3.860093333	4.14343
ALDH8A1	3.93026	3.66166	5.25236	5.36571	4.25668	3.69093	4.03983	5.02813	4.6748	4.26491	4.51846	4.31023	5.1252	5.03181	4.96531	4.74877	4.37195	4.69818	3.67991	4.2099	4.98475	4.27053	3.9684	4.08515	4.73479	5.2662	4.78067	5.01806	4.20609	5.12423
ALDH9A1	9.59581	9.4656	9.41723	9.67506	9.57513	9.68477	9.51356	9.11881	9.55873	9.66746	9.47818	9.55066	9.61344	9.52612	9.63447	9.39339	9.65187	9.35339	9.7574	9.58047	9.4071	9.63242	9.46927	9.70214	9.70571	9.40773	9.87071	9.62347	9.51956	9.50648
ALDOA	11.67773333	11.70623333	11.60766667	11.80406667	11.69446667	11.75026667	11.72043333	11.7153	11.765	11.59953333	11.75776667	11.73273333	11.82833333	11.71903333	11.8169	11.72166667	11.7379	11.63856667	11.8515	11.8013	11.62056667	11.67103333	11.5787	11.7327	11.8152	11.79676667	11.78873333	11.8023	11.7155	11.78946667
ALDOAP2	4.19301	3.88296	3.45801	3.98071	3.84588	3.82209	3.91345	4.11154	3.45702	3.82905	3.47621	3.54699	3.77085	3.80523	3.97256	3.27495	3.77402	4.00352	3.4851	3.50418	3.73727	3.98837	3.45517	3.27086	3.7144	3.88049	3.45085	3.64184	3.46604	3.43052
ALDOB	2.951055556	3.127368889	3.068707778	3.096528889	3.132128889	3.035981111	3.100996667	3.151821111	3.283613333	3.031293333	3.175191111	3.112633333	3.2281	3.189846667	3.112996667	3.08739	2.956914444	2.980976667	3.07282	3.176093333	3.121442222	3.193223333	3.096291111	2.966915556	3.311571111	3.04132	3.127348889	3.030586667	3.017803333	3.170164444
ALDOC	7.85286	7.90817	7.57326	7.8007	8.18473	8.20329	8.1094	7.93303	7.76424	7.82669	7.92709	8.05375	8.09644	8.01302	8.18966	8.16398	7.78354	7.89776	7.86922	7.78571	8.12922	7.99598	8.04451	7.873	7.90017	7.70591	8.37946	8.01228	7.92074	8.3364
ALG1	5.494225	5.18496	5.333655	5.43819	5.401995	5.834285	5.39659	5.7728	5.283155	5.255845	5.734675	5.70682	5.303655	5.491195	5.67936	5.18804	5.284495	5.19889	5.25554	5.37589	5.65643	5.541875	5.69413	5.42159	5.375305	5.232655	5.53237	5.274505	5.228265	5.538955
ALG10	5.479498	5.422904	5.53103	5.59884	5.714514	5.884078	5.474472	5.645362	5.416334	5.60729	5.662776	5.79622	5.464416	5.64924	5.778684	5.460402	5.77595	5.431242	5.482946	5.473494	5.70384	5.743972	5.981068	5.768238	5.51315	5.313142	5.640858	5.640824	5.543758	5.536542
ALG11	8.43465	8.33631	8.48232	8.385305	8.605795	8.59969	8.525475	8.48002	8.375885	8.39827	8.270005	8.30392	8.58309	8.676695	8.651905	8.337975	8.405565	8.396045	8.47273	8.565455	8.543655	8.6357	8.72723	8.624925	8.552475	8.20741	8.745055	8.52797	8.433125	8.57859
ALG12	6.40273	6.62626	6.44519	6.62258	6.59012	6.57969	6.46371	6.4413	6.50739	6.24532	6.43696	6.11147	6.53775	6.58673	6.54833	6.42676	6.46061	6.3529	6.43112	6.46895	6.47138	6.56631	6.51202	6.60182	6.67801	6.44631	6.63956	6.37822	6.44362	6.6355
ALG13	7.390778	7.156438	7.274462	7.281114	7.387024	7.37962	7.184824	7.308124	7.325492	7.132028	7.25601	7.391776	7.215126	7.309204	7.22822	7.261542	7.472624	7.485084	7.391626	7.04991	7.40597	7.253022	7.216244	7.22752	7.161118	7.18043	7.203226	7.295528	7.450556	7.235504
ALG14	6.190875	5.792585	6.12679	6.050395	6.224905	6.75925	5.84454	6.12888	6.240665	6.04292	6.15333	6.16148	6.20535	6.397135	6.638585	5.911525	5.986615	5.67409	5.612805	6.34882	6.18195	6.350805	6.82946	6.44088	6.265325	6.068235	5.93566	6.145955	6.245195	6.17501
ALG2	8.53268	8.38666	8.64622	8.552175	8.89918	8.779665	8.534845	8.589745	8.55385	8.58107	8.47332	8.647405	8.346615	8.7368	8.69832	8.523325	8.78309	8.42469	8.317945	8.582645	8.622055	8.791075	8.7499	8.663775	8.70578	8.34184	8.51671	8.48319	8.499795	8.47872
ALG3	7.90833	7.81885	7.98585	7.83206	8.13213	8.29336	8.09437	8.06481	8.28775	7.89989	7.90047	8.07258	7.92111	8.14631	8.31978	7.75839	7.97655	7.91997	7.89911	7.94357	8.06611	7.90795	8.24803	7.80781	7.92621	7.69199	8.14891	8.17152	7.96124	8.17372
ALG5	7.189646667	6.81756	7.08764	6.80959	7.17465	7.25986	7.035883333	7.18009	6.934603333	6.920733333	6.914616667	7.21683	6.814266667	7.134543333	7.1964	6.823913333	6.931476667	6.713103333	6.850523333	6.964226667	7.047603333	7.166816667	7.337406667	6.968853333	6.823593333	6.60234	6.866323333	6.85654	6.844586667	6.862916667
ALG6	8.75437	8.59016	8.66186	8.59558	8.53321	8.72582	8.50322	8.57756	8.5258	8.62208	8.61232	8.6658	8.75488	8.86284	8.61988	8.77023	8.61951	8.65268	8.65505	8.74535	8.80165	8.75664	8.58916	8.75157	8.7235	8.53263	8.63034	8.55395	8.66822	8.51542
ALG8	8.33418	8.21389	8.43319	8.43149	8.38044	8.4853	8.54055	8.34132	8.43354	8.3851	8.24447	8.5236	8.40085	8.49591	8.45936	8.27497	8.44974	8.05648	8.25543	8.41622	8.49774	8.44587	8.59116	8.40868	8.42056	8.05118	8.66269	8.31583	8.37778	8.42127
ALG9	7.63328	7.340575	7.487665	7.431625	7.681585	7.692195	7.68098	7.636545	7.327205	7.39193	7.35051	7.510425	7.44363	7.777315	7.785345	7.57841	7.61587	7.41705	7.471955	7.35206	7.709885	7.684295	7.956095	7.72901	7.54097	7.293795	7.48941	7.555765	7.655375	7.745215
ALK	4.322785	4.12999	3.901905	3.97584	3.96567	4.12369	3.971625	4.38605	4.376025	4.166375	4.00415	4.78451	3.968055	4.068855	4.114275	4.040605	4.002185	4.07241	4.18187	4.057375	4.049695	3.91342	4.087555	4.01156	4.14137	4.225095	3.81068	3.887125	4.00845	4.03576
ALKBH1	6.309585	6.2099	6.209735	6.44474	6.59208	6.499915	6.011475	6.408525	6.165325	6.458715	6.22981	6.46959	6.296455	6.56362	6.347225	6.43701	5.839935	6.386625	6.244075	6.17384	6.197745	6.39618	6.301565	6.4011	6.20404	6.27401	6.841015	6.08893	6.18219	6.58613
ALKBH2	6.78146	6.62174	6.36659	6.46942	6.93566	7.09801	6.90019	6.59093	6.10573	6.51738	6.54469	6.50137	6.5596	6.79888	6.71167	6.61955	6.53331	6.46748	6.33362	6.29177	6.88886	6.89331	6.76887	6.75976	6.76573	6.02299	6.84989	6.69351	6.44944	6.86015
ALKBH3	8.33767	8.3002	8.47302	7.81788	8.55031	8.45898	8.22892	8.45097	8.3188	8.25809	8.17123	8.28392	8.31599	8.45876	8.54936	8.3102	8.24331	8.13871	8.18419	8.30033	8.50825	8.45518	8.75231	8.51475	8.48542	8.1118	8.53289	8.39573	8.42296	8.46606
ALKBH3-AS1	3.113605	3.08923	2.63637	3.032445	2.85796	2.735585	3.092845	2.798755	2.96541	2.782695	3.028385	2.96162	2.859495	2.763025	2.895535	2.91214	2.698525	2.833115	3.10628	3.41152	3.01323	3.02215	2.925135	3.004735	2.727705	3.016015	3.073655	2.81356	2.695285	3.197975
ALKBH4	5.8466	5.70961	5.73915	5.53043	5.72919	5.96151	5.68575	5.91375	5.69056	5.69757	5.61268	5.73917	5.6555	5.83406	5.72319	5.70375	5.75497	5.2545	5.70973	5.83338	5.52857	5.7827	5.72034	5.94974	5.92661	5.58624	5.80682	5.65524	5.6559	5.81125
ALKBH5	8.812046667	8.756333333	8.577446667	8.792703333	8.860733333	8.77043	8.79047	8.836573333	8.83423	8.71919	8.837986667	8.823953333	8.665023333	8.8293	8.704426667	8.66167	8.786883333	8.7017	8.623346667	8.70313	8.708983333	8.80013	8.69271	8.691523333	8.604826667	8.878126667	8.77255	8.82456	8.7081	8.615826667
ALKBH6	6.37664	6.2985	6.26248	6.10637	6.65692	6.489	5.95064	6.15408	6.11615	6.01832	6.12164	6.29031	6.14238	6.20599	6.56248	6.27406	6.35816	6.10145	6.1814	6.04869	6.41355	6.29218	6.53598	6.2708	6.38375	5.93354	6.12616	6.22368	6.43295	6.46304
ALKBH7	7.118935	6.8154225	6.6913525	6.8743275	7.1501	7.08778	7.0976225	7.0407625	6.9882625	6.9740475	7.0338325	6.9649075	6.93297	7.0534075	6.9930025	7.021355	6.8197175	6.8442725	6.8936325	6.9670375	7.0493575	7.1720675	6.9180675	6.953605	6.929825	6.7474225	7.1653725	7.0021875	6.8070575	7.07375
ALKBH8	6.086225	6.159545	6.140855	6.077225	6.084305	6.33381	6.233825	6.335025	6.06202	6.03287	6.153955	5.96891	5.919335	6.4319	6.352905	5.923825	6.23399	5.885095	6.01446	5.955655	6.29278	6.31373	6.22417	6.392985	6.037935	5.93962	6.10543	6.113385	6.180975	6.12079
ALLC	3.2294	2.93433	2.98729	2.9601	3.01006	2.88624	3.07022	3.11834	3.27964	3.12834	3.0022	2.74404	2.83804	2.97874	2.7212	2.9933	2.90865	2.77312	3.11827	2.90529	3.06273	3.09383	2.77925	3.01264	2.68269	3.03515	2.8409	2.71811	2.97192	3.30222
ALMS1	7.189006667	7.08639	7.226396667	7.06733	7.181316667	7.14358	6.98317	7.14877	7.001856667	7.04075	7.02784	7.324716667	7.126976667	7.20883	7.136836667	7.15361	7.16528	6.97234	7.055583333	7.216283333	7.22661	7.208503333	7.27131	7.150633333	7.245636667	7.15156	7.516763333	7.017373333	6.92044	7.141863333
ALMS1-IT1	5.31062	4.81269	5.54253	5.07596	5.51514	5.84127	4.63977	5.33088	5.44295	5.4559	4.69331	5.92514	5.27199	5.42556	5.40915	5.17179	5.35407	4.91899	5.21175	5.4486	5.43632	5.39196	5.39088	5.16772	5.12564	4.64216	5.16607	5.20849	5.04512	5.559
ALMS1P	4.24029	4.42543	4.59056	4.1139	4.7343	4.19261	4.77682	4.05525	4.6847	4.36152	4.56341	4.82446	4.60563	4.50798	4.81969	4.34206	4.52713	4.39206	4.13905	4.75171	4.65334	4.48623	4.12476	4.47459	4.20145	4.09762	4.33395	3.84964	4.57474	4.17178
ALOX12	6.86721	7.21214	7.77691	7.61128	7.64642	7.29067	7.19505	7.14941	7.40956	7.03152	6.90829	7.31699	7.85488	7.01962	6.52609	8.55756	7.39736	8.19534	8.35724	7.84974	7.3586	7.16095	6.66787	6.84779	6.52101	7.64271	7.93425	8.62906	7.68748	7.51743
ALOX12B	3.52751	3.85988	3.49698	3.55728	3.8571	3.7545	3.48324	3.50356	3.57588	3.49842	3.51643	3.69983	3.29118	3.52365	3.8844	3.28061	3.62096	3.52877	3.59127	3.60694	3.66169	3.57243	3.65569	3.58354	3.62167	3.45879	3.70056	3.83171	3.51678	3.76874
ALOX12P2	4.38176	4.01081	3.43521	3.21361	3.50888	3.58214	3.76511	3.47072	4.09775	4.15153	3.45558	4.05002	4.15574	3.75413	3.80038	3.67336	3.96574	3.72835	3.80451	3.65333	3.58505	4.1447	3.62102	3.67336	3.67643	3.57783	3.34693	3.6425	3.53992	3.89434
ALOX15	6.85335	5.79792	7.59319	4.02964	5.58074	4.97721	6.67494	3.67943	5.56978	5.82209	5.89932	4.66394	5.34869	5.01887	6.10316	6.06401	7.02991	5.8002	6.97331	6.28419	4.48431	6.99324	5.42289	5.95967	5.97913	4.10034	4.68362	5.32906	5.40595	5.17732
ALOX15B	3.921665	4.39219	3.70598	3.80081	4.400995	4.098715	4.3939	5.282305	4.534225	4.43127	4.149565	4.323365	3.86603	4.35439	4.17121	3.7872	4.275435	3.98645	3.723595	4.596895	3.966995	4.54791	3.99487	4.07891	4.9029	3.98702	3.953395	4.400745	3.835925	4.27905
ALOX5	8.5002075	8.5316875	8.37234	9.0456325	8.3678625	8.24454	8.228635	8.3211975	8.71602	8.4928125	8.629985	8.0883175	8.702475	8.18944	8.42536	8.57527	8.407005	8.64979	9.0427025	8.6136775	7.9656675	8.27126	7.85864	8.2257725	8.6194025	8.5971525	8.4266975	8.6069825	8.5336675	8.5164125
ALOX5AP	11.5271	11.6621	11.3717	11.7828	11.5857	11.2991	11.5082	11.6458	11.7317	11.4804	11.556	11.0707	11.7965	11.342	11.4039	11.1409	11.786	11.3447	11.9745	11.1592	11.2058	11.5446	10.8722	11.1323	11.1842	11.746	11.5592	11.8249	11.7251	11.5894
ALOXE3	2.902675	3.396775	3.232165	3.130645	3.235535	3.10299	3.34401	3.06965	3.4008	3.210865	3.36823	3.49372	3.08768	3.14559	3.111525	3.093795	3.131435	3.24554	3.299175	3.19494	3.226325	3.382695	3.318135	3.18258	3.146295	3.203585	3.15146	3.12762	3.14849	3.305565
ALPI	5.071835	5.294155	4.9975	5.142215	5.19814	4.914615	5.237295	4.96748	5.1293	5.115585	5.41477	4.85634	5.34737	4.883575	5.18744	5.162925	5.11103	5.14514	5.16106	5.18651	5.013635	5.12447	4.966825	5.167515	4.98836	5.337165	4.997795	5.27727	5.231155	5.433345
ALPK1	8.2774375	8.46662	7.816605	8.5588625	8.0181	7.9286	8.081025	7.780065	8.635825	8.3106525	8.8646525	8.95394	8.959865	8.254005	8.057045	8.3706025	7.897	8.94653	8.90356	8.6224025	8.5927325	8.34927	8.4809975	8.0662625	8.383895	8.8068425	8.3486875	8.51984	8.3792	7.872555
ALPK2	2.79661	3.00041	2.65584	2.34599	2.82187	3.01219	2.74269	3.1831	2.64145	2.71698	2.67575	2.58713	2.84206	2.50074	3.09594	2.57407	2.78535	2.93658	2.46546	3.00377	2.74842	3.30734	2.56344	2.52613	2.66979	2.70044	2.65401	2.76916	2.76109	2.74842
ALPK3	4.226225	4.561375	4.033275	4.29186	4.25167	4.22797	4.400065	4.21205	4.15723	4.361445	4.369355	4.396795	4.249825	3.88732	4.15215	4.096365	3.997015	4.527455	4.37662	4.36239	4.26372	4.481245	4.15824	3.998195	4.17491	4.542755	4.514105	4.17652	4.15363	4.6201
ALPL	6.89581	7.36013	6.667655	8.39007	6.21052	7.451205	6.626695	6.867725	7.78725	8.162465	7.680715	6.57613	8.1397	7.12074	6.50725	8.060205	6.29614	7.8186	8.401925	6.875155	6.58834	6.14587	6.78954	7.05201	6.60605	7.772915	7.4016	6.851415	7.574525	6.88598
ALPP	4.771825	4.95764	4.78726	5.03939	4.931115	4.691435	5.05228	4.838705	5.00626	4.8963	4.889135	4.8783	5.00266	4.911895	4.758185	4.90465	4.82896	5.01118	5.035315	4.96737	4.99036	5.05527	4.62642	4.919445	4.943645	5.00586	4.836225	4.890805	5.057545	5.16224
ALPPL2	4.431225	4.748845	4.57703	4.442495	4.506185	4.32325	4.52757	4.47861	4.375645	4.68141	4.675025	4.53246	4.47291	4.3884	4.38677	4.647815	4.44881	4.596815	4.72541	4.46508	4.64425	4.365585	4.24143	4.453495	4.414175	4.62186	4.599315	4.30261	4.58425	4.72071
ALS2	5.871426667	5.46877	5.946996667	5.58213	5.635843333	5.453596667	5.863146667	5.809343333	5.547243333	5.806773333	5.366113333	5.528673333	5.696123333	5.664533333	5.785163333	5.61913	5.72191	5.40247	5.734266667	5.592936667	5.824246667	5.611146667	5.596403333	5.63786	5.6634	5.528483333	5.794933333	5.508776667	5.949356667	5.815166667
ALS2CL	5.566103333	5.50436	5.359013333	5.23621	5.570286667	5.35209	5.5965	5.455146667	5.35696	5.491953333	5.40196	5.511016667	5.413713333	5.746896667	5.33447	5.669856667	5.888266667	5.624936667	5.628373333	5.148063333	5.815056667	5.31134	5.494753333	5.446353333	5.487193333	5.537323333	5.843956667	5.441483333	5.397783333	5.75673
ALS2CR11	2.390171667	2.203191667	2.203701667	2.463596667	2.248313333	2.390773333	2.141651667	2.246238333	2.56975	2.399013333	2.234976667	2.353253333	2.322038333	2.202673333	2.355846667	2.470873333	2.132556667	2.302605	2.339271667	2.299288333	2.420411667	2.228291667	2.285118333	2.267418333	2.256826667	2.25743	2.282351667	2.186595	2.373098333	2.273945
ALS2CR12	7.73249	7.21113	8.54898	7.92103	7.21838	7.74803	8.462945	7.89564	8.36322	7.640115	8.049655	7.032255	7.187915	6.70065	7.638375	7.737535	7.41675	8.31185	7.85281	8.07561	7.70306	7.37023	7.758325	7.399305	7.935855	8.247525	7.63131	7.57192	7.54068	6.31882
ALX1	3.01268	3.35667	3.12344	2.94181	3.03523	2.91981	3.10631	2.97886	3.27291	3.09314	3.32834	3.10834	2.96101	3.08486	3.21378	3.03922	3.00221	2.69682	2.82771	3.29859	2.7783	3.01231	3.14244	2.88415	2.97508	3.21501	3.0943	2.99971	3.16892	3.31659
ALX3	4.66192	5.13915	4.88182	5.11788	5.10655	4.79034	4.99113	4.77851	5.17386	4.71483	5.29	4.83373	4.65608	5.10973	4.64056	4.75914	4.8363	5.03609	5.01358	4.88634	4.96465	4.94744	5.15725	4.77215	4.91599	4.83154	4.66894	4.70885	5.04061	5.37273
ALX4	5.45912	5.48716	5.28942	5.42862	5.54806	5.25078	5.54712	5.35427	5.54895	5.4833	5.16802	5.4132	5.47653	5.59772	5.35945	5.33354	5.41869	5.45278	5.25921	5.4243	5.35039	5.78396	5.34055	5.39971	5.40719	5.73586	5.26371	5.33354	5.51022	5.84597
ALYREF	6.46294	6.456915	6.46827	6.21517	6.951755	6.937305	6.502735	6.81405	6.725925	6.71209	6.634375	6.549065	6.38129	6.561775	6.85675	6.72024	6.45327	6.55039	6.160175	6.76643	6.40554	6.828965	7.12897	6.723055	6.94481	6.41886	6.517845	6.457375	6.45622	6.507715
AMACR	5.396556667	5.483896667	5.449303333	5.362066667	5.38605	5.290318333	5.328396667	5.265425	5.36906	5.305696667	5.120915	5.244386667	5.285176667	5.289273333	5.40703	5.384285	5.385501667	5.305518333	5.95754	5.578478333	5.164765	5.367528333	5.379785	5.314675	5.25479	5.227576667	5.355733333	5.72787	5.380826667	5.720995
AMBN	4.72618	5.06467	4.76815	4.8586	4.4352	4.50856	4.95368	4.28885	4.41567	4.79358	4.88964	4.90548	4.77559	4.73489	4.56613	4.61464	4.88999	4.65381	4.75116	4.58604	5.01776	4.80483	4.73394	4.56371	4.54456	4.85809	4.84874	4.69143	4.57879	4.96745
AMBP	3.43721	3.76543	3.653775	3.563635	3.813135	3.67205	3.471185	3.413195	3.747655	3.654385	3.590905	3.62139	3.566165	3.776385	3.676675	3.46232	3.357515	3.647115	3.576595	3.61678	3.496175	3.43795	3.410895	3.45492	3.791175	3.895015	3.50336	3.4872	3.799495	3.723825
AMBRA1	5.73362	5.901675	5.760245	5.5802	5.9354325	5.812875	5.6749175	5.794235	5.7939525	5.981545	5.7995725	5.972945	5.7200575	5.6146325	5.7215625	5.6280975	5.8806625	5.729945	5.5634125	5.84806	5.93655	5.888905	5.8905525	5.7931975	5.7771075	5.8766975	5.7793625	5.75572	5.6788025	5.8038775
AMD1	10.51033	10.72055	10.22857	10.82425	10.402245	10.423525	10.71405	10.31283	10.558205	10.61555	10.52703	10.44235	10.62865	10.23547	10.256415	10.46762	10.45562	10.47113	10.50867	10.48823	10.236565	10.48483	10.180185	10.403715	10.408395	10.7555	10.51394	10.525345	10.49042	10.433985
AMDHD1	5.02797	4.56244	5.41051	5.23595	4.6148	5.36134	4.79362	4.31041	5.09524	4.77449	4.61462	5.64451	4.952	4.62019	5.59525	5.69073	5.47955	4.91123	5.27425	5.07493	4.99689	4.61388	4.93615	5.66164	5.74895	5.36678	5.07335	5.02882	5.47019	5.1381
AMDHD2	6.02282	5.73814	5.543155	5.838355	5.74947	5.62672	5.67406	5.6746	5.68504	5.58144	5.598535	5.35686	5.766915	5.779685	5.72258	5.62387	5.705875	5.492175	5.971055	5.693495	5.61276	5.800675	5.59128	5.585875	5.792875	5.826505	5.68195	5.614995	5.67489	5.814015
AMELX	3.48983	3.09997	2.91164	3.00403	3.00275	2.89589	3.03562	3.05109	2.87603	2.94366	2.93081	3.02847	2.97475	3.11661	2.86336	3.06274	3.19837	3.0807	3.12487	2.85033	3.1855	2.99017	2.72171	2.95152	3.15998	3.12968	3.06624	3.12853	3.07483	3.00411
AMELY	2.29128	2.40172	2.20064	2.30985	2.24535	2.17348	2.42625	2.29731	2.36619	2.50901	2.24542	2.17641	2.1646	2.08508	2.2366	2.24657	2.32496	2.33756	2.40471	2.31005	2.37629	2.1489	2.11582	2.12129	2.18107	2.29449	2.33603	2.29336	2.4072	2.75888
AMER1	6.0382	5.55081	5.86468	5.92285	6.21195	5.72102	5.56233	5.96013	5.9609	6.11962	6.00511	5.83644	6.12201	6.07341	5.84618	5.70006	5.95375	5.43002	5.86044	5.81212	5.79303	6.0357	5.95658	5.91781	5.84296	5.66792	6.16124	5.7629	5.67914	6.27132
AMER2	2.491363333	2.663376667	2.534426667	2.62153	2.766746667	2.643203333	2.551956667	2.531083333	2.82104	2.644476667	2.642726667	2.751516667	2.7898	2.566406667	2.82175	2.736166667	2.68514	2.539736667	2.72028	2.64621	2.652376667	2.505013333	2.692723333	2.642506667	2.72029	2.718826667	2.65489	2.737983333	2.744546667	2.670236667
AMER3	4.44777	4.706723333	4.46841	4.526436667	4.786603333	4.58275	4.687803333	4.53498	4.901816667	4.701423333	4.737586667	4.61317	4.716186667	4.614733333	4.502916667	4.52785	4.462676667	4.4788	4.607103333	4.601743333	4.560503333	4.531373333	4.43784	4.577246667	4.58671	4.6921	4.430986667	4.677563333	4.631	4.781073333
AMFR	5.57655	5.408155	5.98444	5.525425	5.74267	5.7712	5.78773	5.836245	5.92251	5.182685	5.48474	5.612625	5.721135	5.49442	5.80098	6.239865	5.576335	5.564505	5.491985	5.80661	5.55608	5.73925	5.322665	5.523215	5.310725	5.54206	5.642025	6.029275	5.777695	5.44299
AMH	5.89642	5.97742	6.01898	6.1509	5.81109	5.86847	5.9598	5.86645	6.13142	5.74269	5.85325	5.81811	5.99267	5.95488	5.91628	6.18253	5.99839	5.98842	6.14256	6.09201	5.91379	6.08818	5.60755	6.11656	5.80363	6.15289	5.9133	5.78247	6.10939	6.11865
AMHR2	4.09051	4.1785	4.00999	4.19403	4.20087	4.16282	4.09325	3.95761	4.12955	4.28043	3.99571	4.07898	4.14007	4.28828	4.19436	4.03917	4.04893	4.41254	4.14007	4.14007	4.09213	4.08042	3.8863	4.15336	3.99196	4.25051	4.23625	4.05492	4.09406	4.11522
AMICA1	12.4224	12.5322	12.4918	12.7705	12.3476	12.304	12.5228	12.3523	12.5686	12.4537	12.5775	12.459	12.6261	12.4303	12.3187	12.5155	12.5881	12.5793	12.7762	12.442	12.4253	12.4328	12.1257	12.3904	12.4954	12.6374	12.4098	12.4512	12.6011	12.5935
AMIGO1	8.72736	8.72174	8.32494	8.69562	8.96394	8.5942	8.84833	8.87136	8.50289	8.81623	8.52609	8.73222	8.78272	9.22206	8.61957	8.56548	8.62419	8.39731	8.25724	7.77025	9.19839	8.98693	8.78882	8.69631	8.5658	7.93012	9.01028	8.76997	8.38144	8.62966
AMIGO2	8.18783	8.23856	7.813	7.85488	8.1684	8.06809	8.12006	8.00001	7.6503	8.00791	8.02054	7.95947	8.35672	8.3403	8.03118	8.28649	8.13599	7.66061	7.73105	7.78453	8.37952	8.20649	8.2679	8.422	7.86884	7.53786	8.34662	8.21392	7.83139	8.08864
AMIGO3	5.84529	5.88153	5.652573333	5.694503333	5.94371	5.93435	5.67674	5.761776667	5.752926667	5.695163333	5.71166	5.68677	5.597603333	5.68226	5.997046667	5.743623333	5.807736667	5.707606667	5.669693333	5.832996667	5.761053333	5.806583333	5.946886667	5.783116667	5.925096667	5.667333333	5.634913333	5.539136667	5.62327	5.851333333
AMMECR1	6.6933425	6.73896	6.61839	6.78134	6.667165	6.704135	6.701535	6.812785	6.4910525	6.834825	6.8791325	6.6274	6.6214	6.8101	6.5543375	6.777425	6.68733	6.802335	6.593555	6.675205	6.7235725	6.660975	6.806265	6.519315	6.579105	6.709655	6.75048	6.5554	6.6270675	6.437015
AMMECR1L	9.04428	9.12397	9.16337	9.10854	9.18225	9.08149	9.05863	9.08086	8.97376	9.05379	8.92515	9.08003	9.02765	9.14115	9.16296	8.92755	9.15395	8.97409	9.03665	9.02749	8.98896	9.16069	9.17606	9.19214	9.0644	9.07302	9.10874	9.09713	9.14785	9.22188
AMN	4.890743333	4.99849	4.752843333	4.88151	4.878853333	4.857096667	5.046796667	4.682696667	5.140253333	4.874446667	5.016556667	4.634476667	4.898513333	4.995276667	4.9286	4.96124	4.804163333	5.005083333	4.962443333	4.849033333	5.058213333	4.949683333	4.58242	4.94714	4.842976667	5.00014	4.982746667	4.65594	4.98494	4.963636667
AMN1	8.10439	8.20388	7.80768	8.43681	7.56564	7.91972	8.09083	7.9558	8.11267	8.10091	8.18902	8.34592	8.60631	8.16184	7.53836	8.09705	8.34809	8.20835	8.69145	7.78055	8.24572	8.15572	7.78546	7.83791	7.87918	8.34355	8.13504	8.16806	8.40883	8.21159
AMOT	4.53458	4.64623	4.35826	4.25979	4.3107	4.58073	4.44784	4.50348	4.34722	3.95521	4.08988	4.42489	3.98796	4.2694	4.50106	3.978	4.56583	4.14634	4.3333	4.68146	4.01013	4.03044	4.14634	4.21719	3.80701	3.97409	4.22768	4.39048	3.86361	4.38974
AMOTL1	4.1364025	4.233665	4.272055	4.2155125	4.3698925	4.401495	3.9625625	4.0129375	4.23015	4.1127575	4.2147575	3.8788975	4.2699875	4.2011975	4.24066	4.098345	4.45201	4.0708	4.0678975	4.0695225	4.08718	4.07035	4.24261	4.279155	4.15205	4.0886075	4.0899675	4.3170225	4.378765	4.515755
AMOTL2	3.13795	3.04547	3.1735	3.12774	3.02668	3.05981	2.79196	2.99399	3.60624	2.89541	3.29839	3.10756	2.71811	3.2312	2.99897	3.03882	2.94327	2.93636	3.11419	3.03884	2.9888	2.70726	2.76614	2.86913	3.22894	3.34881	3.17714	2.99998	3.14133	3.09248
AMPD1	2.6428	3.0312	2.98891	3.00275	2.63056	2.93061	3.13636	3.23664	2.70902	2.97609	3.07128	2.87729	3.17377	2.867	2.92183	2.87934	3.0319	2.79302	2.87463	3.17597	2.87163	3.21642	2.91699	2.81533	3.06326	3.00836	3.017	3.1289	2.82637	2.94298
AMPD2	10.6224	10.7997	10.616	11.0005	10.4227	10.525	10.9726	10.3879	10.5307	10.8276	10.707	10.3877	10.8829	10.5022	10.6155	10.7795	10.6576	10.8998	10.712	10.5451	10.3258	10.4183	10.1537	10.5471	10.839	10.9753	10.6842	10.9966	10.7656	10.6528
AMPD3	7.05507	6.95187	7.29158	7.41818	6.932725	7.03418	7.320185	7.05473	6.928575	7.147205	7.347705	6.732585	7.281635	7.22887	7.29286	7.22684	7.275755	7.306765	7.62348	7.066945	7.157775	7.127525	6.85896	7.073345	7.0589	7.44479	7.13897	6.87533	7.44421	7.055175
AMPH	5.06002	4.5757	5.0549	4.7907	4.36288	4.58224	4.21725	4.60276	4.67463	4.2625	4.77056	4.42504	4.43185	4.90344	5.02869	3.94028	4.46766	4.31979	4.3281	4.28854	5.06129	5.0004	5.07367	5.4911	4.75991	4.93569	4.20338	4.67231	4.6107	4.49213
AMT	6.99455	7.02756	7.25631	6.89915	7.07197	6.86553	7.14181	6.98239	6.45935	6.89422	6.8286	7.05243	7.03812	7.08174	7.25428	6.89779	7.14223	7.19964	7.02391	6.81746	7.33068	7.09261	7.39607	6.957	6.97714	6.82196	7.16615	7.07351	7.10964	7.12475
AMZ1	4.930975	5.568905	5.03719	5.12966	5.229735	5.34446	5.06298	5.01885	5.208085	5.055765	5.22902	5.04069	5.138275	4.92763	5.09152	5.07334	5.098345	5.05964	5.17652	5.06493	5.15893	4.942785	4.963615	5.01058	5.05671	5.251465	5.00746	5.020895	4.929225	5.242125
AMZ2	9.47901	9.67787	9.58799	9.31025	9.69787	9.67178	9.53241	9.66362	9.67163	9.43023	9.48515	9.49441	9.41793	9.53005	9.83708	9.48468	9.59753	9.47598	9.49903	9.52573	9.5324	9.46612	9.89412	9.66113	9.73504	9.37903	9.50692	9.54961	9.62556	9.5319
AMZ2P1	8.01439	7.88867	8.06071	7.78633	7.95228	8.3361	7.78297	7.66827	7.93032	8.07299	7.95443	7.91086	8.39074	7.90792	8.05376	7.89316	8.0584	8.04514	8.04395	8.01178	8.05555	8.10698	8.61989	8.48589	8.10298	7.86159	7.80108	7.93561	8.04679	8.08447
ANAPC1	8.429346667	8.384133333	8.069406667	8.07161	8.314876667	8.259996667	8.319333333	8.133596667	8.045506667	8.16813	8.049373333	8.09305	7.91847	8.237533333	8.362923333	8.02706	8.05515	8.01972	8.018126667	8.25301	8.273893333	8.201876667	8.322953333	8.081516667	8.49484	7.95079	8.06959	8.021773333	8.18779	8.328176667
ANAPC10	6.200325	6.08013	6.305985	6.05684	6.51225	6.392575	6.22705	6.52816	6.14236	6.137635	6.010735	6.07842	6.214275	6.30707	6.406985	6.03939	6.14225	5.90418	5.90509	6.373645	6.177955	6.35989	6.615605	6.341165	6.235675	6.00436	6.377965	6.123465	6.193225	6.097235
ANAPC11	6.852465	6.9463	6.86784	6.936105	6.91105	7.085445	6.980595	7.118975	7.03368	6.87693	6.886525	6.847765	6.84231	6.841945	6.884655	6.9793	6.979185	6.837945	6.748995	7.034765	6.741185	7.00446	6.96203	6.63663	7.09054	6.753345	6.81106	6.877265	6.786655	7.200795
ANAPC13	6.685145	6.33662	6.14086	6.69441	6.342435	6.376025	6.30707	6.36882	6.37895	6.42653	6.468565	6.4858	6.821735	6.786265	6.373165	6.300655	6.429945	6.335445	6.585365	6.635505	6.44789	6.65484	6.47284	6.653315	6.376485	6.50854	6.53288	6.775655	6.486825	6.576885
ANAPC15	9.4584	9.23467	9.14527	9.43721	9.61852	9.63482	9.26714	9.4225	9.42444	9.24681	9.39422	9.26274	9.23227	9.29788	9.58863	9.26982	9.04348	9.06357	9.21944	9.23914	9.41588	9.35233	9.73256	9.29832	9.33557	9.22353	9.14277	9.34275	9.08793	9.47179
ANAPC16	10.1037	9.930875	9.958145	9.92411	9.8759775	9.9364825	10.0091025	10.0158675	9.925155	9.9917	9.971665	10.0814225	9.9379925	10.08239	10.0214025	9.8652275	9.96558	9.9472725	9.794215	9.834415	10.13782	10.1525725	10.014745	10.011525	9.950655	9.9127075	10.10879	9.9565425	9.9268275	9.9268
ANAPC2	6.4527	6.60888	6.32752	6.30409	6.69714	6.55685	6.38049	6.1081	6.51697	6.53072	6.33078	6.26524	6.49387	6.37538	6.50102	6.56199	6.16462	6.38074	6.418	6.54948	6.57626	6.35829	6.38053	6.47276	6.58022	6.38475	6.51328	6.48384	6.47116	6.36048
ANAPC4	10.6619	10.57915	10.7749	10.69165	10.46475	10.4828	10.497	10.67125	10.6075	10.4515	10.50545	10.8652	10.48935	10.4635	10.73945	10.4152	10.7154	10.6026	10.6194	10.38205	10.7281	10.6063	10.60895	10.6568	10.7399	10.3258	10.5735	10.66235	10.5895	10.7687
ANAPC5	7.927383333	7.823461667	8.12304	7.832613333	7.826951667	7.789735	7.903816667	7.849063333	7.603835	7.786611667	7.952333333	8.07485	7.92536	7.836113333	7.966613333	7.895858333	8.016388333	7.95845	7.792418333	7.952318333	8.080701667	7.974816667	8.132686667	8.067353333	8.081496667	7.976006667	7.956966667	7.899535	7.905425	7.822935
ANAPC7	8.135815	7.867725	8.14454	7.999945	7.85666	7.892465	7.99725	7.977455	7.874015	7.96622	7.908255	7.974215	8.087555	7.990005	8.025655	7.8365	8.02742	7.804375	8.08263	7.984975	8.05442	7.98089	8.10529	8.131115	8.2145	7.944	8.131285	7.974005	8.11655	8.066265
ANG	7.04385	7.29584	6.73302	6.91602	7.21547	7.7339	6.6466	7.41053	7.56366	6.73937	7.55002	7.61608	7.10496	7.80259	7.63678	7.07387	7.45082	7.23069	7.1777	7.16916	7.0802	7.68697	6.71452	7.60848	7.38155	7.12669	6.87471	7.60185	7.47296	7.20531
ANGEL1	6.293453333	5.974433333	6.02025	5.898613333	6.340063333	6.48447	6.175823333	6.315906667	6.22485	6.231503333	6.02171	6.09272	5.9056	6.165133333	6.299823333	6.075833333	6.188043333	5.94692	6.019393333	5.946433333	6.29749	6.24058	6.30205	6.174723333	5.95188	5.89604	6.265923333	6.041196667	5.897503333	6.2683
ANGEL2	7.597233333	7.264503333	7.634153333	7.523273333	7.51869	7.648436667	7.34899	7.391836667	7.31405	7.252486667	7.356983333	7.356483333	7.362933333	7.80099	7.53687	7.49727	7.718036667	7.63637	7.491553333	7.51663	7.464663333	7.55364	7.514746667	7.494233333	7.499713333	7.213933333	7.63282	7.368783333	7.656593333	7.656953333
ANGPT1	3.787073333	4.067876667	3.9984	4.536306667	3.677623333	4.21828	4.03958	3.995006667	3.937956667	3.70475	4.141546667	4.261623333	4.672626667	4.023156667	3.667096667	4.259253333	4.000906667	4.289806667	4.10117	4.066156667	4.1759	4.19375	3.905573333	4.055863333	4.03043	4.208173333	4.56592	4.55582	4.585386667	4.116873333
ANGPT2	4.07928	4.4035325	4.67578	4.035805	4.396915	4.338865	4.323885	4.30389	4.021445	3.9741425	4.20525	4.6384125	4.0779675	4.0592725	4.18273	3.97589	4.1200425	4.3920125	4.011765	4.023475	4.49455	4.201065	4.35121	4.1120875	4.1226475	4.330595	4.0448575	4.3140525	4.19283	4.0991525
ANGPT4	4.36229	4.38742	3.88946	4.35636	4.63183	4.26406	4.68203	4.44589	4.64568	4.1836	4.17207	4.04331	4.40862	4.11692	4.12068	4.4521	4.2276	4.26488	4.61659	4.24373	4.16676	4.21951	3.9186	4.21004	4.08613	4.326	4.32753	4.50229	4.35533	4.23313
ANGPTL1	4.55436	4.658916667	3.988623333	4.360216667	4.608013333	4.54533	4.45953	4.746603333	4.331956667	4.76047	4.550593333	4.799476667	4.672363333	4.21093	4.446703333	4.36443	4.510306667	4.731186667	4.59724	4.490683333	4.835286667	4.524106667	4.685706667	4.345376667	4.617453333	4.69687	4.17044	4.799603333	4.431516667	4.58524
ANGPTL2	3.66467	3.708186667	3.597853333	3.566206667	3.553763333	3.58822	3.777506667	3.618836667	3.771896667	3.68074	3.722776667	3.711623333	3.778433333	3.789086667	3.524306667	3.719303333	3.563736667	3.547956667	3.710483333	3.816323333	3.47236	3.737616667	3.54611	3.585926667	3.52472	3.875966667	3.48028	3.664303333	3.473016667	3.700046667
ANGPTL3	2.290916667	2.517816667	2.619783333	2.255126667	2.517806667	2.5114	2.571276667	2.52073	2.592863333	2.37066	2.327326667	2.496456667	2.35116	2.374943333	2.64651	2.307453333	2.16831	2.398036667	2.390553333	2.412423333	2.47038	2.3046	2.40453	2.331963333	2.306346667	2.43282	2.367883333	2.47413	2.43234	2.41558
ANGPTL4	4.674545	4.7615	4.248685	4.668485	4.686565	4.614245	4.630725	4.247855	4.88819	4.63818	4.645525	4.34635	4.451145	4.384935	4.35658	4.74304	4.598555	4.573665	4.550845	4.46488	4.555755	4.737675	4.36532	4.607125	4.518075	4.68212	4.32121	4.370375	4.561635	4.82689
ANGPTL6	6.46737	6.03334	6.07169	6.11544	6.33466	6.31231	6.02535	6.10403	6.12374	6.06978	6.15763	6.10545	6.33032	6.27742	6.4226	6.08987	5.91758	6.26644	6.32076	6.04303	6.3239	6.02215	6.34683	5.99826	6.12717	6.21295	6.14114	6.0013	6.13169	6.28868
ANGPTL7	4.09408	4.03155	3.95531	3.80114	4.27215	3.78137	3.98099	3.92482	4.36375	3.85381	3.99675	3.97962	3.93926	4.25704	4.29585	4.01042	3.93405	4.07451	3.93537	3.97793	4.1485	3.89554	4.09008	3.76225	4.42681	4.14518	3.85351	3.98102	4.06384	4.01889
ANHX	4.26492	4.43812	4.06437	4.083215	4.54305	4.3663	4.179385	4.240775	4.502605	4.117305	4.239345	4.29042	4.29987	4.157235	4.439435	4.38495	4.235805	4.16193	4.35591	4.113405	4.268535	4.065215	4.26657	4.2599	4.243805	4.325045	4.139535	4.555895	4.147525	4.444715
ANK1	7.038328571	6.533122857	7.586864286	6.579058571	6.304494286	6.769594286	7.614538571	6.573975714	6.942081429	6.397125714	7.557775714	6.188165714	6.779904286	6.221354286	6.632892857	7.855761429	6.545125714	7.649684286	7.053602857	6.838041429	7.700895714	6.285594286	7.041238571	6.765832857	6.24188	7.923087143	6.936695714	6.857478571	7.744857143	6.580311429
ANK2	2.6506825	2.8767575	2.601715	2.7186225	2.891425	2.6546325	2.7314925	2.67219	2.876625	2.70986	2.6381525	2.8128425	2.8588825	2.4721725	2.90175	2.615765	2.750475	2.773455	2.9137575	2.5830475	2.792975	2.6607775	2.7340725	2.7237025	2.57371	2.557255	2.564325	2.7339975	2.665045	2.6823075
ANK3	6.935352	5.388076	6.269648	6.715466	6.724406	6.324032	6.855588	5.755488	5.863628	6.328412	5.944456	6.363366	7.089218	7.014086	5.79518	6.306558	6.562858	6.40603	6.532994	6.205778	7.241082	6.481432	6.758542	5.855958	5.911448	6.66363	6.784952	5.840186	6.629318	5.795912
ANKAR	3.311515	2.962315	3.13719	2.9087	3.259905	3.206475	3.070185	3.143435	3.170115	3.299185	3.16574	3.078265	2.953445	3.24645	3.31984	3.04487	3.215325	3.190785	3.19042	3.13591	3.2511	3.189195	3.641395	3.090445	3.300425	3.357165	3.060495	3.265705	3.126865	3.125465
ANKDD1A	6.296975	6.266875	7.038425	6.522355	7.173105	7.090195	7.0725	6.976925	7.631845	6.269745	7.591305	6.32518	7.61905	7.118125	7.365925	6.062815	7.24665	7.22894	7.606815	6.49138	6.148555	6.789665	6.732435	7.47532	7.60289	6.615965	7.054265	6.462305	7.07507	6.152665
ANKEF1	5.802685	6.21167	5.85569	5.54831	5.02971	5.90326	6.078815	5.79306	5.897575	5.707	5.257435	5.230845	5.871925	5.61887	5.778095	5.613595	6.02572	5.73712	5.492565	5.545705	5.617685	5.605575	6.3822	5.813935	5.77981	5.42477	6.017165	5.69989	5.48376	5.484385
ANKFN1	2.758923333	3.063896667	2.915053333	2.661266667	2.767553333	2.640073333	2.840826667	2.75472	2.981096667	2.747953333	2.664756667	2.88409	2.846353333	2.937336667	2.96585	2.846626667	2.684203333	2.755136667	2.901983333	2.931156667	2.9868	2.688073333	2.876316667	2.828083333	2.808096667	2.82285	2.814453333	2.838466667	2.94485	3.075483333
ANKFY1	6.375185	6.4697675	6.337115	6.4660875	6.5004125	6.3252775	6.354195	6.399725	6.6842075	6.324935	6.40855	6.3517725	6.3289125	6.5236125	6.4309275	6.241765	6.448485	6.52847	6.43088	6.3887575	6.33059	6.33196	6.3352925	6.41104	6.379625	6.289995	6.3213375	6.5169525	6.371605	6.581965
ANKH	6.513114286	6.282367143	6.622455714	6.290884286	6.466484286	6.534595714	6.9511	6.557435714	6.21458	6.492747143	6.658515714	6.323892857	6.437394286	6.530121429	6.361581429	7.009907143	6.441578571	6.393764286	6.190077143	6.460274286	6.841792857	6.57937	6.704572857	6.519782857	6.150838571	6.841491429	6.531117143	6.429144286	6.682651429	6.260935714
ANKHD1	8.811356667	8.845811667	8.789166667	8.889228333	8.79056	8.790893333	8.806676667	8.804651667	8.710803333	8.853053333	8.80528	8.906003333	8.899098333	8.864483333	8.838088333	8.751183333	8.840398333	8.768926667	8.887191667	8.82003	8.835895	8.875178333	8.855555	8.873001667	8.90065	8.833875	8.825405	8.832171667	8.833573333	8.873683333
ANKIB1	6.710503333	6.751783333	6.93516	6.731093333	7.14433	6.925196667	6.870396667	7.021693333	6.92238	6.860003333	6.65129	6.915433333	6.764893333	6.916626667	7.0013	6.662143333	6.87744	6.773723333	6.587046667	6.907533333	6.965293333	6.82986	6.836763333	6.815566667	6.862976667	6.666283333	7.021296667	6.718293333	6.821103333	6.658446667
ANKLE1	5.63833	4.86128	5.33679	5.46579	4.85826	5.23358	5.43744	4.70092	5.87011	4.58664	5.06684	5.07472	5.08599	5.08949	5.38746	5.41865	5.42709	5.74169	5.32264	5.63463	4.97214	5.08833	5.89308	4.94338	5.29774	6.15266	5.11397	5.05603	5.26113	5.65712
ANKLE2	7.348973333	7.481826667	7.379846667	7.326313333	7.5094	7.460793333	7.251023333	7.402836667	7.3426	7.38178	7.2283	7.411416667	7.333836667	7.214933333	7.49594	7.307173333	7.25302	7.28602	7.32428	7.293913333	7.434143333	7.23532	7.21327	7.293786667	7.57488	7.238516667	7.233723333	7.37015	7.35828	7.34452
ANKMY1	5.729166667	5.688046667	5.646046667	5.555833333	5.652413333	5.696086667	5.711073333	5.528946667	5.547636667	5.45277	5.562553333	5.632766667	5.584786667	5.766113333	5.666956667	5.6558	5.730126667	5.429223333	5.647056667	5.817593333	5.717286667	5.631316667	5.619856667	5.744533333	5.810103333	5.545663333	5.64877	5.667143333	5.734916667	5.814916667
ANKMY2	8.23498	8.41609	8.54552	7.99486	8.64382	8.39591	8.19677	8.32025	8.40712	8.20256	8.16859	8.33242	8.27719	8.34496	8.5893	8.1864	8.30188	8.10047	8.02783	8.17198	8.05729	8.1358	8.81227	8.4314	8.65347	8.11257	8.19822	8.1572	8.22168	8.46005
ANKRA2	8.0925	7.80197	7.97493	7.87542	7.62202	7.63297	8.01756	7.6467	7.51822	7.75691	7.71289	7.7768	7.94996	8.01468	7.76995	7.80773	7.89377	7.76566	7.82576	7.56923	8.02633	8.04868	7.6099	8.09511	7.73458	7.87808	8.15141	8.02204	7.91556	7.79046
ANKRD1	2.19672	2.7082	2.14094	1.91639	1.9696	2.60886	2.19191	2.211	2.26238	2.16038	2.22741	2.22906	1.85358	2.16035	2.24088	2.1043	1.89774	2.43311	2.11692	2.2783	2.1556	2.22945	2.41007	2.0917	2.34759	1.9275	2.33538	2.30456	2.38911	2.164
ANKRD10	7.7228825	7.4235125	7.6408425	7.66604	7.05221	7.45358	7.5249775	7.48584	7.44828	7.62672	7.667905	7.7219125	7.51274	7.60609	7.420215	7.7992375	7.7223625	7.3386775	7.5619125	7.5966425	7.9556775	7.585305	7.5296025	7.44808	7.3040775	7.47303	7.5193625	7.50987	7.524245	7.2900125
ANKRD10-IT1	7.405715	7.470265	7.513205	7.417895	7.161655	7.227025	7.18606	7.34129	7.179035	7.45712	7.660735	7.62555	7.45663	7.278275	7.483495	7.273115	7.311355	7.54993	7.314365	7.394355	7.64335	7.529085	7.4597	7.548105	7.56574	7.37093	7.24458	7.189345	7.260745	7.09602
ANKRD11	8.071718333	8.317406667	7.982608333	8.120986667	8.27646	8.113751667	8.22919	8.226858333	8.171936667	7.985946667	8.141485	8.02278	8.081771667	8.054616667	8.20239	8.07825	8.058595	8.199061667	8.098911667	8.15202	8.087466667	8.159645	8.196966667	8.108871667	8.448445	8.169745	8.101178333	8.085196667	8.058061667	8.202255
ANKRD12	9.47008	9.5288925	9.46477	9.6300675	9.35542	9.3091225	9.4881	9.2871025	9.2990325	9.4960375	9.40094	9.412785	9.5713025	9.33785	9.4404225	9.5429075	9.578245	9.43236	9.58682	9.3304675	9.4762275	9.6118825	9.30798	9.53092	9.41394	9.53172	9.62376	9.5574225	9.560335	9.5134225
ANKRD13A	9.108685	9.42498	9.177515	9.400465	8.960465	9.221715	9.257245	9.226545	9.378995	9.370775	9.412055	9.44089	9.547845	9.16258	9.053785	9.37232	9.207465	9.426255	9.530775	9.2603	9.04656	9.246425	9.202945	9.09506	9.45031	9.37304	9.1424	9.131735	9.414955	9.171725
ANKRD13B	5.78642	6.63394	6.20953	5.72189	6.24122	6.31824	6.32898	5.74168	6.16752	5.96916	5.37629	5.78802	5.89332	5.72866	6.15717	5.64162	6.03379	6.07279	5.84822	6.29504	5.93193	6.01832	6.20801	5.70206	6.17156	5.9485	5.89018	6.01487	5.87875	6.189
ANKRD13C	6.763776	6.456664	6.562974	6.523002	6.783132	6.886958	6.746144	6.829048	6.409996	6.744544	6.697458	6.862488	6.74564	6.88206	6.926874	6.675846	6.753282	6.528332	6.369148	6.859616	6.899378	6.879256	7.009024	6.895112	6.71375	6.44517	7.056156	6.609338	6.779474	6.550416
ANKRD13D	6.818196667	7.319883333	7.1963	7.577793333	6.99067	6.971063333	7.23626	7.11266	7.205473333	7.016046667	7.115533333	7.071706667	7.308693333	6.917403333	7.093243333	7.05814	7.155253333	7.436616667	7.464606667	7.113163333	7.056596667	7.00718	6.978986667	7.05601	7.480023333	7.461023333	7.020803333	7.17752	7.27774	7.02185
ANKRD16	4.533515	4.1796	4.197595	4.05833	4.392805	4.36112	4.25002	4.542765	4.40816	4.311385	4.16867	4.18411	4.36231	4.177905	4.458145	4.57575	3.931485	4.45076	4.12245	4.303245	4.36305	4.24277	4.125495	4.31274	4.571445	3.94327	4.27885	4.28092	4.312605	4.4834
ANKRD17	8.79201	8.669705	8.603685	8.6022	8.79135	8.727	8.631315	8.74334	8.575685	8.66242	8.675035	8.67144	8.709085	8.777435	8.79673	8.56366	8.6044	8.514915	8.566415	8.678675	8.70632	8.8602	8.746655	8.78154	8.81912	8.48431	8.787365	8.59134	8.617695	8.36275
ANKRD18A	3.65377	4.51678	4.256305	3.719895	3.471785	3.587185	4.43741	4.073885	4.38306	4.06478	4.132295	4.277875	4.430355	3.977615	4.486025	4.212	4.969515	4.191465	3.946275	3.86712	4.40266	4.216965	4.216095	4.19632	4.477135	4.48278	4.000345	4.283805	4.407095	4.147615
ANKRD18B	3.92916	4.22009	4.00241	4.10346	3.8214	3.82668	3.83718	3.66736	4.10545	3.96879	4.30187	3.91397	4.0294	3.78278	4.14314	3.80658	4.40838	3.86319	3.88357	4.41461	4.00244	4.08086	4.00193	3.85939	4.07933	4.2473	4.00583	4.10086	4.17522	3.58636
ANKRD19P	10.4306	10.1959	10.291	10.1732	10.2475	10.234	10.3789	10.2146	10.0485	10.2685	10.1524	10.3835	10.3365	10.3191	10.3199	10.1377	10.3274	10.037	10.1916	10.185	10.422	10.4122	10.2588	10.3723	10.2425	10.1945	10.6017	10.3	10.2049	10.3882
ANKRD2	4.23726	4.84075	4.48328	4.40662	4.66167	4.24133	4.4757	4.22442	4.86932	4.80741	4.81145	4.3521	4.42904	3.87167	4.61708	4.56995	4.24907	4.42924	4.41744	4.43067	4.26276	4.74305	3.89626	4.56616	4.18566	4.50985	4.48641	4.23769	4.36697	4.53091
ANKRD20A1	4.968166667	3.917356667	4.63254	3.93391	4.477486667	4.081276667	4.716023333	4.217696667	4.704876667	4.359426667	4.15467	3.84752	4.417716667	4.099813333	4.158743333	3.9392	5.294246667	4.030486667	4.12518	5.09207	4.22321	4.594183333	4.142173333	3.93767	4.38658	4.683196667	4.086896667	4.006976667	4.23214	4.26329
ANKRD20A11P	8.20956	7.16008	7.65294	7.06665	7.39318	7.12575	7.87442	6.9679	7.92655	7.32138	7.29045	6.93144	7.39	7.46704	7.21644	6.85722	8.63072	7.19647	7.33554	8.6674	7.25778	7.61532	6.71061	7.17538	7.26244	7.86161	7.06598	6.90684	6.6872	7.58816
ANKRD20A12P	4.14621	3.97912	3.9739	3.60594	4.323966667	4.01236	4.275983333	4.056526667	3.95012	4.259373333	3.94116	4.103313333	4.225756667	3.81965	3.953346667	3.91862	4.418063333	4.367146667	3.732476667	3.71768	4.306656667	4.15642	3.917063333	4.133516667	4.259453333	4.096883333	4.16146	4.152013333	3.86841	3.70037
ANKRD20A5P	6.57466	6.29733	6.82438	5.32725	5.65734	6.81686	6.239	6.64381	5.37763	5.53273	5.82058	5.77065	6.30277	6.22309	6.01244	5.82053	6.49886	5.19037	5.58696	6.9661	6.36021	6.04202	6.35896	6.32046	6.02396	5.2611	6.10699	5.33916	5.34247	6.31249
ANKRD22	5.271125	6.017455	6.1308	6.964245	5.642095	5.032615	5.539945	6.47164	6.87844	5.7635	5.89546	5.74836	6.56735	6.241255	5.40762	5.313375	6.463195	6.637155	7.58612	5.985765	6.379155	5.170965	6.327105	6.177575	5.8715	5.99947	5.34706	6.259145	5.995485	5.80153
ANKRD23	4.705556667	4.994836667	4.6449	4.84931	4.78849	5.03184	4.90977	4.805303333	4.776203333	4.685356667	4.750126667	4.611493333	4.852196667	4.812166667	4.932953333	4.92891	4.589246667	4.896393333	4.80763	4.836473333	4.91569	4.858113333	4.70912	4.890206667	5.13283	4.845103333	4.835806667	4.77791	4.74052	5.07707
ANKRD24	5.00898	5.2569	4.96356	5.039916667	5.189673333	5.024526667	5.17264	4.870603333	5.2581	5.144763333	5.19434	5.060676667	5.25599	5.185483333	5.07165	5.053516667	4.971776667	5.160646667	5.002703333	5.14587	4.96344	5.057973333	4.965353333	5.05493	5.085783333	5.27073	5.005946667	5.053296667	5.08166	5.41735
ANKRD26	5.217805	5.380345	4.953975	5.116935	5.312365	5.70278	5.526975	5.66384	5.379755	5.110045	4.971005	5.28285	5.432235	5.637835	5.264485	5.11711	4.964805	5.38226	5.366325	5.203975	5.67246	5.193715	5.3536	5.410545	5.64621	5.158205	5.915565	5.272515	5.11417	5.22107
ANKRD26P3	2.9561	2.82241	2.65866	2.95401	3.2027	2.54943	3.22022	2.74236	3.01556	2.76802	2.96661	2.55025	2.7161	2.72217	2.44971	3.04453	2.78707	2.15393	2.75811	2.96831	2.66097	2.88053	2.6438	2.72354	2.51503	2.6092	2.77367	2.80075	2.54038	2.81165
ANKRD27	9.55568	9.45812	9.71265	9.5379	9.54689	9.47442	9.60785	9.55893	9.32461	9.48424	9.37735	9.44946	9.42699	9.35455	9.63026	9.39026	9.71987	9.41069	9.35117	9.56512	9.4975	9.57384	9.68682	9.51926	9.95963	9.40327	9.8111	9.56609	9.37686	9.45151
ANKRD28	8.1064175	7.87508	8.03038	7.8122025	7.7433825	8.051075	7.8040025	7.7596325	8.013445	8.3234575	8.3561125	7.9248225	7.9604625	7.9714025	7.8486025	7.9865725	8.23515	7.9440475	8.0965875	7.985095	8.031115	7.8292175	8.0300875	7.9920875	7.869135	8.1604925	8.493995	8.1643075	8.1194975	7.8332975
ANKRD29	2.020785	2.220795	1.900755	1.790615	1.93454	2.210085	1.868065	1.821875	2.07245	1.949035	1.692825	2.080895	1.99928	1.98688	1.88946	2.208525	2.05838	2.231785	2.00546	1.89716	1.849145	2.12082	1.958455	1.865	2.006905	1.97234	1.853045	1.81004	1.84905	1.93843
ANKRD30A	2.71587	2.42193	2.96259	2.94235	2.72659	2.56422	3.01748	2.85507	2.67359	2.73358	2.60529	2.59839	2.75123	2.80618	2.6877	2.97365	2.7074	2.70948	2.99184	2.53128	2.75675	2.61104	2.93231	2.67406	2.5949	2.7918	2.94906	2.79254	2.63071	2.78803
ANKRD30B	2.518765	2.97615	2.71117	2.981375	2.86947	2.638755	3.05469	2.5922	2.890125	2.38817	2.5286	2.98153	3.38044	2.82083	2.60007	2.790995	2.960285	2.656995	2.640285	2.820315	2.84394	2.52703	3.422465	3.10683	2.63405	2.30839	2.763105	2.573755	3.049475	3.175325
ANKRD30BL	3.54232	3.02616	3.38554	3.24493	2.86394	2.87745	3.32393	3.20677	3.15123	3.45155	2.90586	3.27222	3.07967	3.141	3.14549	3.28237	3.22049	3.33571	3.03324	3.47735	3.37928	3.15851	3.26152	3.37305	3.2324	3.37723	3.16743	3.48402	3.39498	3.37247
ANKRD30BP2	3.07695	2.50054	3.37047	3.65794	3.67979	3.54009	3.50469	3.64773	3.67589	3.87747	3.3636	3.60644	3.26709	3.39599	3.46086	3.35374	3.49242	3.39726	3.06773	3.60477	3.38144	3.4821	3.56438	3.28285	3.19426	3.1846	3.46155	3.63298	3.26417	3.50968
ANKRD30BP3	2.97068	3.054173333	3.071236667	3.160086667	2.955983333	2.995976667	2.844393333	3.051656667	3.259096667	3.06322	3.263023333	2.950006667	3.177736667	3.020876667	3.218456667	2.950036667	3.101673333	3.099363333	3.065106667	3.030386667	3.123753333	3.202776667	3.16968	3.193886667	3.07881	3.101896667	3.247786667	3.009796667	3.19628	2.944266667
ANKRD31	3.4408	3.13122	2.67367	2.67355	2.36677	2.48164	2.92637	3.02635	2.51636	2.82875	2.78548	2.99134	2.62372	3.3689	2.95096	2.68126	3.1962	3.10352	2.49925	2.52264	3.261	2.93151	3.1568	3.08878	2.97859	2.54723	2.89435	2.91861	2.90293	2.1096
ANKRD32	6.289625	6.473165	6.3711	6.439435	6.29541	6.459045	6.431915	6.524805	6.44531	6.5806	6.132605	6.00074	6.249975	6.076005	6.293045	6.489615	6.4774	6.578885	6.29488	6.58909	6.52214	6.225405	6.41001	6.20659	6.430005	6.586895	6.36386	5.99054	6.455465	5.925785
ANKRD33	2.30646	2.21247	2.59212	2.24694	2.4155	2.35006	2.09084	2.19282	2.27761	2.43405	2.49601	2.05777	2.06935	2.1851	2.37074	2.39035	2.2141	2.48061	2.45638	2.46099	2.46811	2.25177	2.12104	2.21902	2.25957	2.30946	2.05567	2.33041	2.37355	2.38207
ANKRD33B	6.20784	6.2453	7.17398	6.52576	6.83106	6.50121	6.48314	6.27315	6.49239	6.38983	6.3424	6.42453	6.64165	6.20664	6.10528	6.76286	6.48967	6.80259	7.05473	7.29992	6.31663	6.53505	6.3163	6.14393	5.71801	6.98096	6.54569	6.96524	6.46067	6.06738
ANKRD34A	4.89784	4.88475	5.15836	5.05848	5.02893	4.88267	4.69291	4.31828	4.66561	4.53774	4.55965	4.65357	4.83357	4.67516	5.22085	4.77722	5.11598	4.57103	4.69947	4.65103	4.77135	4.99611	5.40316	4.84877	4.84973	4.72684	4.29098	4.89854	4.3278	4.98013
ANKRD34C	2.3917	2.42988	2.25813	1.89223	2.47206	2.10903	2.22263	2.46177	2.1616	2.25337	2.09771	2.48367	2.14319	2.0162	2.39515	2.13975	2.22719	2.18299	2.09245	2.12128	2.01107	2.24757	2.39476	2.21575	2.27534	2.14851	2.33603	2.03591	2.35363	2.2633
ANKRD35	3.8267	3.95685	3.80483	4.25091	3.67743	4.23287	4.08156	4.17045	5.0093	3.71104	4.47562	3.2451	4.7435	3.59458	3.80058	4.26236	4.14067	3.57563	4.31144	3.57121	3.68253	4.09138	4.59863	4.29242	3.83175	3.81212	3.69892	3.36394	3.92446	3.6984
ANKRD36	7.40307	6.911105	7.46748	6.987835	7.12447	7.094925	7.305295	7.237825	7.17482	7.001525	6.92865	7.268805	7.192255	7.002565	7.251665	6.869705	7.271245	7.39477	6.99175	7.00797	7.336565	7.090565	7.343975	7.30533	7.41381	7.209505	7.3157	7.07898	7.29826	6.279915
ANKRD36B	9.13177	9.10952	8.83175	8.66269	8.67704	8.38054	9.02305	8.71196	8.46694	8.65178	8.69693	9.07397	8.84128	8.96274	8.73545	8.78932	9.25688	9.24069	8.45544	8.3864	9.16035	8.97717	8.89106	8.90623	8.89789	8.87032	9.19955	8.72983	9.00764	8.32057
ANKRD36BP2	4.404053333	3.729903333	4.58552	4.40824	4.185316667	5.952306667	4.604213333	4.673753333	3.818766667	3.7654	4.617766667	4.875903333	4.094206667	4.197946667	3.831716667	4.093176667	5.726133333	4.402386667	4.35368	3.602213333	5.356986667	4.295046667	4.83869	4.306746667	4.459103333	3.450033333	4.682763333	4.667246667	3.77081	3.92626
ANKRD36C	5.60696	5.22819	5.49798	4.96429	5.25078	5.22592	5.95559	5.4391	4.81906	5.42528	5.21744	5.70012	5.80277	5.05512	5.64806	5.66594	5.55504	5.63096	4.42841	4.79739	5.88834	5.41105	5.58627	5.69412	5.71944	5.15737	5.85607	5.33516	5.49227	5.34231
ANKRD37	5.08501	5.39248	5.23799	5.11908	5.47646	5.32224	5.389775	5.06624	5.325595	5.264725	5.12337	5.130415	5.055935	5.20297	5.32089	5.21261	5.180965	5.331615	5.33518	5.188315	5.299855	5.40323	5.21111	5.34334	5.342415	5.196475	5.143045	4.77432	5.167435	5.353115
ANKRD39	5.1397	5.36583	5.12662	5.10871	5.39836	5.35199	5.32203	5.18859	5.31798	5.37731	5.02446	5.31458	5.10192	5.25436	5.42692	5.26585	5.04029	5.26277	5.02249	5.08698	5.17019	5.36339	5.57989	5.41988	5.26724	5.25659	5.13615	5.22044	5.02761	4.86847
ANKRD40	6.53267	6.415866667	6.735626667	6.385206667	6.69322	6.770576667	6.6258	6.493256667	6.73386	6.503656667	6.430666667	6.596593333	6.433903333	6.682036667	6.69012	6.500313333	6.489223333	6.545773333	6.519103333	6.499083333	6.6681	6.672403333	6.732876667	6.66231	6.738146667	6.512203333	6.548026667	6.561146667	6.473583333	6.626876667
ANKRD44	8.658256	8.498968	8.40503	8.562714	8.401916	8.403522	8.363796	8.442818	8.384882	8.60488	8.547254	8.610466	8.53752	8.533376	8.522696	8.442532	8.541684	8.39826	8.636926	8.390042	8.415972	8.434876	8.474998	8.396144	8.460088	8.567302	8.456176	8.382708	8.663728	8.215082
ANKRD44-IT1	5.87427	6.12811	6.83767	6.66436	6.15051	5.8991	6.79652	6.19176	6.36858	6.81617	6.35086	5.86383	6.27102	6.6686	5.24985	6.18685	6.79415	7.15622	6.47886	6.07299	6.00193	5.72049	5.65518	6.1948	6.12205	6.05031	6.45399	6.54892	6.51967	5.56496
ANKRD45	2.17936	2.288	2.13462	2.16195	2.17811	2.11115	2.00186	1.87722	2.26293	1.99046	2.12161	2.17793	2.07902	1.9811	2.25571	2.13172	2.05891	2.44627	2.33541	2.29578	1.80314	1.97548	2.14581	2.30882	2.18966	1.99647	2.41154	2.50849	1.91036	2.05513
ANKRD46	7.875595	7.685745	7.889455	7.66928	7.673515	7.824845	7.959055	7.76954	7.396645	7.77969	7.669615	8.22732	7.792595	7.987975	7.803075	7.66566	7.966905	7.58283	7.827645	7.537275	8.019125	7.88254	7.677245	7.852305	7.65657	7.661845	8.155005	7.699895	7.79718	7.590305
ANKRD49	9.80994	9.60009	9.62897	9.67684	9.50618	9.52373	9.55563	9.43062	9.45494	9.55803	9.55108	9.77049	9.70999	9.60899	9.5095	9.47416	9.71994	9.67311	9.74055	9.55733	9.79638	9.65694	9.52677	9.66969	9.47041	9.30881	9.5463	9.51743	9.80198	9.54285
ANKRD50	5.830316667	5.80663	6.00817	6.270663333	5.794276667	5.926523333	5.878993333	5.89183	6.058033333	5.909903333	5.961993333	5.99186	5.94198	6.092303333	6.033093333	6.032846667	5.885836667	5.88805	6.01939	6.069963333	5.576113333	6.07469	5.66179	5.920133333	5.78126	5.758016667	5.733263333	6.10802	5.936933333	5.993383333
ANKRD52	6.49544	6.49175	6.58009	6.22875	6.61287	6.82205	6.34928	6.48296	6.49281	6.30341	6.357	6.58335	6.48407	6.18456	6.74006	6.32023	6.38196	6.33982	6.24764	6.45266	6.58496	6.52478	6.76047	6.63054	6.58677	6.26107	6.41974	6.31045	6.16305	6.64217
ANKRD53	4.11218	4.29847	3.8452	4.02216	4.10992	4.01844	4.108265	3.91802	4.30172	4.073765	3.96616	4.050885	4.09038	4.20227	3.891835	4.143315	4.003635	4.188945	4.149505	4.120065	3.971005	4.25872	3.903785	4.16811	3.97833	4.12964	3.934645	3.97005	4.007155	4.184485
ANKRD54	6.12901	6.218025	6.34513	6.05068	6.35957	6.24015	6.29287	6.062445	6.11762	5.964455	6.153155	6.002345	6.138875	6.300805	6.17317	6.206185	6.237425	6.064155	6.154495	6.08998	6.171835	6.13231	6.34084	6.09253	6.600805	5.99762	6.41451	6.04133	6.14665	6.1523
ANKRD55	7.80295	7.84324	7.8838	7.58069	7.82312	7.31971	8.56524	7.98957	7.75483	8.36489	7.40725	7.82548	8.0409	7.85431	7.09435	8.3515	8.05165	8.10461	7.86423	7.18598	8.44265	8.65377	8.05606	8.48611	7.23436	7.02406	9.13702	7.93896	7.55935	7.54885
ANKRD6	6.652445	6.646085	6.901625	6.659815	6.56592	6.59916	6.670695	6.640385	6.52508	6.661785	6.906635	6.636905	6.642695	6.41641	6.944785	6.64444	6.938715	6.788365	6.45484	6.490325	6.57944	6.61863	6.527375	6.4351	6.85584	6.574565	6.40549	6.84841	6.904085	6.76278
ANKRD60	3.06142	3.5898	3.79397	3.64278	3.93393	3.62818	3.69999	3.53137	4.08202	3.64695	3.98952	3.8451	3.6039	3.62049	3.76921	3.83234	3.63227	3.37496	3.51969	3.46005	3.69913	3.81907	4.03513	3.43104	3.64352	3.64935	3.86803	3.86894	3.57682	3.6384
ANKRD65	4.169065	4.438505	4.31582	4.327005	4.575715	4.32695	4.28201	4.25782	4.495225	4.36936	4.26839	4.183305	4.37939	4.427635	4.19378	4.839595	4.19316	4.220875	4.251795	4.419405	4.26613	4.300565	4.41939	4.400245	4.32393	4.3134	4.31806	4.403875	4.332735	4.467175
ANKRD7	2.75322	2.4453	2.83303	2.4462	2.74033	2.5881	2.15869	2.85253	2.46545	2.49906	2.58321	2.74577	2.45355	2.51124	2.64726	2.31163	2.50238	3.44469	2.41989	2.49202	2.46928	2.56321	2.70397	2.54727	2.59705	2.48279	2.31359	2.96255	2.47891	2.7191
ANKRD9	4.98759	4.628053333	4.84112	4.7575	4.486663333	4.58058	5.07931	4.85439	4.647713333	4.52697	4.81086	4.792886667	4.973296667	4.399393333	4.49713	5.43454	4.16664	5.005816667	5.31	4.840246667	5.173033333	4.265103333	4.558813333	4.637746667	4.596473333	5.57128	4.55997	4.872266667	5.25955	4.842046667
ANKS1A	7.51429	7.7283	7.65068	8.04988	7.84113	7.73557	7.57963	7.89162	7.88721	7.71443	7.68446	7.63584	7.68755	7.71542	7.85733	7.82304	7.73916	7.94045	7.89695	7.74727	7.54189	7.70492	7.51681	7.68689	7.65868	7.68115	7.63401	7.90814	7.77686	7.70968
ANKS1B	3.065352	3.295716	2.99935	3.160358	3.387772	3.060628	3.109712	3.277702	3.202658	3.354204	3.124958	3.266758	3.15543	3.078374	3.159092	3.132234	3.07536	3.273106	3.112058	3.385274	3.047174	3.198708	3.178832	3.062862	3.14569	3.053244	3.102246	3.06182	3.088584	3.436706
ANKS3	5.767	5.81819	5.49956	5.61825	5.87159	5.75962	5.77925	5.60489	5.60718	5.75229	5.71663	5.89485	5.71375	5.38708	5.67927	5.71063	5.69263	5.69845	5.84062	5.83006	5.67384	5.81934	5.61401	5.78411	5.92768	5.75051	5.73657	5.69787	5.70937	6.00876
ANKS4B	3.29321	3.46095	3.45362	3.19324	3.36006	3.42083	3.16988	3.62558	3.29138	3.46625	3.17958	3.1428	3.39882	3.21044	3.23656	3.55851	3.07256	2.98388	3.41202	3.25123	3.3276	3.30064	3.16324	3.37747	3.18011	3.28741	3.28556	3.19999	3.26417	3.65644
ANKS6	5.0412625	5.0513075	4.85698	4.7293625	4.96788	4.9377125	4.98207	5.0140625	4.8911875	4.8454625	4.9527075	4.8306575	4.80797	4.8433275	5.0934775	5.0730975	4.934985	4.7658525	4.85384	4.928235	4.99986	5.0987275	5.12928	4.8208475	5.024975	4.92406	4.95182	4.99618	5.1953125	5.032975
ANKUB1	3.829816667	4.683196667	4.149943333	4.584586667	4.516996667	3.958673333	4.37834	4.10203	4.317033333	4.804016667	4.279386667	4.22642	4.240993333	4.288193333	3.972773333	4.371096667	4.25984	4.415763333	4.146703333	4.0444	3.944703333	4.215206667	3.863956667	3.745833333	4.41128	4.06929	4.259026667	4.177053333	4.47893	4.089826667
ANKZF1	9.46284	9.6555	9.4163	9.47954	9.41023	9.41964	9.31901	9.34666	9.29129	9.24747	9.35286	9.31867	9.30382	9.27827	9.5537	9.28362	9.44497	9.5233	9.37164	9.01167	9.7542	9.30832	9.33221	9.26997	9.71142	9.12442	9.38098	9.33351	9.41996	9.35083
ANLN	3.062405	2.96827	3.39971	2.661765	2.925075	3.223865	3.163705	3.04411	2.920095	2.884105	3.507845	3.16978	3.194825	2.95688	2.842655	3.42813	2.976245	2.93213	2.87443	2.87223	3.153325	3.00617	3.891585	3.14685	2.83954	3.47925	3.252595	3.5058	3.113415	2.834795
ANO1	3.68021	3.68092	3.27165	3.508375	3.514625	3.32633	3.58586	3.339725	3.505695	3.43654	3.70106	3.40597	3.65688	3.50532	3.32857	3.791855	3.42014	3.42537	3.553785	3.543025	3.44814	3.530325	3.335715	3.46151	3.51958	3.633995	3.53303	3.46301	3.60624	3.562695
ANO10	6.42412	6.48862	6.36402	6.60983	6.40801	6.29119	6.27418	6.51875	6.67237	6.44429	6.59173	6.53901	6.5328	6.35673	6.53319	6.50778	6.60492	6.24265	6.62624	6.58246	5.98385	6.50999	6.20464	6.34767	6.6737	6.77877	6.30322	6.59147	6.259	6.62052
ANO2	3.766155	4.053595	3.82909	3.72148	3.84872	3.561425	3.77296	3.638095	3.63525	3.89826	3.54575	3.668895	3.64448	3.769765	3.786115	4.164825	3.62909	3.79349	3.899085	3.836405	3.679485	3.57684	3.9704	3.655405	3.87664	3.85804	3.943925	3.972345	3.823395	3.84046
ANO3	2.04812	2.21757	2.22104	1.9475	2.08969	2.16674	1.9066	2.10334	1.85962	1.85613	2.10812	2.06283	1.79454	2.14495	2.10671	2.39026	1.92444	1.99705	1.88629	2.20376	1.64456	2.07549	2.14581	2.0232	1.91843	2.09611	1.94854	2.37001	1.90961	2.01132
ANO4	2.406013333	2.44118	2.381556667	2.494846667	2.611746667	2.433823333	2.5079	2.56993	2.603386667	2.468836667	2.667176667	2.45569	2.508083333	2.501333333	2.543133333	2.37316	2.400243333	2.4874	2.368156667	2.420806667	2.553283333	2.31409	2.47054	2.40628	2.458376667	2.391703333	2.465193333	2.403906667	2.509223333	2.44673
ANO5	4.13334	3.26625	4.53134	4.84952	4.22909	3.78422	2.90412	3.81228	4.37926	2.77363	4.27999	5.43959	4.2729	4.23319	4.94337	4.36175	4.22194	3.24952	4.59111	4.76725	3.25337	3.6272	4.14458	4.50336	3.24991	3.49123	3.99473	5.00513	3.92564	4.1304
ANO6	5.626	5.462075	5.835325	5.704305	5.565985	5.777365	5.74238	5.908615	5.400515	5.614785	5.769275	6.045855	6.03755	5.55378	5.595325	6.101445	5.81017	5.86726	6.030825	6.201115	5.443295	5.897575	5.62464	5.54571	5.701545	5.8896	5.728485	5.95804	5.778725	5.809345
ANO7	3.32904	3.05905	2.89478	2.92165	2.94756	3.11421	3.18768	3.46165	3.22083	3.10225	2.91371	3.10041	2.79411	3.10779	2.85694	3.36935	2.90242	3.21014	3.12104	3.00544	2.66882	3.04397	2.769	2.69056	2.94126	2.81513	3.13926	3.03562	3.08669	2.94019
ANO8	5.86848	6.19693	5.86884	6.14831	6.09719	6.00218	6.04528	5.93509	6.36235	6.00104	6.08059	5.95213	5.87459	5.96891	6.28693	6.09188	6.06527	6.25581	6.05478	6.02937	5.9313	5.95273	5.95534	5.93285	5.82387	6.02216	6.159	6.45709	5.96593	6.32711
ANO9	7.00799	6.90024	6.9979	6.86454	6.72545	6.76747	7.00484	6.86044	6.74298	6.80596	6.92556	6.81746	6.97845	6.79273	6.80556	6.78365	6.76544	6.91383	6.69057	6.44393	7.21337	6.79228	6.95575	6.68709	7.14755	6.83897	6.97977	6.79084	6.76522	6.937
ANP32A	11.12073333	11.1549	11.02836667	11.4509	11.08876667	11.04056667	11.24676667	11.1308	11.14333333	11.17066667	11.29366667	11.06563333	11.18376667	11.26346667	11.09973333	11.20406667	11.2917	11.17166667	11.30576667	11.16013333	11.02753333	11.14113333	11.05023333	11.12236667	11.01176667	11.31206667	11.15826667	11.34286667	11.20636667	11.24546667
ANP32A-IT1	8.03445	8.02378	7.95416	8.74233	7.52623	7.46711	8.15573	8.02029	7.62227	7.69168	8.62851	8.41271	7.89244	8.06535	7.83039	8.18322	8.52716	8.42386	8.29792	7.80381	8.10004	8.11601	7.35908	8.01515	8.30219	8.35216	7.45621	8.23113	7.83026	7.6761
ANP32B	11.9732	11.85425	12.03845	11.8842	11.98455	11.97035	12.10185	11.94175	11.9287	11.84575	11.9794	11.9137	11.86255	11.96445	11.87285	12.11745	11.87365	11.9531	11.67195	11.8387	12.1435	12.0139	12.0448	11.9807	11.88445	11.9733	12.11605	11.9452	12.0012	12.0165
ANP32C	2.67431	2.63071	2.63552	2.82887	2.3726	2.49813	2.67485	2.26197	2.2971	2.4599	2.27624	2.22728	2.53641	2.50178	2.65109	2.69078	2.58267	2.62543	2.62268	2.26225	2.47321	2.39734	2.42775	2.48315	2.37609	2.96596	2.52035	2.34817	2.63846	2.52216
ANP32D	2.92212	2.72794	2.7686	2.72794	2.8558	2.93452	2.83082	3.2078	2.82332	2.57762	2.83621	2.92695	3.41431	2.49705	2.82795	3.15097	2.74969	2.65924	2.88881	2.54535	2.90921	3.06286	3.08772	2.8691	2.44861	3.11388	2.83063	2.95995	2.89294	2.73793
ANP32E	9.01624	8.711393333	8.814463333	8.56668	8.91378	9.0901	8.77332	8.92623	8.71694	8.942983333	8.717786667	8.856616667	8.559936667	8.879136667	8.973986667	8.815703333	8.827796667	8.662636667	8.636973333	8.915973333	8.824363333	8.985616667	9.12973	8.775026667	8.544766667	8.709606667	8.72239	8.752383333	8.75891	8.676396667
ANPEP	5.664016667	6.001276667	5.47678	5.870793333	5.652326667	5.867156667	5.944806667	5.77356	6.023383333	5.920456667	6.01293	5.749196667	6.052096667	5.788336667	5.615176667	5.785063333	5.769163333	5.841866667	5.867303333	5.877633333	5.472623333	5.97802	5.469033333	5.709263333	5.830163333	5.949796667	5.916136667	5.658363333	5.94265	5.84547
ANTXR1	3.314586667	3.501688333	3.213368333	3.28511	3.308933333	3.337	3.354216667	3.329885	3.479525	3.318261667	3.424688333	3.341116667	3.331116667	3.36172	3.309555	3.507116667	3.208273333	3.203491667	3.298401667	3.430025	3.191125	3.303841667	3.236013333	3.269185	3.292115	3.281493333	3.286696667	3.352913333	3.262146667	3.406486667
ANTXR2	7.977995	8.29789	7.7543575	8.4535	8.11394	7.98321	7.9719475	8.11792	8.0725925	8.14305	8.200185	8.27573	8.2461075	8.2294775	7.7265275	7.9723525	8.2004425	8.0041975	8.351595	8.00013	7.67899	8.0795925	7.507405	7.6955225	7.752615	8.3228025	8.1631125	8.074975	8.1318	7.948805
ANXA1	7.313155	7.557045	7.643835	7.08668	7.54338	7.515195	7.19691	7.57919	7.522295	7.264645	7.698115	7.37013	7.31549	7.42818	7.422645	7.315425	7.400785	7.08026	7.242055	7.366415	7.429465	7.350215	7.38988	7.32761	7.55065	7.277125	7.17633	7.358545	7.270485	7.21452
ANXA10	2.28948	2.69122	2.71617	2.4736	2.53891	2.59177	2.722	2.62376	2.48888	2.47777	2.64637	2.72361	2.76198	2.52578	2.41662	2.70078	2.59484	2.76324	2.51712	2.58115	2.50555	2.96827	2.49401	2.33109	2.89115	2.40731	2.4692	2.5517	2.3884	2.73833
ANXA11	9.179523333	9.481333333	9.36759	9.45686	9.394743333	9.270246667	9.420496667	9.218273333	9.180123333	9.33214	9.467623333	9.23864	9.411973333	9.23647	9.363166667	9.47501	9.378543333	9.377943333	9.590056667	9.13901	9.095736667	9.306966667	9.094443333	9.309546667	9.428453333	9.641536667	9.40552	9.2826	9.177023333	9.385003333
ANXA13	2.61574	2.56408	2.83927	2.76432	2.41313	2.56277	2.81396	2.71835	2.67229	2.58871	2.72806	2.46841	2.58772	2.75718	2.66629	2.82541	2.77969	2.61323	2.77996	2.50671	2.61966	2.80371	2.5189	2.88387	2.69896	2.72937	2.90303	2.55843	2.97596	3.03857
ANXA2	11.06428	10.947006	11.223664	10.917542	11.16596	11.33147	10.836416	11.286764	11.322254	11.009438	11.120414	11.168554	10.877626	11.212172	11.193956	11.056484	11.160808	10.942252	10.878278	11.191418	11.02154	11.108756	11.22455	11.273032	11.10533	10.921102	10.871342	11.117022	11.124948	11.212418
ANXA2P1	5.24599	5.1222	5.27647	5.10639	5.18318	5.10291	5.01975	4.9398	5.24938	5.05935	5.06167	4.96476	5.16836	5.06157	5.35717	5.22107	5.29831	4.73675	5.07723	5.34661	4.97703	5.21998	5.01818	5.51591	5.2855	5.26763	5.28343	5.04048	4.94947	5.22785
ANXA2P2	9.33703	9.07158	9.34675	9.10324	9.23677	9.3134	8.97169	9.21856	9.28819	9.08051	9.17431	9.18442	9.01227	9.28351	9.3018	9.15161	9.31869	8.89208	9.00973	9.40351	9.08679	9.26842	9.01647	9.45958	9.23003	9.13574	9.04162	9.12084	9.22463	9.31267
ANXA2P3	3.58795	3.40771	3.51646	3.48934	3.19374	2.83919	3.32141	3.47222	4.05952	3.49527	3.57922	3.37749	3.49861	3.50922	3.39447	3.39981	3.36189	3.5317	3.2294	3.28885	3.289	3.51368	3.48	3.36273	3.52691	3.51054	3.55263	3.38554	3.27903	3.62584
ANXA2R	9.68777	9.71074	9.54739	9.28389	9.9108	9.74718	9.77804	9.88941	9.54224	9.67894	9.60438	9.70955	9.07622	9.98892	9.72234	9.53014	9.32823	9.45291	9.26796	9.22753	10.0635	9.86494	10.03	9.4692	9.54137	8.90107	9.88506	9.44869	9.4923	9.42695
ANXA3	9.48325	9.53626	9.19084	10.3041	8.12008	9.03236	10.3613	9.20603	9.67348	9.982	10.3373	9.49559	10.3653	9.66172	8.27012	11.4986	8.86775	10.0155	11.2172	9.6676	8.88524	9.11925	9.17911	9.99688	8.98605	10.3415	9.60272	10.2862	10.0649	9.21979
ANXA4	9.19339	8.834125	9.15977	8.79976	9.264675	9.35211	9.01651	9.033355	9.387015	8.68287	9.1235	9.110275	8.891745	9.07742	9.367755	9.185675	9.166125	9.098315	8.72307	9.447855	8.82812	8.98307	8.856775	9.165685	9.298945	8.908345	8.82602	9.26144	9.24977	9.25776
ANXA5	10.1122	9.77466	10.2544	9.98035	9.90249	10.0368	9.98525	10.001	9.90448	10.327	9.95446	9.93523	9.78182	10.1788	9.75906	9.28864	10.0263	9.75795	10.4297	10.2909	9.90336	10.1555	9.84937	10.1164	10.1084	9.93432	9.98313	9.95694	10.2141	10.0198
ANXA6	7.44136	7.48879	7.31688	7.24597	7.500005	7.59311	7.379745	7.66866	7.372675	7.40773	7.28688	7.42517	7.44212	7.36739	7.64146	7.12781	7.660355	7.28375	7.308815	7.509735	7.34737	7.55711	7.710395	7.90057	7.583495	7.29374	7.629935	7.48651	7.345295	7.556655
ANXA7	10.39595	10.257	10.32775	10.26715	10.39765	10.33505	10.35695	10.2928	10.2908	10.38415	10.4091	10.2843	10.32265	10.4467	10.39445	10.38895	10.3269	10.14184	10.139135	10.3422	10.352	10.41945	10.25815	10.3319	10.180135	10.44895	10.40045	10.44375	10.25485	10.3214
ANXA8	3.67258	4.030895	3.32924	3.902655	3.63979	3.609205	3.70084	3.92259	3.69688	3.738885	3.641135	3.52853	3.641045	3.572525	3.761435	3.49851	3.72768	3.45443	3.572965	3.434105	3.47902	3.29565	3.70804	3.644455	3.445045	3.607415	3.47709	3.854355	3.308725	4.00216
ANXA9	4.3649	4.81479	4.501835	4.62488	4.61369	4.3129	4.631795	4.701665	5.06245	4.635315	4.934245	4.39611	4.699415	4.431985	4.66043	4.71382	4.52397	4.858	4.881915	4.370415	4.342335	4.391005	4.439895	4.436875	4.42171	4.66051	4.456265	4.76826	4.68737	4.46105
AOAH	10.2909	10.2391	10.8756	11.1824	10.1879	10.8321	10.4743	10.8795	10.9302	10.6802	10.7156	10.8734	10.6394	10.4267	11.0925	10.5007	10.2994	10.7448	10.8141	10.9876	10.4351	10.8634	10.2607	10.7311	11.1828	10.8871	10.4071	10.4782	10.3545	10.8861
AOC1	4.55444	3.15948	5.21224	5.67539	3.82264	3.69284	4.45757	3.18715	3.45817	4.59699	3.9128	3.28431	3.13147	5.57802	4.60919	4.02289	4.21903	4.89178	5.33843	4.36937	4.27198	3.43552	5.06153	3.57599	4.3651	3.53552	3.62818	4.93763	4.60611	3.29084
AOC2	6.5907	7.27421	6.02842	7.52493	6.28335	6.5641	6.35704	6.46606	6.37257	6.86137	7.05927	6.10308	6.90429	6.67931	6.41082	7.03161	7.13142	6.62314	6.96332	6.59162	6.01067	6.70668	5.76403	6.9621	6.72275	7.14659	6.3408	6.70854	6.68112	6.93644
AOC3	6.67009	7.05785	5.77566	7.21892	6.10861	6.19034	5.80985	5.61556	5.84593	6.55189	6.48616	6.09362	6.57748	6.3496	6.35643	6.59025	6.6202	6.27367	6.53503	6.43928	5.64267	6.38229	5.54152	6.62522	6.76464	6.73264	6.38882	6.08501	6.39228	6.79929
AOC4P	4.65059	5.15663	4.80942	5.03664	4.89563	5.03497	4.91199	4.72516	4.82615	4.83692	4.94276	4.48497	4.79707	4.85176	4.78459	4.89604	4.89475	4.95237	4.94466	4.98355	4.90058	4.98603	4.78362	4.71584	5.00427	5.0609	4.8236	4.71562	4.69446	4.99912
AOX1	2.715525	2.815885	2.62968	2.713695	3.065405	2.944025	2.96985	2.736485	3.33148	2.76276	2.81727	2.79834	2.60247	2.64399	2.725695	2.974225	2.917815	2.81066	2.949495	2.76107	2.627805	2.696665	2.819335	2.706425	2.59041	2.596755	2.96919	2.92528	2.74886	2.598965
AOX2P	3.77318	3.88624	3.25642	3.38556	3.40064	3.09858	3.73114	3.29747	3.71814	3.5629	3.55615	3.42264	3.4103	3.49392	3.13733	3.17724	3.08797	3.47393	3.4604	3.02586	3.25715	3.62101	3.02586	3.43286	3.05107	3.25535	3.27107	3.06484	3.30972	3.52007
AP000230.1	1.94054	2.20916	2.19332	2.30704	2.34758	2.19503	2.31286	2.21416	2.32205	2.32006	2.38011	2.61456	2.51943	1.9764	2.19008	2.26894	2.10885	2.18121	2.29409	2.14574	2.08245	2.23232	2.06463	2.05157	2.2374	2.3724	1.97101	1.98436	2.20107	2.35058
AP000253.1	2.5605	2.51487	2.86686	3.04438	2.48599	2.87232	2.75422	2.8504	2.69517	2.41176	3.31829	3.47861	3.09734	2.50746	3.16111	2.84788	2.72762	2.89565	2.92955	2.58266	2.88575	3.02061	2.73416	3.09022	2.65903	2.89617	2.8106	2.55355	2.46312	2.66755
AP000265.1	3.53337	3.78743	3.39742	3.74238	4.04584	3.64528	3.54731	3.49567	4.01191	3.96562	3.36019	3.73537	3.67162	3.83394	3.61833	3.40108	3.54432	3.73167	3.67629	3.46162	3.77843	3.76044	3.81049	3.21233	4.11352	3.39922	3.62852	3.56549	4.28196	3.51781
AP000266.7	3.00894	2.85339	3.17343	2.94291	3.18061	3.02669	3.09772	2.81224	3.32114	2.93242	3.00501	3.23726	3.32424	2.94375	2.97752	2.93101	3.28285	3.14728	3.39337	3.15082	3.27926	3.293	2.91428	3.1606	2.93071	3.21028	3.15769	3.1058	2.71205	3.22341
AP000347.2	7.12001	7.21644	7.49678	7.52434	6.96745	6.70725	7.06555	6.7824	6.72195	7.07454	7.37723	6.54984	6.85607	6.74246	6.89017	6.67063	7.52369	7.64909	7.05413	6.7232	7.02259	6.76294	6.71665	6.74392	7.43476	7.36114	6.76677	6.98811	7.07297	6.92643
AP000462.1	3.08907	3.20118	3.22393	3.32913	3.3128	2.99994	3.54552	3.30112	3.23994	3.21038	3.27395	2.96583	3.15652	3.05189	3.4121	3.07308	3.28535	3.01579	2.82771	3.24108	2.95276	3.1218	3.16723	2.94298	3.36218	3.21698	3.25587	2.81869	2.84129	3.03576
AP000473.8	4.09386	4.02682	3.60999	4.02792	4.18533	3.95027	4.15451	4.10102	4.31288	3.94439	3.80231	3.94087	3.97403	3.81496	3.93126	3.8794	4.00657	3.94006	3.82929	3.72503	4.08995	4.19319	3.83404	4.09051	3.81838	4.03162	3.91953	4.003	3.77991	3.94824
AP000525.9	5.08431	4.92236	4.79044	4.57923	4.87995	4.56983	4.43538	4.27157	4.86754	4.69472	4.79319	4.63305	4.96311	4.67207	4.65545	4.94781	4.6085	5.32242	4.75099	4.62552	4.97777	4.98836	5.03419	5.08878	4.55965	4.87921	4.4101	4.89574	5.34247	4.57299
AP000696.2	3.90091	4.23637	4.04927	4.1395	4.314	4.14118	4.12296	3.87046	4.41794	3.9861	4.37741	4.00717	4.23637	4.24626	4.04763	4.19632	4.06264	4.17689	4.13905	4.14505	3.86112	4.2187	3.84101	3.8458	4.20819	3.91584	4.14778	4.15856	4.092	4.2083
AP001062.7	4.997696667	5.17999	5.15843	5.100696667	5.15304	5.033586667	5.22515	5.038173333	5.238103333	5.043983333	5.129083333	4.877386667	5.146206667	5.150476667	5.237163333	5.00987	5.077353333	5.058646667	5.23562	5.227116667	5.265983333	5.226323333	5.147843333	5.194576667	5.26973	5.26061	5.427966667	4.949113333	5.120306667	5.37975
AP001063.1	3.19053	3.48319	3.48537	3.47412	3.42374	3.40467	3.19159	3.70366	3.46068	3.09096	3.24363	3.09775	3.30231	3.3933	3.39275	3.29815	3.21658	3.41694	3.19314	3.20221	3.04881	3.36585	3.6238	3.36273	3.27956	3.55431	3.31248	3.83777	3.4782	3.25232
AP001171.1	6.1043	4.45576	6.49645	3.65799	3.65911	5.04448	3.79146	4.75925	3.74049	4.99921	5.1607	4.18128	4.52325	4.67872	3.45971	5.41924	5.34983	3.90959	5.65398	5.54104	6.29999	5.32772	4.3514	3.59262	4.01225	3.969	5.04811	4.72881	4.39094	4.48514
AP001189.4	7.24532	6.99651	7.27706	8.15562	7.32306	6.92427	7.3473	7.63279	6.12978	7.62795	7.72466	5.88162	7.09725	6.19737	6.80479	8.42866	7.1221	6.51773	8.46668	7.44281	6.90474	7.77986	7.10632	6.69226	6.09328	7.83932	7.16768	6.88337	7.62883	7.57501
AP001347.6	2.77001	2.97892	2.80535	2.94141	2.8921	3.06125	2.83038	2.86302	2.85769	3.02265	3.09224	2.61837	2.68233	2.49947	2.65984	3.06139	2.76885	2.69827	3.10982	2.69176	2.45763	2.78838	2.92419	2.63158	3.05271	2.80199	3.20583	2.66434	2.70953	2.69428
AP001462.6	4.67962	4.87558	4.99232	4.57262	4.68856	4.84398	4.12087	4.91258	4.6174	4.58166	4.56374	4.01365	4.75039	4.73589	4.80324	4.39906	4.62254	4.86982	4.96587	4.58827	4.68892	4.70049	4.56274	5.00417	4.84404	4.76125	4.92709	4.4781	5.04659	4.63213
AP001604.3	2.20522	1.71267	1.906	2.00664	2.23696	2.0174	2.06905	1.78371	2.1705	2.18675	2.37932	2.25358	1.94181	1.81782	1.85486	1.98445	1.82893	1.85667	2.18996	2.06557	2.03907	2.04506	2.14581	1.91047	2.00172	2.07434	2.22988	2.30599	1.96778	2.05458
AP001605.4	2.79871	3.27913	2.51922	2.44253	2.8966	2.63305	2.63305	2.46031	2.5808	2.38279	2.62513	2.80031	2.26263	2.54824	2.35355	2.82016	2.46509	2.89188	2.45775	2.21998	2.46862	2.61636	2.77822	2.41851	2.72872	2.41503	2.55186	2.58038	2.42223	2.6954
AP001630.5	5.14768	5.66666	5.57979	5.4508	5.44013	5.55033	5.67442	5.27015	5.70647	5.60561	5.57256	5.35291	5.62148	5.45477	5.2839	5.73289	5.64359	5.35468	5.39844	5.29112	5.5439	5.73459	5.45225	5.52499	5.13606	5.63968	5.36865	5.45581	5.43358	5.86405
AP006216.10	5.30522	4.83302	5.06123	4.78107	4.65461	5.40958	5.79704	4.62397	4.89412	5.28159	4.59377	4.74733	4.86015	4.81512	5.22226	4.74687	5.19153	4.73049	4.74175	4.78576	5.26001	5.2542	4.87959	5.32605	5.09221	5.0389	5.14755	5.26319	4.74342	4.98063
AP006216.12	3.80114	3.85362	3.96076	3.64519	3.73715	3.67657	3.43154	3.67107	3.83101	3.60534	3.92633	3.66989	3.56151	3.80763	3.98366	3.54006	3.57885	3.75915	3.75059	3.98675	3.68999	3.74612	3.31245	4.01429	3.96553	3.78805	3.75817	3.39938	3.78985	3.94062
AP006222.2	7.67787	7.01226	7.53509	7.55256	6.21982	6.08061	6.79026	7.21353	6.46954	7.83662	6.72276	6.91341	7.97223	6.26148	6.22645	6.10395	7.11138	7.96034	8.44937	7.25758	6.9713	6.6114	6.36439	6.54617	7.13286	6.88866	6.30505	7.63693	6.9495	8.09724
AP006547.3	5.49998	5.45311	5.27939	5.53062	5.38954	5.1036	5.38159	5.09052	5.4168	5.24867	5.29176	5.18002	5.51517	5.16586	5.23328	5.39328	5.27515	5.30927	5.354	5.31981	5.24039	5.53244	5.09081	5.11037	5.52612	5.29758	5.12961	5.17391	5.3019	5.35017
AP1AR	4.501296667	4.410046667	4.456773333	4.487363333	4.60865	4.43087	4.458616667	4.468213333	4.396373333	4.318756667	4.56541	4.50629	4.46349	4.766193333	4.41604	4.581573333	4.333376667	4.272906667	4.3217	4.512433333	4.48651	4.411163333	4.485076667	4.509613333	4.372353333	4.272783333	4.330513333	4.451906667	4.33476	4.443066667
AP1B1	7.53278	7.61856	7.77432	7.55337	7.78775	7.77971	7.80523	7.78337	7.80078	7.54264	7.47572	7.50618	7.57385	7.5687	7.95415	7.63444	7.57012	7.5996	7.57212	7.85121	7.44979	7.66177	7.73167	7.61202	8.07914	7.61277	7.73877	7.71094	7.61919	7.91537
AP1G1	8.929546667	8.93548	9.040393333	9.175726667	8.88632	8.841656667	8.938723333	8.98872	8.946673333	9.01822	9.017136667	8.78564	9.011276667	8.846633333	8.97391	8.97424	9.05982	8.941273333	8.960026667	9.009926667	9.015916667	8.927216667	8.817983333	9.083063333	9.106236667	8.978826667	9.095306667	8.838473333	9.016713333	8.987673333
AP1G2	7.59963	7.723226667	7.949506667	7.691653333	7.696753333	7.69281	7.74218	7.79399	7.710803333	7.548653333	7.68148	7.70036	7.593033333	7.616456667	7.795746667	7.785673333	7.85561	7.978313333	7.644143333	7.575916667	7.8173	7.671053333	7.731303333	7.791426667	7.878756667	7.59785	7.615266667	7.880503333	7.84834	7.876523333
AP1M1	7.779025	8.019785	8.030475	7.780365	8.191625	8.137065	8.00019	7.860155	8.109225	7.928085	7.9242	7.88754	7.940155	7.93882	7.932635	7.854315	7.83624	7.873265	7.962265	7.976235	7.857695	7.86706	8.187665	8.031875	8.15151	7.862085	7.951765	8.203905	7.68817	8.08643
AP1M2	3.99225	4.28252	3.6117	4.134035	3.83782	4.140715	4.14995	4.09182	4.2535	4.33995	4.474645	4.26422	4.53303	4.249715	4.079725	4.561185	4.285095	4.08987	4.395465	4.39278	4.020625	4.172365	3.882465	4.11169	4.30661	4.50082	4.319435	4.170645	4.493785	4.372665
AP1S1	6.49814	6.46322	6.2475	6.442646667	6.610933333	6.640096667	6.30496	6.68531	6.5804	6.493586667	6.496166667	6.661293333	6.422476667	6.426336667	6.717953333	6.418193333	6.283083333	6.050523333	6.279363333	6.59066	6.47998	6.30662	6.62758	6.527916667	6.45005	6.305583333	6.449826667	6.39044	6.356476667	6.454446667
AP1S2	10.1733075	9.777245	10.034455	10.15767	9.86618	10.1314725	9.802925	10.061395	10.0904275	10.059865	10.09223	10.107045	9.90994	10.200425	9.996145	10.04337	10.25279	9.7944	10.0538175	9.8472825	9.8807975	10.2220975	9.780045	10.0986925	9.810565	10.0313575	10.1145175	10.037945	10.18785	9.740705
AP1S3	2.687766	2.541802	2.68817	2.677058	2.824	2.596232	2.692782	2.682516	2.667874	2.66778	2.644388	2.781994	2.598756	2.581744	2.903382	2.495842	2.72069	2.529622	2.942238	2.673556	2.803402	2.600726	2.641646	2.53997	2.553826	2.908638	2.714626	2.636778	3.00377	2.721528
AP2A1	6.6209525	6.6533775	6.8248875	6.601895	6.349845	6.5869	6.771465	6.40603	6.482695	6.59196	6.8288575	6.391405	6.674485	6.2682	6.5070925	6.6968375	6.3910775	6.801505	6.6994625	6.7231275	6.71225	6.33701	6.6151725	6.5237075	6.4597475	6.9478825	6.3538775	6.5026675	6.73819	6.73545
AP2A2	6.945725	7.0575875	7.0142075	6.862755	7.17147	7.1075475	7.0112925	7.030145	7.0253775	6.852365	6.9055525	7.0718725	6.882475	7.00886	7.13923	7.1169425	6.90621	7.061645	6.9667	7.0285075	7.02192	6.920205	6.9917425	6.930445	7.345365	6.831845	6.9890025	7.05688	6.990495	7.0963225
AP2B1	8.751255	8.8336	9.024485	8.76232	8.880705	8.961625	9.056625	8.772935	8.743125	8.744245	8.833305	8.58257	8.745535	8.587685	8.834735	9.19364	8.701095	8.67196	8.85415	9.077655	9.138275	8.72237	9.06857	8.872805	9.02417	9.184135	8.793	8.72043	9.071265	8.63135
AP2M1	9.69662	9.86416	10.2176	9.74379	9.9153	10.017	10.5507	9.79858	9.89605	9.67613	10.0502	9.52855	9.87173	9.60111	10.0325	10.181	9.6267	10.1702	9.8381	10.1932	10.1693	9.64139	10.0899	9.93109	10.0978	10.1772	9.84485	9.8549	9.90266	9.87454
AP2S1	8.835333333	8.821303333	9.382613333	8.738636667	8.877966667	9.102506667	9.29334	8.909933333	8.990623333	8.6301	8.948226667	8.785186667	8.718983333	8.77383	8.975876667	9.042056667	8.734976667	9.018776667	8.843416667	9.23239	9.122383333	8.738426667	9.008803333	8.925516667	8.917806667	9.1327	8.725403333	8.90514	8.976733333	8.903666667
AP3B1	8.049705	8.13724	7.993955	8.06132	8.12277	8.193435	8.035895	8.15223	8.02364	8.005085	7.92876	8.180325	8.12581	7.990495	8.129005	8.05813	8.0359	8.02972	8.0342	8.230595	7.86009	7.871635	8.169395	8.1241	8.164495	7.9642	7.766955	7.875625	8.06239	7.90725
AP3B2	2.88251	2.90495	2.998335	3.67387	3.081965	2.76343	3.16051	3.05912	3.38199	3.16846	2.91114	2.698995	2.820615	2.962385	3.010915	2.927175	3.19125	3.398335	2.853985	3.07047	3.31838	3.02863	2.891555	2.933875	2.93009	2.923275	3.04666	2.87919	3.384965	3.410365
AP3D1	7.33205	7.725003333	7.65523	7.564666667	7.920803333	7.78951	7.75771	7.585993333	7.866746667	7.490156667	7.580303333	7.491556667	7.399543333	7.599396667	7.78964	7.624203333	7.684246667	7.4208	7.762403333	7.82456	7.449803333	7.648036667	7.7487	7.693633333	8.066376667	7.69534	7.688356667	7.751993333	7.54527	7.894313333
AP3M1	8.699515	8.46918	8.55781	8.608455	8.52123	8.69847	8.41075	8.589895	8.374575	8.570605	8.454175	8.60035	8.50252	8.66844	8.627085	8.531925	8.63104	8.341215	8.463335	8.538095	8.5333	8.58758	8.71691	8.702955	8.663975	8.52813	8.57889	8.508905	8.44781	8.6662
AP3M2	7.12382	7.3325	7.215805	7.068825	7.022405	7.013605	7.19592	7.325545	6.787235	6.9645	7.439055	7.106455	7.38186	7.15512	7.09599	7.093505	7.320195	7.85369	7.196505	6.958795	7.7859	7.037755	7.386215	7.18017	7.064465	7.17981	7.579795	7.17617	7.20506	7.275115
AP3S1	10.3977	10.3365	10.3472	10.3308	10.1488	10.2304	10.284	10.1672	10.1713	10.3371	10.4089	10.2978	10.5357	10.2022	10.3137	10.3302	10.3017	10.2012	10.3016	10.4196	10.2347	10.4152	10.2563	10.3808	10.314	10.3281	10.4369	10.4859	10.2936	10.3581
AP3S2	7.726666667	7.960356667	7.68383	8.11768	8.029143333	8.05837	7.69316	8.258513333	8.020556667	7.902673333	7.861936667	7.635113333	7.719616667	7.992546667	7.88678	7.82539	7.71213	7.9331	7.73675	8.167646667	7.789146667	8.105286667	7.776723333	7.80667	7.719046667	7.92434	7.82989	8.258163333	7.761633333	7.89461
AP4B1	5.891923333	5.94862	6.33361	6.032523333	6.04095	5.9973	5.88887	6.137233333	6.03598	5.998733333	5.89222	6.023453333	5.842356667	5.84963	6.25473	5.949026667	6.004673333	6.123813333	5.980586667	6.004406667	6.009586667	6.057633333	6.442406667	5.93342	6.370636667	5.856583333	6.029906667	5.967803333	5.876233333	6.101746667
AP4E1	5.6041475	5.3161725	5.6200475	5.2940225	5.65999	5.552095	5.4629275	5.616165	5.6260375	5.56029	5.53657	5.8056125	5.3655875	5.5418575	5.71527	5.44025	5.6226625	5.347565	5.3955675	5.59266	5.524815	5.81777	5.8509175	5.6777425	5.4365475	5.380595	5.19853	5.61098	5.55517	5.3342125
AP4M1	5.8724	5.75547	6.09777	5.95724	6.01608	6.25533	5.78698	6.42244	5.95532	5.62283	5.80537	6.17038	5.5486	5.96022	6.12712	5.71475	5.828	5.87916	5.76531	6.03995	5.68678	5.79148	5.92208	5.81372	5.4564	5.65912	5.55979	5.89036	5.78745	5.58895
AP4S1	6.25091	6.244	6.022795	5.9202375	6.38297	6.229575	5.913755	6.3394025	5.9930425	6.2186675	6.2717375	6.3138125	6.2732825	6.156065	6.40353	6.3246325	6.110075	6.2870925	6.0910375	6.1450075	6.440495	6.26459	6.156715	6.32512	6.18968	6.04487	6.2304025	6.10253	6.2041825	6.271155
AP5B1	10.2117	10.602	8.28755	9.04361	10.0175	9.95552	8.88674	10.4244	9.01944	10.1186	10.2481	10.2885	10.4587	8.5795	9.81589	8.56377	8.50806	9.49558	9.43559	10.1487	9.88524	9.78029	10.1876	10.3235	10.3042	9.16277	8.46497	8.6052	8.47373	10.0881
AP5M1	7.273906	7.001132	7.153346	7.250354	7.113696	7.09415	7.149228	7.141012	7.050718	7.147314	7.222496	7.154706	7.05312	7.302822	7.264072	7.132356	7.214658	7.01053	7.241584	7.172684	7.268484	7.25731	7.21093	7.174242	7.161304	6.937772	7.28846	7.133674	7.2673	7.042918
AP5S1	5.79796	6.22187	5.77269	5.81248	6.51042	6.14423	5.83342	6.12218	6.14931	6.02476	5.83641	5.93558	5.94506	5.97526	6.18948	5.99045	5.75982	6.00152	5.5505	5.93321	5.94506	6.07476	6.39779	6.22096	6.40878	5.76264	5.75275	5.5282	5.78849	6.11313
AP5Z1	7.522515	7.6571	7.542185	7.68897	7.655205	7.482825	7.555265	7.573715	7.52781	7.6223	7.669645	7.710735	7.693655	7.37782	7.61334	7.34394	7.518825	7.510875	7.534175	7.61252	7.51783	7.52939	7.59085	7.551995	7.93449	7.529	7.351905	7.40074	7.47772	7.643915
APAF1	7.110233333	7.432273333	7.01521	7.586363333	6.96477	6.82508	7.083173333	7.07492	7.011413333	7.12429	7.2566	7.292946667	7.19636	6.955823333	6.951173333	6.995466667	7.18878	7.136023333	7.341813333	7.037193333	6.799583333	7.084486667	6.754293333	7.06288	7.14519	7.160083333	6.83649	7.05515	7.013273333	7.054073333
APBA1	3.577695	3.620695	3.82182	3.79644	3.69592	3.828	3.77177	3.83065	3.99645	3.527455	3.822145	3.39812	3.725845	3.738185	4.28666	3.90149	3.466985	3.171895	3.79793	3.828725	3.787195	4.05025	3.85819	3.70802	3.87668	3.698615	3.758815	3.628975	3.49251	3.784025
APBA2	8.88522	8.890225	8.02517	8.62055	9.10588	8.759005	9.191045	9.32113	8.5478	9.184305	8.809585	8.75526	8.943055	9.09697	8.6393	9.09676	8.737705	8.6544	8.47379	7.881925	9.42198	9.200515	8.724465	8.827165	8.34578	7.572275	9.33189	8.963695	8.226725	9.01179
APBA3	6.392095	6.68571	6.51628	6.45528	6.55783	6.40595	6.37839	6.5362	6.52352	6.406685	6.64521	6.468275	6.448785	6.32467	6.50016	6.59291	6.44551	6.45375	6.327305	6.381275	6.57132	6.53044	6.438765	6.603285	6.72119	6.414205	6.57089	6.22308	6.449235	6.78895
APBB1	5.62598	5.93867	5.471	5.89409	6.00627	5.5918	6.25913	6.08166	5.56494	5.89891	5.78776	5.6687	5.74192	6.28451	5.67632	6.06154	5.81154	5.56888	5.29941	5.3962	6.12135	6.03957	5.98971	5.74877	5.67333	5.30654	6.5879	5.72979	5.45759	6.08079
APBB1IP	8.09651	8.183733333	7.81368	8.67588	7.763126667	8.031563333	7.978776667	8.255636667	7.97474	8.435666667	8.243483333	8.37179	8.351533333	8.013153333	8.078246667	8.241186667	8.186996667	8.507126667	8.880746667	7.92592	7.782786667	8.032316667	7.973346667	8.021843333	8.16537	8.584083333	7.866346667	8.16825	8.336216667	7.960806667
APBB2	3.965204286	4.08845	3.930164286	3.941247143	4.021878571	3.972075714	3.803594286	3.893991429	4.653641429	3.949325714	4.342725714	3.819322857	3.903382857	3.993285714	4.021042857	3.982607143	3.998514286	3.772975714	3.935308571	4.150211429	3.970224286	3.769641429	3.78228	3.835115714	3.911107143	4.000867143	3.97435	4.172788571	3.907905714	4.198382857
APBB3	5.82902	6.26657	6.12423	6.24733	5.84031	5.67251	5.82996	5.97517	5.84259	5.73074	6.17072	5.88667	6.17832	5.78707	5.98548	5.79375	6.1304	6.26418	6.22725	6.14629	6.15566	6.20402	5.82787	6.08618	6.11543	6.08815	6.05948	6.01776	6.1662	6.22267
APC	7.248004	7.485414	7.234202	7.550226	7.027992	7.23433	7.241108	7.25789	7.19517	7.630944	7.458348	7.25447	7.349478	7.1999	7.027124	7.091084	7.348254	7.495684	7.4055	7.231472	7.118988	7.187552	7.138672	7.172464	7.230748	7.377244	7.115352	7.18714	7.210256	7.0657
APC2	4.990005	5.28862	4.454865	4.60581	5.181365	4.782075	4.875505	4.804605	5.252905	4.940345	4.9189	4.64196	4.60636	4.787645	4.64823	4.73908	4.594875	4.864135	4.99456	4.984965	4.700465	4.852205	4.752155	4.580835	5.01995	4.75821	4.70847	4.570475	4.74236	5.11033
APCDD1	4.653945	4.574375	4.204375	4.7502	4.834335	5.28144	4.45804	4.77772	4.970845	4.535905	4.980565	4.540205	4.95637	5.132085	4.87166	5.22439	4.550895	4.85036	4.66334	4.958035	4.664645	4.97629	4.50262	4.709575	4.77864	4.924365	4.269615	5.008135	4.95906	4.57337
APCDD1L	3.53723	3.77923	3.55534	3.51367	3.58151	3.42982	3.61154	3.52515	3.45243	3.56206	3.46947	3.44979	3.5327	3.54938	3.55563	3.6808	3.55326	3.78084	3.44794	3.27223	3.30744	3.28927	3.29619	3.25765	3.54648	3.75662	3.31132	3.52763	3.59055	3.76237
APCDD1L-AS1	3.202816667	3.154633333	3.054903333	2.90496	3.11482	2.916156667	3.223966667	3.068786667	3.087166667	3.05114	2.802436667	2.97441	3.13022	2.966686667	3.07614	3.172906667	2.97079	2.991296667	3.227516667	3.245293333	2.894446667	3.042943333	2.89255	2.88591	2.914433333	2.971523333	3.044336667	2.936773333	3.136066667	3.342933333
APCS	3.82049	3.57029	3.17034	3.01422	3.57697	3.56432	3.52808	3.57209	3.78013	3.86923	3.67875	3.55741	3.61489	3.76797	3.69498	3.83408	3.42189	3.29109	3.50296	3.20542	3.46785	3.21839	3.51713	3.40409	3.57654	3.54708	3.35611	3.59999	3.21532	3.57188
APEH	6.572495	6.71616	6.80631	6.14198	6.702045	6.77233	6.49102	6.775425	6.715945	6.449125	6.49229	6.289255	6.501375	6.514585	6.92147	6.520985	6.538035	6.347155	6.468205	6.680085	6.6823	6.53067	6.50834	6.563505	6.98936	6.63017	6.58934	6.51229	6.41693	6.906335
APELA	1.94852	2.28846	1.85117	1.90886	2.04618	2.14294	2.13679	1.86246	2.04987	1.86518	2.17287	2.00674	2.13453	2.07544	2.03393	2.00594	1.7559	2.12267	1.96803	2.07279	1.66494	2.13743	2.09249	1.89907	2.31294	2.09627	2.1048	1.94984	2.1001	1.98739
APEX1	10.2384	10.0602	10.0866	10.0234	10.4778	10.4562	10.1213	10.1693	10.175	10.1627	10.1947	10.2557	9.97557	10.2794	10.2642	10.0999	10.1033	9.84791	9.78251	10.1448	10.3704	10.4289	10.3344	10.29	9.99992	9.74027	10.2327	10.1753	10.0194	10.1945
APEX2	5.97308	6.1798	6.25249	6.04608	6.519825	6.47254	6.04641	6.19564	6.14147	6.14655	5.919615	6.114295	6.10373	6.22933	6.46352	6.174205	6.23444	5.898795	6.039545	6.319335	6.145755	6.17813	6.449925	6.32428	6.460895	6.08355	6.38197	5.99633	6.210535	6.12904
APH1A	7.3819	7.29075	7.512886667	7.554833333	7.549326667	7.586616667	7.33335	7.491686667	7.458913333	7.469626667	7.452903333	7.411286667	7.26794	7.531183333	7.537866667	7.44679	7.280306667	7.42241	7.4096	7.387676667	7.422173333	7.411013333	7.49377	7.424603333	7.38624	7.262273333	7.335303333	7.26863	7.374286667	7.406723333
APH1B	8.27959	8.613675	8.370865	8.825025	8.406535	8.367245	8.511975	8.562	8.415875	8.595505	8.662165	8.55422	8.306255	8.687455	8.59052	8.416825	8.47598	8.402685	8.573985	8.55759	8.3126	8.66617	8.460925	8.4358	8.51569	8.808085	8.490275	8.62297	8.418835	8.59655
API5	6.969632	6.838678	7.184504	6.943498	7.2376	7.176374	7.04785	7.240098	6.967526	6.935244	6.992548	7.147386	6.830004	7.078414	7.096532	6.81645	7.009826	6.89681	6.869538	7.134566	7.147842	7.08658	7.187534	7.0499	6.815726	6.787084	6.991236	7.004944	6.922758	6.780356
APIP	5.210845	5.226395	5.128985	5.12527	4.97048	5.386865	5.23647	5.102295	4.96841	5.19362	5.257305	4.96782	5.376975	5.16644	5.031605	5.247055	5.131995	5.054455	5.07615	4.855525	5.08237	5.310995	5.404475	5.210475	5.083905	5.05654	5.043575	5.293295	5.10765	4.91924
APITD1	6.53032	6.44737	6.65527	6.24983	6.95835	6.79006	6.69797	6.86544	6.54067	6.58541	6.35293	6.54717	6.42633	6.80152	6.7073	6.62853	6.81399	6.68391	6.39012	6.45203	6.82727	6.77111	7.15353	6.67739	6.52658	6.32424	6.74142	6.63005	6.43179	6.66398
APLF	3.48842	3.760775	3.968585	3.93056	3.882245	3.791025	3.60566	3.495315	3.712845	3.705755	3.888635	3.96834	3.969965	3.90297	3.744165	3.740955	3.90237	4.050725	3.794055	3.91293	3.88267	3.81288	3.93553	3.760075	3.81558	3.562675	3.794745	3.943735	3.90865	3.646005
APLN	4.03485	4.22334	3.97141	4.0856	4.07685	4.05534	4.11062	4.06983	4.01991	4.14483	4.20745	3.78504	4.16041	4.02794	4.16041	3.72647	4.00245	4.06326	3.88387	3.8898	3.87499	4.20918	3.83869	4.00342	3.91006	4.22366	4.03698	3.82275	3.96611	4.07499
APLNR	2.6685	2.89638	2.6051	2.76671	2.72178	2.3218	2.6972	2.62184	2.74121	2.6517	3.03548	3.02701	2.78489	3.26146	3.17289	2.77392	2.71855	3.04338	2.90211	2.8561	2.64228	2.73569	2.44537	2.86459	2.87696	3.05472	2.83858	2.71147	2.70896	3.0798
APLP1	3.76234	4.10856	3.52525	3.86112	4.18417	4.32877	3.64797	3.79391	4.2847	3.87484	3.92741	3.76656	3.69838	3.77866	3.7156	3.93234	3.67743	4.02825	4.07497	3.6846	3.86464	3.86915	3.52093	4.33913	3.94273	3.83906	3.65627	3.65657	3.73908	4.0022
APLP2	10.74439875	11.14375	10.77407875	10.98293	10.914595	10.96437375	10.7408825	11.05307	11.0819725	10.89562375	10.97624625	11.0487825	10.84941375	10.9556275	11.06815875	10.84616625	11.0939425	10.75859625	10.992655	11.03243375	10.61929	11.02034375	10.56914125	10.77839625	10.97041875	11.05066875	10.68942	11.107855	10.88289125	11.087085
APMAP	11.543	11.9295	11.5371	12.0372	11.7304	11.6933	11.6	11.6653	11.8022	11.5424	11.7063	11.4862	11.7634	11.4579	11.7698	11.6633	11.9375	11.5325	12.2624	11.6679	11.3329	11.4577	11.6635	11.8734	11.867	11.6745	11.3968	11.5418	11.7912	11.7896
APOA1	5.30119	5.2554	5.179285	5.335205	5.27939	5.056365	5.316445	5.051405	5.310675	5.278915	5.121925	4.72793	5.273525	5.084135	5.14602	5.25893	4.992945	5.122585	5.10672	5.226675	5.277635	5.18107	4.9169	5.136115	5.090845	5.15522	4.929055	5.1213	5.15103	5.298365
APOA1BP	8.40373	8.46341	8.52203	8.06759	8.84371	8.73028	8.50466	8.72661	8.40996	8.33569	7.99008	8.4607	8.34827	8.48549	8.96728	8.45473	8.38351	8.18402	8.09126	8.69428	8.43744	8.5754	8.83934	8.522	9.04155	8.22186	8.51013	7.86495	8.34929	8.50856
APOA2	3.12852	3.1697	2.606345	3.02354	3.027905	2.895485	2.72172	3.080625	3.179005	2.60378	2.922635	2.77247	2.77889	2.990115	3.005975	2.88618	2.87484	2.957335	2.93951	3.084605	2.907885	2.936795	2.5792	2.673265	2.999515	2.997985	2.96511	2.801465	2.873795	2.991065
APOA4	5.24851	5.64109	5.16355	5.21656	5.35533	5.1435	5.37077	5.03325	5.41728	5.26821	5.32854	4.97855	5.36643	5.38351	5.13803	5.45987	5.31828	5.39664	5.43335	5.48765	5.34317	5.59115	5.15779	5.41633	5.45361	5.49318	5.29649	5.31192	5.37352	5.4435
APOA5	3.308185	3.65116	3.31497	3.474425	3.647155	3.35177	3.62376	3.372295	3.91752	3.355625	3.394815	3.510415	3.44047	3.542715	3.35392	3.295605	3.288775	3.3549	3.556385	3.554195	3.454975	3.443405	3.393995	3.45728	3.457645	3.48129	3.64942	3.436405	3.497675	3.564365
APOB	3.119105	3.34671	3.06007	3.27487	3.27256	3.163235	3.121155	3.09614	3.304405	3.218325	3.206595	3.12998	3.126085	3.332035	3.10187	3.120785	3.201325	3.150695	3.187525	3.203945	3.116155	3.23199	3.22931	3.257375	3.212385	3.35041	3.35964	3.188565	3.14003	3.375275
APOBEC1	2.88614	3.56553	2.76751	3.1654	3.65875	3.17163	2.95146	3.16197	3.33081	3.12574	3.22771	3.30003	2.87431	3.35064	2.87431	3.11753	3.23879	2.90443	3.2214	3.04624	3.16611	2.91315	2.86133	3.63989	3.14599	2.99462	3.21673	3.15521	3.08729	3.12665
APOBEC2	5.69197	5.86038	6.40143	5.91637	5.73139	5.65967	6.062	5.72604	5.95469	5.96001	5.66594	5.83932	5.64331	5.7745	5.80383	6.09984	5.93529	6.23608	5.64331	5.88783	6.05948	5.66804	6.25771	5.79319	5.8602	6.44926	5.84335	5.74354	6.03943	5.71522
APOBEC3A	11.1005	11.411	11.0294	11.6749	10.8157	10.7284	10.5705	11.0671	11.5072	10.6919	10.5871	11.2448	11.6829	11.361	10.9843	11.4509	11.2003	11.6991	11.72	11.2656	10.2691	11.1364	9.96736	11.1512	11.6152	11.572	11.4834	11.4375	11.2176	11.3138
APOBEC3B	3.92492	3.87968	5.03741	3.97918	5.13852	5.89346	9.82669	4.9884	4.59398	9.96147	9.97581	4.59776	4.91556	4.75033	3.9248	4.68155	4.60669	4.60143	4.41873	4.44371	9.42488	4.4376	9.1333	4.34365	5.24613	4.37229	5.08906	4.0105	4.36018	4.16426
APOBEC3C	8.50302	8.76426	8.19275	7.67977	8.96233	9.27261	8.1114	8.86124	8.25785	8.64096	8.42348	8.54381	8.69257	7.85242	9.2046	7.98135	8.11475	7.88376	7.93057	9.30555	8.85592	8.56253	9.19597	9.18639	9.10369	7.93406	7.82144	7.83743	7.88632	8.63089
APOBEC3D	3.38842	3.70475	3.48468	3.77986	3.65	3.66673	3.63172	3.40191	4.00186	4.10538	3.94349	3.72067	3.64083	3.70534	3.80038	3.6704	3.92189	3.90483	3.75532	3.63245	3.53446	3.77616	3.52755	3.72797	3.72287	4.03417	3.62818	3.70075	3.61892	3.64172
APOBEC3F	6.212163333	6.093276667	6.127883333	5.874736667	6.652676667	6.403366667	5.990743333	6.266323333	6.50587	6.080716667	5.996856667	6.066966667	6.01235	6.198576667	6.426603333	6.31265	6.03914	6.006963333	6.034236667	6.28335	5.99844	6.2022	6.518663333	6.172673333	6.03951	5.928066667	5.899766667	5.931706667	5.97757	6.270786667
APOBEC3G	8.310465	8.114895	8.59867	7.95539	8.32562	8.32865	8.17206	8.37215	8.23053	8.07567	7.89381	8.11016	8.019245	8.008965	8.60663	8.218055	8.2709	8.11805	7.95591	8.55454	8.203765	8.178305	8.577535	8.367405	8.379685	8.015995	7.93202	7.876035	8.1724	8.27684
APOBEC4	2.74524	2.83089	2.07156	2.80976	2.9417	2.7828	2.67126	3.07113	2.69054	3.3004	2.82508	2.84314	2.74783	3.27233	3.2253	2.87575	3.01661	2.59061	2.80314	2.80689	2.74417	2.76837	2.38531	2.67622	2.67287	2.69543	2.81735	2.99695	2.5245	2.81956
APOBR	9.08434	9.33713	9.08256	9.4033	9.06597	8.98537	9.17919	9.05741	9.27433	9.12443	9.18053	8.92091	9.35263	8.89094	9.12917	9.11366	9.10043	9.21363	9.44515	9.39608	8.60564	9.13627	8.83687	9.09091	9.45537	9.43417	9.0011	9.22334	9.24478	9.34053
APOC1	5.162395	5.52945	5.30392	5.24524	5.295105	5.190945	5.18132	5.04555	5.56781	5.11605	5.37495	5.27891	5.090565	5.05554	5.001095	5.106425	5.17491	5.050805	5.1772	5.30142	5.136015	5.254985	4.66033	5.35632	5.085825	5.20884	5.22101	4.923395	5.100575	5.375135
APOC2	4.5786675	4.9819925	4.5226525	4.7724875	4.650095	4.5759025	4.8676275	4.7415675	4.845935	4.778225	4.700275	4.614075	4.7436675	4.70533	4.470865	4.62163	4.63239	4.6856525	4.7715375	4.557895	4.6921325	4.75945	4.5088725	4.6370275	4.631155	4.7812325	4.68016	4.58689	4.5331175	4.8454325
APOC3	4.727185	4.805905	4.32816	4.4219	4.7746	4.498025	4.575245	4.5458	4.64754	4.72856	4.69236	4.57788	4.608305	4.59231	4.46314	4.670635	4.462965	4.489385	4.698725	4.63128	4.36675	4.741995	4.560565	4.72459	4.54691	4.653485	4.45808	4.590225	4.734315	4.69133
APOD	2.99677	3.2196	2.72293	3.44122	2.64075	3.11038	2.93194	2.76351	4.21678	3.05937	2.48466	2.58737	3.29994	2.7887	2.62314	3.08017	3.1817	2.80215	3.65857	3.42004	3.01152	3.32213	3.09845	3.10937	3.2432	2.98766	3.59297	3.0925	3.2196	3.55087
APOE	5.66891	5.874263333	5.5068	5.590913333	5.695683333	5.42295	5.672243333	5.576406667	5.63276	5.653733333	5.61555	5.56352	5.700586667	5.65687	5.57892	5.7091	5.51561	5.49127	5.812106667	5.743283333	5.576853333	5.656973333	5.35958	5.548713333	5.536376667	5.796903333	5.570496667	5.609946667	5.569223333	5.85439
APOF	2.62672	2.81589	2.63677	2.41119	2.68848	2.64988	2.54974	2.71227	2.57064	2.45986	2.79365	2.64877	2.32978	2.60404	2.41968	2.78108	2.62452	2.67432	2.23978	2.62006	2.51697	2.44205	2.40556	2.31285	2.70718	2.53215	2.48378	2.46366	2.68655	2.56034
APOH	2.69284	2.82023	2.37709	2.40918	2.67277	2.44192	2.737535	2.80315	3.08098	2.679685	2.627685	2.701055	2.594125	2.594465	2.624075	2.568425	2.65763	2.61125	2.51356	2.499285	2.578015	2.74262	2.75344	2.551855	2.712485	2.531145	2.58516	2.4439	2.31262	2.915445
APOL1	8.43319	8.27825	8.42343	8.42875	8.33664	8.24469	8.57749	8.58086	8.42512	8.3669	8.23495	8.12806	8.70406	8.4504	8.41927	8.67978	8.10917	8.94117	8.73528	8.61755	8.38508	8.30993	8.79904	8.57099	8.50515	8.54912	8.49511	8.37379	8.32935	8.21942
APOL2	9.738605	9.89941	9.942995	10.16485	9.66607	9.7997	9.90297	10.03572	10.128615	10.03739	9.698965	9.942975	10.118885	9.999125	9.82598	10.11782	10.01997	10.275845	10.30265	9.88052	9.889225	9.84595	10.01718	9.89457	9.960665	10.08269	9.87766	9.87429	9.92728	9.7436
APOL3	9.68485	9.47545	9.66375	9.32689	9.68433	9.44723	9.56721	9.68246	9.2994	9.46692	9.2178	9.25767	9.49573	9.38406	9.71972	9.44353	9.49921	9.2656	9.19859	9.64096	9.66918	9.77805	9.716	9.63846	9.65059	9.38181	9.58509	9.29732	9.46548	9.43229
APOL4	4.19273	4.22995	4.24411	4.311326667	4.290296667	4.23104	4.123596667	4.114196667	4.351013333	4.108363333	4.143856667	4.2045	4.141223333	4.10104	4.0891	4.22752	4.15179	4.325613333	4.243766667	4.342556667	4.161703333	3.94459	4.17803	4.30053	4.07629	4.129306667	4.09761	4.150666667	3.986776667	4.13532
APOL5	3.24406	4.09152	3.53361	3.394	3.38516	3.43159	3.50909	3.52625	3.38161	3.30346	3.45075	3.18269	3.37238	3.31861	3.33003	3.99333	3.16478	3.71963	3.22328	3.3192	3.301	3.65958	3.58076	3.17706	3.3745	3.5293	3.20583	3.38074	3.6284	3.54664
APOL6	8.5291325	8.2933125	8.5866325	8.4224725	8.565045	8.5802725	8.57215	8.912155	8.4376175	8.78823	8.5203775	8.7010075	8.5506675	8.7291375	8.83314	8.3120625	8.1389325	8.7198675	8.68093	8.6439025	8.882485	8.51557	9.138495	8.9873425	8.6185975	8.340075	8.488895	8.396605	8.224735	8.6613925
APOLD1	8.045815	7.46352	7.602365	7.466965	7.61625	7.95547	7.79134	7.480585	7.24901	7.867505	7.744035	7.595845	8.228665	7.69463	7.68693	7.45595	7.5208	7.916875	7.5242	7.832945	7.799525	7.71199	7.947305	7.639405	7.64947	7.371635	7.746995	7.452335	7.646705	7.398005
APOM	6.56146	5.95061	6.759895	6.181745	6.33706	6.475975	6.462455	6.74987	6.442775	6.115735	6.44891	6.462935	6.081855	6.16694	6.331315	6.6956	5.991505	6.030945	6.14345	6.69401	6.543885	6.341575	6.500205	6.547985	6.369385	6.454565	6.212495	6.31978	6.240635	6.62423
APOO	8.28562	8.03567	8.25645	7.74518	8.12861	8.38003	8.02023	8.36919	8.17724	8.05854	8.04794	7.93217	8.14314	8.21413	7.99243	8.1422	7.82511	7.72415	8.11545	8.05218	8.28248	8.23435	8.20337	8.04233	7.89218	7.94682	8.05919	7.94523	7.96885	8.1591
APOOL	7.1989775	7.0543975	7.3417275	7.2376075	7.5223575	7.44077	7.1597725	7.5373775	7.23255	7.1879975	7.2765375	7.356925	7.2881675	7.35177	7.2140825	7.17609	7.2224975	7.219245	7.250475	7.3598375	7.3058075	7.480965	7.4073675	7.377605	7.0947275	7.065955	7.477045	7.27906	7.227755	7.0589075
APOPT1	8.789525	8.68796	8.791235	8.526255	8.511945	8.608555	8.78101	8.593195	8.631235	8.71229	8.74446	8.816065	8.700635	8.647025	8.724045	8.55976	8.590745	8.80298	8.596735	8.775375	8.727725	8.70307	8.60681	8.70401	8.72073	8.788435	8.621745	8.48781	8.67225	8.625645
APP	9.399696667	9.182106667	9.216156667	9.353606667	9.36516	9.248733333	9.211193333	9.364173333	9.468033333	9.413163333	9.40251	9.550783333	9.377706667	9.55328	9.278506667	9.4152	9.423656667	9.303966667	9.433623333	9.487153333	9.259596667	9.46913	9.120383333	9.281313333	9.189456667	9.431776667	9.481443333	9.630353333	9.29801	9.409953333
APPBP2	7.83298	7.80807	7.66477	7.7877875	7.752915	7.72931	7.702805	7.7982275	7.5477825	7.8267675	7.832635	7.6923575	7.70458	7.8639625	7.7799225	7.7142525	7.8194925	7.816645	7.7672575	7.66296	7.8617575	7.88779	7.71907	7.9187175	7.764665	7.776025	7.770315	7.7400225	7.77212	7.7296725
APPL1	8.02141	7.77574	7.85528	7.88718	8.171395	8.28353	7.85817	8.10081	7.772795	8.084325	7.764535	8.08698	8.03532	8.373555	8.00233	8.13336	8.012385	7.82307	7.76406	8.145735	7.957675	8.28092	7.980955	8.15898	7.837145	8.120915	8.240925	8.117885	8.202655	7.99893
APPL2	8.19522	8.27139	8.13972	8.2421	7.9388	8.04143	7.94697	8.1684	7.96436	8.28278	8.22952	8.08774	8.17656	8.12982	7.96526	8.08615	8.26272	7.87859	8.12642	8.03069	7.84206	8.12645	8.06616	7.95593	7.91774	7.97148	7.9475	8.08977	8.09372	8.04607
APRT	10.7264	10.4274	10.5483	10.2542	10.8785	10.75895	10.76495	10.699	10.6776	10.41145	10.51115	10.6335	10.11965	10.7492	10.8822	10.39055	10.49705	10.3583	10.30705	10.64645	10.6395	10.65915	10.81445	10.4733	10.75455	10.28615	10.80145	10.474	10.46505	10.70975
APTR	7.32365	8.07616	7.22082	8.080135	7.365605	7.538665	7.821585	7.27473	7.65015	7.65106	7.80686	7.732735	7.65001	7.321025	7.302125	7.31477	7.660015	7.710615	7.787055	7.23361	7.11094	7.560225	7.27734	7.03643	7.49235	7.71871	7.24393	7.504055	7.849215	7.49171
APTX	6.289816667	6.294513333	6.501816667	6.40018	6.38348	6.521283333	6.58609	6.622153333	6.386073333	6.46444	6.394036667	6.65325	6.308023333	6.388786667	6.505696667	6.2488	6.460123333	6.244286667	6.466196667	6.342793333	6.49668	6.568026667	6.630193333	6.429763333	6.42835	6.244323333	6.441	6.4817	6.37684	6.228076667
AQP1	4.614905	4.351345	5.291425	4.524745	4.16481	4.51083	5.45348	4.42701	4.76323	4.790425	5.343735	4.121625	4.69827	4.1012	4.242615	5.327655	4.79072	5.14715	5.186665	5.138255	4.923075	4.25471	4.34646	4.341395	4.761025	5.571665	4.463745	4.43168	5.170755	4.449715
AQP10	4.18466	3.59773	4.03658	3.52265	5.0123	4.39736	3.84696	4.82149	3.96299	4.12135	4.96982	3.92796	5.10493	3.51565	3.59414	5.30193	4.23445	4.4221	4.96262	4.93598	4.68016	3.96735	4.19274	4.10698	3.59078	4.9562	4.52867	5.36933	4.27108	4.15768
AQP11	4.61213	4.55654	4.79315	4.50296	4.43535	4.28728	4.60837	4.79408	4.18238	4.41789	3.95561	4.15092	4.57681	4.44831	4.32893	4.13079	4.60476	4.67724	4.32984	4.51641	4.63094	4.60032	4.24143	4.22788	4.28651	4.48657	4.32554	4.42148	4.24817	4.27921
AQP12A	3.63038	3.678795	3.444945	3.51441	3.59198	3.546955	3.616835	3.501925	3.84035	3.55399	3.65584	3.72967	3.517775	3.816035	3.679425	3.68827	3.48103	3.2602	3.537245	3.6714	3.602105	3.59015	3.435255	3.49914	3.51675	3.59389	3.596415	3.52335	3.628835	3.64065
AQP2	2.845043333	3.02286	2.862596667	2.952223333	3.16507	2.983296667	2.928553333	2.936913333	3.23332	2.988566667	3.01389	2.974076667	2.934333333	2.991696667	3.009526667	3.089986667	2.898673333	2.858153333	3.068263333	3.000133333	2.89261	2.906333333	2.899813333	2.919463333	2.897466667	3.018966667	2.82099	3.063736667	3.029143333	3.143276667
AQP3	9.16094	9.273526667	8.640773333	8.871916667	9.665893333	9.481673333	9.12539	9.080053333	9.298666667	9.112763333	8.935246667	9.192156667	9.36702	9.30039	9.23635	8.988966667	9.03315	9.01948	8.35589	8.62762	9.32216	9.42781	9.62121	8.69837	8.750076667	9.129316667	9.432426667	9.075893333	8.913093333	8.936023333
AQP4	2.266428	2.423654	2.286954	2.30833	2.351376	2.447104	2.522544	2.36497	2.417368	2.50389	2.237578	2.486292	2.267656	2.320786	2.35786	2.301942	2.357988	2.352684	2.388646	2.400796	2.274296	2.529956	2.345816	2.350786	2.2681	2.396904	2.451698	2.304502	2.31988	2.408716
AQP4-AS1	2.11906	2.036805	2.03494	2.072775	1.93464	2.28557	1.914765	2.12412	2.359955	2.087075	1.878445	2.11336	2.0829	1.89843	2.310155	2.131275	1.937745	1.905535	2.22258	2.058945	2.054455	2.06059	1.9703	1.91276	1.88025	1.96446	2.07099	2.14606	2.176125	1.859575
AQP5	3.00716	2.81032	2.74987	3.12363	3.02807	2.62731	2.79631	2.89581	3.16414	2.53642	2.82523	2.57974	3.12686	3.22242	2.91448	2.97169	2.65026	3.1104	2.81265	2.94627	2.69184	2.70164	3.04276	2.88196	2.81032	2.99894	2.94418	2.72861	2.87762	2.71447
AQP6	4.484315	4.691965	4.413415	4.62734	4.340735	4.34569	4.57954	4.336675	4.363215	4.42452	4.250175	4.27044	4.61366	4.56827	4.511225	4.35369	4.44915	4.451145	4.559335	4.39794	4.41853	4.622545	4.264235	4.405855	4.48359	4.53377	4.427275	4.348755	4.336195	4.64182
AQP7	4.18987	4.57709	4.43457	4.48019	4.14587	4.20612	4.13236	4.11342	4.40925	4.02093	4.1863	3.98736	4.11808	4.26306	4.13712	4.3669	3.93122	4.34868	4.2211	4.37986	4.14349	4.27545	3.84347	4.1172	3.97275	4.07833	4.12696	4.30367	3.97209	4.06566
AQP8	4.4694	4.56457	3.89052	4.123	3.96927	3.8153	4.02996	3.75289	4.10298	3.97099	4.15439	3.73455	3.61151	3.97315	3.4962	3.97165	3.67562	3.86227	4.17575	3.85565	3.92885	4.29239	3.76638	3.83672	3.63073	4.05843	4.23427	3.82167	3.9159	4.32127
AQP9	11.836	12.1167	11.5222	12.4076	11.1824	11.7518	11.8919	11.6532	11.8492	12.1223	12.0576	11.8551	12.4596	11.7067	11.518	12.0885	11.8343	12.1459	12.4112	11.9454	11.5476	11.8433	11.1558	11.7919	11.8947	12.2542	12.1021	11.9591	11.9837	11.9372
AQPEP	2.0364	2.2724	1.99604	2.46975	2.07473	2.21816	2.45684	1.94355	2.56374	2.5613	2.16748	2.13268	2.03731	1.87888	2.15304	2.23014	1.97616	2.08935	2.29822	2.20023	2.16203	2.16806	2.00894	2.01388	2.18545	1.88657	1.96723	2.20506	2.40089	2.2993
AQR	7.295395	7.21937	7.2920825	7.3481525	7.36711	7.2170625	7.2422925	7.4614625	7.2757775	7.2187975	7.18679	7.32507	7.271195	7.524615	7.51692	7.6448925	7.4926	7.40085	7.31678	7.1012275	7.29257	7.348715	7.319845	7.3234625	7.1549025	7.1056125	7.2347275	7.38797	7.42357	7.253825
AR	3.9281525	4.0037625	4.135485	4.3711675	4.04248	4.3900875	4.0623725	4.3461075	4.0224525	4.248005	4.229455	4.35435	4.48133	4.282595	3.73397	4.66427	4.41337	4.3009425	4.0092475	4.3731275	4.05473	3.9763625	3.8812225	4.0379075	4.1210225	4.290245	4.28564	4.2520925	4.13069	4.128765
ARAF	6.27034	6.31731	6.565405	6.20471	6.34554	6.253565	6.259065	6.29732	5.93243	6.45609	6.33343	6.028085	6.41436	6.57372	6.435045	6.27355	6.39592	6.44277	6.62803	6.584025	6.35454	6.451495	6.433345	6.4987	6.13672	6.23162	6.39864	6.411575	6.33174	6.576525
ARAP1	7.831746667	8.175316667	8.03394	8.494063333	7.827436667	8.024643333	8.219043333	7.958763333	8.050963333	8.183686667	8.123963333	7.990913333	8.149363333	7.78827	7.99321	8.134616667	8.131486667	8.216496667	8.280706667	8.157163333	7.778973333	7.95205	7.822196667	8.02343	8.324746667	8.509503333	7.96823	8.074946667	8.177263333	8.11211
ARAP2	6.49	6.48736	6.495843333	6.26276	6.33592	6.25492	6.38091	6.254943333	6.338783333	6.480696667	6.515186667	6.038523333	6.44338	6.23103	6.172776667	6.378433333	6.502796667	6.416503333	6.332763333	6.608506667	6.277853333	6.492223333	6.43139	6.430443333	6.372686667	6.76294	6.247486667	6.35055	6.457166667	6.602256667
ARAP3	6.85573	6.981965	6.629995	6.809255	6.60371	6.446615	6.662775	6.251465	6.614415	6.648655	6.946315	6.56494	6.79214	6.55569	6.50106	6.644005	6.95158	6.798	7.00292	6.71343	6.351885	6.71762	6.042925	6.623395	6.883015	7.044295	6.37313	6.74235	6.631205	6.904645
ARC	3.64101	3.39057	3.13109	3.19892	2.78661	2.81668	3.49008	3.36359	3.43757	3.37187	3.3096	3.17205	3.16282	3.43094	3.06166	3.38898	3.16112	3.49222	3.03395	2.97237	3.14007	3.26111	3.47467	3.41505	3.16473	3.15143	3.30088	3.18415	3.13303	3.17205
ARCN1	11.0165	11.0535	10.8854	11.0894	11.1748	11.2465	11.0421	11.0116	11.0344	11.1106	11.0312	11.0488	11.0335	11.1719	11.2525	10.9615	11.0421	10.7479	11.0757	10.9475	10.9846	11.1181	11.1575	11.0707	10.7915	10.9443	11.1237	11.0482	11.0143	11.1619
AREG	2.566543333	2.564123333	2.86778	2.14296	2.476403333	2.520806667	2.437913333	2.546636667	2.308203333	2.05382	2.22221	2.488966667	2.231423333	2.129853333	2.27645	2.03986	2.37024	2.371456667	2.386646667	2.22459	2.271763333	2.522216667	2.150583333	2.2041	2.68646	2.254336667	2.715443333	2.118603333	2.332476667	2.163026667
AREL1	6.520296667	6.81479	6.394086667	6.804896667	6.399583333	6.2351	6.55904	6.633183333	6.427296667	6.74934	6.845523333	6.54724	6.557956667	6.748456667	6.308153333	6.624123333	6.458193333	6.843173333	6.850886667	6.718726667	6.387156667	6.58498	6.594823333	6.740793333	6.343236667	6.59233	6.091753333	6.572553333	6.635656667	6.616166667
ARF1	8.59707	8.63567	8.6478325	8.5369275	8.6739375	8.5312475	8.748425	8.6364075	8.7798625	8.52944	8.70325	8.5804575	8.53283	8.579055	8.4994	8.6673675	8.4727875	8.67983	8.5598475	8.5324475	8.52594	8.50716	8.5828575	8.4695525	8.51778	8.6626525	8.4336175	8.49631	8.64296	8.460845
ARF1P1	3.21882	3.53011	3.34461	3.55768	3.64027	3.43796	3.22596	3.3474	3.38932	3.49356	3.71794	3.43931	3.61958	3.53178	3.49356	3.46094	3.38211	3.3982	3.64049	3.50635	3.41962	3.3721	3.03336	3.31159	3.38874	3.07781	3.17806	3.3207	3.11536	3.2684
ARF3	8.755166667	8.609303333	8.797893333	8.934986667	8.794693333	8.72941	8.61565	8.80539	8.94168	8.77127	8.846216667	8.603283333	8.82962	8.674333333	8.702933333	8.871193333	8.724416667	8.574996667	8.994433333	8.737736667	8.57046	8.720826667	8.751653333	8.692123333	8.482566667	8.791423333	8.72123	8.947443333	8.860713333	8.914866667
ARF4	10.279635	10.139355	10.37827	10.2799	10.27226	10.364625	10.357165	10.268195	10.27212	10.2568	10.3185	10.381195	10.277745	10.30985	10.340305	10.306645	10.22077	10.168545	10.221815	10.2419	10.274985	10.291385	10.31521	10.25643	10.0152	10.321305	10.114655	10.25428	10.273795	10.069035
ARF5	9.60238	9.60888	9.16877	9.34154	9.75107	9.78595	9.29045	9.75252	9.57448	9.57829	9.75852	9.54523	9.54355	9.25239	9.86072	9.52877	9.24416	9.25179	9.25802	9.53197	9.48333	9.45019	9.70272	9.61849	9.65469	9.18492	8.99258	9.48454	9.29901	9.87339
ARF6	9.86065	9.856536667	9.79008	9.621646667	9.920493333	9.825856667	9.81061	9.739173333	9.751986667	9.927143333	9.866073333	9.772523333	9.735703333	9.795763333	9.934813333	9.713343333	9.777333333	9.689786667	9.51822	9.92714	9.734773333	9.83844	9.939476667	9.907656667	9.836836667	9.73336	9.935166667	9.886846667	9.664413333	9.66314
ARFGAP1	6.65816	6.57945	6.611405	6.56481	6.72347	6.6844	6.727715	6.66864	6.86924	6.452705	6.631755	6.424545	6.52523	6.592395	6.715425	6.56243	6.58179	6.643005	6.61279	6.67771	6.703085	6.56254	6.78759	6.580925	6.75568	6.56608	6.601675	6.561295	6.65834	6.87509
ARFGAP2	6.839905	6.816665	6.700125	6.65568	6.958105	6.594575	6.823235	6.770585	7.05837	6.72821	6.806825	6.76069	6.79501	6.858815	6.82472	6.86471	6.77714	6.757365	6.94543	6.848305	6.780815	6.82612	6.82496	6.94367	6.87901	6.73322	6.73117	6.798515	6.6504	6.873245
ARFGAP3	9.96004	10.0832	10.1193	10.1989	10.1753	10.1517	9.92199	10.1245	10.2563	10.1887	10.3096	10.015	10.2217	10.0845	10.1866	10.2999	10.1453	10.0702	10.3791	10.0814	9.83722	10.2288	9.98379	10.0821	9.92674	10.2384	10.089	10.1846	10.0111	10.267
ARFGEF1	8.87865	8.809363333	8.733116667	9.023523333	8.844286667	8.797793333	8.601403333	8.956853333	8.770753333	8.829506667	8.912893333	8.817436667	8.772126667	8.8969	8.784906667	8.786993333	8.8331	8.671623333	8.802436667	8.69196	8.683133333	8.8535	8.800596667	8.897166667	8.75555	8.623786667	8.735136667	8.834776667	8.758556667	8.799433333
ARFGEF2	6.8746925	6.9212875	6.8713	6.7626025	7.0327025	7.1266375	6.8298675	7.003905	6.78389	7.06584	6.81412	7.18931	6.90207	6.97724	6.97135	6.8039625	6.95702	6.7254125	6.9265375	7.044775	7.12734	7.21164	7.2502525	6.9063025	6.8667275	6.780385	7.1351725	7.15408	6.7592975	6.909155
ARFIP1	8.804365	8.86659	7.97949	8.9415	8.83244	8.78568	8.184065	8.694645	8.74041	8.733875	8.4233	8.57865	8.899725	8.752005	8.617845	8.37882	8.629685	8.53321	8.83081	8.554965	8.290175	8.637065	8.64777	8.721275	8.588855	8.38585	8.370305	8.825725	8.58758	8.291655
ARFIP2	6.59667	6.66449	6.73589	6.66468	6.73772	6.95692	6.65419	6.82356	6.49635	6.22363	6.50207	6.60016	6.59694	6.77211	7.06947	6.60116	6.49339	6.52509	6.51758	6.70473	6.68623	6.64264	6.8256	6.65405	7.17797	6.46505	6.77872	6.93879	6.66092	7.13264
ARFRP1	6.015375	5.956275	6.078965	5.967875	6.32812	6.144975	6.14715	6.12108	6.047535	5.87814	6.09241	5.848165	5.945525	6.26214	6.176925	6.063155	5.89474	5.825905	6.085465	6.148905	6.067225	6.09482	6.276185	6.06611	6.11322	5.95725	6.026885	5.982885	6.21889	6.450685
ARG1	6.2512	6.5099475	6.371655	6.532615	5.4478775	6.24766	6.7051075	5.9919875	6.995655	6.750345	6.8773875	5.755555	6.9070375	5.715455	5.52655	7.74699	6.2509725	6.758705	6.6854925	6.3641175	6.4779925	5.5009	5.7984975	6.0614475	6.05182	6.9842725	6.341875	6.509085	6.92996	6.1617
ARG2	7.98361	8.030915	8.48556	8.25757	8.189015	8.320175	8.490315	7.9019	7.956035	7.981775	7.97568	7.940925	8.231825	8.24646	7.92463	9.165195	8.10227	8.196265	8.297905	8.289845	8.387535	7.82744	8.154745	8.24115	8.070465	8.658475	7.987495	8.04455	8.514825	8.13399
ARGLU1	9.39436	9.2620625	9.3816575	9.43118	9.2154025	9.12378	9.2893475	9.1386025	9.0771725	9.42427	9.3737	9.3751125	9.3974275	9.3555575	9.1498275	9.2301	9.42661	9.2022775	9.32183	9.22237	9.42217	9.2756775	9.191725	9.34691	9.186875	9.1728725	9.2897325	9.30231	9.4031375	9.1809475
ARHGAP1	6.59927	6.62251	6.4606025	6.58449	6.714315	6.64558	6.62174	6.6331425	6.7468625	6.660205	6.8744975	6.5151725	6.53175	6.5981325	6.50352	6.6369425	6.6541575	6.4564325	6.73361	6.5942275	6.442645	6.478975	6.7358475	6.506815	6.414195	6.690955	6.476375	6.6059925	6.60985	6.52917
ARHGAP10	6.9231	7.04808	6.77612	6.8022	7.04123	7.37535	6.82999	6.86738	7.4889	6.9085	7.15454	6.74782	6.65814	6.90096	7.10441	6.81328	6.79127	6.48779	6.71451	6.91188	6.62002	7.0341	7.05545	7.05274	6.7529	6.58014	6.9074	7.07045	6.78784	6.87528
ARHGAP11A	4.2429	4.4268	5.30592	4.97667	4.93837	4.12976	4.31777	5.1546	4.32111	4.42492	4.42389	4.38966	4.18672	4.2885	4.45319	4.21533	4.43502	4.44089	4.6076	4.38077	4.44603	4.74372	5.28288	4.3767	4.8097	4.45163	4.53789	4.71168	4.64595	4.14488
ARHGAP11B	5.13945	5.49311	5.83271	5.51058	5.69443	5.24032	5.93894	5.74624	4.74031	5.25887	4.67534	5.65572	5.48009	5.33655	5.23832	6.10194	5.38535	5.47914	6.48362	5.51189	4.97295	5.4262	5.93715	5.61139	5.72486	5.73869	5.87152	5.1662	5.46646	5.65623
ARHGAP12	8.40976	8.06531	7.81005	8.29314	7.92316	8.20533	7.80333	8.11885	8.01635	8.24114	7.87411	8.03298	8.06365	8.03492	8.18824	7.89342	8.41281	7.91159	8.02077	7.80647	8.15387	8.10822	8.1751	8.19015	8.03116	8.01953	7.93488	7.98455	7.99126	8.08763
ARHGAP15	8.383945	8.885325	8.64878	9.07617	8.811665	8.77956	8.49794	8.768155	9.016975	9.40847	8.985295	8.82379	8.90339	8.85971	8.744185	9.19655	8.95061	9.242095	8.97962	8.547435	8.40191	8.55935	8.58437	8.56393	8.45861	9.09572	8.49055	8.87642	8.97597	8.07387
ARHGAP17	8.69356	8.65826	8.62973	8.36342	8.85216	8.78333	8.69181	8.62017	8.77728	8.57696	8.607	8.4991	8.56556	8.6539	8.84969	8.54606	8.50554	8.53929	8.61472	8.97156	8.72865	8.6178	8.77629	8.69193	9.13187	8.62033	8.83582	8.74113	8.60509	8.94137
ARHGAP18	8.313663333	8.15484	8.50076	8.358046667	8.542976667	8.412053333	8.275116667	8.44516	8.401566667	8.383743333	8.235313333	8.39888	8.60818	7.985563333	8.00998	8.826436667	8.51475	8.504746667	8.806373333	8.836996667	8.382773333	8.313166667	8.06913	8.388623333	8.180746667	8.969056667	8.417613333	8.874743333	8.600926667	8.464293333
ARHGAP19	7.517206667	7.32979	6.95973	7.279406667	6.991753333	7.161573333	7.222163333	7.088716667	7.374886667	7.18567	7.224433333	7.07922	7.340083333	7.307106667	6.967056667	7.219926667	7.16839	7.338466667	7.2845	7.242726667	6.959426667	7.15678	7.02441	7.089733333	7.25619	7.108093333	7.25384	7.14843	7.21377	7.428476667
ARHGAP20	3.41161	3.370405	3.15104	3.568685	3.571095	3.42865	3.056265	3.51014	3.606485	4.16478	3.32268	3.20147	3.285635	3.76724	3.742395	3.89748	3.424005	3.14795	3.435075	3.551625	3.393125	3.587745	3.5796	3.371655	3.46496	3.271305	3.554205	3.83178	3.26169	3.96788
ARHGAP21	6.460625	6.285925	7.04238	6.49203	6.815405	6.82221	6.58703	6.96881	6.656135	6.750485	6.489685	6.541595	6.894725	6.59166	6.70507	7.37777	6.9923	7.239485	7.455715	7.06341	6.59698	6.816815	6.52418	6.728595	6.45192	7.15167	6.711	7.19177	6.752125	6.47458
ARHGAP22	3.911715	3.95305	3.639145	3.590515	4.04464	4.66398	3.64429	3.82294	3.901195	3.938365	3.63721	4.017135	3.649325	3.71699	4.271105	4.0112	3.795585	3.82295	3.94145	4.006665	3.800495	3.99754	3.507165	3.612215	4.135835	3.790725	3.802495	3.8594	4.071715	4.052305
ARHGAP22-IT1	3.0385	2.49901	2.563355	2.52246	2.68293	2.875745	2.444965	2.995835	2.774425	2.55425	2.608605	2.413585	2.831395	2.73774	2.46175	2.656915	2.384825	2.34092	2.79167	2.68845	2.62356	2.51061	2.43417	2.58835	2.63019	2.6263	2.42823	2.63368	2.49149	2.789805
ARHGAP23	4.7725475	5.171635	5.0770425	4.968645	5.192525	4.9556675	5.0809525	5.036895	5.374605	4.89498	5.04753	4.9129175	5.01823	5.134015	5.13849	5.1512	4.9634175	4.86512	5.099395	5.0348975	5.053485	4.8884075	4.97711	5.02497	5.0812625	5.0834225	4.917495	4.9286975	5.164585	5.3193875
ARHGAP24	5.846405	5.7561125	5.4956225	6.471795	6.5256075	6.5122775	5.535285	6.195775	6.4042525	6.253345	6.2999	5.9383225	6.456815	6.523135	6.4596475	5.93087	6.106455	5.702845	6.758605	5.6204075	5.8732725	6.2824925	6.022405	5.9027225	6.1162125	5.904535	6.172635	6.160695	6.68935	6.5213975
ARHGAP25	9.24129	9.41631	9.07574	9.488113333	9.066773333	9.20234	9.287383333	9.115526667	9.14126	9.363126667	9.129733333	9.149823333	9.294633333	9.141196667	9.168676667	9.121373333	9.26456	9.23071	9.322003333	9.293033333	8.972666667	9.18121	9.12408	9.241736667	9.35431	9.313836667	9.210123333	9.250363333	9.220663333	9.206333333
ARHGAP26	8.4422675	8.5261075	8.2077475	8.79561	8.13921	8.3049825	8.3645625	8.45471	8.73338	8.696785	8.813745	8.6418325	8.6625175	8.432865	8.42797	8.576035	8.3908775	8.7512625	8.9162225	8.4753575	8.0202875	8.3128825	8.2690775	8.3096275	8.5653525	8.746755	8.54848	8.535135	8.7612925	8.3320575
ARHGAP26-AS1	4.2404	4.347	3.80787	4.13105	4.12947	4.01299	4.16406	4.02774	4.01078	4.17995	4.16005	3.94381	4.05894	3.96352	4.28223	4.05452	4.0706	4.21352	4.08683	4.52926	3.85981	3.96816	4.05209	4.1326	4.06268	4.07547	3.96329	4.17827	4.2404	4.21609
ARHGAP27	6.42221	6.74096	6.662854	6.817874	6.665236	6.589524	6.56816	6.633432	6.932138	6.818308	6.647888	6.586622	6.666556	6.552828	6.678264	6.721088	6.64096	6.735912	6.841454	6.54084	6.484388	6.537906	6.638572	6.574128	6.644594	6.844126	6.506718	6.77633	6.74735	6.712304
ARHGAP28	3.04286	2.958036667	2.701513333	2.656953333	2.70316	2.763753333	2.829583333	2.65073	2.917256667	2.768866667	2.685746667	2.731603333	2.6924	2.645273333	2.69873	2.963226667	2.92202	2.920196667	2.632646667	2.845773333	2.785716667	2.799096667	2.707673333	2.623043333	2.752976667	2.84463	2.65071	2.727643333	3.03076	2.980526667
ARHGAP29	3.38863	2.7361875	3.21619	3.107875	3.002465	3.12269	2.592155	3.108635	3.2278	3.1378675	2.8973625	2.8356725	3.009235	3.0616825	3.2267125	2.900575	2.957695	2.9329275	3.187155	2.9243075	2.6545675	2.96852	2.94956	3.08065	3.0200725	2.7519475	2.761155	3.1868925	2.9213775	3.0029875
ARHGAP30	9.79702	9.8696	9.628925	9.752365	9.772615	9.793295	9.835285	9.716295	9.63742	9.71265	9.76387	9.67153	9.88725	9.446565	9.86091	9.60249	9.774805	9.658805	9.797575	9.914405	9.616595	9.73307	9.6994	9.84291	10.115435	9.91283	9.910095	9.65693	9.72912	9.6023
ARHGAP31	5.312435	5.188585	5.56718	4.99433	5.44186	5.25715	5.04622	5.505405	5.648395	5.220095	5.34955	5.271875	4.963875	5.400805	5.604545	5.15504	5.44356	5.02477	5.00584	5.487345	5.060815	5.133115	5.15344	5.103005	5.293055	5.73218	5.275255	5.327645	5.23406	5.299245
ARHGAP32	5.54607	5.44213	5.666735	5.2065475	5.581735	6.20397	5.590725	5.509295	5.7564975	5.5973475	5.612685	5.520425	5.4757725	5.828365	5.6274325	5.6032975	5.362335	5.526535	5.4768025	5.7616925	5.5211075	5.6430575	5.896795	5.5418825	5.470135	5.806415	5.5939475	5.7824425	5.9596525	5.69457
ARHGAP33	4.51866	4.70557	4.752653333	4.56407	4.685713333	4.6255	4.541136667	4.705366667	4.7099	4.515146667	4.70728	4.56157	4.515703333	4.57412	4.640423333	4.50416	4.910806667	4.775836667	4.805693333	4.614723333	4.474956667	4.612383333	4.905496667	4.658913333	4.790246667	4.58452	4.987033333	4.57521	4.592793333	4.715736667
ARHGAP35	6.912046	6.74429	6.798724	6.60624	6.973382	6.8799	6.767044	6.925126	6.843652	6.62658	6.628038	6.63565	6.629784	6.697728	6.918526	6.747498	6.837676	6.61087	6.545954	6.824088	6.503624	6.899414	6.998966	6.779692	6.98754	6.756216	6.58058	6.65159	6.65983	6.783498
ARHGAP36	2.25156	2.49811	2.56742	2.46222	2.78891	2.56913	2.48102	2.56484	2.7261	2.3315	2.35784	2.75371	2.32006	2.51902	2.45585	2.06697	2.53729	2.24517	2.14476	2.33305	2.23498	2.187	2.51889	2.2596	2.64852	2.62539	2.2587	2.84661	2.58794	2.37279
ARHGAP39	4.03485	4.14398	4.13267	4.00128	4.18057	4.01299	4.29464	3.56168	4.34018	4.05899	4.38178	3.92753	4.03336	4.17115	4.07748	4.14485	4.26716	4.12139	3.99261	4.14581	4.37104	4.47159	4.15597	3.95702	4.27382	3.71863	4.22768	4.5927	4.01835	4.62871
ARHGAP4	7.31795	7.45156	7.4217	7.28937	7.27928	7.23838	7.36164	7.28839	7.39002	7.13558	7.4628	7.22253	7.3689	7.16645	7.53676	7.31289	7.39258	7.39211	7.42838	7.47173	7.27163	7.09164	7.33892	7.26332	7.738	7.43477	7.22165	7.41278	7.41059	7.58181
ARHGAP42	3.554193333	3.328923333	3.430823333	3.250693333	3.48496	3.629076667	3.36509	3.802526667	3.34786	3.476533333	3.313383333	3.587763333	3.145396667	3.457206667	3.352056667	3.61599	3.537823333	3.494736667	3.20783	3.45196	3.054273333	3.326853333	3.546626667	3.463476667	3.601613333	3.66939	3.34381	3.502186667	3.459803333	3.338083333
ARHGAP44	3.99391	4.291295	4.22578	4.23232	4.703845	4.1227	4.256575	3.943565	4.33355	4.05881	4.322515	4.15291	4.03915	4.2749	4.230545	4.11286	4.53497	4.024925	4.26742	4.192795	3.999025	4.078025	4.13782	4.095445	4.25487	4.136315	4.10751	4.07467	4.142295	4.39305
ARHGAP5	6.045062	6.050132	5.738654	5.891862	5.768474	6.058634	5.94814	5.869016	5.492234	5.837698	5.735916	6.003402	6.221824	6.02907	5.921614	5.957972	6.133934	5.994542	5.701822	5.706348	6.19679	6.154278	6.062254	6.125874	5.56907	5.779452	6.084652	6.016542	6.00874	5.843998
ARHGAP5-AS1	5.02155	4.8222	4.74724	5.17963	5.05152	5.11193	5.40948	5.35014	5.10133	4.98865	4.77501	5.40941	5.25379	5.19598	5.23328	5.05032	4.9422	4.98865	4.96689	4.7424	5.16229	5.00252	5.03024	5.11813	4.59229	5.01219	5.46678	5.40066	5.24511	5.45481
ARHGAP6	5.2513	5.68229	5.65093	5.8202	5.40496	5.650615	5.646855	5.397785	5.571565	5.426715	5.587565	5.59598	5.80131	5.159045	4.932885	6.273895	5.568785	5.914275	5.85762	5.81239	5.453095	5.66574	5.06865	5.60399	5.29888	5.912165	5.71578	5.91204	5.48079	5.680775
ARHGAP8	4.4319375	4.0772575	4.03574	3.95778	4.1352275	4.16671	4.494785	3.8108375	4.133005	3.76782	3.5595425	3.409635	3.94733	3.8643525	4.356525	4.1579	3.3418275	4.270225	4.10803	4.1436225	4.09137	3.8626025	4.696625	4.87316	3.7468725	4.0801375	3.7571325	3.9517775	4.468525	4.0050625
ARHGAP9	11.34143333	11.708	11.2182	11.79486667	11.168	11.0858	11.4783	11.26636667	11.43916667	11.5278	11.4155	11.0603	11.5822	11.1912	11.2645	11.47453333	11.4832	11.5848	11.8923	11.41053333	11.29326667	11.3966	11.01513333	11.3493	11.59163333	11.65096667	11.3921	11.3924	11.61966667	11.5571
ARHGDIA	8.51202	8.4652175	8.51354	8.4100275	8.7819625	8.8395375	8.49065	8.6312275	8.6765425	8.327145	8.432205	8.5361375	8.3840125	8.51341	8.81419	8.3323725	8.3431525	8.2825625	8.389175	8.69473	8.3545875	8.5024775	8.84635	8.5322975	8.73718	8.43408	8.4990425	8.3935025	8.422145	8.65713
ARHGDIB	11.19894667	11.15197	11.13678333	11.28350667	11.04548	11.09612	11.12635333	11.05216667	11.03459333	11.24841333	11.23844333	11.11332333	11.28365333	11.16506	11.11197333	11.17505	11.17798	11.16061667	11.25014	11.17491	11.06425	11.16864	11.03955667	11.16656333	11.00321	11.26668667	11.25302333	11.16241333	11.18848333	11.17561
ARHGDIG	4.68909	5.10825	5.15836	4.78414	5.01666	4.856	4.79305	4.81034	5.38605	4.74713	4.92171	4.36327	4.77525	4.79154	4.67904	4.80549	4.66609	4.95237	4.76173	4.64443	4.87013	4.74684	4.4212	4.7367	4.87185	4.95989	4.82698	4.68377	4.72771	4.90263
ARHGEF1	8.140015	8.226975	8.118785	8.22217	7.8733	7.87206	8.062615	8.01125	7.937575	8.09869	8.12332	8.25542	8.048915	7.914535	8.322585	7.80077	8.04767	8.15545	8.01107	8.053275	8.082455	8.04866	8.115115	8.069275	8.37761	8.036265	7.943865	8.02217	7.888105	8.05972
ARHGEF10	3.95402	3.7339425	3.81586	3.9228525	3.7430225	3.69472	3.99905	3.709435	3.748205	3.55173	3.4459025	4.081565	3.547	4.0481175	3.79209	4.2247375	3.702965	3.8105175	3.516845	3.575285	3.8886325	3.485125	4.3067725	4.0950175	3.7864875	3.8486375	3.7492325	3.74715	3.793945	3.82055
ARHGEF10L	5.58878	5.445995	6.202605	5.44739	5.63312	5.90881	5.69658	5.772215	5.916265	5.75343	5.890435	5.72278	5.670255	5.868615	5.82344	5.98068	5.93724	5.684875	5.73598	6.228445	5.732805	5.540655	5.745695	6.1647	6.085325	5.97545	5.61008	6.21636	6.28626	5.844915
ARHGEF11	5.628956667	5.70202	5.51381	5.78649	5.666553333	5.573753333	5.647113333	5.608693333	5.76963	5.686316667	5.78066	5.632676667	5.65876	5.715626667	5.400173333	5.606856667	5.67844	5.666813333	5.752743333	5.53118	5.381986667	5.607313333	5.43797	5.50732	5.85462	5.81665	5.543226667	5.593413333	5.608123333	5.620056667
ARHGEF12	4.560661538	4.537753846	5.021037692	4.580224615	4.509860769	4.578782308	4.815253846	4.694095385	4.583946923	4.585852308	4.593490769	4.561193077	4.618075385	4.408844615	4.735919231	4.868036923	4.479872308	4.974893846	4.656186154	4.717401538	4.80206	4.411889231	4.608183077	4.583459231	4.584982308	5.034285385	4.5273	4.70064	4.668570769	4.626817692
ARHGEF15	4.75419	4.98611	4.717385	4.837975	4.77879	4.993605	4.837545	4.59122	4.912405	4.930505	4.700635	4.92116	4.8906	4.847355	4.66867	4.778715	4.631465	4.85661	4.942495	4.59413	4.80087	4.862325	4.432355	4.692355	4.694025	4.895595	4.79626	4.69701	4.725675	4.896495
ARHGEF16	5.78095	5.77469	5.38712	5.60783	5.79293	5.46898	5.72652	5.66916	5.87173	5.40521	5.61164	5.50837	5.43269	5.57814	5.38458	5.75242	5.40574	5.56838	5.49885	5.39176	5.61894	5.69713	5.58627	5.35367	5.5594	5.71798	5.24101	5.54495	5.44255	5.93771
ARHGEF17	5.29347	5.79292	5.15996	5.30672	5.52046	5.08006	5.39751	5.05924	5.71735	5.41637	5.15141	5.69349	6.14545	5.32473	6.06679	5.24531	5.50816	5.305	5.82221	5.36013	4.93332	5.05434	5.50293	5.53764	5.45484	5.16089	5.48676	5.39124	5.20363	6.09341
ARHGEF18	11.5592	11.5934	11.3852	11.753	11.7522	11.6605	11.8554	11.6367	11.482	11.55	11.5783	11.4795	11.647	11.7734	11.562	11.5379	11.7429	11.4614	11.5461	11.5169	11.6024	11.6452	11.5788	11.5611	11.6758	11.6246	11.8362	11.7609	11.3889	11.8073
ARHGEF19	6.13345	6.13878	6.34017	6.13669	6.51756	6.26001	6.20802	5.8457	5.89888	6.28605	6.05049	6.091	5.96431	5.99685	6.22098	5.96505	6.13399	5.9484	6.14806	5.94296	6.23529	6.17122	5.95895	6.34459	6.19749	6.0134	6.29582	5.87697	5.98874	6.22345
ARHGEF2	8.6606575	8.759965	8.638055	8.83436	8.5374	8.6500275	8.61062	8.5626725	8.6901975	8.7461725	8.77023	8.6935125	8.68345	8.63068	8.6346375	8.693415	8.728125	8.7242625	8.7524675	8.65637	8.5171475	8.6195475	8.56679	8.61478	8.58089	8.77418	8.5960925	8.57848	8.64754	8.6622025
ARHGEF25	4.63213	4.81794	4.77905	4.63183	5.08197	4.85031	4.70741	4.70875	5.01985	4.56693	4.86263	4.77963	4.94643	4.61711	4.96717	4.39889	4.86052	4.72875	4.76421	4.90303	4.89043	4.81458	4.5728	4.52318	4.71629	4.8517	4.88739	4.64196	4.77578	4.98022
ARHGEF26	3.04334	3.406853333	3.466516667	3.442163333	3.220556667	3.260373333	3.227926667	3.365296667	3.3374	3.243083333	3.36736	3.56316	3.32757	3.445443333	3.06121	3.077186667	3.35027	3.275473333	3.32059	3.185993333	3.219853333	3.187663333	3.396513333	3.576706667	3.02654	3.20134	3.46219	3.124193333	3.128826667	2.722306667
ARHGEF26-AS1	2.76961	2.01797	1.83702	2.53373	2.05295	2.07753	2.32102	2.1578	2.2378	2.14737	2.09665	2.43816	2.39887	2.02924	2.17349	2.27022	2.11132	2.21536	2.09173	2.28776	2.16003	2.05223	2.23074	2.2591	2.35826	2.23988	1.92932	2.2256	2.10024	2.09905
ARHGEF28	3.421175	3.282508333	3.523175	3.190721667	3.182966667	3.51994	3.251398333	3.287835	3.455148333	3.213735	3.205216667	3.298463333	3.256491667	3.060245	3.435315	3.166995	3.288845	3.40328	3.149158333	3.365628333	3.195203333	3.367966667	3.469603333	3.69258	3.748073333	3.192721667	3.260103333	3.290643333	3.202693333	3.336313333
ARHGEF3	11.0099	11.02	11.1948	10.8127	11.3838	11.4245	11.1291	11.3487	11.1226	11.1467	10.9163	10.9163	11.0046	11.1319	11.4982	11.0748	11.1638	10.9959	10.8754	11.1913	11.2098	11.2279	11.5604	11.3756	11.3564	10.7881	11.3232	10.9513	11.0082	10.9514
ARHGEF33	2.56757	2.47893	2.32576	2.06644	2.20958	2.46416	1.99727	2.26271	2.67866	2.05598	2.58012	2.69955	2.53687	2.29035	2.45348	2.10368	2.43805	2.15532	2.16556	2.11755	2.34039	2.00858	2.42624	2.37452	2.30861	2.03572	2.03635	2.51546	2.21889	2.50119
ARHGEF34P	2.73047	3.26885	2.74626	2.50102	2.13111	2.56487	2.87594	2.52566	2.24098	2.95155	2.55158	2.55918	2.69985	2.72682	2.6844	3.02092	2.93089	2.59397	2.23272	2.42167	2.34642	2.98402	2.62063	2.51187	2.53516	2.73414	2.75006	3.05841	2.70293	2.38828
ARHGEF37	4.72546	4.813675	5.004395	4.69875	4.224365	4.85399	5.57589	4.79455	4.969525	4.777245	4.901365	4.435235	4.95001	4.64518	4.77433	5.57117	4.64548	5.49275	4.876145	4.88011	5.373125	4.523555	4.52798	4.766175	5.181535	5.39913	4.612135	4.74816	4.66681	4.730285
ARHGEF38	2.49336	2.35145	2.07606	2.1241	2.1508	2.07258	2.2004	1.91381	2.34794	2.33635	1.98512	1.96382	2.0224	2.22175	2.0897	1.97234	2.05006	2.10067	1.96907	2.19522	2.26128	2.08843	2.0252	2.07181	2.00049	2.00794	2.18839	2.0938	1.99338	1.97948
ARHGEF39	4.44303	4.65635	4.604603333	4.703313333	4.383283333	4.425213333	4.652986667	4.880173333	4.88908	4.197706667	4.217856667	4.037003333	4.382683333	4.14909	4.713466667	4.541663333	4.312573333	4.37583	4.18474	4.54825	4.57958	4.026443333	4.482223333	4.357866667	4.367383333	4.290163333	4.463746667	3.99591	4.462243333	3.8723
ARHGEF4	4.34609	4.556903333	4.071876667	4.251303333	4.376213333	4.372583333	4.407953333	4.4074	4.383576667	4.324386667	4.52989	4.241656667	4.423206667	4.167566667	4.496726667	4.477143333	4.206493333	4.234423333	4.275766667	4.25909	4.247583333	4.193936667	4.17529	4.41294	4.46771	4.44622	4.190956667	4.31228	4.270383333	4.610303333
ARHGEF40	9.592475	10.45816667	9.56014	10.15624667	8.743203333	9.699611667	9.269326667	9.414711667	9.516036667	10.264805	10.12067667	10.17384167	10.20222167	9.434365	9.355971667	10.07001333	9.691761667	10.16353333	10.20302333	9.464061667	9.486538333	9.824948333	8.767161667	9.5309	10.145725	9.919188333	9.775683333	9.704938333	10.15074333	9.627636667
ARHGEF5	5.43351	5.73615	5.477875	4.660145	5.616095	5.60198	4.96972	5.37972	5.009975	5.200775	5.514055	5.041845	5.544375	5.406655	5.330525	5.43504	4.655645	5.370825	5.16319	5.414455	5.201895	5.475715	5.4688	5.2321	5.593575	5.504695	5.293405	5.245225	5.44836	5.208165
ARHGEF6	11.4895	11.2592	11.512	11.1488	11.3757	11.3491	11.3233	11.4173	11.3221	11.3297	11.3176	11.3751	11.2293	11.4417	11.2253	11.3186	11.4943	11.2013	11.2881	11.3806	11.3965	11.4348	11.3671	11.3363	11.3596	11.1834	11.3469	11.2904	11.346	11.103
ARHGEF7	5.863173333	5.987081111	5.857996667	5.857046667	5.710318889	5.722371111	5.644802222	5.936893333	5.72773	5.73141	6.022388889	6.105954444	5.625815556	5.831926667	5.664323333	5.609363333	5.694758889	5.938131111	5.545385556	5.626682222	5.890253333	5.727321111	5.979782222	5.931841111	5.721077778	5.522158889	5.723252222	5.679804444	5.552565556	5.830584444
ARHGEF7-AS2	2.3229	2.60008	2.02348	2.04131	2.30494	2.10334	2.1394	2.13523	2.04724	2.29187	2.17539	2.10334	2.34569	2.05788	2.28607	2.46022	2.19917	2.10067	2.24535	2.06804	2.0792	2.04596	2.22643	2.21146	2.0467	2.16837	2.08887	2.17269	2.379	2.35726
ARHGEF7-IT1	2.4122	2.48379	2.06305	2.38045	2.41649	2.36569	2.33822	2.42212	1.99346	2.58158	2.39396	2.41081	2.34569	2.79085	2.58133	2.21565	2.41531	2.08356	2.49467	2.22808	2.1537	2.51964	2.0875	2.26805	2.26205	2.46245	2.29439	2.28166	2.2467	2.39396
ARHGEF9	7.42236	6.929125	7.382055	7.14859	7.4379	7.44502	7.208315	7.277445	7.101535	7.00033	7.058215	7.226335	7.167375	7.39123	7.47452	7.33883	7.41606	7.08015	6.993575	7.24497	7.43248	7.374095	7.620695	7.63715	7.5629	6.56242	7.255205	7.08387	7.09876	7.39104
ARID1A	8.14301	8.2442125	8.180175	8.31723	8.2031975	8.2212275	8.2279625	8.16306	8.1850675	8.2666675	8.1863825	8.2394925	8.13927	8.27241	8.1813575	8.178715	8.2104025	8.21746	8.1420575	8.2512325	8.227625	8.23211	8.21037	8.303975	8.201835	8.32908	8.254645	8.1793125	8.2629275	8.087365
ARID1B	6.817517143	7.100935714	6.986515714	7.091207143	7.14756	6.921518571	7.188882857	7.062518571	7.013491429	7.141667143	7.106474286	6.883475714	7.101304286	7.133285714	7.110498571	7.111528571	7.092965714	6.930062857	7.037551429	7.148475714	7.154291429	7.116307143	6.984094286	7.033895714	6.973952857	7.224104286	7.251734286	6.983991429	7.064695714	7.217122857
ARID2	7.978133333	7.899556667	8.07241	7.908316667	8.109053333	7.908766667	8.107216667	8.12229	7.862523333	7.991973333	7.996973333	8.089893333	8.123956667	8.081126667	8.143353333	7.928023333	8.24779	8.04639	8.023626667	8.00986	7.974013333	8.056013333	8.09347	8.016186667	8.090646667	8.031656667	8.026043333	8.00186	8.003806667	7.66764
ARID3A	6.968315	6.966745	7.069225	7.553115	6.95087	7.042865	7.267645	7.11491	7.15205	7.12135	7.01539	6.94158	7.273415	6.92616	6.91539	7.02512	7.33702	7.04595	7.55188	7.156635	6.72284	6.89407	6.830915	6.933395	7.11007	7.31817	6.84789	7.178925	7.080265	7.23443
ARID3B	8.37853	8.56116	8.24598	8.60728	8.67702	8.57929	8.53724	8.43257	8.45873	8.66305	8.50249	8.48681	8.67018	8.4908	8.2965	8.38409	8.5246	8.54018	8.69541	8.29048	8.28271	8.53764	8.41422	8.31945	8.35656	8.6033	8.56273	8.67415	8.45102	8.87619
ARID4A	9.09327	8.85014	8.74309	9.185735	8.929915	8.90182	8.97077	8.92918	8.90609	9.20581	9.23342	8.97301	9.119215	9.058885	8.67569	9.131795	9.09684	8.98222	8.955175	8.87226	8.913935	8.981645	8.868515	9.051405	8.68051	9.088315	8.89011	9.05638	9.05859	8.91563
ARID4B	8.599961667	8.742203333	8.564355	8.686828333	8.672426667	8.661575	8.715223333	8.688448333	8.649746667	8.691728333	8.657856667	8.758056667	8.602073333	8.66133	8.694598333	8.57151	8.601585	8.666951667	8.660971667	8.566303333	8.64997	8.657011667	8.71511	8.648758333	8.557865	8.567725	8.613886667	8.559228333	8.705093333	8.491438333
ARID5A	7.25525	7.4987	7.21225	7.4867	7.27865	7.09377	7.12334	7.12669	7.16992	7.29786	7.22264	6.98222	7.5217	7.04979	7.51224	7.20979	7.12849	7.37157	7.46948	7.33684	6.97636	7.45309	7.15208	7.08585	7.68239	7.40578	7.22707	7.09376	7.15317	7.46194
ARID5B	4.430768	4.55075	4.335624	4.290102	4.588854	4.555538	4.401896	4.51424	4.622002	4.453822	4.399854	4.510302	4.457486	4.563826	4.307998	4.656572	4.41153	4.686302	4.340938	4.302902	4.505636	4.494354	4.57756	4.393444	4.520064	4.285448	4.784506	4.440946	4.347594	4.512732
ARIH1	7.057325	7.293303333	7.028718333	7.089858333	7.222376667	7.298411667	7.146445	7.397026667	7.082793333	7.239265	7.149456667	7.259775	7.26207	7.336801667	7.166803333	7.136936667	7.114778333	7.16551	7.105916667	7.13564	7.095843333	7.160506667	7.329855	7.153768333	6.96107	7.196776667	7.10478	7.179736667	7.084151667	6.949706667
ARIH2	8.091336	8.12844	8.253104	8.115956	8.048466	8.12406	8.08902	7.980312	8.066362	8.002726	7.862648	8.003308	7.973816	7.947926	8.218714	8.065004	8.034732	8.041266	7.893852	8.026902	8.181454	8.023352	8.269466	8.092034	8.208512	8.07738	7.978744	8.04984	8.079308	7.979482
ARIH2OS	5.80988	5.72005	5.49393	5.27287	5.87649	6.07183	5.7558	6.20511	5.93546	5.51378	5.86041	6.24584	5.64815	5.84664	5.99166	5.51956	5.87717	5.88294	5.56719	5.30354	5.70721	5.6969	6.23299	5.58269	5.5535	5.03622	5.84304	5.9922	5.98608	6.1123
ARL1	8.043553333	7.77139	7.9458	7.847246667	8.182383333	8.3226	7.877446667	8.048773333	8.037136667	8.02589	7.81753	7.979936667	7.98701	8.182996667	8.265953333	7.868173333	8.025726667	7.671793333	7.68628	8.110813333	8.041853333	8.140936667	8.294483333	8.049433333	7.83702	7.826936667	7.952666667	7.923796667	8.009236667	7.971626667
ARL10	5.1793675	5.45495	5.1505875	5.19062	5.411355	5.47775	5.311115	5.197465	5.35217	5.337255	5.2832525	5.248525	5.2967625	5.19121	5.1961975	5.1682325	5.17813	5.1683225	5.181485	5.3122525	5.2355075	5.3457425	5.212155	5.31052	5.23918	5.3670475	5.054655	5.2217125	5.1019575	5.27553
ARL11	6.04957	6.02357	5.690365	6.524055	5.549605	5.804265	6.056045	5.930475	5.79459	6.297185	6.035585	6.192305	6.144375	5.855425	5.82967	5.934855	6.156015	6.140515	6.646345	6.062265	5.714555	5.898745	5.453625	6.093265	5.952985	6.377725	5.88232	6.352545	6.09141	5.650655
ARL13B	6.30957	5.79968	6.05187	6.19337	6.24122	6.29445	5.97808	6.21463	5.72178	6.24355	5.95572	6.25529	6.17558	6.24831	5.99426	6.09607	6.32709	5.59378	5.89701	6.03373	6.16857	6.20111	6.52338	6.36972	6.064	5.89374	5.97574	6.01294	6.09855	6.15546
ARL14	2.64287	2.21394	2.27098	2.2101	2.52313	3.14541	2.35572	2.60055	2.33515	2.17997	2.38956	2.69108	2.18098	2.26127	2.18853	2.20407	2.47222	2.13717	2.58115	2.18853	2.2623	2.294	2.63249	2.37766	2.11845	2.46545	2.22148	2.54514	2.57974	2.23991
ARL14EP	9.54778	9.0293	9.22516	8.77908	9.51785	9.35579	9.09959	9.21936	8.99883	9.17748	9.21939	9.29898	9.23927	9.58058	9.40248	8.85801	9.09219	9.1272	8.81844	8.99471	9.23407	9.2988	9.02249	9.06341	9.09217	8.82648	9.31269	9.15031	9.09731	9.30671
ARL15	8.694125	8.385755	7.61121	8.211265	8.41391	8.86867	7.741275	8.646585	8.37189	8.557275	8.570355	8.55668	8.51472	7.99252	8.44697	8.62512	8.433775	8.07194	8.29098	8.627765	8.301925	8.6376	8.40271	8.62851	8.35234	8.278345	8.15443	8.08915	8.148245	8.417825
ARL16	8.26775	8.17998	8.16835	8.09591	7.9694	8.12666	7.97027	8.09766	7.70408	8.01418	8.2656	7.68675	7.56627	6.44948	8.22693	7.93719	7.50579	8.14187	7.55111	7.89554	8.46712	7.54614	8.33323	7.98197	8.02416	8.02585	7.79022	6.68272	7.65613	8.20438
ARL17A	6.181572	6.3299	6.275022	6.054462	6.185181	6.144465	6.250581	6.406545	5.99315	6.725976	6.315344	6.403859	5.541608	6.049913	6.177588	6.213851	6.317487	6.316384	6.500617	6.404154	6.147329	5.618784	6.300308	6.133322	5.784095	5.589623	5.962288	6.54344	6.568519	6.376121
ARL2	8.14783	8.12245	8.08281	7.73803	8.57762	8.31816	8.23613	8.23395	8.12081	7.96962	8.01478	8.07654	7.89808	8.22964	8.60768	8.27608	7.93259	7.84915	7.89128	8.29053	8.16508	8.27086	8.32161	8.22389	8.3758	8.0472	8.48196	8.13731	7.97466	8.20513
ARL2BP	7.83793	7.5573	7.43009	7.38168	7.86469	7.83669	7.75103	7.79237	7.70917	7.52533	7.60238	7.70446	7.43241	7.71649	7.77127	7.66529	7.87118	7.37777	7.19519	7.66339	7.72826	7.75243	7.76816	7.80032	7.39442	7.41468	7.65489	7.70423	7.28522	7.56255
ARL3	6.280296667	6.077526667	5.992323333	6.160056667	6.08078	6.209406667	5.763766667	5.914956667	6.114346667	6.09856	6.065113333	6.101656667	6.20466	5.99376	6.02628	6.158456667	5.962893333	5.923603333	6.20836	5.93914	5.89941	6.06913	6.06781	6.125966667	6.287656667	6.10114	6.00487	5.99096	6.149293333	6.18995
ARL4A	7.9236	7.97566	8.32282	7.8596	7.36937	7.97845	7.98264	7.43224	8.15796	7.71301	7.99752	7.74019	7.90178	7.60481	7.73221	8.29894	7.85581	8.095	7.5954	8.1215	8.24692	7.91725	7.98203	7.8658	8.37021	8.32535	7.92902	7.65822	8.03543	7.77514
ARL4C	9.35362	9.400795	9.561375	9.0559225	9.5791725	9.73901	9.403495	9.5190525	9.299385	9.496505	8.9981775	9.25212	9.1670675	9.2248025	9.6820275	9.257555	9.46334	9.1014025	8.9778875	9.61021	9.5280425	9.4939225	9.8989275	9.6942725	9.789045	9.108625	9.6890025	8.9503275	9.0250925	9.051835
ARL4D	2.82961	3.41975	3.360465	3.54109	3.50501	3.235515	3.481675	3.18394	3.228305	3.32741	3.286175	3.1515	3.331075	3.57414	3.53035	3.470985	3.495555	3.37279	3.37862	3.158625	3.178965	3.66703	3.23217	3.27951	3.413525	3.371445	3.405325	3.519395	3.43853	3.365725
ARL5A	8.33376	7.96214	8.124993333	8.11694	8.14319	8.26849	8.019973333	8.055986667	8.12354	8.100413333	8.025936667	8.188853333	8.2243	8.245823333	8.160656667	7.987783333	8.20393	7.794943333	8.137303333	8.255176667	8.084896667	8.265956667	8.371856667	8.316443333	8.141983333	8.113556667	8.48596	8.202076667	8.050703333	8.038113333
ARL5B	7.89567	7.70169	7.680315	7.85657	7.79437	7.79128	7.738585	7.694515	7.69607	7.85274	7.72632	7.85547	7.741225	7.970225	7.72299	7.735645	7.78029	7.809835	7.889045	7.865045	7.676945	8.00733	7.791665	7.860835	7.639835	7.61265	7.70148	7.6556	7.59074	7.70869
ARL5C	3.44027	3.53674	3.643	3.36419	3.62661	3.25139	3.60457	3.18099	3.76576	3.69123	3.25686	3.08328	3.17552	3.44573	3.66791	3.46783	3.28285	3.38842	3.24035	3.60757	3.17374	3.53033	3.1971	3.31461	3.41473	3.26869	3.23203	3.1362	3.44339	3.57047
ARL6	5.01078	5.26404	5.41869	5.13288	5.215135	5.643675	5.31929	5.264865	4.99939	5.2631	4.82943	4.92493	5.271725	5.62677	4.935095	4.860225	5.27509	4.88246	4.861415	4.96654	5.471985	5.44102	5.600345	5.398405	5.07956	4.96936	5.550265	5.43104	5.058835	4.92407
ARL6IP1	10.974	11.0405	10.8588	10.6525	10.9137	10.9287	10.9234	10.9171	10.7456	10.9525	10.8262	10.8687	10.691	10.8541	10.9437	10.9536	10.944	10.6336	10.628	10.9877	10.9026	11.1262	11.1296	11.0521	11.0201	10.9371	10.8908	10.8122	10.7833	10.8444
ARL6IP4	9.99431	9.732115	9.93481	9.60201	10.07473	10.0722	9.900965	9.92103	9.872825	9.751605	9.79507	9.875905	9.62418	9.864565	10.06537	9.81023	9.72812	9.73512	9.572755	9.872515	9.948805	9.860205	10.014155	9.908775	9.949755	9.566285	9.84307	9.79131	9.791295	10.04755
ARL6IP5	11.76095	11.7213	11.71995	11.6816	11.8041	11.8351	11.7135	11.77545	11.59995	11.7227	11.6892	11.838	11.79745	11.80945	11.79105	11.7606	11.71015	11.7527	11.6187	11.75365	11.7576	11.84535	11.82665	11.72665	11.67255	11.7748	11.8694	11.75035	11.6762	11.624
ARL6IP6	7.51804	7.591943333	7.746	7.678823333	7.42096	7.477186667	7.40668	7.381833333	7.49213	7.609206667	7.62027	7.389256667	7.685273333	7.525433333	7.49093	7.604473333	7.675383333	7.380406667	7.58222	7.471223333	7.379133333	7.64335	7.276006667	7.69341	7.418126667	7.646616667	7.702593333	7.521413333	7.587606667	7.540226667
ARL8A	7.8777	7.96141	8.12831	8.21162	8.0244	7.99168	8.10053	7.97069	8.22216	8.10689	8.09607	7.86109	8.2223	7.81707	8.10601	8.15522	7.96364	8.13784	8.41936	8.11486	7.88433	7.95189	8.02539	8.10572	8.1035	8.29717	8.04259	8.10963	7.98087	8.32865
ARL8B	9.9232	9.74886	9.7298	9.906395	9.90733	9.93121	9.75864	9.815475	9.798	9.72347	9.780765	9.84268	9.738095	9.934975	9.92156	9.750085	9.825055	9.71636	9.750825	9.967735	9.78953	9.958155	9.68698	9.82425	9.86393	9.843665	9.73733	9.73289	9.797065	9.88109
ARL9	3.91145	3.96705	4.2436	3.74701	4.20738	3.81807	3.76942	3.88085	3.96613	4.0132	3.88704	3.84069	3.88817	3.7281	3.93486	3.7817	3.75577	3.605	3.62245	3.96344	3.70153	3.7395	3.69242	3.8023	3.89173	3.99394	4.10737	4.06674	3.76095	3.88818
ARMC1	9.236455	9.03725	9.328485	8.988525	9.30126	9.41381	9.178605	9.27255	9.10759	9.227215	9.062205	9.124075	9.26726	9.334125	9.19238	9.109105	9.21681	8.91889	9.060855	9.16932	9.30696	9.287725	9.483765	9.388235	9.126865	8.96975	9.500215	9.04782	9.221815	8.923045
ARMC10	7.99795	7.85142	7.971255	8.00768	8.02154	7.99023	7.92431	7.93013	8.03289	7.858875	7.944475	7.97114	7.80963	8.131055	8.23723	7.952895	8.097505	7.760165	7.893025	8.01092	7.88886	8.033365	7.87182	8.08288	8.13169	7.799875	8.05753	7.953175	7.96434	8.0908
ARMC12	3.90631	4.10873	3.90997	4.09293	3.98973	4.00196	3.99948	4.38736	3.6567	4.02589	4.34054	3.53278	3.77778	3.89276	4.04225	4.07411	4.34007	4.16176	4.28796	3.95086	3.79831	4.10024	4.83747	3.9625	4.17852	3.94596	4.75983	3.6108	3.99288	4.0558
ARMC2	4.67551	4.56685	4.5868	4.76771	3.73635	4.75799	4.76119	4.08514	4.31558	4.91067	4.54085	5.10201	4.68556	4.82424	4.61708	4.12328	5.0677	4.74356	4.58535	4.18423	4.52185	4.68026	4.39795	4.64212	4.44715	4.8503	4.91134	4.68375	5.01947	4.55342
ARMC2-AS1	11.7804	11.7429	11.8129	11.633	11.9144	11.792	11.7486	11.8723	11.8059	11.7038	11.7658	11.808	11.646	11.885	11.9679	11.6865	11.7263	11.5468	11.5863	11.8328	11.8115	11.7921	11.7934	11.8334	11.8411	11.6109	11.7533	11.6274	11.7271	11.6564
ARMC3	3.43949	2.70869	2.94617	2.69665	2.89971	2.97234	2.87444	3.00502	2.9286	2.90279	3.07458	2.91903	3.12658	2.68916	2.87583	3.10386	2.85217	2.69476	2.95291	3.00725	2.61977	2.87583	2.73196	2.95965	3.24098	2.85655	2.90276	2.8711	2.86523	2.98492
ARMC4	3.105905	3.322105	2.956785	3.09633	3.193305	3.268045	3.163815	3.212395	3.11721	3.37652	3.020985	3.35293	3.150885	3.21832	3.29178	2.98882	3.09776	3.33588	3.07966	3.10232	2.94013	3.248525	2.886045	3.092705	2.911275	3.162015	3.03402	3.109335	2.815065	3.00847
ARMC5	5.59622	5.76365	5.64041	5.60972	5.76442	5.52658	5.78869	5.68556	5.8111	5.58353	5.73105	5.45065	5.72423	5.61387	5.557	5.63952	5.77433	5.60661	5.65379	5.64978	5.75477	5.8152	5.44353	5.67926	5.65853	5.74227	5.58341	5.72423	5.64113	5.93933
ARMC6	6.32393	6.09509	6.11815	6.09533	6.35326	6.30204	6.25855	6.01058	6.22985	6.03482	5.89441	6.03928	6.08311	6.32065	6.327	6.19053	6.05664	6.24245	6.02363	6.36961	6.19878	6.09019	6.35383	5.84186	6.50687	6.09183	6.472	6.24898	6.09898	6.30014
ARMC7	7.34156	7.270745	7.31185	7.531285	7.5038	7.39562	7.36368	7.491135	7.40915	7.45584	7.17452	7.027025	7.24129	7.21968	7.62115	7.563135	7.24858	7.154055	7.483885	7.29343	7.18938	7.21488	7.25689	7.40755	7.65472	7.462215	7.413005	7.361605	7.2563	7.602395
ARMC8	7.476446667	7.386733333	7.61734	7.559303333	7.542796667	7.503486667	7.499121667	7.603231667	7.441578333	7.427888333	7.4976	7.53748	7.43185	7.661725	7.617688333	7.652486667	7.636065	7.637645	7.461721667	7.529221667	7.494838333	7.544836667	7.593231667	7.58088	7.513388333	7.534665	7.488791667	7.556885	7.663125	7.416886667
ARMC9	3.18704	3.394862	3.227078	3.25691	3.32013	3.34402	3.373272	3.328276	3.32409	3.203328	3.223368	3.26924	3.234648	3.178606	3.29608	3.360716	3.161966	3.24871	3.270348	3.304134	3.25404	3.224486	3.348162	3.117284	3.34706	3.189384	3.080074	3.289496	3.14423	3.163782
ARMCX1	6.43043	6.73146	6.7032	6.92773	6.56876	6.87249	6.9622	6.75432	6.46845	6.51476	6.68061	6.60487	6.0561	6.52381	6.82703	6.66618	6.63019	6.3263	6.25207	6.68876	6.45962	6.919	6.24369	6.79881	5.98072	6.23222	6.33913	7.03315	6.31021	6.51409
ARMCX2	5.63191	5.53159	5.04671	5.41214	5.70481	5.50334	5.74832	5.2395	4.96158	5.60541	5.50784	5.68428	5.47877	5.23761	5.33906	5.58507	4.67042	5.29856	5.28606	5.09263	5.72636	5.80526	5.38295	5.31126	5.10337	4.97521	6.42179	5.55785	5.23278	4.85131
ARMCX3	9.32944	9.35578	9.538995	9.443345	9.346375	9.516605	9.340005	9.35931	9.406765	9.33548	9.201065	9.31823	9.49393	9.38635	9.42935	9.57326	9.46652	9.398325	9.41835	9.462005	9.350625	9.471365	9.447965	9.41262	9.34872	9.478925	9.66462	9.654105	9.492905	9.41818
ARMCX4	4.300222	4.078136	4.154786	4.240004	4.096284	4.031854	4.321566	4.162502	3.94265	4.313106	4.177456	4.235268	3.970488	4.19271	4.080328	4.08866	4.16504	4.20153	4.012246	4.046852	4.436874	4.258548	4.328302	4.275268	4.277498	3.969798	4.32194	3.977584	4.175874	4.207118
ARMCX5	6.56853	6.44123	6.5184	6.47833	6.56286	6.375765	6.29835	6.15346	6.15641	6.42252	6.261675	6.20617	6.39956	6.498695	6.49051	6.28999	6.345775	5.929065	6.143985	6.4197	6.38995	6.85136	6.590435	6.491065	6.45903	6.12468	6.526645	6.2744	6.247195	6.304195
ARMCX5-GPRASP2	6.5095	6.43763	5.78041	6.25531	6.53017	6.50169	6.34117	6.36498	6.0869	6.21944	6.25391	6.0827	5.89248	6.97292	6.4134	6.34655	6.37473	6.07339	6.38845	6.10223	7.02787	6.61603	6.38276	6.27198	6.02171	5.7813	7.07184	6.56265	6.15844	6.57626
ARMCX6	6.918005	6.963955	7.024055	6.83987	6.88709	7.029505	6.987315	6.859075	7.03203	6.759405	6.795935	6.84661	7.021485	6.821055	7.035935	6.958985	6.99315	6.88072	6.8929	6.93979	7.068225	6.8613	6.999575	6.861775	6.979545	6.91401	7.066205	6.981595	6.989755	7.081585
ARNT	7.493976667	7.493023333	7.67592	7.631848333	7.589445	7.575158333	7.548921667	7.49296	7.68567	7.590333333	7.61473	7.70431	7.379455	7.56649	7.611983333	7.566666667	7.571888333	7.703868333	7.485356667	7.675528333	7.652261667	7.796126667	7.552615	7.587515	7.548403333	7.60606	7.539926667	7.682706667	7.496688333	7.752595
ARNT2	4.29369	4.38407	4.19589	4.14518	4.26572	4.01529	4.20048	4.00496	4.34706	3.93309	4.29459	4.1292	4.21458	4.06155	4.40652	4.24178	4.15847	4.23197	4.37029	4.06642	3.94235	4.12	4.24143	4.18452	4.07394	4.2473	3.9864	4.13593	4.15496	4.21009
ARNTL	8.55286	8.38583	8.46139	8.93877	8.520475	8.28858	8.37952	8.400165	8.61838	8.51948	7.93757	8.39483	8.278255	8.46873	8.327	8.594415	8.532185	8.479295	8.8499	8.32121	8.058725	8.447595	8.40019	8.41871	8.151615	8.304725	8.140935	7.951465	8.455685	8.47447
ARNTL2	3.834506667	3.79522	3.632083333	3.82217	4.111583333	4.309256667	3.681703333	3.978776667	4.094923333	4.04675	4.10107	3.76158	4.309603333	4.146553333	3.825396667	3.915276667	3.725013333	3.624426667	3.72915	3.992946667	4.06819	3.50928	4.2726	3.779226667	3.812106667	3.595013333	4.028686667	3.865786667	3.76758	3.737606667
ARNTL2-AS1	2.39698	2.69027	2.79972	2.76064	2.19828	2.66483	2.27671	2.46394	2.42891	2.39995	2.39259	2.64057	2.45848	2.56756	2.48661	2.52131	2.39774	2.41394	2.53866	2.54783	2.56564	2.4582	2.52232	2.59502	2.3655	2.44642	2.52247	2.37772	2.37192	2.26384
ARPC1A	9.25842	9.44079	9.35094	9.29281	9.46747	9.37855	9.37404	9.42459	9.62121	9.31987	9.44895	9.13161	9.28649	9.40529	9.37061	9.41479	9.26431	9.36297	9.3515	9.32947	9.15445	9.29756	9.29957	9.20198	9.32664	9.41688	9.31181	9.34983	9.29114	9.63939
ARPC1B	11.6811	11.4782	11.5777	11.5819	11.6453	11.6575	11.4648	11.67	11.6055	11.5322	11.5671	11.6232	11.6261	11.4737	11.6812	11.6141	11.5814	11.5112	11.6593	11.7729	11.4184	11.6302	11.6034	11.6536	11.6195	11.6801	11.4409	11.6377	11.5521	11.5519
ARPC2	12.45456667	12.4525	12.40276667	12.54416667	12.41853333	12.41833333	12.4166	12.4101	12.39326667	12.50366667	12.47083333	12.3899	12.53003333	12.38903333	12.49676667	12.4528	12.4935	12.40976667	12.54013333	12.52116667	12.3125	12.43113333	12.40746667	12.5316	12.51436667	12.50613333	12.4475	12.4626	12.4473	12.4693
ARPC3	12.6673	12.5168	12.4839	12.7168	12.5103	12.4802	12.5283	12.4864	12.484	12.6344	12.6058	12.6054	12.6962	12.5399	12.5635	12.5705	12.5241	12.5318	12.6825	12.6368	12.5299	12.5551	12.3836	12.6141	12.58	12.6825	12.6445	12.5951	12.5527	12.6156
ARPC4	8.773473333	8.857876667	8.82552	9.067213333	8.690106667	8.768345	8.758723333	8.79117	8.86439	8.727283333	9.00971	8.638605	8.826363333	8.552246667	8.794521667	8.705671667	8.72647	8.793233333	8.790003333	8.886611667	8.778115	8.684471667	8.901931667	8.816878333	8.883835	8.954485	8.510441667	8.722595	8.820791667	8.804911667
ARPC5	8.727246667	8.844256667	8.634166667	8.862946667	8.75889	8.54438	8.655643333	8.863666667	8.876416667	8.939843333	9.02734	8.973616667	8.696133333	8.82319	8.469443333	8.6052	9.03335	8.919113333	8.68689	8.758793333	8.49513	8.609726667	8.97889	8.678866667	8.72484	8.976443333	8.551036667	8.723396667	8.780616667	8.556323333
ARPC5L	9.13242	8.961965	9.185835	8.7598475	9.30839	9.3707975	8.835805	9.1687675	9.0725	8.981895	8.7230725	8.7274275	8.7506525	8.8722275	9.4965075	8.8787175	8.9886875	8.75915	8.816885	9.095715	8.9296475	9.03938	9.5632625	9.257575	9.4339475	8.854145	8.9180325	8.83903	8.8629325	8.84066
ARPIN	6.236746667	5.75998	5.883946667	6.1426	6.338856667	6.312693333	6.308646667	6.252176667	6.16812	6.14087	5.872363333	5.72329	5.581706667	6.360023333	5.912256667	6.339043333	6.068396667	6.028156667	6.200516667	6.161883333	6.184956667	6.35818	6.230643333	6.0075	5.944276667	6.18828	5.95044	6.498106667	6.159313333	6.071146667
ARPP19	8.996563333	9.028053333	8.986006667	8.998896667	9.005753333	9.11931	8.960656667	8.923426667	8.87959	9.045223333	8.967713333	8.887303333	8.9219	8.961443333	8.96808	8.933323333	8.989176667	8.718436667	8.901663333	9.03144	8.82492	9.031733333	9.060186667	9.017916667	8.940623333	9.004736667	8.957376667	9.02619	8.90747	8.8663
ARPP21	2.315638333	2.175718333	2.161561667	2.284858333	2.267528333	2.201021667	2.166351667	2.139088333	2.373626667	2.04045	2.125718333	2.269863333	2.150503333	2.041001667	2.0848	2.095303333	2.104488333	2.060325	2.020365	2.267843333	2.054171667	2.174213333	2.21337	2.03938	2.169355	2.088876667	2.071421667	2.154883333	2.17631	2.020361667
ARR3	3.67162	4.01827	3.64884	4.08592	3.89343	4.0381	3.38001	3.95989	3.99694	3.76791	3.57831	3.66542	3.6726	3.99579	3.88332	3.91622	3.60055	3.88892	3.66864	3.63917	3.7147	3.4976	3.78622	3.53856	3.74932	3.62941	3.62441	3.76964	3.64828	3.91571
ARRB1	8.38984	8.142564286	8.575255714	8.414034286	8.522378571	8.612595714	8.57445	8.406165714	8.54423	8.337257143	8.315712857	8.230614286	8.347751429	8.385697143	8.720814286	8.44882	8.57988	8.56031	8.400357143	8.745595714	8.331102857	8.392161429	8.173472857	8.618734286	8.752395714	8.461397143	8.212021429	8.492674286	8.469555714	8.810844286
ARRB2	10.8871	11.1332	10.9949	11.1681	10.7305	10.826	11.0209	10.8926	10.953	10.9605	10.888	10.8259	11.0883	10.904	10.8244	11.0306	10.772	11.1473	11.2132	10.9679	10.8933	10.8882	10.8777	10.8511	10.7877	11.2914	10.7456	10.8587	10.9933	10.9997
ARRDC1	5.74798	5.80656	6.197915	6.00913	6.00608	5.83679	5.73302	5.885815	5.798795	5.76981	6.20289	5.936245	5.697745	5.751865	5.983365	5.888425	6.070975	5.861095	5.847635	5.723835	5.615325	5.743465	5.54027	5.790905	5.930695	5.765485	5.974715	5.8024	5.91563	5.86966
ARRDC2	7.47721	7.49203	7.62949	7.40994	7.67088	7.6064	7.62572	7.59027	7.45655	7.25669	7.4486	7.33666	7.52065	7.41308	7.61438	7.48042	7.46238	7.59858	7.3857	7.52433	7.58594	7.49796	7.44901	7.54936	7.84654	7.41184	7.58793	7.45197	7.49796	7.63488
ARRDC3	10.7296	10.2611	10.0588	10.6391	10.1617	9.83658	10.5505	10.1293	10.3463	10.6228	10.6504	10.4331	10.3322	10.4542	10.1276	10.3451	10.7504	10.1889	10.483	10.4496	10.2565	10.4589	9.83314	10.2874	9.92495	10.3763	10.506	10.6095	10.7107	10.0564
ARRDC3-AS1	3.99317	4.38143	4.23279	4.37156	4.77677	4.68615	4.41873	4.3264	4.82981	4.64277	4.64277	4.63407	4.22279	4.18389	4.29331	4.24695	4.14916	4.26556	4.50869	4.47143	4.92473	4.66407	4.50013	4.17501	4.49634	4.44228	4.57979	4.1157	4.7381	4.13049
ARRDC4	9.04636	9.06471	9.73027	8.3983	8.55942	8.88879	8.81228	9.14038	8.5926	8.49723	8.56574	8.31108	9.37194	9.22513	8.6762	8.53915	8.24815	9.25242	8.92229	8.54433	8.34694	8.57899	8.31414	8.99114	8.30307	8.59925	8.5723	9.90739	9.21057	8.50299
ARSA	6.538425	6.765255	6.63391	6.601845	6.34799	6.383695	6.578665	6.438325	6.537705	6.502465	6.514985	6.546	6.5014	6.40523	6.478275	5.898155	6.822115	6.64693	6.8092	6.4522	6.480465	6.409465	6.152805	6.50996	6.849165	6.576275	6.461485	6.583515	6.625515	6.536135
ARSB	4.9759325	4.81964	5.1811725	5.093975	4.7650125	5.1735775	4.966655	4.9252375	5.043885	4.9713425	5.0616575	5.0869375	5.2910075	5.1754125	5.24787	5.018025	4.67252	4.7382975	5.16188	4.90133	4.8391525	5.1017275	4.9266875	5.06062	4.9906525	5.325045	4.6896	4.9578175	4.9112625	5.09768
ARSD	6.79165125	6.39555625	6.54378	6.57556875	6.98453875	6.9831625	6.28344125	7.12641	7.12624625	6.84370875	6.707065	6.80873625	6.89579375	6.869365	6.68401375	7.01348375	6.9778775	6.52423125	6.94785375	6.73751375	6.678465	6.95968625	6.4660925	7.07572375	6.91059	6.3444975	6.683895	7.08690625	6.5796525	6.73279625
ARSE	2.85564	2.77233	2.51233	3.04817	3.05937	2.91781	2.98134	2.90452	2.89605	2.98465	2.97783	2.91479	3.19156	3.11167	2.7155	2.91181	2.6357	2.7117	3.02824	3.32201	2.9376	3.20755	2.91276	2.9755	2.70498	3.08881	2.70003	2.76261	2.97227	2.98801
ARSF	4.09776	4.59264	4.11312	4.23266	4.02179	4.23143	4.44567	3.92182	4.52089	3.86476	4.13656	4.02201	4.00186	4.31865	3.86885	4.23849	4.12112	4.20444	4.35639	4.0695	4.21974	4.03469	4.15804	4.08702	4.00966	4.44803	4.11044	4.01136	4.30773	4.50222
ARSG	7.286765	7.70488	7.696395	7.662745	7.16677	7.25469	7.64005	7.3198	7.6585	7.337595	7.400225	7.256215	7.59769	7.298845	7.677465	7.389195	7.846535	7.37466	7.500155	7.37671	7.4643	7.570305	7.457995	7.49064	7.403715	7.3027	6.792125	7.356995	7.621735	7.822445
ARSI	3.34861	3.34729	3.35395	3.31302	3.41	3.45674	3.35633	3.44345	3.54492	3.85996	3.44798	3.36795	3.30908	3.46949	3.57014	3.63445	3.34861	3.34214	3.40466	3.41289	3.4585	3.43123	3.40075	3.39603	3.41	3.39255	3.51615	3.31515	3.3831	3.61141
ARSJ	2.1556	1.97592	2.33685	2.09694	2.15409	2.10334	1.84756	1.95927	2.31547	2.05243	2.02753	2.71148	2.05171	2.17209	2.22183	2.1525	1.97264	2.08996	2.13901	1.94963	2.03956	1.99538	2.19501	2.05948	2.10892	2.08649	2.23751	2.06745	1.93467	2.16181
ARSK	4.974883333	4.92364	4.50112	4.780423333	5.013386667	4.92369	4.797183333	4.846243333	4.73543	4.92478	4.71132	4.952146667	5.052556667	4.981416667	4.425063333	4.746913333	4.859173333	4.560023333	4.454143333	4.812383333	4.708766667	5.215826667	5.274873333	4.762526667	4.4548	4.67984	4.862036667	4.704283333	4.546756667	4.56188
ART1	4.192503333	4.295316667	3.923766667	3.965516667	4.097126667	4.018386667	4.209096667	3.851126667	4.398856667	4.177126667	4.076246667	4.12142	4.20742	4.130433333	4.083976667	4.10075	4.03879	4.043286667	4.215326667	4.075563333	4.1183	4.090846667	4.075743333	4.098176667	4.118733333	4.21803	3.980956667	4.05775	3.824546667	4.180043333
ART3	2.094	1.9271	1.90579	1.83037	1.75367	2.05256	1.86207	1.9262	1.99151	2.09018	1.70049	2.21877	1.85019	1.97307	2.19587	2.03022	1.82403	2.10067	1.92346	1.79025	1.80806	1.91166	1.83148	2.01686	1.82877	2.08573	1.73654	2.18356	1.83073	1.83867
ART4	2.503495	2.28158	2.423585	2.42401	2.373245	2.291575	2.3848	2.36537	2.569595	2.505785	2.31797	2.29284	2.361145	2.251055	2.45823	2.07316	2.32868	2.401445	2.566495	2.327035	2.219375	2.61404	2.349095	2.243365	2.34266	2.338585	2.32225	2.480455	2.419235	2.114345
ART5	3.69852	3.80038	3.53253	3.38468	3.27754	3.50422	3.61651	3.42376	3.62729	3.48746	3.67875	3.51656	3.64327	3.46719	3.53996	4.07363	3.28213	3.21663	3.62404	3.87254	3.74846	3.77215	3.14576	3.59274	3.24014	3.45604	3.31232	3.69659	3.78381	3.60613
ARTN	3.817356667	4.092053333	3.58641	3.738456667	3.666186667	3.697283333	3.810353333	3.679626667	3.810676667	3.82378	3.868926667	3.38858	3.908216667	3.853946667	3.62571	3.70297	3.622526667	3.653126667	3.81024	3.756113333	4.036183333	3.75516	3.385913333	3.817336667	3.810563333	3.84845	3.784266667	3.584666667	3.533933333	4.09605
ARV1	6.71726	6.424875	6.85667	6.580215	6.692405	6.903175	6.90138	6.873065	6.688555	6.27327	6.46157	6.85919	6.659255	6.613265	6.785695	6.42994	6.616115	6.873495	6.555425	6.55315	6.980155	6.63405	7.037215	6.748355	6.92042	6.13875	6.45212	6.838495	6.63074	6.84081
ARVCF	5.86406	5.97014	5.51172	5.508123333	5.800336667	5.66651	5.677286667	5.505066667	5.90686	5.67038	5.639346667	5.493596667	5.674736667	5.59355	5.663646667	5.651776667	5.634576667	5.881583333	5.710396667	5.753766667	5.73798	5.68174	5.56359	5.636626667	5.81026	5.727733333	5.436806667	5.375426667	5.684723333	5.869966667
ARX	4.12513	4.17681	3.82461	4.000835	4.06075	4.00269	4.25153	3.936915	4.24165	4.14918	4.022105	3.935525	3.98076	3.878535	3.991335	3.9916	4.00881	4.14789	4.029635	3.96391	4.02535	4.0282	3.96842	3.94992	3.92603	4.011025	4.0374	3.97633	3.94399	4.138015
AS3MT	7.03228	7.28823	7.52637	7.13303	6.60935	6.75242	7.2743	7.018	6.16752	7.32957	7.55803	7.49832	6.45563	6.99321	7.41078	7.27029	7.11431	7.99512	6.89487	7.25951	6.47629	6.98682	6.83711	7.25263	6.6916	7.65957	6.98455	7.39737	6.89779	7.2707
ASAH1	9.25521	9.18625	8.993152	9.227578	8.736284	8.892382	8.936194	9.105178	9.097282	9.436106	9.19155	8.892888	9.093508	9.166686	8.75847	9.12626	8.918242	9.201618	9.337198	8.977178	8.891424	9.1219	8.601352	8.993996	8.990862	8.971182	8.804494	9.16363	9.082394	8.953886
ASAH2B	4.41864	4.44397	3.998895	3.96798	4.10896	4.355855	4.08684	4.156865	4.22128	4.0823	4.404245	3.788625	3.95197	4.212285	4.241595	4.171785	4.335215	3.92263	4.004855	4.34161	4.421265	4.291035	4.57628	4.29036	4.022965	3.90158	4.395185	4.340365	4.316285	3.9244
ASAP1	9.737466	9.829906	9.498406	9.835964	9.314164	9.548358	9.72739	9.392958	9.58604	9.64201	9.977732	9.694036	9.877288	9.57859	9.36152	9.937386	9.717038	9.997006	10.026752	9.670882	9.756796	9.545734	9.419086	9.56175	9.420292	10.15928	9.640022	9.76725	9.897648	9.608434
ASAP1-IT1	6.63632	7.30247	6.73164	7.40152	6.48075	6.46609	6.7988	6.81537	6.44266	7.07588	7.23906	7.24135	7.11382	7.25502	6.62638	7.06998	7.10358	7.73748	7.69624	6.91182	6.37933	6.63265	6.73553	6.82026	6.7911	7.55333	6.5011	7.05846	7.16546	6.43627
ASAP1-IT2	6.83319	6.95874	6.50194	6.86543	6.56785	6.30835	6.9242	6.5678	6.58203	6.74986	7.34651	7.17729	7.29188	6.62512	6.67577	6.73767	6.68409	7.60152	7.19904	7.00257	6.64531	6.70533	6.60411	6.85554	7.04695	7.568	6.57005	6.68221	6.77634	7.04508
ASAP2	8.20565	8.23468	8.56488	8.45805	8.34919	8.23899	8.2606	8.44612	8.86586	8.55703	8.21146	8.46462	8.98061	8.2181	8.1026	9.26711	8.89462	9.32413	9.25846	9.04222	8.67789	8.59409	8.31915	8.58557	7.97644	9.28715	8.38846	9.48545	8.89363	8.87625
ASAP3	3.670985	4.283635	3.95408	3.848085	3.928765	3.921475	3.79843	3.92663	4.01174	3.864455	3.77895	4.346	4.03893	3.87947	3.964155	4.19408	3.88399	4.008385	3.969165	3.897015	4.04897	3.97941	4.05394	3.941745	3.90807	3.924825	3.630545	3.994105	4.15604	4.233345
ASB1	7.307343333	7.246896667	7.244123333	7.262846667	7.33124	7.20478	7.335056667	7.30194	7.392283333	7.142783333	7.17453	7.1561	7.21364	7.287003333	7.409463333	7.137496667	7.219016667	7.108156667	7.142826667	7.258686667	7.31795	7.232366667	7.462626667	7.318776667	7.358503333	7.289573333	7.24224	7.064156667	7.1485	7.369423333
ASB10	4.058373333	4.348526667	3.902063333	4.1386	4.079586667	4.03316	4.040273333	3.966826667	4.136933333	4.225873333	4.095846667	4.01292	4.230406667	4.186346667	3.971216667	4.06409	3.972886667	4.06622	3.99694	4.152246667	3.958783333	4.142493333	3.968813333	3.97582	4.134623333	4.185626667	4.013456667	4.116293333	4.06618	4.120343333
ASB11	2.45682	2.53708	2.23905	2.40393	2.2756	2.4694	2.41378	2.29017	2.45129	2.5122	2.50427	2.53996	2.5742	2.35283	2.43635	2.41933	2.63786	2.25693	2.55038	2.53443	2.3357	2.59253	2.3376	2.48995	2.42854	2.49735	2.50427	2.40008	2.48235	2.64723
ASB12	2.281613333	2.74446	2.65272	2.43569	2.63806	2.717336667	2.5616	2.606856667	2.78923	2.528993333	2.511253333	2.529116667	2.639776667	2.54151	2.694633333	2.683723333	2.730983333	2.630863333	2.642273333	2.512296667	2.581823333	2.486483333	2.487373333	2.488963333	2.686416667	2.610976667	2.840973333	2.749996667	2.515263333	2.72278
ASB13	7.06653	6.93778	6.89474	7.44826	7.45876	7.48566	7.37586	7.31867	7.24899	7.19205	7.34109	7.13898	7.41778	7.53112	7.82101	7.00169	7.13039	6.76381	7.3755	7.59686	7.09081	7.29689	7.43493	7.61943	7.37972	7.16219	7.60791	7.38928	7.13131	7.70321
ASB14	4.645505	4.731955	4.72546	4.761635	4.64017	4.573065	4.78418	4.81578	4.68919	4.666135	4.800915	4.59334	4.534335	4.622165	4.878515	4.653265	4.556745	5.0952	4.3261	4.745995	4.705905	4.806695	4.70566	4.679555	4.720785	4.43964	4.549055	4.628225	4.99828	4.48277
ASB15	3.00093	2.39343	2.53231	2.67776	2.93951	2.58707	2.80127	2.20144	2.83718	2.34691	2.7437	2.54869	2.95844	2.48087	2.80818	2.25326	2.20997	2.66944	2.51307	3.24417	2.27984	2.49286	2.59981	2.5539	2.69758	2.53838	2.50686	2.69916	2.74015	2.97744
ASB16	5.09418	5.32799	4.67401	4.91502	5.04975	4.67226	4.96598	4.63741	5.07379	4.92082	4.92923	4.70941	4.77549	5.12438	5.14061	4.56124	4.96074	4.80894	4.85426	4.91672	5.01347	4.79202	4.77903	4.85745	4.80009	5.22614	4.79064	5.15061	4.77457	5.38376
ASB16-AS1	7.75223	7.32555	7.47474	7.21847	7.29911	7.34849	7.30484	7.09311	6.92877	7.50455	7.30519	7.37937	7.13114	7.16429	7.36884	7.02961	7.13547	7.46118	7.12723	6.70522	7.33488	7.46097	7.64397	7.01686	7.19563	7.19139	7.44063	7.39115	7.33294	7.40467
ASB17	1.95376	1.74461	2.39014	1.83106	2.13111	1.8815	2.08383	1.8921	2.03014	2.29711	1.98102	2.13285	2.12105	2.03277	2.16806	1.93546	1.9797	2.01106	2.07143	1.95143	2.26667	2.21195	1.95932	1.90578	2.06526	2.01831	1.9642	1.7879	2.24422	2.02193
ASB2	4.077725	3.89102	4.3047	3.68336	4.109355	3.98898	3.85067	3.775975	3.96156	4.04376	3.669825	3.69462	3.794705	3.528785	4.412175	4.192875	4.133435	3.865085	4.09955	4.04327	3.889995	4.250075	4.16107	4.170815	4.18966	3.890205	3.78639	3.202455	3.771915	4.008515
ASB3	6.37656	6.48402	6.426595	6.557645	6.473985	6.523725	6.268335	6.44151	6.410755	6.392045	6.353915	6.334775	6.28738	6.04344	6.267505	6.039145	6.493165	6.570325	6.4342	6.21723	6.295155	6.261865	6.48996	6.162085	6.53078	6.145255	5.852465	6.225625	6.10842	6.023845
ASB4	2.44418	2.44438	2.406968333	2.42381	2.704723333	2.371611667	2.433303333	2.527023333	2.562946667	2.42909	2.338631667	2.488836667	2.330078333	2.470826667	2.418593333	2.533348333	2.389141667	2.553485	2.339226667	2.416278333	2.336983333	2.451173333	2.44262	2.419911667	2.401735	2.39174	2.37513	2.408393333	2.309583333	2.42914
ASB5	2.01535	1.65576	1.6833	1.6975	1.94032	1.98429	1.90494	1.6697	1.83296	1.90631	1.75557	1.71086	1.94452	1.69103	1.87918	1.95231	1.6063	1.86481	1.79526	1.64848	1.60292	1.69147	1.91192	1.67636	1.7441	2.04154	1.90078	1.68029	1.79965	1.65531
ASB6	6.90006	6.99756	6.79848	6.97765	7.094565	7.04899	6.79207	6.95756	7.01865	6.810425	6.92644	6.87369	6.868345	6.989345	7.08646	7.036785	6.872995	6.794995	6.744315	6.76537	6.918205	6.87041	7.059575	6.90502	6.9741	6.83237	6.82504	6.81219	6.814075	7.045135
ASB7	7.797185	8.309645	7.97401	8.5082	7.888215	7.83504	7.90657	8.26125	7.982475	7.959035	8.19253	8.14095	8.0092	8.084415	7.869895	7.97062	8.360275	8.160885	8.291765	7.893325	7.999105	7.9973	7.77853	8.015935	8.00151	8.14614	8.004345	8.17805	8.1911	7.83063
ASB8	9.00421	8.94778	9.00551	9.0924	8.901	8.905645	9.07	8.923505	8.784505	8.99346	9.013305	8.836605	9.125695	8.92048	8.926055	8.999975	9.006095	8.800885	9.168375	9.017905	8.861495	9.08348	8.859945	9.056145	8.983125	9.04767	9.096585	8.972995	8.999635	8.818985
ASB9	3.78846	3.79983	3.76174	3.87249	3.76838	3.7015	3.77685	3.86862	4.34104	4.01434	3.8898	3.89388	3.85022	4.21303	3.76764	4.00234	4.09765	4.3435	4.28104	3.69435	3.54489	3.86474	3.20594	3.81084	3.66757	3.49319	3.77339	3.49238	3.67089	3.7061
ASCC1	6.990095	7.06059	7.219155	7.126135	7.24993	7.5036	7.112055	7.22909	7.012295	7.27771	7.011195	7.087755	7.042145	7.21197	7.41698	7.13435	7.15243	7.011585	7.264205	7.214985	7.19094	7.154295	7.274785	7.33241	7.26315	6.99782	7.299925	7.18294	6.950625	6.99928
ASCC2	10.5484	10.7711	11.4934	10.5394	10.0684	10.5431	11.8256	10.1489	10.951	10.327	10.7245	10.0397	10.1532	9.77775	10.2909	10.984	10.2448	11.2873	10.3211	10.9769	11.3307	10.0258	10.7874	10.6334	10.3335	11.2712	10.0662	10.0681	11.1252	10.4024
ASCC3	7.306535	6.89151	7.176815	6.743435	7.237125	7.1949	6.96389	7.293625	7.086365	7.12287	7.16035	7.011475	7.04862	7.032675	7.322815	6.955565	7.01962	6.692785	6.820295	7.25355	6.994385	7.266315	7.27847	7.174265	7.35078	6.67568	7.245535	6.9256	7.17152	7.14709
ASCL1	3.40465	3.40537	3.1046075	3.31655	3.3245075	3.1662025	3.268865	3.270655	3.566845	3.2334425	3.309	3.1354375	3.3575975	3.3944525	3.30258	3.3731425	3.1395875	3.3649	3.241925	3.3326075	3.2035375	3.3205125	3.140435	3.3502025	3.12071	3.242415	3.2780675	3.270995	3.298595	3.376345
ASCL2	4.022555	4.615235	4.81469	4.318285	4.466795	4.111565	4.208595	4.27997	4.584175	4.25326	4.322655	3.91564	3.98533	4.381185	4.629005	3.98979	4.12947	4.34123	4.033085	4.93185	4.313235	4.275385	5.029275	4.54344	4.739885	4.302225	4.115495	4.395975	4.32955	4.43206
ASCL3	2.51498	2.60575	2.51807	2.37561	2.99419	2.49654	2.67126	2.51147	3.00953	2.62195	2.69811	2.13431	2.51498	2.61916	2.44625	2.85307	2.52343	2.63303	2.46066	2.18157	2.53448	2.38617	2.6772	2.51498	2.29566	2.39816	2.16308	2.71991	2.50422	2.69635
ASCL5	3.05655	3.32838	3.1335	3.36439	3.33956	3.48087	3.39492	3.36923	3.68317	3.35131	3.302	3.53898	3.23938	3.46061	3.59126	3.32654	3.06392	3.1746	3.60633	3.63714	2.88392	3.68247	3.51603	3.46524	3.58425	3.0465	3.2898	3.51851	3.16892	3.23335
ASF1A	9.176975	8.96241	9.05481	8.87842	9.39846	9.21808	9.0848	9.457045	8.933965	9.197325	8.990975	9.17276	9.113325	9.37033	9.256155	9.107195	9.134145	8.68644	8.93087	8.928475	9.24574	9.50774	9.26605	8.99641	8.69339	8.82668	9.157485	8.88365	8.96016	9.00059
ASF1B	7.61884	8.21004	7.23449	8.00245	7.65123	7.44605	7.80483	7.58032	7.71266	7.76214	7.79407	7.24109	7.73309	6.92597	7.65552	7.83037	7.63281	7.24945	7.64373	7.72168	7.24706	7.57365	7.60845	7.58729	8.22425	7.95291	6.89871	8.1237	7.49917	8.1894
ASGR1	8.57709	7.98733	8.51017	8.29755	8.38429	8.58243	8.06177	8.61883	8.69031	7.91853	8.3189	8.65086	7.92116	8.38179	8.69805	8.02536	8.24425	8.00266	8.47861	8.43784	8.20016	8.38918	7.93823	8.3189	8.29332	8.45375	8.01522	8.65802	8.47386	8.63308
ASGR2	8.29577	8.33198	8.40637	8.71591	8.27364	8.47848	7.82285	8.65126	8.84078	8.69911	8.43074	8.65253	9.08382	9.06241	8.52026	8.68105	7.9462	8.26749	8.46337	8.53556	8.4169	8.66279	7.34047	8.54496	8.81473	8.59908	8.3515	8.8897	8.52213	8.97663
ASH1L	7.71087	7.910856667	7.881353333	8.013173333	7.98705	7.882946667	8.043436667	7.99891	7.804703333	7.772066667	7.89724	7.85247	7.88097	8.109766667	7.68695	7.793216667	7.995426667	8.0423	8.038206667	7.98421	7.785036667	8.081236667	7.876413333	7.92167	7.906433333	8.060573333	8.166243333	7.98204	7.977446667	7.525866667
ASH1L-AS1	6.36355	5.69366	6.14944	5.95829	5.75527	6.37818	6.03728	6.26625	5.47202	6.20278	6.03427	6.38048	5.94794	5.77964	6.05199	5.9809	6.48031	5.95899	5.98691	6.35547	5.98198	5.98087	6.28722	6.01354	6.02449	6.05461	6.21884	5.55949	6.35639	5.92624
ASH2L	10.9577	10.8758	11.0526	11.0061	11.0818	11.0416	10.8649	11.0771	11.0715	10.9652	11.0469	10.9752	10.9404	11.1231	11.1375	11.1243	11.0491	10.9254	11.1005	11.0385	11.0287	10.9524	11.2068	11.0541	10.9146	10.9374	10.8177	11.1258	11.0587	11.0927
ASIC1	3.94029	4.110895	3.646145	3.68963	3.892815	3.691795	3.776095	4.54144	3.82732	3.91068	4.040425	4.03431	4.23134	3.62521	3.835775	3.94565	3.797005	3.878545	3.87514	3.50999	3.91446	3.835365	3.71887	3.818285	3.959495	3.74859	3.76726	3.74762	3.661045	3.81405
ASIC2	2.57549	2.84313	2.4764	2.88638	2.49769	2.63493	2.74713	2.62803	2.53401	2.53474	2.62434	2.71477	2.73942	2.37945	2.64902	2.60246	2.36526	2.52883	2.5722	2.26758	2.37945	2.53083	2.0295	2.59722	2.87217	2.35011	2.56542	2.45152	2.85465	3.07834
ASIC4	3.87653	3.88139	4.02525	3.98071	3.93472	3.77213	3.909	3.79659	4.10063	3.64089	3.85997	3.51656	3.93101	3.92168	3.82992	3.92616	3.76637	3.91832	3.82992	3.7741	3.72805	3.82021	3.4873	3.7458	3.69836	3.98438	3.85305	3.71743	3.8987	4.07623
ASIC5	2.78129	2.93246	2.98372	2.9545	2.78717	2.866	2.9352	2.95699	2.73688	2.88372	2.80384	2.88272	2.58855	2.81859	2.69172	2.75789	2.77958	2.78107	2.76291	2.84623	2.64463	2.79789	3.15285	2.74859	2.89246	2.87352	2.59467	2.94224	2.98039	2.89351
ASIP	3.90405	4.137	4.28115	4.20011	4.86166	4.19824	3.99157	3.98508	4.13229	4.64196	4.44607	4.08323	3.5608	4.60303	4.02507	3.94918	4.23223	3.82889	3.7154	4.34585	3.90163	4.3177	3.96047	4.07118	4.37999	4.38489	4.05145	4.1992	3.99579	4.10542
ASL	7.23117	6.98334	7.41603	6.98438	7.57756	7.29278	7.28004	7.32089	7.04183	7.07321	7.11513	6.86482	7.0385	6.88669	7.60161	6.99461	7.11387	6.89542	7.20183	7.4162	7.03829	7.25513	7.35877	7.33355	7.74722	7.01109	6.9569	6.96295	6.96261	7.43125
ASMT	3.524415	3.70668	3.93067	3.750005	3.617195	3.702355	3.63074	3.91816	3.89893	3.881705	3.65817	3.709775	3.577005	3.71397	3.850165	3.87444	3.951465	4.25144	3.60099	4.12888	3.691645	3.96733	3.8226	3.637055	3.75669	3.776475	3.69948	3.492845	3.588795	3.78306
ASMTL	7.815123333	7.781766667	8.006436667	7.613613333	8.21512	7.976356667	7.820503333	8.045436667	7.98783	7.5897	7.97732	7.91616	7.786716667	7.785096667	8.046553333	7.973803333	7.77064	7.79771	7.917723333	7.986593333	7.747696667	7.92971	8.110166667	8.003356667	8.08776	7.839363333	7.97327	7.924336667	7.822873333	7.92691
ASMTL-AS1	5.105786	5.086896	5.18051	4.871962	5.070034	5.01984	5.01681	5.132236	5.447226	5.053976	5.107096	5.057768	4.986054	5.055534	5.128008	4.923736	5.055862	5.173264	4.890212	5.081406	5.144236	5.068402	5.15221	4.863166	5.374442	5.181274	4.975774	5.01637	4.933018	5.205632
ASNA1	7.77165	7.74892	7.91725	7.6585	8.07697	8.07569	8.18363	7.95324	7.91408	7.66373	7.97543	7.70567	7.68771	7.63915	7.99042	7.92662	7.68967	7.73851	7.70647	8.10032	7.97538	7.77401	7.91416	7.93333	8.03368	7.94681	7.81688	7.79934	7.91082	7.88553
ASNS	5.324015	5.700245	5.70258	5.68177	5.61708	5.439925	5.6701	5.36551	5.27639	5.387005	5.273605	5.280345	5.498285	5.408235	5.685115	5.56547	5.605505	5.72967	5.477895	5.31984	5.77148	5.536855	5.619445	5.425025	5.625135	5.482125	5.668895	5.631565	5.32808	5.492095
ASNSD1	10.3613	10.6383	10.5056	10.168	10.886	10.4225	10.6171	10.407	10.6345	10.4368	10.5463	10.4936	10.4588	10.6451	10.5066	10.4902	10.5477	10.0757	10.4231	10.4142	10.3637	10.4544	10.512	10.5069	10.2336	10.1053	10.576	10.5232	10.2293	10.6163
ASPA	2.383465	2.27023	2.32576	2.210885	2.490395	2.52082	2.237795	2.37025	2.66948	2.28934	2.32492	2.14436	2.33454	2.26303	2.285105	2.343065	2.258095	2.303925	2.38216	2.3818	2.321565	2.305845	2.31442	2.63021	2.228145	2.15226	2.33955	2.375025	2.382915	2.243785
ASPDH	5.22054	5.08731	5.17299	4.99495	5.19609	5.02893	5.45632	5.26476	4.88628	5.10864	5.22122	4.9809	5.02334	5.05971	5.25729	5.29256	5.10051	5.32269	5.13159	5.2324	5.13341	4.99342	4.89467	4.95486	5.12878	5.21301	5.00367	4.92126	5.25626	5.3592
ASPG	4.57763	4.497385	4.34137	4.554315	4.593675	4.354455	4.346955	4.417025	4.570975	4.348185	4.463485	4.08678	4.293305	4.33963	4.390135	4.256255	4.292855	4.348665	4.400945	4.40397	4.271115	4.307715	4.289075	4.34801	4.374685	4.49142	4.34116	4.276035	4.35503	4.412015
ASPH	5.601466667	5.284515556	5.072893333	5.650148889	5.346795556	5.716566667	5.46983	5.501623333	5.40915	5.780355556	5.626366667	5.567382222	5.899736667	5.616678889	5.6449	5.922174444	5.281487778	5.288507778	5.950044444	5.675843333	5.267118889	5.56683	5.117354444	5.332031111	5.768836667	5.6963	5.417584444	5.65748	5.750792222	5.484964444
ASPHD1	4.7106	4.65256	4.44479	4.44439	4.595	4.32505	4.537855	4.69819	4.4116	4.65491	4.687805	4.77658	4.50373	4.534445	4.54914	4.56796	4.281565	4.81969	4.74553	4.53705	4.84992	4.59717	4.44932	4.679125	4.596385	4.36375	4.263065	4.48648	4.480265	4.863245
ASPHD2	7.294115	7.640485	7.785995	7.80826	7.76854	7.79964	7.660445	7.68223	7.891145	7.755825	7.34155	7.457555	7.66922	7.68386	7.75349	7.40965	7.663875	7.686315	7.795105	7.79022	7.49147	7.64306	7.662995	7.69718	7.48267	7.625655	7.59681	7.47704	7.413485	7.82505
ASPM	4.573376667	4.27844	4.93592	4.152676667	4.717343333	4.75781	4.794023333	4.793336667	4.581116667	4.481113333	4.398683333	4.42285	4.432713333	4.06793	4.27587	4.90047	4.303546667	4.619913333	4.399343333	4.63698	4.652833333	4.298066667	5.56059	4.53554	4.832053333	4.91796	4.85298	4.36925	4.512743333	4.103773333
ASPN	2.862065	2.767595	3.438835	2.57414	2.865155	2.6934	2.767525	2.855755	2.756355	2.872335	2.77586	2.8332	2.79658	2.884955	2.934015	2.586135	2.75681	3.14259	2.848855	2.833555	2.80591	3.271685	2.97854	2.76408	2.89333	2.87873	2.985205	2.93195	2.8283	2.81105
ASPRV1	6.27558	7.58072	6.88733	8.08365	6.54753	7.19885	7.6164	7.209	7.65391	7.44409	7.0398	6.7901	7.78403	7.51141	6.6587	7.43117	6.9082	7.8278	8.12217	7.17087	6.86784	6.95983	6.54352	6.62203	7.39468	7.17621	7.45002	7.17418	7.21754	6.94672
ASPSCR1	5.99003	5.90543	5.67678	5.94311	5.99243	6.03973	5.80713	5.74273	5.95835	5.73136	5.91925	5.77632	5.87024	5.86869	5.88288	5.95753	5.80284	5.7055	5.75895	5.96176	5.82213	5.77548	5.80387	5.89096	5.92267	5.78893	6.11486	5.85982	5.6374	5.96415
ASRGL1	6.066205	5.523875	6.585225	5.941285	6.005285	6.08376	5.99211	5.56173	6.025595	5.47822	6.32301	6.381085	6.13962	5.891255	6.22343	6.418335	6.090165	5.61212	5.898235	6.50442	6.05522	5.910025	5.77339	5.83799	6.37739	5.988645	5.81183	6.0524	5.85163	5.841675
ASS1	5.69797	6.00946	5.51197	5.23595	5.83818	5.81006	5.40473	5.79857	5.46242	5.37936	5.08904	5.70117	5.46842	5.36024	5.54703	5.60823	5.35982	5.84996	5.36753	5.61096	5.68829	5.25573	5.55901	5.35207	5.34574	5.75164	5.27253	5.19129	5.22709	5.34852
ASTE1	7.73961	7.55638	7.8773	7.44057	7.9575	7.7716	8.03518	7.71006	7.67121	7.43059	7.61268	7.96099	7.49555	7.93325	7.91059	7.64328	7.81506	7.62757	7.26886	7.61199	7.8541	7.78206	7.77092	7.8601	7.80753	7.44763	7.99187	7.67914	7.74975	7.75686
ASTN1	2.01473	2.026	1.85677	1.96482	2.06558	2.40495	2.21389	2.04128	1.97032	2.0087	2.04664	2.15107	1.96527	2.01713	2.28049	2.17225	1.96048	1.88861	1.97893	1.92244	1.88515	2.11597	2.14581	1.91026	2.12723	1.81429	2.03052	2.17909	2.12469	2.06705
ASTN2	4.2854	4.34242	4.22693	4.236226667	4.588756667	4.3448	4.820683333	4.102343333	4.373143333	4.39265	4.361983333	4.25701	4.444096667	4.265303333	4.726633333	4.136103333	4.305496667	4.05743	4.1987	4.126003333	4.454486667	4.374216667	4.484886667	4.105376667	4.29206	4.204326667	4.305983333	4.479353333	4.058953333	4.150206667
ASUN	7.90344	7.94911	8.02386	7.94779	8.12094	8.321	7.82401	8.04448	8.09656	7.9981	7.79787	7.73248	7.92901	8.02599	8.08917	7.85899	7.92255	7.77986	7.68058	7.73604	7.95982	8.08941	8.19657	7.92802	8.11675	7.59039	8.06876	7.63715	7.7576	7.69516
ASXL1	7.526656667	7.530703333	7.628655	7.431793333	7.531855	7.576283333	7.58618	7.578778333	7.293528333	7.360348333	7.426088333	7.504226667	7.377628333	7.432896667	7.569293333	7.445991667	7.527246667	7.576461667	7.308165	7.306303333	7.668825	7.513908333	7.660566667	7.570191667	7.57737	7.473393333	7.546	7.449205	7.415133333	7.561885
ASXL2	7.367691667	7.477686667	7.37721	7.54987	7.466455	7.321538333	7.43952	7.552213333	7.286696667	7.591063333	7.520671667	7.549573333	7.4799	7.593295	7.497631667	7.487425	7.522586667	7.546368333	7.545735	7.510013333	7.470703333	7.551668333	7.423033333	7.499996667	7.491268333	7.481958333	7.507545	7.410475	7.480683333	7.284031667
ASXL3	3.347435	3.7459925	3.4442225	3.5833425	3.943505	3.6296175	3.514885	3.589165	3.58463	3.7767925	3.68348	3.6230925	3.5015925	3.660895	3.5175525	3.759195	3.2969975	3.7607675	3.5681475	3.28658	3.5029725	3.58109	3.6003275	3.3588775	3.4708225	3.5864575	3.29417	3.48039	3.370065	3.75987
ASZ1	2.14283	2.43628	2.34279	2.2101	2.10525	2.43757	1.96687	2.05594	1.99801	1.9409	2.05304	2.41403	1.79575	1.80974	2.49241	1.84471	1.87074	1.92649	1.96687	2.13058	1.88293	1.84888	2.33167	1.94459	2.42002	2.04932	2.1048	1.90398	2.52997	2.31714
ATAD1	8.02387	7.661125	7.72545	7.75822	7.98636	7.95035	7.86818	7.89019	7.66463	8.000205	7.80279	7.77587	7.81259	8.01501	7.96441	7.83717	7.995725	7.59456	7.66539	7.831525	7.97011	8.09427	8.03322	8.043145	7.701875	7.64096	7.99199	7.75543	7.82342	7.77279
ATAD2	6.64027	6.56939	7.0212375	6.491555	6.7916775	6.8029075	6.753405	6.8309525	6.499895	6.6245525	6.5164375	6.6136075	6.5946725	6.5700175	6.75701	6.792955	6.66708	6.2970475	6.5202175	6.7113125	6.6136675	6.7847475	7.321565	6.7617875	6.69219	6.5160775	6.8646975	6.4715575	6.4832825	6.4839
ATAD2B	6.66384	6.69843	6.991466667	6.888906667	6.83643	6.801406667	6.42915	7.12149	6.65144	6.74221	6.935863333	6.907266667	6.723173333	6.69246	6.836303333	6.65029	7.048383333	6.740826667	6.863446667	6.796273333	6.80933	6.841056667	6.773	6.882786667	6.56641	6.884393333	6.663113333	6.730593333	6.897293333	6.868183333
ATAD3A	6.344606667	6.182813333	6.18595	6.191043333	6.40648	6.289693333	6.232263333	6.019026667	6.386916667	6.074403333	6.034273333	5.89512	6.173046667	6.18552	6.221706667	6.227976667	6.133156667	6.27315	5.999236667	6.361723333	6.30205	6.265943333	6.3638	6.207366667	6.406013333	6.06349	6.260436667	6.08363	6.15029	6.301953333
ATAD3B	5.081853333	5.040146667	5.076913333	4.839103333	5.149993333	5.026853333	4.92906	4.66783	5.085933333	5.07193	4.859036667	4.77932	4.959363333	4.860236667	4.989556667	4.96125	4.90593	4.801296667	4.891023333	5.07122	5.03966	4.973046667	4.940026667	4.917246667	5.103786667	4.82183	5.004813333	4.854256667	4.898523333	5.01925
ATAD3C	5.77498	5.94664	5.66552	5.54926	5.45529	5.416	5.99673	5.43862	5.76061	5.68601	5.57581	5.71304	5.84396	5.42142	5.63434	5.58603	5.85451	5.71629	5.7138	5.82408	5.82985	5.90064	5.36822	5.7129	5.64103	6.01002	5.73765	5.63771	5.77124	5.85113
ATAD5	6.79571	6.3766	7.47872	6.67526	6.63764	6.57582	6.85975	6.65274	6.96303	6.727	6.61955	6.61837	6.21149	6.45258	6.95645	6.93618	6.75029	7.55864	6.49724	6.76539	6.73923	6.75888	6.86133	6.73485	6.45683	6.92471	6.50335	6.56288	6.61898	5.81503
ATAT1	5.31117	5.240155	5.353205	5.15571	4.836325	4.80576	5.053915	5.176765	4.963195	4.7051	5.01128	5.058075	4.701025	5.076705	5.064125	5.11066	5.253395	5.324075	4.90696	4.925425	5.574425	5.01955	4.90923	5.03569	4.866245	4.97584	4.93801	5.1569	5.06074	5.327225
ATCAY	3.09565	3.15089	3.17351	3.07596	3.26081	3.27516	3.42157	3.34699	3.44541	3.34203	3.11034	3.06529	3.15999	3.28203	3.36355	3.2724	3.27516	3.53786	3.24978	3.26012	3.24844	3.60595	3.23076	3.36273	3.37366	3.63863	3.50786	3.23532	3.54437	3.31098
ATE1	5.7998	5.82837	5.9182725	5.975365	6.0842575	5.9312325	5.92773	5.8246475	5.84314	6.019185	5.7378275	5.778545	5.834185	5.97028	5.8953075	5.9487275	5.7892275	5.6836625	5.8296175	5.911235	5.6942875	5.901455	5.972545	6.0607525	5.891635	5.866635	5.6810125	6.02835	5.7444675	5.68933
ATF1	8.794606667	8.517063333	8.577033333	8.752936667	8.88614	8.76585	8.75544	8.760933333	8.660576667	8.630263333	8.580956667	8.664783333	8.571103333	8.826773333	8.78123	8.60621	8.74037	8.497823333	8.50505	8.796736667	8.76163	8.80429	8.553663333	8.852846667	8.403066667	8.693796667	8.982956667	8.687703333	8.63189	8.632546667
ATF2	5.947283333	5.938463333	6.079823333	5.978246667	6.029793333	6.010243333	5.754333333	5.98621	5.932133333	6.04386	6.002933333	6.267566667	5.922686667	5.904836667	6.010556667	5.964133333	5.86779	6.044463333	5.88164	6.080113333	6.068673333	6.071803333	6.114976667	6.131406667	5.86862	5.95858	5.98365	5.918193333	5.862806667	5.91831
ATF3	4.23575	4.51839	4.520363333	4.40671	4.56013	4.350356667	4.705673333	4.64422	4.93222	4.27578	4.47481	4.260043333	4.63552	4.579046667	4.275013333	4.707403333	4.094036667	4.715576667	4.61528	4.647833333	4.32192	4.450716667	4.61743	4.777123333	4.440416667	4.345923333	4.517643333	4.39131	4.31985	4.719473333
ATF4	11.904	12.1026	12.0955	11.9497	12.1711	12.1661	12.1094	12.025	11.9997	11.8632	11.9796	12.0731	12.1509	11.9659	11.9688	12.2115	11.8992	12.0468	11.9449	11.8988	12.0186	12.1146	12.1592	11.9403	11.9955	11.8927	12.0142	12.0803	12.2625	12.0917
ATF5	6.3128575	6.33249	6.5436925	6.3447075	6.6738	6.383995	6.5678775	6.420895	6.670015	6.38715	6.3435475	6.2103725	6.5395075	6.6003625	6.6436875	6.4052425	6.1659825	6.5072675	6.21336	6.627565	6.4254525	6.4117775	6.461865	6.4891525	6.56084	6.6119325	6.3033725	6.36733	6.4118875	6.45921
ATF6	8.3519375	8.0687025	8.0929975	8.46497	8.224275	8.1767825	8.111655	8.1938475	8.23323	8.366955	8.283195	8.44892	8.4468225	8.37096	8.239215	8.542415	8.10281	8.372455	8.6514275	8.342865	8.1145175	8.3369775	7.9869625	8.29298	7.9874125	8.2399025	8.3812875	8.3532225	8.243365	7.8709775
ATF6B	6.85073	6.7519025	6.5600975	6.7399975	7.12124	6.94779	6.7779225	7.0060975	6.9714125	6.998905	7.043845	6.96445	6.6838825	6.8113425	6.9106125	6.7179275	6.8087175	6.6609975	6.60608	6.871635	6.867365	6.7564	7.0713075	6.8708775	6.7886	6.7321275	6.7309275	6.91188	6.7569025	7.1411475
ATF7	5.77828	5.557524	5.607816	5.981058	5.864576	5.87117	5.726596	6.034088	5.875176	5.88	5.781194	5.7306	5.508806	5.943318	5.815148	5.92549	5.687228	5.709182	5.807574	5.818856	5.713136	5.83059	5.95538	5.820732	5.545566	5.675802	5.655866	5.877766	6.011374	5.746506
ATF7IP	8.5849575	8.62072	8.4397675	8.6005475	8.3209175	8.320405	8.5320275	8.552245	8.320275	8.5550725	8.74202	8.515725	8.45214	8.4401375	8.51128	8.354005	8.6135175	8.6787175	8.343765	8.45748	8.59709	8.49219	8.502455	8.6016325	8.680135	8.6603925	8.580415	8.44983	8.35749	8.22795
ATF7IP2	8.855375	8.352105	8.25568	8.064785	8.55791	8.389705	8.431185	8.39604	8.22675	8.406815	8.45783	8.525935	8.24663	8.77272	8.255475	8.32537	8.167	8.11517	8.16548	7.879775	8.307405	8.87078	8.38893	8.16608	8.05773	7.940285	8.579175	8.412855	8.114885	8.36719
ATG10	4.1758725	4.3421175	4.0409125	4.39217	4.2887175	4.7233775	4.1678225	4.607045	4.35343	4.3808175	3.8432575	4.5192975	4.456465	4.403865	4.3270825	4.326405	4.4879525	4.33928	4.2712175	4.77378	4.0132825	4.4389025	4.1441725	4.1637775	4.384675	4.096635	4.388525	4.2449825	4.13321	4.60527
ATG101	7.62139	7.45428	7.54355	7.48392	7.97286	7.80953	7.67438	7.69022	7.8584	7.53584	7.44365	7.52093	7.49997	7.69264	7.85525	7.69545	7.65575	7.53933	7.54196	7.70362	7.64556	7.62998	7.614	7.72816	8.10114	7.48378	7.56037	7.46713	7.48115	7.70293
ATG12	9.08023	9.001026667	8.777846667	8.991666667	9.03157	8.947086667	8.692683333	9.021993333	8.860526667	9.061606667	9.078296667	8.954166667	8.869753333	8.830196667	9.04782	8.813656667	8.826836667	8.759756667	8.893486667	8.883883333	8.956206667	9.027553333	8.93807	8.978206667	8.961976667	8.800313333	8.840896667	8.750203333	8.882796667	9.107896667
ATG13	7.595466667	7.611966667	7.608886667	7.608836667	7.80532	7.7225	7.629696667	7.638766667	7.66625	7.582473333	7.69109	7.444086667	7.664843333	7.58324	7.685256667	7.688136667	7.441433333	7.521833333	7.5471	7.61249	7.570316667	7.514343333	7.706483333	7.650666667	7.82636	7.6398	7.667516667	7.59534	7.629303333	7.688503333
ATG14	10.1538	9.84135	9.91852	9.78353	10.0019	10.063	9.92305	9.97411	9.87947	9.92742	9.81945	9.80029	9.95007	10.1614	10.0909	9.99341	10.0179	9.88851	9.73054	9.954	10.1831	10.2152	10.042	10.1288	9.90298	9.82517	9.94715	9.87498	9.96004	10.0397
ATG16L1	6.9206	6.914395	6.99425	7.178375	6.89368	6.94636	7.20582	7.36943	7.11006	6.928535	6.82497	6.94935	6.93148	6.956395	6.79156	6.749075	7.321705	7.065775	6.74821	6.68399	7.067995	6.96799	7.093705	7.19388	6.98351	6.753	6.887235	6.735175	6.777095	7.08364
ATG16L2	9.21549	9.640785	9.09323	9.59378	8.830765	9.010485	9.17818	9.301045	9.26736	9.57415	9.50907	9.429385	9.58391	8.75735	9.02897	9.17348	9.37805	9.462885	9.612235	9.28913	8.666925	9.118955	8.956445	9.066495	9.693865	9.43905	9.11081	9.095405	9.497935	8.90325
ATG2A	6.60527	7.20534	7.0466	7.28844	7.10039	6.85216	7.22815	7.14995	7.35784	7.05478	6.72716	6.6518	7.38548	6.82064	7.10151	7.03651	7.349	7.08215	7.39953	7.02012	6.63599	7.01266	6.94423	6.77893	7.33719	7.31622	6.95918	6.91546	6.98811	7.31104
ATG2B	7.17107	7.1928175	7.321185	7.324015	7.27564	7.33426	7.3211625	7.269365	7.106945	7.3055725	7.21277	7.273665	7.3433775	7.38361	7.2607675	7.2805525	7.44102	7.2942675	7.290975	7.1986225	7.14518	7.41769	7.37523	7.42805	7.181825	7.3287025	7.360805	7.109095	7.25788	7.077755
ATG3	8.942195	8.97842	8.88552	9.33316	8.882955	8.82717	8.97066	8.76514	9.000885	9.18527	8.7624	8.90155	9.348845	9.04442	8.80027	9.066935	8.90951	9.024285	9.243185	9.197105	8.87014	8.82247	8.88473	8.94819	8.80729	9.26954	8.970795	9.138775	9.10822	8.99015
ATG4A	8.15118	8.09462	8.00026	7.57021	7.99777	8.15247	7.74743	7.84117	7.69447	7.73663	7.8578	8.03664	7.6866	7.77788	8.03596	7.81757	7.75097	7.67005	7.50363	8.1041	7.81959	8.02541	8.04049	7.97025	8.0024	7.61913	7.90817	7.79181	7.74295	7.85603
ATG4B	6.80185	6.990383333	7.071706667	6.903903333	6.899753333	6.821436667	6.909916667	6.840373333	6.861736667	6.78365	6.838946667	6.972646667	6.680886667	6.74196	7.127486667	6.870503333	6.89851	6.75629	7.020563333	6.850333333	6.662006667	6.73519	6.84252	6.902396667	7.006866667	6.848936667	6.7806	6.84559	6.802786667	7.131226667
ATG4C	7.66919	7.30881	7.53403	7.56023	7.9023	7.81578	7.76478	7.8915	7.62789	7.5365	7.58479	7.71692	7.32696	7.62896	7.689	7.27709	7.57283	7.50724	7.67363	7.59567	7.30561	7.75243	7.36072	7.51362	7.66398	7.4003	7.77459	7.77174	7.69972	7.84269
ATG4D	8.89657	8.93359	9.13615	8.86089	8.86464	8.83341	8.92005	8.6787	8.73472	8.73538	8.74525	8.61541	8.87953	8.69008	9.16405	9.0069	8.85569	8.92844	8.80781	8.98489	8.8607	8.75809	9.14359	8.9579	9.25019	8.9294	8.75222	8.78019	8.84002	9.06061
ATG5	8.102776667	8.175013333	8.11329	8.076323333	8.41066	8.34208	7.928133333	8.24158	8.018033333	8.122893333	7.98854	8.06148	8.072393333	8.28028	8.218863333	7.934013333	8.108183333	7.975613333	8.04195	8.205883333	8.129116667	8.383956667	8.209406667	8.232803333	8.213133333	7.942203333	8.075753333	8.16978	8.04197	8.173753333
ATG7	7.3478725	7.261365	7.30288	7.5789175	7.312075	7.49519	7.293005	7.5438	7.4439575	7.2473475	7.5685075	7.422875	7.4057075	7.404065	7.4482175	7.41362	7.54351	7.46369	7.5964975	7.51084	7.33813	7.1089675	6.866415	7.2992575	7.44612	7.409655	7.2613925	7.5674	7.2113775	7.5431025
ATG9A	8.17282	8.1272	8.50971	8.23728	8.17748	8.30082	8.33015	8.21957	8.05932	8.00796	8.18872	8.11458	8.28187	8.03779	8.34361	8.59829	8.08424	8.37925	8.51111	8.23769	8.36857	8.12742	8.28627	8.19328	8.49385	8.67016	8.26482	8.14092	8.37118	8.3484
ATG9B	4.628805	4.84878	4.20776	4.822755	4.89557	4.482545	4.892155	4.757935	4.510825	4.592615	4.586225	4.421285	4.63819	4.70123	4.53092	4.75238	4.65838	4.490335	4.813015	4.37984	4.994505	4.92721	4.513015	4.60851	4.49718	4.54042	5.18356	4.474285	4.43198	4.782685
ATHL1	7.523135	8.06021	7.838	8.184315	7.89438	7.579175	7.71292	7.56389	7.947645	8.169475	7.308925	7.80643	7.91536	7.581885	7.79751	7.738325	7.863795	7.94121	7.828805	7.575755	8.078795	7.803185	7.45201	7.794295	8.106875	7.99066	7.372675	7.974575	7.71062	8.21196
ATIC	9.97265	9.91137	9.75011	9.64086	10.3044	10.2505	9.87082	10.0101	9.93271	9.79635	9.88879	9.8453	9.81337	9.98957	10.263	9.75965	9.63067	9.44038	9.51166	9.83713	10.0362	9.99302	10.2224	9.9111	10.1585	9.38468	10.2214	9.77377	9.64617	9.89744
ATL1	5.32613	5.67019	5.64736	4.89898	5.47142	5.52192	5.53811	5.85719	5.5644	5.74422	5.29838	5.69459	5.74999	5.37757	5.64955	6.26277	5.76858	6.03906	5.53051	5.73429	5.59318	5.78251	5.67277	6.04825	5.50133	5.81614	5.90845	5.87705	5.7477	5.67851
ATL2	6.65978	6.793236667	6.56911	6.626516667	6.599816667	6.500993333	6.432583333	6.681583333	6.30368	6.311333333	6.799093333	6.70511	6.50065	6.63335	6.521106667	6.60179	6.556003333	6.767313333	6.548936667	6.67571	6.782556667	6.72477	6.539926667	6.49482	6.536016667	6.66492	6.392933333	6.63887	6.779836667	6.487863333
ATL3	6.461926667	6.624946667	6.619193333	6.62079	6.779856667	6.741866667	6.57461	6.846326667	6.705296667	6.588836667	6.501566667	6.731756667	6.45962	6.621026667	6.80261	6.567296667	6.483336667	6.72519	6.64261	6.728393333	6.507016667	6.553773333	6.892336667	6.749523333	6.73044	6.572123333	6.706333333	6.563793333	6.5057	6.60024
ATM	7.624993333	7.40712	7.277823333	7.16739	7.340941667	7.353508333	7.367885	7.543436667	6.949293333	7.40446	7.606371667	7.727193333	7.263218333	7.241061667	7.479523333	7.133968333	7.40949	7.267186667	7.014565	7.060196667	7.801243333	7.625068333	7.543071667	7.55314	7.433661667	7.081691667	7.360531667	7.27092	7.009681667	7.13211
ATMIN	7.977776667	7.87368	7.869623333	7.73073	8.071156667	7.986656667	8.00338	7.986683333	7.81972	7.912323333	7.85667	7.842113333	7.902106667	8.0659	8.002396667	7.91598	7.863876667	7.80778	7.778643333	7.94454	7.888303333	8.111773333	8.04593	8.115353333	7.952886667	7.73986	8.10942	7.717436667	7.695863333	8.054453333
ATN1	6.2070925	6.341925	6.225435	6.1022825	6.377145	6.3510525	6.302895	6.2139825	6.3965225	6.10864	6.231245	6.3927675	6.2343925	6.2877125	6.45749	6.25238	6.341075	6.1439375	6.2646325	6.23879	6.397825	6.3644475	6.4902375	6.176645	6.2384525	6.2098425	6.3436275	6.31518	6.2494325	6.34793
ATOH1	3.09769	3.13222	3.11768	3.04736	3.01685	2.78373	3.15592	2.99043	2.98999	2.87998	2.85466	2.91568	2.92634	3.00989	2.95161	3.15668	2.87856	3.13619	3.14329	2.96739	2.96288	2.98418	3.05303	2.88336	2.99325	3.0465	3.09046	2.74958	3.14562	2.95151
ATOH7	2.67303	2.58174	2.03994	2.570575	2.43991	2.508395	2.047545	2.21698	2.308115	2.27803	2.24606	2.35205	2.063415	2.31502	2.26623	2.44854	2.19573	2.40446	2.05378	2.00518	2.100195	2.191515	2.14194	2.13339	2.43676	2.238275	2.125185	2.100325	2.14866	2.132215
ATOH8	4.474866667	4.740393333	4.21879	4.24706	4.36863	4.406196667	4.52786	4.508633333	4.89764	4.50111	4.754263333	4.27706	4.304696667	4.26572	4.58113	4.575316667	4.164113333	4.5374	4.782333333	4.54994	4.613806667	4.711353333	3.843113333	4.368223333	4.80213	4.288736667	4.464913333	4.12908	4.411233333	4.30905
ATOX1	9.80555	9.61467	9.80022	9.74957	10.0477	9.8382	9.68605	10.0347	9.96746	9.61226	9.88246	9.78578	9.65686	9.73613	9.93326	9.58487	9.73576	9.68794	9.69849	10.0203	9.73249	9.56398	9.86046	9.84816	9.94482	9.70867	9.63348	9.73202	9.73836	9.90244
ATP10A	6.60337	6.5211	6.425366667	6.276826667	6.589943333	6.337653333	6.40784	6.7412	6.447756667	6.279173333	6.448136667	6.35096	6.592003333	6.520996667	6.417246667	6.27742	6.287303333	6.33204	6.249983333	6.545266667	6.61203	6.39762	6.66245	6.445183333	6.46171	6.245433333	6.569966667	6.423366667	6.272406667	6.696283333
ATP10B	3.176665	2.81972	2.84867	2.921915	2.77635	2.70955	2.723825	2.775195	2.90521	2.787165	2.990115	2.56689	2.754125	2.52843	2.579235	2.733795	2.77209	2.737145	2.80226	2.708605	2.483255	2.74652	2.853825	2.669485	3.086615	2.989415	2.752225	3.04819	2.8044	2.64885
ATP10D	9.20461	8.95906	9.01708	8.79863	8.86478	9.40876	8.85735	9.06814	9.03516	9.18274	8.60929	9.13037	8.76997	9.09544	8.83628	9.01058	9.0432	9.1068	8.97116	9.19486	8.77017	8.9174	9.00514	9.21012	9.00185	9.09682	8.92452	9.19953	9.16283	9.32144
ATP11A	6.371935	6.644006667	6.285476667	6.480756667	6.364863333	6.388243333	6.481003333	6.279118333	6.436593333	6.379763333	6.569465	6.243321667	6.45127	6.381096667	6.239601667	6.419021667	6.454913333	6.523291667	6.593361667	6.415893333	6.336623333	6.232983333	6.2025	6.28179	6.289265	6.463241667	6.237405	6.350478333	6.326726667	6.566241667
ATP11A-AS1	4.86866	5.239503333	5.329583333	5.449513333	4.89184	4.644596667	5.389703333	5.231853333	5.11448	5.254546667	5.292903333	5.103083333	5.15931	5.154593333	4.87361	5.123333333	5.467826667	5.472373333	5.454493333	5.13835	4.797376667	4.9319	4.76625	5.169296667	5.264866667	5.457603333	5.092023333	5.333926667	5.119286667	4.917156667
ATP11B	8.758506667	8.95536	8.736055	8.969255	8.602625	8.654643333	8.860968333	8.912638333	8.589286667	8.833648333	8.728141667	8.919308333	9.000626667	8.831408333	8.753371667	8.839291667	8.958548333	8.917816667	9.08914	8.746266667	8.767641667	8.859841667	8.89666	8.84796	8.750558333	8.879821667	8.794763333	8.643423333	8.747275	8.58039
ATP11C	6.1642	5.97353	5.983365	6.14721	6.291735	6.187185	6.020225	6.226765	5.82984	6.01736	6.14859	6.32563	6.11257	6.18788	5.99856	6.204735	6.16038	6.014275	6.19683	6.090915	6.20503	6.44186	6.32067	6.094305	6.077645	6.17735	6.374125	6.18292	6.153185	6.1442
ATP12A	3.41275	3.68629	3.12081	2.94128	3.25508	3.59533	3.6088	3.45983	3.26215	3.4273	3.43782	3.34835	3.28323	2.96984	3.11801	3.3786	3.23943	3.03056	3.30538	3.28974	3.26215	3.21763	3.26917	3.15349	3.28711	3.0465	3.11014	3.03562	3.20248	3.80691
ATP13A1	7.75688	7.99429	8.03992	7.73369	7.96902	8.01461	7.88861	7.80236	8.02152	7.6204	7.67444	7.63767	7.76846	7.84865	8.01466	7.82993	7.67899	7.85498	7.9507	7.92042	7.89535	7.64851	7.89873	7.67256	8.28315	7.7785	7.99545	7.76746	7.75407	7.93702
ATP13A2	6.29712	6.29733	6.34202	6.13076	6.60837	6.61443	6.27817	6.52413	6.60523	6.2083	6.35473	6.32319	6.18878	6.4022	6.58791	6.32577	6.3382	6.04933	6.19825	6.41582	6.3406	6.31628	6.43545	6.35242	6.63381	6.14079	6.60982	6.36423	6.14709	6.53965
ATP13A3	8.424765	8.373675	8.35033	8.3325	8.423315	8.60996	8.078205	8.4995	7.99504	8.515635	8.43201	8.395275	8.333015	8.502055	8.75555	8.45344	8.371325	7.928135	8.212535	8.426355	8.343945	8.85704	8.56662	8.64386	8.112225	8.16986	8.058215	8.2077	8.177265	8.25044
ATP13A4	3.149653333	3.203473333	2.68942	3.383033333	3.09988	2.897156667	3.178976667	2.934536667	3.186033333	2.83456	2.830896667	2.9947	3.242086667	3.02195	3.131256667	3.04127	3.10831	3.0924	3.08194	2.960833333	3.192873333	3.044603333	2.8634	3.057136667	2.946786667	3.222133333	3.3981	3.18658	3.383136667	3.071773333
ATP13A4-AS1	2.21844	2.20819	2.46137	2.3009	2.28957	2.2207	2.23704	2.30694	2.41142	2.14988	2.02175	2.42191	2.06289	2.2722	2.12508	2.28359	2.10478	2.30155	2.15519	2.05008	2.29791	2.29794	2.16879	2.12417	2.20457	2.19317	2.0392	2.101	2.09473	2.14247
ATP13A5	3.262155	3.32738	3.384735	3.184185	3.49952	3.042535	3.43603	3.19514	3.700545	3.15143	3.229885	3.533695	3.23214	3.38989	3.397565	3.45968	3.32178	3.39107	3.432805	3.27275	3.06772	3.195105	3.36544	3.466645	3.034555	3.394555	3.51785	3.477055	3.56933	3.334345
ATP1A1	10.3421	10.3138	10.2885	10.1617	10.5185	10.5114	10.4913	10.6356	10.3721	10.3485	10.3953	10.4473	10.4065	10.5019	10.5038	10.2427	10.2738	10.1895	10.1713	10.4519	10.6255	10.5537	10.6243	10.518	10.5142	10.1005	10.7209	10.2211	10.1193	10.1696
ATP1A1-AS1	6.036005	6.32433	6.1186	5.84517	6.176425	6.44468	6.17118	6.363805	6.17682	6.1097	6.04972	6.37172	6.135655	6.36323	6.447045	6.16212	5.97376	5.925695	6.191675	6.165695	6.35708	6.481055	6.414565	6.34264	6.34086	5.7487	6.2046	6.13386	6.17629	6.273495
[truncated: 21,398 more rows]
