# Supplementary material for: Coupling of Co-expression Network Analysis and Machine Learning Validation Unearthed Potential Key Genes Involved in Rheumatoid Arthritis
Source: Front Genet. 2021 Feb 11;12:604714. doi: 10.3389/fgene.2021.604714 (PMC7905311; doi:10.3389/fgene.2021.604714)
Supplement: Supplementary file 3 [file Data_Sheet_2.CSV › Supplementary_1.2/GSE113469.txt]

	HC_B10_01	HC_B10_02	HC_B10_03	HC_B10_04	HC_B10_05	HC_B10_06	HC_B10_07	HC_B10_08	HC_B10_09	HC_B10_10	HC_B10_11	HC_B10_12	HC_B10_13	HC_B10_14	HC_B10_15	HC_B10_16	HC_B10_17	HC_B10_18	HC_B10_19	HC_B10_20
1-Dec	118.9686	105.9003	108.2663	124.3134	120.9672	126.2453	117.3356	123.4705	101.7456	101.7287	102.6134	96.39546	105.5788	109.1323	109.3699	100.2108	114.9308	107.8746	110.3928	114.5181
1-Mar	155.9021	153.24875	132.50125	138.71525	143.9559	206.7648	168.14505	193.18535	187.4319	187.7523	189.60555	165.40695	218.1509	187.14715	162.0759	179.25185	236.6337	182.02085	145.95035	168.43655
10-Mar	113.4513667	110.8779667	113.7187	101.3499233	97.42324667	112.1125667	110.25166	106.0396333	101.5081867	101.3498867	108.0510333	103.1181733	106.97891	106.4391667	108.69484	107.6932367	112.8719667	111.0061867	100.39562	105.46867
11-Mar	106.73542	103.1324	101.560185	102.2786	110.5161	107.61685	106.19665	114.05015	103.882	106.49076	110.27665	106.346225	105.7523	127.7911	109.7461	101.1192	106.78791	118.95525	105.748185	113.0434
15-Sep	1188.109	1289.875	1566.118	1282.277	1606.247	1534.452	1299.603	1365.63	1247.407	1681.096	1446.914	1541.266	1874.449	1735.967	1705.878	1571.883	1537.354	1580.79	1210.162	1224.677
2-Mar	232.41025	243.646775	224.201075	207.4634	233.3127	225.521975	238.642425	208.5041075	230.690975	243.374125	235.227785	223.40191	214.68195	198.27835	174.08595	224.9463	206.0607	217.3286	215.02775	233.91399
3-Mar	138.2609	137.5235	122.9072	131.3379	121.4621	141.9406	128.2613	121.7254	135.7631	123.1856	126.979	157.4873	128.9329	119.0409	143.0205	129.8927	142.0678	111.657	142.5132	122.6125
4-Mar	107.7918	118.3816	113.4937	87.6559	100.7671	102.8898	106.596	96.24435	93.70579	93.33762	103.7614	94.32152	102.4707	103.7193	89.04349	102.093	102.5764	102.3601	100.3054	106.1924
5-Mar	166.9034	206.6022	195.26855	185.8656	219.304	219.4897	181.38875	189.17325	185.12275	166.5465	180.6028	188.51255	174.57975	182.4279	185.34425	176.24035	178.67775	171.95455	198.93915	220.29995
6-Mar	476.7892	473.4885667	393.8212	590.0649667	518.3289	352.13778	545.4745667	460.8567	511.3815	277.7280333	434.4241	487.9948667	421.2248333	343.9376667	537.7912333	513.0084333	527.6786667	514.4472667	556.1628667	544.2138333
7-Mar	637.1416	792.8426	872.934	933.1827	1029.463	1080.223	630.7659	1024.394	936.9951	861.6064	1047.28	1144.046	911.4396	933.5618	1258.602	917.7657	772.6338	841.3992	989.1317	751.465
8-Mar	105.76219	105.79831	109.0415	113.5112333	110.79353	108.4407933	120.5391	111.7956067	112.22716	113.6856333	122.6615133	116.1457467	118.3415	108.06239	113.9227833	116.9009667	112.0239	111.15027	116.5484633	110.5355
9-Mar	98.6495	123.0294	125.9375	123.4762	111.2808	101.2927	103.9952	106.9826	111.8995	107.7855	112.9713	102.0505	126.8266	121.5073	115.4844	107.205	103.1575	119.435	122.4885	107.8639
A1BG	124.8698	111.7285	100.99169	113.396605	107.52935	103.37045	110.78275	116.92025	128.5817	112.3835	126.7212	114.5434	122.2754	115.5684	114.92845	117.562405	119.2009	112.66665	118.25565	111.25295
A1BG-AS1	118.8053	118.9596	99.73586	102.2141	126.9323	126.6213	106.9591	114.2403	107.1312	97.26997	112.7786	101.8137	114.7756	104.8592	101.9013	103.322	105.1053	104.3411	108.7135	101.2572
A1CF	114.8879333	111.9315667	98.92168333	112.7349667	108.62792	106.9438	113.3443	110.3843	110.9692333	99.98670667	110.0783967	108.2080333	104.25134	106.2007	106.58455	101.82126	98.12693	114.2231667	106.8649267	108.46328
A2M	109.2873	115.1235	106.5525	106.9145	106.9369	105.8749	104.1145	109.6774	107.1614	108.2714	100.0153	102.4775	94.02442	104.6278	101.3379	91.07143	111.6465	99.07925	105.6771	101.5264
A2ML1	109.6417	93.34899	99.30032	100.1634	115.4726	103.667	106.1763	106.2163	85.73288	93.86217	102.3207	99.89873	95.10308	99.6344	93.03117	107.4432	115.3556	92.43387	93.09538	100.9316
A3GALT2	107.29845	101.739505	96.07764	104.12715	109.31085	104.3913	98.20237	102.02595	106.11265	96.721335	99.686685	105.59045	102.323395	109.2447	104.65794	106.90215	97.216355	107.33055	113.06245	109.5144
A4GALT	108.1961	105.5678	111.1888	97.17856	123.1965	113.824	97.94439	117.8793	105.2713	119.9856	109.6745	102.7029	97.98353	97.41348	108.4649	99.27154	102.0686	101.7988	109.0816	105.4252
A4GNT	134.9499	119.9856	140.3741	118.9311	122.4909	115.4987	141.0617	117.5466	152.1873	123.9869	126.0866	115.1484	135.9624	117.072	160.3471	123.2673	128.0664	140.1972	114.1473	138.0925
AAAS	149.7661	175.5123	136.688	125.9418	141.5054	148.555	181.8932	143.3626	136.1705	142.231	151.732	127.9212	148.4763	132.3974	128.3735	188.0651	132.7046	156.8048	151.7804	141.8481
AACS	138.5367	132.8165	133.1264	151.7249	140.8418	127.701	125.8814	137.2554	130.8329	138.576	149.3717	117.4606	129.1551	116.2337	111.0257	141.9348	143.3269	130.0817	144.5162	117.7871
AADAC	131.6927	106.1498	110.8799	112.1594	100.1029	103.4248	98.49369	101.5836	108.6105	117.7499	112.425	111.56	105.1542	108.2532	104.1645	114.6293	100.7068	111.1538	98.94962	106.6102
AADACL2	102.1162	122.7133	108.8386	117.0983	118.8807	110.9021	113.0571	102.5104	100.9934	99.89873	106.0745	117.3543	106.0455	104.6782	114.4815	115.8265	112.3328	126.6783	102.5957	102.8826
AADACL3	94.62277	119.5083	104.8262	105.5111	95.15942	119.3566	104.1831	97.80496	96.88552	101.8414	100.1283	107.9538	103.1551	104.9726	116.3771	114.1455	119.3154	106.8864	97.72775	104.1493
AADACL4	128.9354	104.2122	104.0958	101.477	98.59882	97.714	101.6324	91.86418	128.5781	112.2694	91.51163	94.31683	98.80358	99.08879	98.29882	104.0455	86.7944	79.71776	119.9241	95.90928
AADACP1	109.9461	114.1993	101.7533	132.63115	122.20225	110.46655	104.60875	104.8603	110.6391	116.7381	104.19375	127.6376	117.5081	107.57835	108.59375	126.00115	107.82335	111.0491	108.5666	128.0358
AADAT	106.7496175	101.6918375	102.23122	108.1498975	106.4065325	112.13345	110.5663925	105.9531675	105.89473	107.16721	104.7560325	110.2494175	105.049525	109.90545	109.579295	113.6091125	111.744325	119.8198	113.442725	115.958
AAED1	179.3779	257.202	217.4172	295.251	287.5889	318.7551	253.8276	217.7532	231.021	286.6299	239.9302	314.0316	224.5798	204.6763	240.0965	231.3985	253.859	196.3226	199.6726	231.2405
AAGAB	310.3727	346.8752	298.0794	327.2247	326.5392	365.1619	281.0749	304.8821	300.1692	280.9986	265.0526	255.3597	281.0391	335.4021	290.851	274.273	268.7604	261.4397	281.4129	389.2055
AAK1	165.214575	126.274025	130.83055	126.901475	124.9855525	116.793415	115.0679	141.22261	120.62467	115.393705	102.6745725	112.624725	110.0059125	127.052665	129.346825	103.670875	104.5995475	104.4858	155.58849	115.7299325
AAMDC	237.9648	210.2411	207.385	198.3881	213.6431	207.2198	263.4006	239.0803	222.7367	307.8417	239.6154	256.7607	242.2695	265.1824	163.5007	210.488	254.5628	217.5807	170.0674	262.9507
AAMP	268.7224	317.453	302.4394	310.6979	273.835	288.4815	351.8475	297.6959	270.6433	274.5692	255.9865	289.5938	284.6989	266.1912	281.5344	293.9982	318.8794	306.4581	258.7465	295.1046
AANAT	92.16354	102.9919	103.813	99.58072	104.7885	114.4189	98.11217	91.85535	96.18918	99.75048	87.07985	105.4601	90.81374	91.83459	91.08548	88.80513	91.90524	98.49509	95.76055	94.59858
AAR2	373.9885	487.8618	525.5714	335.5575	537.6969	425.6962	452.084	309.6537	410.0191	389.971	373.1403	321.2193	319.4658	323.6265	404.9877	350.9824	308.9057	303.9938	485.1539	352.2834
AARD	93.10553	91.20192	98.22314	98.74878	96.35368	106.0411	99.27961	104.9125	104.8033	105.6693	101.5477	111.4097	103.9621	103.5306	107.6238	90.28517	100.0912	101.6314	99.65563	97.50671
AARS	616.0066	392.4652	387.8287	372.6416	361.8783	307.0623	486.1826	559.1496	396.7347	606.5754	604.8776	494.5067	599.7977	628.8647	604.5344	670.1257	576.0549	707.4067	405.9988	411.238
AARS2	196.8792	211.5359	195.475	205.3907	187.3856	217.1172	217.2494	204.4834	203.6862	192.4669	185.2391	143.5412	165.1591	202.6451	236.6802	196.5492	206.506	176.2119	221.0753	206.7816
AASDH	185.8267	186.9734	181.3927	183.1438	199.3203	187.2883	141.2231	171.7452	162.8521	153.8808	193.6526	177.9953	194.8822	204.3982	205.2973	210.9632	178.0981	218.3601	154.3127	170.1864
AASDHPPT	168.8884	218.92995	188.83495	209.89085	205.7403	206.7107	192.04295	198.1648	182.2891	176.57135	211.9653	188.92495	201.531	200.73715	213.98535	200.8874	187.99995	245.97905	188.2524	194.73635
AASS	124.6695	133.7627	112.40185	126.6064	114.03465	114.0443	106.4409	107.52175	118.1112	104.20375	106.5364	109.7642	119.98015	105.4311	108.5531	100.82676	112.74205	110.54115	118.84105	107.5039
AATBC	96.90514	99.52605	102.7407	98.70514	102.8425	106.1717	109.7706	114.9489	107.4969	101.0724	109.3975	111.8362	109.7341	116.9711	114.1933	119.8112	108.7836	114.2553	102.2075	116.6881
AATF	573.2162	623.0103	488.0983	535.4402	580.8834	484.6316	573.7082	439.5631	436.1311	429.6664	443.0711	435.7119	458.1072	432.6696	489.5785	500.835	419.7098	551.1215	440.8775	439.7352
AATK	134.4815333	129.1679333	119.4373167	130.4484667	127.3654	133.0551	137.5786667	131.8178	138.6242	140.6057333	150.9508333	135.94706	143.2381333	125.6089333	135.9080333	133.71467	146.2670533	142.0345	143.8415	137.7870333
ABAT	113.9396333	122.4005333	122.2574667	119.0948333	118.5117667	129.4047	118.3651333	125.2287333	109.5711933	119.8937667	107.2160667	109.2567533	110.0988333	125.5400333	115.3856333	118.5091667	118.7604	118.6262333	116.4567667	119.8278
ABCA1	236.1416	521.8973	684.5002	952.2954	734.5194	779.7626	347.6593	284.8476	642.3447	277.8572	444.9019	754.8809	391.5479	400.9827	266.3209	263.9088	365.5336	283.5962	573.5646	718.6023
ABCA10	109.783	118.1786	114.13965	118.30415	116.6612	106.0827	116.5654	117.80075	115.08555	107.77945	121.37685	118.82765	109.97245	106.57165	108.6217	109.8771	121.24705	109.4848	115.25525	108.6683
ABCA11P	120.8383	132.1376	99.8503	125.7251	119.4498	109.2476	112.3353	112.7656	97.71953	101.8253	105.1912	117.953	104.9704	126.1007	113.7564	103.7028	101.8912	109.8075	112.2039	117.6785
ABCA12	101.47955	107.69565	105.17315	102.24785	103.13582	109.11145	95.32725	96.87953	100.279545	104.680535	100.794945	95.65164	101.48622	97.90732	97.64114	115.93945	107.07815	104.6083	101.768365	96.140935
ABCA13	87.49747	101.0027	96.74069	99.08277	103.1918	108.7877	104.2329	99.62984	99.03044	97.04377	115.4057	96.67252	114.5885	98.91558	85.9945	99.52392	95.98828	93.4854	91.65392	87.9893
ABCA17P	105.9851	107.5213	110.0395	106.0654	104.6955	118.1828	113.1826	102.6415	105.9112	104.6809	103.8947	98.47763	112.6958	108.2677	113.7877	103.6496	120.3911	105.5763	97.29296	99.45753
ABCA2	193.18275	228.5336	326.963585	222.845045	193.210255	230.7795	163.18985	202.64315	155.39365	140.69475	159.5466	165.5671	144.5835	161.11215	207.7988	173.5258	188.15565	223.04085	235.96575	194.43015
ABCA3	144.9656	112.4782	123.989	119.4626	139.1823	110.979	118.3707	109.4166	142.2557	150.0094	156.7744	113.7806	121.2201	127.4263	118.2446	135.5827	122.822	129.3282	131.761	115.9874
ABCA4	117.3239	114.3739	107.3352	101.0783	122.0323	110.8922	109.6547	122.4909	88.32242	112.3709	103.2759	108.7701	106.9709	125.0798	106.986	101.5565	98.82688	106.7963	98.05356	100.2888
ABCA5	122.5089	121.2492	119.9070167	130.7954	137.6552333	125.2562667	103.5370667	123.6019	121.5219667	105.5019467	103.6386033	114.5846833	109.58992	121.52262	119.5511033	107.8529667	115.6818333	117.3103833	129.0065	119.5578667
ABCA6	108.832	124.0181	121.17655	118.13855	112.36745	102.95108	118.41035	106.65725	105.8615	107.45435	105.82935	112.028	116.5282	113.2674	109.22795	108.6005	108.3383	107.81778	112.08855	104.26045
ABCA7	502.83025	265.1824	331.234855	318.3871	244.56705	274.79925	302.30355	268.426	220.36799	213.543775	209.84475	197.8717	245.4588	288.18853	299.02965	310.37975	233.64505	302.89325	258.2832	235.01605
ABCA8	114.681005	115.13045	105.157505	120.39755	99.995425	103.22738	106.5983	117.1541	121.15495	112.9533	104.51262	125.82405	119.4253	116.11761	115.1135	119.18095	114.66475	122.66125	105.85245	116.19915
ABCA9	113.8747	114.59525	126.0027	105.841705	134.5119	106.06117	113.87615	120.1987	111.4499	111.7013	109.8666	103.5783	110.80095	110.8958	117.9068	110.34155	120.9947	109.46315	109.563275	105.425105
ABCB1	156.2165	219.8878	244.53045	270.41305	241.1876	267.41945	178.94115	224.25165	234.0383	185.62605	161.697	180.53055	147.8501	222.19785	263.5557	190.982	206.2377	173.89505	234.9232	182.6611
ABCB10	267.2489	269.7874	273.2318	260.6195	299.0487	281.6917	252.546	301.5062	262.4375	300.5632	247.9818	309.9897	305.2376	296.9053	381.5932	336.3785	346.0423	297.5521	334.1116	316.6964
ABCB11	109.3414	119.4169	125.9988	98.4549	113.8442	111.6888	114.7901	135.203	108.8648	104.4362	109.2102	101.2743	117.2223	108.9306	106.5702	119.0289	123.5637	109.1199	102.9429	117.8498
ABCB4	115.6753	117.4559	133.9249	121.6518	114.3158	103.4497	125.4948	115.8674	108.2889	92.30969	107.9183	115.4673	114.7222	94.88112	105.6949	136.4455	98.68481	96.57229	108.5014	113.3414
ABCB5	102.4599	116.6296	100.1052	107.017	116.6363	102.7101	97.64812	106.1008	113.3128	92.99341	92.90506	107.8083	86.88301	93.36709	90.7039	93.61841	100.496	93.13342	97.88842	102.8847
ABCB6	155.7328	133.5139	126.3125	163.1635	121.3078	134.9152	130.3729	143.8616	129.8805	122.0354	124.3697	109.7341	136.939	142.0747	130.487	130.321	139.0039	164.4826	124.8451	138.8838
ABCB7	320.7719	246.4747	245.7467	236.7648	277.6983	184.7245	211.0662	220.9823	261.8213	298.3824	230.6974	190.5723	239.3682	278.7446	260.6981	217.9849	241.6099	228.019	266.4012	244.9574
ABCB8	149.1698	139.5438	134.0615	119.1317	126.2983	139.3499	112.9358	124.5766	112.1452	130.3118	123.9161	110.5212	178.7273	128.0264	151.9048	127.3468	127.5763	132.9911	146.402	115.9358
ABCB9	141.8482333	138.7563667	134.6818667	125.5216667	139.7634667	150.2597333	138.3317667	167.0221667	118.3479	154.9049333	139.21077	118.729	147.2600667	159.2262333	136.6342667	148.2996333	124.5962667	125.4841333	152.7385667	134.5023667
ABCC10	165.3287	160.897	193.4934	163.8289	175.2896	160.9084	170.4986	167.9205	158.2565	177.1335	140.381	136.939	161.9365	153.3148	164.0427	161.5761	161.3707	175.9034	175.1008	152.1563
ABCC11	107.8813833	104.63858	108.3754333	106.6739	110.7657167	110.0010133	99.27039333	116.6784667	106.09516	100.9698567	113.8917	103.20031	111.9702	107.9473667	108.3743	111.5509	102.3480533	113.1021667	106.9608	107.7261567
ABCC12	118.8422	114.3292	110.4978	100.6745	113.1266	109.0589	105.0496	111.0608	105.1044	104.5729	96.56564	92.39919	107.5876	113.8282	106.5087	107.566	102.6214	104.5126	103.7403	105.1542
ABCC13	103.7574	93.38299	119.7852	104.0548	104.4071	105.7885	96.37	95.44492	96.86111	98.37152	98.92893	90.77991	98.82217	107.3019	90.08654	122.8704	98.16477	87.937	112.9338	95.97226
ABCC2	113.604	124.9422	126.2775	123.4781	141.2442	137.9474	105.6738	109.7738	117.5493	128.4875	121.7868	118.4957	110.0503	116.1786	121.7819	110.6203	113.0373	116.1848	127.2992	107.3147
ABCC3	162.2776	299.0487	261.4023	335.457	241.6411	247.8702	323.6265	233.7045	302.2709	385.7217	260.3873	230.7324	221.5672	271.3323	172.0337	238.2629	228.3284	272.6742	141.5724	208.9699
ABCC4	144.6567	149.06785	155.28255	154.26185	151.85655	151.5024	132.9923	135.4856	156.55475	168.367	141.0704	128.8501	147.9736	146.60685	145.78795	141.81295	154.4283	143.4431	163.7069	153.6681
ABCC5	202.2867333	188.7859333	180.6614	183.99728	164.4321133	145.1871	177.10562	199.9253467	173.2832167	165.5482667	163.4994667	147.4010333	207.1612667	205.1919267	166.5957333	194.0173	176.4183333	192.0130133	150.6237	159.3603
ABCC6	108.8984333	111.26509	108.3784783	110.4207917	102.0169183	113.6822667	107.6299067	109.2965	111.0888	118.5173	109.7308667	106.1730183	117.9789333	117.9279	113.4950667	112.80725	121.1623	120.9884167	109.3704167	112.5210383
ABCC6P1	113.7836	107.34	129.0807	109.926	102.6551	106.1873	101.4088	108.287	95.94122	99.53419	118.429	115.4709	109.1309	108.1053	99.21714	103.9901	105.4252	105.4564	119.0688	114.9451
ABCC6P2	116.2357	115.7446	108.5113	118.3548	129.8646	107.5996	114.1257	112.1491	125.1583	119.152	114.0661	109.1757	126.6807	108.6362	108.7027	102.7415	110.8606	118.5678	120.8431	114.1081
ABCC8	92.8876	90.98891	104.5206	102.1584	104.7038	91.86861	107.5794	108.2275	95.5484	96.22271	111.3223	100.8476	103.8323	95.8018	87.3848	103.2956	109.5465	97.90499	94.27487	102.9438
ABCC9	107.370355	118.2831	96.056575	113.3451	98.084995	117.59845	120.77125	112.2525	117.0482	127.21145	109.22545	113.31785	106.88395	112.5155	105.05975	113.74915	104.378935	110.513	113.87785	105.944725
ABCD1	212.8066	239.1565	256.7607	185.029	220.9569	214.4582	180.8419	178.5163	139.9428	164.5608	151.5356	136.0743	146.8201	147.7952	160.8218	147.2615	191.5627	184.8954	165.8442	267.3019
ABCD2	116.9258	106.648245	108.98617	111.5799	115.0072	106.54625	99.98045	99.909875	113.88955	106.96351	100.076515	98.0627	103.30975	99.477125	116.34725	101.20024	103.80515	106.73665	113.91638	101.35986
ABCD3	179.7098	124.9836	144.6125	151.9225	152.4966	170.6298	160.6461	160.2911	146.6342	149.3283	147.5993	132.2739	152.5788	141.9406	154.3763	153.405	170.5122	166.0928	164.2186	172.4821
ABCD4	118.8016	109.5603	131.2622	119.248315	110.526	108.32825	127.35275	124.2514	123.0351	124.1976	110.08335	112.54035	115.4353	113.48059	117.52475	128.1578	124.8188	123.26435	126.9128	121.23779
ABCE1	341.6531	408.2252	467.5334	418.5935	478.9697	423.1982	294.7667	315.49185	311.01885	282.1084	332.31535	362.59425	367.3998	328.21265	596.1169	343.29505	356.44745	325.9652	439.006	333.7759
ABCF1	578.50355	679.07865	831.17075	708.4635	726.44955	831.2001	616.06795	566.38315	756.2566	499.3844	672.479	583.97305	619.9967	563.05085	554.7134	597.51215	610.87255	747.2812	549.9619	672.62275
ABCF2	167.3179333	155.7682667	150.2742333	138.3742667	156.8290333	141.4459667	147.7243333	148.2207	140.7466	137.5920333	150.9032667	131.9461	157.8472667	145.3265333	134.3318667	147.2530333	151.6760333	163.3964333	154.4676	140.6291667
ABCF3	162.3066	200.5292	190.8076	187.8899	187.9309	258.9725	191.5627	160.9561	212.1541	174.9899	153.9483	132.9419	126.8596	153.1383	172.7081	159.3497	166.6619	188.0224	183.2298	215.3689
ABCG1	132.9242	141.7249	145.86194	154.25358	150.62852	151.59562	131.32634	133.62318	144.63844	132.03032	150.1591	121.130306	125.95748	137.07114	131.72352	139.87156	128.73678	129.368	144.4247	134.16384
ABCG2	91.4916	106.2876	104.6675	102.4868	95.52402	125.5012	98.79015	93.9065	95.84541	93.48776	95.32607	95.96297	97.26712	100.3152	98.64606	110.1108	115.0464	102.3712	103.3861	97.36951
ABCG4	128.0611	127.3911	119.7213	138.8542	122.6425	146.0589	136.9922	140.0895	162.0777	127.9187	128.6376	155.5103	131.3846	145.4908	144.9656	167.3394	118.3414	188.0402	141.1494	139.9137
ABCG5	104.2441	116.9377	102.1013	104.9335	113.0773	114.1028	119.9908	108.6824	119.8032	107.32	104.5116	105.6058	102.8122	97.60719	108.1383	122.0135	113.5994	105.0343	115.3782	113.8007
ABCG8	120.27	130.0694	124.6613	135.7527	117.0214	123.6992	117.0668	108.5754	103.3798	114.1735	122.1607	125.8658	107.575	109.4042	117.7944	139.0134	110.7848	124.9776	105.9181	134.6974
ABHD1	106.5633	114.7232	109.6774	102.7891	123.1982	114.2445	115.776	120.0946	121.6655	108.9082	116.1961	133.5222	123.0695	115.5684	107.1159	126.5474	108.6668	131.5814	127.1429	110.6763
ABHD10	180.5101	194.3179	202.7413	199.8984	187.2883	217.175	207.2679	172.1282	236.6062	182.4418	178.8837	140.7913	144.5062	181.6767	172.738	143.5121	124.4327	191.2231	174.4312	206.0384
ABHD11	124.25825	121.0382	112.75935	100.43443	118.9416	113.56775	120.0711	112.8138	107.2431	120.87785	116.2375	107.53149	130.2988	115.1093	116.3401	113.82895	105.9362	105.45425	111.03673	107.97195
ABHD11-AS1	113.2111	94.15865	104.9644	114.7943	101.7536	100.29	121.0664	115.2319	111.1429	98.56575	104.3327	114.822	114.9577	106.3586	113.5752	121.3617	106.9835	115.1516	123.8997	111.7197
ABHD12	164.0972	187.9422333	176.7567667	188.5433667	185.5515667	176.7264667	201.4603333	163.2595667	161.6900667	154.4869	171.3855	154.3851667	165.6257667	163.5593333	161.9359667	162.9973333	161.4262333	160.9967667	164.3124333	200.0967
ABHD12B	109.4552333	125.3340333	118.1444	109.9955	113.2500667	112.0048333	112.5447667	112.1637	107.6588667	113.6984667	114.3174	103.2737333	119.2781	108.4586667	112.2943667	110.2018	111.5549	110.5501667	113.7860567	111.9882333
ABHD13	102.40005	112.90945	106.090645	122.5308	120.3895	110.1041	115.9672	115.23595	105.7488	113.45475	114.3788	126.89505	115.0263	113.196	110.1405	107.365995	116.15445	118.41515	116.6029	121.5287
ABHD14A	230.1272	290.3703	276.9955	244.7074	245.4763	227.8394	280.4833	205.5442	283.4485	305.0464	277.6369	243.285	239.0478	253.4298	247.5191	319.7759	288.5509	282.0002	216.8905	194.7001
ABHD14B	213.857	260.4695	231.9446	193.7099	234.7699	157.59	218.4016	161.202	231.1723	208.0897	146.2641	138.6601	168.6478	195.0802	192.4304	156.941	178.1828	142.7726	192.1194	192.4304
ABHD15	223.9776	273.5328	228.891	310.4413	255.0974	307.4865	278.3427	277.0419	236.1733	328.3876	269.7488	284.4068	267.8981	258.3961	225.1364	278.3427	273.1519	218.0645	213.5733	209.1298
ABHD16A	287.5889	389.7131	510.9929	474.063	446.4796	437.6895	388.4259	363.3948	403.1274	386.9324	301.8236	351.2786	352.9252	284.8076	360.2932	273.6008	335.1516	380.6916	346.8217	462.9215
ABHD16B	105.0709	100.768	109.6237	111.4146	98.9681	137.0308	100.7829	102.3892	111.0484	94.99197	108.0085	107.8192	106.2154	96.51248	106.7405	107.1882	90.06973	110.2722	105.0063	103.266
ABHD17A	104.303085	111.874605	110.524675	129.70298	111.01223	118.50143	121.87895	113.37956	100.56779	103.69345	95.88488	105.86125	106.989205	115.90875	106.9512	110.39042	107.85819	105.838605	101.506695	102.786175
ABHD17B	149.960825	156.52615	149.0619	150.0195	172.9275075	181.7247	181.339875	181.13815	171.495725	150.611025	170.838425	165.9469	166.027925	160.30045	167.07045	169.07032	153.51115	131.91455	185.8096	160.116125
ABHD17C	136.1087	143.453	161.4685	184.6983	210.2411	177.5735	159.1852	168.8935	169.5372	164.0815	164.1539	188.0224	138.098	145.7039	174.927	147.8119	135.2544	191.1793	130.912	161.8894
ABHD2	115.4215925	112.8499975	115.140375	127.08475	122.82045	108.392775	114.415425	115.324815	118.63695	128.527325	122.4337	119.683175	121.6338175	113.189425	110.7774425	116.4007	115.927375	117.126475	109.58625	116.4313
ABHD3	235.82	286.7407	229.5026	230.6348	235.5582	229.1217	247.8439	343.6107	222.5589	309.3693	253.7185	235.146	260.4229	283.827	326.9028	269.6565	262.3945	311.3341	331.7311	274.0599
ABHD4	132.6693	135.1683	135.031	133.285	128.338	122.2685	125.5472	126.6374	125.1891	134.9417	136.5649	125.3974	127.5237	120.6135	118.08	124.9343	119.9398	134.3514	118.4918	130.9216
ABHD5	172.8971	155.5764	156.0099	140.6691	178.5519	171.1863	179.0429	192.5501	175.0067	241.5776	224.3269	266.9531	257.5241	197.9091	177.164	190.5186	188.7986	227.7391	139.9677	167.2956
ABHD6	162.1543	138.6291	177.2873	151.2092	144.9883	150.7509	140.2376	162.4551	155.1594	157.2132	161.3707	140.7539	150.8866	148.9837	144.2128	135.3822	152.855	159.784	133.1575	124.4037
ABHD8	283.1327	221.7849	175.8888	209.7638	185.3179	253.0124	270.5778	246.7877	224.1016	291.1885	271.7235	229.6785	253.3883	194.5041	149.8872	255.1734	254.7275	280.576	203.6862	196.4644
ABI1	327.42175	350.3912	318.87055	343.00435	312.2733	399.2419	298.82405	323.25955	312.1208	261.641	304.3458	358.83165	308.471	314.5618	383.40955	341.1729	316.05935	342.77975	287.21615	348.72335
ABI2	126.4081	104.9789	119.4421	93.39619	104.4409	107.6365	102.4436	95.43604	99.10093	100.3182	108.5835	110.6311	96.89474	113.8213	104.6878	110.411	116.3976	97.84487	120.5362	97.99004
ABI3	282.2459	281.6057	260.0534	347.5968	367.2281	345.5275	389.357	323.0383	296.168	340.8199	234.1376	314.1222	327.4937	298.0794	334.4172	348.2357	396.1113	591.2534	205.2028	285.6308
ABI3BP	124.0275	114.4189	114.5091	102.8739	103.2826	106.8305	115.3306	108.192	100.6779	96.87383	103.9793	104.7501	102.1013	103.7543	96.21695	101.095	110.7356	117.6862	96.47627	94.00871
ABL1	222.8851667	223.9583	230.8654	223.3435667	216.2871333	275.5839667	209.5312667	211.0394667	237.1787333	232.7991	225.0239333	260.3295333	219.0958333	212.7091333	209.3856	235.2092	208.2777	193.1775333	224.4724667	216.1077667
ABL2	117.9529	110.6275667	123.7225	116.9654333	110.5906	119.5096667	108.9500667	115.1780933	107.3169667	109.7001667	105.8633333	121.7985	108.3892	106.7282333	116.0914333	114.4485333	111.617	112.4633333	105.3257667	114.5590333
ABLIM1	1095.475325	1004.555525	869.41815	791.653175	766.2877	651.802175	510.502275	503.2712	501.338475	415.55625	645.90548	525.09605	558.21545	578.60995	1031.482725	826.401675	518.496475	450.2986	1035.00275	483.21155
ABLIM2	117.4496	103.8358	101.4214	107.6251	105.3166	105.2701	111.2122	106.7576	112.9509	118.5993	118.0158	127.3781	114.6404	104.0209	121.2322	114.459	109.1668	121.2029	110.952	107.6969
ABLIM3	124.1043	112.5215	109.6457	106.4559	139.2141	106.7576	105.7662	118.7761	112.6967	112.2358	101.5804	91.2757	98.14214	99.47498	94.81645	98.57308	106.2211	102.4002	99.87273	115.4016
ABO	117.1684	101.7903	106.4715	91.4916	103.4082	100.7939	95.02009	99.0275	106.7618	105.9153	96.38759	104.256	101.6127	100.2727	97.50529	108.8261	98.53558	90.1573	98.0158	111.469
ABR	376.5833333	320.9887333	328.0687	370.0767333	280.3848	406.7195	436.6907333	424.9462	482.2602	577.8195	447.6965	442.4779	445.7639667	463.9892667	258.5196667	437.0084667	455.5677	486.1432333	367.4528667	411.6074
ABRA	108.5027	97.76675	99.52392	105.9883	93.9589	126.9767	93.30534	109.2773	102.7086	105.7828	90.77219	114.0488	106.4103	100.1367	95.82789	111.2128	112.0953	103.7593	105.2701	101.9907
ABRACL	900.9876	951.3492	692.7385	592.4529	660.2664	647.8514	1085.203	1062.695	484.4821	1151.2	847.4748	683.6684	1104.333	1079.742	1345.508	1032.17	681.6757	1280.512	905.663	865.0903
ABT1	141.1984	171.1992	149.634	158.0522	155.2443	134.3842	182.6236	148.4954	168.3416	178.0714	151.9408	193.3618	165.6528	176.592	167.1833	174.6423	171.7889	164.3691	176.0804	149.1532
ABTB1	804.3092	734.3068	462.9215	560.6784	634.7355	544.5386	946.8837	741.2025	771.6355	1156.967	1075.139	1133.5	1089.832	903.6384	526.5908	1318.958	867.6545	1384.906	702.7913	608.8889
ABTB2	110.3544	110.5028	127.4863	119.4116	116.0387	109.4511	105.7145	123.7089	115.0638	111.6021	105.7236	120.2904	109.2521	112.729	113.3421	104.7391	110.737	114.4621	101.6248	200.2627
ACAA1	634.3779	582.0559	726.0831	537.6969	628.1919	721.9349	742.4091	595.8036	696.172	1059.586	653.8168	691.397	721.2148	630.446	550.5739	609.5587	657.4328	680.0833	665.0987	625.1166
ACAA2	283.5962	276.4258	294.545	258.5125	241.7355	303.8925	341.5603	318.6223	369.6262	385.3892	252.8463	361.6128	425.5978	272.4398	283.7771	285.0561	420.393	345.2599	282.9984	295.7652
ACACA	164.71966	164.4759267	156.7461167	179.4431667	158.74616	164.1888367	166.2315867	154.9269133	187.4751333	178.37553	164.0762333	150.1489	151.2729033	167.2826	154.5534333	152.5881667	168.5354333	163.7452667	184.1134667	170.4233333
ACACB	262.093	251.7223	183.9643	204.8759	172.9558	184.7825	223.2756	190.8465	202.8378	186.897	196.0857	157.427	168.1639	196.6152	224.0064	223.4579	196.4644	159.7205	261.5145	188.4617
ACAD10	309.8394	214.3551	241.1259	257.6212	190.1677	218.0132	237.726	217.3953	198.0566	214.099	250.4472	231.6233	336.2357	239.4084	218.3131	315.7263	292.2222	327.6086	251.0503	256.7192
ACAD11	508.361	467.7978	386.6319	437.6895	298.6573	379.6176	359.2759	461.4528	406.0646	384.96	344.8224	281.2547	322.0899	422.8196	310.55	319.3586	401.2324	374.3508	496.0165	381.5253
ACAD8	208.73235	254.57495	214.00545	226.5249	208.815	228.03485	232.6635	228.7299	187.36715	192.1863	214.0985	186.31105	206.9956	216.1981	242.70145	258.43425	208.10865	260.5199	220.4781	214.8015
ACAD9	237.7989	210.1076	248.4456	225.4466	227.9199	215.686	242.0493	257.1256	260.7774	286.6674	255.9549	264.9278	260.8571	271.5596	202.7413	280.3991	231.3671	296.9451	220.1945	229.9755
ACADL	107.0808	109.5648	119.7047	115.1776	115.5192	98.27673	111.0447	99.09612	105.3932	94.05901	98.51492	109.7541	101.0579	98.87335	112.4906	118.0384	100.1445	108.0295	101.119	97.6287
ACADM	261.4093	233.25505	228.2461	259.4282	268.2292	169.68005	237.62415	304.0243	193.63	304.2838	273.1489	267.15785	353.5058	327.654	368.902	324.16155	334.715	328.08185	233.512	232.63895
ACADS	148.7494	156.5137	157.1558	139.9492	151.5516	160.6461	160.0059	137.7581	152.2707	138.2945	159.6642	143.6487	164.8308	144.1989	142.7172	167.3904	146.0138	154.5631	144.8231	130.0624
ACADSB	124.44415	133.0856	121.48445	119.54855	120.296	120.41965	115.61675	101.222085	111.68215	113.2327	110.2505	121.0379	111.95445	115.1836	121.808	106.341015	117.17805	106.106995	105.69659	109.12005
ACADVL	1370.1106	1390.948967	1196.158533	1364.915933	1099.022633	1349.050833	1290.029967	1325.259633	1130.932733	1021.262467	1087.461067	1288.731167	1373.2041	789.2786	1106.354167	1268.134967	1346.569633	1606.507567	1211.224267	1384.450767
ACAN	100.789255	102.5313	109.955	95.84409	110.75454	110.98735	111.078	113.3101	103.8588	105.429125	110.7682	105.99924	104.37646	101.1535	109.0463	100.25028	103.34695	103.78899	107.82625	108.15495
ACAP1	1711.812	1468.436	1627.309	1380.805	1213.363	788.222	773.4995	1060.748	764.7527	604.0217	746.188	581.2395	675.1537	718.3865	1321.297	1165.899	680.0833	1114.134	1119.639	961.0001
ACAP2	280.2986333	262.3200333	306.9524333	261.4585	276.2540333	312.7905667	246.2778	319.6625	250.5033667	314.6228667	345.2807333	333.3377667	345.3590333	308.5067667	356.0960333	305.0375333	342.3862	398.4623	287.0750667	257.5819
ACAP3	154.9404	144.6403	200.0639	130.4808	139.4639	145.559	124.4693	125.8909	111.356	113.1296	155.2249	110.3358	120.0499	115.2837	128.8548	130.7637	123.5228	127.4714	139.0543	168.1102
ACAT1	387.7469	351.9285	372.9608	335.9228	339.7904	331.9758	354.5849	334.5147	412.9659	428.6082	278.0544	363.2057	399.6407	423.9099	269.4078	358.1518	297.4956	370.609	337.6259	341.8541
ACAT2	210.0414	220.9607	206.3118	196.99625	214.81635	186.96015	189.70115	179.9028	190.8066	166.22525	231.0157	205.7904	216.79975	206.45315	238.3646	201.2536	213.0737	216.5561	205.32315	196.34305
ACBD3	280.5291	382.0725	468.1076	469.6865	469.5683	512.0264	413.9812	401.9183	404.6037	329.8255	480.3178	440.3963	461.1156	377.2271	505.9827	392.3899	387.3462	387.4404	402.1966	453.7279
ACBD4	149.7979	155.4832	142.7726	148.5962	135.7112	122.7401	136.4957	144.9742	130.1827	146.2452	122.717	126.4702	126.0932	126.7401	151.4032	129.4519	120.3923	140.7297	139.5858	126.2722
ACBD5	108.5244467	115.4104333	107.3044967	111.7008667	115.7601967	105.4764333	109.23833	109.51949	114.8695	112.2962	128.9219	107.16383	112.3636	110.7561967	109.6591	111.4172333	110.8382667	110.2519133	114.3170667	102.9132267
ACBD6	235.627	228.5592	211.351	184.76	229.3055	250.0088	193.1706	151.9495	220.613	253.9699	203.0268	187.7778	170.7175	205.2737	185.1241	238.9419	178.2641	164.9227	232.1443	220.5839
ACBD7	108.787965	108.1328	107.21017	104.8961	101.09906	104.33146	106.87738	98.35423	107.9396	103.7573	110.7685	99.591515	125.1966	109.16697	111.0164	108.464785	98.30641	107.75398	106.74145	111.2658
ACCS	550.44385	569.81055	501.3359	346.5476	289.3147	216.5662	456.5381	218.21435	606.388	187.1285	266.9776	389.3243	271.3164	209.2825	192.99825	242.05635	221.11345	421.37245	273.3477	245.0806
ACCSL	109.239	118.0316	104.6197	105.9142	114.78465	94.79673	113.81325	99.22304	98.386995	113.3616	116.5328	106.27005	106.8083	107.35915	122.1137	107.94805	103.63715	106.68144	100.615625	110.8443
ACD	254.7275	272.2667	261.9752	238.1419	195.5919	226.7355	210.3898	208.2982	207.3322	232.4698	204.1264	202.0842	235.5903	229.1217	206.4498	293.3517	215.2923	304.4112	214.326	218.5489
ACE	100.8084	101.511835	107.04575	97.941925	125.586	108.05585	108.8052	104.695725	101.81572	100.75825	108.1234	108.0139	100.351255	111.1257	110.96785	125.1999	105.50335	109.6886	106.793025	111.47985
ACE2	117.247	125.1625	104.0579	120.961	110.2223	107.9842	109.3001	99.99186	123.651	109.1928	108.7168	124.8174	102.0319	107.1798	121.2029	116.148	112.828	107.6146	101.0302	107.9253
ACER1	119.2693	114.94075	114.5092	111.7691	108.597195	103.87442	96.45254	106.5186	105.07035	111.1984	107.38008	106.21445	104.048445	102.64475	116.2297	106.9914	105.5467	97.702165	106.5401	110.39425
ACER2	123.3677	141.0061	135.8277	120.47195	126.08775	127.1276	156.995	154.0361	151.0805	163.9645	138.9395	159.1797	169.9256	138.78095	166.79845	151.8803	163.03295	150.3018	152.53145	160.29135
ACER3	516.1232	353.3068	349.5997	309.1497	291.4464	294.34155	400.94215	513.23915	380.03	357.79305	250.05245	318.87055	364.63435	350.95335	274.962	282.16555	415.23035	332.0834	275.41835	376.86535
ACHE	111.0150333	107.7446567	106.9742333	116.9857333	106.4707467	107.16151	113.5915	107.6212333	112.4063	108.78058	121.7732333	114.1688	103.6490233	107.71066	109.0319667	117.7635333	112.6814667	108.4521	107.9146	112.7305
ACIN1	726.3297	839.1345	846.0912	633.7452	599.2184	540.5688	598.5797	623.7127	517.6909	350.5671	301.6771	314.0833	309.063	446.9432	627.1119	403.7634	389.8784	495.5991	736.8087	635.7437
ACKR1	94.97015	101.7748	97.16508	104.8314	102.2651	112.8505	103.2577	94.56823	100.9077	104.2298	95.11103	95.73457	110.7572	95.75112	99.82197	102.1559	101.6515	100.9369	95.11103	93.53139
ACKR2	106.5968	110.2984	103.1174	103.6936	105.1035	103.47	104.9862	105.3204	104.2015	111.1814	108.9194	111.0749	100.6223	112.6044	115.2366	116.2282	98.65893	106.6268	105.5254	113.5741
ACKR3	124.3838	121.028	107.8668	135.3021	128.608	152.9238	116.7326	131.6567	114.3568	180.0329	128.5638	148.0472	130.4895	134.9027	126.332	141.9954	136.7104	156.6648	122.6525	119.8632
ACKR4	102.547405	110.9572	104.6759575	105.6552	110.428925	104.941235	118.3088	110.67485	102.4348125	103.2591075	109.035925	104.96983	107.78845	113.081025	109.801775	109.391455	104.2683025	105.4973	109.3018075	111.9047
ACLY	494.42995	494.2227	461.9568	496.91255	569.0943	506.2532	510.84685	603.2541	469.0676	506.37485	463.0148	476.29075	518.39945	525.39115	595.8821	459.01215	547.98425	612.10655	450.251	630.65985
ACMSD	93.63646	97.25315	98.217	95.02224	105.9664	97.97795	102.1153	101.8106	102.2307	111.7858	109.2026	116.1702	96.48975	96.93318	101.572	99.03128	105.8964	106.837	106.3029	107.5779
ACO1	258.2081	183.5153	209.945	222.5863	230.5459	185.029	289.3138	253.6393	212.9902	271.6051	253.2721	245.7467	276.9459	274.1879	242.6338	270.8535	265.6287	358.8362	180.1774	284.8076
ACO2	304.2442	285.2831	324.5005	281.1218	330.9286	310.3727	358.5932	329.649	279.7711	260.2927	287.709	356.2288	314.914	288.0644	330.5662	300.7131	342.1931	326.2606	312.3674	341.4831
ACOD1	102.0883	101.31833	102.29985	195.01385	222.0819	95.86398	101.34972	99.840775	97.917215	103.0935	96.965295	103.21914	110.0427	100.536275	101.09117	103.5661	109.24655	107.29509	102.637805	106.39535
ACOT1	118.85052	132.22505	124.07475	145.5709	136.9832	152.88395	117.8215	125.0659	132.4418	139.0063	125.65795	128.96335	118.1669	115.01075	126.35485	130.05365	115.71725	111.4824	128.68475	110.7987
ACOT11	111.08585	114.368	114.6743	114.624505	105.7013	125.43195	111.9398	118.24835	110.5312	108.0721	108.2605	109.03915	104.91402	106.20055	135.7159	111.97475	113.3278	143.20625	114.60135	108.10895
ACOT12	102.6502	109.6202	122.0354	102.8164	109.3195	113.7956	106.7299	110.1172	120.2233	127.4598	109.4731	147.3431	120.3586	132.8132	131.7491	118.2545	110.8276	119.1229	117.0416	110.5944
ACOT13	171.3394	154.6277	155.8713	137.0555	155.758	137.1317	144.5984	213.9129	136.8386	183.5	176.4284	146.1045	188.7544	196.9265	165.3771	137.111	170.0674	195.632	128.5564	137.2454
ACOT2	122.5838	126.40455	120.095745	136.2265	143.52705	143.56275	137.41705	116.99267	148.68615	122.21405	139.56775	146.83005	120.4522	111.20312	130.1172	151.18305	130.43665	132.2528	128.1898	116.84192
ACOT4	129.4045	140.5745	158.0626	166.6842	174.262	156.0416	159.7633	147.6382	166.9006	143.6359	161.6976	124.534	137.3011	143.8127	116.2337	167.9591	158.1708	130.9155	142.526	126.7424
ACOT6	115.6956	107.8904	104.3369	125.1315	119.9715	103.3172	100.5623	113.3647	105.0925	97.05322	105.464	95.8606	104.2707	125.7841	102.2407	111.7245	106.9977	115.9568	101.0018	107.08
ACOT7	133.0601833	130.80623	145.5842467	139.7044	136.9345233	137.7598367	134.4558233	123.59548	138.4385533	147.0100667	136.2154167	138.31084	138.4789467	141.63573	134.6363333	145.693175	144.2138333	131.8079133	130.8477167	143.19354
ACOT8	153.3148	164.5798	130.6398	117.964	144.2387	138.9407	163.3216	151.1828	126.0315	159.0397	150.1261	131.1807	139.8348	136.961	136.3863	129.604	140.5025	134.6558	129.7894	126.4209
ACOT9	263.2284	260.86125	281.8232	333.47825	351.59005	370.7405	304.3413	326.6006	360.6098	316.61525	337.36865	396.884	337.3525	277.1489	257.32335	287.56155	315.94235	324.8533	284.1656	427.24245
ACOX1	110.0742333	117.1764333	118.8796333	101.9927633	103.9333433	121.135	108.7771	117.2656733	108.1324667	112.51131	113.97313	120.884	117.4699333	122.7167333	113.8661667	105.2793067	112.596	119.1097467	111.73463	115.5358
ACOX2	107.4796	111.632	123.5286	107.4959	119.0243	118.5458	102.5285	112.3126	114.8	116.4586	114.343	182.7367	122.8134	111.8438	104.1806	105.0071	121.3979	129.9958	115.5504	114.0439
ACOX3	203.8339	195.2911	193.7538	167.4829	168.2072	178.6388	174.6914	201.1613	183.2693	181.6938	214.4852	186.897	199.1597	176.2534	149.0891	187.6682	176.8344	284.6989	162.4551	169.781
ACP1	977.72155	922.2852	903.55885	981.78095	1064.4133	1008.1663	880.9192	826.67365	1029.10945	1165.61235	1201.72425	1156.7552	1138.6265	922.6082	1307.88375	1080.9242	1050.10005	909.63835	1169.1284	704.25595
ACP2	199.2964	225.8961	200.4355	234.7699	177.2704	212.6997	232.4344	264.5805	240.0965	235.3136	237.1028	214.8216	264.6286	288.6518	191.0462	244.1576	200.8717	302.5965	214.7999	275.2773
ACP5	178.6577	198.5426	152.2333	175.9684	205.4786	291.1366	200.2989	172.048	259.4508	166.7751	178.74	196.7632	162.2123	231.1405	170.0079	201.6888	230.2263	153.0246	243.1013	197.5002
ACP6	149.0891	155.3271	143.1653	122.8389	145.6729	132.1186	140.3018	151.839	133.6941	184.7131	155.2758	139.7802	134.1281	143.8339	152.698	158.0301	139.2691	141.519	136.1937	147.15
ACP7	98.14628	98.18724	100.4447	111.4725	95.38004	111.903	100.9856	120.2837	109.3506	119.4968	122.7933	113.3864	95.39261	111.3728	102.4163	110.0952	116.9891	110.6054	112.9567	112.2631
ACPP	208.9188	167.9205	204.6493	131.4086	177.6877	192.3529	198.2647	227.3435	205.6929	201.1389	227.8394	173.8186	189.1687	201.8275	134.2673	171.6124	213.5733	247.8065	183.886	200.991
ACPT	116.5357	108.49078	117.781615	119.891	111.80795	116.6742	149.028645	135.6962	128.64535	117.41885	136.4463	122.0619	139.7616	121.1604	118.3703	118.9456	135.561985	118.31795	121.64425	136.9515
ACR	100.0681	114.359	95.8825	100.3825	104.6545	140.381	102.8253	112.9623	134.1457	121.385	124.5791	127.0454	116.3059	123.6902	113.6526	112.5768	130.6824	120.4963	116.0631	112.1811
ACRBP	159.3877	209.69	198.831	223.7052	183.6589	160.616	169.5256	146.5073	189.0653	268.1086	143.6428	154.9687	175.1634	147.2984	166.0626	150.5171	161.0297	163.6019	157.0564	215.237
ACRC	142.7726	139.6745	147.6665	149.122	148.3923	137.3741	139.4639	143.9211	180.1774	145.3436	161.0166	134.3367	163.6192	195.2793	176.9908	148.2802	147.5847	170.7725	151.5851	127.4949
ACSBG1	112.1588	119.7184	109.1989	120.0995	107.7672	98.44884	109.1074	111.5308	109.2702	137.354	107.9523	108.8327	134.8868	107.6139	109.9888	107.2522	141.3594	110.6544	110.7984	119.8604
ACSBG2	114.4286	101.8817	117.4439	95.15053	111.7539	106.108	95.45347	112.8401	98.8663	103.1056	109.392	97.11	102.8994	99.80294	102.6687	108.3932	100.9545	98.87179	102.7029	120.8331
ACSF2	164.3096	160.90915	163.7016	140.7685	153.92605	140.1349	191.3595	177.4883	150.01755	157.72565	131.57895	134.0266	146.10475	138.8827	149.6763	153.1935	154.8161	165.9864	145.0677	181.76465
ACSF3	127.8582	124.9691	122.9261	137.0399	111.1404	134.1524	137.7876	118.4714	125.5205	130.0376	113.4452	125.9375	117.792	109.9092	129.824	123.675	99.58376	116.141	106.0286	125.7817
ACSL1	407.6915	748.2578	723.3369	1689.437	1581.732	1775.546	508.361	593.2033	1021.488	713.352	700.4285	1343.781	1254.996	724.1953	436.2679	774.0828	767.6155	447.2542	1374.625	2316.262
ACSL3	210.5028	209.0078333	285.5435	270.0909	292.3174333	228.4554333	211.6343333	219.3406667	240.2990667	210.3953	212.2541	255.1154667	201.9061333	235.7208	226.9025667	229.3746667	241.6965333	218.3443667	249.8612333	276.2681
ACSL4	185.99535	177.230125	198.04855	212.42505	207.9648175	238.38545	203.9966175	206.45156	210.0037075	218.9514475	250.2777525	255.154465	241.26005	233.990955	189.619925	193.0765675	232.76705	255.271315	221.91085	190.632735
ACSL5	203.944926	179.021212	213.140206	228.08506	224.905748	191.55384	212.931086	246.038846	228.053644	223.29048	216.024766	224.204148	213.657602	220.66167	208.530636	210.325154	213.535794	236.691532	210.319276	228.220358
ACSL6	110.5797975	113.6003	107.034005	112.3521	107.453235	115.509435	114.743225	109.598975	118.363375	119.886525	116.2956	108.548025	102.89915	111.260025	117.58382	113.01778	110.994325	108.03397	126.915425	112.253735
ACSM1	107.1741	98.32755	110.5882	89.03678	98.87796	105.9993	91.94054	96.36848	103.6198	98.35392	98.46753	95.50277	87.21227	96.25262	101.348	100.7249	111.0618	106.28	104.7054	105.2362
ACSM2B	109.6855333	106.4878667	109.7584667	108.7467	104.2362333	109.4511667	107.09441	118.9941	108.7867233	112.2726033	104.33308	108.4749933	108.7111	106.32643	112.08596	111.1689033	106.4077667	108.8900667	111.732	118.0464667
ACSM3	135.1388667	128.8019333	118.8497667	117.2429333	129.7447667	122.3693667	114.1920667	119.2609667	121.2594	113.7755667	117.2914333	116.2985333	126.8391	119.123	124.3731	131.5079667	120.9716667	122.2434333	128.5675667	118.3907
ACSM4	107.6096	108.2213	95.27431	107.9777	115.3263	111.5051	94.75359	103.3693	122.1094	104.6123	109.3749	107.2443	100.8785	107.969	110.1006	93.46951	111.7611	103.5824	104.6644	108.8222
ACSM5	104.88684	108.29396	108.127572	110.053876	103.081682	110.191466	109.79476	111.582654	113.72586	112.664098	115.54804	111.047882	115.64168	113.286324	109.650958	115.007832	107.52258	111.29148	108.12082	123.20492
ACSM6	123.089	117.10745	103.41862	105.018	106.219335	102.95915	117.9041	106.84675	110.33665	108.45055	100.647	109.3055	103.518335	106.75723	108.1453	109.2915	102.359885	119.4051	108.934	118.0161
ACSS1	387.4404	396.3679	439.1405	341.0148	327.8892	322.7866	359.1199	420.9876	266.4384	316.6964	309.7703	250.8182	300.4358	428.8116	519.7435	329.8956	257.3985	364.1023	298.4669	354.7626
ACSS2	463.51125	384.919225	360.5535	325.039175	331.27	307.2503675	398.769675	381.636925	382.068375	403.243	438.338975	458.904475	408.820075	390.602175	262.878975	325.503325	414.079975	476.598375	358.51298	426.159175
ACSS3	129.9989	125.9044	114.0729	104.0676	116.7326	116.6771	130.147	126.1635	145.2236	123.574	113.097	114.2297	116.923	118.85	129.6936	112.3631	122.4308	130.8032	117.3993	109.3422
ACTA1	119.4292	112.3405	103.6377	117.2286	106.0104	122.0046	110.3516	98.00687	115.2804	107.9122	105.6962	110.2331	107.8793	94.61819	107.88	112.0406	94.78594	105.0859	115.3396	113.1671
ACTA2	266.676	201.9989	228.656	184.1711	170.4673	135.5186	316.6386	371.5829	278.673	309.1116	232.5046	212.1756	294.3329	279.5661	198.3226	180.3225	175.2251	343.2113	225.621	263.1898
ACTB	14567.85067	17419.817	23423.55333	17870.47367	22394.20667	19035.64667	21681.11667	17890.25667	17278.21133	17893.03333	16825.14	20354.46667	18631.22667	16431.67667	17029.02	18108.54667	23329.03667	22271.9	19597.76667	20631.76233
ACTBL2	102.21175	101.73513	109.2357	99.83181	103.25285	104.983255	104.79155	100.3925	100.28534	94.643535	108.38845	97.057795	106.62155	108.419475	97.60003	101.70562	106.4602	99.95233	112.4653	104.1391
ACTC1	103.9002	103.70749	118.17185	112.61825	103.77635	110.2732	102.97105	108.70165	95.496315	100.8901	98.46301	109.80691	98.58299	112.763	105.6045	104.285545	115.6861	113.87815	103.7894	103.9161
ACTG1	7097.1075	8956.151	10804.394	8493.699	10372.7645	10629.7585	11879.9095	9072.347	10948.207	10224.8585	12952.1775	13820.9085	11842.0425	9375.815	10596.7725	12833.3515	13365.704	12302.083	11692.976	8843.274
ACTG1P4	222.0801	230.1045	312.5441	235.3136	314.8745	241.9877	351.4978	268.2851	226.5536	231.9939	303.47	383.8221	295.251	261.366	246.0262	253.859	340.6479	305.424	325.9328	240.4642
ACTG2	91.98592	112.8555	121.2288	108.5923	116.4756	93.18127	86.25171	107.8639	101.6283	95.23554	95.17568	93.77258	100.1506	85.31171	99.55901	102.2612	98.6991	92.93152	102.8516	97.81392
ACTL10	103.6963	121.2742	110.2387	135.65	108.9506	113.5292	109.1789	117.2644	112.1637	103.5261	116.208	106.3678	104.5421	103.484	112.7686	121.4439	112.6556	104.3227	101.6524	108.9951
ACTL6A	276.16415	253.69735	251.90385	252.47515	258.6404	254.23115	250.7911	322.92665	238.17315	293.02815	305.2212	280.5146	342.71205	332.9899	317.82495	338.98175	325.84075	352.7009	285.89375	248.8321
ACTL6B	113.4554	112.1043	112.2649	113.5928	98.89649	102.5573	111.0214	99.44692	118.4373	114.6611	129.9869	111.9254	119.7153	111.4565	116.4941	139.6833	112.2684	110.8879	124.4348	103.1926
ACTL7A	105.3284	102.5482	107.3477	98.16477	112.3353	95.23794	114.7756	98.72695	104.6465	106.9238	95.56001	100.5344	103.5989	99.26491	96.04659	97.88183	94.70339	99.63537	101.2076	95.87315
ACTL7B	102.6316	105.657	126.3699	119.1267	126.2474	111.1797	111.1829	117.8012	112.6872	112.8209	104.2336	105.3213	101.9353	98.85133	113.6349	109.0378	109.9732	95.81503	100.447	109.9877
ACTL8	108.9186	93.6562	103.2707	103.4026	110.5767	102.7645	101.4108	108.4708	117.917	103.0994	113.7432	105.561	100.4801	110.4615	98.51643	112.8809	110.6484	106.7808	102.5397	102.974
ACTL9	99.85931	99.42091	109.5561	100.9399	101.7669	109.134	94.24825	110.9604	103.6723	100.6649	96.6058	100.1433	106.4642	100.7292	96.15346	106.4233	96.90044	102.6231	102.279	113.0742
ACTN1	1475.244	1231.667	954.8792	1212.004	844.2767	762.6821	816.4927	719.4543	858.918	709.9218	483.8966	724.1953	682.0665	689.311	987.4543	520.0123	676.9756	420.7773	1409.146	711.5596
ACTN2	112.5824	110.8946	127.2001	111.9041	105.8179	113.7369	108.29	104.4043	114.0467	101.1159	110.1485	96.08568	102.9683	120.6226	106.4938	115.3927	89.43453	109.0262	88.60519	102.8024
ACTN3	116.3533	106.5899	116.6261	114.6454	114.9106	103.6099	108.0452	111.6628	107.685	119.1746	104.0239	102.7299	98.82879	106.7793	97.90499	111.5488	104.543	103.1612	96.65446	98.98402
ACTN4	507.2189	615.6165	625.311	496.7556	575.28	584.8988	715.7917	513.3451	531.6616	600.1246	495.3782	475.624	414.3432	376.2541	458.5557	538.2877	584.3831	773.4995	457.4381	618.3831
ACTR10	433.7929	400.8825	380.7537	373.6895	379.6176	390.3524	530.2211	412.0719	322.3874	545.7523	504.2864	505.5689	438.5734	438.2568	457.1044	518.9675	412.5893	496.2899	374.9945	430.3667
ACTR1A	356.1495	334.0501	325.464	302.6531	293.3517	357.1259	318.2789	320.241	404.6875	497.2462	473.6873	445.5298	359.4868	363.5348	262.8652	412.3878	337.5725	451.7503	326.6603	289.0628
ACTR1B	574.1743	569.877	566.5421	478.0706	483.6075	401.4926	533.7868	526.1593	432.0759	438.4688	451.2217	417.8381	393.0356	419.8984	555.5516	503.3415	436.558	458.855	578.7208	457.1044
ACTR2	2806.225	4032.607	3880.314	3278.097	4032.607	3522.168	3393.112	4065.42	3077.74	2716.248	2278.617	2417.683	2746.539	3613.322	3218.774	2484.094	2935.391	2694.147	3319.313	3550.593
ACTR3	640.8246	561.4264	539.1215	571.2587	540.2195	438.5734	537.6969	960.0537	356.8335	564.2884	579.0483	771.6355	900.9876	702.5693	892.6496	874.0577	914.0157	1171.416	618.1629	536.5289
ACTR3B	109.1048125	114.304125	106.4768975	119.4765	116.370525	108.885115	112.901175	104.8586825	105.98958	104.118285	109.7501	111.1935025	110.115625	105.605865	122.478075	115.177625	112.0854725	114.2665	123.6968	113.332075
ACTR5	261.9061	285.6738	224.0691	277.4008	260.6981	252.6986	245.0981	203.6169	323.4606	263.4332	221.5099	238.902	226.4634	259.6159	234.0107	298.4669	233.0732	240.2483	219.915	278.008
ACTR6	238.6986	311.6098	296.9796	350.0786	434.469	347.1659	289.1599	284.0669	342.4436	330.6474	319.6736	258.1257	357.1259	328.697	402.4891	331.3002	266.8535	314.6227	288.3286	254.3775
ACTR8	134.9152	140.9747	135.5036	123.0967	141.0057	132.3165	123.5021	133.1122	125.0221	118.4001	151.237	109.5624	120.825	107.1575	152.9662	124.1118	129.6006	124.7051	126.9635	133.6519
ACTRT1	139.1234	171.5814	154.2178	174.9095	145.4241	144.7053	214.6117	140.0038	152.6454	136.7761	147.623	153.9752	186.9122	163.8003	177.0901	171.1054	164.8838	216.5455	181.1051	174.9899
ACTRT2	118.948	103.92326	114.9172	105.170515	116.3353	109.412335	104.57389	103.4154	100.95298	97.500885	108.73327	111.66775	109.56355	114.10175	107.11654	106.12852	105.59315	103.59228	111.7395	103.23869
ACTRT3	102.3305	102.2097	101.0536	91.20646	103.3548	111.7406	104.7704	114.0699	123.3154	104.759	117.1931	96.12529	89.1605	100.8577	109.1036	110.8372	97.64684	93.19535	108.7299	93.21271
ACVR1	379.132	374.3508	356.9654	277.6983	280.126	237.4934	315.1388	392.8568	271.4581	375.5617	348.6841	254.2423	367.8781	352.4895	453.1797	412.8642	360.7358	358.4687	337.753	348.884
ACVR1B	131.45155	146.857475	167.605075	146.9391925	163.103625	169.55545	166.212325	163.0457	185.804425	203.17355	200.0545	215.55835	155.893225	164.5104875	135.16525	149.4694125	160.337525	155.763475	176.518	163.9135825
ACVR1C	105.18798	113.8299667	105.0553267	103.0641	105.2427067	104.6845233	104.7862967	110.0779667	104.1526533	109.17689	106.0815667	119.2467333	112.2123667	102.05122	111.5434333	122.1663333	107.2741267	105.8083233	106.5343933	110.3804933
ACVR2A	138.2442	144.04265	151.86235	138.40555	133.73185	138.8752	130.0071	148.6019	133.9828	130.3757	132.13625	150.9409	149.8866	160.62005	133.44015	135.77605	150.8164	136.83535	151.48055	143.8881
ACVR2B	98.38133	112.3541	122.117	111.9409	120.40545	107.80225	109.45515	118.0559	100.20405	105.16236	102.47176	98.91964	99.7495	126.801655	98.962075	101.89818	116.33575	95.599075	107.22195	113.9118
ACVR2B-AS1	89.82425	102.0892	99.2263	97.23193	121.2201	106.653	114.4999	115.3545	93.22712	89.4495	104.817	97.17274	106.7802	97.05477	105.4203	93.15426	110.7541	117.1264	95.32607	97.98353
ACVRL1	127.84995	107.0402	105.96675	95.67379	106.36045	99.532935	121.338	105.2125	114.22925	117.88285	107.163965	107.204035	106.78015	109.8547	112.5474	107.6525	103.12028	120.91021	107.68015	107.82475
ACY1	168.9466	214.0804	163.7292	152.4037	169.781	164.7013	132.0752	143.7092	179.3966	169.5256	145.7118	148.5726	151.9735	171.2276	155.9147	155.4832	142.7812	174.6567	157.5377	155.0429
ACY3	117.3937	120.1593	116.8524	110.8954	129.0222	110.1646	114.3623	118.4787	126.6241	132.0072	134.0652	107.4762	97.81392	109.9373	107.3078	114.6404	116.8403	124.0588	109.4559	104.4353
ACYP1	272.6002	245.39885	200.7615	213.3519	194.1882	162.059	231.1477	221.88605	197.94775	252.79045	192.57405	167.88765	215.0014	240.16525	250.2768	223.87295	211.74915	225.48785	205.4259	195.3012
ACYP2	151.32955	144.59965	148.0727	161.98395	155.5057	142.2375	193.84125	152.2494	154.12095	206.7155	175.61275	172.29325	162.3703	159.1058	160.16505	176.1989	166.63265	163.1726	165.97495	161.8812
ADA	502.6974	778.8467	673.5096	599.6118	480.5906	670.1257	797.8959	614.7368	572.9131	850.939	584.7405	405.9057	479.621	416.7872	597.2725	850.6299	648.9493	569.0007	535.4402	510.432
ADAD1	110.3797	103.5243	108.9951	111.4808	104.8936	108.211	89.80538	115.4562	111.3811	99.56124	94.66471	121.6739	100.3739	94.64211	103.798	102.849	100.155	99.75698	109.744	84.96962
ADAD2	103.9392	110.2322	125.5762	93.79015	108.2393	115.3974	98.47868	112.9426	97.82489	104.1079	118.9926	97.04533	103.4193	92.65295	109.9411	96.66419	118.531	106.9786	105.3533	97.03154
ADAL	142.1206	141.3347	143.0913	157.603	146.6828	139.3163	168.0136	135.3241	132.4204	146.3185	141.08	159.3497	142.0545	148.7393	158.1049	131.4868	173.1633	187.9309	126.0816	124.9566
ADAM10	168.2588	159.4982	158.10225	169.39565	180.31495	170.0166	175.3221	197.1741	175.4818	183.17635	225.7931	251.0297	249.30565	228.5097	222.22625	210.1477	221.97045	224.62785	211.43035	170.5153
ADAM11	118.7105	101.8624	113.2121	107.986	104.7661	102.9205	109.9637	106.1152	121.0138	105.173	108.7049	108.2157	101.1979	96.20196	119.152	109.7747	110.4279	115.9599	126.8343	106.9992
ADAM12	110.45156	109.1971	106.4138	115.7219667	116.17527	116.9503667	107.5613667	97.75147667	111.8186833	111.0021333	107.0180333	106.5607833	117.2924333	111.7303333	105.8508267	108.5247967	106.4655167	103.2073333	110.3003667	109.6742
ADAM15	565.16765	385.23535	455.159425	443.730825	457.68155	568.333925	618.4047	436.3201	524.508	615.13735	612.838925	631.0086	513.99955	512.679875	348.571575	547.683375	624.7014	676.218975	437.460875	530.24955
ADAM17	459.6481667	247.5479667	251.398	330.5581667	232.3691333	260.0386	303.3234333	611.3242	279.0579	263.5114667	316.5174	331.9092	333.6071333	455.1888333	267.3594	284.7760667	335.3315667	293.9019	296.6273	385.9825
ADAM18	113.4195	88.9128	109.4947	108.8582	106.9384	111.2985	86.21662	98.03419	102.2772	117.4662	96.91681	101.4723	100.2242	98.30014	108.9873	94.89986	107.4031	91.98109	98.70408	102.5265
ADAM19	305.943525	428.0871	498.96345	393.758595	304.8596	270.03415	391.4723	531.6532	418.15835	508.06505	534.06213	495.59945	563.84295	635.6765	447.67395	737.19895	500.8016	486.29505	453.08954	386.6184
ADAM2	112.1195	135.5104	127.03	119.1591	108.1525	116.8173	128.5613	121.4952	123.4038	110.7949	126.1659	145.267	118.0144	128.0636	107.5023	112.8983	122.2446	118.9571	111.4375	107.9546
ADAM20	106.6988	120.9912	103.0994	111.3057	107.0994	107.3352	111.3057	90.22319	101.045	91.39877	99.9462	101.224	97.70123	106.0116	98.90224	95.35929	93.95441	104.236	91.80327	94.56383
ADAM20P1	111.1856	117.9073	98.47132	107.6351	115.5245	121.447	114.7574	104.992	115.5182	108.449	91.24833	126.503	97.34362	97.59083	116.5986	103.1037	114.9791	104.7494	112.7813	105.6518
ADAM21	104.6147	100.13	115.1702	97.79767	104.3302	111.7379	107.9721	98.58711	120.7964	104.9972	121.8452	102.5633	119.8645	109.1432	93.44771	97.06377	91.05569	115.8573	110.1083	99.48415
ADAM21P1	98.25839	102.8319	98.95662	101.7818	103.4629	90.54004	104.1418	93.57455	95.49362	111.8866	99.95677	121.1516	121.7925	104.8765	99.53793	106.5899	100.4951	103.7203	112.7962	108.5068
ADAM22	101.9926	103.0698	103.3968767	101.5903767	105.3761667	103.1813467	110.9567667	105.7242067	112.1302933	99.83593333	90.41974667	103.13236	109.3379	94.99806333	103.60283	96.21026333	101.6714767	94.46068333	106.6858667	109.4342
ADAM23	99.55901	115.8966	109.4649	98.57556	117.6084	110.4204	101.5344	112.1154	106.7768	101.3444	115.0732	113.7599	104.2091	103.3975	102.6702	109.2801	144.6767	110.7603	114.5732	97.8223
ADAM28	116.25702	118.4250333	135.1749667	135.7365667	132.0183333	150.7778667	119.1009533	130.6463333	140.0828333	119.6534667	128.5935333	132.0057	142.6946	119.1098667	113.0105	124.3820667	127.4727	112.0544433	127.6698333	129.2615
ADAM29	107.6302	99.39219	123.128	115.9012	98.31937	112.7994	113.7399	103.6872	104.6659	113.5123	114.1435	122.2026	111.5608	107.5023	111.8988	88.79288	101.6964	118.8839	108.5873	104.8984
ADAM30	93.38982	110.6956	106.7538	102.1097	118.3763	101.5811	111.1371	119.8875	117.0509	104.3142	105.9688	111.4358	116.7341	134.1999	97.86594	100.6525	116.4399	125.948	96.14187	101.9794
ADAM32	111.772275	108.52741	110.4188	108.2716825	112.86025	104.37277	115.32648	107.40253	114.682375	116.773225	113.825025	107.794075	144.52334	118.30845	114.2027	112.273655	112.41355	102.9794025	111.952325	111.748205
ADAM33	118.32275	116.1025	113.38125	110.1657	114.74895	112.8383	128.19265	111.78335	95.618525	117.59265	120.52825	101.7712	113.98975	108.96935	117.2424	107.6578	108.93105	108.05525	107.1665	104.8025
ADAM3A	107.8185667	114.5404333	105.52598	105.96863	100.6982267	117.1037667	102.9208433	110.4261333	104.0993667	101.6663	107.3647833	109.2531333	109.0477333	102.1782667	106.6052667	100.67376	105.2455	112.0781	105.8055633	101.5987333
ADAM5	106.1766	105.0467333	105.5257	106.6452333	103.1778	103.4505467	91.77461333	105.8768333	110.7188	103.13505	101.6639067	98.67158333	102.9162467	105.5909	94.19313667	106.0841333	102.8551833	101.9362233	95.42375333	100.2695533
ADAM6	123.84865	105.79075	109.89065	111.72235	109.48455	110.85165	107.3231	105.834325	98.792435	109.3596	103.906485	108.5038	110.08775	113.15175	105.529655	107.667955	104.283915	99.04222	109.40685	103.295685
ADAM7	93.54211	117.6796	111.0323	104.0809	112.7249	109.5434	108.5738	98.53412	107.9657	107.2972	105.8384	107.2793	101.6601	104.3133	98.27802	101.1535	106.7956	115.869	110.7647	98.36795
ADAM8	618.9129	757.5345	1457.126	848.2429	743.6257	804.8503	727.1306	689.7746	515.1761	550.3672	427.7984	710.4067	475.3569	531.5074	531.3331	478.206	561.7684	631.5744	816.1804	678.0245
ADAM9	149.3283	177.4583	237.1306	203.661	176.6953	212.5787	157.771	148.1476	182.3218	157.8148	155.5659	188.3853	144.5735	146.3493	132.0972	127.3727	145.812	142.5653	179.0263	193.791
ADAMDEC1	111.21865	119.6822	121.5617	115.7898	110.915625	108.05655	112.14845	111.26855	111.68445	111.9105	120.779725	110.18015	117.5755	112.57765	111.8968	113.99435	123.8006	133.4516	107.0305	105.4787
ADAMTS1	119.0274	118.3695	127.7435	117.3993	115.1716	126.5788	117.3011	113.9188	107.5276	150.3421	106.5281	112.1518	116.8243	105.5238	131.8443	120.5453	123.1819	126.332	113.0694	122.677
ADAMTS10	97.82957	111.6552	99.66016	122.6033	107.23	119.4863	105.5788	94.05265	104.653	113.9666	105.2622	95.73798	96.63945	98.18588	127.5692	92.66052	104.6691	96.89474	117.548	105.5047
ADAMTS12	106.1095	100.7431	101.3078	102.695	109.366	88.31098	107.9821	105.4725	106.3553	101.2689	108.0597	101.6441	106.1095	100.7718	105.2295	101.6065	105.5279	105.1659	95.76971	108.702
ADAMTS13	106.8799333	113.0525333	103.7802567	111.05082	108.8123667	114.4087833	107.0141467	106.3203667	107.8350233	103.4730233	105.3708067	105.3095	101.27716	96.88511	104.3831467	101.74142	101.9300367	101.57808	107.3887	109.48065
ADAMTS14	103.48018	103.3299167	102.41457	105.1646333	104.7618	108.515	102.3165333	106.1393767	106.8592233	102.6145567	113.57706	112.9584	112.5037467	107.8280333	112.9352967	106.9214367	111.2214	107.62258	101.1232433	106.2512333
ADAMTS15	124.7431	101.3234	100.0763	110.7057	96.76817	95.49741	106.8183	118.1941	117.1168	123.5265	109.6261	99.17065	110.1036	118.7335	95.30447	111.4324	109.7341	102.8246	110.669	108.2365
ADAMTS16	107.5907	105.5279	101.5382	108.3749	93.93703	99.38631	114.619	113.4826	113.6647	112.1603	102.1906	118.8253	99.3596	98.81262	97.19498	102.4822	104.1948	98.22445	98.25839	112.1766
ADAMTS17	112.3538	104.5393	104.1508	101.5617	101.6182	121.0836	108.6896	119.1696	123.2252	111.3067	106.434	114.9909	108.8152	132.7218	115.1716	118.63	115.9969	118.7498	109.013	115.954
ADAMTS18	99.21993	96.72733	101.38222	117.4815	108.61429	100.88325	116.09635	106.3675	103.38535	115.07995	111.061945	110.4127	108.96285	109.44955	105.82319	101.33453	114.6834	101.1991	117.75325	99.121045
ADAMTS19	113.7746	93.53139	106.4168	96.92237	110.6918	105.9069	119.1723	99.90544	98.81704	111.0825	105.8823	95.81883	100.3806	101.8535	101.1138	136.5117	95.56955	98.99629	102.5901	98.21038
ADAMTS2	112.33245	107.7258	107.80095	104.99896	115.09055	101.69147	110.27795	107.3299	103.5621	106.6332	104.918215	110.93695	104.6824	108.95215	105.80002	110.645	114.1318	99.5433	110.74905	110.0034
ADAMTS20	95.829265	101.1662	105.412	103.88445	101.331875	102.7167	103.54705	101.752025	97.46747	98.75542	102.106475	96.36624	99.683895	99.769285	107.47385	93.373445	107.63939	103.59705	97.920025	96.476585
ADAMTS3	104.344	95.5088	101.9233	104.3133	101.5419	100.2595	103.1631	118.1339	96.1287	102.9885	102.1949	99.89632	101.0292	99.98748	99.85931	105.6478	103.7551	98.64433	114.7386	97.09515
ADAMTS4	106.3899	106.0007	116.9389	111.87	120.6417	128.0184	99.01891	94.56101	105.7311	112.2822	102.3438	98.85004	93.50022	95.66242	115.4341	106.2591	93.95244	105.9012	101.4038	113.1315
ADAMTS5	97.31792	101.3893	115.2452	100.8867	104.2694	110.2925	98.88138	102.5845	100.401	111.2512	109.8223	102.2642	101.9915	119.6953	115.3275	98.27673	101.2033	110.8523	114.7053	94.72552
ADAMTS6	133.9249	119.1811	121.363	140.8418	115.8108	111.7154	112.543	119.6127	116.7736	103.7037	114.1559	100.4905	111.4631	114.411	117.5062	114.6818	117.9195	103.568	129.3351	115.5117
ADAMTS7	102.80675	109.18895	109.57185	116.23235	105.1782	104.57435	98.299215	100.06135	100.999125	101.437295	121.5581	108.46905	107.53785	108.9799	112.18125	101.96492	112.15615	103.12435	104.275855	110.20915
ADAMTS8	112.6985	116.3364	102.7493	108.983	115.7211	110.2338	99.46764	121.4607	110.8144	99.48138	111.0041	106.9718	115.8844	115.8954	137.9332	120.8331	107.3848	135.5451	117.1669	110.0395
ADAMTS9	112.3024	101.2707	89.1372	97.79028	96.37327	97.07227	97.71243	97.20466	89.92949	95.40701	101.1857	87.95426	108.5553	95.39072	87.62056	97.11929	100.9518	95.91868	100.5351	93.32941
ADAMTSL1	114.2752333	109.0446	108.65549	105.3670667	107.6793333	108.1889867	102.4167733	93.58686667	106.4767333	108.52151	107.1382433	106.2364667	109.15247	112.4078333	109.5321933	109.1914667	105.1094767	109.4462667	95.71525333	104.9115067
ADAMTSL2	122.6718	121.2524	104.1069	102.9236	111.0408	120.2031	125.1825	117.9909	107.08	117.5506	104.7046	117.6275	112.0417	112.6922	112.3981	109.5679	106.2825	105.6662	134.9065	115.3028
ADAMTSL3	106.0728	104.3396	101.1209	115.0419	119.1405	103.7098	130.3019	125.5152	120.7454	117.6299	95.50277	118.6842	120.6685	108.7577	110.0348	130.939	113.0338	95.16958	109.6345	110.0981
ADAMTSL4	141.1270333	139.0522	142.0141	133.2560333	133.0367	159.2578	144.9989667	142.4434333	180.3801333	170.7077667	161.1674333	145.7483333	142.1461333	151.8	120.0351333	142.7993333	144.3175	156.3372667	130.8278	167.4323667
ADAMTSL5	143.2077	126.8318	103.0772	131.9081	124.9519	117.6212	123.4884	131.1252	138.5593	129.6651	111.1025	113.7919	130.5188	156.1555	107.811	113.427	117.8732	119.0462	117.0518	136.0652
ADAP1	981.7014	1137.69505	1166.04765	1145.259	1226.23835	1128.4778	1590.00935	1310.4954	1365.7641	1470.26825	1157.0961	1389.7761	1318.0126	1131.20285	801.97235	1449.04	1486.81855	1702.41625	935.8103	1263.9212
ADAP2	413.272	352.4895	418.1252	326.9028	437.5653	533.7868	544.9807	499.6682	539.868	637.7349	485.1539	616.0066	549.519	460.1984	294.7491	513.0579	572.3777	548.7042	333.1648	532.4945
ADAR	1112.1798	1153.1634	1190.723167	1168.4384	1094.488933	1072.870233	903.3240667	1168.9277	1121.882933	913.2476	878.3998	839.2499333	852.0441333	1063.225533	1001.1389	973.6230333	844.9874	1102.642067	1145.244933	2090.559633
ADARB1	452.6718	414.9093	448.9778333	369.9133	311.9077	261.0441	337.3359333	389.8564333	388.2978	298.9525333	313.7748333	299.4639333	329.3088333	348.4918	491.9819	466.4292	423.7501	337.1532	480.5527667	369.4615667
ADARB2	119.1696	109.9595	114.8456	109.1317	125.5012	115.1593	104.5971	98.4549	104.9981	107.4313	95.91868	110.8397	113.6709	104.2727	96.33189	128.9244	113.9626	116.0987	120.0028	104.5632
ADAT1	300.8983	208.6603	199.6726	203.2429	224.5798	191.5414	220.4389	300.6206	238.9786	219.5297	259.9479	214.2959	298.9207	268.3649	190.421	174.262	238.3528	163.6439	246.2357	192.9236
ADAT2	113.5713	123.02645	128.0725	120.7559	126.37155	114.6699	109.50105	112.39375	113.6461	108.207	111.5131	112.9559	113.3252	110.11165	112.0066	120.0743	122.196	112.5758	120.237	119.93905
ADAT3	141.755	122.9835	154.0428	149.5457	159.195	145.1291	134.705	133.0293	132.5111	146.0341	135.4249	133.093	149.3373	128.4059	125.2506	141.2996	135.8008	146.0195	126.2334	143.1101
ADCK1	209.8175	206.6946	193.587	188.2984	169.2421	170.9565	196.4644	196.812	196.274	165.0399	138.9944	169.1667	164.3553	168.2919	171.1519	183.6969	151.732	220.6646	178.9577	200.9193
ADCK2	309.1116	301.7297	270.1265	232.1443	296.8131	289.647	359.194	304.1855	312.1183	451.2217	356.1495	322.8828	333.9174	322.0899	257.7831	358.5375	283.3924	368.6176	302.3731	288.6006
ADCK5	184.2917	165.116	173.9737	179.2163	135.7697	187.4913	178.9462	174.6097	138.1854	153.6524	149.9044	123.4443	156.2868	155.2758	145.8643	187.559	151.7881	179.01	186.3858	164.004
ADCY1	102.35452	103.691445	103.694305	111.08235	101.6121	108.058205	95.89236	90.143105	114.6933	114.8758	99.854135	94.364915	107.2075	106.2718	100.80566	112.2686	96.244115	97.756235	104.00775	100.931
ADCY10	106.40385	108.54315	116.0217	120.238	123.8522	116.68585	123.06205	111.927265	121.153	111.051455	110.65905	133.9383	119.99815	124.63305	117.9312	133.04365	114.92735	108.9369	122.4912	127.40855
ADCY10P1	132.0188	114.13195	117.4912	106.90347	124.0128	123.56385	117.4485	116.3033	108.88025	109.54075	116.0286	111.56825	107.5729	104.1317	122.0764	113.27855	110.954	109.43256	126.17095	113.52045
ADCY2	111.0398	116.1054	109.8023	126.8967	130.8976	102.5966	112.0203	127.5816	102.2536	112.7441	108.2492	119.5869	119.8112	101.8826	95.49362	107.1717	120.0133	105.8561	106.2	104.4
ADCY3	396.9076	523.2833	437.0992	429.1377	418.8202	390.5372	356.8956	375.8848	347.1659	297.6959	389.7131	356.6852	351.9285	398.6277	450.6249	393.8159	395.8442	315.4472	477.8361	425.1812
ADCY4	167.2171	209.8921	176.7292	166.4433	154.2587	193.7538	180.877	168.9761	208.3481	167.8193	179.1816	179.0912	156.2665	157.327	169.4118	132.7429	161.1912	151.1341	161.8463	192.5501
ADCY5	121.447	112.2147	113.7148	126.5559	110.995	111.8681	119.1366	103.4274	115.9586	109.8787	103.9101	109.3936	114.9524	106.2501	101.5536	111.0648	112.171	113.9698	118.9651	116.3297
ADCY7	510.9929	365.0757	427.4926	511.8933	356.5693	540.8846	416.2562	623.4579	332.0942	509.7476	355.1609	341.7455	362.5526	462.9215	441.7107	402.8651	523.4395	637.7349	441.3233	583.4761
ADCY8	109.5721	111.4296	104.4952	104.2426	107.8209	111.2831	102.9143	119.5329	104.7421	104.4016	110.1419	105.6653	114.7471	99.78179	107.3361	107.6538	128.431	108.0477	115.3362	101.5307
ADCY9	141.1262	136.1087	153.7202	141.2108	146.788	109.3684	149.2483	139.3499	146.5827	146.2142	127.5793	110.6871	109.3188	161.7847	133.9167	134.9255	136.3995	137.5617	136.4318	132.8893
ADCYAP1	97.17274	100.3512	97.00524	104.4336	116.8545	105.8766	101.6154	100.781	99.6955	116.7582	93.24234	91.98933	101.2443	93.93465	87.9893	95.56767	98.51826	125.1583	110.4064	94.34496
ADCYAP1R1	112.1936	117.902	110.1669	114.8995	105.7406	107.6703	98.79128	100.3417	100.1753	101.1652	104.1941	102.7145	102.2594	102.5114	99.24068	106.1754	101.126	94.01712	97.70428	102.0026
ADD1	1723.1259	1506.13585	1695.40525	1443.60385	1368.24205	1340.769	1545.5692	1750.73235	1326.24905	1423.71995	1494.9788	1583.6339	1513.1753	1569.24225	1789.1419	1610.98175	1551.3982	1869.05	1585.48435	1386.11915
ADD2	121.174085	119.07185	135.84015	142.1353	112.41785	122.79637	108.197885	116.1352	109.39485	124.34138	119.665025	120.4864	114.498315	122.61	125.518405	133.55795	111.560005	114.69215	121.05825	112.29897
ADD3	1334.442825	1029.16985	936.9525375	1060.687125	1052.074525	854.867775	695.561205	1021.113048	689.1487	692.8722	825.502025	890.8634975	1038.682525	986.106315	1635.882975	1024.769475	1002.455725	860.931225	1127.629075	699.2493225
ADGB	116.6869	129.036	114.2784	114.6311	116.4148	101.2502	118.9299	124.1573	102.3343	116.5883	106.0411	122.7043	115.2167	124.9278	106.6608	121.3204	101.237	121.4971	129.3382	102.7734
ADGRA1	97.90369	105.3626	115.0521	108.0634	107.5255	120.4574	100.6487	104.6287	100.7374	100.7829	95.64685	102.4608	101.8644	100.3319	110.09	108.6348	94.02188	100.4835	108.9136	102.3152
ADGRA2	118.4655	110.6561	119.9414	117.8835	123.4461	129.2235	134.8938	126.1216	128.5114	124.885	114.1982	109.7063	129.0721	121.0716	138.9187	126.1563	113.0319	127.5029	112.3468	127.7356
ADGRA3	115.6669	108.328	95.85345	105.9469	103.9252	120.9687	95.44921	107.9096	117.1473	107.5058	96.86241	104.331	106.141	116.3147	110.8902	97.53636	102.5307	105.9866	116.676	107.1033
ADGRB1	113.377325	116.445875	112.84965	109.8804975	108.018875	110.9372625	111.856125	109.3057675	117.076575	115.08755	110.7609475	107.281	107.218095	113.203925	106.59333	113.48005	117.92145	111.0413925	112.347875	115.357175
ADGRB3	115.8836	95.44921	107.7925	118.2332	115.9808	116.1786	129.837	118.2817	104.5067	106.5265	107.7407	97.9097	105.662	94.98331	97.48109	108.4666	111.7449	119.871	105.4337	108.8979
ADGRD1	106.1505	121.8074	102.776	107.7877	108.9424	103.7809	110.7081	105.1092	115.7848	120.961	109.813	114.7334	113.9385	105.7128	118.4118	118.9276	110.9596	112.1115	106.9867	107.7855
ADGRE1	169.2421	221.9246	240.6101	176.2119	203.6169	233.7705	383.2202	262.4375	257.202	383.0684	271.5096	269.4895	259.0529	244.8863	150.9543	266.0963	237.9292	260.655	171.7452	304.8821
ADGRE3	121.3334	136.26205	154.1958	113.26005	127.97075	107.92375	153.1148	159.90235	142.6317	165.991	170.72355	164.3595	166.9409	137.49795	123.07985	145.43295	142.8084	155.75005	120.75495	137.83365
ADGRE4P	125.7703	133.7102	142.3695	131.4013	136.4957	116.298	131.6716	114.0054	161.5289	143.8818	203.661	196.274	140.8052	205.1776	136.0652	123.1389	121.385	122.9449	125.5179	121.5209
ADGRE5	1504.388167	1379.8881	1442.8326	1800.2763	2101.918733	2079.5483	1968.904733	2059.561433	2133.6365	1777.966933	1877.601333	2235.837933	1695.788067	1770.354767	1587.4331	2487.8687	2324.907767	2396.7865	1360.862467	2127.5424
ADGRF1	110.9107925	108.941675	114.167375	107.0538625	114.5971	106.45173	102.3597275	110.569925	113.59435	107.964975	111.3564725	109.354225	105.10205	109.106025	106.5988775	104.610105	102.9967025	108.5321525	107.00364	103.079685
ADGRF2	101.2057	117.166	121.5179	98.53281	114.1785	102.7559	92.48618	100.3143	92.03234	110.6213	113.3874	100.3298	101.6828	110.9817	104.6067	117.0054	109.3523	102.9178	109.469	98.3924
ADGRF3	108.5966	106.1695	96.99996	140.3508	102.3967	113.368	101.6211	117.2507	116.125	102.24	104.2485	108.0364	116.2259	109.1421	100.9436	107.7361	100.6442	106.8599	119.1048	106.035
ADGRF4	104.9152	104.4801	95.83761	93.90455	108.567	113.1403	104.7661	89.33794	103.8305	86.34315	101.5367	95.76612	95.32882	98.32755	89.5503	97.06512	93.39619	93.2231	97.19093	86.03302
ADGRF5	96.29324	107.7998	109.0464	102.9222	94.65151	90.61836	110.6213	106.2623	113.4667	115.0997	141.2108	118.2991	114.1473	118.7761	123.5325	111.6497	117.736	115.4637	105.198	94.91824
ADGRG1	563.7747	689.3314667	768.8270633	1369.760107	1091.970933	1106.070393	986.5625333	902.3759	1390.919433	1266.7363	900.8234333	1026.2396	861.1721333	1246.50291	833.0757667	1035.606767	1129.933433	2093.0279	821.1571667	694.8620333
ADGRG2	96.608085	108.3823	113.80635	111.5661	116.22885	115.44715	101.477975	104.88629	111.493	107.0693	106.12675	107.29325	104.00704	115.87055	103.8212	102.818265	108.284655	105.038775	102.317665	101.15767
ADGRG3	108.0253	119.3312	112.5307667	115.6884	111.9195333	107.1042333	113.5518333	107.27778	105.8023	114.9817667	119.7797667	145.1614	119.4316	107.0335867	116.5353	109.7521667	107.0598367	113.1195733	115.0723333	109.9270733
ADGRG4	117.8994	98.2467	115.3772	99.74635	101.7818	111.2469	117.3792	112.0544	120.9503	140.432	115.4948	110.6038	118.3063	111.952	110.954	118.091	121.1487	105.9664	106.5146	109.2723
ADGRG5	172.0626	188.3458	202.2457	200.0639	199.2385	198.8766	206.6454	266.4384	263.3553	277.5002	219.7767	183.9064	192.5987	270.2207	199.7124	264.4581	227.3797	330.1574	171.0635	196.4459
ADGRG6	99.63752	122.0973	106.1623	119.8125	106.232	107.6073	111.8484	116.9447	120.0576	121.3808	109.7176	121.8801	114.2336	110.1919	103.6221	110.1164	115.181	122.4761	107.2173	111.177
ADGRG7	115.07395	127.7909	98.566355	109.1123	118.0078	108.8291	108.191	104.98225	113.5807	104.6854	107.17515	111.8813	104.182785	106.30165	104.75885	207.1232	108.43325	111.7283	103.484425	109.60685
ADGRL1	183.0209	186.4919	195.9235	170.4436	146.17975	160.78545	159.73265	136.4052	163.69605	142.96535	147.229	138.40535	141.07735	149.19345	176.67035	132.9576	136.66895	143.291135	189.2701	168.3
ADGRL2	104.8438	117.722	89.51472	133.8769	98.41301	120.9062	102.9871	110.8152	101.9763	104.8041	102.3504	109.1626	101.8253	128.1292	96.38245	96.87592	97.22009	123.8752	98.37553	97.18421
ADGRL3	100.4107	109.10425	93.759005	122.91465	106.9383	103.7945	110.64345	97.306965	104.87715	99.7423	101.174885	97.75268	105.86445	110.12445	105.75475	108.72806	107.73975	102.039695	107.964755	92.836135
ADGRL4	114.6293	101.3031	108.6621	100.4568	101.3005	94.50291	103.3417	102.7792	107.1321	121.2248	111.4332	112.784	102.3806	98.88138	99.14006	110.1293	121.7476	110.9059	107.371	95.90397
ADGRV1	103.4214	113.612335	106.69755	93.37276	97.04998	104.74355	100.619825	101.32435	104.40202	111.1364	105.5758	108.7629	100.04799	94.21429	100.134415	112.432	108.1449	102.966865	102.179975	105.663425
ADH1A	111.8953	101.2663	88.05995	106.4913	107.85	97.73338	117.1711	111.3873	109.5787	102.5162	105.8449	110.3765	104.9295	120.0946	105.41	118.4838	123.7715	117.3643	104.2707	126.0237
ADH1B	97.60538	125.3951	105.6372	101.6273	98.30296	119.2611	97.02882	101.0352	90.45521	102.6386	106.943	107.0772	101.3708	90.14577	97.17719	103.8577	109.636	114.5083	106.7405	99.80398
ADH1C	99.62389	108.4079	107.92	121.4905	103.3668	102.591	95.8932	112.3549	97.56837	114.5853	98.70638	114.7514	98.9267	99.64521	111.2322	105.4211	120.5626	114.1386	96.68446	106.5968
ADH4	125.723545	111.86242	118.8661	116.4882	126.3266	111.11555	112.62419	122.09785	114.05145	109.38335	107.907	112.27315	114.93615	115.82175	115.1955	113.50945	103.525555	112.6523	122.73945	108.211805
ADH5	135.0649	118.6378	124.0832	139.5383	150.5669	126.642	136.1838	131.4937	163.2921	129.2515	128.5747	134.0779	129.7809	146.8201	160.2911	148.8807	136.8939	141.0269	137.3741	126.6783
ADH6	123.387	116.9116	119.2795	99.61221	130.7762	131.7164	127.1631	97.06826	109.9142	122.9817	111.8995	120.9293	105.8029	131.2285	125.9713	108.4322	123.8716	114.6311	113.865	110.1655
ADH7	109.6642	131.4169	117.3606	127.6543	102.8122	117.6737	107.4989	109.5085	121.2849	109.2606	110.5124	120.6308	108.1263	107.5987	95.85544	104.4881	122.6668	101.8244	113.2467	107.1691
ADHFE1	360.761	493.83415	325.32875	444.6153	347.20125	383.06355	374.61685	412.7045	377.39205	381.19665	386.01625	329.06385	367.6475	365.452	305.1604	419.23805	367.3754	362.8384	441.65265	419.7577
ADI1	205.1029	161.0166	183.3808	160.7786	181.1392	165.0636	186.0536	185.4814	186.0747	184.3789	208.2414	247.2837	213.857	190.3093	210.7153	181.1392	214.099	200.5501	181.1948	178.8134
ADIG	100.5015	116.7341	94.59201	88.88294	108.5421	102.3198	99.86118	106.2714	99.19897	107.7057	108.4886	102.6826	93.51413	97.02882	103.8051	115.3612	99.29481	97.11772	96.41665	122.3088
ADIPOQ	108.2206	117.8694	118.6023	111.7733	101.6495	114.9066	120.3009	141.3775	171.3835	132.3458	129.3227	149.7052	138.3097	167.3523	144.479	132.5422	136.9178	149.1887	130.1552	160.6273
ADIPOR1	529.24105	590.8153	769.98715	537.41565	629.65955	760.3109	611.1984	619.18785	637.0378	524.099	568.21975	601.98145	583.2323	520.4347	493.1257	461.2671	536.87715	455.9089	650.2708	651.787
ADIPOR2	365.8967	376.4135	375.3076	518.9675	551.4047	432.1519	515.1761	454.0115	549.3773	572.3777	586.3966	444.7978	427.8925	534.8575	391.0208	420.0963	463.2668	477.7466	348.884	394.039
ADIRF	118.8712	100.52	108.2331	96.52798	106.0682	110.8406	122.1301	106.1803	117.697	116.5871	118.9953	133.3158	107.7932	107.0096	120.8633	116.9292	131.2079	115.6516	136.6527	107.8078
ADK	182.63445	166.10868	173.05245	165.990675	159.990325	157.5497375	188.11015	169.392	168.375235	191.284	181.31585	212.248775	170.417725	173.78295	175.958175	175.180925	194.8972	197.3427	166.05385	155.7126
ADM	489.1195	415.8046	455.5935	375.8848	535.5886	764.7527	463.626	440.1713	461.5648	709.2177	443.8701	1155.558	605.897	406.0646	214.6312	475.754	393.0356	338.6046	388.0036	733.7945
ADM5	160.2504	159.423	172.8526	130.7862	132.3011	133.2619	144.3074	142.2203	126.8103	132.8206	133.2523	138.7993	116.4067	141.9221	140.7913	124.858	137.703	142.5583	149.1439	165.9346
ADNP	312.84745	304.11605	287.8191	364.3055	290.0535	356.39645	191.05475	328.4435	249.7013	195.3523	271.82075	250.8575	238.0541	308.22445	336.9057	294.56645	233.058	235.1982	329.95205	329.70455
ADNP2	322.0899	503.3415	526.7343	556.8365	526.5908	631.4031	406.7926	328.2662	518.8173	374.9945	376.2541	448.0703	362.7035	359.9577	360.4807	344.184	339.1197	202.1243	482.1905	431.528
ADO	246.8886	307.9516	261.7137	355.5522	349.7215	292.6496	266.0194	244.0548	242.1669	276.5287	222.8776	222.9884	197.162	302.5401	247.7369	218.78	276.7077	241.2145	298.579	338.7491
ADORA1	106.964345	114.5561075	112.767525	116.192445	111.6050625	116.4468	120.88622	103.5363725	110.361095	110.292505	108.290715	110.66147	128.4933	110.903075	107.1642425	105.96205	122.1454	113.167375	107.0208	109.156375
ADORA2A	170.9565	190.6944	305.2743	276.476	353.2965	185.8267	205.0249	246.8886	212.0648	222.2173	167.2325	295.4973	201.6687	204.8329	260.1017	192.5759	221.0516	153.7202	180.422	178.115
ADORA2B	122.8274	123.3173	178.7273	157.1782	200.1467	143.6487	113.9908	116.6073	138.5149	138.2249	128.4436	181.2583	127.7485	131.7102	115.8097	134.2066	131.8704	120.5564	135.563	119.2186
ADORA3	107.8837	104.0135	127.9398	104.8529	104.9335	107.2122	122.2218	152.9146	104.6774	110.3365	109.6165	116.2259	115.1939	98.27802	119.0881	109.6656	92.28033	104.1425	112.027	124.4205
ADPGK	641.0979	796.1726	949.6346	934.4341	706.2802	838.8134	937.8701	921.9437	818.2045	709.4521	801.3806	845.7505	815.8434	852.1426	686.2012	760.3889	892.2531	878.9607	835.6271	1137.12
ADPRH	161.005	145.773	151.6879	137.0269	153.358	142.5313	142.8943	145.812	151.7547	143.1998	141.3405	139.5969	146.2452	154.0428	145.047	139.6676	143.5062	168.9347	131.7454	162.0475
ADPRHL1	113.8685	113.6673	108.82058	105.1485233	105.8186667	109.0125667	111.1799167	114.7087667	105.8738467	119.1973333	107.0324133	109.1662967	114.3250333	105.2528233	108.3967667	111.6590667	106.3807833	114.8857667	105.7027767	103.43877
ADPRHL2	394.7949	451.7503	389.6058	429.443	432.0759	386.8689	457.7556	370.1954	475.8657	485.5605	529.3484	460.5818	471.5358	402.4029	390.1446	488.3309	345.2599	403.6622	366.5835	710.9321
ADPRM	279.9986	276.2047	252.0161	236.3365	247.9089	206.0642	204.0503	183.5302	267.627	222.8776	206.209	215.1882	212.0374	225.3013	380.0718	244.4104	178.7602	152.0488	277.8572	206.6061
ADRA1A	103.77059	104.96502	99.86409	99.898246	100.673272	107.48399	106.694978	105.418794	106.83226	105.620704	102.54475	104.893266	109.422612	107.75662	106.035216	107.800906	107.436914	103.644756	110.719478	104.728354
ADRA1B	126.3236	112.5124	120.3107	114.2872	109.216	106.5376	98.00799	108.466	116.4735	100.3339	104.1797	111.3294	115.1463	114.7032	106.8814	105.2149	119.12	99.39327	114.2454	103.102
ADRA1D	116.1041	95.36559	100.7564	104.893	107.5508	109.6918	100.6288	103.646	118.2706	109.4995	98.20632	114.818	100.9651	107.2108	97.55096	102.2075	119.1115	107.9713	119.8725	110.1293
ADRA2A	125.856	163.7514	160.0863	153.9283	133.0029	160.4801	154.6277	128.0084	170.2321	173.2331	175.7465	186.3165	138.1418	160.1868	151.8773	156.021	135.388	149.1969	176.4057	147.354
ADRA2B	116.3751	124.0856	118.7396	115.4132	121.9808	119.4324	124.1552	119.3059	119.4335	136.1838	117.7897	110.3103	108.9547	141.2632	108.4631	118.5415	134.6076	106.3545	127.1631	114.5713
ADRB1	97.08494	100.8844	107.3858	125.13	118.7971	121.4122	106.6988	141.0856	114.4312	99.62733	110.1445	103.3456	126.644	108.8197	117.1159	118.7267	109.7911	114.7003	123.5286	101.1804
ADRB2	167.0247	212.226	266.6369	294.1888	302.3731	308.3553	285.4325	294.6923	381.2186	281.5344	305.4843	279.0175	234.2607	334.0501	283.9363	306.8941	271.812	381.0651	199.2732	424.0122
ADRB3	102.3031	98.54534	119.5271	106.4739	86.51055	118.2225	95.03623	99.94832	106.7209	122.215	128.5338	104.8461	112.1627	134.0489	119.9497	108.8954	103.4847	101.1343	94.05901	110.0989
ADRM1	731.27425	713.93165	774.138	774.9938	811.72505	733.35485	872.7772	727.54985	637.79615	590.6415	671.2016	699.34085	664.93825	591.88145	597.0783	736.19345	677.98525	822.71185	637.3528	727.3008
ADSL	1029.463	966.9747	843.5796	928.5495	814.5244	710.9321	1139.847	917.0162	935.3627	1104.989	939.6625	799.8313	1092.015	974.2302	962.5944	934.4341	830.9409	913.1677	854.508	735.2302
ADSS	391.73915	411.85755	538.46795	745.1444	623.1266	684.5406	501.9529	477.8551	678.66415	533.8421	712.7231	671.57315	680.2322	574.07845	778.1315	659.254	583.5686	576.0399	641.3528	501.58585
ADSSL1	119.0556333	112.1269333	124.7841667	111.8401333	126.0391	116.0942667	128.9562333	105.2901	124.5735	115.8656	117.6236333	122.3592333	116.3156	116.9926667	116.065	115.0099	117.5318667	115.2658333	119.1467	121.8936
ADTRP	254.5628	162.403	149.4064	133.0199	143.4602	123.4002	154.0868	125.7189	158.7738	157.1657	191.2022	179.5581	194.5371	131.2748	210.4398	160.5442	126.5353	130.9346	159.561	141.6422
AEBP1	185.5131	162.7492	156.9987	168.8285	142.2825	153.3379	162.4125	152.5682	133.4927	119.0436	145.6166	125.1539	138.4759	131.138	179.3966	184.5097	149.9719	146.4188	175.0186	147.9964
AEBP2	119.7225	147.6451	157.0332	149.6962	161.8719	153.4925	157.3153	174.477	160.71	140.6575	145.2445	185.787	138.5966	145.2292	171.8574	168.5885	153.6951	161.7099	145.5876	131.9666
AEN	286.8445	264.9968	248.48995	281.21605	289.1704	272.97935	250.7846	225.35795	355.00435	366.18315	293.0498	241.65385	260.2754	311.49895	312.14465	260.1761	276.29705	228.7434	318.09915	456.1124
AES	1734.495567	2099.298133	2088.8802	1524.856873	2039.044433	1552.647667	1336.034	1233.6037	1000.928333	985.5269333	1017.123	948.9432333	999.2355667	855.3429433	2131.6559	1433.222233	1071.161467	1109.7112	2056.111167	1339.270633
AFAP1	120.23115	121.92155	114.1972	136.852	129.83725	132.1508	105.52235	113.5647	114.2856	113.6524	129.98875	126.0134	112.5132	110.3738	120.5193	117.30275	121.238	107.1315	111.27845	117.588575
AFAP1-AS1	108.486	107.4155	104.5306	102.2689	119.148	105.1355	111.5712	103.2321	106.2698	112.7976	96.00301	95.00886	120.7423	104.6501	98.1904	99.28478	106.2998	115.1901	99.90544	107.0203
AFAP1L1	122.0013	128.3038	104.7109	122.331	105.399	108.1046	115.0832	117.4034	115.6013	118.3426	105.1312	108.2669	111.7793	110.2163	100.4905	125.5012	102.9562	99.46307	100.8556	116.9957
AFAP1L2	114.03737	115.2072	120.93575	106.91035	120.78055	119.7496	120.39355	111.8054	115.4164	111.60535	109.76195	109.413615	113.2016	124.4018	110.32675	106.909605	113.0351	110.2198	115.8116	112.0601
AFF1	198.0838	205.8325	193.3702	218.0005	199.5462	169.00425	172.40585	214.8215	180.50175	153.59525	184.3117	202.2516	186.7057	203.14775	244.92225	204.073	202.51325	172.8402	251.8939	228.838
AFF2	96.42314	91.68624	91.05569	102.0678	106.2458	105.892	101.4899	101.867	109.4656	109.838	103.0093	102.624	104.063	98.07025	105.7777	97.6123	113.1347	110.5389	98.33229	104.7367
AFF3	132.56585	140.01705	146.9065	137.7223	140.0999	130.7115	155.70165	123.41555	148.7884	130.3073	138.0451	133.23295	146.41735	120.24023	166.6173	155.7781	135.31505	128.79385	164.2578	138.9374
AFF4	418.7242	500.2869	404.6037	657.9094	568.8696	496.4485	329.5337	475.1532	336.9095	236.2389	385.24	520.544	492.1341	304.0538	439.2458	449.3259	523.7339	323.801	560.0859	387.2626
AFG3L1P	130.4299	131.8035667	127.2865333	129.2513667	113.2880333	121.4598667	115.5110333	135.6784667	121.8255	123.1979333	119.5376333	118.6924333	128.5299	123.9565	113.7016667	113.6708333	116.9153	119.0393	115.01838	113.7755333
AFG3L2	550.753	553.6365	462.65	617.8549	661.3646	494.5067	613.9927	479.379	624.1769	630.9775	752.7018	682.478	672.5948	555.0606	487.7429	568.6693	554.7703	530.5331	582.4312	508.0574
AFM	96.86111	99.73837	109.7228	105.0967	118.8669	106.2372	99.52294	91.41249	87.5323	107.9267	94.32854	100.3925	105.0843	100.0467	91.78441	89.88357	86.76303	92.95879	103.1116	93.80572
AFMID	115.9176	119.97285	127.3234	118.03065	132.4058	155.27755	143.8551	127.91345	136.48575	167.02365	138.61315	171.38585	147.79045	123.88125	129.39405	134.85265	128.7297	223.24705	121.25065	133.835
AFP	96.81792	94.52591	89.408	107.0658	107.7247	110.1228	110.7827	103.6221	102.0075	105.1802	108.6951	103.6283	118.8239	104.8871	121.0743	104.2083	107.7065	109.8938	104.9839	105.2994
AFTPH	261.2087333	269.2789	276.1688667	292.9732	317.1426	298.9535667	259.0257667	258.6306	248.9726667	235.3201667	290.2838667	313.4342333	298.7486667	228.3857667	248.9325667	282.5219667	275.6607333	295.0572667	241.758	230.7354333
AGA	175.069	232.114	194.351	219.5063	223.764	201.1039	280.9986	187.5818	206.7816	227.0267	212.9902	216.1755	238.5499	296.6497	238.2629	192.0583	210.0209	217.476	171.7889	202.3514
AGAP1	131.2206233	126.9729333	133.8049	168.0714133	181.3869333	180.8846333	131.9396667	132.7860667	167.2401667	147.3802533	147.5066	132.9494333	117.3084333	133.17877	145.2058433	134.6327333	131.3296	149.0032667	147.5824	153.8122067
AGAP11	103.78985	99.351255	103.23986	104.305385	108.47165	108.323965	110.1609	108.50365	99.8554	105.47055	106.54875	106.7008	118.0584	112.9872	117.53955	101.94145	101.453685	103.13087	102.77605	99.03253
AGAP2	130.2629	126.0987	149.7559	125.4576	110.5802	140.0823	127.055	123.0145	156.872	116.2568	117.1458	127.4303	123.694	139.2264	114.9613	139.9906	120.9336	133.1302	132.0113	133.2144
AGAP2-AS1	116.6513	128.5539	97.57628	102.9971	129.4045	106.3702	148.2082	104.3287	129.1122	122.1414	121.4238	123.9358	134.523	122.158	121.9507	97.59475	113.1698	105.1312	132.7505	120.7839
AGAP3	197.8061	172.5990667	170.5343333	156.0930133	156.5638	171.2041	194.1438333	185.2728333	161.9023667	172.4269	161.5191	145.4293	165.1028	172.3351333	143.6434	157.6279333	183.0147	181.7870667	163.3540667	157.9372667
AGAP4	158.9997	133.5101	137.0181	147.9115	158.9512	140.9229	129.5698	152.1801	138.1101	150.2611	143.0205	136.7613	124.0409	151.5626	130.8429	156.5467	144.2347	173.8372	160.6273	131.8408
AGAP6	738.7085	505.26965	568.66925	642.7564	459.66435	475.85205	481.1298	615.28865	488.38505	397.4756	516.4535	447.51035	466.24975	537.23065	588.67625	601.69275	527.5073	747.78825	625.9181	529.52655
AGAP9	101.1504	103.2128	103.3608	93.95441	87.95426	97.57105	110.7438	107.4423	115.3396	120.219	108.7208	99.8841	118.8684	107.8347	120.6241	101.8394	94.1132	96.18918	118.2657	103.6041
AGBL1	104.0114667	110.3015167	111.5501333	101.4407	105.3784333	103.4244333	98.00091	105.7159933	104.13134	107.5172333	104.1453	105.7277533	100.9639133	99.59687	107.1664	109.5185667	100.9438367	102.6075967	108.9716867	97.44300667
AGBL2	111.885	122.822	110.9476	106.6658	113.5004	118.3962	99.81297	110.9086	113.7349	107.9713	129.8211	123.9746	120.639	114.0538	115.3669	107.3659	111.9314	124.3298	116.9729	110.412
AGBL3	108.2048	110.9467	136.4216	100.3349	93.6562	103.5328	98.95337	97.15775	97.25671	104.3241	97.21468	100.0588	121.5799	107.0594	96.31454	96.73132	119.0409	116.1338	86.44658	113.1981
AGBL4	114.2285	112.975	111.5764	100.8904	121.5668	111.1987	105.5586	103.6888	102.1631	102.7541	100.2809	104.6205	91.84829	111.1413	109.3913	111.2968	124.5279	108.1466	104.2098	106.082
AGBL5	148.0191333	131.60561	141.8674333	134.1264667	142.5997667	139.6208267	135.5939333	138.4399	140.0312333	139.5332333	144.7125667	139.2042	122.9779	125.5123	140.4329333	134.6589667	147.0250667	127.7072	145.2224	135.5333667
AGER	158.5841333	138.3075333	140.2249333	138.5096667	138.6539667	138.2842333	144.0305	135.6143	133.6675	135.4897667	125.0565667	120.5840867	114.6995	126.4132	136.4919	111.32974	129.7806	134.1745	160.2123667	141.7121333
AGFG1	200.19796	255.591868	240.002988	272.999732	251.44566	321.42224	188.46414	194.25234	217.021658	184.655274	205.39758	261.52276	210.012396	214.827	221.110288	187.62874	221.59814	202.95704	249.616348	276.4827
AGFG2	132.29235	110.5416	115.7975	128.8323	128.4685	107.5935	136.04015	139.10975	120.2515	121.85865	122.98625	114.90555	140.8133	124.48445	133.66765	134.25175	114.694755	150.2277	130.63385	127.72535
AGGF1	241.9086	297.94255	250.1761	271.3158	312.9391	296.38565	249.19775	270.2838	284.3015	264.3315	367.82835	287.3554	295.8267	292.8936	276.0487	313.61475	255.47335	288.773	334.61125	271.1957
AGK	216.1755	295.6534	288.7646	354.2757	337.889	273.9748	302.4903	331.1184	303.9416	309.4232	321.3218	274.5251	301.3155	348.2357	290.5626	338.4111	326.2606	240.3154	276.1235	233.433
AGL	152.61422	152.0287725	136.956875	142.9081038	150.1340375	133.8480625	139.2485675	143.9223125	135.8151	129.6104375	123.6860675	131.477675	134.7352188	147.4647688	167.3957875	143.1517125	143.7251875	150.1946688	136.2347763	145.1747588
AGMAT	233.3777	133.531	138.4919	126.5675	131.7316	128.7599	118.4385	141.0057	118.9759	118.2556	133.9675	123.5	167.4673	134.8394	175.1325	134.4479	114.8029	123.5039	134.0106	129.0554
AGMO	107.8233	96.50619	111.2496	99.63858	101.5066	103.9636	108.2759	109.2504	112.5824	113.4474	100.4215	110.4007	112.9787	105.1304	111.4137	120.4586	131.5386	108.5006	105.2423	108.8268
AGO1	224.0064	197.6093	225.621	202.3106	234.1952	241.0221	266.8061	240.6632	220.2222	289.7974	209.945	203.9779	218.8471	220.106	257.6212	258.8297	237.0436	249.1322	219.4182	209.9954
AGO2	536.8134	962.1124	888.6089	1133.5	691.8555	1114.134	506.1289	538.9799	880.0108	538.7386	374.3508	764.4839	370.3363	772.6338	864.5927	384.3305	569.0007	391.1078	694.1652	664.4181
AGO3	113.36065	111.20815	117.5389	129.19355	136.911	137.25025	120.66305	125.8718	133.1833	137.1999	138.4554	133.4901	122.89575	118.11845	125.35315	123.18005	127.8958	125.03665	130.2449	121.75975
AGO4	158.6191	169.674	152.4119	149.6184	140.1535	172.0626	170.0987	185.5649	180.8962	167.0247	185.4634	162.4551	185.0749	174.386	138.1966	161.2917	151.7963	179.9615	153.4344	166.4769
AGPAT1	142.76053	150.0087733	174.8848067	148.8208367	162.8711333	142.1555067	157.7055333	137.35316	131.2955767	143.1355633	119.4783633	132.6276	131.1653667	128.6173733	158.3589967	139.4202767	148.2797333	133.4133267	133.5155	139.3916333
AGPAT2	239.4366	262.3897333	231.0419667	197.1803667	251.6822	273.3619333	320.4850333	265.013	230.5876	268.0281333	270.9309333	219.0883667	265.6177	236.3503	224.3494333	252.8931333	263.7464667	305.4118333	222.4859333	266.8306333
AGPAT3	131.8667667	147.0835	122.7455667	124.9722367	146.3384667	136.7382667	136.4059667	130.4807667	135.7446	124.1578667	136.6542333	124.9344633	136.2593	128.8337	139.2684	136.8704667	134.316	146.5862	135.2227333	129.1432
AGPAT4	309.0054	321.3218	374.2794	417.2457	389.5379	295.3501	352.6362	324.3792	408.8829	333.1055	306.6173	363.7185	224.6765	418.953	302.1006	322.4843	360.4807	393.4519	282.1901	393.6107
AGPAT4-IT1	147.33805	123.86415	155.64565	161.21715	139.4853	124.8867	129.254	180.2328	155.35845	135.1092	170.5065	136.3625	127.543	165.7647	130.70265	118.27575	143.3572	143.558	138.36235	161.3419
AGPAT5	132.4549	142.5957	142.2557	136.7708	156.2211	162.123	113.1804	137.0227	140.7773	117.3959	124.3562	122.3274	126.0031	114.7334	133.7314	140.7193	123.1342	120.5375	148.5496	136.8154
AGPS	178.5519	199.8727	177.1223	199.5363	228.656	221.851	221.0516	196.9748	213.9129	254.1017	208.7777	240.3784	236.2389	201.7528	238.7863	218.7302	240.9787	241.6099	199.9425	203.64
AGR2	104.8289	112.3568	103.313	102.15065	103.55045	101.63821	111.88155	100.050065	111.9645	112.9819	110.81475	116.921	100.551965	105.77015	108.00195	104.3784	125.30925	121.13975	123.75635	99.30025
AGR3	110.90575	114.71925	105.6658	109.47935	115.6077	119.7496	115.2286	109.54465	118.9654	108.96925	127.1578	122.8327	113.937945	125.117	114.19895	105.769645	113.7473	121.462	116.44975	117.7125
AGRN	135.64315	138.3245	150.3354	136.923785	161.4234	131.40265	150.18025	140.7958	144.47586	129.247885	140.84839	150.16644	149.596	156.28405	138.197805	156.2186	133.52665	159.2705	159.88385	203.32969
AGRP	113.62195	110.3895	122.1024	110.86385	121.74015	114.81695	107.5942	118.5015	114.74225	113.51187	105.94745	114.37245	117.5982	112.66245	118.90465	106.6471	115.5216	109.7577	99.925735	124.0775
AGT	129.3227	96.38245	103.484	101.1795	106.7512	131.7415	115.9909	122.3564	137.8433	100.7557	108.1457	106.8792	125.3213	105.2258	106.0211	103.9691	118.6462	130.6019	112.5786	113.8028
AGTPBP1	464.27825	461.50425	718.50555	536.2734	588.26695	708.0981	558.2155	514.55565	465.26985	490.44345	593.1141	598.3564	639.74815	625.259	605.88065	568.13445	694.9547	567.62785	666.8864	504.3764
AGTR1	104.04623	129.48245	106.7059	115.55345	117.00495	123.6798	107.1137	115.98535	126.09525	122.20305	112.6235	113.41	122.47485	117.4498	127.39475	118.77035	114.49155	115.6785	110.53335	126.7814
AGTR2	99.79348	101.9158	107.5517	107.1468	112.1261	132.9819	106.138	122.4842	107.7383	118.6945	93.78087	110.4255	120.3369	96.12195	98.18011	115.4302	94.88549	100.1634	129.5071	106.7704
AGTRAP	401.2656	417.7945	428.7857	263.48285	497.8748	434.22985	498.1478	312.7694	345.73485	579.84965	368.2897	388.9428	434.98505	325.38815	295.0093	488.16905	434.15705	651.20525	262.05285	370.89035
AGXT	110.6292	121.7621	126.2579	110.9066	102.7951	94.82076	123.9648	103.678	111.3792	115.9909	110.589	106.8089	115.1547	104.7973	101.619	99.71626	112.9426	103.6697	99.50536	118.1047
AGXT2	118.6867	100.4651	102.4051	109.829	105.2387	106.2348	103.1306	107.2129	90.63276	99.77448	101.3582	89.92949	109.1479	103.3556	101.3329	103.7193	103.9466	100.0353	111.4253	99.27414
AHCTF1	224.0035667	296.2474467	296.0653	282.9248333	275.5306	303.8238833	235.9017	218.8972333	269.7184667	195.8045	221.1274	212.719	193.4504	223.6262	250.0141	221.9266	206.2986667	198.0630667	338.3615	301.1009667
AHCY	495.3782	538.9799	498.8156	352.9858	536.9568	503.7393	616.5757	461.5648	430.063	647.2629	591.7883	433.2925	528.6423	492.0155	453.7279	619.665	633.3218	513.8553	463.7385	386.1327
AHCYL1	755.3979	622.8134	561.2705	632.0543	712.6329	638.9825	734.5194	922.8286	677.2084	655.6495	605.3767	676.3401	702.5693	736.2503	569.0007	684.9695	791.9444	774.0828	539.2788	700.654
AHCYL2	192.2955	158.53	173.3927	137.739	154.6908	145.7592	185.3575	163.0256	163.3484	174.3425	161.9138	147.9375	154.5054	170.5658	177.2704	174.5231	155.9323	172.0626	165.8794	167.1833
AHDC1	155.3591	162.7289	169.7391	116.5689	159.4487	117.2059	117.2159	135.0481	117.3195	123.7736	106.0367	99.86354	107.9622	105.3633	119.0817	112.272	111.5006	118.1087	145.274	128.5083
AHI1	190.7905	168.7612	158.3755	174.8129	162.5147	156.7925	143.2667	149.13	173.7319	120.9473	147.3764	143.1653	155.1462	152.9043	167.0247	134.3996	155.1716	139.9272	168.8394	166.6842
AHNAK	1624.958367	1510.708333	1840.7329	1503.309367	1639.692833	1245.2923	2573.906467	1939.195767	1972.682233	1899.606133	1821.239967	1486.115533	1652.082933	1796.580467	1995.8918	2040.644767	2213.825733	3178.860833	1468.631267	1900.355533
AHNAK2	103.197395	103.768695	103.1278475	112.622325	103.4551075	103.346175	107.759935	103.087995	109.16835	111.63955	104.7396	105.23972	96.6548175	102.9939175	109.982265	110.2611325	96.83536	112.625775	96.619215	105.55271
AHR	3576.23245	2794.74335	2784.40055	3314.667	2004.04085	2264.73655	2786.50075	4058.3293	3174.52605	2523.57365	2735.53175	3256.16055	2882.3229	3849.3113	2735.87925	2598.18705	3166.0113	3836.34525	3399.7329	3889.27795
AHRR	112.0506	117.329	101.6884	112.6398	109.2094	116.985	111.1275	95.4514	104.7768	107.2841	109.8457	109.2642	109.5704	108.8954	93.67046	94.84763	99.68864	103.6307	105.7975	90.19221
AHSA1	363.5348	304.8365	235.6841	254.9803	253.7857	232.4344	245.1839	358.5375	240.2483	283.2629	287.0583	218.1256	297.0317	375.1551	341.4132	351.5887	316.7424	364.382	207.622	265.8535
AHSA2	893.1062	809.1902	859.6857	1193.132	898.3027	878.5985	1014.622	1208.178	686.4396	741.2025	830.5395	733.5194	774.4531	757.0054	944.7845	811.9608	1075.139	1517.174	1041.518	1018.632
AHSG	101.6821	91.61797	102.6918	98.71172	103.5253	99.82632	107.5445	105.6484	110.8971	102.5466	90.90744	96.88115	108.5574	94.21417	98.88866	92.3156	95.10719	92.98721	103.4134	105.315
AHSP	107.208	97.17582	107.8528	116.9128	112.6081	131.5606	132.7505	116.0943	135.0948	122.331	174.1186	150.0558	181.055	125.4742	132.7695	132.1265	122.7057	115.0105	122.2431	120.1794
AICDA	105.0531	117.8155	116.6342	123.9987	112.8489	109.971	108.3509	117.0983	102.6444	102.2463	107.9308	104.4717	112.6383	109.1448	103.4064	103.5287	112.1783	110.8908	116.7834	126.0885
AIDA	838.3488	923.7534	688.3668	737.0676	689.9937	481.5897	669.4919	849.6376	802.9638	642.7943	809.5198	734.0739	802.2966	914.0157	1076.262	923.7534	801.9666	827.3473	810.9582	817.5184
AIF1	2706.646	2212.7645	3027.804	1944.924	2967.1345	3004.946	4124.821	3390.855	3552.6565	4426.0075	2525.6255	3461.6285	3064.6195	2790.445	2128.5485	2269.54	3161.0885	3271.5845	2510.367	4191.343
AIF1L	122.6809	112.5273	120.8896	115.27215	109.98868	109.71634	122.609005	129.09755	125.60595	139.32695	138.41205	156.77045	131.2028	122.65499	135.4711	136.19145	143.01625	129.77719	128.4735	122.36415
AIFM1	124.82	139.6792	117.19225	119.75605	135.8902	128.0259	127.5759	139.28565	131.06705	129.40405	141.93675	112.52845	136.30535	150.77945	144.8503	138.1	132.56065	133.5646	134.24605	127.28275
AIFM2	115.5857	108.1293	114.5262	95.21251	123.6979	106.6399	112.3092	112.4773	117.7715	106.5406	90.08654	103.1665	104.2051	106.0581	110.7751	106.006	101.2628	108.4163	114.1714	108.3241
AIFM3	134.8353	139.0318	125.919	124.3991	119.2872	119.4448	118.6569	124.0941	125.3332	136.4646	115.6455	142.4823	138.2548	131.2931	117.8336	119.9331	134.5898	126.2561	125.8924	141.9406
AIG1	139.3117	152.469	160.0522	156.1555	150.786	140.9292	152.0052	137.2872	162.6067	167.4554	150.6245	152.3091	151.2463	139.5503	134.7364	123.8844	137.6271	144.185	153.1143	153.7423
AIM1	207.1724	208.7281	226.8279	304.3006	293.0447	289.3138	188.9453	189.2297	356.0221	166.074	189.5771	229.5026	180.5668	209.8175	227.2648	187.169	216.9152	210.7618	286.36	280.6721
AIM1L	106.31216	108.668224	109.09226	116.33142	108.550772	105.3858	108.503902	109.53888	119.12696	104.507402	105.345368	104.450596	108.908	108.898734	107.83628	109.36728	104.630922	118.38713	107.933688	105.916828
AIM2	122.3249	117.222	118.15205	119.71675	123.8448	132.28695	141.6563	161.0632	120.0417	138.14055	145.85195	121.959835	144.75455	123.94265	135.9284	123.10465	121.49215	117.78175	115.71325	151.5647
AIMP1	102.9722	103.2016	105.0138	105.8137	120.4921	123.5857	117.5798	100.2358	106.2395	107.5475	121.4745	104.0318	104.0662	107.6857	118.9964	111.5858	122.7636	108.4529	116.5772	130.6241
AIMP2	368.2021	357.2739	370.8774	383.1429	415.8988	419.995	401.8386	378.8721	471.1056	618.6005	554.5813	450.4961	489.1195	475.8657	325.7724	459.6248	386.7827	513.2047	310.55	388.7005
AIP	794.5958	946.8837	784.4951	882.6724	686.2012	792.2453	869.0135	614.2191	624.5771	777.3584	665.2775	491.5825	564.1923	584.7405	669.9407	708.8757	540.8846	641.5553	678.472	620.8512
AIPL1	98.217325	119.2767	100.456875	108.0982	107.15485	120.35365	108.7144	109.993205	107.884835	110.9309	104.81156	102.24704	97.72651	110.9827	95.593135	114.26935	104.8135	108.60135	103.37825	107.281175
AIRE	7277.45555	4351.421545	4610.5911	5967.191025	3861.6977	4307.4431	5315.30935	7417.8023	5824.2379	5040.551155	5604.36335	5293.87535	5643.6015	7012.2734	4555.64595	4692.5408	5769.9901	7184.8103	5231.77935	5846.05105
AJAP1	106.6755033	119.5199333	102.6117167	106.96192	103.779	114.7776333	111.7345333	99.80011667	112.5682833	106.4294733	106.28647	107.5051267	111.3671633	118.8249533	110.1541	103.7840933	113.5691767	132.8115	105.7425	109.0811433
AJUBA	108.3298767	107.7002667	110.6764967	107.1499333	108.6245733	103.8356667	104.75079	103.8815	102.47261	112.0311433	104.6739167	104.1979467	105.7412	119.5037833	113.4995333	113.1662667	110.5099	102.13457	116.1315333	106.6759167
AK1	242.7354	211.7237	156.2324	233.0732	161.1013	179.2364	172.6017	182.9392	242.3386	204.2861	257.8831	236.5342	185.288	202.3106	181.5162	239.3403	164.5608	233.3948	207.2679	151.5444
AK2	240.5551667	220.2862667	225.3055	204.7486667	218.6248333	209.6712333	259.2489667	219.3486333	252.1962333	319.6868667	238.1024333	242.7004667	267.621	265.9422667	231.8538	253.1317667	284.0777667	323.1557333	200.5438	239.4660667
AK3	473.3152	635.9454	477.7466	692.133	591.2534	473.6873	496.5542	407.6915	523.7339	425.5978	497.9084	423.2985	450.7546	456.0867	580.7084	402.5677	446.4796	468.9016	515.1761	397.0505
AK4	121.06242	119.45456	111.069074	123.7208	130.33184	117.89482	120.35278	118.02838	113.97595	125.48512	111.8538	115.43372	111.90928	121.63962	110.39682	119.94452	108.74234	108.28548	121.47462	119.75938
AK5	124.7582	125.4404667	118.9147	106.6839333	113.4623	110.7706767	119.23004	110.4761667	112.7536633	119.7257333	114.2083333	121.3440567	124.8621667	110.3634033	126.3620667	118.0066333	123.0240667	105.2666	123.4523667	105.1903933
AK6	146.52905	171.66265	144.71215	150.76465	176.479	159.6891	148.55715	175.65485	131.06235	173.5954	162.44815	191.65435	216.5552	145.43675	177.0172	174.205	171.17	164.5252	178.9341	132.6269
AK7	90.81374	98.31417	109.868	111.6422	109.0903	99.22494	98.78616	111.2703	91.74055	102.2594	111.8252	111.5745	101.6261	96.82755	91.3374	98.95956	107.86	107.7135	130.5634	103.467
AK8	114.0625	99.67496	110.3478	122.2875	122.1936	106.2852	124.6246	112.5534	143.4934	125.6349	98.29623	137.3182	123.9442	114.7353	108.959	103.2791	110.4875	107.3122	105.1196	128.921
AK9	99.07698	111.9554	108.7531	105.4699	101.2191	124.2047	89.37076	98.93375	102.7809	114.4784	122.7653	98.48271	120.9937	105.9594	117.2777	99.59108	106.0124	99.14555	116.8297	108.8665
AKAIN1	97.09382333	111.7127667	106.7549667	110.5947333	114.4256667	113.3590667	113.3988333	111.1726333	115.0048333	112.7047	115.8775667	113.9079333	105.9043367	114.4102	100.6679867	124.8922333	106.0435433	123.1884667	113.5665	117.0178
AKAP1	161.2418	186.9122	169.9611	151.8472	170.9702	143.3204	180.1774	132.8285	130.7702	127.7242	130.292	114.5027	137.3795	127.2209	200.1693	131.1216	132.2889	148.6809	159.289	150.1959
AKAP10	179.8932	156.0728	192.4469	165.2925	168.6596	155.3009	142.526	162.9033	156.4735	162.0117	172.3037	154.2692	150.9704	196.2078	173.7017	168.9237	152.746	187.4528	200.5921	170.9904
AKAP11	285.7394667	288.94442	310.0292	299.8199	306.11046	261.5764033	254.48752	309.9469667	265.7313667	242.6207	283.8183133	247.1856	274.8343333	295.2865667	359.7199667	311.27597	284.8337	298.8456	314.9570933	290.0969333
AKAP12	107.9215075	109.565775	114.515325	115.042225	112.699645	103.945925	116.082885	105.1296275	110.261675	104.3699225	114.242375	114.0703	109.9587125	109.14155	103.92786	109.0467675	108.4619825	109.9031	104.3968625	110.874475
AKAP13	985.13685	935.40085	950.85285	1028.10125	823.54005	865.40095	856.36785	1010.71945	997.2228	1034.7338	802.5659	726.5305	852.7745	1086.3273	791.45425	840.8925	802.907	932.77545	879.94105	941.9473
AKAP14	110.6620667	112.1427	110.5446033	101.62028	101.3661033	111.2451667	100.5543267	106.1158167	100.6311	98.51803667	101.21959	94.76556667	112.2903333	104.9320667	101.5129233	99.05047	104.15242	96.54568333	108.1155333	99.65429667
AKAP17A	1496.33375	1436.34365	1475.7145	1591.23635	1257.4382	1367.51855	1081.4675	1257.5918	1164.6151	1370.2511	1501.0593	1384.08285	1351.502	1214.01995	1590.766	1827.9197	1351.89905	1538.9093	1703.9075	1187.9626
AKAP2	114.2771667	103.0167667	102.9241533	108.6759	107.9598667	104.9710033	104.6527267	114.4554	118.5827	105.5337133	111.8657667	111.42601	113.7513	112.4593	107.81852	115.9746333	105.3651233	114.7301	100.5363767	112.3209833
AKAP3	105.0018	114.7281	122.8889	103.2628	110.5212	108.2163	103.4452	99.38187	110.4884	107.6976	101.8934	105.2415	103.1789	97.15775	93.63646	111.7028	96.73132	98.74878	97.74046	107.5187
AKAP4	110.9364333	111.0372867	111.8560667	109.683	106.6769733	120.5366333	109.5669667	105.7410567	107.1100667	114.6976	105.0405633	106.2856067	101.0199433	100.7727267	105.8381133	112.5802333	112.4794667	106.2062433	98.85256667	100.1292567
AKAP5	95.30243	102.2572	95.61155	102.0947	103.6533	102.8739	106.5582	99.87369	109.4081	105.1188	112.614	104.5214	102.9478	100.7916	104.6273	97.37985	106.7115	99.85665	97.50394	120.6612
AKAP6	105.5065	111.8531	100.0968	99.66016	101.0361	113.3052	100.2868	102.4678	93.66803	104.1485	114.4256	97.45333	97.31792	109.9621	97.86874	95.86597	101.5004	99.07823	96.007	97.7938
AKAP7	164.01558	175.908625	143.27445	167.973315	175.5409925	167.312355	150.0406825	169.8647575	180.6647	170.23228	178.3746475	152.464345	162.48095	158.73344	191.316625	166.038675	148.37775	151.941655	163.903775	177.2876575
AKAP8	433.971	537.8523	456.0867	603.4003	440.6819	628.4098	536.8134	409.6432	513.8553	413.656	393.5357	379.3866	395.1101	410.7896	378.3468	395.0181	469.6865	393.8159	559.7002	570.7127
AKAP8L	424.4111	463.0523	445.3323	421.7859	450.6249	412.9659	381.5932	286.4498	362.4243	262.9507	263.2863	235.343	216.3752	273.9748	284.6647	339.7904	295.6049	324.0596	416.709	431.0406
AKAP9	98.30296	94.94121	96.6529	95.14247	98.75362	98.217	96.62292	93.56223	105.9981	92.91323	99.84351	98.33123	93.78087	96.55247	99.43084	95.01097	99.41096	94.14962	100.0638	93.51116
AKIP1	147.57795	130.0141	126.9037	114.227055	114.91555	113.87475	133.69725	118.98755	139.4315	129.7758	132.31035	107.90695	130.811	134.9442	122.80735	120.99505	129.05505	119.64745	123.04545	127.964
AKIRIN1	400.267	296.1615	305.5974333	293.1829333	297.7244333	307.4942667	266.3735667	338.8177333	292.6857	272.0002667	283.3733	300.5966667	271.6656333	276.5733667	231.7538333	204.3041333	203.6748667	130.1906333	281.6608	255.9989
AKIRIN2	775.6398	723.5884	1112.582	917.7657	1269.299	1018.632	1070.622	946.3114	856.4902	947.6577	718.886	1106.038	927.2108	895.5435	1096.906	1151.2	1149.151	871.4796	1103.184	1022.99
AKNA	2173.781	2922.003	2727.183	3705.456	2637.885	2802.79	2302.004	2092.521	1881.85	1289.875	1585.774	1553.574	1464.675	1865.159	2549.243	2060.091	1515.227	2073.99	2831.938	1928.358
AKNAD1	105.661245	110.6303	100.086915	119.160905	94.43573	113.28092	103.8193	119.0352	111.8069	114.98535	104.938715	104.291285	121.49637	111.323	109.43117	109.4025	113.76945	113.01155	110.6045	101.56819
AKR1A1	603.4927333	610.7042667	627.9363667	446.0506333	551.6712333	599.4958667	711.8959667	671.8024333	568.2523333	782.3332333	508.6089667	578.6964667	613.5034667	675.8373667	518.6699333	605.8647667	732.2846667	768.9407667	426.5019	506.3574
AKR1B1	892.6496	871.7533	920.6749	775.2585	803.8813	694.3948	805.7786	665.9199	812.3098	784.4951	801.9666	714.9109	799.5587	847.1561	888.9728	713.6829	878.5985	685.716	847.9038	793.8015
AKR1B10	100.6649	106.232	96.73282	100.2076	106.5281	111.5681	103.7933	90.49186	107.2427	115.5453	98.92343	96.04659	98.44343	101.4424	107.6801	104.9199	101.8592	99.87609	98.47988	104.2
AKR1B15	98.15171	107.9512	107.1068	110.972	99.51099	103.0967	92.96878	98.96437	104.6184	110.5738	105.7007	100.2809	99.44692	93.87766	113.5776	100.0607	98.35896	104.7684	104.9853	93.85709
AKR1C1	96.78674	104.4362	99.9096	91.09637	111.9126	88.15227	87.40474	91.3762	89.78439	99.89975	100.3339	95.77188	92.10871	93.34899	110.1314	90.43202	91.40546	97.48937	98.42998	100.7745
AKR1C2	107.05415	112.5063017	113.0972667	108.5403283	105.1465867	112.0243	107.5368383	103.0186867	111.666265	105.0389633	112.8670617	108.9409167	112.7007983	109.7843533	104.2366	106.8930483	103.10373	105.7223617	107.0744017	103.1181583
AKR1C3	189.7875	314.1222	240.0965	308.2439	352.357	472.6705	328.3876	283.1812	331.2569	505.1286	498.5657	394.1885	369.1893	306.3359	293.148	362.0835	458.7694	370.5318	205.0577	316.5341
AKR1C4	113.7069	126.71255	114.4513	124.8208	118.1733	145.09365	123.773	127.65365	122.6692	136.26425	147.15615	138.19255	130.4623	114.62558	119.1909	127.3696	139.4675	127.8867	117.41075	120.88812
AKR1C6P	102.777745	106.966985	112.79455	102.32217	108.9521	110.4471	105.2131	112.16075	111.13065	97.06192	108.954	103.50355	106.9295	113.65155	105.2428	96.298845	110.3476	111.10785	104.99235	102.59777
AKR1D1	8117.4588	7225.70295	7210.77145	7867.3252	6541.29335	7221.711295	9205.7587	10985.65105	8504.2501	7225.08305	8143.70371	8210.1097	8341.9554	9892.91325	6649.2583	7802.03065	8423.84355	10941.36345	8238.1077	8427.6206
AKR1E2	109.2679	114.0935	120.2533	124.7051	120.9974	100.8417	105.8886	114.4582	98.10979	114.5292	111.0618	109.4663	106.3391	110.3292	126.406	112.8598	128.5613	118.4669	117.6378	99.06866
AKR7A2	756.7955	658.7589	656.2776	487.6126	666.1725	634.7355	826.5129	663.217	726.5519	970.8052	829.7448	584.3831	789.8646	850.3969	581.0776	840.4028	816.8566	897.8487	521.8973	639.1209
AKR7A2P1	111.347935	111.21215	99.72427	112.9227	103.684185	111.58705	100.02619	101.08595	109.82205	112.022	109.30655	105.0368	113.2799	114.7633	111.19428	115.329	104.3101	110.0317	110.583	110.408
AKR7A3	200.12545	196.50855	179.28465	182.99845	185.13975	171.10885	226.8479	209.8631	177.131145	226.903	208.8509	194.62295	206.7092	203.71195	156.99075	206.849525	214.48328	218.29276	168.27715	169.39315
AKT1	1012.239033	1135.938967	1089.6885	965.1677533	1020.5501	1253.0461	1267.0414	1209.075333	843.8608333	812.8084333	1048.985133	971.7223	1124.4018	823.183	922.368	1040.4628	1042.479867	1033.427067	1039.479733	1225.4448
AKT1S1	119.366	123.1153	154.6514	116.555	137.0905	109.5754	118.2415	119.4981	131.5739	110.9286	120.0118	112.3296	129.7948	110.5402	120.4399	125.3641	109.5105	108.2565	123.8201	130.2473
AKT2	109.8687	122.5686	103.2516	103.7736	127.685	113.6702	116.343	107.8624	102.403	104.5662	112.5285	109.8638	106.5496	115.3718	116.6342	111.409	108.1187	106.0864	129.089	110.3103
AKT3	123.723475	120.525275	125.121255	121.202075	121.271225	125.592375	117.087675	115.129575	119.4015	118.51925	118.89225	112.791875	121.279875	117.13764	121.28225	114.691025	124.498725	112.721	118.71555	119.38455
AKTIP	404.9372	379.6238	377.7427	310.7351	307.2516	260.0603	270.22735	373.74415	336.6302	306.2513	359.1034	309.8519	287.44455	344.57555	556.69575	480.28835	350.8092	349.2286	391.7655	267.9144
ALAD	171.9170333	161.02391	161.7080333	140.5600667	146.3741667	138.1070033	173.0698	171.8451	156.9536867	188.9609	193.4101	174.9530333	188.0838333	169.0875333	144.8957	174.247	175.1297667	171.5774467	151.6294333	137.4191433
ALAS1	116.8805667	106.3330333	118.4097667	109.0315	114.8238333	110.6294	110.0883333	113.4559	117.0288	126.7011033	108.3343333	114.7763	112.8078667	110.6560333	100.7651567	109.4212333	115.7743	105.2782333	99.70683667	98.59117667
ALAS2	108.38201	107.6546767	104.1852333	100.5109767	104.3800667	103.94929	106.32905	97.20787333	110.2181	107.0136667	200.0474667	114.2391333	164.0105367	110.6665667	106.5043133	112.4327333	105.7917933	110.0279333	108.2039	109.6867733
ALB	116.449	129.72685	121.5381	126.5997	116.5397	133.669	121.21072	126.77325	132.33655	118.14875	119.51055	119.635	122.4869	133.2556	120.8606	128.42325	129.0478	126.9137	122.83725	128.6161
ALCAM	225.8301	211.2022	210.7618	223.2164	275.5693	238.6095	265.9703	304.9441	243.0698	245.6541	222.7673	253.8957	215.237	267.627	268.6318	171.8574	244.1576	244.0548	221.851	229.3055
ALDH16A1	221.9567	228.36	266.5242	220.3513	237.6178	228.5943	232.1716	262.3028	184.2568	207.5255	217.1962	209.0413	207.7617	201.1039	205.5442	213.6641	247.5659	256.7192	237.8942	217.7532
ALDH18A1	166.0626	140.0207	164.2998	153.3941	152.0488	154.4648	127.1742	150.3274	142.3695	169.4242	143.9695	168.1805	144.8989	172.2571	153.7202	177.196	167.2707	156.3047	152.6353	140.5962
ALDH1A1	304.48935	300.0684	293.3146	287.30015	478.47245	419.033	481.14535	560.14925	338.23925	503.97965	469.1793	640.3868	706.33265	661.71495	292.1248	437.62745	419.33745	473.2966	292.6177	509.23195
ALDH1A2	117.24285	116.64085	114.4931	123.85555	120.566	121.32825	120.58865	116.0353	115.62565	112.8817	116.38005	121.2289	120.00675	109.3388	111.5053	112.629	115.98125	115.45005	119.10045	120.91955
ALDH1A3	101.59136	101.15317	105.8636	102.88928	105.41797	111.135825	98.15241	101.974	100.23605	109.0194	108.0907	104.836005	101.08825	99.870535	101.21006	116.35645	100.22975	96.893785	104.123	113.23725
ALDH1B1	117.11695	125.38215	112.08765	104.93695	116.3393	119.3559	135.044	123.87505	107.8133	118.4041	130.9627	106.50065	127.34851	116.4012	106.6798	115.1983	114.78525	115.15272	119.20635	114.62175
ALDH1L1	115.1766	89.51472	99.34625	99.2205	100.5172	104.1806	101.9396	101.0638	107.2972	101.1289	113.4583	101.903	111.2093	93.92124	97.04015	102.2594	117.7	110.5875	93.53139	99.94832
ALDH1L2	100.7088	103.5982	111.6013	106.9444	93.14967	117.7384	112.1727	121.0338	128.0827	123.5837	111.3455	106.1533	141.4479	113.7956	113.31	115.0326	112.6195	125.9545	110.6827	107.8825
ALDH2	574.0038	551.1215	574.763	367.5797	697.6299	685.1945	775.2585	656.7994	685.9681	1303.503	970.0782	893.1062	1108.838	924.6948	316.426	634.8793	679.8911	881.1071	589.8068	585.6822
ALDH3A1	113.6419	111.8971	92.31995	123.0518	97.26444	102.3042	101.4355	117.512	109.3936	110.8485	99.94481	118.9858	103.8584	92.58488	98.66338	103.6066	124.7143	115.4782	114.0518	120.6711
ALDH3A2	218.7888667	168.7550667	174.574	175.7736333	152.1129667	165.9045	196.3951667	197.9732	187.4671	219.9895333	226.6285	184.0889667	204.8016667	204.5030667	200.5435833	228.9084333	188.5561	242.3444333	166.4218033	166.1455333
ALDH3B1	302.25945	231.76606	254.311465	202.9156	231.1218	257.36655	405.3827	286.8723	230.04155	337.326835	331.005	345.7619	370.05575	234.57511	143.87867	284.9574	341.8983	328.70915	264.05955	263.9823
ALDH3B2	102.8238967	104.8639333	100.5733367	101.95183	102.93756	101.4158	99.27490333	98.45374333	102.6853533	106.9608	102.48033	104.3116333	99.8452	105.0346	101.1147333	102.2535333	97.85001333	109.12852	101.6241333	101.5208533
ALDH4A1	124.102825	118.00085	113.98662	110.538145	112.5085	115.068275	114.3881	117.90305	115.840425	120.312625	109.98715	109.10895	117.613675	113.715855	106.923425	109.18907	114.117375	111.984195	106.931125	113.3905025
ALDH5A1	167.5955	154.2777	145.3313	163.22515	170.3265	154.18115	145.5757	140.2796	125.46445	124.01165	160.3579	136.6268	164.2073	144.98385	206.3877	165.15465	138.2018	136.2274	187.7522	145.64755
ALDH6A1	166.4249	164.5419	166.6185	147.4676	171.40425	161.70225	186.3275	151.25015	168.07545	159.63215	163.6855	170.0975	160.4906	148.8061	181.09005	165.6382	168.3338	159.31245	176.3567	147.8251
ALDH7A1	124.10975	117.809	137.7866	122.86755	128.1482	113.4154	109.1579	117.32405	113.5838	116.9834	132.53485	114.25295	130.94215	149.6503	128.653	113.9988	127.5767	114.72805	124.61525	114.2401
ALDH8A1	141.1948333	124.6149633	129.0519	128.2262967	134.3592	126.9304333	142.7446	165.7918	139.8706733	131.0657333	147.0406667	132.43281	132.19385	147.6165	140.2258	136.7899	138.4356333	142.5485333	137.0329333	154.2788333
ALDH9A1	1622.274	1401.236	1371.727	1341.082	1214.096	1325.688	1639.511	1846.943	1741.668	1707.444	1672.381	1493.792	1356.429	1731.178	1245.127	1669.984	1412.881	2068.771	1380.048	1315.398
ALDOA	1047.726025	877.457885	1090.409775	685.84064	994.0374025	1127.33135	1112.46975	844.5414325	916.628175	1125.99695	1393.038475	1579.522175	1335.0169	815.1001975	843.627425	1128.406725	1161.280525	1360.367428	1077.115825	756.904
ALDOB	300.7131	296.6497	276.2047	300.4358	173.3927	234.3196	265.7692	294.545	160.2504	128.0239	141.4938	138.8994	176.3841	175.0839	286.36	182.7012	156.0838	191.697	270.9605	216.0093
ALDOC	311.5031	340.5822	316.6964	355.6729	308.2439	285.4784	362.1444	283.5414	481.6944	490.2503	534.1183	398.7997	357.2739	499.0638	315.1388	571.2587	329.7766	352.8468	337.889	263.0319
ALG1	124.0832	134.1487	120.0669	119.5736	131.2685	107.7572	122.9463	128.431	118.8855	130.0936	145.3341	126.2405	129.1036	130.912	127.279	147.5082	133.1302	131.7205	121.4932	112.3764
ALG10	102.3071	92.62939	113.7988	102.6836	128.5781	107.1414	100.1967	111.1797	112.0855	122.717	114.9273	113.742	109.4337	122.9194	109.8562	108.692	121.0138	112.845	109.4236	105.7324
ALG10B	130.0126	134.7562667	144.5722	134.5084667	129.1284667	125.488	123.7967667	127.4445	123.6663667	117.42	129.4319667	142.8320667	131.8523667	145.9997	149.9482333	150.2425333	122.5319	126.0221333	141.3101	129.9046
ALG11	120.600485	146.1973	154.12685	143.23735	139.89255	152.8287	141.9712	134.8749	135.58951	136.783	122.70252	128.35843	123.1376	132.09258	133.78205	122.12997	140.6469	126.6968	133.924385	159.05215
ALG12	142.8943	140.6352	138.6541	123.4918	128.1978	138.7314	117.2644	122.3928	132.5667	136.3822	123.3731	123.11	124.7186	114.8928	132.2372	113.4483	135.4391	150.1035	139.9863	133.3449
ALG13	198.3325667	197.6662	222.7959333	218.2005	233.8087667	212.1541667	219.0110667	231.6827667	228.7034333	225.7269667	208.9883	256.0711333	243.0808	210.7738667	277.0970667	224.8956	220.4392333	200.5557	222.4395	205.9930333
ALG14	123.4935	107.10065	123.927	122.8458	116.90525	121.37535	119.7116	126.1871	119.47325	128.4541	125.6174	123.47065	117.8074	129.1551	124.5301	113.388	121.5879	118.3029	120.2722	119.7518
ALG1L	110.17635	112.59095	114.87335	113.99685	114.6079	102.68455	116.47335	105.436235	111.5769	106.551575	124.6828	113.05306	122.6901	109.1516	109.01305	114.63641	100.703255	102.91247	105.3845	101.003435
ALG2	130.6653	114.3312	130.171	123.7089	130.238	125.0595	128.3401	119.0032	115.4005	119.6841	128.8046	109.3024	120.7696	115.2913	108.0492	113.5713	113.9354	112.4795	113.5195	115.015
ALG3	269.8843	242.6338	272.4843	268.6845	219.4466	229.0926	365.3817	270.6433	307.0623	355.2866	310.8074	283.3475	280.1727	306.839	211.3062	314.8105	299.7648	358.9781	243.5616	266.6369
ALG5	454.9371	566.1525	502.6974	567.6426	668.039	616.783	489.1195	472.16	411.7124	439.7352	475.3569	437.5653	474.6019	438.053	593.2033	479.8373	499.4462	541.9412	491.5825	541.7914
ALG6	333.6703	276.3491	260.2611	319.7759	340.4509	270.1265	262.6107	267.5799	263.5975	260.9849	250.9175	266.4384	311.4523	275.8996	336.7903	322.7866	321.7317	344.4602	295.6534	276.9955
ALG8	234.2514667	207.3416667	203.3582	187.1115	193.5872167	160.8739667	223.6539	201.6815667	188.4534	202.9955667	185.7451	184.2512333	204.9601	221.7073	234.5779	184.1564	200.1029333	216.9442667	175.7909	210.2221667
ALG9	357.5523	310.6504	355.8904	336.2357	329.0396	398.3855	262.7331	268.4031	402.7681	293.4166	306.085	275.6815	268.6845	273.8911	279.0175	329.9987	259.6621	265.3322	335.7355	303.9416
ALK	108.328	102.9022	106.2859	101.0821	97.37102	110.2958	106.0991	118.7231	120.4626	126.3367	130.9187	150.135	137.5404	140.4369	137.0351	123.6311	124.9648	144.9805	135.0346	111.6139
ALKBH1	138.6883667	143.7064667	157.3458333	148.1300667	138.97273	146.4839	140.6165333	135.1548667	146.475	133.1124	154.1712667	144.9588667	150.9721	146.1405333	146.7737	146.5333	150.5006333	147.0699333	156.8069	133.5977667
ALKBH2	177.1052	198.7836	201.4193	220.2222	196.4001	177.3593	236.3011	153.5986	196.05	184.8294	187.2394	170.0674	202.2457	166.2779	185.9168	173.9874	182.568	189.5927	201.0144	178.7602
ALKBH3	261.6337	240.7299	228.7078	265.8029	295.6049	233.9739	228.0989	261.4746	253.8276	223.8972	287.5889	247.1201	231.654	227.639	238.1419	250.3012	225.0188	231.5916	234.8101	209.8175
ALKBH4	133.1655	142.4151	118.7217	118.3634	127.9785	115.008	115.6359	135.2466	132.3721	125.0776	119.8931	121.073	126.6706	124.1573	123.5593	139.7284	110.8234	129.1686	119.4551	126.2957
ALKBH5	2708.334	2806.225	2902.313	2727.183	3024.543	3266.887	3182.011	2806.225	3846.444	3690.707	3226.211	3421.986	3059.902	3011.127	2739.443	3465.858	2888.684	3188.11	2716.248	2600.71
ALKBH6	322.7866	345.2599	240.4642	316.5341	275.0078	291.0792	293.2558	274.4407	424.6481	323.6893	318.158	300.3213	294.1385	302.1006	230.1957	325.2287	289.2036	314.2259	321.3768	277.3173
ALKBH7	363.2057	309.1116	274.0172	235.7856	297.5965	327.4937	342.0543	244.9574	360.9556	444.252	377.0013	332.8456	281.9413	275.6211	268.8058	358.3814	297.6959	343.9823	324.5005	271.6051
ALKBH8	167.1248	156.5921	135.4949	154.6105	146.5896	164.5193	108.8348	149.6649	123.7487	120.6665	103.608	99.31047	106.6009	130.213	132.8054	117.039	113.7795	114.9862	140.6468	136.1838
ALLC	106.51651	112.1373	114.9899	106.492925	111.7014	99.431615	98.737085	102.37242	103.18465	99.299635	112.6759	105.1174	114.0933	114.64615	108.854605	115.8185	105.014465	107.738245	104.16875	105.0077
ALMS1	164.9227	150.8157	161.8803	158.1369	162.9033	145.5657	142.5132	150.0627	148.5346	118.7871	139.1562	111.7793	125.2742	130.5634	128.8998	131.3587	113.6769	139.7334	143.4224	160.4593
ALMS1P1	136.6026	139.6495	119.2546	113.2486	109.7801	133.4058	114.7863	114.0963	110.3358	105.9494	120.165	111.3778	122.7569	130.4238	117.0764	109.8299	125.5402	122.948	109.7294	130.4392
ALOX12	130.1627	150.017	133.6105	152.4576	132.0183	123.0029	125.4835	116.0307	99.93089	123.1944	109.2743	111.71	117.391	115.5419	134.9776	105.2708	137.2509	113.726	128.8235	125.9044
ALOX12B	113.2406	120.5224	99.71929	99.49398	112.6976	102.3161	107.9978	85.31171	101.6884	101.0994	112.9208	117.6355	103.0624	100.4779	99.12088	125.7676	112.4492	98.60941	96.2548	104.1106
ALOX12P2	125.8703	126.3746	102.3179	102.569	110.5944	115.5607	111.8988	118.2706	114.33	97.55759	104.4907	100.0134	107.371	117.7897	100.2155	108.0055	104.141	103.4118	110.1972	94.70339
ALOX15	112.1557	110.1915	110.00655	112.12825	106.72851	99.63433	103.843465	107.0699	106.95	106.67425	124.14315	99.2218	112.98295	104.40505	109.220485	101.895225	106.2731	103.2139	106.06535	101.735775
ALOX15B	113.1425333	102.52526	111.2263	106.6933367	116.1605	116.6744	118.8027	118.4177533	111.3831	118.6428167	115.0298333	116.5616	110.8026	114.6123	109.5360667	118.9939367	117.0204333	118.0733	111.6012133	108.4181933
ALOX5	109.63235	114.4413	123.66395	116.78625	110.603	112.7506	126.094	112.8798	113.43945	111.10305	115.4782	119.8937	125.5163	119.95535	118.3367	125.03715	107.598465	105.499595	115.8977	100.24907
ALOX5AP	1537.354	2727.183	2064.135	2716.248	3435.212	2488.259	2918.358	2750.953	2727.183	3404.438	3162.501	5557.142	3101.522	3652.786	2435.527	2316.262	2466.097	3001.03	1786.079	2323.96
ALOXE3	104.3268	122.8704	103.0743	120.3693	116.7384	103.013	106.6658	108.8946	120.8879	107.3865	92.73628	107.4803	103.9849	118.0463	103.0825	119.0588	103.9577	97.98506	123.4223	115.1122
ALPI	114.1367	123.0967	111.0195	115.5607	122.0957	107.2215	115.3681	106.1932	131.8522	134.7437	199.2002	138.5478	124.9093	123.9481	129.5307	130.5452	151.1341	124.1949	122.5632	121.9391
ALPK1	218.8935	190.2466	178.9747	197.4105	196.6572	221.8745	170.1468	160.0191	176.0804	152.746	153.9752	179.4659	210.6252	169.2863	208.6311	172.3651	196.1873	187.5148	189.3239	267.627
ALPK2	101.4124	117.3971	103.1436	112.6266	109.1191	106.2551	105.3398	112.3772	116.0542	110.9395	109.0789	100.2289	104.2409	136.3822	100.8943	102.8443	102.0892	123.4705	106.5685	112.29
ALPK3	120.0308	109.969	93.41094	114.5683	99.93089	99.26354	115.5798	105.0451	124.1849	97.51939	106.1364	119.6993	102.2177	113.1088	107.7542	145.5482	116.3157	122.3088	113.7328	114.7891
ALPL	105.1747	103.0661	105.2774	132.5146	112.6184	99.3756	119.6198	103.1078	113.3509	112.69	204.4834	424.9352	304.9441	101.2221	103.424	98.14105	103.2424	116.5829	107.0305	101.1419
ALPP	11093.77	6191.333	5531.271	7579.175	4698.579	6144.593	6017.026	12805.06	6238.757	4334.773	6098.552	6339.948	7091.202	8114.923	5682.903	5037.767	6466.857	8452.385	6645.025	7158.282
ALPPL2	125.0047	102.7162	127.0085	119.1154	104.112	106.6881	119.9785	118.3663	114.5121	142.1425	122.4145	130.1149	137.9413	116.8478	134.5442	127.1605	143.1587	153.8808	108.5984	114.3158
ALS2	222.3556	198.0165	199.3731	196.5076	167.4962	192.6492	190.6439	203.7827	189.3671	227.118	223.4579	181.3363	199.6496	262.9075	231.4948	187.6339	215.3243	228.153	190.7905	218.4016
ALS2CL	121.77995	132.64785	119.3127	105.01065	112.83615	113.79545	113.45565	110.44185	109.85595	109.780865	119.17905	106.118235	116.86105	121.3995	118.3102	106.66815	114.002	119.081	120.88775	111.60335
ALS2CR11	107.2209	107.0334	97.99548	102.8041	114.7891	102.3376	106.3115	108.7168	103.0434	103.9584	93.97926	106.3189	92.81175	98.67959	109.6502	101.5843	97.93203	104.5052	100.1379	108.3925
ALS2CR12	93.66509	103.7387	105.2686	121.3793	115.8803	99.03548	123.7829	118.6709	113.3226	108.666	109.8042	97.85319	97.23193	103.0668	121.431	109.4194	111.2808	116.5883	117.2742	144.0701
ALX1	122.7433	108.105065	110.488665	108.369415	120.2531	119.7364	124.8842	121.6042	132.54565	136.59045	133.85805	118.319075	120.286905	114.5064	119.3838	142.99925	115.0753	121.23543	135.1783	127.9062
ALX3	113.86735	109.5868	104.08318	109.2777	118.2287	115.1838	101.558775	106.68545	121.75225	118.28235	115.41245	121.28335	118.6592	120.70115	115.66135	118.6233	115.9533	115.658	107.2221	111.86075
ALX4	102.4445	109.8299	110.8866	111.0364	96.88715	104.6044	94.46476	95.6687	88.99429	103.568	102.8182	124.6246	89.4495	108.8244	100.7988	104.8505	99.58853	96.007	101.3735	100.3977
ALYREF	205.7295	178.9975	186.17545	201.39345	223.3515	240.48625	204.2304	179.7097	236.632	212.9389	307.7199	310.2273	240.5986	193.2192	228.1968	349.66155	240.66195	242.9764	229.0895	167.4807
AMACR	122.8427	113.6471	119.7706	119.433	122.5985333	113.2436667	117.6207	120.3320333	120.0162	125.3846333	134.2073667	120.1116	114.9329667	120.9585667	123.8427	126.2941333	123.4235667	120.7216667	114.7269	112.0383
AMBN	104.5977333	120.1674667	118.4066333	102.2150667	108.5475333	109.7746333	110.4826667	106.0641667	108.9051667	107.4037667	104.7948333	108.5697767	116.2665	108.7037167	109.0858333	112.2390667	116.9426333	113.2437	107.7477333	105.2807933
AMBP	110.3121	116.5575	114.2319	133.7563	101.37	111.2555	95.47685	105.897	113.3974	101.1363	111.8395	102.9342	106.5071	116.5316	105.619	108.7908	103.237	123.3981	107.0511	90.95683
AMBRA1	134.5021	144.5493	108.6411	132.5983	116.8286	113.6625	105.4408	122.9055	111.9871	105.0925	106.3099	107.6873	117.2273	123.9532	122.2268	114.1632	114.9512	114.4999	133.2483	121.1406
AMD1	195.7919	163.6892	164.0281	153.481	200.7654	241.8856	196.028	183.4237	228.36	254.4214	251.3247	311.1252	268.1514	186.0201	263.8771	225.0188	237.2022	223.4579	249.1322	170.0533
AMDHD1	110.9959	119.7112	117.8208	124.2812	111.0574	96.7381	127.3113	109.2442	124.7551	122.3888	127.1329	102.7661	128.1779	154.4566	99.58282	118.904	113.3705	122.9933	128.1237	125.7129
AMDHD2	198.9674	206.3733	224.9016	227.8088	217.5807	341.1823	203.3511	166.5127	198.5863	160.7786	184.9547	178.7977	173.2889	179.3779	203.9183	216.9152	171.9321	166.873	199.6023	183.2534
AMELX	105.9843	101.5497	98.12173	104.0892	126.6288	114.0538	91.43788	117.7384	94.93914	93.74405	108.344	108.7801	95.33678	100.9166	100.5513	103.7098	98.14214	120.1508	100.7613	120.9823
AMELY	119.7213	94.82296	99.66351	111.654	126.3047	102.7162	99.24208	107.2015	108.2492	97.37433	107.4559	102.0854	101.7309	111.4201	107.0254	108.1475	103.2835	108.037	103.7657	105.3946
AMER1	143.45875	153.70935	147.7309	138.9136	151.3685	126.91644	149.66825	130.3111	147.1446	139.52785	145.97885	153.286	144.4365	146.6107	149.21885	147.9159	147.1563	144.581	139.8362	144.5715
AMER2	113.6722	112.3394667	111.4489933	109.0084667	107.5837	106.90332	109.8662167	105.0696333	106.3695667	110.7831	106.5074833	118.8858333	117.1107667	111.0174233	113.27718	112.763	106.2288	104.7204167	112.9334333	107.5296067
AMER3	114.9132667	107.0486867	113.7690333	114.2332667	108.7245567	106.366	112.0852	109.1076667	107.2453033	102.25488	114.8408033	110.5553667	130.7240333	112.8181333	116.0343	106.7533333	124.4537	111.8417	106.5773	110.3728333
AMFR	179.78385	178.5407	225.52165	248.43525	233.10835	227.0251	194.0478	218.9271	242.94865	247.8979	286.5086	203.54655	247.7339	252.30025	209.8588	237.86135	263.4222	228.15795	182.00495	394.60055
AMH	131.8094	122.4011	104.7953	93.43929	102.9507	105.5967	97.85697	104.4208	89.82425	97.57402	90.73979	100.6668	100.1389	105.9459	112.7994	87.88782	114.6374	104.2603	102.3171	85.5084
AMHR2	102.8327	116.186	107.1589	103.9269	101.1401	108.7666	118.8839	109.1432	105.2453	103.1524	97.90876	98.84809	104.0448	111.4121	102.8199	99.10093	96.70923	108.1984	101.7997	104.8049
AMIGO1	118.9816	120.9701	113.0308	117.2096	123.4365	110.1945	112.9914	124.073	116.8146	120.9838	107.8242	122.7691	111.1561	119.1421	126.396	116.9641	152.5471	104.8553	122.918	104.5222
AMIGO2	110.6827	124.4383	91.197	110.085	96.99806	104.4562	97.05477	112.247	113.0022	110.2079	115.2974	115.7968	124.5607	108.374	111.9086	103.9277	110.418	111.1964	98.59208	123.0333
AMIGO3	105.6323	117.2137	113.3027	123.1837	109.5813	103.8577	105.062	119.578	105.9308	124.273	119.1696	127.1889	116.0763	109.7367	98.78374	110.7541	108.5421	98.37029	120.6544	112.5382
AMMECR1	196.0279	177.253	174.7221667	176.8440333	170.8180667	157.6550667	158.9874333	179.2270667	161.4033	154.1354333	174.8490333	168.1697667	183.7078	170.6454667	219.8964667	190.8455	175.7001333	169.0508	172.1272333	154.4373667
AMMECR1L	131.9213	159.561	157.6465	155.5103	147.8617	176.8053	166.2045	159.4909	134.3202	150.8866	173.1207	157.8148	152.9662	146.3719	156.941	138.7314	157.0455	149.0281	138.8033	152.6006
AMN	114.7022	143.5604	133.3827	124.8715	122.3396	107.0139	106.3578	126.4937	120.322	118.6587	106.3254	133.4147	114.4078	119.9053	102.889	99.29239	122.4128	123.1298	113.4515	114.6246
AMOT	118.9225	140.6575	134.7264	124.1149	130.1369	141.0856	123.102	128.8974	128.0355	121.9808	128.7623	128.2425	118.7761	125.9908	136.2994	125.2245	109.9215	119.4421	118.8382	123.4901
AMOTL1	113.0546	133.7563	109.2841	100.8508	108.4537	113.4745	110.789	118.7142	111.8454	120.8736	119.0154	115.6153	109.6159	110.5632	102.4171	111.7197	125.1907	118.7446	112.3577	116.3751
AMOTL2	179.0726	164.5608	180.4755	176.8931	152.6454	165.7182	208.8894	236.8484	200.0223	200.2989	212.8913	193.5304	228.7335	252.809	176.2119	166.7625	218.3131	180.8013	169.1238	190.3242
AMPD1	113.9804	108.589	95.3819	91.2757	118.4127	111.6446	101.9782	111.739	102.734	101.6314	91.02637	109.2542	103.8538	112.8069	108.3086	100.1016	108.1172	101.7879	113.2191	89.96933
AMPD2	104.0576333	108.2932333	102.20715	95.33365	105.16617	111.1123333	110.3023	108.1248333	104.2342467	109.27721	103.5165333	106.5168667	100.9021967	100.3679533	102.63436	99.36880333	104.9914333	97.73574667	104.1017133	100.56785
AMPD3	114.484275	113.7019	123.49035	114.57405	110.2421	110.547075	116.41795	112.600425	124.315675	120.6486	123.4211	112.481215	104.2903325	115.515725	112.1459725	110.832175	114.841175	110.399925	117.948775	109.992525
AMPH	105.0712	102.08479	104.57379	112.7823	104.22285	98.892555	106.752845	116.08375	113.3779	113.84045	122.75615	104.074	111.4741	106.869	110.40435	100.642395	106.8106	113.90077	110.98384	111.6918
AMT	461.3165	286.5477	288.2082	406.2479	339.2526	329.5886	427.9945	371.4361	380.6123	272.9009	389.6058	328.2161	350.6261	439.6469	304.7279	348.1653	318.0904	392.4652	465.8121	404.6037
AMTN	106.4225	104.3766	110.3001	90.8595	106.7673	104.6751	107.7279	96.78967	98.89137	94.51089	101.0579	111.8512	99.55309	91.78839	102.6836	85.5519	103.4488	106.9761	107.0378	118.6762
AMY1A	237.21515	259.6514333	271.2284	253.1821667	291.9742033	253.3876667	418.53241	283.0589667	263.6058733	334.3791333	775.4959333	479.4567	337.9378333	742.52397	285.2973	357.2471667	374.5245133	235.1801433	307.9249667	232.26394
AMY1B	191.5106333	207.0121	194.4368	169.1620667	202.9536	210.8925	229.0026667	226.4414667	180.4143667	210.3889333	255.989	260.8158667	214.9544667	243.2304667	209.1784667	228.6442667	202.1012	184.2501333	255.2580333	206.5870333
AMY1C	3059.902	2579.152	3731.897	3073.263	4362.636	2932.06	5303.21	3556.345	3705.456	2166.025	2935.391	4962.265	4097.289	2466.097	3538.843	4322.403	5602.293	3776.208	4664.053	3737.487
AMY2A	227.643175	257.492125	191.0458	247.28115	192.0322925	209.010125	181.429775	186.87217	176.882275	168.588225	183.9668275	193.80155	191.459625	218.9323375	205.70365	194.751175	185.3494	216.19105	248.66925	229.82705
AMY2B	228.28775	226.7973	191.16105	234.209	207.88235	195.1522	188.7565	201.0528	175.1253	164.9188	188.2827	197.8083	219.6682	203.89865	219.68795	212.46555	203.22015	208.26155	247.1313	210.60765
AMZ1	113.6002	106.51505	112.4193	108.41045	101.82027	112.9862	111.3845	111.04385	109.71915	109.155965	108.81292	105.97715	121.56035	126.11995	110.74	113.0069	107.2366	104.7299	117.09025	100.110045
AMZ2	472.70305	560.90745	638.03385	637.4763	566.9567	585.6195	524.36685	540.04815	629.61855	536.5043	551.3433	486.4482	463.5852	490.6129	663.6769	563.8622	601.1795	495.5459	519.65095	458.2328
ANAPC1	296.44945	303.1795	280.59655	305.7343	305.9381	266.4478	259.6304	315.29715	307.03315	308.6123	270.36725	272.95375	271.62155	281.93855	375.1627	323.50835	304.67285	308.5247	338.1611	280.04145
ANAPC10	201.5045	233.2803	214.9703	258.5521	274.9085	242.5081	179.1309	238.4877	237.9292	248.3171	255.6687	249.4917	244.6062	214.4008	240.9048	248.2234	224.2727	231.7256	203.9183	201.6415
ANAPC11	188.5237	208.64828	206.361152	168.3464	182.68665	193.7222	237.639048	192.91082	209.528688	274.03436	193.04052	196.50178	199.72492	203.61792	152.32048	195.13048	201.76964	213.74574	153.493554	186.545078
ANAPC13	743.0284	831.6724	985.5048	748.2578	845.3632	1165.141	1047.786	915.4364	1057.316	1108.838	1095.211	902.9173	955.7296	1145.668	1086.854	964.5609	929.2712	996.3649	906.0917	965.4296
ANAPC15	330.2777	330.213	404.1256	294.0975	354.9593	336.185	326.7066	250.5145	325.6015	307.4865	329.8956	320.1774	348.035	298.7183	287.8538	289.3138	309.6537	313.8024	359.4868	303.2561
ANAPC16	658.5555	493.4862	391.885	341.3546	417.0758	265.4111	362.2849	401.5994	341.7975	460.5818	356.3521	355.1609	423.2985	412.5893	558.0085	471.1056	413.7474	362.5526	328.0524	282.0975
ANAPC2	153.7982	138.07515	149.54815	139.54125	122.6176	139.98668	121.866335	122.34525	123.1969	115.609065	123.9321	121.4768	121.6041	120.33615	123.07805	132.2133	130.48955	132.50395	157.40485	134.22155
ANAPC4	489.9787	521.6228	517.3839	612.6118	550.0461	486.8517	553.0027	590.6709	628.033	493.0754	460.6974	438.4688	433.5823	542.4386	513.7276	497.2462	460.1984	616.783	516.2635	605.897
ANAPC5	1624.962	1840.245	1546.113	1490.748	1490.748	1510.01	1610.705	1546.113	1410.065	1541.266	1295.483	1086.41	1302.797	1463.719	1357.975	1420.227	1347.487	1607.225	1509.074	1448.854
ANAPC7	127.8242	122.1111	141.0687	130.9346	121.2353	111.8058	116.602	146.402	111.3361	133.6105	122.087	127.8816	122.9747	107.4432	123.8716	119.5846	125.6954	140.0153	130.0119	107.8476
ANG	156.1058	149.82515	158.7056	140.3963	152.77875	134.94365	192.98965	233.0303	249.1536	287.46675	270.9459	226.76265	215.3362	295.99295	175.5201	225.3384	209.7905	248.9455	152.16665	155.17725
ANGEL1	189.464	154.6732	166.5221	143.9904	149.0448	146.3719	163.2921	170.6298	134.1782	179.1131	162.2227	148.8382	151.8773	159.423	157.0894	193.5304	192.9604	176.0463	169.0313	141.5115
ANGEL2	898.9644	896.9691	968.1865	1104.989	879.2618	1073.955	823.3864	931.464	1147.816	707.1456	1117.396	975.8458	878.5985	1152.653	1100.773	918.203	934.4341	1065.7	1247.969	1055.74
ANGPT1	125.04965	112.2515	112.7363	117.9636	118.6156	112.0671	121.496	113.9131	118.57285	118.38335	117.16255	113.85525	119.02505	117.98885	110.47785	118.7069	109.88625	117.58625	110.87885	123.23875
ANGPT2	97.09619	113.1063267	106.5981967	108.1713267	103.1763067	119.4538333	102.63486	107.9143133	103.77054	98.71247333	99.66826667	99.02726667	102.6675	109.7827	99.82013667	108.2864333	98.96398333	102.8583667	98.80898	107.80576
ANGPT4	88.95522	99.85665	111.6596	109.3289	113.4011	106.6888	111.7996	92.96878	101.6314	96.93175	98.58339	95.05023	93.02146	97.16508	132.1559	100.3677	115.5378	97.92188	98.12796	96.24691
ANGPTL1	118.5976	106.9065	99.95764	119.19375	103.398655	96.77348	109.5825	96.68654	96.767265	94.46278	105.9267	104.32942	103.93545	102.201265	98.99557	110.1705	97.901565	102.686465	104.191155	102.17263
ANGPTL2	103.6613	99.67926	106.0359	105.6881	109.6665	125.1189	113.111	101.224	98.69402	110.5987	100.7819	101.3991	110.955	121.0415	105.558	105.2202	104.5067	99.74293	101.3608	100.7988
ANGPTL3	121.07135	106.86815	113.1989	105.23645	113.77735	105.223955	113.56875	128.98645	112.22275	112.165025	116.92505	113.88635	114.1831	107.3964	111.15245	109.40695	126.04675	112.6146	101.1906	107.081905
ANGPTL4	115.2427767	118.2090667	109.1073267	133.3099	136.0614	119.39146	127.3503333	118.5091267	130.9403667	141.7132	137.89541	122.9637	126.4376	125.5701	132.6602967	132.9332333	114.27834	134.2552333	121.7129167	125.2167
ANGPTL5	107.8698	106.0682	111.413	105.8424	102.0817	101.6015	114.0527	105.1412	96.15782	104.5919	108.3776	101.6964	102.7734	100.4812	115.3883	98.71515	95.46419	93.15218	106.306	106.6371
ANGPTL6	124.8826	131.1916	126.015	115.0891	121.686	123.5914	133.2774	112.7425	103.482	114.1091	131.2357	112.0371	106.7078	122.5876	121.0536	107.8319	122.8939	123.2211	132.5275	123.6073
ANGPTL7	114.9319	119.7797	100.3773	101.5811	106.0124	127.8846	115.3567	128.1129	101.7586	108.8739	104.0279	106.5771	96.29099	97.88183	99.71626	113.1745	109.464	106.7755	111.1519	101.8181
ANGPTL8	112.3857	108.8716	103.8584	130.7359	117.0867	98.84913	121.4833	124.2768	116.0173	111.6692	133.5913	103.023	121.9599	111.7464	109.3382	109.8516	118.9712	108.2734	107.9665	108.6123
ANK1	105.6815	116.14535	117.8089	106.1362	111.06795	103.7223	110.2821	105.13648	110.44285	112.09695	106.68385	115.1147	114.84395	116.6393	99.80481	104.48702	113.1566	104.03245	111.29101	112.24178
ANK2	98.29268	105.38195	114.59225	98.864385	104.3366	101.796895	101.13691	96.71999	107.206775	108.8677	103.69964	117.6223	100.31484	109.349	104.96579	97.498175	104.2257	104.1706	119.9906	104.9991
ANK3	130.6995667	116.6182	113.3401333	122.0844	126.4564333	122.1590333	115.0937	115.2106	123.4849	116.4675333	114.4703333	123.6671333	118.6801333	117.0692	145.7756933	122.1447333	113.2475667	114.5851667	129.6627333	124.6807333
ANKAR	132.32985	124.47115	123.1483	124.73025	118.95105	115.7093	124.4067	126.76945	118.68355	113.23057	122.7014	119.00547	119.9243	118.42085	145.82545	128.4398	120.76645	121.7571	125.58915	139.682
ANKDD1A	479.2715	402.0202	417.7263	596.3596	527.5883	816.4927	467.8959	355.6729	579.9526	422.8196	287.1884	338.2007	255.7545	348.615	200.7089	191.2231	279.4373	189.8608	936.0902	446.1744
ANKEF1	107.0565167	109.17522	112.1443033	108.5908333	112.1017333	104.8220933	112.4254333	103.1850667	114.1485667	103.87648	112.7731333	107.7882667	114.9927	113.8927667	108.5749	112.0902667	110.46966	112.9284667	112.0222667	113.5570333
ANKFN1	108.6451	100.9186	127.6087	100.0397	95.30682	109.2585	113.2111	95.7531	103.9901	101.5506	94.24616	115.0709	95.95169	99.19613	108.5325	101.6495	94.21685	104.1306	107.0532	94.44772
ANKFY1	278.94325	318.9924	322.36015	304.49625	257.77495	261.4145	288.37135	354.0902	286.92735	306.73595	301.4112	228.6806	292.0538	338.6945	311.228	291.76995	292.45895	384.5905	286.0869	492.80465
ANKH	121.99595	117.6682	120.19495	123.857485	133.0055	118.83375	109.81012	120.8245	121.823	103.63986	126.1796	117.54489	138.38595	119.5615	125.5028	120.4949	125.8011	115.4594	128.50345	115.4546
ANKHD1	210.9080667	214.3467667	189.1684767	234.2961	183.1393733	217.3544333	192.3476067	237.1600333	208.1769	176.1847667	228.26733	219.1958033	216.9339333	183.4206667	202.6572433	237.49211	216.9039333	208.8278	204.7206	211.4658333
ANKHD1-EIF4EBP3	189.3882	145.1499	159.4487	130.8767	137.4791	144.8091	137.0227	188.5152	127.5941	128.7706	121.3601	119.3435	141.5824	172.3037	139.7624	149.634	148.61	140.7151	144.8834	153.2632
ANKIB1	471.8081	555.5516	424.6481	503.7393	429.8665	403.1274	450.2968	467.9899	395.3436	427.3935	352.9252	357.7019	376.2541	490.125	481.8267	434.6017	467.1485	390.056	588.2501	448.6774
ANKK1	132.7804	125.5881	102.4041	115.7552	102.0613	118.9174	99.57598	103.7924	99.53992	94.3641	101.4176	107.0701	103.6289	112.1875	120.4817	108.1706	112.345	105.3055	113.4306	97.03736
ANKLE1	122.7270333	120.9036667	117.7388833	109.9342333	113.6773	115.1145	110.7014667	115.197	109.2521333	122.4372667	115.8392	108.4406	117.9626667	108.3766	114.0164333	109.4066667	121.4562667	114.4025333	114.016	121.5120333
ANKLE2	335.9814	352.6362	422.3741	424.8535	368.7718	342.3825	272.394	348.035	316.5929	349.9352	301.2105	303.9416	270.3674	332.3317	336.6555	282.4891	289.647	339.7904	348.615	329.4123
ANKMY1	185.9655267	176.7994367	209.1740333	182.0492667	153.72162	160.9975833	202.7236667	204.8734667	285.4345833	236.5635433	187.3312333	174.7090633	164.4762	255.1403833	157.0171167	187.6963067	163.2812733	200.3751333	216.9568333	167.1249333
ANKMY2	191.0039	183.1143	198.7681	189.6396	223.7977	194.417	230.1595	171.7302	221.6526	204.3067	216.5779	188.4617	191.0741	261.062	198.0999	207.7824	216.0396	206.7213	189.1153	207.021
ANKRA2	490.49905	429.04485	453.996	516.7791	492.08595	536.4243	400.33625	457.00555	482.9311	465.97455	530.87505	430.4265	448.89355	441.4888	473.26485	487.30025	413.1141	390.81965	573.4098	423.39445
ANKRD1	112.4711	111.006	131.3421	107.7558	111.6101	122.9083	105.5618	110.0925	106.7299	107.8815	110.4073	111.3851	116.7205	110.7123	111.1113	109.3629	117.3982	94.86782	101.7243	100.8635
ANKRD10	360.4595	325.95105	314.5857	379.7618	358.44355	313.03655	286.13075	319.1528	290.07725	259.57395	343.7557	344.8892	335.4275	366.85415	374.94175	403.28925	377.22355	366.04065	317.0981	330.99015
ANKRD11	678.11115	624.44575	616.2292	788.46465	473.940235	740.24655	520.1391	604.13895	529.38473	607.69785	631.386	682.2545	668.9577	655.19995	587.26075	717.83215	609.6781	546.0809	831.9491	550.56862
ANKRD12	359.1199	491.5825	513.3451	450.2968	458.5557	467.5677	439.5631	392.7056	486.0549	404.9877	508.361	409.8251	436.9038	535.3137	479.621	390.8107	455.3779	361.6811	556.065	426.1287
ANKRD13A	921.1262	1160.955	1237.11	1057.316	1248.752	1292.212	1265.15	1327.585	1022.99	1230.683	1289.875	1107.608	1293.159	1251.774	1147.816	1123.321	1398.208	1072.77	1130.738	1463.719
ANKRD13B	112.3164	114.6903	107.2404	121.1286	114.8529	99.52059	126.6141	119.2084	106.0325	120.4797	132.9741	139.0704	112.9247	113.8726	124.7449	122.3141	121.8717	119.0436	122.4674	119.6748
ANKRD13C	176.1717	209.1059	188.6467	231.3213	249.6716	242.2695	193.3877	201.3106	187.596	160.8218	207.5742	195.8829	181.3566	188.6649	229.0926	203.0054	216.623	191.1362	204.9462	184.7825
ANKRD13D	182.5926633	159.40621	165.1030667	150.6831667	141.8296167	181.16689	155.7684967	170.7187167	184.0981167	148.26826	116.5067067	130.5521133	128.5251167	170.389275	139.702955	119.716675	138.8801333	121.9829667	150.8913667	170.1396667
ANKRD16	136.0159	116.8973	121.7265667	122.2446333	129.6651	123.2035333	120.5507333	122.2995333	116.7034433	127.1667	127.5491333	124.4148667	123.7895	138.8155333	117.6871667	126.2890333	118.7084333	131.0065333	122.628	120.6839333
ANKRD17	181.4584	193.1011	212.2711333	169.5371667	181.9441	180.3735333	189.9207	201.1474333	162.5942	175.9308333	170.5129	162.5718333	187.3784667	214.3497	250.3559	215.405	223.3342333	207.6461133	192.9991667	185.2549667
ANKRD18A	111.3484667	114.3217	114.9428333	113.8852667	113.8441333	105.60842	102.9345833	108.8284833	111.4048	114.31357	109.73062	104.07448	110.1280667	108.2549033	119.0555	112.9415167	107.8825333	107.3738433	100.2205967	113.2120667
ANKRD18DP	120.6747	126.1216	105.7311	121.2812	115.1298	108.5093	117.96	109.2953	113.6071	113.5928	97.50671	103.611	111.4541	109.8724	99.71417	107.452	107.9504	95.40701	115.2441	105.7176
ANKRD2	114.5262	101.0561	121.6482	112.0609	105.3114	108.3317	115.1901	106.7887	115.9762	105.4691	113.6674	107.0847	109.0464	115.4802	96.87762	117.7884	105.4971	109.7063	97.95508	104.2083
ANKRD20A1	159.94395	172.919525	157.369825	159.515675	160.200875	152.10465	128.529075	130.341325	177.4945	122.382675	146.52715	149.0192	118.727975	125.88305	170.62185	138.0533	117.200575	120.138125	190.073925	147.369425
ANKRD20A2	100.3887	106.9436	94.0646	98.58811	142.7588	96.62118	103.6369	103.0785	112.8305	106.9922	104.7714	103.1174	102.1663	103.8286	100.9518	102.2021	102.3745	96.45003	115.6791	111.2743
ANKRD20A3	107.6142	96.894255	103.847	109.5579	114.699635	121.31255	98.55072	138.91945	100.28748	105.3785	126.0997	103.27495	113.1637	107.71955	106.7679	111.2073	100.292625	96.93129	103.778795	120.8418
ANKRD20A4	115.13315	104.17655	114.13235	114.935	109.183525	126.69085	104.3608	106.46955	104.27894	103.242225	105.3855	102.7095	106.532075	103.447505	107.18395	99.23398	99.97101	106.96425	100.13592	109.6292
ANKRD20A8P	105.7868075	111.317345	99.14349	102.5852675	107.223465	108.412425	108.130475	114.195225	99.024865	107.3691725	104.2199	113.069155	102.69172	104.3334575	101.75186	106.2484425	99.65292	106.6613	106.394885	99.929305
ANKRD22	142.6835	131.4548	133.06215	645.15585	763.69375	145.5521	110.508195	122.49545	136.7307	142.59935	125.12655	127.4795	126.6087	130.18435	126.72365	130.43765	127.5722	128.84935	129.58005	497.0854
ANKRD23	125.51295	140.10345	131.48395	139.1254	121.9867	133.7944	133.89895	131.17515	135.3074	117.39945	133.66965	117.8728	115.75455	114.97495	156.5467	140.112	119.782105	148.0626	145.65825	128.2443
ANKRD24	128.5203	118.5957	117.2539	119.41055	119.03735	116.721335	130.19125	111.0148	114.45685	111.8748	113.7818	111.11565	107.30649	119.7812	119.6711	120.532895	121.174	120.86782	119.404585	111.248525
ANKRD26	139.102	128.3508	122.3547	144.1036	133.5913	133.7823	129.4546	131.1164	123.3291	118.7615	139.4583	123.0752	115.0952	131.9702	138.2945	129.9539	119.2295	129.5532	138.6013	113.2486
ANKRD27	146.0195	154.2379	175.4153	189.9687	175.3517	157.4608	151.8947	144.2941	136.3412	158.1936	134.9375	145.8878	157.59	138.3373	186.4372	175.3244	162.9145	192.4669	138.8739	152.469
ANKRD28	165.69365	151.1492	149.7815	158.4484	143.64125	137.54035	134.76815	149.78885	150.10865	144.18435	145.205	120.2155	134.75605	160.452	139.69695	156.92125	156.9581	137.90655	153.98945	141.6354
ANKRD29	105.97547	95.295785	101.432985	105.3963	105.08015	110.5928	101.614185	98.897685	98.26918	98.031645	101.982375	105.236515	101.14325	106.31175	102.294355	102.22907	102.7633	105.160365	96.63887	98.824535
ANKRD30A	98.78374	108.3348	124.9343	94.53972	108.5084	109.6869	110.496	103.991	117.5294	105.3506	111.5194	102.0326	108.6467	110.2136	105.7078	113.6931	109.3867	97.09808	102.1795	106.3578
ANKRD30BL	107.57124	100.55201	103.05964	111.05816	92.842665	103.30875	108.27392	108.8232	99.39071	97.88861	98.774085	106.48485	102.89469	104.907515	114.81875	97.18274	105.2842	106.5019	97.11138	97.47449
ANKRD30BP2	97.22877	97.55672	91.81904	105.0552	100.4421	94.55637	109.3571	103.8257	109.6847	96.6926	105.2885	98.72443	92.97842	112.9914	118.419	100.0274	120.9167	105.0775	100.9105	102.5781
ANKRD31	114.5994	112.814	119.3725	114.3179	126.3722	103.0526	98.77541	105.7145	107.32	121.6105	104.1619	106.536	111.7881	112.171	118.0475	113.0636	119.1951	120.7733	107.8675	133.9636
ANKRD33	307.0623	294.9583	278.4301	234.8666	309.063	360.8147	400.8132	265.3322	413.8751	506.5692	544.2333	660.7545	466.2337	337.1747	237.5865	373.6895	447.9809	569.275	247.1619	256.5982
ANKRD33B	104.823	98.76767	120.7113	107.9277	97.16508	100.3417	126.5984	108.1996	110.7049	103.8224	116.1086	102.187	102.5285	96.18918	104.1195	124.2883	97.38788	107.0342	91.71323	103.0042
ANKRD34A	118.8395	127.0835	103.6393	124.4603	105.933	120.6319	128.1361	111.5299	129.2729	144.8594	125.1277	112.9095	121.055	109.2542	106.8036	123.1944	115.4911	116.7667	121.4503	110.645
ANKRD34B	116.086	97.00171	106.768	99.10093	102.8508	89.20283	98.48133	86.94006	86.34315	106.0021	101.9414	107.1304	104.672	103.6849	124.3334	90.85415	91.6135	89.41437	101.3794	101.2817
ANKRD34C	117.6005	109.2531	104.5587	111.8185	104.7693	106.413	108.7507	112.2021	114.7353	126.069	120.6055	107.9012	116.0343	122.3754	106.0544	112.9348	134.1457	127.9212	110.3948	103.457
ANKRD34C-AS1	108.1132	110.6375	102.8459	97.09515	107.6462	101.798	97.73215	105.228	114.0882	107.9345	98.4595	109.017	101.6292	106.4568	98.39137	115.7123	99.64288	101.433	121.9121	109.8606
ANKRD35	120.313	128.1145	115.0807	138.24985	138.6556	136.0719	141.2385	151.5948	131.14345	122.36745	130.3096	110.5898	133.6905	144.16695	123.6457	122.7509	118.25875	132.8207	115.6356	125.36055
ANKRD36B	171.05465	167.49005	153.2018	172.55445	179.57355	168.85975	148.81765	155.6391	160.83895	133.4668	127.4557	123.62245	127.46455	163.428	179.5125	140.95625	151.59095	111.96455	171.4246	154.32735
ANKRD36BP1	97.35217	119.9195	105.0515	112.5553	119.4461	108.1984	120.6402	106.8587	108.6419	98.70857	106.7155	133.6441	151.4872	110.7423	111.2503	126.2334	110.2637	99.49294	94.76511	108.3364
ANKRD37	135.1851	166.0089	193.5103	194.351	243.804	195.632	158.6543	135.6798	193.9954	171.5663	159.423	150.8256	142.0926	146.5827	184.5612	182.289	147.6069	134.7538	187.2394	176.2534
ANKRD39	176.2711	228.7824	225.5622	226.0177	238.2314	237.6178	213.0914	183.9805	241.5776	219.9413	190.8245	235.3771	194.3323	187.2394	174.5231	197.5887	169.8264	194.806	189.5048	196.0027
ANKRD40	214.326	193.3618	200.3518	171.1992	186.9122	186.2991	196.2078	170.5267	242.5081	223.1408	250.169	266.5242	255.3222	229.023	221.5966	213.6431	200.6387	207.0989	218.0645	166.4868
ANKRD42	113.588	128.3118	104.1959	119.6823	107.4004	110.059	102.2715	104.6402	102.4936	96.3619	124.613	98.41077	95.3819	106.2591	106.6627	88.62569	103.439	96.90678	103.6307	101.9849
ANKRD44	627.4547	313.6349	275.05795	363.12595	220.5348	254.12335	297.2205	680.06595	231.3862	188.53885	290.18355	235.39515	335.23155	449.45225	265.0558	242.79725	308.3289	200.46555	290.7655	326.6589
ANKRD45	121.1348	118.3498	122.2026	114.1735	112.7796	124.6555	113.0723	110.5987	117.5908	123.6964	141.6657	125.8298	120.8307	105.6578	111.4582	133.6727	126.0448	121.5112	95.0619	121.485
ANKRD46	148.945	178.844	158.73	166.8597	161.9138	133.7176	139.8883	129.9989	136.5974	136.0336	159.6099	160.0059	153.62	152.7348	208.8008	148.9673	129.9163	151.7963	151.839	132.9214
ANKRD49	423.011	479.621	416.525	466.3235	453.3683	434.9366	413.272	396.9076	437.774	477.6244	385.9693	429.3546	403.1274	446.3744	486.2968	351.0719	402.4891	332.2121	517.8605	424.9352
ANKRD50	126.7834	134.7965	158.6644	130.2833	113.6813	134.3996	131.1539	140.5793	127.6412	141.5824	152.5898	120.5687	152.0207	143.7578	110.9331	127.0041	129.9869	144.4112	124.7533	138.5872
ANKRD52	137.0269	160.5059	160.8013	170.3686	160.8218	142.6932	133.1575	142.2082	134.3058	117.217	131.477	133.4669	108.1187	138.4868	143.5745	125.5709	131.7755	140.9174	155.473	193.0507
ANKRD53	123.3669	116.0591	130.2956	102.6066	109.4725	121.1649	119.0639	121.7925	158.4585	123.4844	147.7006	154.4342	120.1192	127.4806	120.7339	131.3311	131.5704	144.0184	109.954	117.7944
ANKRD54	181.7614	209.5775	197.8042	197.9285	171.8998	177.8758	234.6507	191.8699	210.9632	220.8397	183.1596	195.5919	184.2058	199.1177	225.621	179.416	198.3881	200.3259	192.4849	264.2729
ANKRD55	204.5327	218.9812	169.002	142.6227	126.7101	129.8115	127.7272	127.1283	185.1578	145.7186	134.7488	123.1877	134.5861	134.2032	175.2896	157.627	130.2545	120.1429	167.9061	125.5383
ANKRD6	125.5526	130.17985	137.1788	156.5755	133.0162	142.5675	132.1023	127.6307	128.52755	124.1656	131.0389	130.4273	140.94055	132.57315	140.49365	139.4975	123.3586	129.793365	129.0758	120.72114
ANKRD9	184.5119	248.5655	196.7485	289.475	311.2486	448.2006	256.70385	183.97995	422.08835	260.1784	343.15565	384.86695	269.79705	201.9428	169.39855	216.1999	211.07445	197.85935	257.34915	266.0827
ANKS1A	305.7846	324.6163	286.7407	257.9315	241.8856	281.7732	317.453	326.2042	306.3359	343.8455	357.3551	318.8201	314.4513	348.7471	315.8901	351.992	345.9097	355.5522	345.2599	379.7523
ANKS1B	113.2594333	114.7028667	105.1583667	119.2359	110.3684	109.8063333	110.0461667	108.5649067	105.2423467	108.1523333	115.8324	107.6848333	113.8753	113.0323	104.0757433	118.3824667	107.3011	105.3276267	106.6191333	114.8014667
ANKS3	182.9072	156.6855	149.4862	165.0077	138.7314	140.8475	137.862	119.3998	120.7145	119.3526	118.8582	116.5177	131.3491	127.1742	142.2082	160.2688	127.6189	153.3488	135.0569	122.0219
ANKS4B	119.977	117.3151	115.6326	111.881	121.3979	109.0378	108.6362	110.0934	96.08425	93.79015	110.276	130.3484	92.77367	107.0038	110.1926	102.3126	105.1886	123.212	102.656	121.7208
ANKS6	117.9563	122.7973	110.3331667	117.6487333	122.9137	108.0440567	113.3461667	115.4125733	121.3273333	111.6927733	115.4088333	118.395	120.0111	123.7911667	121.6968667	123.2815667	129.4244	113.89458	114.5251333	119.4722333
ANKUB1	103.78	102.2133	118.8941	97.49788	106.4782	89.408	106.8377	99.84708	119.1061	104.4518	100.3896	104.9382	105.7548	104.6495	106.5399	95.09827	105.8091	97.46541	101.8993	112.1611
ANKZF1	229.4453667	217.3442333	199.9825667	212.98714	178.9020667	163.1595	177.6074667	185.4034333	198.6619333	166.2139	185.9248	164.4535	188.0468	186.4841	216.4452	207.5281	172.4892	227.4608667	240.3058333	190.57469
ANLN	112.9221	97.16976	143.0975	107.7672	98.88724	114.7878	98.25691	99.9678	103.6205	103.3226	100.4709	110.178	107.2279	109.084	101.5785	104.971	102.8129	102.691	110.1437	100.1793
ANO1	100.95737	103.4886667	107.2058667	106.54736	111.0696	107.4998333	115.6959233	114.8892	112.54196	115.1268	111.2025667	128.0648	101.80602	104.9707333	101.0984033	112.2169	111.6864567	104.8863667	104.0185	100.4444933
ANO10	145.3204	167.3394	172.5556	132.9819	159.7964	147.5177	167.1683	139.8774	150.3847	146.3427	134.4683	137.4573	130.8697	141.4938	123.3981	150.2826	139.6014	144.5735	161.5663	130.5127
ANO3	103.9545	98.48503	100.913745	92.085985	92.64421	97.858355	106.51455	101.49598	91.67863	109.28565	104.6379	95.43683	105.09255	90.04406	100.71344	102.72225	107.6992	103.82025	101.017395	92.160805
ANO4	113.5068	112.27715	92.510835	105.9639	110.76775	104.2069	109.7627	109.61205	102.157	100.54193	99.47588	109.78135	102.1027	104.8694	116.0311	107.37645	109.24345	100.855965	104.9298	110.10575
ANO5	103.8899	100.1262	103.0395	99.1387	99.08742	105.3355	95.37174	92.54205	94.40518	120.2904	90.4968	101.9551	85.86472	116.4645	87.63921	103.7681	101.1613	113.7492	105.9906	105.8022
ANO6	331.6702	349.5956	417.2457	361.1873	370.062	385.0692	395.8442	435.0278	314.2774	361.9366	439.9585	416.7872	499.8838	455.9005	407.7741	394.6362	550.9054	492.9514	358.9781	398.2986
ANO7	106.7274333	107.326	105.9027767	112.7603333	107.6754	114.2256	115.9077333	111.4129	110.82867	108.72701	110.9921967	108.24382	106.12635	107.50601	102.65511	102.87634	108.54584	119.7412333	104.2507	107.5349533
ANO8	274.1515	239.0803	244.2685	216.7414	173.1775	187.8507	234.1376	209.9715	144.0832	182.6236	173.5235	158.6191	210.1076	157.8348	270.818	215.107	212.2923	215.8111	268.4486	193.9584
ANO9	236.4229667	267.9952	260.8544333	258.0730333	205.8259	215.9732667	163.2628333	201.7266667	174.9948667	143.1899667	173.3672667	168.5477	171.5678667	173.4594333	238.4879667	205.2518333	163.7804667	172.3151	292.102	214.6416333
ANOS1	124.3611	97.1899	101.998	90.25642	100.2637	85.09653	98.61616	104.3905	97.26165	108.6098	96.50928	100.3172	96.11164	95.39499	99.83408	95.82789	101.6203	107.74	89.49754	97.19387
ANP32A	165.8309	187.9086	185.1241	159.9065	179.689	223.2164	208.5318	155.8938	158.5166	166.5353	154.7658	294.4408	173.1633	160.3198	188.7017	194.5205	206.7636	205.8195	204.7906	175.6033
ANP32AP1	156.603	265.3322	215.9007	214.2711	228.4903	239.4441	264.0295	200.2371	226.523	273.3587	152.6111	250.1315	148.5255	195.354	257.5779	263.5085	226.7662	265.1824	212.3414	227.4106
ANP32B	5670.811	6593.935	6083.373	4886.277	5820.533	5399.478	5587.385	5303.21	5936.127	5602.293	5365.006	5256.073	5573.195	4962.265	6254.992	5752.441	5521.792	5087.776	6157.624	4308.836
ANP32C	117.5992	134.678605	116.649475	116.979625	130.3711	123.779255	119.103475	115.234725	121.344775	124.4038	127.3049	142.0366	118.613355	112.498865	140.425	139.365365	137.755395	134.70946	125.244695	117.502185
ANP32D	99.36459	111.8709	100.1136	109.805	100.6677	120.5746	99.07823	96.78065	124.5542	102.1533	104.4511	103.2056	122.4025	110.1882	110.5112	115.4175	99.59108	109.3506	112.8499	110.085
ANP32E	112.8892	111.6888	124.2768	136.0995	111.231	129.3049	124.8537	115.4709	115.6089	106.8248	110.501	121.0646	117.3221	113.2378	112.5365	116.4775	113.8112	123.2902	122.2136	111.3077
ANPEP	465.7103	576.4343	1259.578	935.7446	902.6076	882.3126	674.6372	805.142	945.3605	667.2964	222.3245	860.4349	398.7997	667.0796	364.382	477.0873	355.4085	1025.913	1139.172	608.697
ANTXR1	106.91625	106.407645	100.5754775	108.101215	105.129235	109.48234	117.2159925	109.59361	112.6275	107.5976175	106.69281	105.6304625	108.7051	110.470425	113.1756	113.00075	112.037945	107.428755	107.1492775	110.69131
ANTXR2	344.4602	417.9146	559.1496	419.202	535.8884	339.9222	462.3721	538.4291	429.3546	440.9882	436.356	529.4901	502.1054	555.7265	603.2192	512.1584	576.4343	484.8911	368.867	422.9066
ANXA1	3666.464	4165.485	5280.696	4461.878	5587.385	4856.233	5834.167	5461.189	4808.121	6068.921	4972.378	8214.51	5587.385	5544.407	5183.304	5670.811	6735.121	6175.604	4233.438	5602.293
ANXA10	97.34903	108.3509	111.9735	90.18473	106.8744	101.7868	134.788	129.6264	106.9031	125.3144	118.7285	116.615	118.9474	120.7663	102.722	110.8028	122.8005	108.3759	107.2867	101.5894
ANXA11	525.6909667	450.8966333	393.8281	378.3004	377.1426333	404.0122	422.6914333	393.4871333	382.1752333	343.4072	348.6812	373.6862	291.4966	371.0494	345.3002333	295.5418333	296.3933	254.2185	399.86	375.3350667
ANXA13	106.922	106.1841567	113.1127	119.3417333	104.39106	119.3717	103.5288	103.233	113.3841333	106.18	102.39366	111.0530333	107.0481333	101.5251533	102.88237	111.3425333	109.7168	105.9385633	105.5201333	101.6643667
ANXA2	942.5551667	896.0964	1234.778933	840.8111	1062.4595	1286.332633	1598.9823	1148.960133	1474.403633	2226.881233	1255.8922	1768.138067	1447.366233	1521.899033	868.0118	1118.748033	1864.6867	2015.3254	1038.830667	1337.755567
ANXA2P1	658.6429	795.679	896.40895	671.05815	994.90375	964.9094	1195.29385	1007.8984	633.30615	965.8701	810.0569	1248.7486	995.27235	950.42785	641.4095	778.8948	1355.4788	1179.6208	845.7947	970.65175
ANXA2P2	28147.89	30056.63	30056.63	33143.46	26894.98	30897.1	19033.84	25114.48	22227.6	19855.27	22795.11	27950.99	24329.01	20428.17	27105.15	28373.94	24329.01	25344.52	21452.93	20190.59
ANXA2P3	148.1253	135.3288	137.6271	124.7122	140.2086	137.5565	178.9912	135.1199	139.0813	189.8965	130.6147	150.4095	151.2858	150.1195	127.9114	136.1381	139.2997	163.2418	134.0572	156.1138
ANXA2R	1016.578	786.2767	651.7938	858.0783	878.9607	563.7442	552.52	652.0024	663.9037	597.4255	820.1909	706.8638	633.7452	769.0624	975.8458	872.1664	608.2896	633.5193	546.8616	537.5495
ANXA3	127.3012	123.6785	112.1801	124.751	110.6935	92.39441	101.7642	102.0713	94.93118	109.6929	133.1344	155.2555	139.4347	111.0347	108.9967	93.80376	126.1408	96.20948	115.9991	97.78074
ANXA4	127.0348	123.2452	128.4796	126.396	165.0636	169.9075	153.916	174.3068	118.4869	156.1044	145.3118	160.0754	159.3996	166.0213	134.7614	156.676	181.4727	181.7438	136.2862	155.5419
ANXA5	1132.842	1386.552	2023.928	1445.821	1651.708	1490.748	1786.079	1880.53	1509.074	2366.304	1543.661	2053.492	1953.267	1646.844	1010.097	1438.02	1568.858	1832.267	1234.955	1428.599
ANXA6	192.9066	182.2349	185.7659	149.3912	172.1934	134.6431	206.7636	217.1962	181.5162	203.7576	184.0221	206.9421	184.0789	233.935	224.9336	238.4877	201.3862	253.3883	162.7289	190.4606
ANXA7	427.0177	509.27705	467.48005	506.153095	559.24915	522.85205	479.42335	553.977	536.21865	611.24175	570.20735	626.0749	522.55555	540.8264	600.10065	538.6621	559.8983	471.72765	551.4372	490.6922
ANXA8	116.529626	113.338486	112.638848	121.52774	115.7712	116.7253	113.18488	109.084934	106.963124	116.1348	111.476328	115.78062	112.05118	114.37948	108.75998	110.39496	108.670444	113.558344	112.097054	111.14882
ANXA8L1	132.7312	129.9839	124.077	114.6266	113.3192	124.5075	109.3256	100.5461	114.5721	110.0036	116.182	117.1994	124.5725	132.0361	118.3463	114.1933	118.153	134.1162	123.0168	111.9907
ANXA9	94.82874	106.2388	104.6827	99.98445	90.94437	102.4707	106.6024	102.203	97.47542	101.3246	101.3039	97.52124	105.2947	98.85515	103.7809	94.2961	90.70924	103.0496	92.63692	99.45984
AOAH	643.5881	468.1076	598.0033	537.4346	675.6514	752.9625	633.3218	739.6524	699.4932	584.574	641.788	648.716	609.1409	624.4039	442.7371	648.5159	620.8512	910.735	463.2668	711.147
AOC1	107.5344	105.5887	112.3549	100.9066	112.9614	115.4442	117.9389	105.8091	120.7748	116.8509	122.7602	110.7793	127.5889	105.1659	105.9624	119.1381	118.7871	117.2982	114.668	115.3275
AOC2	113.7856333	117.1723333	109.5396333	103.5840333	126.2459	115.4068667	105.4942667	115.9842333	109.8820333	107.0057	107.7415333	123.8587667	120.4524667	121.839	130.7077333	110.1575333	120.0922	114.4215667	124.2807333	110.4055367
AOC3	102.5934	110.4552	108.1906	114.6944	102.7177	115.7574	108.4071	111.3383	120.2116	106.9751	105.0018	111.8429	116.8082	129.9192	119.9799	113.2084	120.411	91.78441	109.9996	113.8943
AOC4P	10486.19	5739.466	5436.329	7109.438	4353.704	5794.773	5065.866	12636.63	4088.459	3538.843	5436.329	4165.485	6371.808	8409.165	5037.767	4386.902	5726.757	4024.346	6003.813	6946.227
AOX1	99.55704	103.7843	110.1437	100.0732	90.97495	126.5675	106.5788	103.4112	107.1854	103.1534	96.18074	101.6495	102.0249	111.5586	97.16207	96.33633	99.69006	92.95463	131.8966	97.31199
AP1AR	116.5315	126.88905	117.5933	119.08895	109.7149	120.4594	119.0978	121.9489	105.9689	109.8592	115.0303	110.3724	126.04845	108.078	118.1394	123.5745	117.0363	129.34435	117.49775	117.6502
AP1B1	254.45055	198.874	207.7358	213.86125	220.081	204.91355	251.45675	222.9041	255.1119	286.6038	250.18105	296.01025	251.2165	276.265	193.57595	248.12115	216.5606	293.1785	209.33125	208.4856
AP1G1	323.4647	377.52925	427.29195	456.55385	515.28275	478.952	314.0714	325.82695	403.2547	248.11545	319.97165	382.0215	269.81865	312.96745	354.5879	291.36855	313.8684	301.28095	550.17195	419.54315
AP1G2	937.8701	847.1561	653.8168	657.676	547.516	573.2162	645.0643	685.9681	415.2046	429.7791	457.8955	506.2406	588.9061	567.0052	949.1792	588.6127	596.5514	590.9084	788.8528	594.8151
AP1M1	1074.566	763.6293	509.6314	639.7549	658.5555	684.5002	957.6226	816.8566	860.08	1137.757	955.7296	891.1086	981.9534	669.7452	492.4516	1138.532	894.7663	1000.516	657.9094	587.4426
AP1M2	131.8936	119.3712	117.2707	110.6303	121.3473	127.208	106.6944	136.0497	140.7595	133.3382	126.189	107.7705	144.4465	124.1753	121.9439	123.9199	144.0832	139.1349	133.4588	114.7749
AP1S1	131.2524	145.4855	134.2111	112.8994	146.9046	152.3191	157.9572	124.7709	163.7875	198.7179	131.7796	142.0418	160.72	137.8079	119.0667	161.2324	128.3705	181.5368	125.0553	130.1827
AP1S2	2020.583	1784.5825	1978.634	1286.3235	1937.798	1690.5295	3037.4735	2667.0895	1882.51	3056.282	2634.293	2664.798	2792.1915	3518.3155	1627.6145	2483.0385	2945.92	3053.9715	1968.6045	2253.786
AP1S3	119.0677	106.0735	98.61512	102.0686	111.5712	96.96824	112.8227	119.0516	105.6526	116.3419	130.4619	119.8436	106.9936	102.5141	105.4888	101.1296	106.7438	103.3025	102.1308	115.7435
AP2A1	190.7855667	211.7939333	222.1840667	171.6751333	192.0937	233.0398	235.0498	200.5833333	158.7494	184.6215	168.3543333	183.6737	199.1291	161.4777667	184.2158333	169.7447667	206.8437667	195.4669333	202.9430667	218.3267
AP2A2	221.7084	229.3055	266.3659	223.1077	180.5433	203.4442	213.8311	209.7888	203.661	187.5818	178.6886	160.0309	192.4304	182.2031	207.0424	196.3226	160.4801	217.5284	254.1316	252.5834
AP2B1	145.73105	171.1031	198.686	178.01525	173.227	163.55245	173.00415	152.98285	218.0712	198.9537	141.9478	145.31805	134.9221	203.2483	146.81395	130.0553	156.60975	151.20545	178.96335	172.44295
AP2M1	583.7265	661.5882	650.4334	450.13295	577.24885	582.93365	665.70925	550.93935	560.29605	616.57265	557.60785	554.19385	510.9742	507.31185	509.8355	513.5372	555.7162	628.7715	516.84715	575.11095
AP2S1	2770.654	3028.377	3417.4615	2230.074	3285.4255	3078.1535	4042.783	2675.5435	3217.375	4063.759	3162.985	2890.5765	3044.438	2786.5725	2286.154	3413.9805	3338.9245	4714.109	2553.5355	2955.3095
AP3B1	628.033	631.5744	798.199	662.9742	713.0878	641.788	767.8857	867.2889	750.8295	958.0801	948.6075	865.0903	889.8286	792.2453	821.9493	868.0467	883.4981	858.0783	785.3348	652.0024
AP3B2	107.4706	110.8687	110.6857	117.0137	101.6046	107.9765	112.2505	104.8041	105.897	101.2088	107.5132	115.3537	99.39797	107.5545	108.4666	102.3651	102.9963	114.7396	109.318	94.9939
AP3D1	412.1833	381.5253	337.5187	363.7185	274.5251	339.3168	318.7551	348.289	256.5312	377.6155	373.0659	336.7234	335.1516	303.47	324.2634	359.6012	397.437	343.2726	338.6046	308.5222
AP3M1	184.4325933	186.9354333	196.5467667	196.4933667	199.8530133	216.7978967	210.1045033	225.4865667	188.2517267	192.00431	230.5632667	202.9603333	228.4503	200.2086333	208.7661667	230.2464	210.15976	271.838	223.5955667	182.1005333
AP3M2	387.8287	403.4596	423.6793	431.0406	368.7003	354.4149	277.7601	277.2657	473.9368	242.0493	347.9674	293.1973	280.5291	269.3703	364.3135	325.5289	256.0576	200.6387	320.0425	326.3127
AP3S1	452.7915	361.8783	408.6278	343.7366	452.7915	441.9254	439.3554	536.2146	355.1609	393.195	433.1794	553.0027	525.0261	407.3351	391.885	435.9139	433.7001	391.8047	439.6469	395.501
AP3S2	119.859	109.3001	130.8697	117.2159	130.3322	148.5411	119.4991	137.273	124.9891	175.1153	157.7292	155.9239	134.486	133.6403	125.2394	137.882	119.1789	150.5248	113.282	114.544
AP4B1	763.6293	826.5129	732.951	751.784	620.6387	750.2776	637.5239	695.3575	749.4296	681.2643	559.8848	559.4843	495.3782	686.9656	693.9443	646.1908	680.4847	735.5016	686.4396	580.8834
AP4E1	210.064	223.5325	213.1999	227.6011	207.5255	192.2093	202.8378	215.7872	183.4593	205.4491	199.2188	181.5558	193.2105	228.1257	244.4686	244.3387	170.9146	229.9755	212.3685	169.7391
AP4M1	116.7889	121.9808	147.4114	98.76872	113.4352	109.4543	114.3903	108.0055	106.9462	117.2498	104.4686	99.45519	114.6808	102.1712	97.06826	116.4135	118.7907	105.8957	109.4081	120.7218
AP4S1	121.6985	130.5386	121.1796	115.2695	130.9534	121.5112	97.57527	113.3052	115.9349	116.5305	123.0859	108.402	104.4546	108.4044	115.1256	116.2161	98.93695	113.2844	93.85241	107.3619
AP5B1	226.4634	185.9548	190.0901	180.2909	132.1633	242.1669	184.4519	323.29	221.7849	165.683	197.5236	173.6807	190.2291	183.4237	125.235	124.757	140.9882	129.6494	133.2212	347.9674
AP5M1	176.527175	218.386175	208.835525	212.022275	206.244225	225.21705	189.560875	203.308225	222.626975	188.764	220.91925	192.607425	202.1114	216.879775	228.799625	193.0915	203.2647	198.0702	215.043575	197.512175
AP5S1	163.6892	160.1342	166.6096	152.3847	170.6537	152.6272	157.8909	141.2108	151.7644	187.1945	148.731	159.9567	176.1377	157.3013	161.6032	196.9265	146.9109	183.618	142.429	156.3909
AP5Z1	215.3689	207.7445	266.4384	277.815	244.3387	276.7077	198.8766	215.7619	172.1106	150.7411	166.6619	165.0543	152.0052	182.3553	202.9815	166.4028	168.281	189.0039	205.5442	245.2615
APAF1	363.2908	230.68835	218.2868	243.60245	225.1424	250.0239	305.28295	409.6989	200.26325	262.8231	233.7216	229.08575	257.49475	343.00065	259.33205	315.38895	294.3263	538.08975	231.1136	269.01305
APBA1	98.13709	129.60445	104.24762	106.88	103.6177	108.64215	100.08603	108.7948	104.77995	113.8734	103.92648	92.476865	98.72063	99.859625	107.2739	110.59145	95.03817	107.9051	103.06715	102.29847
APBA2	280.0448	302.1965	223.0161	231.7815	193.7339	190.288	134.9027	155.0234	187.8899	156.5467	119.9173	136.1291	150.786	169.5372	240.9787	173.2179	158.7811	124.7733	308.5623	148.1923
APBA3	414.3432	369.1893	327.9931	303.9938	250.3703	270.8535	374.5997	315.504	334.18	388.8572	420.674	358.4687	390.8107	359.6611	337.6259	476.9501	337.5187	484.1334	272.1506	307.2607
APBB1	116.7598667	106.3827933	119.2474	109.2536	111.56369	105.428	117.1355333	108.69603	121.1475333	111.8647667	118.55867	103.8624833	115.6445333	105.8544367	117.8492633	108.9722867	100.9578167	114.4163667	119.5816667	111.4807667
APBB1IP	781.644	603.5626	669.2416	560.4063	528.9697	337.0314	556.2466	1002.749	400.8132	543.6353	526.1593	559.1496	678.7325	522.566	1088.044	879.2618	875.7226	870.7399	620.0448	562.541
APBB2	110.1269333	119.9856033	111.9430333	103.3645333	110.6047333	110.2981667	111.5008667	100.64148	116.9698333	104.3407333	113.0116	108.6699	106.68033	101.9267067	106.7923	109.0908667	109.3486	107.4808	106.0768	108.7933333
APBB3	950.37765	778.17025	687.51745	670.00895	416.3428	526.44355	665.1278	774.32075	647.83435	622.2782	861.9186	700.9873	892.37845	807.45665	626.0569	1036.8854	775.79455	1005.3345	783.3544	717.27475
APC	117.2571	111.7369	101.107	126.2205	102.2161	133.7102	104.5587	108.2999	101.9522	103.3481	115.4966	105.3788	110.0097	101.2906	108.0597	106.3977	101.5382	110.4161	112.5198	112.7417
APC2	112.784	120.7559	129.561	99.32052	113.8625	112.8718	105.3578	115.6079	117.4736	120.1417	102.031	104.2866	101.8592	99.30811	104.7079	98.44482	98.91795	102.2045	109.5434	104.396
APCDD1	123.7049	129.8339	137.404	117.8282	119.3946	124.2519	119.3293	118.0486	115.8127	120.1554	107.3393	115.0117	130.9424	113.3927	118.2847	131.9213	130.1659	124.8105	118.7927	103.9901
APCDD1L	106.8132	109.2773	100.3481	98.35518	105.9554	102.7383	108.7215	97.60984	102.9462	112.1387	126.0625	97.67951	93.77535	112.3208	93.20511	110.3832	102.2715	117.6416	101.2673	110.1662
APCS	116.8267	101.7849	104.3944	102.9205	102.226	110.6737	125.0282	85.09653	113.3755	100.08	99.40758	124.8027	98.06032	105.2694	105.1304	104.5853	98.84143	118.961	103.3805	109.1332
APEH	916.3104	739.0959	827.3473	675.1537	658.3244	549.2304	888.6089	719.1184	528.8224	748.2578	602.6493	536.5289	670.1257	665.9199	674.379	759.5033	618.3831	834.0551	530.2211	650.3014
APEX1	1032.5357	1102.05405	1099.24935	971.885	1106.08245	1093.7132	951.76715	867.3334	914.8202	1109.7031	1038.66435	911.6464	1060.71315	1035.9106	1161.63945	822.71855	994.4507	930.2388	1181.7838	812.5157
APEX2	197.1411	193.6262	223.5571	205.4997	237.1028	226.4132	238.2629	242.8697	204.0235	279.4877	256.0131	245.8799	236.4617	222.8536	216.9974	273.9218	265.9703	337.2903	189.0969	209.188
APH1A	520.4444	508.3623	606.15835	604.83235	748.7885	565.5211	580.3531	477.4312	651.9336	525.4791	465.33465	534.107	523.59825	548.5966	511.4213	420.0282	434.8049	404.04595	472.2533	543.06805
APH1B	252.6836	278.04025	272.90325	304.75235	253.34215	297.71625	323.8189	239.22155	350.40545	332.89675	307.87365	311.9046	267.42605	252.71205	229.0715	309.3777	294.0718	292.1441	283.9538	314.8228
API5	509.3475	567.3475	563.7442	550.0461	651.5694	486.4205	475.8657	515.5071	448.0703	367.644	456.6594	432.5544	473.3152	550.0461	748.0022	424.3011	478.0706	547.516	630.2787	452.9196
APIP	196.57895	198.28925	207.8879	192.8328	195.2687	159.78675	194.2214	193.93675	182.03155	251.07015	233.0693	205.419	214.895	222.049	234.35375	221.48355	232.94695	255.66835	198.26315	169.117
APITD1	126.5182	102.51526	117.72975	100.70875	110.48355	115.29815	117.9882	118.08945	117.52755	120.54425	117.0831	110.8156	117.3618	117.7602	116.53655	112.32635	111.56885	102.169995	111.2992	103.8727
APLF	102.7753	100.91841	99.29808	108.4604	115.63075	94.796505	117.1288	105.832035	116.5427	106.494085	107.46925	98.77825	113.30418	108.360455	102.80442	105.674535	107.8371	109.48455	115.0251	118.62815
APLN	125.4086	106.7078	104.9696	102.1705	108.6794	114.5931	103.3095	105.2972	115.8139	114.8398	121.447	103.0177	95.56955	101.6385	105.9069	123.9707	117.5167	117.0642	100.2016	103.3661
APLNR	117.7119	122.3847	106.0286	104.1401	117.1044	111.2613	104.3499	87.73539	92.11915	114.7126	108.5342	107.6916	111.2975	115.3704	103.0203	100.0072	115.4132	106.3963	98.55191	118.3389
APLP1	109.9564	101.91381	115.7395	111.1582	116.00305	110.3749	114.0236	101.5402	122.38815	117.3477	117.6341	123.75995	109.97024	111.85485	114.6345	111.2493	106.7183	113.8911	123.212	112.4831
APLP2	456.2742	412.8677	587.31295	406.33505	510.1508	535.68275	499.6621	460.92975	438.3671	410.9444	360.73635	444.6574	399.50485	389.81955	262.6057	300.0118	467.6682	496.13555	402.12965	497.40845
APMAP	460.3055	769.5797	951.3492	744.4745	759.7481	1029.463	780.6838	721.5005	598.7444	756.2221	595.5834	680.0833	514.5388	607.7507	658.5555	637.7349	741.7452	734.5194	489.7314	598.5797
APOA1	106.6447	125.7056	143.5181	118.754	128.0105	126.8063	116.403	118.7628	116.4799	123.7112	113.4826	106.0601	100.9904	124.4898	123.0084	113.5024	111.6914	119.5517	117.6534	104.7931
APOA2	108.9639	97.67825	108.7057	105.1565	98.40072	111.7858	94.49357	106.8448	101.9414	114.2175	113.244	99.58626	99.85553	96.73483	106.8265	112.933	94.36644	116.1891	100.9158	106.1293
APOA4	110.3276	113.6482	119.3154	107.6748	99.95216	108.1383	104.5545	120.6041	105.6914	96.69388	98.85133	116.6008	118.0384	120.3957	98.54778	95.21251	100.8297	114.4534	107.2031	109.5693
APOA5	97.16842	104.0938	96.62631	107.3183	107.6857	100.22	114.2489	103.4638	109.6595	117.9852	117.2159	122.7005	113.6377	116.5449	108.1349	109.2807	115.26	105.4077	110.8315	107.1208
APOB	103.2094	111.6082	114.2122	111.937	89.45746	121.5194	96.75355	116.5755	97.51508	107.7104	88.54615	109.2554	98.99784	103.7614	107.7713	108.9967	99.41956	103.9924	110.8406	97.86874
APOBEC1	110.6261	102.1047	112.0953	107.2435	106.539	130.7962	105.7263	109.3842	110.1962	105.4136	117.7205	95.58621	118.8321	103.9441	100.8372	107.7453	109.6966	108.5416	106.7762	104.2796
APOBEC2	104.3645	98.71772	119.435	107.0495	111.7628	107.8675	103.8938	121.4755	101.3096	108.8418	112.2624	108.2064	98.38651	110.645	98.49772	117.6096	111.1335	99.6344	107.5996	110.9303
APOBEC3A	153.538	156.9652	237.6547	452.084	590.188	381.5253	232.8639	214.3765	236.6513	244.9574	289.4948	717.9066	375.8848	302.761	216.2789	325.3974	235.4333	208.2414	267.3366	846.7626
APOBEC3B	98.99629	90.1636	109.5045	95.35929	107.1049	114.6044	102.5208	111.585	97.79639	125.2245	106.1546	116.8157	112.8892	112.4646	115.4197	101.7919	106.7188	127.756	112.3405	101.4731
APOBEC3C	164.4826	263.3553	225.5919	216.9713	212.75	190.9235	239.1565	172.455	178.7787	177.9953	163.3484	159.289	159.561	177.8593	188.6158	171.758	191.5055	203.0054	185.0477	231.3671
APOBEC3D	153.78445	136.023395	133.891745	169.55215	148.9772	124.06458	127.21635	149.545	139.9072	135.9267	129.5855	125.35695	138.71935	150.071975	164.2183	143.47325	145.74235	177.58325	129.2442	157.27295
APOBEC3F	151.03155	150.26825	136.1839	151.92145	151.95975	160.2026	170.1727	176.646675	175.24185	205.381925	193.878875	186.244875	196.485575	166.950775	152.9055	197.751825	164.899675	187.175425	149.5234	167.629425
APOBEC3G	315.0713	256.7594	315.0114	353.40635	369.2688	291.07575	318.84155	428.9852	333.26055	455.01005	388.81135	457.0247	392.7781	274.2876	385.6371	453.2847	404.65335	573.3241	237.21265	271.8953
APOBEC3H	134.2757	175.0186	158.7811	185.5131	158.1708	148.9673	138.7993	157.2643	188.0651	148.855	141.4667	119.1035	145.9561	159.9326	144.053	150.2542	144.9429	158.3119	128.4875	139.6745
APOBEC4	113.8793	112.6374	90.88041	101.0792	111.3455	96.39706	119.1229	107.5944	93.44771	101.1099	99.40984	107.3653	110.1722	92.16753	95.98828	110.1306	91.53432	106.2958	91.12849	106.0244
APOBR	271.9016	264.8908	342.1931	319.9959	302.4394	322.7303	286.1149	314.4513	259.0529	293.6598	273.0714	288.8694	306.3359	219.9413	208.1525	256.5312	278.2896	314.0316	275.2222	342.5864
APOC1	113.5409	138.2202	125.5246	112.8002	112.7674	137.5717	128.9947	110.6885	134.2111	109.0245	106.0886	131.6422	126.979	121.5855	115.7435	109.8876	127.6139	122.8857	111.1113	112.4773
APOC2	125.2262	114.107	123.0243	129.1578	104.2233	112.6639	114.7353	114.4489	110.3928	104.662	110.5082	104.3813	103.5862	110.8758	99.44444	117.4674	109.5091	113.2952	101.1296	108.3635
APOC3	106.4583	105.9874	100.9518	123.9831	101.1733	115.5898	105.7999	103.5261	100.8588	104.5059	133.0541	105.4045	129.3194	94.98116	113.4631	113.4073	115.4422	111.8179	99.20615	107.6037
APOC4	110.3145	97.48109	104.9608	109.5279	110.8939	113.2129	94.95442	108.5827	110.0036	108.0378	107.7948	125.7152	101.3592	96.749	102.1317	106.1334	102.4041	102.044	115.6371	110.9221
APOD	100.8926	96.13615	103.0578	105.7729	91.92469	101.2976	99.23405	111.9441	101.3031	106.1667	110.2737	108.8731	103.1826	89.27263	93.12198	101.4957	106.5489	100.2924	117.8433	103.3456
APOE	108.8319	95.63857	103.3832	99.71075	120.4151	119.1288	104.931	112.5916	110.0748	97.29901	93.51655	93.61536	95.19753	105.183	95.15543	106.7338	112.6995	97.90058	123.4592	110.6203
APOF	148.0106	139.5576	141.3347	140.8715	141.7079	147.4358	162.6288	221.5966	123.8716	122.2187	115.4377	127.5392	152.4119	165.7062	136.3995	126.1706	142.9551	139.7802	137.4791	187.7937
APOH	110.0379	96.26523	101.7287	96.42314	95.28339	100.9496	97.03304	90.50271	101.5506	96.21695	103.6662	95.25996	99.47604	100.3417	97.14332	100.8476	103.7067	90.07795	95.38004	93.02146
APOL1	113.8237	102.5687	109.4294	123.66095	113.2652	111.1473	104.6619	112.30857	101.733795	107.441605	104.76701	99.51241	104.188365	104.6198	105.3301	100.634195	106.0535	107.332115	111.5169	118.7338
APOL2	113.4651575	114.721815	108.6117675	113.28124	115.2609925	108.8814	116.59435	123.057695	112.0170025	111.0363475	111.6410325	112.7176925	113.575575	122.995375	115.992225	112.37285	112.36345	120.66807	112.8026125	130.7294575
APOL3	280.4422667	334.2046	337.33535	336.8111333	306.6502667	281.72753	279.14015	318.5618667	250.83	232.00443	265.9898333	226.9154	252.8222	295.5847667	284.7178067	273.0766667	277.0385333	310.8093	301.8362667	460.1487967
APOL4	110.226215	115.62535	112.35075	117.01805	105.607125	117.3826	124.49345	118.7501	109.6576	112.69355	102.3085	126.6637	112.2953	103.8759	104.693225	109.4052	109.1278	117.95665	107.09245	120.0047
APOL5	110.5465	103.4347	113.0501	97.86874	104.1555	94.65151	118.0631	94.34688	106.5556	112.3135	107.7747	114.1673	124.6716	105.081	111.7261	119.7391	130.7798	113.3259	104.5044	100.609
APOL6	122.183	124.9299	120.3957	119.6063	144.8905	145.047	113.5628	111.7776	118.2991	126.6397	110.3493	124.4184	122.9083	111.7319	121.6367	115.1247	122.9301	126.2052	119.9303	170.1741
APOLD1	113.4296	102.7541	115.537	124.8308	112.7769	111.7065	107.4559	99.83408	105.9986	109.7055	97.83967	95.20809	114.8554	111.0584	123.3712	116.7959	125.3641	115.4522	128.3464	120.9641
APOM	131.5571	166.0009	191.9111	148.2475	167.4829	205.0577	150.1489	149.0891	162.4649	151.0143	173.0878	164.4698	146.2079	161.7621	131.4469	149.0281	123.2547	148.0472	148.8625	158.6418
APOO	190.8803	176.3298	173.1207	200.8028	172.6929	177.7666	184.0438	158.8936	184.6767	180.0477	210.4138	222.2859	196.028	204.972	186.9282	168.1476	185.4431	161.7954	159.5483	188.7986
APOOL	106.9901	106.5061	121.3793	116.8231	109.0658	108.8598	132.6345	122.7114	114.5027	131.8936	114.4481	128.0295	131.0038	114.9978	129.5881	110.0886	116.2539	119.8329	125.2394	112.2928
APOPT1	6979.8091	2336.62405	2122.12555	3043.4039	1811.48575	2591.9573	2002.45985	5365.71225	1469.854	1421.5613	2228.3723	1389.26285	2898.65125	3591.32745	1895.26475	1444.7782	2632.26885	1124.5346	2486.89925	2661.5083
APP	135.2882333	248.6022	260.0538	137.5624667	130.1202333	270.6868333	256.5602	144.08911	260.5596667	299.4363333	151.2853	198.1017333	184.6812533	286.3424	172.6775167	153.6420667	166.2361333	165.1368	236.0383667	236.9296333
APPBP2	283.42675	224.4262	208.60825	250.09545	227.98395	211.77575	191.3531	247.7132	219.64685	208.8696	323.2887	262.479	260.8756	300.4	299.58695	286.95945	235.9231	268.69795	265.06915	192.85435
APPL1	242.3006	207.1208	202.6943	256.5602	263.2418	264.7238	236.07	242.6682	281.1218	291.9623	299.8478	296.4321	251.2466	277.1578	272.1091	270.266	298.3824	310.5994	262.0535	266.0963
APPL2	396.0278	446.4796	415.8046	527.4697	436.2679	444.6608	349.5308	366.0539	446.1744	329.5337	358.5932	385.0692	341.2316	463.1677	461.0198	381.4554	365.9668	355.1609	549.2304	373.9885
APRT	924.83055	953.30995	877.67725	692.02755	822.69655	644.7474	649.8247	673.1318	645.46305	806.84615	760.63805	620.61335	722.58015	693.1002	685.80775	787.08695	689.56815	597.808	703.71115	689.4816
APTX	188.37645	203.16905	187.44725	201.9959	181.41725	184.18005	211.4037	194.9654	210.93465	208.78565	199.41005	201.86775	207.8187	205.4463	181.4992	195.2836	188.4864	256.16105	175.13515	205.06315
AQP1	122.9793	105.4589	112.47055	124.25335	102.30116	109.389465	111.0587	112.1398	121.16135	113.1698	116.69115	102.19938	111.2466	121.25	101.10955	110.0697	110.593625	115.1896	115.05895	117.3859
AQP10	123.2863	133.2523	150.2542	165.4724	156.0838	114.7863	112.9283	106.0116	124.183	180.1335	112.7021	136.2164	144.9514	114.9347	118.1339	115.3406	142.4678	108.0005	116.7015	119.5517
AQP11	111.2815	100.2432	111.3004	99.75149	108.4394	111.2243	115.6142	100.275	107.3879	116.0581	104.5052	106.0895	110.7966	102.8685	103.3298	115.9785	106.5406	118.5132	103.4652	107.2279
AQP12A	130.1827	130.3084	138.0582	119.8024	132.0793	112.8288	122.2996	117.7097	136.4605	161.1248	149.0795	120.4386	146.7339	135.7206	109.7968	116.942	127.2125	124.4314	120.3923	111.709
AQP12B	141.1333	119.9767	123.99175	117.315	128.5708	126.52685	111.2847	129.21795	141.6982	155.52067	129.24879	125.6129	113.01243	126.9057	130.35055	139.84165	116.0824	121.55375	144.12735	126.68255
AQP2	101.8262	106.5489	118.0158	112.1669	102.3351	107.1027	101.3031	133.908	109.4912	101.8217	104.476	93.54475	117.9794	110.1994	113.7148	96.31924	109.3742	83.64684	91.10767	102.1813
AQP3	173.4339	168.8786	143.2077	130.7259	133.9759	136.9032	137.1852	161.5761	125.1848	140.2376	152.0292	155.3943	128.1529	149.0695	154.2272	142.7726	122.7711	115.5857	148.9062	110.7031
AQP4	100.73112	105.31805	100.48542	106.834535	113.25715	106.3998	95.893005	102.00761	102.69848	101.94669	101.16657	99.038605	97.825765	105.6622	101.611145	96.540735	94.3873	103.80286	104.235525	101.3459
AQP5	100.9894	99.57141	101.6545	93.94006	101.8305	112.6744	94.32854	98.6495	94.07677	96.43568	96.63945	97.69188	84.90341	94.00871	111.5706	100.9174	108.5779	96.04321	105.035	92.78158
AQP6	105.0442	96.82451	100.1716	104.9328	112.9925	116.6175	112.8742	106.4552	107.4619	103.318	98.74527	107.9682	97.54692	96.98715	106.8494	115.2218	102.7629	97.96486	98.70514	93.67703
AQP7	111.4485	106.6032	119.7415	112.8608	104.8454	101.4691	115.7899	104.4008	131.3379	110.9765	117.8433	99.40298	121.686	108.723	121.6283	110.8307	113.2703	125.9157	115.6904	101.646
AQP7P1	147.4358	124.5462	118.9276	140.1128	119.0303	133.0227	129.6996	105.6906	111.5284	127.5739	117.061	134.6558	148.6501	121.1035	113.3834	122.0727	115.1547	108.8598	126.1706	102.0352
AQP8	124.1256	134.1457	141.9465	138.2308	114.4037	137.5014	132.9991	108.9836	121.691	106.7871	131.9182	109.1274	107.1482	118.4972	123.6453	120.0039	107.8768	99.96324	124.3317	127.3366
AQP9	443.1758	524.4369	858.0783	856.0706	1241.011	1037.092	497.2462	757.5345	1186.131	894.3616	1450.609	2701.26	1283.079	802.2966	391.6442	720.7142	941.4623	435.0278	747.3383	966.4611
AQR	245.97775	245.79295	246.13775	287.98705	240.1163	254.4483	224.3098	219.7511	242.5983	223.15295	253.10925	221.5114	210.75305	246.74865	236.75445	217.78345	212.0126	226.0583	262.12895	223.1148
AR	114.5857225	109.876475	107.616175	104.84545	108.5662	107.208755	118.536675	109.5386875	108.380625	109.800615	107.724015	112.251675	113.9313	114.398875	122.47655	109.784125	112.104675	113.03945	111.15405	119.01335
ARAF	634.7355	636.2864	552.6816	576.9468	526.1593	830.099	676.066	621.3553	922.8286	806.9776	867.6545	867.6545	839.1345	837.6301	614.9152	847.9038	732.1985	973.707	679.8911	702.9744
ARAP1	284.9418333	334.2424333	329.8331333	292.3543667	312.0817	359.3459667	407.6585667	390.9683	291.0073	346.8886667	314.2506333	291.2358333	334.8304	343.009	352.1178333	359.5226333	353.9820667	510.7357	316.7996667	370.1872667
ARAP2	144.79965	176.9409	210.82465	196.8519	224.7708	191.81485	176.55545	208.6988	165.5744	143.33285	176.79335	159.2816	155.23895	166.92765	209.2664	198.13355	182.6796	177.89275	201.04565	226.91255
ARAP3	261.40045	235.76745	265.9895	199.7495	210.4736	246.94975	324.646	357.39695	229.1483	322.66395	271.71315	296.7452	279.302	259.97075	211.15995	267.60455	262.73175	351.6726	231.12235	219.3656
ARC	98.17574	102.9214	110.7639	107.7279	102.467	102.2689	107.7347	120.7706	114.7104	114.0231	117.3937	104.366	109.4656	112.7823	121.015	105.3468	114.3324	119.4537	113.004	130.2891
ARCN1	600.5583	878.278	933.5618	918.203	1061.259	905.663	750.8295	785.3348	755.1996	614.9152	882.3126	782.6232	791.6054	648.3309	1175.693	794.5958	784.1163	819.1953	993.1698	679.665
AREG	98.33987	107.0044	102.6492	96.22271	97.09808	91.60179	104.7046	100.4752	111.5276	112.8018	97.36292	96.15346	96.4731	92.02315	96.24243	100.7117	97.05196	92.30614	100.1696	109.9013
ARF1	796.1448033	876.71718	924.2611667	984.4665667	1001.410917	1077.7903	1029.011667	853.7745333	1001.740167	1158.670767	1043.307	1098.7545	953.2614	843.6295	717.6287333	941.4758	937.3269667	953.1006333	792.8165333	899.7515333
ARF3	428.2074	397.3433	520.7389	353.2029	450.4961	461.6661	574.0038	536.5289	423.129	433.0632	483.0216	398.1984	304.1855	449.9413	324.1375	383.5568	424.6481	508.8086	501.567	628.1919
ARF4	536.89635	552.50915	599.9276	651.9823	817.1804	747.71935	764.3783	732.0458	618.95405	766.34925	877.5676	1053.3538	802.1862	625.5101	700.37095	775.41585	805.9013	762.5415	605.02735	581.387
ARF5	951.3492	1467.329	1253.4	1191.535	1525.066	1146.999	1315.398	973.2786	1065.7	1070.622	904.6335	1031.076	1001.922	846.7626	806.4581	866.9586	1080.788	939.6625	892.2531	1164.493
ARF6	123.6689	125.797	146.3661	122.7057	147.2789	133.498	191.8699	130.7359	154.0215	131.7164	133.5949	152.2333	151.3923	177.6432	149.6184	137.8567	155.8427	151.3827	154.7658	152.6637
ARFGAP1	312.2239	353.1106	389.91385	327.39275	288.96945	334.8286	262.77005	303.85155	261.67165	219.7219	237.3524	198.913	203.61715	239.09495	243.4078	258.00205	218.60265	271.0543	276.3537	342.2821
ARFGAP2	389.8784	408.1526	368.9456	326.0548	332.2672	414.9282	376.4135	287.3335	399.8153	359.813	476.8307	393.8159	407.3351	366.651	282.7657	467.0178	312.4384	375.3756	315.2852	356.5693
ARFGAP3	235.0339	257.2174	352.872965	323.15215	285.7804	356.2921	260.68215	319.8608	296.0095	306.7403	291.47715	364.37865	316.227745	284.73065	348.41965	331.393255	339.369405	297.18115	297.3432	240.5075
ARFGEF1	280.41235	288.37245	324.607	398.78525	347.2934	403.04815	285.9276	324.2762	333.21455	264.1282	348.0621	320.8579	325.5107	364.584	393.66185	340.3441	333.81525	363.0173	377.45905	321.4153
ARFGEF2	148.5801	164.6182	189.7073	181.5558	173.7646	186.3165	134.3289	137.4573	161.9993	151.6597	147.9024	169.8818	142.4823	143.0568	144.8163	178.7093	170.3383	156.828	166.3904	156.603
ARFGEF3	112.4537	99.71512	94.14962	96.71472	118.9462	88.53017	123.7235	100.5065	102.9722	113.8823	96.35161	102.9562	115.2966	109.34	119.1682	107.3078	107.4481	106.3993	105.3982	105.3331
ARFIP1	124.0795	126.0134333	128.4556667	110.7725467	124.6623333	120.7276	143.7518433	136.9140333	122.0657	138.5846	140.6650667	149.3664	165.1556667	151.8039	144.318	138.2719333	154.5189	162.1334667	130.1959	132.1570667
ARFIP2	120.3137	107.2558	122.5534	119.3249	118.5024	115.9049	127.3935	120.7766	116.9008	112.6951	131.7568	109.3851	128.5807	100.08	108.148	107.1381	104.5996	96.21127	124.2695	121.2524
ARFRP1	136.372	123.5759	125.6439	135.5271	124.6114	112.5024	123.6033	105.9745	120.2083	117.4831	111.136	101.1585	96.34498	109.0485	117.5253	131.285	108.8906	116.1961	111.9626	126.1492
ARG1	117.1168	123.2673	126.9422	118.652	116.7935	110.1713	107.4897	110.8916	108.1955	114.0997	120.2424	125.362	129.7866	116.2454	114.0814	114.8852	112.755	101.8788	103.5599	111.7308
ARG2	121.4325	119.4718	107.3393	130.0289	120.6165	120.5167	113.5362	109.0078	118.0025	120.2669	120.5453	118.0845	111.9635	123.7628	119.685	119.4968	123.8347	115.2298	119.9364	113.2812
ARGFX	118.1828	126.5913	110.9438	92.20727	97.82825	114.1663	91.22503	99.1387	98.68953	112.3566	96.63779	106.0104	103.3861	98.20386	95.60526	103.6881	112.7207	100.9904	96.33189	106.4961
ARGFXP2	103.7304	104.072905	110.6445	110.9288	113.9013	100.432255	107.3292	107.7096	106.379805	105.87245	112.3495	118.12815	113.6394	115.0995	111.15315	112.96275	114.4992	110.3146	100.939125	117.55235
ARGLU1	3162.501	3335.598	2826.348	3647.03	3193.155	3193.155	2326.25	3357.902	3313.511	2787.289	2326.25	2961.823	3148.859	3230.902	3208.908	2855.771	3153.609	3387.448	3510.175	3116.542
ARHGAP1	935.3627	1110.529	1137.12	818.2045	842.0381	995.3641	1351.093	963.5886	961.0001	1194.72	1062.187	1000.083	1060.748	910.735	825.7799	1210.162	1060.748	1173.585	1032.17	803.8813
ARHGAP10	168.4091	152.6566	156.9756	166.4651	152.7668	144.301	164.0155	148.9673	166.2485	157.5679	129.3948	125.5152	147.7799	169.9507	164.3553	158.53	170.5977	184.9136	158.7998	153.2289
ARHGAP11A	104.4113333	107.4235667	105.9763733	115.5844667	109.4761567	107.997	109.7933667	111.7376933	115.3340533	116.0979033	103.7836767	115.52773	104.27618	108.0598	105.9192867	111.7596333	134.3379	113.0008033	112.1776667	121.1280333
ARHGAP11B	112.0181575	119.989925	108.63187	113.808375	110.0062875	112.548925	118.034325	112.548475	112.528825	108.890265	105.3397825	109.335725	111.73305	111.110675	110.6080675	110.898675	119.313575	107.57836	120.54845	115.362525
ARHGAP12	183.63205	202.0143	205.63835	231.77875	216.69105	187.5519	188.5432	195.84795	196.04165	173.98565	187.9751	171.41745	197.9789	218.9042	293.7392	217.7684	203.2074	196.1003	215.7125	194.60375
ARHGAP15	1014.622	1399.222	1486.437	1508.037	1441.909	1127.823	1335.373	1302.797	1277.418	1072.77	1504.643	1273.154	1481.46	1230.683	2254.404	1464.675	1394.251	1012.591	1398.208	898.3027
ARHGAP17	343.9989	338.2204667	334.5836667	285.4538667	246.7365333	306.5110667	352.4256667	341.7004333	313.1309333	334.2824667	309.7084	267.7721333	321.6540667	329.2042333	266.791	346.9158	358.1921	362.4163	299.9645667	396.0788667
ARHGAP18	123.4095	123.3272	121.9426	115.7709	121.8172	102.0166	119.0557	130.3322	111.2872	107.075	122.069	126.6504	124.0249	115.3018	111.8912	119.1534	135.9272	127.5555	104.1599	106.0133
ARHGAP19	294.3329	325.9897	263.839	259.746	317.7956	259.8307	294.8965	309.9897	282.4385	285.7733	270.6433	219.4818	265.1015	337.0314	274.9085	288.5509	281.6917	304.7898	243.3168	285.0561
ARHGAP20	103.8103	143.2458	127.0529	99.62592	104.1664	112.0326	95.6426	121.6121	119.1074	116.4668	105.1615	122.1498	116.3714	114.2133	100.5503	109.2268	101.8554	104.3124	118.4703	120.8089
ARHGAP21	382.2413	503.8956	548.0743	497.0085	438.5734	423.6793	499.5883	399.0774	489.5785	541.3365	480.0845	399.1576	388.6009	510.9929	402.1966	438.142	496.2899	402.6722	484.2382	557.5421
ARHGAP22	139.3956	104.6019	107.3085	116.4746	124.5766	109.5947	128.4258	118.7871	137.9474	144.8091	119.1994	106.413	141.2996	117.4085	117.6404	112.8788	119.8241	160.0754	119.6127	113.697
ARHGAP24	142.068275	140.35075	154.588225	138.987	153.312	137.4713	144.043975	143.973675	146.6576	171.596525	183.656725	161.182925	186.372025	188.41155	139.00095	160.024125	159.78185	162.767625	144.0153	141.35565
ARHGAP25	354.5930667	380.6359333	328.3413	326.7386	294.7125333	268.2448333	327.284	413.558	289.5637667	279.9248333	284.0064	270.9111667	315.8282	347.0315333	410.0534	354.9271	310.6798333	371.8404333	364.7352667	350.3670667
ARHGAP26	188.8347	129.0593	128.3871	118.8053	133.1465	123.3413	123.5192	205.6705	139.0379	146.9683	172.4991	134.5442	167.1248	198.7681	121.3445	127.5029	140.1487	157.9138	117.8929	139.0186
ARHGAP27	251.71215	229.8937	226.4328	196.27765	229.1977	260.87585	256.8294	262.061	239.6836	275.16525	210.09185	226.06245	216.53695	218.86735	207.22135	235.121	245.55955	270.9481	209.57645	320.44425
ARHGAP28	112.3029	134.11895	120.31455	108.197055	106.50665	107.45645	100.137985	104.60447	103.55495	99.96004	104.38765	101.63051	100.7371	99.854155	109.99165	97.481925	106.27205	96.91442	105.05509	112.429755
ARHGAP29	100.7848	102.1514	114.1283	104.8878	114.552	104.645	99.93187	104.2184	104.4532	99.3426	95.99535	103.9708	90.82004	98.47868	101.3785	99.61897	96.71619	97.0789	99.42191	107.7013
ARHGAP30	912.0267	897.1229333	975.9029333	809.8194333	1009.495	969.3005333	1043.884133	1020.246667	941.1584667	882.0322667	1059.096533	1032.685967	948.2172333	869.7918333	890.7558	974.0104	1025.947833	1167.579167	876.6420667	770.168
ARHGAP31	106.3076	113.1729	126.9577	109.8861	122.6769	112.86414	127.3912	112.5142	124.59216	112.50605	110.0056	108.92645	119.827925	132.2227	117.5589	125.576	101.576235	135.16665	126.03495	133.98575
ARHGAP32	175.861	167.8031	207.418	152.9552	185.5131	160.0191	222.2173	173.8372	173.9069	165.5566	181.1948	143.8481	139.3704	175.6856	218.3845	191.2436	180.9274	194.1759	201.0797	177.6741
ARHGAP33	366.8641	253.2372	209.2743	289.5336	209.5484	218.951	259.16	297.398	351.7231	281.9039	329.1632	247.8065	292.6496	350.3437	265.5346	367.5056	274.1083	263.8771	337.1057	203.0268
ARHGAP35	112.9822333	108.7835	108.1622333	105.4825	107.7942667	114.18339	105.9612133	118.2857333	117.0874333	117.8558667	116.9032333	118.1667667	107.5590067	119.2534833	124.9878333	124.7294333	117.4030333	108.7803667	108.3483433	107.4883333
ARHGAP36	104.158	106.1172	105.6942	106.1397	106.0445	122.8704	123.238	97.43127	115.1901	120.1056	105.4971	107.4263	96.76336	103.3992	115.26	98.73601	94.15296	92.59212	102.815	107.1674
ARHGAP39	109.1131	105.4286	100.7221	117.6471	112.2649	113.5628	104.8352	96.02982	104.245	104.1941	104.9822	113.5209	111.3321	105.2655	107.0224	110.3982	100.4812	91.82312	111.0347	103.6683
ARHGAP4	2468.885	2459.675	2089.855	2426.52	1868.252	2472.24	2366.304	2328.757	2180.438	2163.197	2310.243	2297.952	2126.694	2144.453	1985.849	3082.992	2166.025	3111.792	2321.651	2426.52
ARHGAP40	108.5656	108.1831	109.0408	124.5053	103.8428	114.7022	117.7274	115.1702	104.476	105.1597	111.0926	114.1374	111.8215	114.0456	123.6979	113.0764	107.7826	128.1929	116.7736	109.8599
ARHGAP42	109.1215667	108.4152	103.65352	107.3275	108.36055	111.6864667	103.92005	107.5665667	108.7615333	104.8385667	103.11518	108.7207333	105.0949667	106.5037667	106.4968	101.2387467	104.97764	110.3666667	101.4325567	106.6641167
ARHGAP44	104.23695	97.0168	100.98582	101.507145	108.37705	101.651175	104.3709	96.097605	109.3158	99.848095	110.1062	112.7553	108.19695	113.3134	115.6615	102.451955	107.8343	102.46505	117.5733	109.021055
ARHGAP45	1052.965	978.4156	777.0267	1089.252	695.5301	911.1375	919.9307	919.9307	1015.121	860.08	1299.603	1045.832	1157.722	1020.879	839.1345	1217.514	970.8052	1080.223	957.035	660.7545
ARHGAP5	127.3935	137.882	116.4907	135.9591	133.4147	131.2323	132.8206	120.6402	124.3717	127.0284	123.0752	121.1887	154.9303	127.3605	122.0255	150.0866	122.0105	121.3617	124.8262	142.5653
ARHGAP6	106.98305	110.8647	100.170255	108.51695	99.830215	111.2028	117.09905	103.10102	103.761845	109.91375	116.1325	112.53545	107.753	113.1065	105.93795	111.03915	111.3481	115.2742	111.7678	107.2487
ARHGAP8	102.6225067	107.90739	106.2029	101.27339	102.35625	97.81939	107.4749333	114.1027333	114.1582467	113.5977433	109.6709233	104.0014467	96.97341	113.1894167	109.34159	116.0247833	121.45431	111.9791333	106.6904667	110.6336667
ARHGAP9	1986.875	1706.80165	1682.322	1485.7075	1433.4115	1596.964	1551.39995	2051.1938	1302.3855	1458.37775	1670.2671	1599.8057	1653.6255	1309.89065	1991.653	1897.4266	1734.91225	2554.951	1384.5468	1369.30495
ARHGDIA	1588.243	1955.143	2611.573	1852.27	2376.011	2233.403	2291.801	1307.581	1307.581	1247.969	1151.2	1382.887	1292.212	1052.965	2044.934	1679.235	1626.039	1700.138	1796.209	1781.357
ARHGDIB	9616.165	14091.19	13063.45	12389.8	12718.6	12972.12	14394.02	11288.96	16132.96	18214.05	14438.44	14771.96	12764	14194.34	12679.77	15916.68	13743.29	15497.95	12044.67	12009.1
ARHGDIG	121.20365	103.3646	108.679435	115.3297	104.1248	119.12255	100.284435	112.8675	109.916505	107.324225	119.98785	115.0062	120.60335	104.98685	119.80295	107.47785	109.41275	103.141665	106.55768	104.478705
ARHGEF1	833.6614333	853.2708667	858.0794667	692.3956	624.2100667	543.8928333	539.3159667	744.2751	376.0497333	353.3926667	359.3662667	353.3450333	402.143	516.0497	855.5566333	514.5528	515.6567667	568.6465	792.2329	585.9403
ARHGEF10	156.1138	135.515	121.686	122.6881	126.2871	158.5166	128.2107	122.1111	128.2128	109.6642	116.2489	128.7488	138.2348	119.5856	128.5421	134.3289	140.283	152.7074	148.349	130.7299
ARHGEF10L	118.4039333	112.8376667	111.55197	116.7263333	113.3053667	110.3039667	123.2631667	137.1767667	113.0892	122.0239	106.9361333	124.774	115.6494333	109.1194967	119.7285667	116.8014667	121.0096	131.7029	130.7084333	130.8591667
ARHGEF11	144.0335667	147.2139667	157.5583333	117.35381	147.7012667	136.8855667	151.66337	150.6820633	135.76424	152.7487	132.8030333	140.3182667	125.2294333	141.45049	147.2493	140.0002	147.0297967	149.3557333	145.0041	172.1497033
ARHGEF12	100.2165	116.2628	128.0126	149.3094	132.3652	112.6831	129.8339	103.4764	111.5104	118.754	114.2185	132.5855	125.8814	112.2489	127.6874	116.2259	116.7249	124.5462	115.6937	116.5656
ARHGEF15	94.7381	102.1506	94.95896	104.6524	88.99429	110.3441	99.55443	95.9572	110.6561	96.58776	96.62118	91.1218	102.9194	102.9438	120.3586	102.9808	114.0313	128.5585	98.77541	93.80376
ARHGEF16	109.1518	99.50536	103.9179	88.01008	108.3137	87.47138	94.72301	104.931	118.9008	104.321	113.9287	106.1434	113.6758	101.5981	106.5864	97.36951	104.4474	102.8836	117.99	92.45023
ARHGEF17	105.5287	106.7057	102.4301	102.2251	93.98488	108.9321	112.1554	102.6766	96.09086	113.3639	105.5435	110.4305	91.17311	110.7834	101.1688	102.4368	121.007	110.8276	99.29481	109.5028
ARHGEF18	2435.527	2855.771	2351.557	2358.079	2141.497	1631.28	1729.915	2282.88	2426.52	2173.781	2182.829	1949.138	2032.818	2089.855	2701.26	2981.871	1826.525	1985.849	2743.221	1752.423
ARHGEF19	183.9064	175.6415	154.399	169.0177	133.9435	150.0866	164.1148	159.3035	197.7435	164.9443	181.088	133.5029	157.9138	175.8888	169.2575	171.7158	203.7827	194.1567	161.5289	157.7015
ARHGEF2	1655.585	1773.933	1757.105	1576.746	1486.437	1888.907	2210.059	1757.105	1832.267	1788.558	2409.075	2077.968	1899.409	1626.039	1640.821	2191.859	2000.461	2957.884	1737.194	1399.94
ARHGEF25	97.833245	111.366	111.9563	103.13955	103.634795	104.55451	98.92612	107.8456	111.44045	106.97339	111.99985	110.2483	109.3878	111.4169	106.0855	120.59105	112.84015	101.144695	102.87281	111.29555
ARHGEF26	99.2601	98.26653	113.5841	94.04379	95.27018	113.3806	133.9992	96.39123	110.6518	124.4348	123.8997	106.9281	132.2328	133.0889	107.9345	100.473	120.4676	113.5647	111.3911	123.5992
ARHGEF28	101.0219	96.21528	98.26901	106.3254	99.02338	103.9311	98.38445	92.86883	98.51161	103.0606	92.99627	95.96706	101.6677	90.45521	88.82202	102.9619	95.93404	102.7809	114.633	100.2626
ARHGEF3	1493.792	1728.674	1385.743	1481.46	1708.719	1391.247	1468.436	1588.243	1617.04	1394.251	1470.054	1175.693	1345.508	1880.53	2136.596	1998.769	1544.989	2105.048	1481.46	2380.195
ARHGEF3-AS1	110.3848	98.93127	99.4481	99.45519	102.5104	103.7436	124.7008	104.3037	103.3017	107.146	112.0174	100.2398	99.51591	112.0232	114.2364	102.6582	101.7177	102.5756	97.65473	96.21873
ARHGEF35	113.524	113.7377	126.4209	107.7642	113.7328	118.8599	114.1367	120.6634	103.8074	108.8929	130.2576	119.2739	123.6469	118.0607	134.1782	151.9225	112.7885	109.744	122.2551	100.8727
ARHGEF37	114.70065	130.04475	123.6478	113.2887	131.2265	138.84525	125.71115	140.76035	123.1557	122.7619	123.32715	111.67105	128.3589	120.1559	126.85235	127.5502	121.78055	123.47	117.6926	127.62965
ARHGEF38	108.5107	98.2807	120.8601	103.1428	105.0739	115.6926	105.6001	100.834	112.1738	111.318	103.8453	132.2776	105.114	94.53545	95.64872	108.3609	105.4815	100.5469	111.151	110.1753
ARHGEF39	110.688145	115.8383425	102.925495	105.1502575	108.469075	116.88285	110.29715	113.119425	115.46965	112.93455	112.41105	110.72935	113.387675	112.09025	105.39444	108.789425	109.097035	108.1049075	108.1256	106.28815
ARHGEF4	109.146745	115.407805	114.8089	108.65105	118.15165	99.16585	117.1951	98.351335	106.816955	95.500275	98.44593	97.793145	100.80174	109.35966	104.807615	110.1068	97.31361	99.449485	110.0626	96.11298
ARHGEF40	139.407	129.9759	131.1438	124.6461	125.1605	115.4613	260.7379	237.1306	151.5166	143.191	163.8156	188.4781	115.2783	282.0494	154.3853	215.237	215.8658	168.6478	164.1057	195.8346
ARHGEF5	106.4568	106.1748	96.87949	112.1527	114.4521	102.5501	112.5068	106.8975	112.9981	102.4456	116.7921	99.08046	109.2211	94.69311	112.2372	112.2614	102.2884	101.1841	110.4073	113.7242
ARHGEF6	2111.335	2009.489	1733.875	1822.82	1626.039	1286.835	1943.165	2187.337	1677.823	1998.769	1868.252	1679.235	1791.862	2098.998	2152.204	1953.267	1746.343	2141.497	1904.98	1908.524
ARHGEF7	235.524925	287.116	308.878025	357.994975	290.6802625	362.754625	262.442825	270.5295125	259.61505	227.99729	304.124175	275.8472775	229.8033325	267.4861	298.1057	284.3171275	256.800025	282.90605	316.056125	271.5549
ARHGEF9	121.2001	133.093	148.5115	127.1912	132.4661	137.3221	102.9629	126.788	128.4028	110.4457	129.5942	134.3166	128.2585	127.0108	133.0698	153.6337	113.6475	129.8835	136.2767	125.2531
ARID1A	524.27435	496.58155	440.67735	462.01575	457.2137	481.2385	575.3396	603.54895	515.08192	541.08735	659.332715	498.5638	526.69869	633.10375	569.09924	594.541595	499.93845	682.174745	533.26817	415.19927
ARID1B	111.4194	108.51245	95.762125	101.32777	99.59982	96.54575	109.0552	105.4281	113.767	103.42955	115.3956	105.85415	104.515	104.6467	128.06725	112.3821	107.0506	109.5342	99.293065	107.42745
ARID2	221.8767	240.99135	224.0652	234.28475	221.3978	238.42765	192.16755	226.4997	225.6303	196.60995	254.2266	210.3307	201.21645	224.1994	258.2513	236.4294	200.69265	186.1837	282.5891	202.35775
ARID3A	389.7131	424.099	409.5604	257.0455	308.62	353.3697	697.3898	478.808	383.2202	527.3434	388.8572	366.8641	416.525	469.2504	361.7425	483.1571	543.9436	581.5518	322.836	454.6224
ARID3B	520.2885	527.5883	523.2833	478.206	361.2588	520.8742	580.7084	478.9342	625.476	453.9278	509.7476	655.3955	455.5016	516.5654	314.3968	526.4411	481.1633	506.5692	539.4215	489.3613
ARID3C	110.8441	126.0558	104.2057	96.17925	95.57994	123.1738	104.0194	122.8751	100.8297	108.5812	100.7108	112.5285	98.09364	109.3163	115.1032	106.3601	141.4817	134.6696	98.59882	108.8012
ARID4A	176.2098667	182.4640333	175.4797	164.9393667	172.7150667	206.7830667	166.7595	174.9242667	181.5513	161.4261	178.8840667	163.2682333	160.9136667	157.1173	175.7906333	161.2440667	181.5782	153.2561667	192.3016667	169.6417333
ARID4B	168.6297333	180.0148333	170.3989667	180.7631	182.9519667	174.2537	155.106	183.2406	175.9304333	157.6981667	152.8468	165.6625667	171.2809	173.6733667	190.5091667	171.0948	156.7756	140.2560333	184.0290333	180.3104
ARID5A	139.5659667	174.7754	215.0030333	207.2362667	220.3611333	192.8856	153.2161	141.3105	154.2807667	140.752	161.0092333	150.8248	124.9917667	140.1855	159.5153333	144.4936667	130.8274	125.8239333	186.4557	196.2486333
ARID5B	542.7747	583.6404	567.0052	473.2157	530.6745	432.2751	503.2194	500.0011	605.2333	414.6611	817.5184	617.685	545.6039	708.1176	857.6748	746.5711	467.9899	491.1775	566.3835	508.6693
ARIH1	195.2351	253.1567	245.5916	234.6507	220.8135	310.3205	218.9259	219.6705	265.8535	272.6742	168.1805	240.5369	186.4964	180.7701	216.3555	244.1973	216.8097	217.8445	259.2533	260.8177
ARIH2	754.3292	655.8212	573.8538	754.3292	511.8933	567.0052	653.4197	629.4079	824.7775	729.8035	754.3292	748.8721	630.446	675.1537	576.9468	748.2578	628.6246	721.2148	675.6514	571.715
ARIH2OS	147.2242	145.5194	134.4082	154.2935	129.264	142.9343	126.3699	146.1798	132.7046	154.4742	134.2066	131.477	159.5797	116.4723	105.5104	116.2295	122.4011	97.49514	123.8435	133.8661
ARL1	256.5312	306.839	312.2356	279.2534	304.1855	333.9999	262.9926	236.7648	318.721	241.6099	255.3222	248.9899	185.0596	268.2851	260.2927	266.481	208.8608	252.1273	287.6273	300.6206
ARL10	114.1006	111.3126	100.5965	109.5929	100.4136	132.5737	109.7541	109.8465	99.0864	108.8107	108.9186	99.21571	102.4953	117.0733	106.351	93.13342	103.6856	103.8545	111.4614	93.79523
ARL11	103.0417	112.1926	121.3528	107.3701	106.5641	110.5551	100.8612	95.02224	122.3494	109.455	109.0622	112.427	117.1298	101.8181	117.713	110.952	105.8368	123.1078	123.1371	127.9785
ARL13A	104.4672	110.7848	121.9791	108.6789	98.85907	111.6766	98.70265	114.2472	98.83114	101.7678	115.6892	114.5418	104.8497	109.1191	103.7893	109.7255	103.9399	94.6115	102.5509	110.2207
ARL13B	105.38533	112.84895	116.46485	117.09085	112.7643	118.82835	106.41155	109.4196	105.7292	106.45288	103.56472	114.888105	117.46665	100.00187	118.5645	96.56814	98.53069	114.0002	108.00419	96.991655
ARL14	100.7533	108.4989	110.1477	101.3005	104.9981	100.3161	101.5094	99.28588	106.0528	94.5133	99.8658	86.70293	100.0885	103.9333	115.449	89.75745	101.4038	102.6891	106.7321	103.6548
ARL14EP	243.3883	434.9366	279.2534	310.5994	276.7077	305.6309	261.2483	256.6389	340.0564	256.1558	186.8787	205.5234	206.3503	278.4301	303.7834	178.42	229.9453	180.0794	319.8369	330.3911
ARL14EPL	100.403465	112.0365	105.4258	102.57295	112.95705	108.60737	109.0132	110.9954	110.2135	109.6678	107.53505	104.0458	105.1781	104.302395	103.52655	102.50957	104.84895	101.280775	107.0555	109.6425
ARL15	118.9801	133.67	128.50535	132.9088	127.32385	128.89485	131.1284	123.35365	128.6606	122.2198	125.8843	131.31735	129.7425	128.4784	124.17725	127.6569	120.4321	125.78925	117.4574	114.09645
ARL16	9804.4403	3878.61665	4544.88785	5494.46245	2873.16405	4380.58035	3058.08895	8867.3879	3293.61345	2329.8233	3963.30935	2826.7429	5438.6607	6364.0225	3299.9805	3103.90565	4177.50975	2667.19645	4518.70035	5061.10715
ARL17A	136.1339	132.4235	153.2632	181.427	145.8802	135.7818	147.9024	136.392	153.4925	145.9561	122.2996	128.9861	148.945	188.5348	160.6388	123.128	146.4616	119.0928	212.1541	138.6703
ARL17B	138.542625	134.75485	152.8709	153.996595	146.6166	143.43695	142.1426	124.2158375	152.466625	142.945175	124.047075	126.481785	129.83505	141.700325	138.144675	123.82515	136.763	131.9892	172.68135	140.61735
ARL2	319.2634	331.9758	252.546	266.4012	283.1327	282.1901	324.0012	263.8771	483.8966	522.1901	370.1169	351.9285	368.3371	422.062	299.6957	389.2055	352.7086	446.4796	255.7545	314.2259
ARL2BP	706.2802	753.5264	781.644	786.6151	780.3395	731.6907	834.509	770.1503	739.6524	790.5996	905.663	761.7936	797.8959	716.6864	850.0042	975.8458	813.7737	729.004	757.8761	667.0796
ARL3	145.0221	137.3934	134.4683	136.729	138.6835	125.088	139.9209	137.8288	135.8245	144.6403	135.1628	139.6628	125.6214	120.7018	108.9555	118.5458	133.3158	131.1916	121.2219	117.1223
ARL4A	133.50764	145.49252	139.70194	131.05544	148.45562	154.65814	127.1022	135.03282	149.02834	164.81498	152.35644	214.3486	161.6202	135.08724	159.0348	139.95536	170.7859	142.47128	129.75914	141.33216
ARL4C	286.5897	472.0437	515.7388	515.7388	529.2339	472.0437	447.3734	362.7035	494.0356	501.2016	465.0945	452.3554	447.1332	349.6544	658.1052	555.5516	446.3744	533.5277	539.1215	435.1869
ARL4D	128.5564	107.3408	119.5083	127.2233	115.6865	117.3506	124.3817	104.5306	129.1877	123.1787	111.9246	109.3017	126.7787	141.8842	102.2681	120.6685	122.9072	112.8255	115.2649	102.0403
ARL5A	911.7410333	1039.913667	975.9838667	982.7771	1153.706467	1109.115633	1136.125633	1031.962767	1188.918933	1226.189533	853.4143667	1089.648167	1022.8365	1113.185367	1055.889133	860.8211667	1109.1132	1135.5509	1100.8712	985.8679
ARL5B	121.7525	129.5476	132.86165	165.5912	168.71355	148.2299	121.69965	136.0855	124.6844	122.56025	129.8302	145.9404	144.27295	122.4093	132.1805	138.6685	131.17	121.3119	140.5083	167.56065
ARL5C	104.7133	124.0054	112.7153	109.4656	106.6873	107.6582	102.5482	101.3188	107.0687	95.79773	115.0429	108.4037	102.3609	97.88972	114.6141	105.3379	118.7707	108.9555	117.932	110.7362
ARL6	102.7758	115.740425	100.27838	104.7396	105.3644675	100.8834025	102.0781975	103.883045	105.8404075	95.24587	102.02031	99.0009075	106.9601725	96.2772075	101.6442375	102.1242725	101.535495	104.415685	105.83275	100.8880275
ARL6IP1	704.61035	870.59075	953.58325	985.63635	1003.7838	891.01775	853.9865	779.0055	838.4533	724.61015	974.6316	1106.2312	963.623	936.2601	961.85295	984.4264	1090.2272	1014.18865	843.9054	720.5434
ARL6IP4	483.6749667	516.2444	512.2663667	439.3192333	481.5871667	441.0105667	531.3458	388.6153333	474.0855667	445.0962	381.0841	331.4443	402.2219	387.3796333	360.3761333	441.0994	355.4565667	427.5962667	413.5354667	492.2916667
ARL6IP5	2126.694	2347.835	2304.502	2019.827	2182.829	1812.982	2716.248	2708.334	2558.826	2863.253	2363.704	2600.71	2666.035	3256.793	2798.937	2848.173	2966.599	3284.805	1979.653	2344.942
ARL6IP6	189.091645	161.2979	223.1553	169.9946	208.180865	177.1608	198.443855	215.59335	172.760705	180.46425	222.3045	199.262	271.27935	192.46417	229.12465	239.00685	215.596925	227.81342	183.4283	206.87245
ARL8A	103.3279	102.0119	100.6779	101.0811	99.79348	110.2745	126.6288	103.7641	110.7023	115.4623	121.9471	107.7755	108.627	117.518	103.3369	104.6205	109.2203	117.749	115.8901	122.7602
ARL8B	418.6238	642.548	710.4067	819.1953	1081.39	923.2558	645.2665	544.9807	599.0762	544.0912	782.2773	670.3871	679.665	589.4407	767.6155	626.6723	687.3513	739.0959	639.9592	822.3553
ARL9	105.4286	105.6196	100.0221	103.1871	104.4532	105.246	100.6171	100.4531	97.18581	105.2401	96.18918	94.40293	92.20727	100.6265	94.06197	93.81224	105.7145	107.4271	100.7621	101.4459
ARMC1	386.9324	399.2268	309.9897	407.1241	441.4859	457.4381	364.2487	326.1277	342.7982	285.91	320.6562	318.67	325.0484	362.6167	419.202	302.1478	388.0036	304.3568	359.6611	359.7386
ARMC10	246.7577	205.0306	190.6938	156.4352	176.744	162.3879	204.0037	236.6672	172.1573	265.1444	235.8654	235.63965	297.07565	225.9569	220.3128	232.99825	244.9842	219.5243	194.6408	193.9691
ARMC12	121.4589	129.4172	133.4058	114.3012	135.4805	108.9218	118.2593	111.4701	128.3038	104.3175	112.7042	107.075	115.8891	120.9397	110.062	125.6214	113.8936	129.4301	136.6718	121.9691
ARMC2	113.1352	113.6779	128.46575	108.02357	108.679435	124.4553	117.66405	110.75288	109.925165	107.45716	115.57435	108.717445	108.66445	131.93485	116.2334	113.63315	107.92291	108.153765	121.53575	97.103135
ARMC3	98.91157	102.119	121.4705	86.85185	104.812	102.2045	110.8186	97.66972	112.6699	114.4312	103.5945	110.9075	96.12369	102.094	90.43202	87.9893	114.8588	93.95632	103.6662	103.4506
ARMC4	109.5754	106.6024	92.34743	106.8935	103.5447	93.62416	102.4936	105.3756	100.7671	88.61507	102.4608	104.0982	85.41677	100.6317	106.413	97.91444	97.45929	96.19675	96.66927	93.15218
ARMC5	147.8032	209.1298	189.4394	196.7194	195.698	177.7201	150.786	177.4583	138.6601	140.8418	156.8621	117.6662	162.3214	135.5036	197.5236	183.5302	168.4225	137.2228	154.4566	186.617
ARMC6	162.5943	173.0559	157.9669	150.9443	177.7029	148.3394	202.8694	157.2538	217.4997	191.1793	238.2314	190.8245	184.7131	165.9049	169.8117	178.3563	231.7815	203.5877	179.01	174.1981
ARMC7	153.8439	151.4131	156.5255	135.4391	167.7802	136.0336	137.2823	145.4102	154.0868	143.6487	193.8327	111.4048	154.6607	131.457	135.6378	136.5006	123.1173	173.7842	144.3577	167.5399
ARMC8	134.628825	133.16092	133.8067	131.5976	149.0883725	157.916025	123.9669275	131.44665	149.430825	126.167875	144.943325	148.749375	132.734855	130.307575	140.2388	145.25155	138.324975	132.0206775	144.143275	133.43295
ARMC9	133.9328	109.0438	120.7357	136.5649	102.9587	115.3545	120.0103	106.7078	123.1389	110.0294	122.921	107.6554	110.6672	118.0737	119.2886	109.9857	103.6662	113.7746	108.1595	100.286
ARMCX1	125.5141	114.4247	114.79835	117.767	124.7175	123.82175	120.28135	122.5719	113.45435	134.62495	116.4572	125.8815	118.5194	116.2287	118.25965	123.10565	118.63065	131.16075	118.6053	125.0442
ARMCX2	131.9666	144.479	135.8054	122.5024	123.1877	125.0488	119.6127	138.6883	127.1138	133.5949	115.4686	125.1605	139.5813	144.9937	167.6141	132.0228	118.5596	127.0703	143.7381	112.8945
ARMCX3	119.4962	123.479025	114.45166	113.872025	123.89805	119.561925	129.28725	124.793425	130.13795	123.58237	131.921825	124.788625	119.37485	128.42485	133.19895	125.864375	127.131825	132.879625	126.576325	128.638775
ARMCX4	120.9548	104.9173	117.2561	121.2029	113.0357	106.1095	111.4582	101.0497	109.5324	108.6115	98.06032	93.94251	103.3676	100.5351	115.1445	105.0256	94.6729	117.6648	104.6465	127.8741
ARMCX5	196.0674	207.4426	207.8636	220.6416	217.0968	220.4389	207.1523	191.3232	173.1878	193.9714	177.1766	183.8282	220.5839	201.7977	241.8168	210.1567	180.6801	163.7875	203.4207	188.8347
ARMCX6	196.6588667	231.9763333	223.9127333	204.1419	237.8504	247.7339667	206.5512667	188.9063667	255.9915667	254.0324667	224.0413333	222.0378	209.7191333	192.9368	215.4187	191.973	212.405	185.7748667	212.4926333	196.5795333
ARMS2	112.3709	105.7023	106.1833	103.5186	110.6326	99.08046	97.38507	130.3729	112.413	114.2525	109.2419	113.003	113.4452	103.7593	106.8847	103.3499	92.13373	110.5204	120.8891	107.1955
ARMT1	137.5449	134.43915	125.238	120.99535	132.7416	125.2676	122.71945	142.9743	124.41195	127.1078	135.01665	131.1872	161.4776	132.46345	137.29905	133.284	144.0187	148.4111	138.6255	123.5101
ARNT	133.7245	131.9048	129.2268	138.1745	127.303	108.3903	148.9601	138.8337	141.896	128.7466	127.2853	143.1787	134.7299	126.8967	114.787	130.2203	132.252	161.7621	139.2264	125.957
ARNT2	105.5328	96.54442	112.2086	114.1756	129.063	95.46602	103.1524	112.9239	110.8102	95.32882	106.5641	105.0379	110.8458	101.2277	95.33298	111.1288	113.7641	95.9572	114.9994	115.2826
ARNTL	233.064	320.83395	340.89085	356.39595	340.104	408.93605	249.3723	251.64495	320.2192	229.08325	233.7251	227.27565	212.46475	239.375	350.76775	252.58755	221.5619	257.14925	346.28625	288.10955
ARNTL2	112.399	129.5461	115.791	114.7281	128.075	115.6228	101.4451	106.2884	104.7446	118.6546	103.7942	105.0984	86.21662	100.4136	105.5457	95.95169	102.691	112.22	108.882	96.18378
ARPC1A	583.124	617.5365	678.2516	622.6597	600.5583	660.2664	741.2025	568.0067	682.478	551.4047	490.8106	608.8889	566.3835	470.3273	410.2006	521.4704	634.8793	567.3475	607.2943	610.4937
ARPC1B	677.7589	545.441	532.4945	456.8585	749.4296	701.1224	663.6348	758.2144	812.9776	687.6093	1337.344	1245.873	1279.822	818.2045	651.0576	1227.815	1101.393	1046.824	673.0461	389.0279
ARPC2	1961.939567	2491.2011	2549.669633	2386.572	2656.770933	2975.688467	2816.3553	1932.429633	3052.135533	2895.382267	1753.0168	2548.799033	1989.573967	2101.408367	1996.781467	2155.988067	2440.303533	2560.2707	2187.691067	2245.586333
ARPC3	3203.436	2563.085	3556.345	2669.469	3640.854	3208.908	3370.234	3659.918	3587.367	2388.69	4401.348	5936.127	5657.131	3916.888	3737.487	3864.586	5037.767	4600.813	3377.29	1918.288
ARPC4	718.2277	836.78943	1025.838167	724.0238567	1160.443813	955.2092667	1114.636967	777.8518333	738.6697	995.1427	1049.511567	1160.760267	1054.204567	816.2602	896.5867	1168.816067	1081.571333	1328.619233	722.044	714.9985867
ARPC5	2488.259	1914.477	2102.861	2200.298	2629.779	2202.741	2981.871	3106.068	2204.966	4097.289	3240.024	3911.696	3713.347	3473.627	2795.496	2952.808	3421.986	4315.053	1846.943	3153.609
ARPC5L	477.0873	778.2214	662.9742	459.9005	702.5693	577.1427	733.5194	554.5813	564.6035	443.321	395.8442	495.4827	424.9352	486.8517	447.793	429.6664	563.8818	472.0437	562.3632	637.5239
ARPIN	118.117	104.0218	98.69245	118.7815	129.7894	117.8473	129.3464	145.3804	157.5377	140.3616	143.3506	141.4938	145.209	145.8201	118.6437	163.6019	125.3828	118.6505	118.7907	155.5906
ARPP19	359.19315	435.88825	427.99285	504.5184	483.40865	470.6161	436.3533	484.07975	481.0681	381.59885	474.05525	442.37725	462.41445	527.98055	464.11805	507.39065	432.0794	464.20595	576.5741	435.30325
ARPP21	104.1791457	108.53364	108.7407614	105.8249557	107.7290429	109.4008714	108.7132429	105.8484943	108.07757	107.9083014	106.47334	109.0387586	106.8309857	112.3732714	114.4909329	108.6673371	112.9192829	105.5274657	105.9650786	109.3903
ARR3	110.2079	108.7917	109.3992	108.8864	117.6461	101.5397	115.0732	90.86591	104.6939	118.5799	118.7707	111.6719	105.3278	109.7982	103.8509	107.5618	109.6486	119.8832	105.5111	113.6825
ARRB1	349.1355667	358.1512667	341.6771333	282.2565	308.5202333	364.3039333	429.2081667	375.2405333	384.7167667	493.1475	407.0761	317.6778	345.83	321.0296333	264.9214667	381.8874	406.0886667	454.1414667	270.6259333	326.2586
ARRB2	403.19535	366.77395	440.0992	320.4037	351.7424	337.0915	334.60335	371.9943	268.93155	326.07315	326.40775	381.52135	392.65405	275.82135	321.88145	295.8292	386.19875	342.6073	399.1476	356.6928
ARRDC1	190.1244	166.5474	189.623	159.7466	156.4156	193.0878	189.8793	153.1681	136.166	163.0052	157.8909	181.2992	143.8873	135.8245	138.8288	151.2543	142.5583	190.7714	166.1893	158.0626
ARRDC2	374.4781	429.3667367	382.6043333	532.273	515.5073333	390.2457067	404.3215333	305.3032	319.8388	259.9810667	398.0665667	372.9491667	288.9128	293.6984333	390.5292	525.8630333	335.4514267	283.2380333	441.55707	321.3250333
ARRDC3	161.9517	148.05525	137.6513	154.25465	173.71865	179.1577	157.94215	154.06645	164.7945	177.4215	230.40145	267.81125	219.84545	177.5508	182.97845	197.63215	178.4847	167.5179	181.27845	139.33665
ARRDC3-AS1	140.2477	125.9846	114.858905	128.6575	126.14305	130.6615	137.9044	129.10825	143.906	151.71275	145.6745	139.4636	131.3096	121.914665	130.39275	143.43915	147.22155	126.08335	134.83275	119.26735
ARRDC4	147.3429	155.47485	203.27205	146.154	168.53	196.1316	171.6273	185.5934	172.0238	190.203	221.90045	219.1127	198.3878	161.7322	149.5965	122.12125	153.0372	169.00785	168.89705	225.12575
ARRDC5	415.4808	304.6356	316.7424	370.1954	317.731	247.6621	297.3014	392.9583	309.1116	230.607	306.5053	336.1201	342.1931	408.0714	421.4851	387.181	325.0484	354.074	417.0758	242.1274
ARSA	197.01165	244.7135	251.9734	219.2427	196.08685	260.4362	273.5011	213.5739	264.02375	271.3736	216.7643	189.42295	205.1744	239.7079	211.75615	251.04355	177.7489	316.5945	212.8578	245.1639
ARSB	125.3752	130.4675475	134.93786	125.356645	139.1308	140.76095	142.09555	158.31845	145.36345	170.682825	154.748425	153.2896425	149.832	150.158075	126.060825	133.7532	139.544425	150.188375	131.68705	156.69125
ARSD	197.4523	153.6743633	191.7609	137.12685	184.0782	157.238	235.01948	202.7027	168.4738333	178.1358	160.93836	169.3521667	178.4195333	181.5817333	157.3089333	173.4878333	174.7848333	176.4487333	154.6863	178.9726333
ARSE	107.7833	87.23493	98.8112	96.28717	100.6884	93.47847	96.91535	88.03023	99.10638	97.29488	95.97924	103.4686	100.0407	93.7929	85.24786	98.70737	87.18963	102.5422	100.6867	95.48097
ARSF	106.9998	105.7672	99.96324	92.73628	113.9502	113.7232	111.7497	96.62786	110.4978	94.55361	94.07413	91.46014	104.2066	106.9023	95.25668	94.51839	102.2964	87.88782	86.0639	97.21738
ARSG	186.3165	140.3508	159.3244	143.9848	161.4685	144.2597	183.5628	154.4268	168.3075	226.4927	170.037	176.2224	195.7692	158.3235	149.7803	165.6116	188.7225	175.9368	144.2272	161.6778
ARSH	103.0738	119.5846	102.7559	99.97201	126.1118	107.2138	106.4905	110.6701	107.7913	104.6569	117.0532	102.048	101.0811	122.0576	109.0351	104.3251	94.81822	95.56407	110.9059	107.6302
ARSI	111.545	118.8116	107.5654	101.3263	109.5271	89.28575	97.3082	101.8749	108.7238	102.3222	101.1319	104.113	98.12415	92.99979	98.73183	93.93221	102.5351	91.52851	100.446	102.6609
ARSJ	113.6961	118.7927	116.7645	144.8305	121.831	108.312	106.9767	101.2842	119.9823	106.5796	121.9893	104.4245	116.8114	113.1438	107.32	115.7931	108.111	117.4426	123.5704	107.439
ARSK	135.1199	116.3104	116.791	112.2068	105.9805	105.7474	148.731	132.35	115.5577	106.2924	115.4562	103.7698	115.3681	121.3334	110.6561	108.6789	105.5188	102.8767	115.4239	127.5029
ART1	112.7109	106.9359	106.0104	114.5608	114.5149	130.3084	148.3923	105.6526	127.676	136.2437	133.8179	123.1513	152.0647	161.0885	110.0204	130.1246	119.9799	122.0075	116.8775	113.3587
ART3	108.0181	122.7192	93.77764	102.7645	105.0233	118.4633	102.7559	106.707	99.91475	110.9412	106.7371	100.2951	96.50765	105.6202	110.2223	100.6288	104.836	101.4131	110.2745	113.1151
ART4	105.8106	116.5429	106.5986	97.94289	121.1925	121.5478	161.3248	117.494	132.1976	112.2513	142.9343	153.8638	134.6505	92.33976	120.5548	108.5473	148.3071	106.2776	115.9304	154.8087
ART5	101.47597	96.79641	110.33525	91.245325	106.019335	107.1462	104.57905	96.533815	106.70255	101.034145	94.70712	96.55097	96.88633	100.2356	99.3507	101.52552	99.317955	99.760155	99.392435	100.55594
ARTN	109.3544	103.99414	106.29425	97.94167	98.883455	97.87951	108.6744	105.641975	103.15561	97.38523	105.8143	104.44072	102.126815	98.25797	98.97835	91.612705	96.727115	99.941975	99.617905	100.24128
ARV1	168.7317	169.7237	158.7897	192.7641	196.9265	161.4421	163.6439	202.5133	156.1555	201.9736	210.3673	183.1761	175.8035	172.4821	182.1854	210.4138	177.982	213.517	164.4826	149.5457
ARVCF	132.5234	113.0281	100.3732	119.12	128.9062	105.8212	112.8899	112.6124	119.1746	124.8602	127.7802	106.6138	106.748	115.1537	99.83598	136.7207	113.8309	108.247	115.1988	114.5048
ARX	112.2649	115.5944	111.0862	107.2138	132.9274	103.0503	112.3597	126.1345	132.1333	116.9618	129.9123	118.7907	126.7009	111.9078	130.8582	152.0387	120.8221	119.1492	102.1565	117.9693
AS3MT	139.1989	123.4325	113.9396	104.6675	126.2911	115.3222	127.066	129.1146	129.234	109.7828	123.9549	118.0956	115.4718	114.8377	109.2779	126.5159	130.2833	129.6682	121.6677	115.7954
ASAH1	158.194	137.80235	164.9871	137.51015	163.65445	183.3601	154.329	154.3536	188.398	242.39905	243.22895	279.49765	256.46705	180.00445	173.27505	197.0493	189.5727	217.70425	158.64055	138.77615
ASAH2	103.00928	123.9965	108.46355	105.16864	106.12885	101.458345	118.5395	123.15975	106.65284	109.5051	103.28738	118.72755	113.8765	99.081185	109.3757	105.3107	121.3963	105.1178	101.26187	115.33505
ASAH2B	107.5121667	109.4355	107.7481733	110.3534	120.00285	106.3171333	102.4007633	101.79361	104.2764933	103.30509	110.9304667	118.3058667	113.4534	114.5012	108.35267	116.7334667	103.93628	102.2300733	106.8568	101.4214967
ASAP1	690.9251333	778.6677	755.3782	701.537	735.6121	644.4494667	930.8290333	776.2567667	798.2641	650.9759667	564.3526333	646.6333333	741.9546667	684.3233	707.4720667	559.2919333	843.6537667	741.5117667	889.2127667	887.6550667
ASAP1-IT1	148.0986	134.0999	169.4779	179.7098	172.2571	160.3102	151.8135	218.3845	147.7166	115.9727	113.1394	113.0828	111.8295	115.9969	127.4735	112.9493	119.7171	114.5352	144.2128	130.2509
ASAP2	107.9463333	129.9024333	125.1101	113.6564	133.3507667	119.3352333	116.2919	115.31593	116.8247667	118.5966	110.5812967	117.0723333	117.3729667	125.5050333	129.5361333	114.6921333	123.5116667	113.657	115.5085333	133.9369667
ASAP3	106.6016	117.6015	146.942	121.7133	133.2966	137.425	108.8116	103.893	116.8936	120.7487	115.6394	136.3953	115.1659	141.1204	121.6318	115.3871	119.409	105.7891	127.5842	100.5044
ASB10	116.4399	108.1723	99.84011	104.2844	103.3008	107.965	99.18035	105.4857	103.5169	101.0069	107.8985	102.7449	107.7579	114.3746	127.7322	114.1374	116.3829	123.9926	108.4467	98.59882
ASB11	108.5119367	119.3805333	111.577	111.2748333	109.42731	117.7873967	112.7906	105.9323	114.1116333	99.21156333	102.6924833	102.3250767	104.3821	105.6839933	103.8715433	105.3449367	112.0277	105.5184333	107.37243	107.1866
ASB12	103.7942	109.7199	98.2807	99.53166	109.7341	96.45354	110.6554	102.5994	109.8534	97.90369	115.8643	98.02925	96.6174	104.9257	120.5582	105.3679	100.609	110.0503	104.2578	110.6319
ASB13	190.0901	147.4114	142.5772	139.102	140.5305	156.5367	168.9893	124.9891	158.7414	194.0186	216.0927	155.6031	174.5919	180.8214	153.0929	181.1215	166.305	138.4127	162.7633	159.784
ASB14	119.4116	107.2731	104.9328	111.0041	103.1854	110.8397	97.86217	119.6497	107.286	108.148	105.0866	103.6058	93.82497	106.1763	109.9156	106.7627	103.023	124.0491	101.5652	98.69402
ASB15	94.54915	94.33606	99.0022	106.9843	102.7449	102.1242	103.0122	102.5307	99.95346	98.0867	98.8088	117.3971	99.06977	99.30032	107.4357	100.1845	99.11121	103.247	97.98772	97.8745
ASB16	130.474	143.6707	130.0351	122.7349	153.3148	117.9285	142.2203	128.3804	157.3153	118.9065	136.5597	135.1851	137.2872	153.4254	129.7554	115.1191	120.8319	136.4216	127.0808	110.4415
ASB17	108.93275	113.98995	107.639595	111.26825	107.1613	105.4923	98.682475	105.38505	112.00425	108.93295	107.23545	122.31755	111.20635	120.85515	111.4347	114.97525	112.5055	111.15925	113.51705	108.86135
ASB18	102.3593	112.9964	109.1641	94.86782	111.4154	98.4156	106.3351	120.6343	112.0203	109.9022	104.7407	98.31149	110.9021	114.9567	105.8726	98.25302	106.9397	99.09314	109.0825	107.2388
ASB2	110.8702	120.4866	111.5666	117.3653	108.0871	102.0787	119.2807	103.883	105.8156	112.7885	119.1865	109.8299	119.8024	120.1387	121.382	120.3755	104.1387	103.12	107.1321	105.3092
ASB3	330.5657667	360.6594333	276.5477	323.8693333	276.9082667	289.1151333	307.9645	316.2649667	275.3760333	240.9010667	259.4972667	274.7640667	298.7844667	304.4381667	327.158	288.4515	338.8830333	310.4941	355.0416333	328.611
ASB4	111.9229333	103.9417233	112.5688	108.91981	114.361	109.7441333	118.8877667	111.46255	104.6840667	107.5140067	107.00514	111.4348067	104.4515433	107.1229133	108.2952	105.6568	100.75601	102.3480667	105.9576333	108.3104433
ASB5	102.759	117.495445	121.10485	107.10705	106.68935	114.4911	105.8521	108.56835	108.4414	109.4266	115.3904	123.4042	110.98895	116.84555	111.74167	98.36705	113.2666	110.62215	107.3801	99.037445
ASB6	164.1659667	182.0333533	178.6994667	166.1944667	138.0716667	169.0200667	163.9078867	142.0509333	145.3580767	153.3792033	135.582	146.58288	128.5676	130.8683833	149.9490367	145.1551333	135.22893	157.26993	143.6972	156.8692667
ASB7	128.9459333	138.0698333	115.5859567	129.3905333	135.4375667	145.1465667	123.1106	125.0511667	121.2271667	131.60446	142.5424333	124.8982333	116.2015667	121.8806667	122.3508333	132.2692	119.0903	118.2171	127.8985667	130.2887333
ASB8	361.33915	340.20395	313.9125	336.8583	350.35485	349.2165	335.24885	310.9128	380.46345	304.51055	321.6355	285.71435	255.06325	333.51	349.7199	350.6124	340.90645	319.96515	450.0279	360.02245
ASB9	109.5935	99.659385	126.51145	105.2579	102.835855	131.70685	111.405	99.20714	103.69474	102.15802	99.890005	107.9124	100.21587	104.00075	102.49008	104.29685	100.178525	106.689	108.53951	117.571565
ASCC2	931.9422	753.8238	612.6118	852.9175	560.4063	645.7378	904.0664	795.6087	1156.967	1191.535	1185.395	1044.848	960.5363	1035.637	635.7437	972.3298	779.1954	1127.211	804.5513	757.0054
ASCC3	159.274625	181.2408	166.0482	156.137355	177.252225	174.5831675	164.9739	176.083525	158.935275	152.895825	182.9788	159.56515	164.296825	172.9084525	200.25635	196.56545	177.9384275	178.869875	185.832025	182.3125
ASCL1	119.5561	122.8768	119.9021	105.6825	110.1355	109.0556	101.8016	91.78441	110.7176	109.2182	115.6712	102.5562	110.9041	109.4313	113.9252	120.0977	106.8769	113.0424	97.49788	109.3211
ASCL2	411.0539	403.9417	387.3462	521.058	571.8732	362.3577	557.1929	387.6441	442.4606	658.5555	434.707	438.6768	455.8175	624.7609	220.9307	517.0836	448.439	706.2802	273.1519	651.0576
ASCL3	120.5731	106.3382	115.4016	88.10728	112.8851	112.5198	116.7879	105.3392	114.9451	108.5045	105.9028	103.9991	114.8144	100.5678	105.2536	116.4175	99.03796	107.5276	110.9736	102.8475
ASCL4	92.411	109.5324	106.6636	91.73154	117.8756	96.04017	102.3791	93.96745	117.7507	112.6368	97.4577	96.3893	103.0554	95.77647	97.03304	106.4079	115.9384	104.9207	90.44701	98.8749
ASF1A	169.0825	204.1264	207.7824	216.4319	234.2888	192.5259	208.9699	237.726	189.9132	181.8696	234.6507	193.2483	194.8439	228.4903	268.939	214.5306	193.1072	216.5138	241.7355	192.3529
ASF1B	119.72	121.8735	105.4815	132.6575	118.2545	136.2994	151.932	137.862	125.6548	127.3288	122.4827	121.4291	118.8089	134.8041	122.1521	109.07	127.7831	135.3324	116.8821	127.6139
ASGR1	1107.608	796.52	698.9417	437.0992	554.2864	800.7642	1188.586	1082.816	1106.441	1398.208	1159.104	878.278	1214.096	1326.589	455.5935	941.1083	1241.734	1845.607	503.2194	1002.355
ASGR2	282.7110333	262.8809	343.5355667	226.8149	336.5726667	271.6074	252.7065667	255.8780667	241.6364	443.3914	396.9537	272.1728333	388.3363333	360.0110667	191.9838333	209.5167667	314.3883	387.5177333	233.9826667	547.2311
ASH1L	125.7383	124.1552	118.5225	136.2644	133.5552	122.921	158.8594	131.9445	122.948	129.8805	171.4744	142.1947	137.7227	144.8091	154.7869	166.5353	135.0867	129.0164	157.6584	152.8164
ASH2L	372.7193	294.7491	334.8003	345.0821	299.5307	310.6979	347.0121	401.8386	360.8842	453.0546	413.0684	347.5968	450.4104	364.563	382.1525	415.1344	412.4758	463.953	293.939	341.7975
ASIC1	120.4933	110.0493	105.24933	127.1481	106.9649	105.382575	104.35516	112.20665	108.07325	109.5541	102.187415	106.63935	109.30625	103.50069	115.61045	112.10605	104.637695	106.31239	106.964065	95.463235
ASIC2	102.32768	103.94527	110.1957	104.774255	107.0886	99.458855	112.49934	112.3504	114.6453	104.890145	102.221185	104.0843	107.501015	102.476	99.302825	118.48535	105.3169	100.89247	104.202765	99.49168
ASIC3	127.88515	125.8434	132.4749	116.81135	123.19805	124.8704	125.05975	111.7014	130.59235	119.9034	120.24	127.451	116.9787	116.5014	129.00715	119.16325	112.52985	126.61425	137.77935	114.8055
ASIC5	111.6877	114.2068	113.5722	111.9246	112.8088	117.3813	103.5455	100.8785	101.9233	100.082	116.5104	107.2887	112.5498	118.9174	114.2166	103.1918	108.9844	118.1998	121.356	101.5497
ASIP	110.5112	117.15	128.3176	132.9274	104.9225	105.1164	111.7128	110.5321	123.0353	103.1297	111.1561	103.8081	111.4558	102.5828	111.4243	97.94581	111.394	123.5519	103.0246	110.8916
ASL	127.8999467	124.4387	135.8619	125.8835333	116.3089067	115.5156667	115.09271	136.7814	126.1375333	129.6582333	128.2094667	122.7706	123.3665333	137.7649333	130.3249	121.0257333	141.2076033	116.0598667	132.5389333	122.7116333
ASMT	100.8624	93.49117	113.9277	111.5062	101.7729	107.3085	109.3479	104.9912	107.6953	102.3687	107.4408	92.17956	94.62894	98.95451	94.50576	94.57021	91.4174	91.79842	99.58484	94.42197
ASMTL	224.2562	229.1500667	203.5697333	234.4282	226.4457	204.5049667	260.2166667	236.8032	234.0088667	280.4581	249.7466	257.1369	208.0677667	185.9661	194.7082667	243.0067333	231.7276667	224.3548	206.0214667	201.1252333
ASMTL-AS1	112.539	105.4913	112.2676	108.7253	105.2832	146.5517	131.5768	121.376	132.1443	122.494	99.14683	110.2476	106.3189	130.8582	100.8774	112.1766	132.885	114.074	155.3386	123.5361
ASNA1	118.63	138.6703	124.757	132.0873	129.8176	111.8762	133.5834	137.4854	146.2784	163.2921	142.7726	139.0039	124.6989	151.7804	138.9883	160.1732	138.8134	142.5024	124.7853	141.1806
ASNS	437.78035	636.4671	395.97835	537.77695	412.5599	286.3748	312.2235	316.3367	427.3848	248.7189	352.3005	317.96635	352.04515	392.9278	332.4356	402.2668	353.50255	268.82105	399.56535	355.2246
ASNSD1	543.2573	670.6713	672.5948	653.9897	833.644	634.2064	609.1409	543.3984	800.4398	677.2084	582.9559	648.3309	630.2787	623.0103	970.0782	659.0221	596.1826	536.9568	958.0801	595.9776
ASPA	100.9304	106.1505	108.8309	97.05477	98.09364	99.85825	116.5064	96.81792	99.78934	131.983	113.1502	91.90946	106.5848	99.57822	94.94121	101.5607	116.4175	94.52856	110.4509	105.9981
ASPDH	114.7943	105.3924	105.8641	114.5059	105.9469	115.7123	94.01454	103.0034	113.1619	102.8475	109.086	133.8335	106.1405	93.99014	101.5344	92.50648	101.2248	135.2466	108.211	108.8962
ASPG	96.52798	98.75751	100.9827	110.2688	104.4096	105.5894	114.0392	104.1915	121.279	125.3951	111.7628	113.4654	118.8669	120.6487	116.8439	107.5239	98.85672	108.5705	118.652	93.78654
ASPH	110.57003	119.4347667	140.7338667	141.8576667	157.5734333	150.4573	117.0942333	109.9753	119.5223333	120.6423	114.9220667	147.1167667	114.8528	113.7715	116.1964333	117.2264667	117.6395667	118.5464333	143.4221333	125.8166
ASPHD1	102.12535	103.069	99.918745	102.1547	115.86965	112.75165	106.39695	104.393115	114.664175	110.66955	103.32844	112.69578	100.49377	101.69915	106.1931	109.6123	100.9498	107.08674	101.96551	102.75937
ASPHD2	157.603	182.568	188.2808	187.1348	163.6019	199.5114	223.3426	187.364	158.7071	199.9425	250.3703	141.014	154.5288	169.512	133.8093	185.7411	191.2436	168.1639	157.8261	220.382
ASPM	118.4303	125.4662	122.6033	132.2739	112.0678	122.4272	117.2073	126.1773	116.1099	121.1966	116.8359	122.2394	120.2263	123.102	106.6726	122.5876	135.3542	109.3498	127.8894	117.0807
ASPN	110.3561	100.3573	112.8945	94.42661	103.7648	113.1201	101.2099	98.92104	97.18119	87.30246	103.2408	103.3599	102.0259	100.7396	97.70285	95.02224	105.4823	99.93187	87.18963	104.9164
ASPRV1	130.6091	111.5137	124.4753	117.5636	114.9084	116.4375	106.529	113.9091	122.6704	105.0952	114.2807	116.79	111.2815	115.9232	112.2112	122.2959	97.70564	107.352	118.4411	138.8223
ASPSCR1	915.0153	754.8809	676.5429	807.3659	582.4312	745.8712	810.9582	752.4061	914.4012	1089.832	899.3086	802.6701	847.4748	928.5495	661.5361	1265.15	942.9377	1184.557	725.7968	633.3218
ASRGL1	144.0112	107.0371	125.3402	111.8286	128.6716	128.7087	121.5144	138.5828	111.7441	136.5156	124.6265	160.1473	150.302	129.4957	104.5377	116.1054	132.6693	136.5549	108.6928	132.7695
ASS1	151.9894	136.6558667	136.1066333	133.3800667	147.5903667	154.8563	137.2497633	138.7110667	159.2220333	169.9974333	157.7121333	165.4570133	150.8942333	158.7273667	147.7409333	156.4184	158.2942333	187.1562667	157.4031633	147.1663333
ASTE1	150.0094	171.3394	161.5001	164.6075	177.8454	149.0639	204.0756	148.1578	191.5627	202.6943	222.8229	162.5779	171.4886	174.0715	176.7695	169.5256	194.0186	152.3091	187.4364	152.224
ASTL	102.1638	112.9724	121.8874	120.2125	113.3276	109.075	106.035	101.5894	112.9377	113.5854	95.4831	106.551	111.0749	102.4687	115.5404	113.1173	103.4537	124.7143	120.9548	106.0774
ASTN1	113.638	113.52665	106.890685	100.32371	117.07265	114.77175	124.64045	103.47308	115.44955	115.79605	117.6071	118.75555	110.55125	115.93965	136.7786	106.4773	126.7941	115.0533	113.03985	105.01406
ASTN2	118.1675	121.1521333	113.6191667	99.5682	109.9431	112.2563067	103.72629	106.9576667	107.93491	112.2696667	101.2058433	105.5922533	114.5752333	114.7304	103.1661433	104.5894333	105.9216333	111.3195333	105.4366	116.1343333
ASUN	143.26955	158.53555	160.3707	156.15955	159.482	159.16405	141.44635	156.36445	129.605	139.4615	145.10045	130.09555	140.5899	155.7483	151.16085	146.8619	144.74565	172.25015	152.55265	159.15855
ASXL1	285.5107	294.2779	311.006	285.8213	232.5394	265.6287	255.5883	279.3476	313.9231	287.3335	297.4371	245.3789	276.476	282.3363	346.4771	310.3727	215.2101	297.1216	312.2932	256.6792
ASXL2	508.945	457.9957	392.6211	362.4243	337.5187	300.3213	395.6602	686.4396	435.5222	395.4314	359.6611	429.443	455.5935	657.9094	680.9858	378.9385	554.2864	502.4259	417.6346	396.8248
ASXL3	103.5078	113.9864	109.3414	105.4203	98.45609	99.76324	106.5	103.9636	107.586	100.6736	105.8613	102.7924	96.36045	105.4489	117.3273	101.5633	93.12966	108.6362	102.3601	96.88877
ASZ1	103.6176	98.741585	105.76295	103.847665	101.989755	107.40555	99.63118	101.62155	101.49405	104.6119	99.670165	116.39915	106.7298	100.09768	109.0657	120.6687	109.15065	108.4649	106.6286	115.50855
ATAD1	188.31555	212.64955	204.3235	285.4785	253.0307	252.88745	211.0212	209.74165	180.65385	177.66055	194.35365	200.09005	192.0594	206.8769	290.3885	231.5196	242.0117	247.87895	234.71735	196.04115
ATAD2	164.1937	165.638	165.9346	198.0165	180.5101	212.26	138.91	180.735	161.8997	148.9673	169.3573	163.4752	168.6018	152.8759	176.5271	173.8509	149.9639	131.0283	235.248	178.2641
ATAD2B	141.1042	130.7359	157.6907	171.8818	147.9115	149.1788	116.6637	143.2219	161.5551	135.1801	161.9766	186.9872	162.3575	139.3917	156.9126	142.8943	140.6411	161.9248	150.2055	145.209
ATAD3A	256.5602	213.1767	205.2973	208.3704	181.427	215.5583	213.9741	169.6598	167.2956	176.7144	196.573	195.3081	202.5496	206.7213	189.2124	195.7919	224.5496	241.3977	172.6017	187.9895
ATAD3B	117.7845	99.24208	104.0701	116.4077	99.99186	110.2501	104.0938	129.6533	104.6569	110.5305	110.7115	120.8319	112.4895	97.4577	107.8507	113.2138	120.6105	117.67	104.1619	111.6284
ATAD3C	115.9818	106.1397	125.8681	98.26516	112.7501	121.2438	121.4007	117.2096	118.1789	114.4009	97.93739	118.0944	117.757	124.0571	106.6922	108.2219	117.9223	116.1349	113.8442	107.2188
ATAD5	162.495845	114.625755	117.01642	116.42175	116.82885	117.8949	115.58955	155.053435	122.549	106.44778	124.00305	124.4931	127.60744	138.0354	118.72045	117.42215	119.3938	104.23493	126.7861	143.35615
ATAT1	115.0066633	111.9966333	111.8083667	119.8166333	108.5323	114.1127667	111.5668	104.5982933	111.5219333	105.8413667	116.2248333	112.3203	109.9489333	110.8609	109.848	117.9239	106.0509267	110.1458	117.6766667	117.66877
ATCAY	131.5108	108.5481	113.5987	100.6171	97.53071	112.0343	109.0155	108.9541	117.4107	114.7321	102.5681	110.5671	108.7554	111.1105	95.93404	108.3447	122.8532	116.1384	98.90502	106.9761
ATE1	125.282425	114.37143	125.50495	114.12161	123.843475	121.306725	127.277925	110.801325	127.099925	122.136725	120.134325	122.693425	121.43245	119.06075	112.3738025	124.711875	113.518975	113.7187775	120.295825	125.408025
ATF1	152.3091	131.1953	156.6338	156.4462	143.291	155.2336	138.8882	160.7546	140.8418	133.3288	153.9374	198.3037	177.6308	156.676	192.4849	182.4267	167.7189	199.1597	161.0653	136.6287
ATF2	152.4037	141.6476	138.859	138.03	152.8664	170.6144	144.9429	154.3024	163.1245	121.1468	154.2272	179.5389	136.1381	161.9497	163.778	189.8965	158.479	170.0079	147.2418	144.8091
ATF3	122.7253	129.8248133	132.3203967	138.1843333	131.0370167	138.98007	125.0898967	135.4332333	125.7041333	143.1085833	139.2077967	141.1169867	176.6325	133.8897667	153.3292867	159.2084	150.0939633	173.8076333	114.8206333	224.9376033
ATF4	2283.106567	3053.150733	2992.944633	2862.877567	3166.568733	3342.1698	3217.994167	2261.725333	3190.1805	2877.940167	2373.3478	2987.203067	2582.519933	2406.278033	2480.0928	2840.882367	3072.665267	2649.200633	2541.7459	3021.550633
ATF5	282.9984	236.6802	330.862	382.5541	299.6957	344.3734	342.8953	337.0314	369.7882	374.5217	407.9905	462.0269	380.388	375.3076	214.0242	396.3679	485.0225	358.7563	313.9231	623.7127
ATF6	329.5337	235.279	277.6983	273.1159	296.7045	293.8109	279.8676	316.9569	294.8478	342.4436	281.2139	345.6036	465.2303	413.3902	260.3475	332.4628	393.3518	290.4635	246.5145	278.2462
ATF6B	118.9397333	131.6349	133.0941667	126.9932667	121.6955667	132.8296333	146.474	127.5068667	151.9736667	186.8567	123.0370667	128.2532	128.9192667	156.3449667	124.2027	137.6312333	126.1076333	137.1741	129.9850333	136.8756
ATF7	128.6059	137.8228	126.9635	120.353	126.952	118.3716	134.2854	133.6472	141.1616	146.6579	133.2813	126.0343	148.9837	136.2216	147.1346	132.4773	166.873	159.0106	139.9137	134.3241
ATF7IP	138.2498	119.9696	117.24	128.5638	120.0163	111.9938	112.2631	138.6799	122.329	126.1962	137.744	151.6703	118.712	137.8777	128.4258	125.0814	133.5029	126.4641	108.0666	116.7858
ATF7IP2	239.8278	243.1013	223.2756	252.6268	206.7816	184.5825	201.1039	250.4472	184.5825	206.5318	182.568	147.3351	167.6022	241.7355	307.6634	294.3329	204.4834	210.7937	241.3977	244.5659
ATG10	671.97855	314.2134	337.76875	368.2833	314.83135	312.03565	418.29455	700.8336	374.7849	343.66805	373.26725	394.3751	383.17665	569.1555	473.95975	377.81775	424.8264	427.964	438.1915	590.82975
ATG101	275.9483	370.1169	330.9286	320.8866	332.1397	302.2709	258.472	246.3583	313.8024	306.3904	300.9985	290.4261	274.8051	263.1603	237.1647	252.7771	297.5965	329.8255	217.9849	315.7756
ATG12	540.51555	482.46225	504.81745	522.71385	575.61715	459.8635	392.94985	445.98675	597.38255	407.04845	356.4013	499.27295	333.4018	524.13405	405.2302	382.1051	368.0169	356.8217	420.66155	512.2768
ATG13	134.9027	132.504	116.0677	136.8493	121.7267	113.4236	128.7037	114.3975	121.3887	126.7306	125.4988	118.0532	118.7181	123.0986	107.2931	143.3332	119.4786	126.4136	130.3118	121.426
ATG14	505.2849	607.079	608.4844	748.0022	629.7827	668.9592	569.435	507.9304	671.4297	422.7433	601.6638	571.8732	479.2715	507.7908	538.9799	598.3657	587.6183	499.5883	683.3987	713.352
ATG16L1	618.18685	952.9198	1058.3423	907.44775	785.1386	950.31695	710.6392	677.9245	914.72835	550.33995	583.51555	493.68235	436.0375	587.57875	861.8218	644.8426	519.26385	552.46175	872.39475	838.34675
ATG16L2	719.7396	587.2592	594.971	439.1405	400.1797	457.5427	692.133	789.8646	498.957	460.9196	428.4976	423.2111	554.1326	594.621	498.2956	524.1252	561.139	942.9377	441.8405	737.0676
ATG2A	374.9292	610.0698	545.8831	713.0878	550.2001	876.1458	523.0361	415.4808	638.6306	372.1906	569.435	621.2223	408.6278	343.9051	416.525	476.1989	389.2055	372.3224	581.0776	523.0361
ATG2B	113.3603	125.3097	119.6171	106.5685	127.279	125.1647	121.0716	107.012	119.0895	102.023	122.2906	103.8584	116.7769	108.0813	131.8139	135.8364	137.8567	119.9618	124.9958	126.097
ATG3	370.55495	321.21975	415.70355	354.2663	408.18825	468.7223	569.9827	488.4484	469.24375	553.5773	450.36665	449.7839	524.5664	434.6051	351.10805	425.0233	483.57345	569.89125	360.30595	579.16645
ATG4A	146.2038333	159.8549	143.8432567	151.6779333	147.3903667	145.8402	154.3279	146.53306	154.5562567	166.5948	152.8489333	152.3668533	152.0435667	168.8028667	151.4511333	156.9153133	142.2775667	173.6879367	134.1738767	145.1621067
ATG4B	213.46505	199.1749	190.0552	190.8665	229.8077	224.74655	242.9468	233.35644	250.99011	234.87925	360.59995	375.7398	332.9583	188.55671	293.78918	381.07465	270.66845	252.7241	243.741945	177.9849
ATG4C	149.78315	147.253015	143.872715	145.567	146.572	133.1913	196.0434	170.22505	170.8119	152.8187	153.60566	143.8923	199.10195	171.49869	180.4051	178.85539	179.53695	196.33675	168.70135	183.69435
ATG4D	146.9066	161.8453	205.46035	180.327	170.41065	183.0998	173.7431	153.9562	166.7456	161.0967	167.8639	164.36125	163.5464	171.05755	183.9797	171.47795	153.4492	172.49775	175.53155	180.38905
ATG5	180.9274	174.5231	176.7558	238.3528	178.0272	175.9195	178.4662	188.3853	171.9491	169.2278	177.2873	173.1207	163.8289	215.1882	196.3226	171.9491	186.1638	141.2996	171.4744	188.4781
ATG7	298.6195	208.5318	193.4082	262.0145	276.6229	254.9803	348.1083	266.7126	334.861	390.8107	302.5401	333.4495	369.7882	357.7019	205.8489	336.6555	293.5097	449.8217	221.2951	297.8856
ATG9A	208.1924667	250.342	271.1783333	260.1930367	239.7501533	272.9311667	234.86084	236.1763467	259.2051933	215.1335333	231.8807933	190.9335333	183.3112733	188.6693333	214.7799333	200.0223	214.1777667	238.5415833	239.3386333	228.8740667
ATG9B	117.6461	121.3221	116.3751	130.8157	119.1734	111.0132	115.2815	112.1743	103.165	108.402	109.4458	113.1634	104.2138	112.6325	111.9862	112.8645	101.0775	106.3586	125.9211	120.9062
ATIC	990.5864	879.6741	645.7378	713.352	712.834	550.0461	587.4426	751.465	668.039	817.1825	764.7527	769.5797	821.2095	820.9313	909.9896	1022.371	905.663	737.4135	695.3575	704.0663
ATL1	119.63015	122.36065	127.3970525	126.36485	127.882375	125.0808	119.3515	121.018225	154.0752	126.158825	132.1499	119.9472925	120.130825	129.87125	131.59396	118.503495	137.558675	125.8159925	132.18455	120.669925
ATL2	156.6648	170.3536	191.1793	193.6262	187.6682	229.3744	186.1386	142.2825	182.4418	160.1085	168.8786	173.474	196.3592	166.8043	200.991	180.4385	171.6124	171.1342	190.8245	163.9806
ATL3	221.6296	255.4327	309.063	280.5291	321.7317	348.2357	302.5965	226.0467	398.2986	392.6211	313.9735	276.9459	297.7867	261.7836	217.9385	257.4364	321.4945	239.5845	241.7022	430.1732
ATM	1385.965017	1038.434133	899.9652333	1049.395497	936.4121	672.5089	830.7177	1032.543203	879.9508667	837.7972667	762.0596333	756.2666	851.5048	951.955	1583.15757	1162.228433	903.8337967	820.2977367	1447.724007	746.6781333
ATMIN	178.6986	181.10725	186.52125	168.9937	180.60345	185.47675	192.8401	168.1035	155.7659	175.28495	177.4884	190.9931	217.50235	181.65245	196.4705	174.6958	191.06205	190.1622	188.52955	177.6433
ATN1	145.1402667	141.48156	147.4211667	128.52535	133.8335333	121.0038467	122.52694	121.1373	113.2540567	119.8531333	118.7553733	107.8069633	119.7333667	119.9833433	136.0168333	120.1756333	124.7509	125.2343967	138.6094333	131.0242
ATOH1	96.62292	96.72571	96.20948	117.5438	98.0867	104.3913	101.1061	106.5748	124.5812	102.3872	97.46986	101.0579	105.9256	99.20844	114.774	99.59871	109.6823	105.867	104.6044	104.4158
ATOH7	119.4575	120.97288	119.175	134.4867	127.5569	115.78415	129.57105	124.0567	127.4404	136.40205	131.07375	123.54605	149.21565	128.2414	133.0031	122.456	118.9597	118.5935	125.63265	117.8885
ATOH8	120.1807	102.7369	102.0423	101.5344	110.317	107.003	119.2483	123.9142	106.204	114.6476	106.5	149.2865	114.2978	114.7022	123.9442	113.9287	103.6849	111.1288	101.7328	96.83511
ATOX1	473.4439	430.6279	426.8283	313.3294	404.8878	441.3233	473.6873	357.1259	497.9084	573.8538	301.7297	354.2202	354.7626	447.8788	296.4321	348.035	356.0941	401.318	294.3742	509.8951
ATP10A	149.63725	128.981	123.92115	134.0462	127.95685	138.658	126.3463	133.69115	137.84525	142.6281	138.28175	146.97675	162.7411	135.6163	159.0135	139.0567	116.48725	130.9929	150.48405	146.89855
ATP10B	129.1608	111.331	126.2659	103.2586	121.5917	117.5253	108.2258	117.8967	118.7335	104.9814	112.6858	137.3221	105.4747	116.8371	120.0603	132.2416	112.0194	130.1627	103.9326	109.192
ATP10D	112.6072	113.2218	106.6371	87.5323	110.1634	106.6922	96.35887	102.1787	112.0678	107.8738	96.87592	93.8281	112.5068	104.8966	98.35392	113.5325	102.8468	114.8574	107.2349	100.0253
ATP11A	112.03555	102.85005	106.79859	102.39784	100.03648	102.106305	117.918	102.5878	114.12545	113.7504	102.959815	121.62595	113.55305	112.5178	114.8476	111.2344	116.5993	113.63185	108.58655	116.1306
ATP11AUN	114.6621	103.9584	100.8086	111.9478	116.0485	98.12796	105.9753	94.47984	103.5565	101.9714	103.4248	107.8483	105.0935	103.2163	103.4871	99.16718	100.6856	108.739	108.2117	98.31046
ATP11B	246.98895	302.2679	268.8488	316.15495	291.07685	312.15155	243.56495	283.5736	220.1393	198.1663	246.52295	254.87445	266.57505	285.72115	265.3856	273.837	276.17565	277.3529	340.3949	285.8535
ATP11C	149.0841333	146.4728667	146.7161667	142.9091	154.7134333	130.2408667	133.3869333	148.1256	131.8811333	132.9521333	142.0902667	148.3538667	139.1518333	144.4067333	149.5323667	151.4788667	144.8373	144.788	145.9023667	144.6929667
ATP12A	111.8016	101.8865	111.259	111.5494	105.2014	115.4239	111.2322	97.17274	93.34388	102.9578	96.52798	117.15	98.68602	107.9707	104.1762	108.3539	111.4121	108.2393	97.60168	113.5969
ATP13A1	271.3323	239.3403	223.4341	353.3697	248.9216	219.7991	268.5392	225.3223	282.7118	332.7233	289.2036	251.7859	271.6815	270.8535	233.0214	365.7438	262.4375	337.1057	266.8061	351.8475
ATP13A2	187.0419	203.7155	205.1776	178.6036	151.6425	175.4728	194.6627	197.2227	172.6763	181.088	166.5474	210.0209	187.8899	175.5499	203.7381	213.489	162.6157	242.3386	195.8346	215.107
ATP13A3	142.6298	119.93165	134.33845	138.06885	144.8198	129.66245	118.62685	127.65555	127.99915	108.67445	127.4331	122.9033	115.0656	130.6263	123.40445	118.06355	120.48555	104.75065	131.91375	130.9303
ATP13A4	99.03548	110.0748	121.9277	103.3644	92.57685	123.9604	104.3378	102.2893	113.7795	119.4929	113.0571	101.9123	114.4058	100.7318	102.9194	118.5596	108.2993	115.3974	114.4612	114.2573
ATP13A5	108.5553	93.99757	94.07413	100.0607	107.9315	94.52591	99.66566	112.6621	96.19512	98.9828	91.07143	102.4851	113.8679	98.91795	89.73835	99.60083	103.057	97.49353	84.5162	99.19613
ATP1A1	782.83015	810.27225	809.55085	677.5692	777.5354	663.59925	651.78985	637.0204	666.9271	685.97695	488.63615	551.15055	492.6652	505.9598	768.5258	572.69945	589.8003	457.74175	733.25655	624.5603
ATP1A1-AS1	118.9387	104.4585	105.6255	106.5281	134.2496	114.3388	107.9918	123.2581	110.0635	112.1875	109.8796	110.8422	112.1245	107.7153	111.8549	138.9407	116.2618	121.4275	109.5465	103.9755
ATP1A2	88.66586	100.3642	93.05388	98.23843	85.03738	110.9799	94.82296	94.21933	93.71461	96.70617	91.90524	97.01985	103.9875	111.6075	107.7642	96.21528	107.2575	95.21463	92.08101	111.3339
ATP1A3	125.0753	133.4516	128.1579	116.1349	136.2311	113.6006	126.2382	118.8646	107.1837	128.0427	120.1132	114.875	113.75	140.1128	123.0916	113.1033	137.5657	116.2957	125.7841	107.3659
ATP1A4	95.88306	111.10275	110.3595	108.09935	106.7432	103.0084	100.538515	99.24302	98.104985	110.39465	105.69765	123.7348	101.32315	100.605155	112.1508	115.7661	112.5905	98.03368	99.74126	103.67775
ATP1B1	127.35045	145.21135	156.7542	199.7181	249.4491	164.66	135.3276	157.65095	171.97085	128.27585	147.234	185.8536	166.03935	155.4633	133.283	135.76635	166.304	145.70955	145.8718	180.12315
ATP1B2	94.4403	94.62475	99.06866	129.5164	119.8556	104.3509	104.3251	100.8078	110.2984	113.3509	103.482	123.9787	109.4828	111.4021	104.1831	104.9889	112.5507	118.99	109.9056	108.2188
ATP1B3	152.96645	148.179105	174.5965	153.077	168.36015	180.4322	148.13995	177.5918	163.23465	202.339715	188.50685	227.52385	192.0393	161.54725	138.5427	167.28105	199.7173	166.4714	146.21315	158.8097
ATP1B4	110.4315	109.805	104.1523	96.20013	98.58181	113.4028	99.96324	95.76421	97.35056	98.63007	110.0521	107.9926	100.5297	107.6688	96.08218	107.7918	110.3249	95.98333	105.2438	104.6265
ATP23	182.2194	200.2627	219.4182	210.8457	201.849	153.7629	208.5087	183.7203	211.3267	298.579	218.3364	226.707	291.716	196.1447	274.2357	245.9064	236.6802	259.6621	186.1797	159.6009
ATP2A1	111.36615	105.49347	107.4173725	107.2410975	107.71602	111.26935	106.408465	100.42601	102.92245	107.50055	107.0336125	120.170545	106.5203125	107.2645425	112.480325	110.294965	117.8581725	111.104085	109.5203	111.259875
ATP2A2	412.3849667	477.8678333	573.5267333	487.1376	457.6072	599.7323667	415.6718	428.7748333	391.1034333	336.4775333	384.6882333	420.7208667	405.7626	413.7205667	499.7305	370.4116667	472.3695667	407.6748333	547.412	583.8718667
ATP2A3	304.7792	314.1324	317.9605	323.334	273.60205	250.6018	247.1156	300.64985	297.44555	301.1029	271.579	319.4315	302.46235	271.34175	310.8225	350.52405	317.99255	316.99335	320.6087	285.93905
ATP2B1	149.7877	205.5413333	274.5476667	298.2749	304.5494667	278.6825	209.1182667	183.3921333	200.4629333	172.3785333	178.4574333	383.3695	185.0225333	180.8641667	225.0880333	212.3167667	250.9377333	157.3787	249.2328667	234.8160333
ATP2B2	112.39684	108.4052167	105.0353333	102.69733	98.70598	101.3859033	102.8754567	104.45677	99.51807333	102.89687	108.7576633	108.2557333	116.6368333	100.8488867	106.56203	112.3932133	105.3914767	99.72209667	102.335	104.8255
ATP2B3	99.41274	105.13555	117.96556	116.8133667	108.2671	119.6619667	105.7051667	108.126	102.34993	114.5419333	113.0455667	105.9801667	113.3152667	115.1887333	118.9866667	105.7958	108.9010667	111.1461667	106.1283	110.2087667
ATP2B4	377.8439333	436.1360333	509.9298	369.5155333	368.9169333	272.5650333	375.8025333	479.1572	426.5901	416.7123667	317.6336667	318.1631667	293.9444667	457.7935333	492.5024667	346.4099	393.4078333	412.9653667	381.5819333	323.5692667
ATP2C1	168.3236333	207.8584667	185.8008667	191.6127667	192.6972	213.9066333	167.2746	188.4661333	194.9425667	164.3784667	202.3165	191.0555667	191.0182333	187.5988	201.2692	196.8691333	196.7343	196.7167	197.7226	197.6592667
ATP2C2	120.3772	137.0399	115.4793	108.0402	119.8211	107.9571	118.1586	108.889	106.9816	116.8348	136.1897	114.8326	129.044	115.3318	113.8282	105.8179	105.1234	100.1895	93.99757	94.61819
ATP4A	103.4723	110.1865	91.33225	117.711	101.5335	95.84698	107.1266	125.2692	113.1403	115.0326	104.7485	99.8389	114.4481	101.5828	113.8219	108.3255	108.0014	108.9506	123.2104	97.5136
ATP4B	103.64645	105.8826	100.49961	107.630045	108.92615	109.4139	115.42595	112.5543	99.552815	112.90535	104.48783	102.5698	105.1472	105.55205	102.1213	101.12515	104.48525	109.8991	98.86708	102.488685
ATP5A1	2996.3735	3469.2565	3625.863	2936.5475	3721.419	3273.661	4073.7965	3040.7785	3685.3265	4402.873	4069.284	3149.623	3625.7305	3329.5585	3759.1215	3668.5805	3671.5215	4199.298	3968.9415	2788.0235
ATP5B	5602.293	7143.281	7175.521	7388.627	7018.189	7728.896	8192.704	6254.992	8322.095	8734.787	8297.437	7311.48	7744.915	6816.081	7109.438	7596.975	8388.499	8759.893	6520.812	7744.915
ATP5C1	720.0245	781.9605	794.3602	537.0643	833.3324	864.1715	650.8789	771.6355	736.8087	1111.835	986.977	1040.617	1201.328	781.644	982.2987	773.4995	1029.086	807.7043	710.9321	575.1018
ATP5D	1186.99965	1107.73155	1153.33175	797.31355	1155.9557	1007.46175	1174.6146	752.88455	771.6187	877.35825	872.66345	707.22755	766.4539	669.2724	927.3851	953.14945	757.268	879.4468	887.18035	1014.5795
ATP5E	1630.085	1620.842	1341.929	1336.501	1790.337	1468.436	1311.801	1829.52	1668.882	1713.01	1579.488	1437.069	1711.812	1546.113	1566.118	1446.914	1563.041	1327.585	1754.36	1539.848
ATP5EP2	7334.0625	8536.272	8943.7325	7725.383	10007.434	7496.137	7864.6945	7174.0195	8305.2915	9180.9385	7349.6875	8280.2	8032.087	7852.0645	8372.7	7695.308	9024.959	8175.948	7711.843	8769.528
ATP5F1	1077.30595	1003.28455	1160.5348	973.47475	1179.25955	1306.3511	1231.93755	1278.006	1271.26445	1632.97035	1420.0863	1418.7546	1495.48565	1217.8658	1125.4014	1153.53625	1342.0442	1255.91435	1145.28975	974.1195
ATP5G1	361.96835	368.2278	286.7651	298.4217	343.1492	275.3292	368.84745	289.94735	299.7661	366.30945	292.48925	280.8469	309.2312	374.99115	257.7227	268.0612	266.0414	287.9479	251.63595	343.2624
ATP5G2	1289.426333	1638.7546	1450.586633	1264.965933	1652.269433	1453.8458	1359.908367	1179.704533	1555.865367	1804.826767	1286.088867	1324.9348	1395.357467	1318.2414	1171.675133	1143.9086	1375.8231	1279.388367	1414.0927	1109.401867
ATP5G3	110.41	114.2715	127.0808	111.6067	103.0348	111.4013	113.0686	103.0922	107.965	118.0607	112.1699	111.545	109.759	115.2674	103.1251	109.4493	107.4365	119.6038	110.5493	113.3148
ATP5H	2428.5135	2440.136	2319.7795	2387.8555	2370.43	2080.252	2662.8585	2332.5575	2525.363	2779.3815	2384.0685	2269.4515	2604.169	2649.35	2693.584	2345.833	2839.8135	2805.771	2195.54	2246.471
ATP5I	1394.271833	1589.758767	1410.648567	1663.560367	1523.6771	1376.616167	1633.0804	1266.565333	1582.6301	1591.008567	1170.934833	1251.0225	1254.660633	1434.532533	1169.656133	1286.510667	1365.775133	1585.648933	1214.295433	1642.070133
ATP5J	1211.2525	1386.980167	1223.805367	1159.159933	1162.131233	1019.2655	1205.233167	1374.4612	1145.542067	1419.417867	1066.083167	1225.994033	1399.055167	1456.130367	1253.838533	1019.393867	1367.3043	1121.708133	1117.004833	1140.7267
ATP5J2	1166.586	1308.985	1140.8505	1152.213	1246.7135	1264.1105	1341.291	1134.0005	1282.401	1502.2645	1034.3975	1286.386	1224.4275	1300.2175	934.1346	1048.3415	1339.1915	1244.209	884.059	1346.227
ATP5L	1818.42665	2334.6669	1978.36825	1998.93425	1843.53995	1859.2353	2243.49475	1739.71525	2257.41035	2910.10925	1971.85005	1978.2496	1989.5319	2081.955	1923.6622	1652.82255	1885.2864	1750.8414	1553.74415	1656.93745
ATP5O	1989.331	2739.443	2778.158	2261.146	2991.833	2423.154	2466.097	2508.291	2851.587	3138.892	2603.245	2666.035	2991.833	2673.01	2843.918	2229.28	2746.539	2326.25	2839.896	2342.6
ATP5S	244.4879333	210.1223	230.6794	245.5776667	254.7849333	288.2223667	213.6807	203.3727667	250.0441	272.8121667	224.8084667	245.4463	261.8381	220.2001667	184.974	207.5109	221.9894667	166.042	219.5413667	226.3894667
ATP5SL	429.3546	451.2217	473.3152	374.8335	459.6248	412.3878	475.1532	403.0341	432.8447	495.8632	456.0143	382.6388	435.8097	385.24	395.0181	445.2429	424.9352	443.1758	394.567	376.793
ATP6AP1	2275.858	2466.097	2444.955	2466.097	2152.204	2782.88	2851.587	2256.047	3218.774	3208.908	2884.93	2826.348	2502.136	2625.954	1608.339	2633.876	2371.043	3011.127	1981.442	2456.603
ATP6AP1L	135.0948	127.4186	127.9922	105.6308	99.76103	116.4898	128.2549	110.3888	124.9236	112.4355	125.2797	108.6855	112.8327	108.559	108.889	121.0536	123.574	109.4762	127.6986	124.4579
ATP6AP2	2261.146	2328.757	2608.622	2207.746	3138.892	3459.584	2961.823	2855.771	3153.609	4362.636	3516.958	3864.586	3064.122	3447.557	2629.779	2839.896	3510.175	3532.606	2468.885	2851.587
ATP6V0A1	773.2058	518.4661	648.076	452.7915	553.3141	700.4285	817.8658	780.6838	716.8606	673.0461	632.8607	692.3317	621.6696	623.4579	373.7614	828.3423	881.4256	1043.293	640.3644	575.28
ATP6V0A2	208.1758	219.7767	229.9755	236.3011	271.0897	212.75	185.787	240.4433	219.315	184.3277	206.9221	213.2597	186.3518	216.0093	241.6664	219.4818	235.0317	202.3306	209.1572	216.1485
ATP6V0A4	109.2831775	106.7463	109.33745	107.38435	104.4626975	107.43745	112.9615	101.5666	106.2537175	100.535265	108.9567775	105.6521325	105.54968	105.70384	104.00035	101.9801125	98.157575	108.622865	97.99659	98.2133625
ATP6V0B	1536.63385	1695.38475	1816.2415	1394.90425	1800.9518	1975.587	2256.166	1331.09455	1696.0806	2109.6054	1587.89165	1784.436	1562.03455	1327.75175	898.15465	1447.20645	1469.01665	1927.65855	1109.8072	1786.2085
ATP6V0D1	464.1032	560.4063	817.5184	470.8694	787.5736	1114.738	895.1298	560.4063	731.9822	898.5834	841.7079	935.3627	810.9582	618.3831	427.5893	710.2	710.2	768.1738	592.6478	647.2629
ATP6V0D2	107.3786	119.9173	138.7659	117.8295	103.9409	120.0656	123.4686	143.8873	145.4697	126.191	170.086	146.1798	142.9597	126.6848	138.7404	160.9917	200.8903	158.7998	127.6709	133.8215
ATP6V0E1	1615.139	1720.3973	1559.4195	1494.72005	1671.6035	1426.584	2088.3615	2103.562	1829.5715	2494.6195	1868.7055	1927.4415	2239.3535	2437.7765	1959.4575	1929.538	2545.849	2552.7075	1401.597	2086.407
ATP6V0E2	1007.513	1093.136	533.5277	627.5467	681.8726	520.544	1029.463	694.3948	745.1395	915.4364	997.5087	812.5862	1152.653	760.6082	772.6338	1014.622	1013.482	846.5409	825.1076	552.52
ATP6V1A	852.9175	591.4182	805.4951	730.1375	858.918	784.1163	988.5911	1199.078	834.8787	1251.053	1034.573	1352.899	1377.39	1411.099	820.1909	1069	1368.13	1642.058	780.0827	914.0157
ATP6V1B1	118.9994	117.7555	105.5874	113.2971	94.03812	105.9835	121.8755	118.2927	95.70925	113.3816	97.98506	121.4403	103.409	112.4802	108.8459	118.5812	108.5131	122.5234	100.7346	109.728
ATP6V1B2	2017.837	1878.585	1843.766	2682.85	2545.882	2144.453	2552.64	2475.365	2207.746	2313.598	2429.867	2756.137	2417.683	2354.852	1671.159	2231.435	2444.955	4103.766	2152.204	2708.334
ATP6V1C1	156.4849	156.03105	149.0649	141.927745	166.6214	129.6459	143.7584	146.88335	139.42989	145.210965	154.4908	144.68318	142.8327	156.0992	158.0691	142.5297	165.7306	163.29205	151.242355	141.992435
ATP6V1C2	106.95945	101.299045	114.55355	103.98854	100.66808	107.4908	99.10607	105.48365	94.439295	92.60294	103.390115	103.4929	108.178195	103.69995	104.48655	100.802055	98.688485	107.6021	92.726455	103.448975
ATP6V1D	341.9941	247.3165	304.3568	249.9075	305.0464	204.3296	392.9583	411.4493	268.3649	438.9472	275.052	308.5623	360.5697	368.867	271.4205	402.9563	466.7714	524.0043	198.0999	312.2932
ATP6V1E1	850.4656	1013.8304	1093.57575	1301.9035	1255.879	1235.06	1370.023	1070.34145	1670.923	1475.258	1282.4215	1242.4275	1089.03645	1266.284	964.1965	976.0078	1055.438	1159.5567	934.93195	1185.537
ATP6V1F	2147.451	2111.335	2226.027	2210.059	2176.423	2569.303	2769.797	1991.028	3106.068	3124.935	2302.004	2661.855	2178.571	2166.025	1660.838	2212.328	2366.304	2596.92	1492.774	2147.451
ATP6V1G1	2529.143	2935.391	2529.143	2344.942	2790.5	2468.885	2867.604	2189.891	2633.876	2814.114	2480.132	2472.24	2569.303	2651.877	2986.949	2450.314	2565.928	2009.489	2723.432	2701.26
ATP6V1G2	126.6802	127.16135	128.52755	124.19915	125.61715	116.843	123.6345	118.432475	114.81305	113.0013	112.85551	111.235275	139.39065	130.228	118.41875	131.38065	121.987	118.91695	118.1653	114.223675
ATP6V1G3	109.1973	105.64169	114.60985	113.56785	98.459565	118.0199	98.83915	110.38475	96.40507	103.244445	108.2267	116.5237	107.881695	101.251105	100.05082	107.58935	105.3526	111.58915	111.27725	107.31955
ATP6V1H	223.4554	200.2218	198.0601	188.3483	194.3172	210.22525	178.95005	172.24195	169.32285	193.35375	200.55855	184.81735	178.945	179.1577	200.7117	188.227	198.9898	215.7676	190.8509	219.53005
ATP7A	126.2659	114.2403	133.8538	134.8493	123.3651	123.6231	108.8077	110.3516	141.8356	122.1729	125.2903	130.2956	108.2064	124.9422	130.1246	111.9782	121.1319	131.7382	130.854	126.2236
ATP7B	112.19215	108.7359	110.9667	110.2102	122.5685	108.99263	102.22195	109.4557	113.59045	123.03165	119.6833	122.08965	115.88725	115.138	112.8034	109.51605	108.7662	109.1971	113.12315	102.228145
ATP8A1	101.791	107.4728	145.3279	128.1385	100.6805	114.836	103.4118	115.1872	107.0305	101.2397	106.3841	113.588	127.3366	110.879	145.9986	118.1646	110.5691	105.944	130.6929	124.3676
ATP8A2	117.3727	111.7163	108.6748	122.8119	111.3331	109.9816	109.4422	106.5915	121.9678	128.3464	96.37154	133.2245	116.6796	115.3396	130.4843	104.1975	115.3306	145.0221	123.5093	121.3348
ATP8B1	103.6548	105.4731	105.0395	114.2584	106.1778	115.6814	105.0041	114.5313	104.4134	104.1926	112.7342	129.4368	113.5135	92.85831	99.50312	103.8323	107.2388	93.37941	109.3024	107.2704
ATP8B2	361.6290667	334.608	286.4373	359.5699	248.2154667	217.2847	240.9788	401.7982667	275.78925	233.7253667	281.7983667	305.3233	327.9654	365.4417333	406.9621667	314.7454333	368.3592533	299.8767333	252.0964667	278.1810333
ATP8B3	100.0532	106.3168	95.89515	101.1782	89.51472	99.45402	100.3836	91.96709	97.02733	99.75561	107.4878	100.9709	97.79905	95.27018	102.0344	98.12971	99.65921	100.9486	106.1248	93.90968
ATP8B4	219.7216	219.7991	297.4956	299.3816	311.8831	290.4261	274.1515	293.7637	329.0396	276.2047	295.8585	303.0956	332.9008	271.3825	263.4661	253.7185	306.3359	285.158	235.8527	331.8408
ATP8B5P	107.111	113.1698	116.4278	105.8268	111.9971	109.1901	92.26305	116.1754	115.384	117.5602	116.2833	107.0916	104.0407	107.4105	103.4613	103.127	113.3776	104.2892	120.7218	102.2544
ATP9A	115.9263	125.9528	126.2109	128.06475	139.4508667	128.9175367	136.9590467	107.1060733	133.8020667	137.6626	148.1717	124.6137667	115.4315833	112.0685733	119.8906867	149.0436433	141.5691867	144.9362	122.3922667	115.9072533
ATP9B	136.8493	134.9152	138.5703	132.6345	144.33	140.9882	153.481	147.6665	120.8784	145.4171	165.8309	120.877	136.9711	143.5462	125.4369	144.1989	126.9689	164.0281	142.2557	112.6656
ATPAF1	227.17355	214.49355	205.0053	197.62095	220.86685	219.87345	238.03575	230.50655	240.42935	272.26965	232.99585	246.4628	235.7816	264.3383	226.70465	252.941	215.64805	252.47455	229.0978	220.04865
ATPAF2	125.8127	117.5253	126.2262	119.3697	109.8717	137.6491	117.039	118.6426	111.3895	158.0754	111.6021	118.7894	124.3876	124.1552	112.0767	134.5827	119.8645	134.5394	119.413	114.7094
ATPIF1	380.1949	415.8305	329.297	380.41865	345.1621	274.90005	461.5339	310.0252	373.19725	460.35485	358.5027	323.53315	354.2847	357.59605	323.34765	412.1839	329.30245	360.47495	279.2217	303.5776
ATR	116.1255333	108.31538	108.3327033	108.6781	115.4925333	110.0396	112.2787333	114.9934933	102.5093767	112.6405067	102.6630733	114.8671633	104.0415867	99.46840333	102.9328467	109.8709667	101.7969933	105.7303833	107.5971667	106.1719667
ATRAID	1262.321	1405.825	1238.7543	1106.3844	1237.78675	1144.87305	1488.3445	1145.749	1614.5135	1544.708	1399.6322	1290.06995	1308.9185	1317.1928	1299.18785	1330.7021	1334.33625	1293.7007	1200.07525	1120.17435
ATRIP	182.59115	177.8726	169.80815	168.2872	155.0604	149.05225	180.0725	160.69355	169.8696	156.7515	169.03555	160.5456	154.85485	172.8252	152.56775	197.4253	171.1716	189.0902	161.74765	179.97765
ATRN	136.160784	127.58202	135.7909	128.10964	127.16934	135.89518	132.5314	145.1324	130.876034	120.30082	144.64972	139.74832	148.61406	151.70072	135.93837	127.748706	149.27206	145.73268	136.36126	137.3823
ATRNL1	95.46789	108.7836	106.1505	129.2515	100.6182	128.7544	102.1906	118.3034	110.251	114.0456	99.40298	105.6202	98.3426	102.1317	98.28702	100.8858	113.0518	101.1715	99.08519	101.6487
ATRX	111.730115	119.8562	121.815895	105.898955	117.3055	122.21315	115.6399	109.4633	113.39702	110.8573	109.71954	105.908785	98.329995	104.91658	117.82394	107.3615	109.3407	99.099915	115.085155	115.638355
ATXN1	216.6824	264.49775	302.8877	268.173	300.05065	228.45975	295.14365	295.38125	316.23	291.27115	282.4178	304.8186	287.6244	329.02345	255.8338	270.38735	288.53825	305.4535	293.44175	243.81365
ATXN10	143.25205	121.97215	129.45505	131.57875	132.0399	147.06715	135.6272	157.3552	138.25425	146.9804	140.70005	142.82715	140.52615	132.9937	131.5212	132.2042	133.70155	124.28635	139.2015	132.6423
ATXN1L	306.0155667	377.0446	428.2033333	405.0579	380.6124	456.515	365.6659667	351.9107	406.8675	380.0875333	381.8700333	368.5965333	322.6830333	363.7473667	325.8287	333.3269	348.4573	288.1505	438.0432667	428.1874
ATXN2	905.3849	603.2192	534.1183	539.5783	499.5883	404.9877	558.829	790.9115	560.4063	641.366	490.5601	436.4516	575.4877	672.5948	681.6757	676.3401	644.4098	750.8295	627.5467	532.9881
ATXN2L	180.18146	159.97576	189.96462	163.80874	141.15864	170.68028	155.60686	158.00756	141.2671	132.28696	119.376192	121.7666	129.59796	140.81728	153.16578	117.982218	127.77146	128.71854	169.6562	163.1077
ATXN3	172.4188	155.82045	167.4436	184.98645	153.62649	171.26405	159.200595	153.74465	179.50395	159.1451	146.799865	167.910345	149.98325	154.947765	146.39125	140.3712	161.21405	159.11781	148.27025	189.8452
ATXN3L	97.86079	100.0233	117.8562	94.82874	100.7999	109.6939	105.1346	108.9975	101.1932	104.3743	96.32059	111.9727	102.7246	107.2087	106.1466	99.7073	106.3601	109.5036	116.9367	109.1732
ATXN7	117.0442	105.4747	100.9996	98.24145	114.8983	126.7496	113.6769	105.4136	102.3694	98.78374	117.3261	104.3541	110.8037	109.4936	114.7522	105.2453	106.3517	114.3401	109.2065	111.1607
ATXN7L1	118.3533	106.724	125.1539	112.728	105.1003	108.4996	120.2102	109.4281	123.5914	105.5065	111.6692	98.00799	109.9107	113.5607	103.1507	102.6933	96.20614	113.921	108.4758	107.7849
ATXN7L2	184.7825	219.7216	212.447	225.6831	185.029	244.5047	201.6888	191.5627	173.8372	180.4065	187.364	163.2065	164.4377	167.4122	181.7963	188.9057	189.1372	192.6492	169.3998	211.4612
ATXN7L3	577.9282	673.7855	693.7015	581.3821	631.5744	608.4844	494.7549	587.6183	434.469	380.9675	355.8904	383.4688	456.5473	448.3566	499.0638	369.8636	453.8256	491.0221	586.5731	587.6183
ATXN7L3B	493.83785	596.19115	530.87205	578.7588	507.45815	521.8353	669.20355	506.92945	576.6212	511.52085	528.8708	434.86155	466.31155	476.987	592.4891	586.5995	469.33295	490.9332	637.4848	486.41435
ATXN8OS	103.3087	101.3487	93.54771	94.26709	103.165	100.3795	102.0183	96.46078	108.6563	98.57184	97.31641	105.081	109.559	99.45753	100.8045	105.913	103.8899	117.8535	110.9199	101.1628
AUH	151.9735	138.0765	139.7106	121.6629	133.0171	122.5549	131.8904	151.5964	146.1176	161.5289	170.9032	140.1128	195.1184	158.1049	138.5593	173.0439	154.7658	133.9925	145.8878	129.837
AUNIP	100.1354	133.6941	110.6885	117.6224	138.2898	112.5133	110.5867	122.3437	121.3177	109.7116	113.8568	104.2028	102.6214	109.1832	101.3505	109.6352	101.6836	87.86861	116.2819	109.0637
AUP1	322.09638	322.85495	264.6345	357.2524	289.55875	366.4367	376.2166	333.52225	357.72875	380.4955	342.2701	362.2415	383.0914	366.13905	300.94155	421.7454	351.5913	460.90665	347.8355	402.83925
AURKA	112.8592	107.24715	123.3356	110.9883	127.9859	117.6678	111.65585	109.8613	106.9875	113.0626	113.5619	113.35315	110.64225	110.8058	107.52215	116.4791	109.04403	114.8964	105.03885	119.7976
AURKAIP1	1571.883	1811.46	1430.772	1446.914	1451.64	1493.792	1755.709	1071.124	2141.497	1938.393	1563.041	1784.508	1505.659	1535.524	1038.982	1634.667	1337.344	1683.807	1075.807	1430.772
AURKAPS1	124.7286	128.8451	121.6759	131.9894	145.1436	140.9698	122.7517	116.3714	131.1349	119.6777	115.9762	107.428	117.5591	116.4386	137.9286	125.0595	117.4046	117.2802	122.336	123.6214
AURKB	115.007	157.9025	122.7151	122.2959	128.6113	124.5607	110.3782	143.0077	104.3743	124.4873	107.5536	114.82	131.1438	114.6442	107.6916	105.8701	123.4204	117.5423	127.1742	133.6757
AURKC	104.4451767	111.6557333	104.7127067	108.5301333	106.33128	107.8508	114.7267767	105.2422033	107.81649	101.33959	111.9601333	98.62242	103.7114667	99.63329667	101.0367833	95.93489667	98.04274	96.63326	102.3412333	96.85136333
AUTS2	291.5755	428.2884	548.5146	1070.622	883.9138	1024.394	412.7697	334.1116	689.9937	435.0984	619.1063	851.796	271.2198	605.3767	588.7886	523.1634	362.0136	393.1068	473.4439	427.4926
AVEN	138.5915	143.5353	151.4131	148.1338	160.9325	141.0335	152.9552	148.2006	139.7576	162.9033	144.592	130.1552	135.0021	141.695	146.148	171.0237	158.1483	145.047	136.1983	137.1361
AVIL	117.0126	115.1593	117.5833	120.7437	120.0407	115.4389	116.9327	99.43301	137.9901	107.3153	123.1982	104.3781	117.8383	110.7803	127.2281	122.336	105.6235	105.5297	108.4529	137.9053
AVL9	128.1865	127.3491	129.79605	125.6637	157.606	143.21125	135.1311	121.24075	131.2931	141.43865	130.1127	135.0856	123.93795	121.52205	118.82605	142.192	131.01955	129.24785	122.7368	120.76795
AVP	150.3383	152.0095	148.78445	152.2419	136.86185	139.4913	149.38575	132.157525	134.2128	134.8936	121.44285	131.42545	124.33535	132.44875	140.03375	131.3149	127.55105	137.6805	162.1806	124.0449
AVPI1	210.4138	318.3876	342.52	563.1558	540.3865	411.538	288.4815	208.0655	720.2234	445.11	463.4917	713.0878	300.3213	337.3835	333.7926	436.2679	337.223	219.8292	298.2461	314.4972
AVPR1A	94.00871	92.20727	102.5845	97.40125	98.73319	101.5335	116.7867	96.37327	96.80297	92.96878	108.5746	94.75611	98.03725	105.522	121.5209	101.95	113.1315	125.0798	94.66252	107.4728
AVPR1B	121.8358	95.86943	99.53036	100.0285	100.6507	108.4649	110.268	111.3821	101.6649	108.8469	125.0917	94.08499	106.5654	95.79404	89.28575	113.1276	106.8556	97.77536	96.26523	92.411
AVPR2	142.7932	158.4396	155.4641	131.2491	154.0775	152.8245	160.6973	134.6893	180.2072	177.8454	235.5903	138.2249	149.4425	160.5442	156.3346	220.6935	159.6642	160.5442	167.689	145.2372
AWAT1	97.7266	116.5494	99.70293	107.216	97.19387	108.1117	86.10796	99.54105	101.7251	96.39546	88.50294	109.596	96.46785	93.45499	94.49357	90.22319	92.901	108.5847	116.365	92.86541
AWAT2	96.58776	96.47864	105.6992	99.69772	98.81969	121.3653	103.3362	91.97167	91.59007	106.876	112.1854	94.24825	104.1069	90.5925	87.85133	108.8544	98.03725	89.34997	115.6298	93.35498
AXDND1	109.5064	107.0153	99.28708	120.47445	110.42315	104.214	113.7876	109.38605	107.8126	108.33325	107.84835	96.477155	109.9541	104.57725	107.22805	108.92415	103.7866	99.35448	117.9147	105.92005
AXIN1	547.2703	484.32715	402.5723	541.6334	515.19545	498.32729	415.44715	451.5963	329.1886	372.96125	538.3649	529.67715	385.73095	379.3804	432.39875	555.9496	468.69075	487.62955	420.56325	351.7325
AXIN2	422.9066	344.2352	327.5548	290.2126	268.1514	223.0787	215.731	308.2439	280.3119	233.6721	322.7866	217.0968	299.9351	303.8335	409.4449	349.5308	214.1574	190.1469	384.7995	253.0936
AXL	123.3053	119.24385	129.797	127.47995	125.8022	110.3931	113.0033	111.8819	134.372	126.8013	116.10955	116.3732	112.855	112.1481	110.5584	108.8779	108.89295	124.91775	131.9909	133.0986
AZGP1	96.24243	115.4562	105.1629	120.4476	98.98176	105.0071	99.39703	101.8826	104.8438	104.6341	100.8009	105.7	90.8002	103.7756	95.42593	104.2114	100.1311	108.7666	96.97565	96.00124
AZI2	223.0161	162.9145	189.5771	176.9554	220.7166	224.1292	203.8965	232.3588	181.055	268.1514	204.1644	223.8634	251.8977	233.2531	183.7758	223.7363	237.0721	254.2423	188.8722	199.4384
AZIN1	358.6729	497.5857	453.3932	450.8249	529.3404	570.5805667	446.9126333	420.9026333	521.4236	612.0271	562.0872	633.4077667	492.4362333	419.1854667	522.9259667	535.9701	437.7705	340.2906333	439.1154333	414.9901333
AZIN1-AS1	140.2773	156.7481	121.3017	139.9384	126.2561	145.1436	116.4898	121.6798	120.2888	123.8829	140.0492	113.4864	118.5571	130.6091	113.3351	143.2976	116.7178	119.1614	130.7702	134.523
AZIN2	143.9327	121.485	141.187	114.6149	127.9187	104.5838	107.626	122.4628	117.0431	112.311	115.8254	117.1357	113.1255	129.7419	140.3124	164.8187	104.6774	120.592	124.2492	105.7899
AZU1	115.2695	125.2557	106.3892	116.3596	110.1598	117.0543	113.2801	111.5014	110.9403	104.355	172.7675	146.1563	157.0219	115.1078	115.7803	111.5465	118.2275	119.3933	108.125	118.2927
B2M	12707.42	20414.69	20650.945	18654.97	21239.535	21219.6	20141.72	19544.605	21149.35	18505.115	21245.28	23484.425	24456.985	25546.97	23375.135	20470.56	22759.32	23954.795	16364.385	22446.325
B3GALNT1	105.773836	106.771522	120.05884	108.575222	118.46022	107.24857	108.18564	109.886198	107.166174	107.849316	110.0351	114.5828	107.858574	104.8564	108.86156	112.762854	108.291	113.32018	113.80252	111.504096
B3GALNT2	110.4903	128.8577	117.6378	131.7074	114.6065	112.6413	114.6003	110.635	112.9606	125.4204	121.3653	117.9816	113.4123	118.0204	112.8809	111.4912	134.779	127.7413	116.7625	118.7471
B3GALT1	102.8994	111.3867	106.8435	110.7123	96.30246	122.2565	93.26579	107.0908	115.3644	100.6705	100.9174	99.47235	94.1051	103.1708	106.19	99.11459	106.1833	108.5961	106.0301	111.6328
B3GALT2	108.466	111.5536	111.9164	110.7131	113.081	105.8664	110.9214	123.8603	118.2917	115.2328	109.6618	121.7569	109.5583	116.1429	113.133	107.3267	121.3541	108.2557	116.8658	123.7736
B3GALT4	167.705	177.4169	198.3881	194.3782	189.7661	208.2676	209.0625	187.3856	172.7675	202.9406	171.6523	137.4151	134.7711	167.5776	148.0106	156.1433	143.0811	164.9068	196.4459	205.2737
B3GALT5	105.0276	103.3274	106.2645	104.6725	117.66685	99.382475	105.06717	89.22713	113.22925	107.9737	102.85222	113.77535	102.74485	109.9688	98.899045	105.03345	104.9024	102.37114	103.14835	104.03035
B3GALT5-AS1	106.7658	110.9105	102.6231	106.9984	117.9981	105.5857	110.3964	106.8903	116.5011	113.8927	101.7392	122.1378	98.73183	110.3899	107.1281	107.9743	127.3935	120.3604	113.6647	101.6173
B3GALT6	213.2841	218.7581	214.7443	199.7352	189.5927	198.4021	231.4624	199.8289	193.88	268.6845	192.5759	233.5331	188.445	221.9246	226.6262	202.7647	230.3446	217.9106	202.1484	227.2861
B3GAT1	121.5778667	121.4917333	148.4719	140.1655667	139.1065	137.1629	143.1504	140.2008667	163.4885	128.3887333	127.3831	136.2948	135.1815333	142.905	133.5918333	115.0826667	119.6177	130.7869333	127.1975	143.2816333
B3GAT2	91.29708	112.8296	102.0026	90.02543	111.5882	111.0338	106.0445	97.40599	94.1192	108.4604	96.4913	87.675	99.37272	88.61507	104.3327	96.46785	98.89248	94.59201	108.4767	94.82076
B3GAT3	192.5759	199.4141	218.1256	235.343	196.274	210.9632	175.8888	191.1362	191.8047	190.1469	144.9286	127.1009	149.0363	154.9506	202.4173	200.9193	181.8125	178.6886	201.1039	204.4241
B3GLCT	153.0549	152.4499	137.3439	175.1008	187.6996	199.5604	147.8468	138.5098	147.6764	124.833	130.3484	131.5571	118.3623	142.7588	170.0533	151.4483	130.2602	121.6367	136.8014	142.3803
B3GNT2	151.9967	145.872	158.266	169.0591	179.4815	172.6135	155.8427	150.9264	144.6938	141.2928	206.5318	224.7779	197.8673	159.3371	212.3973	196.0674	202.5761	169.3858	150.0094	142.3522
B3GNT3	108.6316	116.9314	107.2435	108.096	108.6936	101.9038	123.7007	106.7747	105.8368	113.581	101.2277	117.6725	130.6322	104.09	121.8923	116.3273	133.7823	109.829	115.8306	102.391
B3GNT4	109.7943	98.52702	114.9106	125.6476	106.8814	129.9729	102.2108	86.70293	106.0829	116.6678	104.1599	108.9347	94.3018	100.117	96.32754	104.2941	100.2637	104.2552	119.6761	106.0735
B3GNT5	117.9555	116.6161	184.5253	178.3705	335.9814	142.7219	130.1222	104.7644	126.3861	121.2303	107.5588	208.6821	118.2643	118.8798	107.6709	113.0365	124.6147	113.8329	139.4525	131.0038
B3GNT6	120.292	100.3896	102.8568	96.13615	97.85319	107.9078	127.3158	122.7231	123.0315	130.9346	135.0948	138.0582	133.3747	113.6282	115.8265	128.496	136.5062	113.402	118.5863	126.8221
B3GNT7	103.6484	97.32742	110.8159	108.9431	102.5845	99.18954	101.2968	94.60253	106.3846	109.6595	103.511	101.0069	113.5417	98.38885	100.0998	107.7476	109.6854	116.7959	113.1355	106.6658
B3GNT8	137.708	128.1312	120.5974	122.4779	127.7802	125.8192	132.342	128.1292	129.4809	146.4241	140.7193	117.7967	128.7141	137.2036	163.3216	128.6137	114.875	148.6965	116.4799	129.3485
B3GNT9	99.06293	120.0528	110.1153	143.9152	108.0701	106.3586	91.38631	114.8348	102.442	107.9641	109.9434	108.3112	102.8748	117.0465	103.4048	113.9417	118.2152	125.9396	116.4929	96.71763
B3GNTL1	166.4433	132.6307	127.3935	141.0269	121.4403	126.4985	148.4763	131.5209	148.2709	113.9855	142.6724	123.3344	156.8621	124.45	128.6574	120.6212	135.146	117.7274	130.3545	134.5975
B4GALNT1	99.99186	103.7574	104.6333	110.1379	119.7593	119.5098	110.2403	98.38071	101.4977	98.52864	105.9337	116.2337	104.8415	95.49362	104.0507	113.7203	107.2356	100.1805	101.7344	102.1712
B4GALNT2	100.587	100.8762	121.242	94.01097	98.33123	104.04	96.78226	102.8739	98.54311	117.3047	102.6288	98.93806	90.04466	96.37154	105.346	103.1743	108.7086	104.1061	101.3975	84.44839
B4GALNT3	116.5829	109.829	119.8977	116.5197	95.84698	107.1061	109.9629	105.5618	115.7668	102.8024	104.6265	96.34498	106.5296	104.4701	100.4264	127.5646	121.499	101.5157	114.8456	112.1135
B4GALNT4	123.1663	111.3861	122.8476	113.9295	134.9456	116.9743	127.1375	119.1229	120.5348	149.0081	113.2737	121.8853	147.0791	111.6636	109.7919	124.43	111.5014	107.9795	127.6516	118.9326
B4GALT1	332.0942	444.6608	477.3109	502.3022	582.2778	560.6784	420.1931	314.1656	520.0123	430.2636	439.8499	525.0261	424.2115	466.4117	629.5994	496.7556	446.8291	376.1116	385.3173	400.4057
B4GALT2	112.5091333	120.6045667	103.2325	115.14336	110.0911	105.23281	111.31	105.6987533	114.30383	123.8806	130.5443433	115.8705667	109.2496333	117.0572733	114.2761333	117.1084333	115.0368	120.9082333	117.7977667	122.9088333
B4GALT3	501.3276	418.1252	447.5898	376.3593	279.0175	415.4808	507.0859	446.8291	458.2227	534.1183	494.7549	440.1713	415.4808	500.9397	335.7355	555.0606	426.0233	568.519	429.8665	397.7196
B4GALT4	197.50045	208.13205	191.5976	243.9929	248.81025	214.8003	170.9794	177.16825	228.67235	173.46715	194.4486	175.2936	173.31145	187.9392	242.99575	172.37135	172.79645	190.46955	195.15415	199.5607
B4GALT5	413.477	517.3839	582.2778	1040.617	1247.407	906.5208	552.8495	858.918	893.1062	791.6054	732.5241	1072.77	961.6595	777.9314	563.3433	658.5555	772.3462	794.5958	579.5763	961.6595
B4GALT6	97.88183	141.5531	118.4869	109.461	148.913	132.7046	100.166	119.8436	100.7249	124.1186	110.2792	137.5309	104.8438	104.1523	127.7272	119.8329	121.4122	120.7645	121.8023	117.6509
B4GALT7	217.5284	238.8622	187.1488	285.0176	270.0055	260.7379	371.2193	253.3575	312.5986	342.6541	306.3359	409.5604	381.8164	294.801	291.764	400.1797	329.9987	287.0995	298.9207	314.0833
B4GAT1	147.3389	145.6537	136.6162	126.4052	128.83025	118.6033	157.5934	137.8409	177.07305	178.57535	172.08805	149.3767	175.6991	145.46325	149.8588	148.0071	142.45295	153.5193	147.1229	146.80155
B9D1	110.883325	108.5296	118.60835	115.54735	108.6849	107.63045	116.49745	97.251765	113.784065	127.51235	106.4654	115.7182	115.70295	101.49111	103.5563	112.88165	112.77475	111.93889	110.7275	108.444815
B9D2	251.3988	175.7745	157.3797	164.7013	170.1137	176.7292	241.0903	199.6908	252.6544	267.8439	277.1181	240.7981	233.1278	209.8641	205.7434	252.3119	216.5455	269.2782	191.8047	222.4451
BAALC	119.63835	127.56665	114.6527	121.5851	113.76213	121.4582	121.72882	113.54755	104.09282	116.9305	123.96714	117.88815	122.0517	119.19325	105.452965	127.85855	117.2999	116.01815	117.91765	119.590025
BAAT	95.8825	111.5718	106.4416	97.64331	98.0446	119.8659	119.0667	104.8625	102.467	107.9946	96.3253	94.18585	99.92669	100.3112	100.0885	110.3001	98.13506	110.4753	97.16976	94.23011
BABAM1	617.74365	619.0055	532.36385	495.6764	515.0104	475.3275	614.15245	479.16205	522.7941	547.2286	458.52245	495.3856	536.768	488.0608	511.49845	564.28795	544.84785	578.70675	493.6528	495.0266
BACE1	107.4635	113.9378	111.14325	102.47335	99.814245	105.97902	105.22996	106.63975	107.2801	115.9567	102.014	114.72835	108.2509	108.7931	115.43465	108.8629	101.58345	114.54995	102.20395	110.83915
BACE2	111.0448	110.9267	110.3122	113.18745	107.98675	117.83015	113.98235	121.852	118.365	117.2286	120.08885	132.86315	118.0857	125.1034	109.53785	127.86535	118.2093	128.13145	117.7931	104.23685
BACE2-IT1///PLAC4	114.825	118.9273	121.5744	108.656045	106.91711	110.7963	111.88485	111.05835	106.98231	120.3797	104.74835	110.06125	108.1828	102.73615	112.3391	102.1718	104.99002	108.56875	107.06925	117.0502
BACH1	102.4246	122.4162	95.91868	95.47859	121.0248	90.78781	102.8616	112.6735	115.7552	112.3432	104.4208	106.943	110.7639	95.41722	90.90744	102.991	100.1007	94.64465	91.78441	109.2026
BACH2	251.0634333	231.482	228.7921333	216.1226667	212.8284333	180.0084	174.4937333	175.8261	189.6021333	158.0422	188.6580333	162.3792333	164.0780667	164.7869	292.5821333	217.4497	174.4287333	144.9096333	307.6255333	181.7100667
BAD	151.6967667	150.3247667	166.8671667	138.3866667	139.13027	161.3453	147.6700667	141.5743333	153.4649	164.0625	166.6476667	151.9620667	153.3878667	139.6151767	139.6781667	173.4849	150.9121333	143.3565333	148.0168	133.7729667
BAG1	121.3204	126.8663	128.9244	109.409	114.4304	119.8436	123.4128	151.237	143.7381	139.2875	129.6095	157.3914	131.043	117.4506	129.3165	136.3629	126.606	115.427	129.7489	142.7726
BAG2	127.5619	113.606	122.9055	133.3204	110.8653	114.2734	116.8013	117.9889	118.0336	120.2746	128.891	126.3979	110.2387	124.1598	121.16	117.8208	111.8454	122.0919	106.6274	123.216
BAG3	309.7125	263.1603	220.9569	274.4856	280.4833	240.7654	227.5665	203.467	290.6661	289.647	282.0494	274.0599	226.7983	214.9945	193.2105	256.295	187.2731	155.2336	334.18	228.4624
BAG4	166.92075	170.11285	153.0743	145.4326	157.1404	169.94675	184.1113	162.98515	192.4328	201.3009	163.37055	122.9728	124.549	174.07435	159.62935	153.44255	160.156	175.2991	164.3162	207.73085
BAG5	246.0559625	278.7712175	303.002175	254.9002225	290.5884125	279.277525	291.894605	256.9367	289.749975	318.9394625	335.3321275	308.37317	323.32285	242.3381	306.5704625	311.8496675	266.1422525	247.578355	312.041185	269.2535875
BAG6	351.04655	305.2036	303.53405	276.5764	253.17665	271.45275	325.1779	242.23255	293.9116	344.21265	289.4416	296.384	245.08375	256.2331	273.7362	308.45435	288.4369	325.87855	268.5973	322.40845
BAGE	121.1363	109.2224	115.4802	119.2162	111.6198	114.446	129.2552	107.8258	126.3099	142.6986	120.3784	121.8294	113.0923	113.5647	112.1237	126.6989	113.1134	125.9439	109.464	119.4141
BAGE2	103.516	117.1114	114.4612	109.1463	109.7968	106.2262	106.9205	109.5795	109.971	103.1516	110.7629	116.5764	103.2614	108.0356	115.2559	115.1516	109.5822	103.6221	132.8967	110.8815
BAGE3	117.3895	98.72574	121.0123	109.1421	109.5359	100.2117	110.4315	106.9129	111.671	111.2613	94.16125	89.79424	99.43084	94.04717	96.52973	103.9543	103.4178	101.4002	110.501	96.81193
BAGE4	106.58953	110.2089	116.0367	112.99625	101.72736	117.70755	120.6208	118.6357	100.585985	105.82734	109.1916	102.3385	104.20635	100.715115	100.9745	99.022025	109.571	110.18335	105.28615	115.50525
BAGE5	146.2708	144.1551	132.0319	126.4499	142.1621	123.9707	118.2617	125.549	126.5107	123.9686	119.6777	110.3112	109.2427	118.0192	109.0644	111.671	109.8827	114.895	141.9826	134.3601
BAHD1	132.9576	98.13383	105.7086	129.8617	127.9704	123.7863	139.6195	139.6195	129.2097	134.4939	144.8442	158.3119	135.3542	152.4414	128.6113	109.8841	141.7737	110.8381	156.0838	132.4549
BAIAP2	124.45174	130.96434	138.12894	123.97004	129.696408	122.95446	147.10458	138.57578	125.6393	128.651232	147.10882	134.837076	119.42372	125.14634	123.217702	124.43256	133.320848	123.469212	121.9706	121.1581
BAIAP2L1	104.6838	106.1985	98.72443	97.0789	95.13754	105.4954	96.63302	92.77047	117.9073	99.74846	92.84295	105.0419	101.2472	94.78594	102.5583	112.1115	102.5994	93.35196	96.46391	94.5588
BAIAP2L2	186.4964	163.9306	153.9643	151.2716	143.1101	150.8784	155.1128	152.213	156.8501	148.8131	158.9194	149.5957	160.8888	153.2131	143.3506	179.3966	140.0038	146.4486	189.0799	125.6784
BAIAP3	106.9154	119.5666	114.2746	108.609	127.8921	114.1559	114.0447	104.73	116.5164	107.632	114.574	136.3672	124.4706	104.5846	123.2177	113.7729	120.0039	96.09086	113.0011	112.0255
BAK1	156.1331	182.9392	136.5549	144.6277	148.3071	142.8403	122.169	161.3912	201.2495	136.4605	138.8838	163.7009	131.3218	151.0229	165.3287	136.2113	157.0894	128.2585	149.0081	174.4914
BAMBI	120.1961	128.0355	131.6601	146.2708	115.5226	117.5809	114.8866	111.0202	124.2472	129.9123	130.1915	144.8091	103.9857	125.6548	131.8247	140.0375	116.8894	129.2043	110.1994	137.8922
BANF1	554.77495	637.70015	671.51405	559.9708	684.10735	510.6251	672.0838	597.62015	437.4025	558.0644	482.0928	601.4697	644.36355	502.26045	558.2474	512.6554	657.91735	689.4474	487.3527	612.13695
BANF2	110.61015	130.84635	114.40155	110.5593	108.812915	110.001	106.12085	107.65265	99.125635	109.187075	104.95489	102.176145	102.80196	115.3699	104.004245	113.31125	106.50698	103.012415	109.6489	103.413055
BANK1	131.043	123.7112	153.8267	113.4341	132.2667	131.9445	122.6212	150.4095	133.0199	131.1066	152.224	142.0197	131.5704	134.7488	164.97	156.5031	149.9211	151.7804	140.1776	172.0337
BANP	776.8344	730.7546	725.5832	721.8414333	582.0159	513.3533333	819.3097667	620.8260667	873.7101	747.5505	836.9869667	676.7784667	630.838	942.5712333	846.6654667	890.4849667	714.1086	877.2138667	670.3755667	585.9682667
BAP1	250.5145	273.9218	269.447	292.8034	259.0116	331.784	272.3053	206.9221	309.3693	265.6744	272.3053	295.9072	233.3472	196.6781	186.0902	225.5007	259.9479	239.676	298.7183	282.4891
BARD1	173.5753	171.9645	158.334	182.5832	161.4137	205.6705	165.4461	176.3038	198.492	170.0674	168.9075	148.0038	198.5426	186.4581	173.3633	150.8157	173.5905	195.4163	169.0177	243.5616
BARHL1	109.3322	94.81294	111.8661	94.83363	104.1238	98.57697	98.03608	97.72211	103.7144	102.5422	103.479	100.286	100.0532	101.8305	92.35164	105.4791	103.0496	110.9968	99.25913	109.9953
BARHL2	117.5855	105.0984	104.6164	102.406	103.5922	105.5271	129.6533	97.69473	111.6531	106.6438	98.50524	118.9699	106.4181	112.8536	100.5667	108.1657	101.2561	104.1274	96.53172	98.3211
BARX1	118.2643	107.3114	121.8438	118.2446	129.2097	110.3533	102.7629	108.6235	103.9108	119.3867	109.5803	114.1767	103.0238	106.3154	129.7054	117.8271	108.8979	113.9243	100.2987	104.1959
BARX2	112.7718	106.1607	97.20466	107.4054	113.1661	100.5351	113.8182	116.4974	112.9944	98.8663	106.8248	103.9612	106.7269	114.4857	102.2251	105.6404	106.5046	119.3004	115.2298	112.2989
BASP1	966.9747	1331.875	1698.931	1261.781	2022.283	1944.999	1963.365	1160.955	1685.521	1364.678	2144.453	4207.005	2727.183	1563.953	1248.752	1755.709	1692.893	1581.732	1911.82	1619.421
BASP1P1	107.45015	103.7036	117.7922	102.77536	116.32145	108.4374	108.90935	106.57692	112.3862	112.16255	116.9382	118.02925	116.5398	114.79905	125.15945	143.3256	107.5853	123.6749	115.37435	117.3135
BATF	189.1497	174.5711	146.2383	150.1113	145.7327	156.4031	155.1991	172.1106	179.2761	185.029	148.6359	171.5292	144.6125	197.8042	118.5384	147.2789	139.0704	198.8766	123.1944	172.9674
BATF2	124.693	132.5943	107.075	148.6648	173.3488	125.2903	128.3982	123.6841	107.6506	111.0041	115.954	125.9839	108.2134	117.4235	112.3814	120.6308	120.2851	120.9641	106.2211	173.9069
BATF3	140.5962	164.393	202.1939	171.0098	164.2871	174.7288	195.1437	167.1555	161.3461	345.2599	172.2704	145.3872	142.2557	139.9083	125.2742	145.0906	192.7841	125.1805	137.5235	208.7777
BAX	253.4874333	196.7141333	225.8274	240.8197	208.2167933	201.2896333	220.0670667	280.1648	225.6538	206.0197	219.2883	209.8845333	228.7568667	263.9154667	237.1564	218.206	202.8752333	233.3022667	197.1909	195.2595333
BAZ1A	369.40515	373.38545	353.43645	500.2294	479.28885	417.7339	305.2254	400.04095	286.9987	300.7229	319.7579	388.5021	350.60005	353.34595	408.1237	364.79045	389.4805	377.0335	387.22375	479.96605
BAZ2A	129.5132	123.2013	127.1283	111.9314	96.41335	119.0032	103.701	124.2558	132.1736	116.1147	106.0848	123.1982	105.7286	159.1619	109.3058	130.3729	108.9431	118.8382	135.2656	148.0106
BAZ2B	219.8619	215.262	293.3517	297.9788	302.761	241.3142	207.7824	281.3031	354.2202	240.0965	290.0231	363.13	282.0002	304.7279	304.8365	274.9085	296.2097	326.7066	261.6861	273.2845
BBC3	190.4606	179.2556	190.3093	193.7713	184.5965	213.4141	172.455	205.0039	210.8775	215.9559	181.3172	266.7126	178.7977	173.6807	201.3289	255.8372	207.6467	198.6544	168.5568	173.8509
BBIP1	146.7741	142.3539	133.18795	153.0698	143.49325	141.7703	123.061745	140.7712	136.5302	132.3761	128.62315	181.95215	157.08415	130.8991	155.2389	131.76555	156.4127	152.57485	146.662455	130.88355
BBOF1	128.2641	131.1398	120.803	122.0868	129.71905	123.83085	110.04636	116.36742	118.18925	117.728	132.11575	129.04845	113.89092	108.1555	122.38335	132.30665	123.46835	117.0742	117.753285	119.66805
BBOX1	100.7958	104.1915	116.7464	103.5204	95.48932	106.7006	101.6136	103.495	103.9976	109.0336	105.3177	102.7407	97.40426	103.1362	105.7428	104.2765	89.20283	100.9222	100.5991	112.3898
BBS1	177.8152	157.1891	167.9205	165.8309	170.9393	142.5902	159.1125	171.5814	144.7255	150.4487	166.7751	174.877	164.407	163.4386	228.8195	162.1758	216.5138	185.3323	190.0072	174.9594
BBS10	109.5074	123.2194	131.0671	112.2175	128.3275	105.9767	117.8744	120.5438	140.4079	119.3236	119.8961	110.5969	116.2046	123.1531	105.5717	146.1928	110.4789	117.2215	117.8194	120.101
BBS12	113.4683	103.9822	99.34985	119.7797	126.4407	94.81822	112.652	109.1274	106.536	116.9891	108.7063	98.26901	99.98167	102.2407	110.4383	100.3399	109.0605	122.1965	99.34625	110.3569
BBS2	442.2073	360.65215	348.9421	354.34625	322.2293	258.3307	337.59575	341.59185	283.3141	275.56145	346.9902	288.8941	289.1123	312.97245	531.2778	423.55905	259.91745	270.44685	504.2193	359.2381
BBS4	191.3853	173.0439	175.6415	182.0065	156.7481	155.3943	155.4133	187.3972	183.3808	165.5721	155.723	151.9735	153.8073	180.4385	158.5723	164.4223	168.135	172.2857	160.3471	134.0965
BBS5	114.7447	101.6385	109.9434	106.5094	92.02315	110.7224	110.204	104.0029	99.59871	104.2022	118.0944	118.1339	122.1247	110.747	127.1936	106.6522	105.0469	102.1381	120.091	103.6912
BBS7	125.430532	121.68608	114.16198	115.59424	127.23769	118.3417	119.643	132.7437	108.229678	115.34334	119.309846	112.246236	111.672222	121.108736	123.20585	110.492936	126.14682	132.089118	122.3377	120.90238
BBS9	126.7418	122.9211	125.6016	130.24785	130.56625	135.6359	139.31235	142.3483	138.4873	142.95095	137.2825	155.53645	157.03175	120.64955	135.27045	127.77535	136.87765	127.4334	138.887	144.27185
BBX	888.9728	1096.906	1106.441	918.9312	1082.816	994.1614	689.311	952.6259	975.3244	692.5194	301.6264	434.0596	319.6736	935.3627	1167.764	332.4019	599.6118	297.6959	1241.011	972.7394
BCAM	108.1722667	105.0480733	109.7676	105.70705	106.5827333	104.7252967	120.0103667	106.91105	112.3231	113.6457333	119.8618	105.9151	113.6427	105.3876667	117.1278333	120.6732667	112.081	115.6023667	101.2661733	111.5678633
BCAN	99.05561667	115.7203667	105.9869967	106.8976333	108.9635067	107.5789	114.2694	112.4768433	117.5315	113.0459333	116.7776	115.6087667	108.5720333	108.7862	114.1543333	116.8497333	110.6721	118.6107333	111.7149333	106.9340667
BCAP29	129.6884333	119.7468	136.70685	122.3988	140.0068333	130.4053333	123.74197	130.3227	124.8954867	145.836	128.4177333	139.6943333	150.1042	131.4044667	130.1843667	130.2059667	162.9154667	137.66398	125.5723333	126.0475667
BCAP31	1311.801	1336.501	1255.769	1067.411	1480.356	1146.246	1991.028	1311.152	1094.59	1210.85	1132.842	1127.823	1125.329	1060.155	1141.812	1302.216	1204.426	1369.959	729.5596	1346.381
BCAR1	116.3962	100.1207	113.3723	107.2893	104.2066	109.2662	107.3139	102.2861	100.8668	108.5316	97.93203	102.5342	114.8262	100.1984	109.3884	108.2633	109.8606	102.6066	91.98933	108.9211
BCAR3	111.5549	110.2112	101.7757	115.3524	118.8941	115.6654	105.2622	112.7927	105.7935	101.2959	114.5129	101.9821	121.5917	105.2736	98.00081	131.9001	112.497	111.8332	109.9328	107.5684
BCAR4	112.7902	106.6203	112.1018	111.7245	96.96461	105.4178	115.1716	95.11745	111.3974	105.6585	99.10909	112.5301	113.1898	110.4363	123.8939	113.4675	119.2636	110.6843	103.8529	107.5353
BCAS1	111.0727	105.6362	110.2071	110.6512	102.83716	116.8046	119.130085	99.944985	104.55544	111.69835	109.66802	121.60055	120.1171	100.168315	118.72665	114.45925	113.56215	101.671735	114.96015	100.101065
BCAS2	137.83385	166.0712	185.19345	157.39905	164.37905	192.35575	183.8151	150.1299	166.4364	195.68595	174.6793	169.3743	153.6056	169.96605	157.66405	167.45765	188.08295	163.264	153.2195	157.28475
BCAS3	114.2047	120.1164	100.957	100.9035	124.959	102.1097	101.6926	103.7264	112.1331	110.9931	101.3893	101.8634	98.15918	98.68827	117.9965	101.2099	97.59083	117.7015	106.1866	86.21662
BCAS4	195.0789333	196.3987333	155.7367333	171.2996	173.7294333	157.3721333	159.1961333	196.8786667	198.4719667	184.3684667	204.0777333	161.0240667	164.4342	189.5276	196.9618333	208.9895	147.3196667	155.6197667	207.96803	167.8949667
BCAT1	153.3379	121.5967	216.8905	134.9027	179.1993	205.8971	225.8301	154.8286	195.8346	173.4103	148.3847	215.107	206.2794	189.9132	182.0676	149.5379	210.7153	178.9912	226.6797	211.6418
BCAT2	219.1435	182.8696	189.7477	196.8792	224.4527	190.3093	175.1325	190.5914	193.9029	231.021	210.064	246.1534	231.4624	198.0999	173.4606	230.8624	181.4911	241.4611	207.0424	170.264
BCCIP	260.218625	301.969525	288.43235	304.248625	347.852875	299.77235	302.112525	288.26125	349.989625	326.0116	324.354075	330.45025	318.835075	276.06745	308.38105	288.1783	320.76685	289.14755	293.776375	283.7353
BCDIN3D	166.8597	187.7778	153.9833	161.8364	174.3425	168.8394	159.5483	148.7065	171.1743	180.8419	178.388	154.6514	171.0237	221.7084	128.9621	203.2429	149.0281	186.9282	183.0955	161.1804
BCHE	112.91405	112.18365	107.54615	115.118	113.64093	98.270065	104.7453	111.1111	111.8088	117.19845	108.84455	109.4156	109.021	102.5653	108.98485	117.4253	110.26237	116.8554	105.77825	118.0949
BCKDHA	373.6074	359.813	389.0279	333.9999	329.5886	298.152	381.9714	325.6015	403.2211	566.5421	417.332	365.8967	363.8258	408.1526	269.447	404.6875	369.8636	436.2679	255.4327	282.7118
BCKDHB	144.924375	130.025875	140.958425	148.106825	149.25975	131.4202	141.34615	133.32975	136.253025	139.86115	135.1457	126.1255	137.7645475	141.503525	150.889275	159.00785	139.98305	132.80405	143.754425	132.4738925
BCKDK	733.7945	654.8524	571.2587	599.9821	763.3404	743.3294	978.4156	709.2177	1090.808	1197.416	968.1865	1013.056	982.2987	821.6544	375.5617	684.5002	852.9175	915.9314	595.4244	789.1564
BCL10	154.33445	147.98275	147.83595	136.03085	141.83655	152.30925	147.97295	136.5371	155.615	163.11835	159.71165	153.60035	161.8388	149.0165	168.89385	166.95245	162.4711	142.07535	146.8192	142.12305
BCL11A	242.2122	299.5025667	257.5094333	240.482	241.4553667	241.4143333	324.1524	318.7900333	283.9311	286.4680333	273.8413	262.7575333	274.1086667	349.3624667	295.6486	291.0103	288.4296333	317.5113	235.3451667	364.1062667
BCL11B	1138.4286	976.66085	850.0535	839.3307	930.89295	503.866	716.13455	631.002	802.83815	655.32305	897.6106	677.38515	796.69265	731.1223	1333.67305	1215.6355	735.30145	649.2698	1254.35965	599.659255
BCL2	382.135875	422.68285	444.499125	427.2788	433.2423	254.84835	280.68965	325.11665	338.23	279.70815	403.5392	374.651825	364.04165	393.730225	663.759575	365.939325	370.696225	283.7593	512.63475	354.855
BCL2A1	143.3204	148.8382	151.6703	166.7151	225.8961	188.9837	167.6548	192.7151	183.8106	195.5919	182.9258	357.2739	259.2058	210.8232	162.7149	211.3062	224.6411	180.7847	157.5286	176.0613
BCL2L1	389.012	431.2303	405.48995	365.18655	434.6922	338.94735	455.5594	376.65855	279.2053	313.3412	339.63915	269.20675	357.63025	287.31595	430.16225	383.4605	448.63645	462.9339	314.7665	414.41405
BCL2L10	110.4481	119.8112	109.2276	109.8031	118.9964	101.9559	102.6702	110.5248	106.3856	121.2261	111.4114	109.7331	115.4903	107.2626	106.9786	105.9173	106.9205	115.8413	114.874	102.0393
BCL2L11	135.0764333	134.9354	144.5258	127.9688667	135.5004667	149.8252	130.9831667	125.6838333	150.6028667	152.4632667	127.9859	160.0231	133.2970333	126.0357333	125.2920333	134.1610667	129.7070333	157.4776	133.8207	144.2653333
BCL2L12	237.0073667	222.4145333	225.035	203.0075333	194.6382	243.0580333	235.1249667	213.0109333	218.0688667	248.5026	218.8554	235.8550333	208.8532	217.5481667	191.2114667	249.6799	209.8246	216.7524333	209.9049333	210.9518
BCL2L13	549.0292	471.8081	409.7332	396.2719	409.9217	313.0399	512.9233	651.5694	464.2489	761.166	555.0606	489.1195	547.7061	484.4821	437.4629	619.8377	558.6474	576.565	388.0852	446.6046
BCL2L14	110.9028333	119.1069667	118.0010667	121.9153333	114.8019333	133.3479	110.1069667	114.2878	119.2196333	112.5162	105.14307	113.4173	126.6754333	116.1763667	114.3181	118.7641333	120.6611233	113.3713233	111.732	118.9897333
BCL2L15	113.7490667	114.5205333	118.0725667	108.1872	114.0823667	107.24856	115.3877333	109.1308933	110.4910067	105.9610467	115.3873667	109.9047667	106.9199333	97.14739333	106.3770133	122.8396667	113.1735	116.2941	116.3807667	111.7082333
BCL2L2	262.2628	241.4302	223.4579	221.7084	244.4686	285.237	267.3839	267.7163	261.6861	292.2222	277.5475	243.1681	280.6231	309.945	201.207	261.2869	260.1706	298.3824	248.1378	319.0948
BCL3	684.1949	1196.648	1380.048	890.6661	989.1317	1116.127	1066.42	888.9728	847.1561	729.5596	819.1953	846.5409	1013.056	589.9922	717.9066	596.5514	1147.816	628.6246	1095.211	1471.732
BCL6	981.0179	1224.677	1664.425	1319.703	1382.887	1906.642	1570.119	1362.959	1811.46	1482.335	1114.738	1614.858	1515.227	1346.381	963.1536	1620.842	1483.275	1080.788	1765.488	2058.05
BCL6B	123.5344	115.9609	111.2398	107.7826	100.6798	103.5377	109.3084	124.8378	117.2299	127.5646	130.1149	108.2993	112.3055	135.5549	136.6579	123.292	106.8548	115.537	124.1986	110.9207
BCL7A	107.8878767	109.0444333	121.1039667	108.6604133	112.3815667	124.3311333	115.6683	106.5561333	115.4854	112.4263	109.6613333	117.6045667	107.12136	116.6004667	116.7901	103.0949133	104.03671	118.9389667	116.3466633	117.7360333
BCL7B	295.8585	312.7217	418.4214	287.5352	392.4652	343.6107	301.1184	242.0255	264.1199	236.07	266.2853	329.5337	271.5596	222.2859	275.8034	283.095	247.7369	211.9479	267.3019	295.9968
BCL7C	285.6851667	319.6125333	260.3419333	268.6438	316.2433333	271.8802333	234.7738667	250.3711	216.9299	230.7877	244.9458667	202.7899	221.8681	207.8415	216.5924333	297.0100333	216.0086	227.7063333	219.80788	236.5306
BCL9	194.467	193.7713	148.6585	236.8484	205.6186	162.3066	183.9985	157.5068	160.7421	143.3692	195.4993	170.9904	194.299	195.2911	195.1184	179.2761	197.5683	177.3034	234.7366	182.2349
BCL9L	285.0176	310.9524	330.3271	325.0484	339.1197	307.2607	199.8727	239.8278	160.5442	219.991	183.0304	231.1058	184.0438	178.0418	374.9945	211.9267	214.8813	225.9205	343.3747	239.222
BCLAF1	458.8596333	584.5616	676.3417667	705.907	708.2381667	659.865	531.4612667	560.4363667	610.0489	529.2333	617.3232333	641.1718	643.8940333	658.9917	918.1815333	660.0729333	656.3151667	554.5254667	721.3866	645.5189667
BCO1	107.5854	103.2245	129.6303	99.17554	113.009	117.5317	120.1508	109.5787	94.02442	99.38631	96.02982	118.6666	114.5059	97.62233	142.1835	106.3664	99.36081	106.7529	96.16999	91.84829
BCO2	104.8239	103.1242	115.5652	95.46275	94.72301	116.6161	101.1352	105.0642	98.39377	107.0934	95.3819	92.67689	98.5978	95.25459	120.1145	108.4315	104.8735	110.2181	91.51995	91.52851
BCOR	173.0034	198.97275	233.19565	216.7911	208.9406	210.55315	216.70415	228.4615	178.1542	195.4331	188.53745	183.1295	152.8742	193.8066	195.19645	182.57625	223.3865	216.41055	189.1327	226.51835
BCORL1	154.8953	135.7058	135.4644	124.2695	129.0991	144.33	155.217	144.4716	138.5703	110.3992	127.3704	143.0757	125.6439	121.3979	133.5065	131.31	140.2589	143.4224	127.4598	127.6465
BCR	119.5796	138.66222	131.35154	143.09004	145.29046	152.95022	127.75474	134.56844	135.09364	140.269918	131.96878	139.6878	123.22134	128.53344	139.0907	144.50536	130.2183	120.8886	152.15628	125.383788
BCRP3	108.0385	108.1906	113.711	100.7405	101.8314	99.3829	104.4252	104.9774	95.8606	100.8496	96.92097	108.7524	101.5335	102.1729	105.5229	95.21463	105.5174	108.2219	120.8366	123.5114
BCS1L	287.2754	196.636	179.1993	161.6879	179.0912	157.1104	180.3101	203.2586	185.2713	216.7563	193.0507	155.1892	209.2436	194.2608	177.9493	208.9188	176.1516	236.3365	183.9268	185.9548
BCYRN1	1757.105	1159.104	1283.079	1462.445	919.9307	1701.586	1294.144	2405.623	1429.633	997.5087	1070.058	970.8052	1153.465	2015.632	1404.969	1079.23	1338.258	1379.192	1459.534	1974.435
BDH1	117.0493667	112.5629	109.1391333	112.7102	114.4914667	105.15564	98.04559667	104.0191233	107.6405867	110.5962	115.1171	111.8252533	101.99164	106.1680667	116.3697	119.7624	104.44	110.4966	110.60453	100.99335
BDH2	117.4585	105.6264	122.8423	116.1328	121.002	106.5835	107.303	107.3605	106.7747	104.2307	112.1325	100.8308	111.5925	105.9798	107.9707	106.7218	108.2734	106.6424	94.07677	92.42716
BDKRB1	103.1001	101.385	117.034	108.3028	109.7063	107.9267	122.4057	116.9711	109.4788	118.9299	122.1301	105.1963	111.5687	99.08277	95.4729	102.6162	110.1891	100.6426	114.9367	104.4272
BDKRB2	120.4295	125.4835	140.1302	133.3587	121.8874	119.0881	129.1323	106.7768	123.3326	116.7657	116.7292	106.0774	117.8587	119.0059	105.2242	120.0407	137.6491	134.7012	139.5503	126.379
BDNF	106.5750714	107.7691857	111.2122	103.28941	109.3587343	118.1193143	110.0428857	111.6124286	108.0397286	110.7293143	106.1172714	108.2749071	110.8778229	110.3612714	104.8643157	112.4434143	107.3131514	102.7063886	104.8911757	104.8840886
BDNF-AS	112.2642	136.3035	107.1598	104.6975	125.4922	112.4844	102.203	110.7671	113.6595	123.7443	112.232	107.208	111.0279	118.6138	108.2484	108.3884	101.5436	104.817	104.5402	113.5829
BDP1	163.3216	139.0379	144.301	147.9607	132.5628	150.6692	145.1956	139.8524	134.5941	123.9073	124.1731	131.3874	146.6687	131.7382	150.558	114.1663	131.1001	121.9755	137.4952	125.7776
BECN1	493.5924	640.6339	795.2412	663.217	668.2491	659.2225	620.8512	612.6118	681.8726	576.4343	577.9282	660.2664	606.7493	607.079	711.147	579.3714	559.4843	560.5285	771.2945	593.355
BEGAIN	126.0294	122.3616	129.063	135.4441	142.3579	136.5935	164.7013	133.4669	139.2264	163.8156	105.4115	126.4386	150.9264	158.2234	111.881	112.1546	118.4838	132.3458	126.9038	158.1936
BEND2	102.51514	112.8167333	108.8446667	110.9938333	111.2026	108.2387667	106.1191067	106.98881	116.0697667	116.6309667	111.6298667	104.8438667	108.1101667	113.9871	106.5112167	102.3247333	111.63205	108.5216	101.5909667	118.3759
BEND3	115.527375	110.91706	113.82825	115.912425	110.6646	118.826975	111.05249	115.39365	110.5569275	119.60465	115.251325	122.007475	116.29629	113.661925	115.702775	112.827625	112.6516	107.9708675	112.657675	111.998125
BEND4	106.69464	106.764154	109.48254	113.86268	108.4398	110.78062	112.327776	110.28664	111.90964	114.39174	109.0993	109.303202	108.33158	109.11832	109.1308	117.86948	111.286318	115.109448	103.933948	112.1198
BEND5	147.82935	126.6747	112.96185	116.971855	134.54265	123.03615	115.81365	108.6505	120.6547	124.96645	125.063	121.8962	118.0617	127.44245	139.3447	136.79945	125.99455	122.2236	139.95265	118.5408
BEND6	118.72125	106.12325	105.22045	100.434105	111.26365	102.852695	102.88772	117.8573	111.27805	106.48835	109.65946	113.1249	110.609195	112.41405	100.422565	105.23007	115.13065	111.558575	99.623925	118.6522
BEND7	113.705185	120.74975	110.19497	120.857125	117.97045	111.4499225	125.37815	126.921875	122.779475	120.8132775	122.7043025	118.47671	133.275875	125.7205	127.0136	125.033325	127.48205	108.6938575	125.177625	123.1755
BEST1	167.3904	140.4016	167.6668	141.1326	132.8021	137.8228	150.3707	138.4696	144.7435	153.8561	138.3126	178.8289	143.0437	150.4487	119.0829	131.3628	140.8236	178.9577	133.661	145.7186
BEST2	101.4596	112.7752	108.8829	113.3137	116.7844	106.8393	105.8463	115.1256	118.5966	114.9413	112.4527	116.103	108.5131	117.5898	123.651	102.8371	122.9333	115.804	103.991	102.2976
BEST3	105.1074667	114.5917	109.9035333	116.31264	113.3217033	112.9269333	112.76748	113.6290667	109.7264667	109.6389667	113.42896	113.9221	124.5012667	112.41634	110.0738333	112.5962667	106.9442	109.1222433	106.9215333	107.6144767
BEST4	130.171	126.829	143.0034	119.9988	138.5193	128.5747	106.0095	130.4208	118.1432	106.1024	116.6963	130.8582	119.781	110.0627	126.9191	124.1454	122.8404	139.7957	130.1308	127.0003
BET1	133.6797	173.3029	133.3862	156.166	146.1104	138.3426	117.6914	127.4544	123.3943	115.1969	143.6777	119.8032	137.2284	114.9181	143.3973	131.7828	113.2413	146.2282	110.9146	120.4559
BET1L	198.0363	206.5318	191.2231	193.5502	173.4878	171.8297	207.6003	168.4499	164.4223	151.3554	161.5899	158.2342	161.8719	175.069	180.6433	155.98	152.3481	125.6349	207.6951	183.0781
BEX1	124.6839	115.12665	136.75345	133.185	124.52425	132.4036	129.6629	113.8551	118.8602	130.01845	146.8506	159.87	134.5015	109.5631	108.41025	111.00465	116.26945	113.43035	125.62455	140.57055
BEX2	621.0269	758.8841	546.8616	710.9321	645.0643	602.8025	561.614	395.9546	545.11	512.7466	646.1908	399.5155	557.3537	374.9945	617.685	509.6314	397.5135	253.0936	764.7527	485.1539
BEX3	204.2530667	285.4173	255.485	288.8421333	260.3684	199.8258333	240.6222667	205.2048	243.7494333	231.0567	279.5887	223.3568667	253.1942	198.4713	215.1699333	187.6266667	227.781	149.8109667	300.8968	264.3105333
BEX4	279.68475	315.12635	264.0054	313.9007	276.15032	332.11175	264.7141	261.86685	266.01385	234.16345	308.69895	276.5699	299.3738	271.03545	308.23905	283.57875	252.067	260.0417	411.43155	250.7399
BEX5	170.6144	172.6017	153.0549	162.5147	156.9316	159.5707	181.2583	125.6086	141.1494	135.2821	139.3956	121.8188	138.1212	128.921	148.5628	169.0313	134.9456	132.5002	137.425	152.4037
BFAR	358.5375	244.3387	277.2153	329.3571	269.9196	296.7045	236.3365	392.1182	215.107	226.4634	269.2782	279.2534	310.8587	294.3742	331.2569	320.9356	304.3568	254.1768	252.3119	249.3327
BFSP1	106.6378	119.2418	110.2087	137.3254	110.7557	120.8468	112.0944	101.6573	112.3001	106.4961	101.4406	116.6464	109.396	114.8085	110.0474	127.0917	111.2857	108.2726	97.68903	118.0384
BFSP2	104.6341	103.3556	108.5173	114.2734	96.08102	108.0206	107.5246	101.5328	110.7096	112.497	115.3623	97.5855	101.2888	110.4829	110.0044	134.4798	123.296	119.4279	105.8518	115.7668
BGLAP	121.4788	122.0075	132.0584	129.621	133.0137	113.9169	116.6557	116.1063	125.7026	116.2141	120.0827	123.6689	122.8704	124.7733	113.5316	125.1605	123.5873	138.3048	128.3299	106.2974
BGN	109.4143	101.4731	119.8542	100.7718	121.1534	101.4204	108.9194	112.2147	115.4592	126.4599	109.8442	108.179	109.6443	96.1714	113.4417	107.6785	101.5949	98.69245	111.4775	100.7452
BHLHA15	119.2546	123.1429	112.2505	121.2524	121.6629	129.4674	108.0651	112.716	104.1686	105.0544	117.3771	123.9412	114.6374	109.6839	125.9172	102.9342	99.78077	107.5255	98.31545	90.57312
BHLHB9	111.6747	134.0693	122.9856	135.4491	131.0961	138.6153	114.6512	124.4013	121.5332	113.0951	107.6582	122.169	117.4618	110.3332	118.8064	101.221	136.8493	104.8454	109.017	123.1982
BHLHE22	116.5164	112.7069	82.77515	109.1725	108.7364	114.5551	106.0028	99.45519	113.9967	128.6966	98.77541	106.5415	113.9118	111.7752	102.8586	102.9927	111.4296	107.0054	107.7689	117.3382
BHLHE23	120.7964	114.7568	102.1749	108.7717	107.0581	108.114	102.9507	114.5732	92.64676	101.1733	90.01942	127.7658	109.9038	93.0471	96.73132	106.2395	109.7607	106.1732	118.091	99.65921
BHLHE40	1715.3	2119.776	2750.953	3148.859	2565.928	2442.629	2558.826	2072.241	2300.274	2614.988	3077.74	3575.365	2226.027	2119.776	2552.64	2641.158	2549.243	2817.693	1695.817	2077.968
BHLHE41	110.6229	117.2286	123.6805	96.04465	102.8722	118.0037	101.5376	97.1899	106.3876	114.6662	120.5958	98.27802	93.56534	97.51035	99.51707	104.7962	94.43708	98.16325	107.74	97.43127
BHMT	108.6039	105.8855	96.36686	113.5209	100.9743	111.6506	109.5512	100.592	112.8591	95.14021	109.2047	98.47644	114.2916	114.4849	114.459	95.16114	104.6171	104.1539	104.9496	106.2178
BHMT2	115.09885	114.2517	99.962685	118.5493	117.7588	103.91579	108.44438	112.52935	101.31935	100.433915	98.783655	102.58644	111.19065	108.07795	109.02045	117.9479	110.3328	103.46	99.630165	104.34555
BICC1	106.15355	116.1135	108.450685	100.6554	97.77664	113.1519	113.7584	109.8512	98.604	101.2095	101.231705	111.3164	106.1118	107.72755	109.694	118.2326	116.00975	109.72935	101.034815	102.7673
BICD1	126.2993333	120.0836	111.5768333	119.4170333	110.1988333	110.7807	110.1737333	115.7117667	110.3407333	113.1828333	114.0157333	115.4206	102.42353	112.47114	112.6139667	117.2913667	113.3400667	111.5198333	114.7504667	103.8373667
BICD2	261.51975	195.396235	198.82625	181.46185	191.7022	190.0331	247.5826	260.2459	190.83625	223.39395	228.9983	184.3472	193.4224	255.0219	181.41585	153.1716	216.10695	235.08895	251.44875	215.9898
BICDL1	137.2088	109.4322	113.9796	102.588	101.8286	97.25823	99.53419	106.3189	100.9407	108.3529	110.9772	103.2931	99.14107	102.6316	110.2445	110.1789	109.1323	108.7208	119.7665	118.899
BICDL2	114.51975	116.9254	107.05055	125.664	113.88175	111.23505	111.6679	107.188825	104.6839	116.3498	122.0242	113.2977	115.06795	105.31165	110.1357	115.70965	108.81545	126.24415	107.8838	102.2634
BID	235.5146	244.8179333	247.95237	233.4493667	288.2075333	274.6745333	270.7694667	266.0459333	283.6556333	370.4351667	359.5736333	412.8462667	297.5932667	253.8745	203.2436333	227.4073667	282.0479333	285.2379667	232.3936	267.639
BIK	101.5996	102.8303	124.807	123.7356	107.8347	119.4335	120.4319	115.4452	123.9666	123.3173	101.749	104.4362	110.3633	135.7434	102.6629	133.7136	112.1719	100.286	109.5334	116.1598
BIN1	1646.736	1496.4695	1323.9415	1382.585	1349.5285	1069.40685	881.72575	1102.421	939.5394	670.37705	1070.7435	914.07685	859.22795	833.00415	1417.5565	1525.849	925.26105	1171.4395	1329.7925	1017.9615
BIN2	202.0842	213.8912	194.3947	172.1463	239.9302	159.1852	166.3178	212.3685	173.4878	241.3977	196.4644	181.5917	210.2966	198.3676	219.8292	184.0989	210.1076	241.85	187.596	191.7321
BIN3	307.8417	266.9531	266.676	237.6547	235.4611	297.0317	272.0209	263.1898	246.9265	214.9395	230.9975	272.5753	213.6877	259.6621	218.8935	264.2729	294.0462	248.6313	280.7166	298.4288
BIN3-IT1	167.421	150.59185	137.81645	142.42605	123.40795	133.5765	141.88305	162.3143	131.81425	133.973	137.87845	133.5853	158.60385	154.97325	130.25605	131.7389	137.91645	128.0788	143.63565	146.309
BIRC2	357.9043	451.59455	418.6241	504.9607	569.5639	530.6626	426.83065	395.32605	382.68485	397.00585	433.88525	451.6298	414.82695	392.00495	526.6875	525.2806	442.26445	490.74895	404.35295	504.30555
BIRC3	1751.308967	1109.1156	994.4574333	1151.586933	930.1258	909.1692	996.4579	1802.524667	950.8505667	709.1172333	993.7023333	813.9753333	987.8242333	1406.933567	1076.8725	887.2214333	1037.9249	937.9478667	1177.489633	1263.357067
BIRC5	108.6735	121.099645	112.487395	104.254805	106.82945	114.79285	102.882455	105.43825	105.64212	132.7614	103.2474	104.310025	119.55315	98.041085	101.158665	108.44723	113.75335	113.2684	106.4474	110.62
BIRC6	236.8894	232.0858	254.4566	278.0544	225.3494	225.8	230.7628	240.7654	192.8447	237.313	198.3226	192.8622	192.6774	258.5956	264.7238	199.7555	189.281	211.0662	209.188	273.1159
BIRC7	111.84625	102.17403	105.063165	106.89905	102.414085	109.79105	108.38135	112.17765	109.6471	103.7188	100.009355	95.5039	115.6744	106.96585	102.456435	107.4306	101.67045	102.943695	106.394145	105.2761
BIRC8	103.6723	111.7594	111.3885	94.70887	103.0084	108.3609	97.35549	93.31565	93.61841	102.5901	96.76466	105.0564	98.3638	97.79504	101.5524	108.6554	97.05037	104.4672	97.15305	92.69234
BIVM	234.86535	197.1917	200.2554	219.30415	185.23755	194.95095	194.0788	178.06485	170.22315	174.324	184.99075	186.4556	241.6984	183.4717	239.8179	208.6097	205.97775	200.98535	233.79875	189.62465
BLACAT1	117.9919	102.8284	113.884	118.2364	102.0713	110.1898	128.0636	115.0272	109.8223	120.3236	120.9989	114.3167	121.0917	115.8285	102.3555	106.7202	114.5732	107.8448	111.7351	117.9007
BLCAP	385.8878	360.6422	338.8814	301.6771	309.3693	314.0833	377.0672	296.8131	313.9735	339.8687	253.0124	241.6664	260.2611	318.3265	342.7206	309.4232	290.3175	343.1325	250.5975	433.5823
BLID	107.3701	112.1435	120.1375	118.8864	121.954	117.0078	106.8192	118.3948	113.9129	97.60319	103.7161	107.3352	106.782	105.0515	118.8864	115.6892	117.0654	116.5932	110.9086	102.0985
BLK	270.1689	256.2193	200.7089	218.1509	242.3386	183.6407	166.5127	175.8484	212.1983	182.1854	305.0464	235.7564	233.3108	224.8118	278.6207	407.2371	188.7544	261.5145	237.7699	225.9799
BLM	118.0271	142.2825	154.1371	149.0795	142.4969	154.323	132.5783	108.8044	119.3635	122.0508	128.4933	111.2381	131.7164	134.4178	139.6548	124.4898	123.3522	117.6313	140.1365	126.3499
BLMH	237.2892	218.7302	210.3398	211.9479	258.1614	265.0526	304.7898	260.4695	285.4784	153.6337	298.208	298.9741	269.1952	322.9271	204.972	337.6913	226.8883	258.0794	298.152	215.0557
BLNK	111.8129	129.7387	110.1608	106.653	109.2937	126.8086	129.4638	120.2451	108.4537	106.7768	111.9735	110.9146	120.7559	107.5891	104.9804	120.2546	139.7406	106.3626	109.2568	119.5067
BLOC1S1	563.1558	487.7429	461.7875	564.4576	673.0461	406.1562	786.9763	720.2234	725.7968	980.1198	630.5755	804.8503	690.7178	643.955	535.8884	503.8956	763.8937	601.8673	362.5526	883.0928
BLOC1S2	119.134	130.98545	157.9081	122.11775	113.5824	134.48485	118.19845	124.9863	128.0237	140.5713	120.14745	134.3973	120.41955	125.5816	131.1261	115.18005	126.2243	118.62925	112.7189	117.7703
BLOC1S3	105.5047	114.5795	122.3616	104.0112	105.5991	123.4532	111.643	94.15296	99.55582	86.25171	106.7941	104.3411	107.12	114.5091	123.2289	103.9179	107.3207	110.1546	109.1641	110.8349
BLOC1S4	482.1905	535.7245	457.9957	469.5683	499.0638	443.6373	465.8121	443.4006	505.5689	509.6314	422.9066	306.5053	370.4029	405.6044	380.7537	453.271	391.4611	353.6902	446.0514	490.2503
BLOC1S5	153.663845	158.98415	147.1609	158.17885	163.25045	140.21562	145.3975	166.58435	156.0386	148.28201	158.730485	153.04845	162.8951	160.3961	159.26135	156.47775	155.56155	165.1891	135.527895	130.88435
BLOC1S6	3607.76845	1602.7919	1473.22365	1701.8885	1375.4027	1441.20485	1314.0843	3668.2226	1129.44655	846.1525	1413.83695	1196.7818	1828.2414	2170.9634	1462.1174	1150.1747	1679.7024	999.34575	1515.26275	2098.8227
BLVRA	897.3679	710.2	822.3553	619.476	826.5129	847.4748	1378.171	976.9543	1065.11	1356.429	754.1024	937.3707	1215.803	934.8632	632.4698	975.3244	992.4382	1108.838	747.7007	2258.669
BLVRB	404.6037	279.0652	253.7857	278.7446	316.9569	299.8128	426.9885	236.3011	388.9477	444.582	335.9814	462.1233	462.1233	406.1562	210.5663	356.4987	406.3316	654.2377	224.5122	354.2757
BLZF1	7246.24	4263.957	3760.683	5128.853	2987.003	3926.3035	3820.9725	8141.324	3117.0445	2344.1418	3361.608	3485.9315	4494.1065	5666.5085	4058.6435	3016.8045	4356.3355	3576.65865	4595.5365	5646.851
BMF	141.7885725	151.566375	150.482275	131.2770625	136.8257	151.8094275	156.295425	151.88805	142.355505	154.125025	127.033085	118.660185	126.1710975	139.90692	129.72915	120.5934	131.6785625	148.802095	133.61351	151.1097
BMI1	497.6776	601.6638	587.4426	695.5301	636.1048	531.0025	623.0103	579.2166	622.276	522.4001	528.8224	520.0123	597.2725	632.0543	760.3889	606.3954	564.7947	483.6075	575.86	598.8937
BMP1	132.8893	181.088	154.2935	174.5919	144.8758	174.3425	162.5391	143.4675	134.9826	148.0202	132.8474	123.6112	113.9475	125.9768	133.0263	144.6698	166.4769	146.31	135.015	162.839
BMP10	111.0024	100.5746	114.1857	97.41072	109.2512	129.6971	106.2818	110.3814	100.608	101.8181	112.6005	112.9417	97.11592	98.73183	111.56	106.633	103.903	127.279	94.96786	116.726
BMP15	101.2817	98.88138	95.46602	97.97324	91.67004	103.8215	115.1426	106.5872	105.9958	110.3073	90.91227	94.18824	90.06098	100.0511	102.4936	97.34055	110.7296	100.0998	108.3187	109.8365
BMP2	111.6163	113.0959	107.7183	101.7157	110.0918	135.1246	120.2351	102.3445	110.5987	99.51823	101.2602	105.422	99.85931	117.9034	110.3112	96.59721	105.3969	106.4625	101.7077	123.675
BMP2K	140.9311333	126.5216	137.5111667	133.1217	138.7557667	132.4773333	139.9444667	136.7760333	143.7073333	136.7796333	147.0468333	149.3709667	161.5548667	153.1393667	126.7675	142.3851667	159.5422667	131.7421333	141.8330667	152.6498
BMP3	128.3838	120.0894	95.94446	98.54063	102.9527	105.7202	114.4903	115.007	110.3552	124.2768	111.6618	105.3475	110.0886	110.6012	115.983	104.4769	106.8157	113.824	101.6065	109.8968
BMP4	100.7249	104.0416	98.09364	105.1673	99.89557	114.1683	102.0026	99.24435	95.34159	102.5808	105.508	106.1269	109.7159	104.543	101.3348	115.7313	90.6256	105.2112	100.9845	107.5699
BMP5	91.27009	108.8755	112.7329	105.9913	110.2949	107.2745	106.4071	106.0375	111.2752	102.0638	108.7675	103.6156	124.765	104.9953	127.7465	107.0152	117.5929	109.6313	145.8582	99.89756
BMP6	99.38388	117.613	129.6767	136.0207	142.7872	135.1584	114.548	123.1311	117.8063	153.5986	114.1632	104.0173	121.485	119.0019	117.8535	114.882	131.7102	116.9804	116.3042	132.4702
BMP7	103.446	110.1882	94.18585	96.39879	118.3091	99.23277	93.76492	112.0238	96.31924	111.6522	99.9744	106.5281	97.0346	110.2802	93.44526	109.2468	105.644	99.7073	116.8568	110.9968
BMP8A	113.3619	111.44765	110.67625	109.48325	106.14485	121.33095	106.436225	102.51285	104.59765	104.2097	108.7553	104.74965	111.0416	101.14461	111.22405	131.934	106.049735	113.39875	109.06005	108.70315
BMP8B	539.1215	278.673	305.9672	312.3674	230.1595	275.1832	421.4851	808.4327	357.3551	360.6422	413.5688	404.41	454.9371	633.9579	370.1954	327.027	497.7954	486.1826	483.5107	568.519
BMPER	101.6451	96.172645	105.601665	103.35689	103.666935	101.32541	101.04531	100.85733	98.37872	101.303895	102.652	105.073355	99.596925	94.60132	101.0292	105.39885	104.242715	125.793165	98.87336	102.77
BMPR1A	113.189605	118.023445	122.0895	119.43235	121.7121	104.70975	117.8842	112.22761	116.0068	116.676285	107.81392	136.1437	110.267175	116.08875	124.99612	114.25705	115.86495	110.36636	114.35195	110.89043
BMPR1B	101.151405	115.6991	99.506815	103.29035	113.78885	116.9396	105.8412	112.74855	106.0649	101.53302	104.1118	108.9352	111.16475	108.0116	110.45065	110.7525	119.104	107.78645	119.18675	119.9539
BMPR2	198.5912	193.9948	220.25085	217.6235	232.0971	215.8011	213.74205	233.201	173.04375	196.02265	196.8001	202.58055	209.16245	250.22505	235.4686	218.0066	223.23235	212.88255	230.27005	270.9973
BMS1	341.5973	393.3622	371.75648	398.382965	324.26675	361.9033	359.3475	342.4007	437.11645	394.390435	444.9086	360.0492	341.503765	369.5733	375.9826	412.1844	361.074845	386.6889	374.86615	318.62145
BMS1P4	121.8406	100.608	111.0531	110.1979	112.5507	100.9095	107.0574	106.7998	97.43596	90.7039	104.1493	95.20611	101.7421	91.85924	98.84674	107.6703	106.5946	95.04795	110.3026	112.5412
BMS1P5	16304	7613.827	6536.798	9591.881	5365.006	8548.045	6272.877	19437	4674.268	3751.18	7292.321	4819.135	9451.105	10392.07	5948.225	5127.98	7292.321	3480.422	7261.297	8214.51
BMS1P6	105.9314	112.4382	109.3968	103.4595	101.4892	112.2112	106.0455	101.7328	109.3562	106.6922	113.0669	113.1583	111.7557	132.177	126.1118	99.50536	106.3408	118.4814	100.8904	107.1266
BMT2	94.2961	99.4296	92.55047	95.00403	109.6642	108.6748	119.6424	90.52448	101.9333	103.9252	100.2321	102.2435	110.9772	96.48824	100.7999	100.9197	98.6624	97.64188	115.3644	95.05448
BMX	107.10251	121.4564333	120.3705	113.1788667	108.9910333	113.9958	112.3443	109.1847	113.0774	102.4995533	105.8148333	111.56439	122.3334667	112.9685	111.2175333	117.8934667	121.5845	112.40778	114.5480667	109.9733533
BNC1	107.41872	103.0349	109.898424	106.136226	111.72568	104.153096	111.12982	105.54982	104.15669	101.00594	109.007184	105.289656	99.307116	110.189556	105.725528	106.595268	102.987836	107.546938	105.9411	107.686186
BNC2	113.3935	131.0075	109.4194	118.6023	138.6153	150.7411	114.0021	109.0269	118.117	126.3009	120.5224	101.8487	110.5456	124.7186	106.7456	105.5817	137.586	117.2823	109.9427	128.3011
BNIP1	163.9461	205.2692	191.63035	181.65765	202.5835	216.875	192.2323	153.87065	195.3197	196.4665	162.5093	154.3434	173.5606	160.5349	185.59635	152.4785	171.49565	144.0627	162.5779	180.0474
BNIP2	683.3987	1085.203	1378.171	1066.989	1416.492	1440.193	1411.099	1093.136	969.1789	1096.38	1236.533	1318.245	1248.752	1242.979	1181.708	1172.912	1299.603	1050.612	1376.503	1188.586
BNIP3	361.8304	314.3341	240.8705	273.7823	285.6001	248.8535	232.6933	282.3941	222.9592	266.0531	281.7732	208.9902	297.84	269.6565	361.8304	326.8368	241.4611	261.5496	291.5755	238.4161
BNIP3L	431.1352	373.96935	396.9357	333.5321	409.28245	474.9655	501.75835	484.7044	436.4938	435.5016	597.4223	528.42125	693.0867	473.7095	449.24135	396.47465	491.52635	468.4701	438.18875	498.66745
BNIPL	114.706	115.8827	108.0205467	106.61124	105.2495733	113.1461	101.0320567	106.3748233	109.1816	105.1414533	108.1727333	113.5383	102.1358233	108.1492567	107.6321567	113.07977	105.0635867	111.4825367	101.0801567	108.4808667
BOC	100.4512	96.09602	103.9205	96.36686	98.79962	114.7756	98.70934	100.6943	85.41677	88.39041	94.83363	114.199	98.8749	101.7185	106.0088	96.0772	96.4913	113.5636	95.58224	97.29774
BOD1	250.8565	270.266	260.8879	243.804	264.4289	226.1088	259.0116	239.1897	282.9001	333.0335	327.2738	241.7355	281.353	234.8381	295.3501	344.2352	231.7549	261.0984	274.5692	282.2878
BOD1L1	96.54442	98.16194	92.07108	115.4037	100.4431	101.9184	111.8379	100.7505	98.69154	100.0233	99.38187	107.9895	109.4383	110.3112	106.4822	119.5679	109.7566	100.6567	108.405	112.2889
BOK	123.0714	142.2144	153.6644	172.4214	155.633	161.9993	182.6012	152.7074	181.9095	193.3098	179.5581	220.6646	172.7675	157.2318	191.6215	156.9652	210.3673	281.7732	145.6509	139.0967
BOLA1	132.7886	131.3525	108.6855	120.3546	126.2009	124.6953	99.89557	127.9324	116.7612	119.0841	130.5862	102.2045	111.4549	115.6503	112.272	111.1502	105.2053	123.8615	125.4639	118.9842
BOLA2	541.4158667	646.5935667	489.0445833	581.0533667	566.5904333	498.07685	666.26335	558.5663833	681.8745	676.0091833	563.6693333	558.3288667	547.0598	479.9363167	498.77565	453.3047167	388.7286	516.7873667	375.6012333	477.7260167
BOLA2B	118.0167	90.698	102.8646	112.443	103.6577	105.9533	111.943	109.8068	137.9635	124.2221	105.2824	190.3093	136.8939	117.1321	107.8291	118.6449	116.6073	144.5854	141.1984	114.353
BOLA3	378.0665667	405.4726	345.0615333	378.96212	354.6878667	318.6373	355.6062	325.0314333	379.1094667	482.8089333	320.1011667	302.12235	355.39573	404.2323	472.5224333	386.2352033	335.615	336.3750667	286.60556	316.6296667
BOLL	110.010775	113.320795	110.4284	107.58725	107.793775	114.20135	106.1234275	104.14722	103.9679175	105.8962225	104.0011825	100.281935	105.763545	105.665565	113.8133375	111.6244175	110.227775	113.2140925	111.3924675	109.2782925
BOP1	571.5566	565.1254	443.7443	386.6319	413.477	443.1758	516.0084	425.3947	505.8459	601.6638	503.7393	422.3741	478.0706	465.2303	399.714	589.6033	456.6594	620.0448	368.4767	501.8241
BORA	156.3791	172.2082	131.948	194.9671	202.0179	209.3887	160.9561	193.4317	201.4193	173.1775	186.2668	184.632	191.77	184.3277	174.1981	165.9467	164.7789	168.474	196.1618	187.7778
BORCS5	99.16822	104.3075	100.4651	103.5087	117.0972	97.88842	131.1472	109.0534	124.5409	130.363	104.6356	108.0944	110.281	104.3447	113.5459	118.7436	111.4522	104.5263	125.6109	125.9457
BORCS6	162.9407	144.4315	164.9567	126.143	168.5703	179.9804	157.1328	153.7724	142.6109	141.6999	144.7353	120.5284	139.161	136.5427	140.1365	139.2327	160.5312	165.0877	154.407	136.0207
BORCS7	366.85615	307.71155	299.5119	226.62235	273.5614	309.226	392.3919	355.12135	330.14815	411.01	319.43875	297.28575	427.67595	271.0946	259.04335	261.35775	344.24025	244.2198	295.42485	257.092
BORCS8-MEF2B	135.5549	121.0889	115.9316	99.67278	106.9397	126.815	112.8555	122.2719	107.8991	118.712	114.3273	111.9126	112.9713	122.3804	137.3071	109.4281	122.5138	123.0353	135.4391	131.1845
BPGM	114.6087533	127.3601667	116.4348	143.6546667	142.6592333	132.9467667	123.04114	119.3488333	128.5976867	130.4459333	122.6842333	123.6596333	122.2323333	135.7043	132.5538667	129.7390667	120.4781667	120.5526667	115.53261	129.5136667
BPHL	189.0799	177.8454	167.1111	160.8888	165.2292	150.5865	166.8851	180.663	164.2998	179.3966	168.8394	154.8087	149.2204	186.0747	180.7701	179.8578	189.0799	185.6972	162.123	147.5481
BPI	125.5059	129.561	157.4493	116.0238	127.1742	113.6595	143.9264	121.9739	139.6146	124.5215	166.501	177.9135	179.8578	132.7184	111.3851	148.1419	120.8101	124.8558	124.0176	128.0718
BPIFA1	107.7113	111.2156	112.2822	105.5073	112.3831	111.0041	116.6993	123.102	118.7132	108.8131	105.8283	132.608	101.0607	105.4369	110.7517	106.7915	133.3288	107.1772	108.5288	105.0564
BPIFA2	109.1214	119.5692	105.671	108.0014	98.43765	119.5561	119.5345	107.2372	131.0607	111.7301	122.9301	119.4666	98.79367	119.1935	101.5659	106.0133	126.4891	110.5951	105.8249	112.7629
BPIFA3	102.5119333	100.6458033	102.8915333	98.67931667	110.8894	105.03415	106.2492467	101.05866	106.1564167	108.4649933	105.24932	96.70516667	102.5006733	94.46474333	99.41228333	104.0524	96.00786667	104.98144	97.04249667	111.737
BPIFA4P	103.91284	103.596315	110.6961	100.03875	104.6326	99.52025	99.34314	105.03175	101.56735	100.240435	95.36032	98.10966	98.35089	103.79754	100.56002	106.78597	103.10336	102.8117	106.9562	110.34735
BPIFB1	122.0375	94.92033	122.2533	121.447	109.322	116.6546	109.0495	105.4178	107.8852	122.5725	118.6426	113.6468	107.1628	112.0285	159.2498	122.0423	115.2728	109.2393	109.1981	111.993
BPIFB2	103.5982	92.91323	105.4433	118.7244	110.564	97.96193	122.0391	106.0367	97.7266	109.8123	101.4968	104.9265	102.2453	95.28571	94.82695	101.8137	101.4987	114.4612	108.7454	101.5643
BPIFB3	98.79802	98.87179	107.5817	98.25066	109.4929	108.3217	121.6171	107.1589	115.3822	96.75982	108.9329	123.0518	105.2987	111.7488	117.7374	116.0728	98.62901	102.0175	121.293	101.3822
BPIFB4	104.8382	103.8746	116.8743	114.7273	104.2034	105.66	102.3315	95.65891	111.2674	95.17174	96.908	103.2956	104.1166	111.5822	108.7116	100.9743	113.7017	97.64684	101.8662	98.33621
BPIFB6	110.9494	110.3225	109.5294	111.6888	118.1731	114.3746	98.1904	96.0278	96.77253	97.13877	106.8751	104.514	103.4201	104.08	93.9065	107.3331	90.50271	109.006	118.429	105.238
BPIFC	110.5002	112.9839	105.3349	119.2406	108.7292	104.7819	91.76928	101.3217	110.6783	98.33123	115.3997	112.547	110.4704	110.6857	102.8129	105.6113	95.68188	102.279	95.51931	102.6406
BPNT1	171.4195	126.9741	129.2315	105.4571	120.8989	111.8912	105.0172	171.8574	116.101	136.5549	128.6716	113.6871	132.3864	131.735	140.159	123.191	126.3125	136.5156	119.152	133.3551
BPTF	135.3675	130.7045333	137.0716667	128.4243667	128.4452667	135.5478	109.50455	141.3154	117.9839	119.4494667	123.4672667	125.3961667	133.877	134.2569333	125.9953	116.691	118.3964	121.3597	120.9784667	122.5789667
BPY2	106.3013	113.34975	121.6265	104.33985	121.62815	101.62045	111.08075	100.795995	110.19055	107.7524	108.31575	109.5727	97.296705	99.172025	100.38988	112.9985	102.08865	105.074605	107.000085	109.575595
BPY2B	109.4219	98.83257	98.58711	118.4224	104.9994	115.2379	108.589	113.177	106.5257	115.5281	112.3485	111.6446	105.558	109.1297	105.9648	111.1622	96.16342	124.9735	102.6502	117.4687
BPY2C	105.4897	95.84698	98.21432	97.89651	109.0896	93.95244	93.88994	100.6434	100.4709	104.869	96.84019	106.7963	96.54079	104.9878	102.767	106.9895	99.21313	94.83902	103.3166	104.5662
BRAF	173.89275	149.6659	183.0975	180.4134	190.5432	179.775675	161.69513	156.6639	167.75695	147.77575	149.495385	155.0106	157.04235	156.94205	190.92325	157.2479	156.838545	155.41695	187.2882	145.98577
BRAP	101.2888	123.9585	102.928	105.2637	103.5671	111.8243	102.5591	100.5233	112.932	116.6881	99.50312	99.81055	105.3695	104.6536	131.5814	100.781	108.0301	120.9714	101.1688	123.9051
BRAT1	572.7181	389.8784	329.7051	413.5688	282.1489	442.6284	495.2652	557.3537	583.3392	636.2864	567.8116	696.0045	612.8481	544.9807	354.8181	618.7711	585.1222	696.4011	498.6834	481.6944
BRCA1	119.55085	123.975455	126.6067	104.7484	109.28835	119.4805	117.01645	109.44235	109.45589	125.0034	119.830935	115.53047	130.176	110.84995	113.5772	107.5187	117.3402	124.26525	115.04205	110.5861
BRCA2	97.64188	108.8287	98.0199	106.9811	97.37847	120.2904	97.02287	93.53657	93.97667	110.3276	106.9873	103.0793	106.1388	97.19093	99.36954	101.5514	111.88	105.7722	94.98781	96.20196
BRCC3	163.8003	159.2366	141.4162	148.6031	164.6363	139.6076	167.7302	154.129	138.1653	145.6562	153.7202	149.8956	151.6703	150.0722	136.1747	160.616	162.5556	148.1923	159.8443	135.5706
BRD2	1681.096	1915.882	1681.096	2246.915	1822.82	2216.464	2267.274	2000.461	2863.253	1946.992	1836.86	2306.923	1868.252	2226.027	1554.675	2053.492	2100.89	1928.358	2064.135	2289.224
BRD3	474.937	478.206	527.3434	412.7697	379.4656	430.9517	647.8514	481.4351	389.5379	475.2355	382.4892	299.4386	340.1966	497.2462	512.9233	339.8687	495.2652	516.5654	385.796	491.4466
BRD4	129.1961667	126.3511333	130.3143667	120.03024	132.7627667	134.9658333	123.4115	121.9592333	121.7934333	110.4672	111.1595733	131.4086667	122.7311	111.9055333	124.1741667	111.1491667	114.3126667	113.0088833	130.9948667	128.6378333
BRD7	312.75505	329.37485	327.19345	321.59685	363.62455	378.8952	374.1529	364.76245	327.8546	401.972	336.55185	400.1167	374.8868	323.69095	338.0139	440.77025	418.56055	462.15825	326.57005	412.0626
BRD7P3	129.39105	119.07874	125.52635	117.579	126.2785	139.4508	118.6402	129.20665	124.8661	142.7117	133.61225	116.53385	128.1692	119.88075	141.62865	133.70615	148.6256	141.0918	132.34625	139.26875
BRD8	104.4279	98.51643	107.9737	95.8495	106.2792	95.66242	100.4153	86.7944	115.2198	102.2964	104.3856	98.94675	103.3636	96.08218	101.9944	100.9232	98.48637	101.6093	98.88724	96.28521
BRD9	749.841205	643.041175	589.3138	753.42965	507.1741	750.031	692.8304	590.4475	821.393425	633.67065	772.8022	747.6514	709.93495	662.875185	619.96065	729.09285	617.86185	769.50417	816.93735	702.861395
BRDT	95.55275333	107.09978	101.3898867	108.8775	96.57815667	107.7937333	101.9733033	100.84333	96.58786333	100.9124133	103.3983	99.89094667	102.77955	104.9717033	95.84466	93.21171	97.18734667	95.00614667	103.4405333	99.58935
BRDTP1	108.7125	108.1666	103.8962	110.7288	101.4519	118.1021	101.874	95.34366	99.05568	122.2376	91.65392	103.1387	106.1833	107.0736	104.8936	101.3337	106.4017	98.84584	104.437	99.87609
BRE	275.5933	272.3458	270.9686	265.0070667	313.824	261.3420333	290.8502	271.4844333	297.0474667	283.7231	294.7264333	307.4854333	262.1034	268.8130333	263.8583333	269.2932667	284.8349667	308.1685667	310.4530667	283.1125333
BREA2	116.5964	114.4322	124.5791	128.2425	110.5811	114.8915	114.7622	149.3094	116.8556	120.2876	114.0971	117.1211	118.1777	112.6958	130.2956	103.3661	117.7582	117.4697	111.5726	137.0601
BRF1	166.7647	153.204	164.6	163.7571	159.8236	159.53775	150.9694	154.05965	141.905	131.83705	125.6731	137.05525	125.35945	143.0261	148.8387	133.790805	135.63605	132.99635	177.857	149.8573
BRF2	195.2793	219.0884	231.8694	185.8691	217.2757	209.945	207.3595	181.2214	209.294	192.0345	194.6416	171.5546	180.4755	209.6085	216.9152	197.5236	164.2433	174.8294	226.1633	223.1408
BRI3	1796.209	1666.083	1911.82	897.8487	1674.869	2007.063	2031.145	1838.211	1166.619	1814.493	1533.412	1895.869	1650.374	1272.348	1048.99	1664.425	1536.357	1826.525	1197.416	1503.645
BRI3BP	185.3269	151.62355	171.733725	142.80435	149.4053	152.92825	191.7316	194.4802	164.135675	198.52785	170.5908	168.78865	184.678925	180.656925	151.742125	165.3173	209.440425	162.363125	156.9608	171.802875
BRICD5	285.0561	232.4698	268.9801	176.1377	158.3119	191.77	213.8912	220.8696	182.5341	169.3998	184.3083	174.0359	159.9447	223.5128	207.7617	201.1389	166.4433	218.78	244.1973	203.8688
BRINP1	95.68703	103.5671	100.9348	99.23842	90.72478	111.6982	105.1673	97.50211	94.00616	112.0931	96.20614	131.8443	90.76682	101.983	102.3918	93.81915	110.0204	93.8281	103.9651	96.34834
BRINP2	105.8903	123.66	119.72	114.1367	118.598	132.3239	139.3601	112.9632	126.4549	126.1866	148.0301	144.4549	122.5445	124.226	125.267	130.2509	131.786	122.8292	134.2922	140.7193
BRINP3	119.58635	113.59785	101.92697	115.69045	125.2356	111.79625	107.2999	121.67305	106.2319	135.8622	114.1044	100.176885	116.71205	115.2793	117.75565	121.76855	101.812725	116.0305	116.3922	114.21615
BRIP1	117.6752	101.1723	108.6429	108.0424	116.6982	109.3289	94.3018	127.3265	112.4019	111.631	132.5422	110.5571	102.5132	108.7382	125.1379	110.11	107.7233	132.7505	105.9452	122.5234
BRIX1	338.1089	470.7547	408.50345	404.70405	423.05105	386.9883	393.64535	358.88575	442.5303	501.3229	386.3046	374.26175	377.27275	389.06245	435.15045	383.53535	366.1571	337.2281	388.19065	369.96345
BRK1	355.5522	368.2021	440.1713	370.609	453.271	480.231	456.7623	522.1901	420.7773	613.2945	596.3596	475.4894	526.4411	579.5763	366.9404	473.2157	586.5731	486.5936	447.2542	321.0927
BRMS1	261.5496	406.0646	351.5887	296.5841	368.1429	318.8794	313.6989	251.6459	304.4112	273.9748	239.5078	276.9955	277.5475	239.254	232.9971	251.2165	261.0984	265.4931	256.9091	299.1887
BRMS1L	135.4538	130.90145	150.3727	144.40445	137.1647	142.46885	129.81685	124.96065	140.9327	127.34965	140.49025	137.7938	144.99835	126.59145	155.20965	133.7165	127.31745	130.2257	137.06615	144.0196
BROX	115.5619	111.8422	117.6202	107.9417	106.4031	122.3717	99.80828	109.7809	117.2728	131.735	122.5909	115.3669	109.4864	116.2433	124.0089	107.6976	104.7759	112.6044	122.1747	94.28171
BRPF1	1140.25165	1344.041	1364.4411	1207.4149	1159.3623	1488.6094	1486.7449	1074.06475	1516.40655	1374.9697	1076.9576	1185.07815	894.006	1211.12265	916.2118	1103.61675	1254.67735	1003.8088	1406.5705	1195.82565
BRPF3	346.8752	299.134	350.8326	362.6167	309.4819	335.457	317.731	328.3393	332.9008	377.0672	390.056	426.0233	330.6978	297.5965	324.5005	410.7	364.6416	326.7726	382.6388	344.8964
BRS3	101.8457	121.6239	100.0429	109.3479	97.8745	94.97723	101.9113	100.0285	120.2502	115.2129	110.0934	103.3931	104.5067	117.9919	103.6653	112.6503	103.6584	97.3774	116.5044	105.7946
BRSK1	328.1608	265.5346	252.6268	217.6425	191.9111	229.7744	340.8906	520.2885	235.3136	259.5285	300.5103	277.9081	470.0439	345.0168	235.3771	386.4358	353.6902	631.8611	222.8536	512.7466
BRSK2	100.8476	102.1234	92.14388	113.2297	113.7825	91.63844	97.75774	102.7193	137.5617	122.7918	99.05212	109.2276	105.5773	132.9867	99.36703	109.1396	110.747	129.6402	133.3449	91.22961
BRWD1	150.80426	221.02596	186.67478	196.25736	235.23034	219.59496	177.12612	166.9233	207.3062	176.84992	179.12308	199.93266	163.08154	177.86416	204.79048	187.58008	171.24668	160.18818	176.62912	181.7695
BRWD3	139.1445	156.0529	124.4563	148.5726	158.5723	161.8803	141.3824	114.8008	136.7527	123.4726	131.0961	139.4237	127.9212	125.6597	128.5873	121.924	165.6528	122.1991	150.5416	146.6062
BSCL2	346.396	390.1446	305.1523	275.0078	298.579	294.8478	428.4976	575.86	366.9404	577.4211	425.8125	417.433	390.3524	368.0717	338.2007	380.9675	340.1228	427.5893	329.8255	388.4259
BSDC1	972.3298	1129.991	790.9115	944.7845	806.9776	869.0135	1122.271	863.0657	781.0407	511.1035	985.0818	843.9365	1086.854	926.359	1070.058	1144.046	1019.083	1084.614	1137.12	894.3616
BSG	565.68355	624.99575	765.7568	580.1287	676.0436	592.253295	581.49695	516.34031	340.0575	430.58935	437.6217	422.046	380.3204	376.2708	505.04645	362.8051	427.19145	574.052	367.95045	466.57835
BSN	96.01491	124.9873	105.3237	96.37856	105.3398	106.8028	102.4713	102.4707	109.7911	100.2626	104.5891	107.4559	108.1396	94.5209	114.1183	108.8301	100.4702	92.901	101.5961	111.7969
BSND	114.1785	105.3371	99.97651	110.1454	107.7913	121.5092	127.3232	96.92237	121.4088	117.8793	97.26577	124.5423	103.6437	111.9237	120.4641	104.5133	98.04111	110.3822	110.9137	106.5685
BSPH1	127.0062	120.7176	101.6979	127.6516	115.1405	122.2625	136.3035	118.5488	179.1993	128.6161	123.3154	133.7278	112.5702	126.7765	134.5555	117.3579	112.8051	125.7728	134.9499	122.0678
BSPRY	107.9497	114.7557	125.2797	119.6512	125.0262	119.3059	125.4397	135.2943	114.8852	124.6651	124.9437	106.7673	122.5807	112.9417	105.2879	116.0485	112.2822	113.4753	112.5515	112.4374
BST1	206.9421	148.1738	151.6597	143.3837	192.9236	191.8284	190.3093	165.2772	197.2888	373.1403	222.9072	272.2667	254.9437	218.5798	142.4112	197.5002	246.5767	240.4074	157.8348	191.6402
BST2	1033.554	900.1721	600.1246	829.7448	902.2006	667.2964	1136.622	730.1375	927.5801	636.4374	667.0796	772.3462	932.3203	905.3849	606.5754	900.1721	833.644	1102.078	506.5692	1965.223
BSX	120.82825	106.5234	106.0988	107.044	103.44005	111.517	112.188	112.354	111.9661	112.90125	114.8375	114.6044	124.03595	117.54555	114.4153	109.7039	123.09815	115.4598	116.96125	109.64685
BTAF1	946.8837	1158.402	959.0109	1455.317	1144.768	1262.693	818.9291	861.2045	1001.922	819.6069	835.6271	1002.355	866.2156	1000.083	975.3244	790.9115	869.0135	917.3517	1283.079	1214.096
BTBD1	212.95505	292.64295	243.67085	253.68515	262.3203	284.9205	236.04975	258.8738	249.9904	246.5154	263.85015	346.86105	292.1895	257.5288	313.9897	266.2283	288.31975	256.06195	330.74285	260.548
BTBD10	197.2227	242.3386	245.9789	237.0436	278.673	297.84	197.9091	228.891	207.2198	223.1591	249.9835	227.8931	188.9057	218.5489	239.4084	196.1618	227.1511	226.6469	196.7417	219.1962
BTBD11	118.7994	103.72685	100.88521	103.912605	100.88667	106.81155	96.33357	100.885975	104.4429	101.39035	104.69386	101.44771	92.58611	106.8745	103.2876	100.072215	101.09149	94.036795	100.986685	106.73115
BTBD16	93.37941	104.6184	106.5243	102.8408	106.2262	94.92226	103.205	110.5314	99.87971	104.1188	88.42992	97.4279	100.9806	93.53387	114.494	99.89442	105.7094	107.7113	111.2434	108.5229
BTBD17	108.5156	98.04219	104.9142	106.4831	106.3655	103.6919	101.144	125.0262	100.2047	97.21627	108.2816	102.761	109.6595	131.1916	103.7395	100.1928	116.6238	112.0803	103.8172	118.2522
BTBD18	135.7818	128.9947	125.5992	107.4247	117.1458	132.3864	139.2141	133.9362	123.2013	128.5282	127.1771	122.5088	121.0949	128.2632	139.0433	122.9229	119.6171	120.2888	122.7617	106.7382
BTBD2	1538.55	1187.321	1045.832	1233.277	1170.831	1046.824	1446.914	1389.498	1378.171	1615.918	1934.373	1737.194	1958.539	1442.807	1148.399	2254.404	1683.807	1561.998	1440.193	1065.11
BTBD3	129.3355667	129.0805667	130.6684	117.5343	127.2227	137.5190267	132.4561333	150.1411	125.4204367	149.5495333	130.6758667	127.00495	125.3158333	134.2696667	128.6597233	140.2249667	141.8391733	140.6365333	131.2777	138.6028333
BTBD6	523.4395	572.3777	549.9026	629.5994	477.0873	516.814	498.957	491.0221	612.6118	676.3401	605.2333	709.7498	605.2333	498.157	499.8838	728.3357	607.7507	549.7628	569.0007	460.5818
BTBD7	144.2581	150.9455	151.3737333	157.9358	157.2533667	142.867	156.1071667	141.3159333	152.1101	135.4171	138.2579	153.0869333	148.0843333	140.5039667	145.2731667	134.4536	146.7503667	143.8951	147.2865	153.0000667
BTBD8	109.5262	109.14735	105.54197	92.520445	100.945675	108.1699	108.57415	103.016305	121.0863	103.728655	105.306335	108.36325	108.26435	106.907925	102.14022	103.38125	102.91476	110.47995	115.76745	104.5138
BTBD9	106.5473	123.5175	137.687	120.8101	117.4709	117.3895	115.429	112.4596	110.7671	110.4415	117.5543	110.2705	116.2203	145.8878	128.9406	109.8449	130.5285	121.9157	107.2731	115.1405
BTC	111.8262	96.64669	113.1266	115.181	118.913	108.502	109.9833	109.1191	105.5119	92.97842	111.7916	115.3241	118.0285	103.5688	103.1575	106.4324	109.8435	113.6263	95.3994	109.4978
BTD	121.3887	103.9755	118.1693	106.5755	105.2756	126.7166	125.0566	108.3509	143.8481	137.3741	132.5146	125.6935	118.1764	119.9148	110.2715	139.0186	133.6797	129.1578	122.9623	124.2047
BTF3	3552.5494	4429.048833	4462.3713	4048.792467	4574.357833	4036.852367	4330.054933	3422.016567	4252.022067	4816.250767	3876.228267	4045.3107	4089.461633	4243.821967	4732.058967	3982.9475	4110.2606	4022.0571	4594.689733	3716.140333
BTF3L4	258.15675	266.6381	259.1316	265.09235	280.5778	268.64055	272.2806	320.17525	279.2613	325.6829	405.55395	402.30925	405.7432	325.1037	351.5778	327.44175	327.49415	301.7517	287.1163	258.79945
BTF3P11	122.8098	109.07	114.3118	87.58177	107.5132	111.2261	128.7887	106.5226	115.1848	115.6633	111.2283	111.05	116.5186	107.9529	125.8276	107.5771	112.8873	115.3579	115.9413	115.3644
BTG1	6404.748	7860.132	6576.161	10848.7	10486.19	8522.018	7127.376	6205.214	8274.273	7522.882	8700.877	9920.278	7428.546	6220.039	9616.165	12120.59	6898.58	6972.656	9954.077	6612.352
BTG2	759.5033	1236.533	1331.875	830.5395	1281.377	845.3632	874.8926	878.5985	841.3992	1065.11	954.8792	934.8632	1005.723	742.1046	1399.94	1058.985	1062.187	836.3225	777.5604	979.6116
BTG3	244.15095	400.13185	345.30525	340.6265	292.8954	357.99055	314.5673	319.0779	349.2248	278.13465	221.93975	247.73605	213.76985	247.69325	321.68575	296.61735	270.86165	189.5665	336.5592	353.3328
BTG4	93.46329	116.213	95.08754	111.3444	103.7893	102.7951	106.7021	102.6891	127.9324	112.8584	94.92671	100.8978	99.9546	109.6173	107.92	108.7658	103.7144	85.1833	97.51939	109.0511
BTK	471.5358	397.0505	485.5605	349.5308	457.9957	467.8959	728.6556	657.676	563.6382	507.7908	812.3098	843.5796	948.1033	804.3092	447.1332	720.4077	807.3659	1048.99	405.9057	476.8307
BTLA	140.2003	147.40575	144.14235	126.97885	132.8447	143.91715	132.6711	134.70945	142.38245	149.5502	131.5428	118.41855	120.81555	135.12655	154.94085	132.72235	143.42825	128.79895	135.44845	137.3001
BTN1A1	101.0536	108.9935	119.8241	108.747	91.12849	132.9137	114.3922	107.4222	100.6547	123.0518	121.2303	109.8356	119.0317	116.6567	97.87882	116.769	107.3682	120.9473	99.41956	117.1695
BTN2A1	347.71005	322.2848	320.6092	403.70755	382.61545	441.055	422.90815	404.60655	380.9114	390.64105	366.68505	435.2336	343.6128	406.6041	378.0169	460.3606	410.61385	529.13885	378.706	477.8659
BTN2A2	159.94875	176.6451	165.7753	130.7291	128.11985	137.325535	133.62785	133.2106	123.5073	128.70225	149.1844	141.610375	135.17196	150.06045	138.319315	118.97755	134.912445	151.9381	139.3968	135.33105
BTN3A1	382.81585	394.1132	471.1394	396.0853	345.50575	448.55785	345.5643	397.47355	294.38215	192.4881	325.24025	317.11185	351.09095	384.23595	339.3831	357.74345	381.5936	354.9893	372.7597	368.96485
BTN3A2	503.2174	521.8517	352.59475	466.35145	528.11145	251.5381	354.2429	659.3421	374.87355	331.41865	438.75445	392.5143	399.56765	546.9698	415.5561	388.9648	523.34285	673.30305	411.06725	427.6723
BTN3A3	355.4085	434.6017	329.7766	349.6544	407.1241	280.576	277.815	442.7371	326.9028	240.1752	252.7379	278.673	321.8026	459.4012	456.7623	380.2416	299.0907	373.5198	306.3359	286.36
BTNL10	1180.362	548.0743	479.0323	684.5002	388.4259	492.1341	558.6474	1106.441	495.4827	331.8408	436.0179	443.0711	563.7442	800.4398	563.7442	468.4111	477.6244	456.5473	484.6316	618.1629
BTNL3	107.04509	105.4411125	104.8855325	104.6375275	106.150175	114.77845	106.2784	103.298345	104.2187225	110.3780625	104.2638075	100.9856625	107.2267	107.58403	109.090205	106.5884425	105.190725	106.9435575	103.2481375	104.10064
BTNL8	100.4532725	106.1555275	105.0912625	104.2992175	108.6685325	110.5803	103.2724625	104.22382	98.99948	97.3752875	104.8045675	108.63471	103.6369475	99.449785	104.996625	104.2291	100.113875	101.27915	98.93776	98.3739975
BTNL9	115.8275	102.0083	105.2273	106.7161	87.69431	98.80239	106.113	101.9814	110.085	91.81347	117.0327	103.7742	106.6039	101.7344	90.68491	113.4726	103.0238	106.7226	99.34867	98.43243
BTRC	119.85925	124.89975	131.73915	120.01785	118.07055	110.7413	110.700095	122.85915	113.872085	117.7254	107.5892	111.7021	114.35975	116.2878	117.0884	121.22555	97.31308	116.2133	115.63443	137.7631
BUB1	136.166	99.47104	106.7747	112.8344	125.4419	125.3682	101.8653	104.4839	94.6729	110.8432	109.2376	96.47627	106.3351	117.1382	97.09515	105.5841	89.60431	104.3813	107.1033	110.1906
BUB1B	111.9735	102.759	97.70123	110.4039	114.8842	106.8541	112.2256	120.0546	129.9729	118.4759	114.1348	110.2267	109.1789	105.0653	120.4544	107.3701	132.2372	118.9584	126.8022	127.4863
BUB3	630.678575	733.22925	707.726725	703.82755	664.5731	562.87975	547.40235	628.31825	681.83795	531.13615	579.50345	566.303775	563.49485	719.979625	764.609175	722.832625	600.4268	622.0248	583.491025	534.358175
BUD13	186.3858	191.4023	213.1408	223.6145	212.093	235.4333	215.5327	211.8345	220.2845	190.9008	245.0981	224.2727	218.0925	208.2982	221.408	267.0829	212.8913	261.7137	209.8641	206.3045
BUD31	1166.619	1376.503	1530.135	1337.344	1470.817	1598.87	1464.675	1104.989	1708.719	1585.774	1202.826	1274.874	1075.807	1187.321	1021.857	1205.757	1186.131	1268.526	1136.622	1165.141
BVES	114.2356667	99.45404667	108.0308733	117.80084	105.46748	112.1219667	105.45647	107.2123	105.11205	104.0665333	112.4834	106.3816	107.16199	100.79179	97.24682333	108.8165	107.93823	107.6478667	101.9885967	103.5723433
BYSL	135.4601	134.5518	154.3024	137.7135	149.7661	160.7546	143.7527	134.9208	148.0371	141.3281	135.203	134.3021	124.5176	111.7733	124.0314	132.5906	121.4536	141.0199	131.2047	123.0518
BZW1	103.160092	118.76653	130.20292	129.29634	146.012164	132.29997	115.83338	119.941714	118.878448	119.502478	126.7044	151.847932	135.548776	117.915056	129.93926	123.24268	132.267868	120.486346	132.78486	119.650248
BZW2	485.6901	404.3083	365.9668	343.0412	393.7123	326.4793	387.4957	388.8572	347.4716	495.0049	386.2814	368.4262	435.4126	406.4299	490.125	448.3566	419.8984	400.8132	401.8386	343.4451
C10orf10	95.56001	112.1827	101.7517	106.3416	111.285	101.0867	109.5149	116.186	108.1083	112.6176	105.0894	100.8025	131.1581	110.4823	108.3806	113.5958	106.6835	97.82825	103.1575	117.3221
C10orf105	132.207	126.8022	112.1692	115.8714	115.6503	126.5052	151.2463	151.8947	132.0873	159.3035	149.4064	125.6396	142.3109	127.279	128.6527	124.751	174.7915	140.4155	139.5274	126.1635
C10orf107	111.6302	109.2835	104.7485	96.48975	97.32503	102.0884	103.6446	105.0461	103.9379	99.62592	95.07475	95.49362	94.68068	88.07484	103.3166	108.1442	92.83945	101.7586	107.6969	96.25857
C10orf11	232.3286	163.1725	170.7598	168.9761	197.969	155.3271	225.5622	193.8582	228.298	234.2607	236.5639	270.8981	253.1286	191.3232	126.8596	193.0658	230.6669	232.5394	193.3098	200.0411
C10orf111	103.541	99.26134	92.3022	98.71642	113.3974	101.1544	95.72226	97.57236	98.39137	102.2503	99.20098	102.7064	107.9737	108.022	100.2376	93.22712	105.238	89.89371	107.9267	107.2435
C10orf113	101.7236	93.42178	94.50066	97.27264	114.5283	112.6958	102.6426	96.35516	112.2405	113.0373	92.10418	104.4326	93.07964	101.2689	96.83706	95.2893	99.00131	107.1232	104.366	99.91764
C10orf12	111.6702	155.4559	124.1377	127.6491	130.4316	143.8544	125.5632	122.1167	124.3069	132.4519	143.3973	138.2202	129.8399	133.2694	131.7316	118.4855	145.0618	142.7172	111.0115	131.8027
C10orf120	124.5256	123.7952	113.9804	95.39499	96.26523	139.2039	101.6899	98.78016	108.9737	97.85581	113.4296	104.1212	90.06973	114.5721	141.8164	104.2979	111.5078	104.2256	102.7238	107.8425
C10orf128	140.4607	131.7415	144.8372	173.0283	175.4728	152.7886	204.5743	152.946	195.7457	173.4209	180.5978	173.5753	165.5074	180.4065	135.7434	134.4683	170.874	183.7927	195.1916	132.3864
C10orf131	107.9698	109.6502	104.2107	109.6869	111.7547	100.4127	129.1498	103.4169	112.4703	108.7439	113.5105	124.6201	121.9523	126.3275	144.6698	117.0797	128.9769	108.4394	114.2034	104.4478
C10orf142	125.0262	105.8343	116.3212	102.5256	106.5376	123.7007	98.54311	105.3039	105.9314	97.6123	113.0486	100.2259	109.3498	107.4628	112.0452	99.20927	111.7513	101.477	112.378	97.16326
C10orf2	142.5466	149.512	167.1555	143.6914	154.1883	148.6892	137.0351	148.6408	154.399	127.2482	144.8989	129.0721	171.264	136.8014	167.3523	160.4801	131.397	150.6692	162.5147	154.9404
C10orf25	106.9031	100.5433	114.6149	109.5787	128.4587	107.7208	119.9241	105.013	106.9684	117.2561	94.65813	107.5393	104.5768	113.3276	109.9123	101.5758	113.6832	105.2191	111.0593	110.3742
C10orf35	159.2498	180.422	186.2991	126.0537	135.7015	121.028	150.7221	139.338	139.8291	142.2697	167.4673	137.4198	139.7738	151.2543	153.62	183.3635	142.5132	119.1563	169.7105	148.0696
C10orf53	103.8290775	103.5669175	105.4444275	114.5522	113.56555	99.44483	112.398675	113.1419	107.39465	100.24157	105.59079	106.87974	100.5399925	103.2937	98.385585	107.721525	105.18828	102.02053	108.588565	106.11255
C10orf54	2478.424	2105.048	1758.474	1141.812	1543.661	2426.52	2798.937	2297.952	2163.197	3335.598	2629.779	2326.25	2194.222	2411.686	1387.424	1958.539	2136.596	2750.953	1812.982	2123.41
C10orf55	120.3478	102.7171	113.2933	97.83088	111.7689	118.2875	109.9699	107.6312	105.3413	114.8281	109.6895	101.7382	123.5157	103.6683	103.5633	114.5498	116.2765	99.69772	112.1783	123.2432
C10orf62	95.59641	99.43301	123.5557	93.41992	107.0729	108.6389	98.94302	96.72951	100.0126	94.39882	97.20338	102.2732	105.3047	103.1743	106.3827	104.7619	112.5133	105.4433	107.1246	100.2969
C10orf67	102.9885	109.1432	102.8637	103.1845	93.31565	105.493	104.3133	110.1598	114.387	106.6944	100.1805	112.8994	118.9501	105.1652	119.4365	107.8216	115.0389	118.7628	99.15132	107.5086
C10orf76	212.5539	269.18615	244.2801	226.3556	212.5292	238.2911	245.2714	236.83805	215.4527	218.6925	228.50235	217.76665	233.0178	221.2294	236.7782	251.21875	247.27715	298.23995	256.00795	230.87855
C10orf82	97.4993	108.3594	88.1359	101.7112	104.5648	114.7592	106.4055	107.0209	105.1296	114.916	100.8259	120.2287	118.351	110.8315	125.9865	105.566	128.0479	101.7382	102.5461	79.71776
C10orf88	170.9393	161.3707	224.4244	157.3353	159.4677	164.6877	146.4549	157.739	152.5898	130.4483	163.8289	159.2366	157.7015	180.877	194.8439	168.252	173.9271	188.4617	164.3439	156.1555
C10orf90	104.2402	94.07677	101.2231	108.5261	106.0426	107.2188	108.5526	100.6327	105.6747	104.2	105.6585	98.10522	96.14686	96.8224	93.02495	87.34723	111.0381	97.94581	98.63406	96.40171
C10orf91	107.0274	111.4779	106.28935	92.59769	105.1957	101.87592	119.5693	118.151555	100.36871	109.90545	111.889535	108.2084	108.511515	107.929675	116.0981	105.44527	105.60265	108.425305	106.25055	98.53551
C10orf95	104.7348	100.8926	103.7809	108.9696	112.644	110.0328	121.3979	106.8872	108.9456	119.4638	100.1515	109.9451	115.7688	94.6115	110.986	121.0327	112.2787	102.9535	100.9035	88.57512
C10orf99	114.1502	106.174	104.6067	112.9313	112.1443	113.5409	106.1207	104.5694	103.9866	116.6227	114.1296	110.4509	109.9864	114.3609	104.7184	106.8965	102.9927	130.5862	104.4861	101.2099
C11orf1	214.436	248.70235	236.03785	223.27165	250.00293	191.30945	224.26447	164.94424	208.08105	206.941865	198.8424	180.4224	185.7614	195.92705	286.3661	208.375155	189.22435	165.1876	217.1233	193.5411
C11orf16	101.7651	100.4512	89.10459	100.8437	105.2781	107.2009	97.74473	99.98251	103.046	102.0543	96.71763	96.18757	93.04279	98.32868	102.0846	108.9983	119.5652	98.80094	92.20727	94.4567
C11orf21	372.3224	409.2466	366.7331	348.884	301.5638	243.1309	376.793	465.9335	352.6362	389.7988	235.6841	227.1779	266.481	444.1581	361.3297	321.5487	295.0004	439.4736	311.3341	405.4559
C11orf24	123.3785	130.0226	141.5115	145.6166	128.523	139.0643	116.1218	119.6171	135.2943	147.476	116.4148	119.9874	124.8495	114.639	128.1292	113.0678	114.9225	128.1808	136.3544	121.9523
C11orf31	157.9474	125.4764	126.8103	139.0813	144.7116	134.9978	134.3918	123.7811	144.1696	130.9752	120.6251	124.7122	122.1484	133.3416	125.5866	131.0734	127.3092	114.3508	128.5945	120.8053
C11orf40	120.7919	101.3965	121.7993	120.4783	115.5898	102.6873	101.2852	101.9396	102.2444	113.3382	107.9336	114.9451	107.2173	107.469	103.289	102.9825	112.5348	108.0934	116.344	108.3303
C11orf42	114.3487	110.7629	122.0887	99.88622	117.015	103.0177	110.8523	105.8106	100.9174	115.5083	110.0528	108.882	108.8095	112.1546	107.4256	116.7947	99.56333	106.0601	109.3273	111.8058
C11orf44	104.799	113.8036	105.168	105.2318	104.2883	114.5448	86.34315	108.535	109.5569	101.2743	97.16508	98.91055	105.6592	107.3128	104.4679	98.24529	112.1669	102.915	99.36081	87.937
C11orf45	102.7944	111.4106	99.923	108.8536	104.5133	105.1518	113.8347	96.54926	99.3035	112.0417	101.966	105.6842	105.5009	106.6583	103.5726	94.669	106.1795	106.2236	108.1525	97.86353
C11orf49	112.5922	113.326375	121.059025	126.0443	117.664375	118.93405	104.81256	110.758225	118.746005	113.895475	111.571675	114.54785	104.7827875	106.234825	117.0226	114.448	117.148075	119.928625	117.0754225	115.106725
C11orf52	118.4336	105.8283	127.2302	114.8713	118.1391	112.5631	103.4058	104.4417	122.8704	105.4716	98.28344	101.5727	134.7186	124.6973	101.0724	130.044	126.9896	116.153	108.1046	110.867
C11orf53	114.3401	106.1152	118.0311	110.589	120.3023	110.3999	110.6367	113.742	124.1731	121.6518	102.4464	111.6957	108.5006	109.3983	113.9745	94.70648	105.6607	112.0353	108.6654	124.0054
C11orf54	196.6087	169.89535	174.97075	166.55685	145.82715	139.80925	153.5691	173.5433	137.66575	159.0267	144.1208	153.62365	157.18675	171.99115	157.99	160.5215	150.4687	159.7067	174.5935	161.2444
C11orf57	198.3676	230.4298	247.6998	202.4368	215.1602	244.6719	250.9944	205.1776	259.746	247.7369	255.1358	232.2912	185.4431	225.4131	243.1013	193.4082	199.8539	263.794	289.7095	231.0847
C11orf58	142.9093	140.0696	143.1587	149.6649	159.3686	158.1584	132.8566	148.9529	131.9249	117.6161	140.1071	157.6811	154.249	147.1697	150.0866	157.3669	155.5007	132.9952	147.9194	138.4425
C11orf63	564.8129	245.16426	226.69302	294.55326	196.53952	244.635932	248.78798	659.16954	213.63158	191.3624	277.6965	230.89964	313.68432	414.76164	235.73686	217.08238	286.99099	201.61292	265.74844	339.58458
C11orf65	118.1402	115.52505	110.11805	110.78565	109.4116	100.51987	114.65905	109.43845	122.27645	107.249485	107.823575	106.78205	102.819905	108.24152	110.86395	105.8617	100.15007	114.4722	100.407475	110.3043
C11orf68	199.8984	213.7687	170.9702	177.4169	204.0503	156.5716	176.6105	202.4173	161.7954	176.3478	153.7916	142.8809	158.0869	142.5024	211.4321	171.6687	167.0514	206.6061	189.281	208.2982
C11orf70	111.28435	111.0199	118.45805	109.2503	112.5286	110.38807	111.68805	116.1316	103.616475	106.8895	109.28595	105.8393	107.51685	108.511395	119.88145	106.154165	108.96315	112.6239	117.84685	109.1761
C11orf71	104.5133	113.1134	120.1677	119.2784	116.4102	128.1752	111.0381	114.2047	102.3263	120.1581	117.7374	114.7502	121.5564	115.2728	119.6348	119.6555	121.6967	112.4401	113.8803	122.7386
C11orf74	147.8535	131.1286	153.9554	145.773	168.0667	139.0744	158.3535	129.3589	153.62	188.6316	137.9332	136.9827	146.9046	146.9756	133.9992	154.8197	160.2504	151.3461	136.934	134.8131
C11orf80	135.7094333	150.7408333	146.2767	140.9078833	141.2103567	133.1298333	132.0057333	141.4142	170.4273	145.0156667	154.6744667	138.2064333	152.9005333	143.0525667	137.6547	157.2907333	140.4478667	164.4338667	142.8192333	144.9785667
C11orf84	144.2711	148.3297	127.5646	130.7664	125.4133	128.9861	172.8227	128.9654	130.2766	121.9772	99.98068	120.8496	111.4039	128.3245	121.1468	119.0274	136.1937	119.4742	136.6801	129.1465
C11orf86	120.0017	109.5575	102.8164	100.1238	108.3466	110.3616	104.1694	103.7	117.6265	103.4605	114.6168	119.5363	111.7109	113.8927	165.667	109.9215	110.3775	111.6231	121.1887	116.2326
C11orf87	105.0866	108.1548	108.6187	105.5909	102.3677	115.5256	98.36652	96.47481	90.24901	112.8198	95.14854	111.5916	94.86559	113.1403	109.5954	93.05777	97.75676	109.1479	102.0452	95.80899
C11orf88	94.34688	103.0941	111.6604	112.0174	97.07106	105.383	104.0448	99.93089	91.68139	110.2767	117.4293	98.76328	100.5264	102.9429	105.2431	98.28206	101.8653	120.3896	104.9696	124.3436
C11orf91	122.454	99.60795	104.2264	105.1464	114.378	117.2313	101.536	119.2352	112.5804	114.0797	115.3233	105.6357	106.4357	121.242	109.297	98.94421	107.3566	110.8389	104.9822	124.2148
C11orf95	113.3278575	121.17515	108.73116	130.689225	114.78387	117.971155	120.124775	120.3964975	120.881975	120.9551125	114.6728825	111.0473	112.4659875	112.4496175	116.011075	116.060655	109.8989875	119.1361	116.261835	117.237525
C11orf96	111.7084667	118.7276667	105.1531467	115.08202	115.2897333	118.6983	116.2602333	108.3949367	125.2345	113.6386733	112.3454667	115.0086	123.7075333	118.1333	113.8297	116.8568333	135.8784667	118.6347	104.1933333	123.1167667
C11orf97	100.3459	98.07842	92.74653	144.3816	98.03967	111.4449	112.9256	119.1165	125.797	103.8955	123.0462	109.3228	115.4562	129.1522	112.9888	120.9912	116.1147	98.30296	104.3968	111.8313
C12orf10	519.2836	636.6674	660.2664	514.1057	529.6837	540.6852	799.8313	487.1778	793.2125	867.6545	687.6093	752.1722	653.4197	497.5744	462.2605	615.4427	616.4413	667.8451	489.2268	510.5624
C12orf29	171.6124	196.2078	172.6017	195.5919	189.2124	166.7751	149.5306	181.9875	173.7646	181.3172	158.4585	162.0269	184.8954	174.1186	187.8335	160.5888	146.0265	174.2125	186.4054	143.7313
C12orf4	126.4959	137.6326	144.1626	130.0541	145.5657	135.8756	112.4111	134.8986	119.2444	126.1728	136.2216	161.4685	143.8481	148.3764	133.4669	135.5324	150.6943	126.0579	135.1199	134.4939
C12orf40	106.9473667	111.0857	116.1368	103.65199	104.2041967	114.5213333	111.29389	101.43365	107.5641333	101.8105	108.847	106.1922833	105.0817133	109.6195	116.8209333	109.2646767	111.8750667	107.0736033	108.2799333	111.12581
C12orf42	101.0361	98.81969	113.7213	87.43056	126.1773	103.4977	91.77994	106.4152	93.62096	102.7145	103.1575	96.04164	101.7243	93.6436	117.9073	98.19747	101.7269	90.48273	108.374	99.75887
C12orf43	236.2768	200.94785	180.09035	182.7258	180.9992	184.3031	165.33805	177.8816	166.61345	189.5422	177.20275	172.838	202.41205	169.4962	185.4012	168.56565	172.75985	139.0366	160.2486	162.35525
C12orf45	187.7161	234.8922	239.5516	222.9072	197.7223	209.0413	200.6618	219.2884	198.5426	205.1472	198.0755	172.6017	203.1909	232.6933	214.4852	170.9146	178.3355	198.3676	199.9272	174.7288
C12orf49	145.4855	155.8938	167.2596	137.4622	196.9903	193.003	187.3036	152.5898	153.7999	151.0229	166.4769	157.603	156.676	148.0768	161.3799	175.9195	166.5474	150.1113	166.751	157.8691
C12orf50	106.02655	111.993035	103.31045	106.1319	112.7411	116.8259	100.90336	98.25738	111.5256	112.5148	98.905895	107.7139	99.81152	102.41765	104.99225	104.341	105.4339	104.1818	104.3565	106.68197
C12orf54	96.52614	111.7128	98.81704	104.6356	93.54771	104.9814	91.17311	96.6767	101.7496	102.2407	115.5127	109.8308	121.268	113.1338	99.24895	104.0229	115.9677	114.9181	112.2192	115.6503
C12orf56	100.9592	115.3078	108.6235	110.0521	90.46928	104.7382	97.98061	106.8291	101.5284	109.4536	107.5491	107.1558	107.3385	91.90524	103.2488	104.1664	102.7968	93.01633	97.65285	96.11164
C12orf57	2651.877	2512.034	2156.267	2084.575	1834.11	1645.379	1360.286	1303.503	1596.232	1531.135	1764.164	1251.053	1373.77	1332.647	2238.255	1604.956	1169.456	1029.463	1735.967	1136.106
C12orf60	113.5551	119.44025	105.1597	99.84304	118.7872	120.689	95.367015	108.00035	96.8925	102.55265	106.49235	99.70514	103.01525	100.97615	103.89485	104.2238	102.6115	111.71245	111.92755	107.48505
C12orf65	265.1015	248.6721	232.6613	238.7863	240.4433	212.8913	240.0655	178.587	221.0117	182.3367	211.2811	192.6774	207.0989	262.1776	242.5373	230.4901	193.7339	218.478	267.2489	228.9432
C12orf66	120.6226	99.78179	114.3915	127.2156	120.8136	100.9904	124.3176	120.6991	126.2775	135.3021	112.6585	119.8496	112.4095	109.3936	112.416	117.8598	108.4	117.3095	127.1557	97.62101
C12orf71	111.1879	106.5953	106.7504	112.776	103.4407	104.0676	116.8307	117.4223	114.7925	116.1916	104.0265	120.7357	121.7267	116.441	100.2473	107.4811	104.5803	104.2417	107.7254	110.7057
C12orf73	108.0717	117.0498	117.1593	107.9379	124.9362	94.94566	118.1509	114.4705	128.0105	121.0889	117.7665	127.3184	127.0062	123.1411	146.9577	109.4051	116.3899	122.0576	125.4662	128.1633
C12orf74	94.41314	112.2314	105.6547	109.7367	102.6426	108.1657	99.96021	99.77448	95.32407	107.9213	104.0463	118.1223	114.1091	99.12601	114.9848	111.5147	108.6098	101.5633	110.3616	106.525
C12orf76	201.90055	158.4644	150.49665	170.8101	162.7665	153.43385	168.58255	183.96295	162.7805	213.799	174.108	164.1304	164.8504	170.8862	176.9101	181.86065	180.40935	196.49905	155.14525	166.3947
C12orf77	140.0207	110.9632	128.2519	150.7619	143.2667	104.9387	119.4835	133.9789	167.1111	140.2277	142.3803	121.2059	144.2654	139.3866	130.5862	130.9216	138.0871	140.185	129.3867	125.5691
C14orf1	93.37043	92.01859	102.6532	92.37577	104.1629	109.8724	118.9926	107.8911	116.9314	121.4574	103.5877	106.2509	108.1495	117.1872	96.81504	117.2845	110.3865	119.2509	143.5412	117.5946
C14orf105	105.175125	106.375365	106.045645	101.4961	110.7268	105.15797	115.1078	108.8426	97.482015	101.626285	103.375555	108.19281	113.9857	104.583475	117.98055	112.7	105.09734	107.15585	103.87799	107.902
C14orf119	109.7108	105.4987	114.7222	112.5679	110.2298	116.9781	114.0891	128.9621	114.0871	112.1195	110.6729	104.5377	122.6125	108.7034	113.3864	100.052	104.6019	97.36817	103.1879	124.904
C14orf159	666.1725	586.5731	580.5424	652.9247	613.4438	495.3782	781.9605	669.9407	595.4244	681.8726	567.3475	574.763	627.3499	617.9895	625.311	628.4098	605.0718	788.8528	611.4427	809.8381
C14orf166	978.0044	1084.614	1000.516	904.6335	1080.223	987.4543	1214.966	904.0664	1116.127	1284.043	1284.043	965.9319	1104.989	1035.08	1235.744	1075.139	1022.99	1051.767	953.1085	1009.037
C14orf169	459.6248	341.7455	363.4612	341.9941	350.6261	306.3359	282.671	230.4298	234.7366	292.3144	279.3476	297.3014	267.8439	273.0325	350.9024	297.6487	263.2863	272.8446	292.5104	279.909
C14orf177	109.1701	108.9201	102.9454	94.92033	104.4603	93.58027	104.5324	101.9258	104.7613	115.3598	95.6763	103.1441	109.2686	109.2325	114.6207	98.72443	96.78967	110.5774	93.93703	95.17735
C14orf178	125.8722	107.9361	116.9263	106.3408	112.2889	99.78632	98.21432	96.13828	103.5583	107.6011	107.2173	105.3595	104.6545	115.0281	108.9895	100.6363	102.106	99.09734	112.1875	99.16133
C14orf180	96.76144	115.998	105.7858	105.2287	104.1027	119.3363	108.8864	123.6362	107.4811	107.2591	101.6173	112.8708	105.5493	93.95244	105.8518	113.3537	103.3889	115.1298	96.61594	102.969
C14orf2	395.0181	420.4931	436.4516	331.6702	386.7086	326.9028	394.9371	324.9184	395.1101	426.2465	345.2599	343.8455	422.062	387.181	338.3344	237.9292	425.0156	380.8843	294.2443	366.5835
C14orf28	161.8719	230.9975	194.806	213.9129	177.8593	242.478	196.274	201.1389	211.098	182.289	149.452	194.3323	159.7964	204.2396	215.3243	164.1148	162.6895	147.707	193.9584	223.6758
C14orf37	103.79914	112.81725	100.375535	104.594945	106.7924	104.48965	107.64065	106.7165	95.726015	107.883205	103.13069	112.0235	103.8972	110.54225	120.24005	102.415115	109.90095	102.89215	102.833295	109.3895
C14orf39	113.51524	101.164045	113.08495	116.91965	107.73165	100.86272	107.77335	116.34455	111.03025	101.902255	104.1266	100.07823	106.867555	110.09406	100.284085	100.09885	110.23455	103.51938	104.38715	105.81305
C14orf79	118.3218	103.9514	114.1062	114.8635	115.4773	113.5391	95.62328	101.6583	115.2176	110.4731	113.3806	121.3078	112.206	110.9368	107.1614	106.8401	123.0878	103.5565	104.9281	109.0926
C14orf93	368.867	275.0078	270.0794	254.2777	246.9265	239.1897	271.981	275.139	317.561	347.3407	374.0495	302.0511	307.549	282.7657	250.0088	349.4791	299.4866	417.6346	281.2139	295.9072
C15orf32	104.7939	103.0219	105.4699	120.3107	100.7309	107.3253	126.6949	110.0227	109.6029	106.0218	122.201	126.5353	108.43	111.1639	106.1635	109.1488	107.1049	105.3946	110.4441	119.7882
C15orf39	649.3165	545.8831	646.1908	453.9278	656.5709	715.415	889.445	727.9664	504.52	855.2141	661.1701	736.2503	710.4067	476.322	458.3209	638.8254	650.3014	753.8238	477.7466	709.2177
C15orf40	174.2279	148.5891	142.3471	144.0961	147.6069	160.5059	145.7668	149.2865	125.8192	126.8497	161.7621	142.6621	153.1468	159.699	120.2808	146.0743	145.2531	142.5132	145.5423	138.9509
C15orf41	132.0972	135.8141	122.6718	116.2548	144.852	120.1913	115.8149	124.8406	117.7978	111.0491	118.9156	117.8976	119.0101	119.6622	124.654	124.8156	110.5299	112.8916	119.9195	113.1852
C15orf48	116.1376667	120.6885267	135.24791	200.25889	234.5607333	147.8871	121.2732667	114.1030333	127.6943	112.2905	118.14431	187.3748333	116.4885667	106.8608	119.8768667	117.4111867	116.8209333	104.25307	129.0449	137.9960667
C15orf52	160.4699	164.4698	158.9069	178.0981	162.8117	146.5156	159.7741	173.4878	188.9243	174.1817	138.4061	144.3379	178.5163	175.3244	130.9534	142.4678	161.3799	201.4193	165.9846	153.7999
C15orf53	105.1573	107.9497	111.8074	98.69245	90.98166	93.61093	114.5283	101.9862	97.5855	100.0306	113.3889	112.2	107.4237	104.0533	120.2219	105.8806	108.8319	112.497	92.17089	106.1917
C15orf54	99.20504	103.7924	103.8096	118.9276	123.0539	113.2578	122.1559	132.2005	116.7722	119.3387	100.231	108.4417	104.3268	103.0957	82.77515	100.2376	101.2592	104.0877	144.5984	107.1566
C15orf56	125.82645	123.20065	114.45281	110.169255	109.533055	114.441815	120.238355	112.70425	122.2927	124.31845	116.56906	110.14637	126.34687	114.766705	125.74495	118.1365	112.256765	127.06605	117.01755	114.108
C15orf57	294.8869	277.5678	268.5117	253.70375	248.89475	272.9423	315.43395	261.3306	338.1661	371.9373	317.5928	283.4501	287.57945	280.02305	290.30775	324.9748	268.5452	333.83825	255.88985	260.05
C15orf59	122.5088	125.3054	132.8206	107.4271	100.5573	109.9557	97.78222	117.7617	109.4383	110.2543	117.5129	117.5384	118.2706	108.8277	115.954	113.3991	120.4771	116.1712	115.0243	117.6621
C15orf61	298.579	345.3288	321.3768	266.5649	270.7436	334.9183	278.6207	298.2461	281.1647	340.5259	266.9	226.0822	260.2137	239.5516	239.012	286.9612	268.6318	224.8422	285.6001	322.7303
C15orf62	112.5449	107.6554	122.2072	119.9082	108.1004	107.3192	107.7713	114.7812	114.9567	115.6002	115.6382	155.6842	106.3905	120.8633	121.4369	116.0882	109.2542	140.1365	124.7893	125.5034
C16orf45	116.7476	107.8715	110.5582	115.1056	111.7074	105.151	116.904	106.2419	110.7336	131.3692	125.3951	122.8768	97.14816	115.2308	103.1708	96.95379	97.24659	106.0714	104.8812	116.7867
C16orf46	115.239	114.1694	116.9471	113.1315	103.0402	118.9873	105.8179	108.0701	109.7632	108.7632	108.2685	97.50671	113.3501	106.0848	135.515	114.4582	117.8012	96.81369	97.17582	108.2663
C16orf47	115.1882	116.6439	120.4978	133.8093	99.78179	124.6114	112.7463	120.5974	100.788	99.06654	110.7269	108.781	112.4833	109.7098	112.5478	110.0183	108.5705	110.3042	113.2712	109.293
C16orf54	118.72795	132.86015	117.48075	117.94625	126.49655	131.1756	116.83825	136.6184	147.0037	130.1385	144.98835	119.8436	124.93185	121.26785	142.37265	160.6529	115.34715	116.36175	116.90435	115.11021
C16orf58	1056.336	685.716	683.9305	819.6069	591.7883	577.4211	529.9187	803.2961	752.4061	754.3292	1065.11	927.5801	1044.25	947.2731	726.8353	1158.402	862.6346	899.691	829.7448	577.9282
C16orf59	103.217	101.093	110.3315	100.1744	105.9974	108.5841	100.3612	112.8936	105.8195	113.1383	100.8624	106.0275	104.0907	106.1873	104.4166	100.0011	118.4024	104.5685	113.1458	132.2372
C16orf62	152.3191	142.9745	153.1383	127.9187	162.7762	156.4156	152.1873	157.8348	134.3874	136.0291	152.4499	136.6761	148.0768	157.2538	155.3711	161.2627	170.7175	163.0154	154.6732	159.3035
C16orf70	177.4169	177.6167	220.2598	171.2946	147.9024	208.1146	211.1747	198.3037	172.724	163.1864	190.6286	142.9551	242.904	172.3238	173.0283	188.4051	200.0223	218.0132	206.2794	196.3592
C16orf71	98.01835	104.8422	116.2776	111.2823	119.0928	102.5541	101.0018	108.9201	108.506	111.5794	108.3651	94.56584	97.51939	90.77991	103.923	108.4869	105.9226	91.10767	98.9805	96.66284
C16orf72	173.8372	192.333	213.3638	181.7106	199.7124	185.0596	182.251	182.6236	203.2586	187.1348	201.8895	196.6781	175.9034	192.8034	214.688	198.3037	187.3411	166.6224	186.0536	173.4481
C16orf74	125.7568	133.626	127.7356	117.5266	143.8686	141.3938	128.0914	100.1104	124.7733	157.2538	135.2085	151.3645	123.8919	108.3831	147.4001	141.8481	127.5085	130.894	133.4478	110.0877
C16orf78	113.388	98.29623	134.46	117.1617	113.9287	115.7789	116.5073	116.6594	109.3313	109.4929	118.5295	120.7423	109.0511	105.2401	124.9913	103.9252	105.3092	111.7946	101.9686	99.42403
C16orf86	177.6741	164.5714	172.724	124.8619	154.0615	151.3554	206.3977	159.2073	171.5951	173.0283	193.6894	182.1478	224.8743	161.8719	166.5974	160.9561	173.0878	181.6063	173.4878	185.3575
C16orf87	189.2439	185.4814	209.5775	167.1248	190.6944	227.6732	257.0132	268.1514	220.382	272.3053	263.7599	237.8609	299.0907	240.2483	193.8111	215.9007	251.3988	226.2162	230.2263	245.5916
C16orf89	114.8693	100.3663	96.52271	111.0123	99.59376	92.66415	89.39089	110.5958	119.0942	101.1967	114.1723	105.9866	103.5464	110.7923	92.88087	102.4429	101.8583	100.3339	105.9314	118.1865
C16orf90	103.7364	108.5616	95.98794	100.39465	108.65355	114.82735	102.867605	110.24775	114.8178	97.264055	103.52865	104.52315	105.99985	99.80952	109.47995	102.46662	111.31615	104.40595	94.982795	108.28055
C16orf92	112.5311	114.2872	118.4618	107.9161	120.9075	115.335	133.551	132.1517	127.3956	140.1926	129.1965	140.7655	124.7143	129.2863	149.9044	123.8637	138.1296	126.8124	122.7881	116.5197
C16orf96	117.5919	116.3377	110.9604	123.1264	103.6066	123.9336	101.2043	104.0416	110.0379	122.8455	134.4559	100.9077	126.6619	129.9347	111.7645	106.7704	128.8072	108.2178	112.9964	116.6796
C17orf100	120.777	104.1637333	104.18179	116.7602667	107.1905	109.5533667	103.5305333	114.1862667	112.6661333	116.7190333	112.4876333	111.9707133	116.2690333	110.0225333	107.24035	119.5893667	113.9787667	116.4521533	111.8238	103.9863633
C17orf102	116.8	109.7738	115.4573	116.0827	119.1088	104.5198	111.6692	111.5659	119.4701	103.6165	112.428	126.161	103.6518	116.6307	109.3435	114.2255	112.5946	103.4629	111.3992	108.7175
C17orf105	93.77535	113.7448	121.0786	113.7399	105.2765	112.0884	107.9207	106.3327	112.3789	104.5454	115.431	180.9274	103.3472	110.3937	100.6779	102.4021	106.4993	114.9585	104.0884	98.56944
C17orf107	105.6233533	102.89768	105.15689	107.4910633	113.5697333	101.5902667	113.1449333	107.6768333	120.0032333	118.2616667	109.5884333	109.7681367	110.3702833	120.5201	114.0244333	112.1274	102.6409733	114.805	109.9374667	110.5314867
C17orf47	104.47505	95.562555	111.90974	99.47589	106.94545	102.83325	109.0429	112.5178	125.7843	110.6227	112.64895	110.7737	119.90535	109.785	123.60615	118.6875	122.79805	122.67435	116.4412	104.9676
C17orf49	779.7626	1130.738	1016.094	844.9233	765.4141	944.2956	1227.815	675.6514	740.0222	978.4156	781.3638	789.8646	683.6684	724.4666	704.2806	790.5996	785.3348	881.4256	798.199	925.4342
C17orf50	97.04015	100.6677	110.0512	126.6783	130.292	126.1216	107.9895	108.2889	109.1558	96.09805	108.7707	123.5072	115.127	129.0256	130.7962	108.5122	103.8004	109.767	112.0461	113.6208
C17orf51	107.04045	119.39034	97.253505	108.54491	114.99705	102.3916	107.547	121.75238	118.32397	108.189225	118.66005	120.33673	110.087945	126.94355	116.35077	123.146065	122.107445	111.835815	117.633	120.15718
C17orf53	109.7982	147.9279	131.0549	127.8457	131.3064	133.8179	153.2214	132.8967	142.112	129.7448	131.6255	117.0236	113.2536	124.3025	113.7641	132.4549	118.2941	109.6911	133.7637	130.2766
C17orf58	156.17914	143.99444	141.69309	140.3945	143.3517	160.585062	169.7459	157.61468	145.306482	198.10478	169.46908	149.42402	144.186084	160.126772	137.34178	152.12392	160.14262	154.4587	146.64812	144.44936
C17orf62	592.8011	521.4704	678.0245	473.4439	549.9026	371.7729	548.3814	553.4459	427.7984	412.7697	480.6904	383.9449	530.3769	517.3839	498.5657	617.3409	423.7657	761.7936	436.356	527.5883
C17orf64	101.1228	102.915	110.8422	116.7371	123.104	99.50082	108.3144	119.8329	118.0593	112.3317	111.178	112.0362	102.6178	107.3434	119.64	114.6285	111.369	101.5486	129.6617	119.4786
C17orf67	151.7141	133.8854	125.8276	124.3006	119.8329	129.1498	149.2939	126.7058	144.2387	143.5412	109.8388	141.5329	136.5882	138.1154	150.7698	163.2838	144.6335	159.1125	162.4796	158.2449
C17orf74	117.5701	118.5936	116.5597	129.7894	101.9925	124.9958	119.0303	116.1647	118.2606	112.3577	116.5336	118.3695	133.0984	118.3679	116.7989	114.5806	127.63	122.7151	121.8599	123.1323
C17orf75	105.2088	115.8097	103.3166	113.7148	117.0162	101.0408	103.087	96.77412	114.3941	111.7953	107.3451	96.80149	106.3993	111.56	111.3681	101.6367	103.1805	100.6442	121.4456	100.8139
C17orf77	103.1306	96.7935	94.48768	102.1542	98.21851	98.86381	114.981	100.9697	102.8451	91.88939	98.26901	88.53017	95.03623	96.34161	96.26357	98.79367	104.9814	108.091	97.82489	89.28575
C17orf78	118.652	106.3827	97.61613	121.8074	112.6512	98.17891	118.4127	107.4072	134.0157	125.2645	115.3782	162.197	113.1852	113.8406	115.8219	109.4895	114.3217	124.1294	117.9842	115.7324
C17orf80	112.8753	128.0212	127.5868	121.7461	128.431	131.8904	132.9702	146.6274	137.0862	165.3168	169.512	120.8736	135.1	134.9065	140.0492	131.4276	123.1264	151.9048	128.6272	126.8472
C17orf82	125.1625	120.4004	114.9129	114.8496	97.11196	116.7067	107.9411	105.4707	115.2337	108.5244	157.3669	116.4305	106.8548	107.5869	116.6238	112.1379	102.7719	111.8549	111.7698	116.3262
C17orf89	148.7169	118.091	115.9425	112.2787	146.6274	125.1625	144.6403	137.5657	139.5274	154.2773	141.6363	120.8011	119.1211	128.7515	133.771	141.896	141.6769	126.342	141.3347	123.9766
C17orf96	104.9353	110.0107	114.0382	119.409	145.9323	98.10522	122.8704	113.7471	118.7746	150.8492	128.9122	105.3237	128.4705	115.3435	116.3551	116.6272	106.2892	121.0599	121.2001	124.4958
C17orf97	156.98605	106.28386	127.33015	127.72125	122.87665	112.37495	105.3045	134.999	112.877	110.3246	113.3521	118.23075	106.195005	122.1588	138.8152	121.53365	124.634	125.5891	124.5234	105.410555
C17orf98	118.8295	129.9694	129.5071	103.439	118.5885	104.4319	117.6796	121.4655	129.5307	143.0811	124.231	124.5158	155.9462	111.8476	128.2689	138.6751	128.5945	122.1917	139.3055	119.0372
C17orf99	110.5818	97.13724	102.3215	98.01835	109.9427	117.5727	113.5761	105.753	130.2088	116.5943	107.8738	131.986	115.7899	104.6241	111.6898	120.1192	112.3468	107.32	146.6062	120.5611
C18orf12	116.0184	118.9261	112.7407	114.8616	108.25	110.1865	116.997	119.7866	115.8737	118.7267	134.4303	132.0228	104.5413	103.5271	109.8341	114.3674	109.6089	124.6651	106.7412	114.9512
C18orf21	351.6487	480.4676	481.6944	523.1634	561.4264	552.6816	445.928	389.357	476.9501	441.584	345.8514	348.5442	389.971	344.3734	514.1057	380.8161	380.4638	325.2838	466.125	540.3865
C18orf25	431.77465	480.83875	387.4955	405.7408	380.109065	324.538995	354.79242	337.00635	363.76835	389.9403	416.235215	346.634765	404.7203	485.0276	509.62233	446.9269	394.04915	357.13758	408.32561	531.085275
C18orf32	203.7576	240.3154	213.6211	252.5135	289.4948	326.7726	296.168	253.4883	207.021	247.6998	237.0436	293.2558	302.4903	245.3789	247.6621	301.0553	309.3046	267.8044	209.9954	250.0701
C18orf54	122.56215	119.4411	117.3413	109.37208	122.57005	107.2815	118.9098	101.00679	118.4298	105.99919	112.7823	114.2187	120.4499	110.1158	116.6043	118.9476	119.3508	124.98105	117.30215	111.88845
C18orf8	696.8708	803.2961	769.2979	825.1076	690.7178	949.9533	790.5996	812.9776	894.7663	693.4086	836.3225	698.2305	675.6514	655.3955	840.7396	826.9525	813.3842	689.9937	794.0903	970.4351
C19orf12	184.671	169.0083375	162.43625	193.615925	177.5732525	164.63756	155.0621725	178.4799	181.102855	167.918975	167.838525	162.75355	148.86124	168.6529575	162.49035	169.524305	164.966125	172.1652	151.46245	169.30745
C19orf18	114.2563	127.1009	97.07543	103.5385	108.781	109.2624	97.09808	96.40691	110.979	101.9371	106.8503	101.1688	91.5612	112.9221	100.6192	105.3436	99.77337	105.9077	122.3683	104.8487
C19orf24	287.8085	319.4658	314.3341	239.7036	331.4297	284.6647	360.4807	239.254	278.2896	289.1073	256.7607	265.5871	261.9752	229.6785	279.6593	278.4301	261.7836	280.3488	241.6664	339.0576
C19orf25	218.2109	214.0018	143.2219	138.6835	161.1355	145.1787	182.7367	170.6856	150.6346	164.1294	151.6782	130.2576	145.5657	142.7932	165.2056	232.7521	145.267	176.4865	161.3461	154.249
C19orf33	117.3982	110.4579	120.0765	124.3676	130.2576	121.9194	125.1647	113.5105	97.03736	127.4402	101.5853	103.5698	103.0338	117.0668	115.0272	103.8437	107.2881	111.2951	115.0601	129.1608
C19orf35	112.1527	122.7881	113.133	97.76063	115.2411	120.2248	105.6395	113.121	111.6488	124.858	104.7278	117.4184	100.3948	98.76524	108.5553	111.5175	98.15269	110.0481	114.153	115.0014
C19orf38	189.56305	192.1695	220.17405	184.1643	232.6336	244.26495	292.78055	220.49	254.1092	375.71405	321.1502	347.85095	303.0966	217.5704	168.70475	205.54955	266.7679	269.0598	185.86365	219.80075
C19orf43	1658.002	1688.734	1738.409	1610.94	1699.8695	1535.6825	1369.0495	1445.6225	1264.6705	1220.435	1493.325	1254.2875	1299.4315	1105.397	1657.8465	1547.514	1308.3065	1588.4115	1303.1325	1376.8185
C19orf44	121.184	96.65446	112.4451	115.928	112.9283	105.7244	114.552	124.6182	106.8808	117.9223	114.1166	135.5186	106.2311	113.75	113.0694	134.1908	112.0961	110.5465	127.2156	110.8204
C19orf45	120.0616	135.2976	130.1025	114.7701	120.8234	119.2673	116.5119	101.1585	101.0398	115.4592	109.0685	105.4269	110.4632	104.1619	100.9984	106.1287	104.8262	102.217	124.1134	136.7469
C19orf48	179.5396	222.8535	214.2558	213.8391733	224.2077967	204.4454	188.5953	166.5167	255.6664333	198.2638333	205.2990333	177.2752667	188.1769333	170.9480667	206.9097	217.37988	168.8056233	161.8469333	196.1150667	174.5287667
C19orf52	174.0359	200.1467	222.5281	186.9282	186.4964	222.8536	186.617	160.7911	198.6544	208.5087	181.071	158.5513	141.0856	180.2576	180.1141	181.055	163.3216	212.4242	169.8669	166.074
C19orf53	865.9002	813.7737	772.8702	676.9756	728.3357	578.4924	862.3517	598.0033	889.445	1035.08	630.7659	712.3704	726.0831	733.5194	595.8036	710.4067	556.2466	595.4244	558.6474	626.9568
C19orf54	152.1716	126.1516	181.8502	157.2538	153.0645	161.0166	203.2586	149.0016	168.8394	174.8129	175.6415	155.1128	188.9837	194.299	137.1997	158.8107	164.3317	180.2374	137.3221	160.0979
C19orf57	112.239825	122.2117	110.154	114.014275	111.97235	108.677415	103.05241	124.32085	105.86575	106.260455	111.7995	99.62605	105.64035	100.34293	134.50455	104.80745	111.67655	113.31695	116.65696	104.34035
C19orf60	1529.709	1343.8685	1390.6565	1182.04135	1190.59185	1087.6215	1099.64985	1091.0515	933.6087	777.4333	974.09455	780.77985	863.27685	927.11435	1060.4136	1289.3865	920.00305	1145.59395	1168.72475	962.7508
C19orf66	380.5351	391.7243	309.7703	410.6167	330.2777	336.3068	288.3286	319.4658	332.9729	373.5198	370.9539	335.5575	368.867	331.9758	280.9986	385.0692	349.3359	363.2057	306.6719	738.523
C19orf67	90.25642	109.8255	107.8536	153.2882	102.565	118.1693	110.3577	103.9891	112.4596	122.9779	111.3012	104.8444	116.273	99.85553	110.2543	111.8414	112.2068	105.3861	96.75666	103.8754
C19orf68	121.0684	108.6331	110.5512	114.1028	112.2557	118.6882	105.5457	99.00131	100.521	96.39259	108.3112	92.47437	124.0694	114.6065	108.7771	130.894	119.7608	97.3968	106.8108	95.47685
C19orf70	1149.763	1351.093	1028.619	1020.471	1178.932	1094.59	925.0809	770.7884	888.9728	995.7717	996.3649	1015.121	928.0558	856.4902	821.6544	1192.459	844.2767	953.4904	768.4988	1015.594
C19orf71	98.14214	110.2605	111.1733	98.41301	100.5941	109.1626	112.2039	111.2632	161.7385	123.7567	119.8211	112.7407	115.7055	126.9606	115.7334	111.9179	122.6263	141.3229	105.6001	111.0548
C19orf73	125.4308	105.5348	115.7518	104.6681	108.275	108.8261	101.7868	113.3137	103.3214	101.3866	102.3634	95.80899	97.22118	97.75242	115.2298	105.897	96.29683	103.6235	114.1982	99.52294
C19orf81	106.6393	130.2629	135.3775	105.6526	109.0227	106.0496	102.2065	128.2953	109.4413	87.32516	103.6765	102.1453	104.7102	112.5198	113.4683	94.54915	103.4629	105.8277	104.2758	109.5729
C19orf84	114.8983	131.761	114.8293	101.8923	105.0818	111.9608	110.6626	116.6951	109.4067	125.9172	117.6235	117.286	118.9888	116.5597	136.1838	117.24	128.0827	118.4602	108.4408	121.3003
C1D	113.439515	107.7945	117.2242	110.7731	107.41989	113.166775	101.45701	104.23925	101.332485	115.06865	108.9396	120.4718	120.31725	113.641	125.90482	113.35148	115.6555	114.9724	105.233465	115.69555
C1GALT1	168.9347	149.4153	140.7151	130.5188	161.5761	198.5625	144.6938	154.7437	132.3936	140.8771	152.3847	122.5184	124.5568	138.6703	158.1483	161.8463	186.5451	146.2784	155.2758	146.1246
C1GALT1C1	144.7845667	137.0833667	142.9335667	133.8822333	139.5023733	143.5979333	136.23923	156.3207467	137.8748333	166.2624	148.71967	142.334	160.0427167	156.7465	168.5209	140.0637333	176.7924667	173.1165	132.7945	143.81695
C1GALT1C1L	102.1631	103.6283	98.78016	96.262	100.5275	120.3205	104.8812	100.5189	107.6655	114.3508	105.1488	90.06098	105.8317	102.9562	108.944	104.9759	104.0273	107.0291	100.7754	104.4026
C1orf100	117.061	116.4524	101.7447	114.2862	128.5807	109.0969	120.5673	113.5308	101.7783	86.44658	108.7857	119.1142	107.3626	109.159	113.3035	108.368	116.8509	104.5116	112.7407	104.2523
C1orf101	111.9021	129.2802	130.5634	125.9283	136.1705	127.2853	128.2745	126.5324	114.3499	121.0107	136.7207	122.9124	138.5367	117.9115	134.9417	119.8673	147.1776	145.7869	133.2966	132.4519
C1orf105	111.6101	103.892	110.9075	102.6297	108.0347	126.1659	116.1086	120.9456	115.3906	110.1044	124.8537	114.051	104.3327	110.5473	137.2193	128.3705	123.6231	116.9093	110.5418	109.6005
C1orf106	116.288	123.1191	115.5712	120.8351	110.469	112.1901	120.584	117.6543	109.6974	127.7041	110.9559	106.9222	120.1387	128.8072	138.0582	118.6828	120.8234	119.192	108.1053	109.3975
C1orf109	143.629	162.8521	153.0329	181.7963	198.8766	158.0869	142.6164	158.4995	152.469	138.2017	161.7954	142.263	184.5253	149.8064	188.0052	168.7174	155.5187	165.1828	172.738	150.9789
C1orf111	111.8494	114.4668	102.508	110.7517	125.342	111.671	104.4826	106.6192	109.6036	121.5628	107.1936	109.4485	106.493	105.1769	105.672	114.4648	96.16604	109.6649	108.466	115.5453
C1orf112	118.351	113.0578	116.4008	97.99166	98.79456	119.6439	118.5885	115.1149	117.4559	138.2898	119.2649	111.4511	118.1197	130.1685	107.5353	133.4927	109.2485	135.2185	116.5643	119.409
C1orf115	142.6109	125.9018	115.502	106.824	118.1669	124.751	131.7828	122.9972	131.5386	104.4443	114.2854	110.4781	135.1993	105.6738	109.0392	125.2013	112.9724	142.7588	117.9705	122.2394
C1orf116	110.6397667	113.7039667	101.9887467	121.5585	111.4084	111.2403667	112.0239	113.7951667	116.44745	113.2503533	114.6125	106.5870667	105.805	111.2765833	116.104	122.6081667	121.4801667	115.3959	114.8047	116.8809
C1orf122	203.9183	220.7888	315.6132	241.6664	234.2263	283.7771	225.5289	196.1015	236.6292	260.2611	251.552	286.785	208.7006	220.4389	196.9265	227.5069	205.0577	193.8111	227.4465	206.6683
C1orf123	365.3817	349.3359	301.3558	350.5671	341.8541	265.1015	404.9877	359.9577	408.4542	544.5386	431.8618	355.7615	369.0964	420.9876	353.3697	414.426	359.8681	384.3957	306.7856	368.867
C1orf131	283.0495	405.6044	394.6362	330.0818	372.7193	324.8536	316.858	231.5598	356.5693	386.8689	386.3617	319.8958	392.1182	304.4574	362.7035	386.2814	300.3213	329.5337	367.009	337.1747
C1orf132	162.6788	199.2964	168.0136	214.326	167.2707	186.9872	163.6783	205.5969	190.4986	180.9469	212.0648	190.0302	222.2859	185.4814	203.0054	191.0741	205.7218	189.0653	202.9168	210.4138
C1orf137	94.08134	118.5118	134.8785	114.7878	102.7131	100.518	105.5794	122.6315	114.9053	118.8646	115.7954	124.26	111.464	118.0245	110.2966	112.2694	123.1136	108.9836	104.9191	131.259
C1orf140	115.8615	110.97635	118.38405	99.690355	103.5771	99.04062	111.24605	116.2233	111.1763	108.978615	108.54881	104.7283	114.1661	114.4772	111.9327	114.4304	110.76845	109.48625	106.08175	101.6007
C1orf146	105.88035	107.84171	103.71865	104.60844	113.6259	115.02525	111.88585	114.2418	102.6886	100.490795	106.83532	102.61681	99.936565	112.18015	110.54325	109.1297	111.38595	105.88635	104.52219	113.7051
C1orf158	104.5092	121.5332	95.32053	103.8977	98.10129	111.5874	104.1195	99.96121	107.8401	102.0746	122.7043	96.28941	104.7598	111.9212	108.7109	115.9752	94.69088	110.6918	115.2039	116.8605
C1orf159	246.0704	247.1619	217.2757	192.7475	203.2429	175.0344	215.0269	157.8148	158.9754	147.3913	153.3056	179.7098	196.8613	163.9065	169.4242	169.2575	162.2454	167.3523	225.5919	180.877
C1orf162	4131.478	3352.256	3784.762	3410.67	4173.059	3958.346	5077.043	4421.526	5233.017	6191.333	5290.578	6719.279	5137.35	4461.878	2848.173	5336.55	5303.21	6157.624	3527.009	4394.594
C1orf168	103.7144	97.68068	99.58376	99.98251	122.0184	97.76675	106.8057	116.1543	100.3977	100.6924	96.29879	97.36462	110.8008	103.8277	110.6012	108.7041	95.04213	99.06165	95.22867	109.1448
C1orf174	479.621	435.6095	533.7868	599.0762	467.0178	581.5518	513.8553	442.0382	613.6281	605.897	696.8708	499.3061	540.8846	477.3977	561.139	531.0025	546.4468	615.8214	428.6082	571.8732
C1orf185	107.3751	125.0242	112.4568	114.9781	125.5286	97.28419	113.1836	121.0565	109.555	109.8928	102.8774	114.1446	120.5582	116.3304	116.7454	113.0607	123.5718	111.254	112.4421	108.7482
C1orf186	106.3449	122.1227	104.1772	103.2032	106.6039	109.3017	100.9884	103.1063	106.7731	116.0206	121.9978	154.5842	142.2082	109.2937	115.8393	107.0489	114.7832	110.1677	102.0584	116.8173
C1orf189	99.0058	103.6476	109.1763	118.4038	112.9759	112.6422	114.7032	115.3612	111.0988	113.7946	127.7745	106.2025	112.5712	110.7621	112.3396	97.77177	108.601	113.3864	122.5138	114.5853
C1orf194	111.5348267	111.7601333	109.19514	110.5347	111.1411	103.33212	107.51599	122.9189	130.81375	121.4924	124.3661333	119.7266333	127.63817	112.0996	123.8357367	126.8014167	126.14082	119.08573	110.6393667	114.16973
C1orf198	131.0317	151.6163	156.021	160.4928	128.2549	140.2589	155.0074	130.238	134.5149	147.3764	132.8675	126.7976	133.4411	183.5	150.167	154.0323	132.1146	137.1546	135.7015	136.6682
C1orf204	112.0326	103.4468	98.77193	103.5003	99.30467	97.08644	98.31545	117.5075	97.68798	112.828	104.0044	117.9705	108.0591	106.3209	105.2921	149.4668	120.1404	106.8698	126.6848	124.3969
C1orf21	119.0343	172.7675	187.0064	247.6015	188.9057	205.7218	172.2424	171.3544	276.8159	192.333	186.9872	189.5213	127.7773	209.3658	172.1463	177.4938	171.162	178.8134	160.4074	196.6152
C1orf210	102.74431	108.9269	109.81649	97.986965	115.21805	115.60935	113.719	114.5222	118.6512	114.79475	107.27515	127.6755	117.5776	112.3251	107.8385	109.395455	116.7189	106.22805	114.67705	122.8579
C1orf216	147.4508	151.5516	168.9893	134.8575	126.8447	136.1525	140.6935	163.6542	143.2603	156.828	167.705	175.213	170.7994	192.2093	156.603	146.0195	183.618	186.8567	138.098	152.3481
C1orf226	109.59315	127.5559	129.8861	123.573	113.37735	111.8716	100.54318	110.2115	110.24493	109.6804	107.96915	113.0528	110.86125	106.69821	115.122135	109.149985	113.4528	104.80808	104.769115	111.53065
C1orf229	110.8467	124.0138	108.8244	99.1693	97.60319	105.3619	103.3599	115.2287	111.4766	113.5043	104.1113	121.9308	103.6919	120.8891	106.8393	118.6945	110.4228	108.7277	110.7915	113.8823
C1orf27	113.491	114.9367	113.2147	132.6222	115.3851	121.9066	98.93127	118.7181	131.8247	122.0454	113.493	118.3548	110.8441	133.771	119.7715	113.2961	113.4288	122.9761	113.9616	119.6902
C1orf35	359.6611	328.1608	317.731	317.6804	282.3363	302.3241	287.1417	267.1641	258.8297	266.1396	262.2224	201.4193	241.0903	264.6286	263.2418	259.1258	213.7687	286.5477	329.2166	247.7689
C1orf43	441.11075	550.28315	497.89515	524.88245	656.6034	620.80975	623.57625	499.8681	460.3025	509.2947	586.85455	526.20815	588.57215	526.3875	500.6077	535.73515	571.745	523.2237	538.03865	499.9582
C1orf50	294.4408	323.9349	327.4937	299.5694	323.2369	282.4385	332.0421	270.5374	412.3124	449.4607	387.4957	329.1632	275.0078	293.2988	277.5475	355.2866	274.6059	302.9062	298.34	292.4523
C1orf52	231.2405	377.0013	298.6195	368.9456	345.8514	271.5596	269.6565	293.2988	329.7766	286.3046	295.3998	272.9412	314.2774	302.6531	386.6319	284.271	256.8679	297.4956	310.4413	310.55
C1orf53	120.4626	119.9303	123.3753	120.7663	140.9341	149.3458	135.5036	123.2565	132.6307	165.8671	128.531	137.7876	132.5564	124.9497	131.8558	117.9034	106.951	138.9777	116.345	122.3477
C1orf54	192.733	234.1091	241.5776	212.6014	242.478	236.2015	307.368	197.9533	261.5496	264.9981	215.107	212.6014	225.051	237.1028	168.4356	161.1355	203.1909	223.5325	242.8321	238.3825
C1orf56	145.8201	132.066	158.3535	135.0601	137.6184	144.7859	135.0346	156.7481	126.7035	148.5411	125.86	127.9838	141.4938	164.9443	142.5583	115.776	152.6187	131.5146	144.2218	119.8832
C1orf61	116.0296	119.9398	109.6409	133.531	117.028	113.2507	120.8351	124.5791	106.0581	117.029	111.7645	108.1775	99.5041	113.2277	105.5748	109.1004	116.1764	106.1347	96.26025	120.4319
C1orf64	122.3579	110.8441	109.3058	112.2225	102.8774	110.262	102.0593	103.3404	124.1573	101.1138	108.4275	129.8956	108.0796	119.3016	105.5328	113.7858	119.8696	119.9346	106.0472	107.3459
C1orf68	108.1413	112.22605	104.286515	115.10885	109.85445	103.655205	111.0569	104.7482	110.221625	102.47118	102.23604	113.0108	105.4598	114.6644	102.7657	114.1811	109.09735	107.94135	101.99925	104.45669
C1orf74	114.1194	95.83577	104.4786	105.4378	111.3108	119.6305	128.5807	113.3027	117.2021	98.92779	102.2983	123.1649	120.2287	95.84365	105.168	106.8719	109.5655	119.0942	112.4441	114.916
C1orf87	109.4215	113.13435	102.3592	115.7444	109.5257	110.23855	111.66935	131.27235	111.7769	104.94875	109.1238	108.21375	119.1493	114.5338	124.58335	104.72469	107.2468	106.19405	107.24555	121.9855
C1orf94	109.0816	105.8895	99.80957	106.166	97.20949	101.8199	106.7188	114.9243	105.7474	118.7132	98.6506	106.3474	109.8614	110.7713	107.7877	109.4433	97.30214	124.1695	88.41837	109.577
C1QA	131.8213	99.78712	131.0317	136.9178	144.8231	113.7528	130.0083	140.6691	130.3514	143.8763	146.6514	132.1376	156.8931	118.8658	116.7408	109.34	124.53	132.4271	126.3169	165.3639
C1QB	133.0459	131.0826	175.7614	175.6856	229.9755	215.8374	164.2713	130.1738	146.5252	204.5495	117.2233	118.8582	135.3822	212.5249	121.1422	139.9083	133.8625	139.3866	115.5514	183.4414
C1QBP	1114.134	1077.239	975.8458	936.9951	931.9422	724.1953	1020.879	873.6541	646.1908	896.56	876.5373	851.3591	1008.024	790.5996	1037.674	1166.619	937.3707	844.9233	1029.086	849.3129
C1QC	120.1754	103.8783	123.675	168.0824	132.9137	131.4228	150.8318	116.288	127.9864	118.8599	109.3907	112.5478	131.3727	137.3295	140.0646	136.48	126.1866	130.6564	130.9155	129.0943
C1QL1	106.8463	114.5313	112.0931	112.2762	105.8478	102.0129	110.9889	109.8787	106.8148	122.006	120.7082	113.1718	114.7925	119.5884	110.2925	121.1939	107.3168	112.8971	103.6254	104.2827
C1QL2	148.4763	145.0618	146.4315	127.3493	113.1141	125.0157	146.9837	146.5671	131.0854	139.6443	125.0669	141.7606	135.4156	130.6929	123.5519	127.7658	127.1138	138.5052	128.5338	134.0572
C1QL3	111.2233	112.47475	103.505265	100.152865	109.0665	107.658645	112.34465	103.51796	113.6983	106.5831	98.751115	104.79895	104.57225	108.63745	108.5532	107.3526	109.517065	98.915105	99.2629	106.185385
C1QL4	117.2742	99.84011	110.8831	102.3609	105.662	111.2638	98.85796	99.94952	107.7104	106.4682	94.65346	100.5696	98.67268	101.0569	100.3281	92.91672	92.3156	103.9385	105.6404	103.0751
C1QTNF1	117.4764333	104.9871333	116.7468333	114.6379333	109.5152667	111.1045	108.0755567	111.0394	118.856	115.9765667	119.2157333	107.9162667	113.0902333	111.4728633	107.1217367	107.6894933	122.0858667	111.8758667	115.2218333	109.50451
C1QTNF2	115.3524	118.5899	106.6944	130.2733	100.8361	104.9549	111.6003	114.0518	117.5373	107.1963	102.3369	109.187	127.4022	104.1037	102.6073	118.8444	115.502	105.1698	117.7884	100.467
C1QTNF3	103.0004	106.51925	105.90595	122.1121	114.2358	109.62613	100.01462	104.467	98.9986	113.9086	102.7212	108.81415	112.14665	111.38605	117.12455	107.16965	108.3687	104.6897	109.46725	102.8333
C1QTNF4	105.6728	109.0667	105.0152	116.9327	117.1414	94.34283	92.23877	117.7145	122.8027	104.2649	104.4336	114.3508	95.19383	117.4736	111.2743	105.6899	112.4367	110.9245	110.3716	105.2332
C1QTNF5	91.95505	108.7175	98.80588	99.31718	94.91824	114.4762	92.86883	103.0578	98.63802	90.20826	96.48975	96.04796	99.68501	87.47138	102.2836	99.87151	100.9436	96.41494	98.75993	95.51931
C1QTNF6	138.0399333	134.2319333	141.0773333	128.7066667	128.7479333	126.2271667	118.2921667	128.0723	138.1057333	126.0438333	146.7948333	133.3994333	134.0293667	142.3312	136.7613333	145.8773	130.3935333	141.8136333	146.2145	130.8550333
C1QTNF7	100.1367	112.2358	104.6515	112.1398	97.62727	127.0242	115.4188	100.5991	111.0093	119.9005	113.3447	118.042	116.1702	98.33621	122.4308	105.096	118.5323	99.25799	107.4855	100.3739
C1QTNF8	116.8389	111.4243	111.5351	95.83577	110.8028	115.0212	107.8852	117.247	101.8358	102.6702	106.7202	105.1953	102.454	103.4233	103.0402	103.2759	97.78074	104.7046	111.543	110.4397
C1QTNF9	109.4289	110.2745	121.0856	106.2154	118.0131	106.8841	111.3444	100.2878	105.3924	117.3406	100.6904	102.2983	99.90544	100.291	96.14841	91.73154	104.7613	99.75455	103.7698	123.8637
C1QTNF9B	102.4293	105.1586667	108.9927333	105.0877267	111.5132667	101.8915667	114.7268	107.6443667	105.4549	105.44991	109.3502667	111.3441333	97.57343333	112.0688	109.1716333	121.2897333	113.0368333	110.4681	111.8970333	108.1439667
C1QTNF9B-AS1	116.79605	112.576	110.3512	104.9678	121.20545	127.6738	117.4682	108.81355	105.581	104.053835	105.52055	110.449105	104.314335	107.50675	113.7069	107.965	104.93303	111.929835	111.1806	113.917425
C1R	104.48418	108.45145	112.6384	114.048925	104.3567825	118.01695	114.315375	110.883705	113.684775	113.2681475	115.90715	116.556	108.6130525	106.320175	109.972675	110.116255	106.0369	106.60999	111.4737	105.168545
C1RL	207.0989	174.9095	137.5309	169.7105	162.5556	179.1474	172.7852	184.8954	178.42	182.5341	159.2366	189.5416	164.2186	175.1325	164.0281	191.2022	190.2114	196.952	156.1433	195.2141
C1RL-AS1	115.3588	98.61987	88.46613	108.98	99.42526	103.8081	121.4107	124.9459	116.8883	124.1256	110.8266	102.757	123.1513	110.4746	126.952	131.7568	129.9214	119.8542	134.6119	122.7151
C1S	113.569315	115.15119	112.29595	115.57575	104.024825	118.13895	107.760795	99.59465	110.52155	103.383825	112.9093	103.66145	109.1914	99.566625	112.97846	111.04103	101.68707	114.51425	110.46945	108.30499
C2	114.4743	121.455	118.3005	128.121	153.3941	126.5246	136.5062	123.7849	121.4051	141.3059	106.2645	116.6937	122.3888	135.1628	104.9289	124.2291	126.4407	126.4304	123.4169	135.4766
C20orf141	108.739	113.7784	130.5891	138.4521	114.386	112.1571	110.0314	156.2443	101.9704	122.0423	132.8967	114.8074	115.6852	109.8899	110.1083	116.3473	105.394	106.3752	114.7427	109.4114
C20orf144	104.4861	105.663	109.54	97.77432	100.6058	107.2704	96.01066	86.14592	102.1912	103.3861	100.4477	97.03736	110.8561	96.19107	93.92997	106.6702	101.9871	104.3233	98.67059	96.29464
C20orf173	117.7274	100.7621	106.4876	96.30836	105.1549	108.6316	103.7403	100.4825	111.9836	112.4072	103.1621	112.499	104.335	99.84125	111.3535	98.53693	113.6516	109.4511	101.3416	102.9253
C20orf181	105.6547	128.7777	148.6648	130.5218	105.5601	128.3925	114.0786	113.8753	118.1646	116.1318	127.5816	108.4241	127.9324	124.4676	118.7032	115.723	111.4236	118.153	124.3219	124.9937
C20orf194	151.6163	172.1789	188.5599	166.9006	155.5906	172.9255	176.2534	151.2012	159.3686	144.2056	142.2378	120.0254	137.8044	145.0291	155.3829	134.0999	158.9309	156.5031	160.2197	163.5138
C20orf196	136.1381	145.9907	146.1928	112.7952	124.8216	114.7222	111.941	141.8356	129.0164	128.3508	133.1617	105.5817	125.549	130.3659	138.8944	150.0249	120.1986	141.4209	128.1686	109.4175
[truncated: 18,758 more rows]
