# Supplementary material for: Coupling of Co-expression Network Analysis and Machine Learning Validation Unearthed Potential Key Genes Involved in Rheumatoid Arthritis
Source: Front Genet. 2021 Feb 11;12:604714. doi: 10.3389/fgene.2021.604714 (PMC7905311; doi:10.3389/fgene.2021.604714)
Supplement: Supplementary file 3 [file Data_Sheet_2.CSV › Supplementary_1.2/GSE15573.txt]

	RA_B5_01	RA_B5_02	RA_B5_03	RA_B5_04	RA_B5_05	RA_B5_06	RA_B5_07	RA_B5_08	RA_B5_09	RA_B5_10	RA_B5_11	RA_B5_12	RA_B5_13	RA_B5_14	RA_B5_15	RA_B5_16	RA_B5_17	RA_B5_18	HC_B5_01	HC_B5_02	HC_B5_03	HC_B5_04	HC_B5_05	HC_B5_06	HC_B5_07	HC_B5_08	HC_B5_09	HC_B5_10	HC_B5_11	HC_B5_12	HC_B5_13	HC_B5_14	HC_B5_15
1-Dec	176.2624	177.4153	180.634	165.2431	181.0489	156.9393	152.3053	160.6945	157.7278	151.5332	143.791	186.6575	189.7813	166.0183	179.2138	175.3614	169.4982	162.6535	175.337	173.6337	181.6024	179.7443	181.2948	175.3273	174.2518	152.5322	174.0575	186.891	184.5178	175.8034	173.9702	164.5931	170.2129
1-Mar	258.8773	254.014	168.3888	264.2893	254.2929	194.1247	197.1891	170.3057	266.0447	203.0778	192.9178	251.6702	270.6372	210.778	187.7369	199.5189	222.9221	202.4534	251.8069	237.3193	234.8012	239.3302	260.2701	218.1117	219.625	249.2413	243.6021	262.321	236.9309	310.1861	220.5905	261.1576	211.1851
15E1.2	188.1941	205.5038	165.5483	201.9491	190.4469	214.5128	179.7915	183.2549	175.1996	183.8634	214.7814	195.0699	203.5291	185.0346	194.0475	185.0464	182.8647	208.5936	200.5641	192.9663	197.9887	190.9075	189.0475	200.5989	197.8154	190.9549	189.6853	201.4639	199.229	195.6212	209.9147	183.7914	192.632
2'-PDE	243.6748	179.7415	140.1026	187.8495	180.0907	224.5987	254.2107	148.888	171.6147	253.7128	161.5018	159.2549	228.5868	263.4061	160.2399	219.9881	294.0308	168.5934	184.4907	220.3999	186.3556	203.3288	236.2089	232.6119	217.2492	242.4813	265.9134	201.7553	215.5772	178.4582	185.0274	179.1654	200.8148
2-Mar	945.7928	1559.27045	2586.99315	1492.85395	1271.4832	1359.02295	901.89335	2780.0915	2099.67335	917.933	1777.6434	1749.6739	854.8151	1383.6564	2735.21435	1071.49915	937.47895	2215.2678	2157.45415	2217.76705	1197.9986	1484.60675	999.17875	1435.3843	1084.08455	1058.58355	981.15635	1765.02945	1185.22585	1466.673	1597.7719	2322.8439	1569.44305
3-Mar	183.8133333	197.1198667	226.8783333	188.1666	195.9305333	180.7458333	204.4031333	174.9792	175.7893	210.0620333	191.1223667	186.9312667	173.0137	200.648	182.3667667	192.8784667	225.2528667	212.8116667	186.0605667	202.6752	193.7936667	197.8039667	215.3209667	214.9949333	188.5166667	188.0334667	202.1636333	186.3605333	176.3374	204.9401667	204.2296333	194.9605333	232.7326
4-Mar	146.0501	129.9439	143.2665	142.9537	143.8132	155.9982	144.1866	142.3169	153.0017	139.6586	153.3642	137.3146	149.2751	129.3213	154.9619	139.4815	126.0904	143.4326	129.7409	146.0119	133.0081	144.8828	139.4751	166.069	153.5762	137.2282	135.1719	161.4326	151.1624	143.9941	133.8409	145.5463	142.4024
5-Mar	175.7584	176.4727	140.6151	158.855	191.4428	160.3208	184.5052	164.869	175.5943	194.3062	169.4526	177.5343	194.6912	171.7821	154.8212	171.9975	193.2013	169.7985	165.7568	190.2144	186.6608	200.5834	177.3541	182.3015	177.0787	203.4969	187.5645	166.6693	183.4716	183.4387	158.87	168.1224	167.5724
6-Mar	1082.524	1328.775	2452.243	872.246	801.849	1885.106	886.0208	1510.239	1248.999	1599.906	1736.065	1846.193	1052.328	1256.293	1532.463	1617.208	497.8293	1233.634	1150.823	768.7079	944.8322	1266.096	1225.178	943.226	887.7985	993.6416	890.8408	726.0745	992.4946	845.2178	905.9905	786.6462	1082.018
7-Mar	1363.049	954.0205	802.9224	1098.466	1588.814	1248.999	2365.435	2397.445	1051.28	1227.202	1131.308	305.2523	1629.018	1598.753	632.3436	1619.948	2673.58	1130.485	632.7402	1266.096	988.1696	1127.777	1049.008	1338.454	1582.977	1926.664	1128.989	1493.341	1019.107	322.5239	1026.322	464.63	1276.764
76P	220.8003	202.9183	147.3658	230.4064	165.6714	198.1612	208.4953	135.9944	180.7515	236.5415	164.7322	150.9958	185.2381	206.0444	167.6965	187.1585	236.392	173.1185	189.4616	208.5936	232.0768	198.7503	232.472	214.4043	219.5925	206.1334	235.7236	167.7705	214.3423	216.7054	192.1956	180.5967	181.0215
7A5	140.3779	146.2545	152.0181	144.0871	151.1693	144.483	160.1564	177.0383	172.0373	162.2817	164.1453	158.4357	150.0831	158.0126	170.5417	173.2617	142.4923	150.0662	158.5594	161.0958	156.7516	161.2357	159.5914	151.1574	159.1469	161.3481	157.551	169.1918	141.0952	156.3551	165.0848	144.887	137.9147
8-Mar	172.18495	192.97465	360.3528	306.79425	199.5402	191.92155	183.53805	176.98545	224.81625	164.68305	201.74665	214.6104	182.71305	189.54715	201.95295	189.37	186.52655	213.4833	209.43325	201.8799	183.2436	177.91245	180.53435	253.892	162.62535	159.1044	166.5753	191.54715	169.86565	169.93875	181.78085	245.6932	198.26595
9-Mar	202.0685	204.4715	242.257	200.2685	208.7605	185.9272	210.4552	214.5128	210.6467	214.8405	208.4063	240.7999	209.2738	201.6521	187.3592	194.4657	208.6513	205.4426	210.9949	236.7245	229.3218	209.8407	202.8614	205.1698	199.066	194.297	218.5153	220.0167	214.0531	205.9843	189.3242	223.7457	192.9663
A1BG	157.3305	154.1444	133.9012	147.5354	164.4134	165.0285	131.404	156.4033	172.9839	148.2335	149.2009	166.6781	155.8388	159.3096	161.4834	151.0324	146.9072	149.1225	150.2963	159.9705	139.3484	164.8862	153.8241	147.0473	150.9334	153.4776	163.065	145.9128	150.9279	159.0098	158.0533	149.0815	152.5689
A2BP1	149.6612667	157.5547667	163.2098667	146.2419333	158.0925333	145.7924	154.0477667	171.2577	156.0777667	149.2427667	154.4968	153.1603	154.4736333	159.1067	155.3401	148.0082	142.6638333	151.1453	164.4977667	154.6393667	152.3062333	155.5917667	144.9061333	143.0656	160.7082	154.5806667	149.1090667	149.5848	157.2967333	146.0160333	147.5636333	149.9972	153.4161667
A2M	130.5983	137.2991	128.7616	149.7328	141.3625	160.4302	155.1395	154.1065	133.7966	143.8331	138.8741	155.4794	156.1713	137.8209	172.8929	133.9921	136.7474	146.6854	136.8087	127.6708	139.5896	146.4601	155.997	140.9936	143.982	142.0407	131.9457	150.4958	151.4142	143.8972	150.6201	147.5725	159.175
A2ML1	190.7376	193.7116	243.4129	191.7883	197.6898	190.6503	193.5962	261.0631	192.7296	189.2905	235.1921	206.1562	180.5073	196.5777	192.5654	200.1488	173.7269	184.5318	210.4329	169.9204	199.8339	193.3483	179.7347	191.3863	186.1263	185.6855	193.281	206.7571	185.9591	171.5681	192.6811	193.8454	192.5311
A3GALT2	193.8084	194.2031	193.8277	190.5815	185.4509	211.7589	207.0068	230.743	217.0595	191.1458	202.0464	184.7335	201.3205	202.8068	208.1842	202.0858	194.1247	207.8745	205.0353	181.1906	191.4383	208.2424	194.5309	187.1441	208.0785	198.0277	185.0019	193.6015	191.6372	208.0081	202.1629	178.0488	181.0724
A4GALT	151.831	136.3404	151.2601	152.0928	141.3374	156.9463	167.5739	142.7099	157.7373	159.8671	147.1308	149.8934	159.6163	148.0183	146.3632	149.6616	153.0017	148.0918	148.7489	137.8756	136.1334	145.8754	158.4962	156.9886	161.2053	169.8377	138.4007	143.3152	152.3414	158.4553	158.1945	156.9494	142.992
A4GNT	178.5653	178.3932	184.8365	167.833	178.9906	177.5868	161.2536	180.6855	182.3216	186.4519	172.1175	183.1253	191.9971	167.2125	186.3116	169.3304	198.265	206.7386	165.3203	185.358	174.5142	160.12	160.8349	174.0469	180.3034	174.9745	160.925	192.1676	179.2966	160.7357	187.6498	196.7071	194.0309
AAA1	169.163075	167.0087	186.8639	163.84785	164.48555	161.0106	162.225575	176.733025	186.970375	172.773875	163.60775	184.85735	176.730575	163.4715	171.80745	162.47905	153.327575	175.40485	166.85935	161.40995	162.499625	166.5646	167.09715	157.5479	162.283025	155.510875	165.72485	170.32325	161.19355	168.311	171.5336	164.08395	167.638625
AAAS	199.0448	222.4408	164.9347	191.5529	168.0601	229.5092	209.1949	173.5516	178.141	223.8591	174.1896	208.3233	222.4753	207.9849	231.6192	212.6547	206.9456	168.2922	219.8796	191.2494	208.7715	222.1945	211.9479	239.3762	226.3946	232.4529	210.0977	212.1844	215.5228	203.6131	234.857	195.7263	218.573
AACS	259.5027	263.6838	367.1071	257.6617	291.3398	272.6723	252.3182	287.5352	312.638	241.2423	331.2822	403.3712	255.8503	247.5609	316.6099	225.3043	239.8667	232.2526	304.2423	327.4691	299.3439	317.7479	268.9772	263.8365	243.794	260.0245	290.4356	310.0272	279.7509	278.9092	268.5402	307.9727	276.8879
AACSL	169.7031	199.9723	191.62	208.6138	181.3904	194.0253	181.98	170.266	172.8807	186.8559	189.1691	205.303	212.0852	182.3606	200.4296	199.6957	198.6556	208.7799	194.0779	204.7693	194.3062	182.9268	182.5339	186.3239	194.7129	210.6611	187.8537	178.7252	195.3351	177.7033	208.028	257.4186	188.1345
AADAC	151.2521	144.3004	135.9815	144.04	171.3119	152.3912	168.8829	145.5621	166.6719	156.2117	158.1734	155.6207	158.7702	133.1132	180.5368	158.9339	159.4284	153.0806	167.262	140.3156	145.2005	161.3418	161.9974	160.9143	172.6157	157.4342	155.7707	148.6292	153.416	142.8616	153.1506	141.8054	164.3682
AADACL1	236.2817	218.8736	193.6533	246.0525	223.2227	226.1475	249.2726	245.0836	240.741	231.8186	262.4415	218.573	265.5328	205.6705	218.7816	236.4366	218.5273	218.8854	203.7404	242.0211	212.9938	209.3211	223.0694	222.5123	222.4939	208.1953	229.7841	235.2203	221.2451	271.4033	211.201	240.3468	192.2796
AADACL2	165.9778	168.4274	168.2399	141.3584	160.1236	154.0672	148.7534	165.4236	162.4528	151.1659	159.4666	173.1245	161.5655	164.5251	164.9347	162.5687	166.2575	159.3522	166.6269	165.6741	165.0916	173.1474	160.5234	149.7328	151.495	154.794	160.2807	138.5908	140.3296	161.719	142.0252	161.0142	140.6306
AADACL3	145.2177	124.3861	114.1787	133.3266	136.7147	145.6394	148.3725	136.9563	130.4602	131.8298	114.5119	126.7787	133.0855	122.9335	133.2466	124.7005	130.695	143.8632	124.0716	127.9861	127.4363	137.8178	124.3512	142.4239	149.5583	129.6906	137.6144	142.3938	118.8609	134.5031	142.6343	124.2472	136.0014
AADACL4	200.707	175.639	191.3253	183.7547	183.3656	189.0559	181.9024	177.8013	202.1174	187.4516	223.7152	229.7035	213.5674	183.5784	178.0817	201.5008	187.332	191.1458	177.1324	193.1019	189.6999	187.8432	195.5566	184.9685	186.0337	178.7663	187.593	193.2303	195.8708	187.3691	187.0212	207.9153	186.2526
AADAT	157.1000667	164.0574667	164.4302333	165.4911333	168.964	160.5978667	159.6698667	168.9875333	181.7675333	158.1772333	169.8962333	161.9776667	164.5007333	164.8975	173.9122333	152.5759	160.9454667	163.2344	156.9785333	149.6923333	165.4646	169.6272667	167.1331	168.1788333	157.0636333	158.6553	170.2139667	160.3462	167.0127	165.5990333	178.0987333	175.8020333	156.8560333
AAK1	130.6358	137.887	149.9734	159.7413	140.6706	184.5446	155.6804	155.3839	180.3412	142.7486	166.9643	145.3717	168.1972	154.6824	172.4652	152.3644	150.1642	166.4794	160.7233	142.9058	150.369	159.4616	153.8906	162.5731	162.4767	150.6943	154.8981	163.2455	162.0041	146.1953	166.328	159.2327	164.7268
AAMP	331.6322	385.9537	319.4013	347.1484	369.4091	367.3176	290.8303	272.4108	375.8	367.4992	320.3619	442.4388	325.9463	372.9617	392.8848	346.4461	329.7116	323.4539	381.222	364.6909	378.5372	357.1826	351.113	358.3602	356.7058	368.4561	371.9944	324.2628	383.4997	400.0741	396.4169	438.5979	338.4699
AANAT	137.2225	136.668	138.2341	138.4955	146.1939	138.8208	147.6212	132.6996	145.5929	133.4233	146.2917	145.2114	129.3138	135.6055	154.9105	118.1277	129.941	132.1679	135.3448	121.9253	134.2195	148.7885	145.1929	130.5135	136.5156	126.9389	131.4689	146.3448	135.1016	141.0287	140.7106	138.8848	131.989
AARS	917.7631	1211.13	568.7509	1085.679	718.8705	898.7431	763.7604	529.4979	971.9633	1338.454	719.1585	1188.192	705.74	834.2763	1358.796	595.9742	833.9927	955.8086	1291.738	1177.6	1074.04	1227.202	1367.571	1398.244	1263.683	1090.331	1240.185	831.5491	1031.346	883.6902	1131.308	1167.489	1373.716
AARS2	268.4764	291.247	183.3334	281.6521	206.4366	287.6746	268.3452	175.3003	221.3343	347.6627	251.7805	312.1269	288.4948	267.4984	313.2146	221.9691	261.5425	243.728	317.4174	279.1883	290.015	281.3925	303.0801	314.828	281.016	280.9328	290.0511	216.9298	281.1153	312.1771	306.5472	232.7789	285.0706
AARSD1	390.1651	391.7043	226.3946	342.2496	251.2862	336.3297	322.357	187.7717	273.5651	451.9744	217.8286	276.2653	355.0591	315.2614	315.7549	251.6975	324.3062	306.7679	324.5539	317.507	357.5883	337.8965	372.7557	331.1696	299.954	319.8103	350.458	267.5583	332.8937	288.2803	322.8537	235.5634	307.2575
AASDH	234.8245	204.4468	176.8933	202.2891	218.1413	222.8308	255.36	173.4383	196.463	220.2473	182.9241	166.2506	211.4188	216.7315	200.5206	210.1106	265.3792	215.9652	184.3409	195.4215	197.4656	228.1008	222.0556	249.6087	222.6196	241.7269	238.5605	194.886	210.6218	207.4716	203.988	196.1517	250.4685
AASDHPPT	186.1077	182.0167	155.9271	183.6138	172.5177	148.101	175.0916	148.9966	175.5473	166.8349	146.7125	142.9122	174.1831	191.0282	165.5803	158.3752	210.778	156.7641	179.9684	188.2	196.0583	207.0998	205.7566	188.3594	179.7888	207.9071	219.467	178.5194	177.8544	237.8321	190.1224	156.947	197.8154
AASS	147.2216	168.5369	155.6238	170.9378	162.7236	158.5127	173.6109	187.0626	159.9345	168.7411	157.6098	183.204	169.6185	170.0745	158.3555	149.1	151.6699	171.0322	162.3707	152.5064	174.1831	165.3517	161.7656	169.2847	176.4884	162.1166	176.7986	161.3011	162.3679	159.099	151.0668	157.4528	162.9047
AATF	707.9185	940.475	1185.461	799.2528	907.6429	904.2606	693.3505	689.9208	979.3857	944.8322	967.9371	1242.361	818.1553	913.3811	1012.207	1019.816	573.4219	967.4728	1056.582	960.9722	827.2007	894.23	890.8408	739.6211	986.0216	824.0045	897.8563	820.8445	1061.349	857.4199	960.1201	1021.334	771.8583
AATK	235.34935	264.48	328.9787	251.29805	297.43855	236.8589	240.70675	322.37355	276.81095	244.54265	268.18485	293.41205	246.40435	234.0082	289.09855	327.6172	226.99535	310.3976	285.48965	267.83815	239.972	246.0388	243.50095	223.229	277.18545	227.2853	228.13135	244.8895	252.6081	261.6266	272.7437	295.1925	274.82255
ABAT	183.1196	183.81335	171.41215	167.3358	197.4897	185.81245	190.7552	167.7839	185.1564	204.4251	215.9643	166.91875	206.74275	171.61365	196.0452	211.88585	180.50065	191.38445	194.63985	176.55705	167.5536	183.1859	178.1149	189.5045	210.02135	187.20005	171.9546	184.26055	203.9963	161.80925	222.9869	184.6008	185.21915
ABBA-1	154.5852	158.5819	167.6697	156.3636	160.4537	139.3669	156.2411	149.1215	156.74	153.723	168.2182	171.1831	159.5977	141.3009	167.3569	140.555	150.3517	152.3774	141.8334	147.3894	153.8276	163.7203	164.4294	156.5398	150.2864	153.1573	148.7558	145.5978	156.6902	157.5047	155.5584	150.1018	144.3261
ABC1	242.1285	254.1033	187.1663	249.9896	195.7984	254.0749	234.2528	170.1819	219.4988	248.1781	189.6487	171.0567	278.0734	205.0535	238.0513	227.4439	228.0823	174.7685	254.9657	301.8235	254.7454	335.9527	269.1411	247.9164	242.1525	241.6222	246.5641	217.5157	242.9027	210.5715	210.085	347.7314	254.8216
ABCA1	669.3691	719.3696	890.4998	723.9724	1582.977	1011.72	1484.197	1232.305	627.7491	607.5606	1076.092	205.4268	1361.876	1319.209	994.2866	1431.963	880.4507	678.8148	418.9101	446.2058	361.8451	715.5508	681.9005	648.3604	566.9409	607.2383	934.6746	602.4008	520.2708	496.6487	328.3871	416.7844	382.6779
ABCA10	182.3108	181.7889	150.1032	159.5243	147.5294	160.8951	176.0327	153.0519	159.2776	166.8075	152.7436	149.1352	169.4008	163.3875	177.2908	185.2756	169.2632	153.2896	155.2363	184.8676	155.4158	167.6078	169.2149	163.7532	145.9094	186.3494	179.3901	161.8672	156.5825	170.6253	159.3965	173.7328	165.5719
ABCA11	146.8029	161.3656	140.882	148.3857	146.1711	166.2399	146.8055	137.305	140.2503	161.7753	137.3627	147.3977	146.8206	158.7445	145.3086	136.0344	158.0687	139.4006	165.6003	160.8425	160.4128	148.4372	156.6918	168.0771	141.1726	163.6874	161.3885	155.9248	158.1802	144.3488	152.6451	139.3445	167.2246
ABCA12	285.62315	357.8023	504.1701	346.94945	403.99265	380.16175	328.7417	465.6979	456.8608	285.92925	498.0224	513.3597	323.79755	339.1537	463.34925	323.6162	302.0177	511.3843	396.927	418.1052	361.11725	386.47185	305.405	392.888	382.38895	318.02015	312.83175	442.60275	321.7526	402.6345	364.4469	483.99365	403.44965
ABCA13	147.4786	150.1191	172.9738	156.252	144.5601	144.8723	141.5627	156.3291	153.8061	129.0079	153.9297	143.696	152.6052	153.3031	152.5369	135.6522	150.4296	151.9991	141.2278	142.753	138.1724	141.1313	144.9518	149.5213	121.7049	154.5417	147.595	147.802	140.5412	140.3951	146.9877	157.9058	157.8558
ABCA2	222.2441	215.33085	211.61785	200.4364	223.61215	218.72105	194.87475	175.90105	202.13545	207.85055	189.7677	208.1946	210.25885	197.40165	219.02855	251.03635	196.9258	179.80155	222.38955	193.2454	239.39945	207.94505	208.61105	194.61405	212.7508	212.6305	209.6804	177.22725	218.3392	224.6455	205.6209	189.5919	183.29665
ABCA3	254.6396	256.5502	202.9606	205.915	199.1534	242.4645	212.4757	207.3824	216.4287	265.9821	215.8099	172.0689	219.3683	226.5835	261.93	205.4655	225.6778	253.1579	247.0479	230.3254	251.3717	247.6583	233.6589	246.0724	202.5944	230.8638	239.0545	195.5622	255.785	218.1652	217.2492	251.7302	224.4631
ABCA4	137.0777	132.1137	130.1002	132.9601	154.9078	126.5724	141.8054	128.7897	125.7992	131.3531	144.8924	143.6863	137.6956	135.5777	133.5975	123.2691	133.7594	129.3765	144.026	139.4539	131.5516	131.3888	147.3882	144.8324	137.7988	134.017	130.9824	132.814	143.5447	128.358	132.2805	140.5505	133.1351
ABCA5	159.4646333	152.8062667	144.5481	150.7794	149.9194	161.4483667	154.5999333	144.8312667	155.2956333	155.5556667	148.2904333	156.0888	165.0497333	149.5612333	152.6594	149.7352	155.672	140.4238667	145.8937333	152.7928333	151.7695667	151.6127	143.8187667	154.0973	144.0222	155.2473	149.9909	141.504	155.3955	152.7239	156.7596	150.1557333	148.0635667
ABCA6	144.58985	154.84755	141.5422	144.0789	149.24325	134.25425	139.48755	125.5186	142.04445	148.23045	137.13085	142.0015	146.24215	137.6972	141.22165	139.6106	141.06475	138.7446	144.5953	140.0978	140.0891	146.09005	130.75435	140.6717	144.66335	142.368	142.85175	133.7278	145.51035	148.8392	140.3454	140.17215	139.35425
ABCA7	669.2752667	503.3125667	600.3783	387.6859333	411.0658	400.8419	472.2152667	394.7499333	522.5698333	687.5663667	452.7516333	498.1399667	511.1959	602.5696333	445.126	705.078	407.4475333	468.9559667	390.0226333	317.3889667	459.4701333	323.3969333	400.9509667	390.3903333	460.1971	409.8611333	452.9427	370.4626	340.4509667	417.9392667	389.0410333	374.2974667	324.6549333
ABCA8	172.5036	163.5377	152.4277	154.4495	191.4651	182.3015	170.7902	175.5943	174.5786	163.1816	165.8966	173.7328	166.6338	163.0355	167.9282	162.1674	154.2035	130.2192	177.7571	157.4713	149.1225	182.5952	183.6028	179.6931	189.6165	170.5374	153.0357	163.335	158.604	155.6514	165.6987	153.2268	157.9836
ABCA9	167.77965	180.05075	155.3911	175.3097	170.21115	175.914	170.57945	175.0187	178.19495	165.1693	163.36225	181.90345	177.1408	172.9824	166.7365	168.5252	168.0643	167.14285	170.19345	174.9537	173.613	170.90055	172.27425	172.3415	178.24965	164.64555	172.60475	163.48605	178.08545	173.6362	168.06325	193.8833	177.45185
ABCB1	218.9769	180.6556	164.7145	185.8509	231.7152	221.2259	223.8591	176.3338	179.6488	200.3294	152.6869	177.7175	203.8228	185.7628	191.7522	183.9938	239.0545	162.0343	217.7837	300.3126	266.9115	250.6803	227.4609	201.22	204.1692	256.7637	261.1254	221.903	232.0334	171.4114	213.9211	165.1542	215.709
ABCB10	259.5868	199.3728	179.8914	188.6566	183.945	210.1978	252.3431	215.1913	184.5016	196.8282	161.6565	163.4443	201.1938	243.3208	182.3664	188.6603	341.3014	194.9044	175.2022	216.7966	205.2315	226.3362	202.3946	225.3425	225.5251	297.084	237.6238	192.5822	190.376	161.2501	184.63	174.0528	272.2364
ABCB11	156.6657	138.4169	162.5428	159.9458	154.3457	161.9352	153.6135	160.7959	163.6016	131.6305	154.535	167.0936	155.4893	140.6831	148.3431	162.1658	153.7071	152.7874	149.2484	163.5628	151.387	153.6577	163.4427	151.1981	149.8452	140.5348	159.8894	151.1935	157.911	152.6181	151.7908	157.7248	154.1228
ABCB4	201.5643	147.244	154.88	152.4932	153.221	163.0409	159.8636	152.6077	150.5338	197.5051	163.065	173.6353	171.7687	204.3209	154.689	152.2531	210.0016	157.8201	159.5034	172.5117	153.1989	165.1009	189.9726	160.1412	160.8323	158.6763	181.0117	159.1262	163.4919	164.1427	175.9145	173.9137	164.2268
ABCB5	159.148	160.5243	172.1155	160.2794	183.582	151.7786	165.2721	155.1985	175.8973	154.1813	159.9921	159.3194	162.1289	139.1967	173.7871	160.5391	169.2712	162.7849	156.335	181.9629	132.3796	167.4432	161.9511	153.57	153.8222	157.2223	159.2195	153.0712	153.5577	156.6561	172.4875	159.7295	159.1421
ABCB6	191.6473	194.5981	163.0967	164.9141	169.1225	188.2114	196.6881	157.046	157.3232	205.0645	182.2701	150.1471	161.2826	189.1252	194.8926	187.1544	190.1727	187.9752	164.1677	157.5544	164.3308	172.6174	172.9223	189.0916	177.2908	181.1771	164.8198	170.2608	173.6014	158.2395	160.0417	162.4471	175.2837
ABCB7	272.3178	265.9134	197.3582	255.785	231.4447	261.6014	267.8338	187.3207	238.4754	243.5581	205.552	212.5003	226.7182	258.5587	258.9796	238.2507	300.4924	249.8334	223.5676	279.5654	263.3426	256.0165	265.4265	253.0576	243.0473	269.7648	271.4033	262.4763	273.0062	217.9894	242.3153	203.4221	286.0872
ABCB8	212.0511	194.0126	167.1902	176.8121	188.848	210.0626	178.255	177.2908	172.9044	199.4766	203.6674	155.4392	203.1961	194.8208	214.3751	183.9851	185.3882	170.9765	177.3344	184.7449	188.9761	180.5747	186.6575	195.9912	184.015	197.1222	205.131	187.2428	206.453	176.6004	198.807	175.5527	180.5155
ABCB9	156.1032	161.22745	156.3911	145.4384	156.2283	146.74115	155.39045	153.7992	152.2732	137.8393	144.9597	142.8329	161.5477	148.53035	163.23995	146.634	144.2893	156.8156	147.056	141.5047	148.939	154.9742	162.88145	147.36015	154.39175	152.9154	164.72	152.6124	154.56405	141.32	164.41485	150.41935	152.1391
ABCC1	206.6996	206.1225	158.5072	186.9739	186.3692	174.5074	175.3858	164.3626	193.4146	207.7139	214.0531	170.7026	188.525	181.6626	176.184	177.5489	175.9212	181.3512	188.3064	185.3495	192.3636	190.7471	184.9685	164.0682	180.829	192.4657	201.7312	182.3243	198.4944	189.2104	168.8631	176.7131	183.1277
ABCC10	261.8724	234.9807	251.2243	251.9363	235.3066	255.7511	250.1631	197.4793	281.7184	267.703	196.9109	262.768	257.5242	251.198	247.7231	227.1113	234.9196	227.5002	275.6384	248.9003	265.7217	268.7846	253.9225	238.9274	274.2384	245.3972	256.3142	244.5004	286.9529	272.7377	227.3419	241.7776	250.0643
ABCC11	184.9516	195.7504	270.46745	203.6306	225.0626	199.6767	200.2578	200.3553	217.9854	201.30295	236.85845	256.24545	190.4376	197.61285	216.0748	203.69335	187.863	210.1285	206.1621	204.12085	199.67755	230.52895	199.37545	184.00075	185.4307	193.3984	197.0707	215.32345	203.05315	193.86515	203.83515	187.0929	205.6811
ABCC12	164.3909	165.2352	158.08	160.3186	155.5644	170.374	159.3407	162.9394	147.245	150.7594	144.8443	141.1968	157.2245	152.8519	133.8023	144.0934	154.5329	147.3144	155.5654	154.2159	175.4811	160.2039	160.4005	145.8145	156.4285	177.7985	166.0717	157.3024	152.252	156.3259	148.6345	164.6333	154.6836
ABCC13	170.4515667	192.7803667	284.7298	192.0554333	196.859	182.0963667	166.4099333	192.7538667	202.8272	165.0220667	214.3381	214.6373667	164.4404667	170.8731	192.1829	166.3243	180.3818333	188.9869667	198.0300667	213.1214333	172.5108	173.8873333	178.4002667	182.3033333	173.0538333	160.0728	168.9769667	204.4820667	171.9178	182.3456333	173.0064	234.8894	188.2968
ABCC2	183.2307	172.5331	162.3236	165.5378	181.8468	163.724	191.2995	170.0906	173.2657	181.1906	184.2579	178.5523	178.2316	181.2023	186.0119	188.1654	196.1027	177.9781	170.8396	164.376	171.8118	168.6826	190.4797	181.3568	173.448	168.626	180.5892	180.3696	175.2526	187.2704	187.2428	155.2962	164.224
ABCC3	228.64045	261.3748	348.28665	238.71095	312.51995	370.8163	214.83935	409.4624	303.17985	258.7821	331.30305	488.2983	251.67095	264.0761	374.4356	258.7266	218.9934	442.603	401.84105	275.06755	256.8769	289.75265	384.04035	272.02575	269.97555	236.2325	226.0281	378.23275	340.78845	278.5394	274.33955	429.1616	318.77265
ABCC4	221.3993	204.8925	258.9796	213.3076	185.6479	202.4809	223.1603	365.8352	195.6084	220.3742	202.7187	207.3824	211.2722	230.9808	214.6612	251.8851	230.9038	328.3377	195.9912	255.5522	212.3028	241.1526	234.857	204.3506	195.308	223.1037	212.3166	241.2913	193.3079	207.1304	196.0228	250.2959	213.2962
ABCC5	392.0982667	296.6772667	558.8722333	361.7272333	481.4818333	345.5991333	460.3803333	469.4439667	472.2615	410.2842333	660.6821667	496.1502667	443.9646667	408.6608333	334.5811667	551.3501	294.167	329.0769667	372.2554	320.4034667	337.0629333	318.5348333	374.5708667	415.5197	347.9938	350.0200333	443.8242333	371.6764333	397.9254667	338.9525	383.7349333	377.2473	289.2546
ABCC6	161.699125	158.826275	170.832025	161.983925	153.40025	150.73065	150.9219	153.28975	170.508925	154.31515	158.2454	163.35665	158.8844	154.483625	163.294675	167.25565	161.327	163.404275	166.004775	161.78745	162.308125	158.566575	160.4665	157.395125	154.9083	151.421525	159.990075	160.50475	163.237275	165.9155	151.742225	156.59825	164.22305
ABCC8	155.6415	149.0389	134.4908	143.2054	153.8488	136.727	131.6076	147.6432	136.6634	148.544	128.2378	139.5686	139.47	148.1759	130.8165	146.9584	148.5212	129.302	146.191	140.8802	151.0509	138.0069	148.6856	154.9824	125.5501	139.4714	138.9954	129.653	147.802	137.9893	132.3256	138.6629	126.8958
ABCC9	150.0282	161.95235	150.38035	145.63905	145.8699	144.5647	148.92395	148.4243	142.29705	143.7696	155.81385	150.93865	154.52585	148.1957	147.37825	147.34355	144.2075	148.498	147.21165	157.95795	151.5976	148.6002	142.89315	152.22545	141.7792	143.681	154.85925	152.42395	148.89055	141.8002	157.07135	150.0471	154.4625
ABCD1	214.793	243.8664	203.6761	215.2167	221.7899	223.5534	206.1334	159.2373	225.3938	230.6623	222.3725	217.4889	236.9309	237.9935	229.5471	300.7046	193.5803	223.9169	231.1291	197.5668	201.555	202.1796	211.149	202.1551	200.6217	224.933	222.6196	230.2958	270.5269	209.0112	206.0648	215.8533	189.1077
ABCD2	154.3358	160.2571	138.5792	152.3816	174.8786	168.8856	154.5812	180.8238	191.4756	170.8729	170.8449	168.7145	156.6221	155.9616	176.9095	169.3831	152.06	164.3007	157.006	164.8643	143.1183	170.0923	168.9028	154.3676	161.5619	171.8135	183.688	160.7598	144.7506	165.6803	170.2053	145.25	153.5474
ABCD3	197.8377	183.1428	159.5725	182.9021	186.9534	204.7936	206.9456	199.9111	173.5147	200.9273	164.5498	171.0202	172.9121	186.8025	176.8692	186.8961	216.1295	186.7191	179.883	172.2981	180.7252	198.6615	208.3141	202.283	177.9341	223.2339	194.2449	196.2237	165.6479	184.1982	184.8785	165.6517	190.1437
ABCD4	196.5576	178.3037333	206.6863667	198.7732667	177.6654333	184.7924667	178.1006667	183.0903333	190.6329	195.2875	194.8070333	203.1653333	178.5010333	189.8653333	174.9596333	174.9940333	176.9832667	183.33	180.47	188.5447	188.8000333	180.1501667	184.8204667	173.6781333	180.6252333	191.5780667	197.0354	191.2724	186.5776333	199.2800667	184.8499333	201.7280667	194.6864
ABCE1	208.1953	168.4217	136.4295	140.7011	147.0761	167.0842	257.9515	140.4477	126.5597	220.3999	140.1126	131.1451	153.3259	232.1043	127.5624	154.0185	341.933	147.3	132.8963	158.9262	165.8238	162.9752	203.3391	200.6428	194.0837	244.3278	189.3076	151.8787	170.374	191.6473	187.8432	146.5673	204.7499
ABCF1	1029.142	1592.05	957.7112	1528.031	952.5406	1387.117	1116.458	671.084	1434.226	1667.53	1066.871	1834.129	1122.503	1208.468	1687.615	842.4088	960.1201	1369.38	1802.417	1732.819	1504.444	1929.02	1687.615	1605.503	1500.822	1516.145	1510.239	1397.378	1545.963	1313.983	1641.622	1717.724	1704.576
ABCF2	244.6901333	245.6826	177.9854333	234.9689333	209.7909	233.6127	222.1348	176.8268	256.3066333	270.6419	189.4153333	214.2341667	221.3096333	250.8142333	255.9505333	210.6168	246.5270333	224.7508	267.4615667	244.8109	251.6671	253.2011333	257.8537667	250.2661667	241.2932333	241.3523	270.3647333	224.3597667	260.3341667	252.9797333	246.0390333	211.3094333	221.7647
ABCF3	313.5695	297.9811	222.9221	298.9331	257.304	266.8372	251.7577	210.7885	249.22	356.8409	276.8879	388.1304	317.5925	258.5118	285.6845	299.473	231.8565	235.7236	301.2057	263.4716	291.9168	266.0447	290.562	246.2657	265.4551	236.1342	298.5925	256.3462	330.0021	268.6771	257.1064	258.1817	209.7105
ABCG1	218.0481	199.0503	294.19416	232.28134	305.05538	238.49782	253.68644	279.86448	210.45036	218.27372	332.8462	220.10862	275.85258	277.6421	284.48176	380.37878	218.62536	246.08008	246.37276	236.49048	203.15918	238.65942	206.34342	260.11874	302.14746	228.98016	253.6631	227.9387	234.2548	241.80816	225.39404	256.21188	214.60794
ABCG2	116.7347	115.3625	125.1963	117.9107	117.4827	136.0205	134.3719	135.1861	120.3903	122.526	110.6819	106.2604	110.4256	110.7738	120.5406	124.1848	126.7038	117.5686	114.2504	119.0285	118.7411	103.0721	104.6721	136.6634	121.02	122.5981	115.5559	109.8991	101.0816	120.595	123.15	117.5894	110.4256
ABCG4	143.6849	143.3779	141.6432	147.4878	152.8407	148.3503	135.9574	142.8681	154.6246	154.7359	145.2254	168.5382	146.1071	153.967	147.1329	132.805	141.3031	135.2671	132.814	127.3217	148.7111	138.4372	143.6387	156.9702	148.1915	147.0737	140.2371	145.2552	151.4293	138.556	146.5753	130.7316	140.6347
ABCG5	136.567	142.555	139.4254	129.2557	140.1621	165.7318	145.3179	132.8534	131.9431	141.7242	130.6125	128.5617	123.3899	140.157	142.8137	131.2948	138.3264	125.3739	162.4986	137.8811	133.8166	165.9495	151.2703	139.6586	162.8948	134.978	141.7343	128.4516	142.4967	139.3445	139.6678	147.6728	155.0453
ABCG8	155.4392	162.1517	162.7692	151.7218	147.632	157.8257	151.2086	149.8921	152.8507	138.3049	144.3349	167.3402	155.72	148.1771	153.1626	146.2266	150.5818	156.9753	151.3125	144.1377	158.5083	156.8512	140.7816	152.33	137.3418	151.1141	160.2002	148.0238	153.7221	154.5968	153.4309	156.002	158.6851
ABHD1	151.315	178.7002	140.6072	158.3779	150.6192	168.8565	160.4329	135.1771	141.408	170.2475	141.7292	128.8314	145.8794	149.5775	147.8181	157.5804	175.1864	138.7539	152.2127	160.7743	150.3841	152.1589	164.6853	156.7019	152.4147	148.794	160.3013	124.4473	166.2634	140.7298	160.0252	122.3367	151.3697
ABHD10	649.5334	319.997	160.8788	378.2231	275.9688	368.283	406.724	240.3178	313.816	448.0745	213.0641	174.2307	523.4966	431.7969	196.3006	283.9356	478.4335	210.9813	252.6662	293.1154	308.7804	306.0644	318.5738	290.252	270.7138	381.4764	429.6726	301.7023	343.1251	351.3891	253.1982	199.3882	275.7498
ABHD11	189.69205	180.41595	155.6991	172.1778	176.40785	183.7572	155.76	160.31385	185.34675	181.4007	176.616	165.79415	184.57655	180.09935	179.1984	188.2097	152.61385	163.8433	197.98805	165.17815	183.36715	171.68635	191.9961	185.52555	177.4843	178.24825	179.8905	171.454	180.6589	186.45315	173.70755	165.18885	165.4376
ABHD12	176.6927	184.4084	155.5855	157.3094	204.6795	177.8076	203.5745	155.3669	179.1176	211.1051	171.2224	150.5517	151.2694	179.4194	175.224	163.8117	198.1353	167.1451	180.7711	161.2115	194.703	175.3036	185.2694	166.8571	185.3398	182.7259	158.2714	179.0009	172.0721	184.4837	185.6533	149.3985	193.4891
ABHD13	177.9538	181.8061	212.7231	163.6703	170.7971	175.5696	181.2406	159.7338	175.6412	169.6471	178.3248	155.978	163.6178	190.0996	176.3126	169.0854	189.2644	168.7956	175.982	169.3437	178.2039	172.5594	162.8751	164.1385	149.5546	171.3363	195.2059	184.1059	175.8034	181.7941	156.296	187.1997	181.273
ABHD14A	669.6094	662.805	323.4539	537.7846	424.5047	628.2378	591.347	468.053	494.6488	667.3986	388.3051	582.5643	536.154	617.0745	586.4107	377.4111	637.8103	437.1653	587.6837	589.0204	728.3678	702.8824	451.025	677.8967	566.1403	622.6519	648.7097	436.8391	603.3177	627.369	567.4729	493.9398	522.8127
ABHD14B	483.6653	414.7074	256.4338	313.8636	301.9828	475.8038	392.0443	297.1264	365.4872	503.9961	316.4933	400.2786	418.0161	390.5711	403.3712	299.7226	378.5372	368.5497	324.4494	340.1565	380.3268	441.0287	382.2218	410.1581	353.3809	367.9953	407.9666	281.0532	404.2566	423.5716	362.7684	345.9417	374.1673
ABHD2	203.4004	218.32055	276.78895	236.49415	292.09135	256.0875	232.80115	227.35625	270.372	217.8727	293.2656	306.11095	250.95	212.3366	241.53315	439.0009	183.10845	288.24935	276.7637	193.83905	225.98865	219.37555	260.7964	230.65805	235.89915	202.399	217.9708	222.9717	282.69625	241.92315	243.3585	246.90415	206.94225
ABHD3	405.2246	503.2134	198.8795	392.0443	827.2007	206.7386	451.9744	421.1649	405.0016	290.3293	317.2401	172.1872	396.5681	342.3875	240.4216	294.8167	516.0974	372.6077	309.8294	448.7602	307.9132	436.9668	449.274	396.5681	518.6458	523.3533	574.6604	649.5334	350.2549	372.6734	393.6929	354.0179	349.2375
ABHD4	290.0511	316.5605	450.5801	306.3344	446.4764	335.7392	292.8862	439.6027	344.539	329.7116	450.3617	563.3146	410.7507	325.8392	347.1484	551.309	251.0551	370.6972	381.2863	277.4214	328.8471	307.3553	334.366	329.4229	379.221	284.6844	338.5439	339.9958	404.9147	328.1089	355.2327	470.0145	282.1453
ABHD5	281.6223	261.0344	456.3018	318.2091	452.9274	508.1133	383.9205	611.4616	348.2501	363.637	650.652	151.053	346.332	488.4065	420.3232	1109.313	366.4983	562.3815	334.0816	264.0775	265.6183	277.3841	363.8033	370.1022	638.5378	360.9224	361.792	454.1704	366.3358	248.1501	519.9803	318.6515	334.6328
ABHD6	246.5145	217.5443	151.5807	212.0852	192.1385	206.4103	204.3992	170.1031	212.7768	227.9253	163.4368	156.3459	219.9278	216.3749	190.2009	207.2065	209.744	169.176	220.0419	206.5092	222.9221	226.7745	223.579	220.3601	237.0791	221.5142	197.4538	181.4715	225.5786	186.0268	179.1761	160.6993	186.4089
ABHD7	177.2588	184.9204	172.3417	182.3581	175.9467	197.4031	174.7975	188.0347	147.5636	179.5855	186.5342	174.9834	167.7017	172.8082	161.1856	163.0221	177.6609	176.7591	168.3795	177.3106	164.1649	173.6936	183.0496	183.2171	177.185	189.4616	179.5519	169.0569	172.094	175.1821	176.8148	165.9669	193.7243
ABHD8	356.7058	461.2255	464.9251	442.251	392.8848	491.6996	498.8853	440.5922	540.9576	398.3372	544.6797	568.7509	378.0431	472.8613	420.6365	445.7571	347.2886	455.6961	528.1445	457.7737	407.8726	511.4331	424.0053	419.9178	502.8247	461.1281	436.1807	385.5162	512.1741	489.7445	435.9951	527.0861	422.8434
ABHD9	171.0022	169.4116	186.7939	160.8981	182.4911	165.4203	171.2244	152.3987	187.4117	174.0293	173.5516	196.4888	189.6022	163.8678	180.6375	169.0754	165.9715	159.4145	194.8325	167.2736	184.457	168.909	184.955	180.5747	173.4383	185.6368	147.432	180.7573	181.407	173.8868	186.4594	199.12	163.4038
ABI1	395.8792	338.1462	367.5573	411.85725	411.66905	352.6951	500.208	607.55525	376.4489	355.71115	390.72575	311.6791	437.40215	485.98025	291.73235	388.93075	579.87535	388.07585	306.57935	458.9764	366.47435	363.60475	363.62535	423.9571	386.61325	492.99505	462.2584	476.0367	356.0681	327.9242	310.3495	420.9924	462.5783
ABI2	171.788775	164.202425	159.6664	178.13625	169.224425	178.270525	172.4468	156.912525	161.8744	169.317925	167.235675	166.67805	171.428125	171.215475	168.7286	167.297175	175.725375	166.46055	174.33605	165.849675	171.487475	176.4198	169.253525	171.485325	176.135925	170.03385	176.803375	161.4366	167.56975	171.272425	177.513325	162.976925	172.720475
ABI3	379.221	395.4504	304.0469	376.1181	458.8333	838.7556	328.8471	264.3348	453.5213	391.8336	301.869	354.2021	425.4708	444.2303	409.6134	335.3241	304.4096	337.2459	663.524	456.3994	556.1116	425.7418	385.8783	440.1045	408.1742	460.2126	417.9395	475.1731	596.9034	581.4695	500.0563	472.9826	393.605
ABI3BP	136.7325	163.2147	142.9368	131.8849	146.4993	149.2415	140.2541	161.8447	135.9314	146.2768	144.1364	128.9714	154.752	153.8726	156.8777	155.6376	160.8641	147.5763	152.9558	146.8126	129.3516	148.2961	169.9401	160.1471	151.8424	154.5464	137.8404	149.6557	144.9614	156.5673	160.2596	146.6153	154.6491
ABL1	203.8723	217.0605667	190.6073667	222.9688333	200.2742333	220.9363667	204.7261667	171.5653667	224.751	203.2631667	189.6164667	257.0223667	214.0138667	195.8845333	215.2960667	213.5990667	197.6069	198.2985	250.6526667	235.8571	217.7837333	232.6912	258.5077333	240.8004	221.1742667	224.7018667	240.9359667	206.6799667	237.6992	230.6102	208.9319333	261.2769667	235.2496
ABL2	148.3243	159.4875667	156.6799667	146.9797667	161.3271667	148.4852333	148.9589333	156.6465667	164.7681333	160.9573	160.4404667	167.7460333	164.0741333	164.1958333	158.3903	162.4052	159.2738	149.9645333	161.8463333	159.3343	158.2139	153.6036667	157.9310667	153.2042	156.1005667	149.4050333	161.1060667	149.2185	165.1102333	157.6722667	165.6939667	158.2328	154.3730333
ABLIM1	716.7205333	695.2042667	314.1258	634.0225333	369.3676667	456.8991667	550.5979	415.0279	442.3545333	981.5582333	410.9146	703.4366	522.7967	702.7388	652.5092	460.5115333	844.8325667	651.4648	619.0589333	641.0357667	655.3615	995.9234333	854.1716	823.4604	657.4014333	788.8635	896.0935	545.6193667	523.2576	597.9306667	783.611	571.2561667	829.2514
ABLIM2	164.6913	138.273	130.0512	157.6748	150.7543	167.8518	140.1178	148.0601	143.5607	178.1034	150.0903	136.5732	145.3964	151.8496	153.8465	160.2342	159.8831	132.0623	152.5549	171.3102	136.9854	171.4699	166.9913	159.6979	169.2461	157.8808	162.7692	149.6302	147.8809	153.6604	144.2541	151.6492	149.3842
ABLIM3	149.5288	174.7517	158.1673	171.6374	182.9895	178.4832	183.8541	344.9279	189.9501	202.0775	253.0576	169.4953	174.7839	179.9634	186.3172	195.9464	175.5717	279.1883	176.153	165.2391	166.1447	156.2238	202.8371	176.3015	174.9183	183.8349	172.5071	168.6826	189.5717	158.6694	199.6212	205.5145	179.6518
ABO	155.6762	156.5134	153.3716	158.7298	159.1577	157.9914	147.6228	126.5103	169.6185	150.3184	150.2329	170.6272	152.43	166.2806	160.2674	159.7076	154.7404	158.2766	163.0314	175.5527	158.6909	147.4679	174.8373	155.7748	137.0814	144.6173	161.0342	156.5104	161.7548	155.7686	144.2812	147.958	147.0609
ABP1	189.273	183.238	172.3722	188.4305	163.5928	278.2664	211.3161	219.0221	286.868	200.8692	331.5495	226.3815	196.3297	207.3409	214.1745	164.1492	202.8147	252.3431	206.8541	199.45	206.6893	198.5022	191.4383	186.8812	186.5557	215.9801	180.2612	236.9719	193.1344	231.2233	211.409	272.4966	174.5786
ABR	508.3404667	654.9553	795.7137333	755.5586667	719.1650333	535.8256	605.0906	549.733	848.9124333	691.9828333	766.3590667	900.0990667	704.1850667	587.2689	703.5046667	806.5798	452.7951333	671.0913	890.7745667	872.4996667	709.1995333	806.9637333	802.6127333	730.1322667	929.8572	718.4468667	715.5535667	756.1467667	879.8746	755.9523667	783.8470333	1105.222733	803.4571667
ABRA	135.9692	138.6589	154.8253	136.4895	158.7118	138.1855	141.5193	155.6385	139.6642	145.0195	139.6494	161.7871	154.2586	143.16	161.2115	144.284	140.5018	149.1404	148.9344	147.8348	145.747	151.2243	153.2708	153.0392	150.0122	142.7617	152.8976	151.5702	156.4127	139.5456	142.6398	143.4265	132.724
ABT1	151.9897	150.1447	152.5822	147.0561	142.8297	147.2479	165.0595	156.0061	133.2692	150.7066	133.6349	142.9553	146.3073	142.9079	144.9253	143.2	155.2962	162.2239	130.0918	152.6965	147.9949	142.2826	159.0894	155.3923	170.6237	163.996	153.0584	149.8646	158.8617	141.5244	139.7722	149.0337	151.4558
ABTB1	3067.372	2873.09	4550.673	3133.438	4429.451	3877.948	3605.371	5818.557	3213.034	3206.66	4963.42	3994.015	4382.826	2833.609	4000.437	5512.652	2477.345	3511.442	3206.66	2673.58	2512.986	2006.649	3047.898	3271.236	4218.523	2779.055	3276.019	3310.847	3525.802	2818.989	4173.556	2912.519	2719.746
ABTB2	175.9266	156.5124	148.0012	189.8607	183.5748	174.3559	178.6943	212.4537	189.0958	179.2526	175.3175	173.885	158.3793	187.99	189.8046	152.4245	164.7956	147.5365	183.3297	165.3694	175.0957	197.1669	194.5564	188.6796	174.0758	185.9499	199.8863	179.7866	179.774	167.4078	175.5546	179.3682	149.1973
ACAA1	1855.611	2203.814	1609.739	1742.306	1698.641	1339.151	1372.812	1384.522	1770.259	1534.541	2074.281	2102.514	1822.895	1479.034	1465.853	1642.86	1308.465	1134.524	1626.496	1416.666	1920.34	1443.604	1654.176	1104.073	1597.376	1332.985	1402.243	1496.193	1774.874	1689.157	1539.746	1391.852	1016.624
ACAA2	331.3689	370.1022	204.1138	358.3602	349.7368	414.6221	389.4243	204.186	388.9989	419.438	269.886	185.2626	379.4752	404.675	338.7072	247.3823	341.0462	328.6995	344.5973	348.3072	354.4122	443.4957	369.4091	455.5985	401.5091	542.6337	438.9673	392.424	423.5716	262.233	389.8831	192.6476	399.2232
ACACA	193.17685	209.10965	187.40855	196.312	186.2262	207.6682	189.3382	190.6463	180.01185	207.6335	198.3047	207.92395	187.4666	212.0112	218.92985	187.2577	194.5888	181.21075	241.48545	202.33255	209.7211	202.6456	231.9138	203.60105	203.2839	201.3218	202.69235	192.02395	213.0633	184.0193	202.6792	179.31805	193.8579
ACACB	325.1989	294.0308	222.2124	347.2151	321.3289	267.2475	303.6679	189.2774	298.1243	424.8226	279.1533	347.3294	263.4352	273.4537	337.0369	250.7436	289.7381	292.685	325.8392	294.5756	292.011	345.1211	317.3698	351.5052	343.2175	430.4975	339.6937	298.5469	334.0816	297.5031	362.4203	274.6127	345.4027
ACAD10	222.2318	215.7402	164.8877	214.7547	174.5743	248.4187	232.4902	193.3124	207.5587	277.2496	204.145	176.4844	217.3487	228.9546	249.8567	261.5744	252.294	187.1343	252.886	211.2168	208.7094	245.2558	257.8463	261.6517	257.6826	260.507	239.752	199.6751	248.9783	224.9021	243.3615	179.3343	270.0673
ACAD11	314.4712	283.8449	187.9825	329.1753	280.0026	260.4285	295.9612	191.2793	289.3453	398.4233	311.4661	206.2232	299.4294	307.6673	298.8876	230.7642	329.3714	257.0528	292.685	304.9969	304.9969	338.6487	322.8537	319.9507	296.976	362.6146	358.3602	287.3199	296.2979	324.1945	326.6774	307.1572	344.8069
ACAD8	143.5262	157.2818	149.5114	145.0848	152.3885	147.5693	163.4804	146.7624	134.2547	150.9588	150.6673	129.2004	140.1858	151.1798	143.3121	147.5568	150.1262	150.0615	145.2926	135.394	155.2704	160.4005	140.3071	158.3594	150.6003	152.7215	130.3213	146.3619	151.2728	155.8411	152.4764	140.4021	155.041
ACAD9	465.1561	532.7054	417.4071	471.3097	380.8957	445.5903	400.8947	326.1858	453.8117	520.3722	330.6323	750.3891	462.4225	426.0551	488.9757	352.7595	377.4111	347.4628	641.9724	522.2114	514.2675	545.6028	512.3314	477.6252	409.9543	431.0464	439.2938	415.5279	762.0116	471.4583	425.9535	388.2124	393.4338
ACADL	140.6556	145.5666	140.8571	134.4537	130.4779	142.5762	151.4533	152.5967	144.6008	128.9929	145.8038	139.4607	147.1551	140.5522	146.3736	152.0998	137.176	151.5391	141.3864	141.8878	140.582	141.8025	148.3635	140.1238	143.6526	131.142	131.4752	150.5581	140.2541	146.889	141.3268	136.2357	137.3883
ACADM	257.2164	224.319	149.9202	226.5337	200.6428	218.9211	246.8379	154.5084	180.5341	214.6363	166.1806	142.1644	229.1107	207.1878	175.5358	176.9077	288.2272	169.2832	199.7971	249.4693	243.6748	228.2777	247.2434	230.2563	206.6691	282.5834	231.8565	207.072	188.2606	286.2623	180.0887	212.5186	232.3262
ACADS	241.1954	277.12	189.173	244.072	249.9363	255.7175	206.0648	194.7708	241.6024	236.8035	252.2055	222.4939	207.8604	258.3087	276.9655	229.1107	213.336	252.4213	272.1354	242.3423	292.9754	265.3792	220.8967	237.5715	244.011	252.8017	242.0403	228.4272	249.9896	293.3296	239.8366	274.1066	228.4062
ACADSB	163.4168	162.6561	160.9086	162.0533	175.9951	145.198	184.4741	143.9859	167.833	164.2226	147.2686	155.1058	147.436	167.0166	168.057	159.3666	157.0344	152.0666	151.548	168.1086	158.8476	172.5729	172.7714	174.3893	149.5977	169.8945	181.8858	147.9537	167.4303	162.3499	172.9491	156.2671	173.2037
ACADVL	3171.574	2822.265	2673.58	3113.882	2246.981	3123.878	2705.51	1765.885	3646.233	3460.915	2329.267	3016.007	2622.688	2954.77	2976.356	2670.243	2218.009	2012.95	3089.541	3089.541	2284.985	2443.028	3016.007	2760.634	3472.357	3467.03	2607.438	2269.347	3628.629	3693.279	2649.033	3099.975	2842.121
ACAN	162.6258	171.4615333	186.892	173.0327333	183.8319333	172.6770333	161.1251	169.7008333	186.5039	173.7659667	179.0877667	209.8892333	161.1385333	178.6355667	175.4291667	164.7707667	164.4033	169.0072	184.8696	178.0001667	171.0441333	173.2077	161.7999333	176.1141	164.9265333	165.8895333	167.7861	194.0967333	167.0754333	174.7444667	162.2600333	184.6717333	166.343
ACAT1	668.3403	522.9399	228.7562	520.1172	269.8503	486.335	554.5451	333.9501	336.0558	469.1001	309.6201	289.2599	499.3416	430.1166	342.1833	333.1378	653.1711	326.555	286.2288	329.953	488.0972	342.9573	385.4412	370.1932	306.2227	512.1741	444.9413	338.5943	333.6557	425.4708	272.0177	288.0599	304.2841
ACAT2	451.3652	408.267	222.9811	406.384	288.3947	402.5729	362.271	259.6114	325.6645	440.5237	247.8556	480.3861	400.7493	354.488	342.5044	326.0649	431.6004	341.1861	326.1155	380.7145	409.5308	376.6532	381.8616	305.3066	300.1544	369.4934	351.644	342.6931	376.4428	408.6205	329.1753	368.3611	335.1599
ACBD3	503.46	339.113	264.6806	368.3611	331.8519	344.9928	482.2963	432.2261	282.4286	339.4667	298.1731	189.4228	420.8313	459.7792	280.8009	353.0893	551.309	296.7838	268.717	359.6654	352.1556	322.2504	400.0741	329.774	350.1334	476.4606	392.6577	351.5052	310.0272	293.7074	331.3266	345.6144	374.943
ACBD4	197.8525	198.1672	158.4204	169.231	147.982	169.8314	177.3271	149.5827	157.6853	188.4593	175.776	169.3658	174.4734	180.7107	169.8422	160.3474	198.0062	150.9565	174.5918	152.7783	155.5608	179.5171	161.58	159.3332	183.3854	158.1521	178.3656	166.0329	167.3906	161.8202	161.8149	163.379	179.6732
ACBD5	161.7246	192.2846	150.1529	163.6217	160.8509	160.5929	169.5213	157.8602	164.7915	161.8715	150.8559	155.3914	158.7944	175.1667	154.4401	153.4642	149.6463	146.5797	164.5646	152.867	175.2218	162.2274	163.9773	162.7467	177.4853	171.6215	177.4179	152.6793	152.5109	165.0756	157.5353	157.6738	157.6112
ACBD6	282.7176	245.8386	210.2643	249.0712	256.1197	275.4357	252.4914	156.1713	229.8224	293.8385	202.9523	250.8276	260.6658	227.9641	236.5415	217.0504	257.1558	184.5121	285.649	265.4551	270.9644	275.3695	272.8614	259.7724	236.0872	246.4682	246.638	227.4609	259.1019	302.0756	248.2881	221.5899	212.7642
ACBD7	181.4769	169.9222	188.8587	170.2011	172.4988	163.7888	176.3855	163.7864	191.6372	175.9467	189.2057	217.1001	195.58	187.654	182.2142	184.7103	184.5956	182.2789	183.8445	175.6587	186.7538	183.7337	161.7586	185.476	164.6882	188.1238	184.2146	189.5266	178.7901	169.7644	182.4359	184.3535	182.1222
ACCN1	172.9641	171.8615	229.7533	173.3526	172.8423	166.2992	157.5563	179.6872	178.9782	161.155	173.1716	198.284	160.0035	179.9245	164.5039	179.195	168.1118	174.8227	195.3659	182.8074	168.5548	169.3568	164.9691	169.1826	162.458	178.7811	154.4664	182.9861	163	185.2381	159.1251	186.3724	177.5468
ACCN2	164.51165	160.91675	156.0198	153.9421	171.62815	151.23635	161.3177	165.66745	162.12335	164.7606	167.68785	173.758	151.6898	168.167	170.3453	170.99595	174.20225	156.55455	170.34825	159.79125	160.8509	159.0382	165.0762	160.3752	165.499	175.56485	171.30335	168.1402	172.52115	161.9771	168.05605	165.853	164.66965
ACCN3	171.3587	157.66	132.943	158.0623	159.7038	144.1602	144.0769	152.3974	170.6379	164.0259	162.5516	156.8947	141.9855	163.5488	165.5329	167.5026	156.6098	143.8862	173.8324	153.053	160.9331	155.2594	160.887	174.123	168.9177	178.2126	172.1702	160.1247	160.4925	156.4911	159.2103	160.1081	158.6659
ACCN4	480.6028	562.7899	975.3828	591.1721	652.7896	511.3215	438.119	879.3849	738.7382	406.5657	795.6116	873.2784	465.8441	476.3597	763.4595	527.0861	402.5729	865.0181	781.2207	661.2156	585.6347	616.5689	442.3432	539.9172	570.2362	479.2576	433.0287	797.9837	497.4286	736.9702	648.5515	880.0976	769.2322
ACCN5	145.9925	158.1341	167.1964	144.9265	160.3979	144.8689	144.3502	151.0142	168.1943	159.1157	157.5273	152.4673	157.964	160.5692	156.3603	177.7054	146.4277	152.2383	158.864	151.7476	150.5053	165.4768	156.3716	149.4517	148.909	161.6011	161.7766	148.3452	150.9883	155.4378	163.7203	145.1318	142.1869
ACD	357.9012	365.9151	361.1267	354.2021	333.2662	401.8754	346.332	356.4792	387.7234	483.8666	439.6027	464.9251	396.1795	408.267	431.5015	410.9478	316.0955	351.5845	386.7935	373.7512	388.883	380.8957	404.095	381.5316	364.0303	353.9006	439.3741	440.1045	470.5504	427.5704	389.9493	394.9306	358.2989
ACE	150.29935	151.9318	161.1777	146.86095	140.173	151.23955	155.36175	157.20895	158.8258	150.3473	156.63585	176.6977	156.9931	159.8652	167.3283	146.42135	161.0402	155.03145	153.2768	154.2517	167.4599	157.15	155.61645	156.80025	157.0595	147.12545	159.19945	165.85995	163.2617	160.60365	164.48895	170.60465	151.72975
ACE2	167.919	191.806	190.3328	186.7889	185.5412	187.8806	166.1123	198.1492	209.6284	171.0416	177.6814	213.9211	179.2769	191.1157	179.5023	172.1992	185.0166	182.7016	184.4984	183.3334	194.7087	173.3754	178.9906	187.6648	173.643	173.7992	186.775	182.1222	180.4277	182.1194	166.3363	188.4387	195.2373
ACF	144.7401	146.7315	155.83015	144.8749	155.4638	148.9242	154.68235	152.5037	145.88845	131.1223	139.68625	173.38555	155.58985	155.01635	151.36295	144.93095	152.23865	150.87675	152.1181	147.13375	144.26555	149.5233	158.95205	151.3059	145.5756	152.2527	137.81845	145.6701	151.7354	153.2733	150.35155	151.40605	152.88915
ACHE	157.55625	157.30145	181.91695	167.3269	172.7669	166.0474	186.0384	171.259	188.21785	169.8777	164.92955	166.93695	169.2051	162.3073	174.08175	157.1167	174.01515	169.87375	158.7622	160.88675	154.7143	159.28105	162.33605	171.944	164.83045	174.86505	172.23185	174.4868	164.129	173.5868	168.13575	176.76025	160.4639
ACIN1	790.3771	731.352	568.0236	704.187	747.006	542.7637	676.5699	704.9515	558.5912	746.6149	742.4678	1009.416	688.9634	751.5382	721.0067	810.9052	708.6769	618.1364	630.5412	573.2933	657.4041	625.2233	655.3287	664.0479	848.6495	669.98	689.1848	651.1493	675.0594	908.7616	659.0322	775.2321	601.6947
ACLY	612.4111	618.1364	509.7268	631.928	621.0671	579.9879	532.5121	497.7023	580.9999	626.445	552.2338	611.4616	657.5982	541.7343	591.9596	565.8434	515.4797	470.2684	641.3124	626.2075	585.3701	686.497	645.4532	607.2383	680.191	650.4099	610.8557	583.4118	678.8148	638.1655	555.9205	832.6194	633.1364
ACMSD	141.2866	171.3184	150.1447	150.8437	144.6975	133.8166	136.917	158.8607	136.2439	156.4278	143.5316	156.6056	152.9841	138.5167	138.4117	144.6748	154.4733	148.9389	140.4058	148.909	152.9591	146.298	140.8393	155.6994	167.3975	152.2329	154.6659	148.3972	147.474	153.5928	148.3142	147.5013	142.0132
ACN9	290.8303	285.5354	166.2213	271.1703	256.2537	207.1795	210.1704	201.3698	218.8025	231.5644	208.5482	248.4479	344.8069	227.3172	191.7627	226.1054	308.5503	242.7741	186.7259	255.8132	238.8603	235.3334	248.6591	255.2948	246.9297	258.0589	261.2851	264.5946	211.0288	301.2471	213.3859	195.0755	204.2054
ACO1	296.3423	295.7201	233.0337	296.607	271.5703	380.3268	299.1271	188.2495	304.4096	334.2649	256.2537	229.2403	322.5239	318.4189	323.1065	313.9211	269.2305	287.2862	358.569	375.472	340.5766	324.9583	385.6202	365.1126	383.5819	337.302	326.3121	281.151	349.8508	252.4213	303.5406	349.7368	339.4667
ACO2	226.6005	257.6096	246.4392	256.0513	224.2266	292.6048	234.5	153.5938	223.6952	301.0977	222.1488	181.5509	218.1542	295.5727	361.1267	294.2719	257.9897	296.8215	327.4085	252.4016	259.6114	247.0948	265.9821	281.8296	319.2732	275.5703	266.2832	199.8633	326.0649	245.0101	336.3297	244.8552	300.6517
ACOT1	180.8501	177.3702	156.0774	164.2451	188.6699	194.1649	180.8907	166.1436	179.0349	198.2247	175.27	158.8979	157.3543	200.2685	171.8083	168.4683	195.5517	166.6498	188.0768	160.198	191.0563	162.0141	182.8619	212.2177	158.786	216.2291	183.5897	171.9742	160.7805	176.2807	208.9345	164.4481	202.4629
ACOT11	181.6861	164.75265	167.04515	161.80855	176.23275	159.77015	158.6407	166.2004	181.4621	184.799	157.5275	163.20865	168.55585	187.66725	162.3855	157.47875	171.9009	163.23745	168.29485	174.384	189.1379	174.289	185.17995	168.2311	169.3447	179.6263	173.0028	162.80815	202.86615	165.8999	171.62635	161.37165	157.07515
ACOT12	163.8812	174.8919	158.9001	174.7598	174.2379	194.91	188.7085	171.4816	172.3134	149.0942	167.7822	175.4541	171.0056	175.4985	176.0965	175.8034	161.3635	162.7625	177.5298	166.3899	174.6893	180.1281	164.8421	157.4102	173.5763	166.3347	164.3121	157.909	164.8849	174.4084	178.712	161.8216	195.8164
ACOT2	188.6483	223.2339	140.5808	197.0327	180.4802	206.4984	191.6689	145.8376	178.1312	214.3521	154.8298	258.4539	174.9362	176.5656	188.1821	147.3212	189.0201	146.8438	199.3255	189.8344	209.6976	225.7909	230.0473	195.4474	174.7759	225.739	215.2308	193.73	157.6405	212.9147	210.4552	170.4523	189.5499
ACOT4	190.608	177.5081	152.7874	184.7265	175.9124	259.2297	183.7576	146.722	169.4858	219.625	162.5757	171.5697	198.2769	173.7423	191.2853	170.63	178.8665	159.2723	176.7205	165.812	204.0323	163.0738	191.5849	191.3138	192.8013	301.7802	197.0206	165.2799	192.6476	194.0965	178.5358	156.8345	175.142
ACOT7	171.64406	178.96276	167.30432	165.23436	174.80258	203.46068	186.25926	198.34688	178.92392	191.44316	186.96772	161.61604	177.5724	176.25398	203.42828	168.57702	173.2581	204.7828	211.28182	178.55784	198.07324	185.01914	200.51752	194.12264	196.35702	195.26572	190.02584	192.76132	196.78684	180.35716	192.271	195.87474	187.75694
ACOT8	245.5127	262.3487	245.1792	224.5663	277.9364	319.1263	233.6083	212.4872	233.9308	277.8636	260.999	237.9269	283.0201	269.6023	230.5582	325.1989	236.6311	223.5297	266.6768	212.1728	255.5817	216.8714	238.397	235.5434	261.0344	261.2146	233.2648	221.5899	265.0172	259.2021	261.8724	238.0764	202.0941
ACOT9	295.2251	413.3038	395.9499	394.9306	440.5922	400.1959	335.8675	386.0222	451.5408	372.8322	438.5979	489.5388	453.1182	361.5647	373.506	508.7435	315.4312	336.3849	400.4494	345.8026	430.8484	348.1725	398.258	383.4425	363.8033	385.7812	343.5297	462.8785	367.1071	434.8053	419.0171	493.6473	337.8965
ACOX1	250.5508333	238.7056667	359.1625667	282.4477333	468.1146333	314.9702667	280.3619667	377.2662	302.8156	285.584	409.2526333	289.2594333	368.6313333	314.4001667	265.9588333	449.5216667	261.9379333	324.1959333	273.1636667	270.2504333	242.6095333	273.4332	275.8206667	273.5129333	390.4391	276.0642667	304.1561667	282.048	320.7373333	248.8542667	326.9836333	365.1634667	223.7009667
ACOX2	182.5998	179.1035	208.5722	192.3699	184.3663	169.4808	167.3948	155.2418	180.3337	179.5171	163.5164	148.7181	168.4003	181.213	167.6624	185.1422	174.1343	166.0157	160.6135	173.5625	166.7296	162.4879	176.5818	157.8277	149.9501	173.9286	187.6144	155.2465	186.7421	154.0237	167.5478	150.9078	149.7954
ACOX3	267.8338	308.4966	189.4273	216.9688	245.1792	283.2545	237.5259	187.6979	288.9157	268.7465	274.7931	215.2308	241.807	254.2929	254.7454	220.3466	236.7618	184.187	291.9168	223.1185	274.0558	228.356	283.7673	286.5463	243.6527	261.2497	279.1533	254.9045	300.0197	280.5733	267.0654	271.1031	232.9652
ACOXL	162.8405	180.9783	184.0687	188.6213	201.4424	195.5145	191.4054	191.383	192.2622	169.7402	211.4188	236.3503	198.5303	147.3753	197.9229	181.9951	172.7036	208.7276	185.63	200.1488	182.3581	177.744	177.1571	194.1412	202.2127	192.5271	188.7291	209.6644	187.3352	174.5786	172.124	176.8692	177.9951
ACP1	641.3124	563.6145	595.1824	678.1029	395.6308	385.9537	533.0377	435.551	431.228	499.2421	338.9346	511.3215	501.7628	449.5765	416.2207	331.2201	623.4426	570.001	490.3025	571.0084	547.0558	609.6492	513.6088	498.5105	470.2684	585.5214	601.5099	511.3215	422.3521	748.5894	456.991	710.9767	701.1692
ACP2	215.0314	218.183	191.7701	221.7899	214.7362	229.4956	222.3591	184.9038	238.6087	231.0222	218.0042	161.8366	236.1123	229.7253	234.0497	210.8414	205.915	210.7583	249.7607	216.1871	218.5006	219.3272	214.7362	218.6744	219.759	204.842	215.7207	231.4098	244.6546	207.2954	231.8349	197.1607	190.9309
ACP5	262.7974	267.3623	481.9132	273.352	234.3526	239.1685	216.7966	215.8917	282.0348	280.2654	274.211	394.2271	221.9558	270.6026	270.7936	240.2121	230.7054	219.0383	228.8267	296.976	314.828	217.1001	273.779	219.759	241.807	243.7655	243.728	236.7405	289.2108	267.0283	252.4213	219.2105	209.2392
ACP6	263.9009	258.1222	365.6237	320.3619	281.8632	218.3802	299.7226	245.4446	275.7122	305.8171	307.2088	336.2851	310.5414	218.8478	241.3957	288.0053	243.0715	226.6976	248.201	255.6807	238.4754	307.7599	299.9179	273.3185	267.8691	290.6427	288.1757	260.837	229.4483	255.2034	228.5353	178.7059	231.4613
ACPL2	256.0165	210.3873	302.1881	216.59	232.7413	200.0683	262.1381	214.1745	199.3882	209.5582	218.6461	192.2057	235.1921	177.7033	182.9204	204.3734	223.9682	149.6353	186.4199	203.7036	185.4062	222.6805	228.6343	245.8163	207.1878	208.624	264.0775	204.9598	195.9154	222.1488	198.5903	212.6547	197.3962
ACPP	209.6144	234.6286	187.8653	208.8822	285.9089	246.292	239.0045	224.4054	253.123	232.1043	237.6936	156.4099	227.8884	247.4347	220.9466	316.8217	274.1426	246.0525	221.4803	195.7013	208.84	190.4179	289.7381	233.4804	216.1056	210.9663	239.652	204.5296	242.0616	230.3834	219.7272	214.3521	243.2106
ACPT	130.5444	148.7686	160.687	152.1778	143.4091	174.2067	172.3182	144.5092	158.8096	160.198	145.5899	150.9663	152.5913	160.3892	158.0486	156.7762	158.6026	184.4333	167.7141	151.0668	151.4649	172.0576	141.0968	161.4776	153.221	162.6875	132.5832	160.0823	158.9362	154.2022	163.4857	152.7899	158.6101
ACR	150.1926	158.8184	158.3487	162.6802	174.8688	143.1086	133.4672	170.134	144.2395	160.2962	167.9506	163.7864	153.1311	173.121	156.1095	169.3658	161.1109	159.5568	159.4205	160.7805	161.4761	159.6085	173.3307	153.8639	153.9408	163.1136	162.8995	164.1442	170.8553	161.0621	166.2084	161.6447	172.3627
ACRBP	453.8117	329.3093	649.5334	343.642	773.7602	586.9361	600.9865	1898.374	442.7856	642.8809	991.5141	593.2514	476.4606	625.0439	688.7135	704.9515	369.6888	1285.464	748.3596	671.084	578.7497	747.8547	553.593	664.2438	450.7242	381.3447	362.4203	813.5004	609.4919	464.1831	745.4616	967.9371	891.6173
ACRC	147.7196	172.4208	151.7703	148.3003	149.7864	151.6472	173.6076	141.5165	145.1929	157.3393	143.7604	152.991	146.5004	175.5717	173.0258	179.533	184.4333	132.8769	147.0901	155.6619	154.7749	167.4751	171.3948	154.5936	142.218	186.0407	159.2619	137.851	163.1056	147.1236	160.4413	152.0509	162.1601
ACRV1	172.5443	148.1157	146.8262	154.2526	158.016	165.3391	148.3837	146.5887	165.153	131.7628	168.7867	153.1626	163.4126	148.6771	153.2694	143.6849	154.3532	162.4504	159.4719	154.7575	165.6104	161.209	171.9486	160.0682	168.1741	144.8788	162.3573	152.3247	144.3118	147.1514	145.4851	148.952	159.4967
ACSBG1	142.4652	195.6395	186.0237	176.7222	202.5944	188.8892	197.2494	373.2845	164.9642	194.6961	201.9491	183.8829	154.401	180.3256	226.6794	184.9685	153.0392	265.2484	190.5598	178.0311	183.2846	155.8252	175.8311	196.5392	161.0161	175.7086	164.8359	171.9192	178.8315	195.0812	189.48	185.3523	184.5016
ACSBG2	145.4532	149.7405	138.6255	137.5698	127.8334	152.1725	134.3396	126.8626	129.9204	154.3129	139.027	142.1728	128.3825	144.6358	141.0548	131.3231	152.1043	124.6914	149.0986	133.5861	148.326	130.9285	150.5063	126.2175	134.5031	125.6824	150.7723	151.6071	150.9303	130.8775	123.8897	136.2745	146.4523
ACSL1	402.7455	417.2236	679.7968	349.9366	934.1993	1033.792	1340.211	1662.003	452.4089	490.1868	919.5792	222.7196	672.3331	1203.521	775.834	1847.893	1442.701	2085.541	363.8752	277.6322	420.0739	404.675	506.2451	1404.717	1757.789	914.2164	511.5783	681.9005	547.3172	159.6239	1070.294	180.3944	1175.425
ACSL3	184.56385	194.91445	171.313	181.27555	174.7535	165.7549	187.9368	184.5809	161.5715	170.141	163.64105	160.73305	195.03335	169.32495	158.5929	183.8376	185.51885	163.509	169.3096	176.2396	187.49345	173.8047	181.4156	185.816	183.86205	182.92335	187.68165	178.9252	166.50295	172.16235	172.75795	168.19415	188.2358
ACSL4	226.14305	184.2621	194.40285	195.4685	268.2855	256.36445	326.57635	430.20425	220.50205	208.0718	240.47315	168.08775	243.18775	309.66885	200.1448	364.7468	406.66005	300.20015	183.5294	185.8196	197.7988	186.97625	210.77415	251.50875	278.7673	273.53835	210.3964	242.41315	202.7565	220.8115	217.4955	209.82495	256.5951
ACSL5	449.6626333	492.8948	262.2220333	461.6873667	361.4040333	442.4672667	449.4390333	342.7271333	374.6665	443.3968667	314.5280333	462.7836333	447.6318333	422.3191333	387.3183667	312.0189	436.5982667	335.2750667	484.7386	513.2606333	481.4254333	562.8959	437.8087667	475.719	413.1	494.0288	488.9941333	421.1455	413.8146	457.3246667	355.5634	495.7684333	440.2097
ACSL6	175.8685	197.0804	257.29985	200.19075	181.42385	171.06495	177.7435	170.6835	179.94965	180.6611	171.87035	238.5122	174.2545	181.82685	175.1187	167.63955	197.86035	177.14345	180.1838	196.46765	182.05135	187.52115	177.32195	194.65045	175.98435	171.2927	192.70515	186.68565	176.63455	177.0706	173.5669	200.85465	189.9734
ACSM1	175.2157	181.4242	189.9775	181.7033	159.6592	182.0115	157.6311	191.0235	188.1821	185.8807	181.267	169.187	177.0862	182.8227	179.6931	178.7444	181.6981	177.2611	208.0585	214.2286	194.5422	186.1657	181.0361	175.7431	174.4699	182.4911	183.8541	187.7236	181.3542	160.5881	206.6288	161.5822	201.2966
ACSM2	159.0203	156.68475	158.0902	154.49925	161.14845	149.2148	151.6012	158.2038	159.1582	139.31325	150.96575	144.33905	159.61395	162.2915	154.41605	165.8055	146.21585	163.178	159.179	156.66245	163.2406	148.99535	152.2432	148.32125	149.4317	159.31195	151.14835	155.9994	150.19905	169.51475	162.1687	159.54635	163.1582
ACSM3	163.1749	154.1099333	143.0414667	168.0335333	156.9504	154.4951667	174.9132333	155.9141333	147.9520333	169.8255667	149.3867	151.7364	169.0353	159.056	146.2728	145.3925333	167.4752	150.7448667	158.9597	157.9644333	154.8810667	160.7862667	159.2067	161.3056333	161.9460333	162.7780667	166.3213	144.4664333	154.3497667	157.2093667	157.1905333	150.0270667	154.0171667
ACSS1	799.8372	758.0398	358.8106	729.7618	493.6473	738.7382	623.7978	424.1934	692.0294	842.4088	566.76	869.9175	587.8323	604.4742	647.9815	403.3712	612.8472	579.6115	920.9868	701.6569	859.6314	689.1848	815.8105	613.4684	614.8403	704.9515	724.2167	616.5689	772.2368	761.7387	661.2156	550.4552	700.6057
ACSS2	491.6105333	594.5874333	682.6785	617.7384667	586.3305333	568.4857667	562.5115	510.0849667	647.6074667	679.4727	734.4422	758.8049	682.6686333	619.0516667	644.8285	771.7252	462.4763667	723.5222	596.6695333	561.0788333	465.0828	542.485	604.8809	554.6701	651.7956	503.9759333	553.5831667	637.6347667	694.8173	561.2586	646.7836667	748.1440333	492.5263333
ACTA2	221.6475	364.6909	615.006	376.6532	759.2064	370.4113	386.8877	322.7841	368.4561	538.5435	361.7046	189.3337	351.3891	408.8048	377.3415	613.1248	313.2714	526.6871	704.3782	483.1437	464.8186	530.3182	562.9721	418.203	734.5222	543.4583	260.4875	592.8175	386.9392	280.641	416.3043	589.0204	280.6141
ACTB	18313.74167	30115.55333	28946.35	29015.42333	34904.76333	27023.41333	21844.075	26887.29733	33358.79333	24736.13	31153.63333	34141.91	25940.36667	23899.95333	33518.77333	29369.30667	16818.92067	27469.46333	36029.77667	30479.03	31002.57333	31177.62667	29310.74	32081.24667	32674.43333	26533.36	28846.65667	34526.21	27564.59667	31616.84667	37245.05333	38546.95667	29700.64667
ACTBL1	167.7737	162.2179333	162.8577667	164.0980333	157.2993	160.0031667	170.9182667	161.2274333	176.3142667	163.5130333	166.0913667	165.9715667	163.8457	163.7693667	169.1621	156.8775	160.1668667	157.0408667	164.6024667	166.0811667	161.7200333	166.0733	163.8026	158.4361333	157.5603667	164.9869	175.8393667	164.9216	164.8348333	171.6024667	159.3649	170.8547667	159.7333667
ACTC1	147.6747	143.5018	137.7822	144.6036	149.1964	155.083	147.4036	154.9688	169.3952	159.0213	145.0318	161.8727	161.9843	162.6307	165.8186	152.2093	157.2308	161.1023	149.6097	157.5531	139.8181	156.7325	149.3507	156.9926	149.209	139.1743	158.4742	161.4499	155.9818	152.9336	146.9522	159.8917	143.6541
ACTG1	3605.371	9001.219	3171.574	7451.731	6446.504	3674.159	3062.653	1993.842	6558.655	4540.971	4072.356	5024.161	3379.121	4986.79	7253.185	3681.755	3519.446	4702.915	8624.41	8164.153	7319.76	6526.514	7426.974	6270.124	7896.882	5790.523	6021.824	7345.246	4437.58	8607.663	10656.83	9317.33	7561.695
ACTG2	155.4342	160.4016	165.1219	147.1329	160.7391	159.9419	161.4176	162.0307	173.4178	171.984	156.5229	174.6557	159.732	156.1227	167.8803	163.7744	159.2609	169.3809	175.9904	151.7832	171.3624	169.4205	163.9253	151.0552	145.6927	167.833	171.945	169.7492	165.1009	166.2306	162.0599	157.7639	161.5511
ACTL6A	525.2103	463.357	282.8932	542.891	391.2425	385.8783	491.4537	244.4773	425.0562	504.9911	333.1378	467.4469	462.8785	441.2337	357.8335	324.7393	584.7785	264.3348	379.5905	509.5723	497.5682	525.4234	553.9296	533.1954	440.0101	562.6739	622.6519	449.1483	449.3723	563.6145	425.4708	448.552	527.3445
ACTL6B	164.2732	183.8541	167.2864	173.2547	179.1782	183.1599	183.1537	167.5248	167.3765	163.3716	166.1856	172.418	178.9108	169.8003	168.9718	173.3083	183.7181	150.7553	174.1971	160.4005	164.2654	176.8617	170.8521	176.2524	159.7533	181.3071	172.8461	180.853	153.3817	189.2057	164.0881	162.4195	152.3588
ACTL7A	155.5526	175.4319	158.5567	149.6174	154.1954	154.219	139.8095	151.2894	157.26	157.4181	153.9834	147.2769	183.7033	162.6181	169.3225	158.0721	151.0614	148.6806	165.0548	155.7891	156.7641	150.4848	148.1469	143.5	150.7529	154.9591	174.907	130.8237	161.0474	161.4164	167.5962	153.317	141.7242
ACTL7B	175.2837	171.418	161.503	158.3169	167.1378	157.098	155.9115	185.6368	180.998	165.6385	183.0768	179.2966	188.0347	170.3076	194.4425	162.4389	156.3403	158.1851	166.7309	161.155	160.7253	173.2989	173.7599	170.1525	157.7363	175.27	184.3999	175.001	165.5351	177.9099	178.8779	148.7132	163.8563
ACTL8	182.9021	173.6448	179.7611	164.1398	155.4642	165.4087	169.5892	164.4056	170.9415	175.1171	180.6977	178.0988	175.1594	157.2	159.6399	175.4397	162.0029	168.2706	140.81	192.4657	170.3277	152.2978	174.021	156.2739	163.3503	174.616	167.4956	163.0034	175.8992	170.1605	168.1649	154.6411	164.5762
ACTN1	1390.117	2741.075	3490.433	2993.256	3808.035	2652.461	2157.186	2960.095	2461.603	2368.085	3801.775	3822.094	2557.058	2466.823	3663.8	4140.851	1723.103	2984.032	3472.357	2085.541	2378.089	2540.331	3287.604	3654.488	4007.011	2256.724	3156.09	3012.435	3103.981	2592.428	3795.486	4780.825	3123.878
ACTN2	160.4704	162.2513	159.6637	152.6994	160.4549	155.3004	168.1288	145.9574	165.7474	141.1282	151.5771	143.5203	164.929	153.0897	167.5764	138.1274	146.6373	158.908	158.4457	155.889	149.9817	160.9342	157.9566	164.6997	146.4448	146.8354	168.9718	145.7334	169.7985	163.9605	158.2497	143.138	139.6018
ACTN3	151.0622	151.5381	177.103	153.6497	172.0373	165.281	166.157	138.2103	171.5442	167.8074	156.8335	163.2645	166.7886	155.4728	172.5662	145.8499	160.6858	178.8231	162.0697	157.4783	166.9554	164.344	175.8352	161.3994	144.1323	154.8104	169.3847	164.3825	156.1668	153.2001	169.8064	150.1529	155.7571
ACTN4	524.4158	821.202	1134	673.3462	969.4749	951.1068	608.6411	536.0272	893.8076	757.6525	1238.353	1029.142	747.8547	700.9086	1225.178	1171.78	351.9262	839.4575	1142.133	790.0605	764.019	653.4398	827.8176	821.202	901.6188	715.5508	731.8725	741.4563	987.646	634.6125	996.1904	891.6173	595.7429
ACTR10	510.598	442.4388	452.6156	435.551	533.5596	429.1189	554.0952	585.3701	394.2271	415.4239	475.898	505.4821	577.8655	424.1934	350.9901	430.7941	510.9785	410.5443	357.6597	452.6156	414.1911	446.2058	458.3437	398.624	469.4377	475.2926	506.5533	540.6016	410.8588	550.5638	400.8141	506.9142	401.7776
ACTR1A	1177.6	1662.003	1964.231	1692.229	1706.002	1574.944	1136.434	1381.615	1778.014	1461.286	1905.499	2224.479	1417.917	1176.081	1415.549	1401.51	848.6495	1358.796	2185.425	1690.64	1759.321	1622.806	1873.623	1537.579	1611.412	1382.603	1732.819	1566.354	1892.128	1406.002	1421.473	1730.964	1337.4
ACTR1B	908.4449	680.191	477.5126	617.7469	571.0084	545.6028	602.5942	521.3712	565.9901	683.6398	496.3067	904.7188	610.8557	628.6495	539.307	473.1054	749.2531	438.896	638.7478	678.5281	799.8372	747.5344	690.1923	697.6527	660.5645	741.9477	810.6249	655.5734	679.0636	889.048	644.8329	555.1472	620.8568
ACTR2	4770.158	4460.771	3226.807	5559.447	5302.406	3452.75	3967.43	4227.999	4492.434	3128.236	3372.41	2890.024	5319.329	3640.05	2711.935	3452.75	4072.356	3341.794	3833.045	5264.468	4460.771	4880.208	5319.329	3911.443	3984.102	4601.907	5280.181	5238.613	3119.006	5352.343	3400.946	6062.293	4780.825
ACTR3	223.382	203.0134	185.1566	219.8486	226.5693	382.2218	455.5985	434.0763	202.0192	231.7393	211.9479	176.6643	234.6451	364.0303	299.473	439.2938	503.8408	501.4877	197.519	195.1985	207.3739	210.1432	220.9466	299.1271	373.2845	364.1542	245.1792	210.3989	255.6525	232.6866	384.7836	424.417	400.8947
ACTR3B	166.7276333	158.1950667	158.4224667	160.9751667	157.4955333	150.8973	150.2815	167.3474667	168.1347333	158.3549667	163.9885	168.4439667	155.6912667	166.4003333	158.8952	159.0272	155.6536	153.5791	163.7148667	161.9126	167.5967	153.8593667	167.7511	158.4403	164.2838667	168.8082	155.2258667	158.9788333	158.9181	163.0030667	165.6243667	161.2900667	149.7695667
ACTR5	294.5756	292.4341	180.7332	267.8987	282.4286	314.2893	316.1855	198.3343	292.2872	348.9695	235.4978	198.1262	311.1383	262.768	284.4321	240.7999	336.5421	238.7939	302.8497	318.6515	315.7549	313.4884	334.9592	340.1565	302.4357	304.2423	343.7052	278.87	323.054	311.7442	295.1827	216.9298	315.9332
ACTR6	342.4381	236.8814	160.3522	229.3218	202.2127	219.2867	398.624	214.3876	181.0031	258.1817	172.7921	153.6604	255.2948	296.3423	160.067	232.3262	571.0084	190.6603	178.688	204.4635	220.2334	201.4917	224.5141	206.4739	221.528	339.2983	247.4084	208.1953	199.2904	204.0135	169.8422	167.2205	223.4002
ACTR8	153.3031	162.2722	131.2987	162.4373	160.0749	152.6537	164.1347	133.8983	136.4363	178.7212	142.7998	132.6861	145.1783	160.9509	147.6683	151.5991	177.1921	134.1334	156.978	176.9502	154.1294	160.6384	165.4634	155.4873	164.3244	191.1604	176.7547	174.6449	144.1139	149.587	144.6748	155.7766	149.2634
ACTRT1	210.8192	277.7419	658.1948	275.1845	267.9731	266.3125	250.4971	289.6825	470.3825	206.6996	309.0633	408.4254	234.1038	322.6268	450.3617	243.1166	232.9503	462.4225	446.4764	344.0892	310.9098	281.8973	206.7765	297.7334	276.1149	224.0986	226.1268	375.1443	267.6225	392.4906	302.381	461.9653	405.6303
ACTRT2	166.4018	173.4534	175.7352	162.7849	138.9036	192.8142	172.2709	169.3883	154.5374	164.6618	147.4534	166.8479	180.9355	167.7345	161.734	157.8917	178.1281	156.9702	173.0095	157.9396	157.7726	150.5862	149.7493	173.2915	156.5178	156.2178	156.169	172.8941	138.1978	160.4373	160.8139	167.6761	172.2041
ACVR1	206.1103	211.409	154.9782	202.0775	235.8469	241.8381	310.1861	212.6317	190.1933	233.1569	173.407	177.4765	208.0702	257.4498	251.6702	237.1297	352.9684	259.9033	182.0115	220.2334	193.9938	226.9076	263.239	316.9787	272.4108	278.0402	258.2759	228.2052	232.3708	243.5038	251.9363	278.9567	338.0238
ACVR1B	205.78125	230.8131	317.498975	245.7242	285.054575	225.7938	202.237525	247.5655	281.019125	224.91135	310.894325	254.429825	249.15005	205.05675	226.376375	237.75645	204.2113	204.386575	241.6424	235.9624	217.715175	225.32265	227.193325	229.6417	234.852875	222.665875	245.1502	233.936075	239.38355	231.14405	242.05135	248.5122	230.412375
ACVR1C	141.7227	163.6613	162.1517	175.6564	164.8004	176.5985	149.9639	157.1456	175.0148	170.5027	164.0294	165.953	173.7072	166.2634	170.7368	172.2243	170.7007	186.786	160.1042	164.5604	159.3374	165.6608	166.894	159.2043	180.4301	156.2247	159.904	159.1044	173.6648	170.9466	147.7729	147.1559	168.5639
ACVR2A	177.5423	165.2908	162.1274	161.1146	157.5779	153.3232	161.7445	161.5522	154.9026	183.9685	158.9748	156.174	157.9941	164.7865	154.1469	151.3826	180.487	149.5347	157.7373	143.3674	161.5162	154.9057	171.3133	157.6486	159.9458	165.7744	165.5857	155.3452	166.8398	165.4161	161.6592	145.1141	155.0395
ACVR2B	163.4736	196.6702	235.4978	200.1742	206.0544	199.9441	174.6858	199.8196	200.8307	201.7312	206.3793	227.4439	196.7805	187.5338	198.1492	193.9315	186.2119	198.5368	185.7099	198.7105	192.5201	203.0429	185.6401	193.62	189.173	171.0993	192.0538	200.4384	191.4014	188.4175	200.0597	262.7308	176.168
ACVRL1	177.6296	168.6566	176.97	175.142	193.3534	183.1405	193.8556	220.8659	201.8955	158.0667	191.6555	205.4574	191.1272	157.2245	188.4348	175.2645	182.9021	187.5097	176.6317	195.9258	174.2889	175.6887	183.4168	179.111	179.5926	186.689	195.4687	186.4325	186.1336	210.558	188.6213	201.9603	173.4055
ACY1	248.4187	267.0283	188.2539	247.2752	244.2405	274.2384	230.3468	202.416	277.2496	277.3517	249.4196	264.531	255.4868	257.7642	278.7351	239.9641	229.9033	196.4682	312.4441	261.2851	297.8015	264.2893	295.5399	247.2095	252.2738	253.2887	268.2337	274.8618	299.3828	322.7841	279.4589	221.1256	245.8903
ACY1L2	166.7218	171.5842	154.9499	159.7496	150.9496	160.9639	188.245	158.7163	163.183	158.3475	154.4966	175.6267	163.5668	167.7705	154.3897	149.9931	203.7487	166.6584	152.5516	153.8556	158.9151	158.7412	161.4164	170.6718	162.4539	174.2333	151.9858	153.1796	173.5955	148.8755	173.4572	175.3634	156.5499
ACY3	175.2874	174.8489	158.5905	164.1427	158.8955	192.1956	180.2886	161.9063	187.0626	189.5217	169.0469	165.4964	165.7744	182.9612	185.0055	160.5571	179.3758	180.2499	190.608	156.816	169.0734	187.1917	182.4762	172.6789	174.0575	168.8053	179.4492	165.0363	176.5354	171.4331	179.6108	171.3363	180.1791
ACYP1	277.96485	242.5355	180.7845	234.90745	212.68795	206.81515	252.43865	212.37455	223.87565	244.81595	192.8071	218.5115	234.95095	239.1677	209.21755	193.33795	327.76625	192.83275	223.49025	261.8001	244.94135	283.99625	254.88465	271.59255	256.023	292.1411	286.04435	226.51715	230.6064	295.3735	253.42865	264.8561	292.59315
ACYP2	180.065	185.545	166.7282	173.4702	183.9007	179.3682	163.3147	178.703	169.2863	173.2506	183.2171	194.8113	179.5579	182.5209	191.2102	163.6178	186.9467	181.3445	167.7493	170.9711	180.5341	166.4427	183.8541	176.131	171.7934	167.321	181.9983	183.3532	180.6012	173.8057	178.4582	173.9724	183.5522
ADA	850.6686	638.7478	359.1601	736.6569	838.3912	1075.012	836.546	577.6721	596.4032	931.903	547.6702	992.4946	640.4576	820.2021	737.2353	483.1437	738.7382	511.1962	976.1548	892.497	1161.411	909.2297	817.2143	876.0795	881.336	1313.983	1069.754	768.9243	1090.775	1176.814	852.4189	885.0993	1034.921
ADAL	167.7691	147.8769	139.1131	163.4418	152.6305	163.3457	142.4379	158.9362	144.6787	165.6088	143.1817	151.4737	153.3817	171.8709	160.7931	155.9695	168.433	137.3113	140.9008	158.9489	157.068	149.8432	170.1648	166.6707	164.694	150.7366	162.4794	148.0012	135.4903	178.7475	155.8338	141.534	152.1868
ADAM10	209.2738	227.5396	182.1081	225.081	271.2581	212.1945	249.152	294.0798	242.7326	205.7566	222.2318	185.4898	232.3262	237.9451	220.2751	232.1043	239.2824	231.2233	204.4468	230.3103	232.396	218.8189	229.3384	211.5069	256.8131	256.3462	234.2271	255.8132	202.3487	257.8213	221.7241	274.6643	222.6365
ADAM11	142.9308	152.8442	126.4847	135.0464	144.0914	141.8393	131.8784	131.331	149.6762	129.4106	127.4223	140.1224	123.0068	134.6343	147.392	128.8615	132.2226	147.1319	141.2305	124.7668	135.0216	131.4507	138.0995	144.6919	144.5295	151.5819	133.1731	127.5737	135.3727	126.7102	148.2706	132.782	141.9903
ADAM12	152.9087333	163.5078667	173.6021333	162.6224	171.4489333	169.8651333	166.9401333	171.3698667	171.4494667	168.7648333	165.8221667	180.4257667	170.3745667	168.2666	164.9768667	162.5112	161.9331333	160.7248333	175.4151333	154.0552	164.3652667	171.6520667	168.0977667	164.0497333	159.3650333	164.8777	164.3003	161.5990667	168.6099	163.2235333	162.4463	166.4055	163.6866667
ADAM15	779.0121667	1029.418767	1032.6175	830.0039	581.7277667	868.9390333	700.4707	516.9509333	1337.496	544.0477	667.1451667	910.3251667	577.0923333	903.3164333	861.4339	573.8338667	608.3821	806.7986333	945.8555667	716.7160333	957.8675	791.4398667	764.6454667	735.6229667	792.5824	692.5135	621.5361667	699.4271333	969.6503667	798.3885333	632.3627667	1048.441667	759.8537667
ADAM17	179.1228	203.9002	152.167	195.2884	227.1293	167.008	193.8022	188.203	187.362	195.6781	199.9157	162.4807	192.4429	191.3185	178.4512	205.2128	200.079	166.6598	207.026	186.2797	192.6609	187.5677	197.7264	197.2822	203.1229	174.4984	197.3379	176.0243	190.039	185.6774	190.8074	179.8265	177.4153
ADAM18	403.3076	467.5748	742.7325	460.2126	505.1248	421.3334	381.1492	594.1959	578.3959	341.6939	509.7268	561.591	415.6175	385.6202	492.0733	452.096	421.9884	730.6561	531.2278	458.7564	446.5992	468.6141	356.8409	428.8302	478.4335	384.6138	369.6888	475.6772	427.6349	441.2337	438.896	721.0067	503.9961
ADAM19	944.1230333	636.4628	1556.9171	949.922	1539.353367	826.0128667	1077.0934	1313.6	1143.816667	883.9498333	1473.5508	1413.170467	1269.824467	710.5289667	856.6192333	1404.7803	870.1343	916.1111333	916.4179	1023.0855	692.2067667	889.4634	1178.549433	949.7069	1334.553333	890.411	975.9625333	1094.334067	1187.914833	1128.683333	943.3362	1417.4232	848.9003
ADAM2	151.8298	173.7152	194.6961	190.3055	183.0404	175.7996	192.2579	194.276	183.8944	180.3151	170.1268	168.619	184.6122	183.5748	171.9881	184.4741	163.4989	160.8164	168.1924	193.3483	179.8777	173.4368	174.9002	165.7237	169.234	177.3019	171.3476	165.1561	166.4096	167.5307	168.2822	160.7998	168.0498
ADAM20	140.3285	150.9588	144.0506	151.1753	144.6636	153.5712	141.1567	141.801	158.5383	162.7781	132.8534	151.4305	147.9888	140.0833	159.1071	149.1907	163.9468	152.3609	150.3388	146.9319	131.4752	154.3348	151.9815	142.2072	140.7482	148.7097	153.6958	136.2032	140.0207	148.811	159.6387	140.0618	173.4368
ADAM21	167.7836	178.0887	196.4429	167.2459	181.7011	164.9718	172.3895	181.3283	181.3627	172.8443	181.9209	269.886	177.6814	161.4155	173.5411	186.1463	180.7981	172.4427	186.5149	169.0569	155.349	191.7391	165.9129	168.4051	172.9472	177.4484	178.8801	168.8491	161.4315	161.9432	171.2831	182.4815	164.1136
ADAM22	127.6649	144.59225	139.9764	139.3907	144.40745	137.2523	147.17665	139.0777	162.20595	159.71575	157.4635	140.97815	139.93695	148.8759	154.3748	139.4839	132.38165	143.985	137.57815	144.14155	150.54935	156.85005	143.5204	158.3472	147.45435	139.20855	148.5511	145.47965	150.5965	143.19285	146.3861	147.31645	139.4401
ADAM23	276.2326	308.2337	426.3373	289.1691	344.9928	316.1425	302.6592	382.9395	366.89	293.5875	398.8012	418.9101	272.7377	313.1737	375.8802	315.1634	306.1203	375.8802	355.6493	325.0807	294.6281	367.7799	279.9288	338.225	326.0649	325.9463	277.0839	383.4425	301.2057	330.9489	326.9188	376.1965	389.6396
ADAM28	189.2309	174.3725667	180.3009333	171.7753667	187.0784667	179.2689	174.8618667	168.577	187.7003333	209.5672333	181.8658	190.9664667	180.0311333	177.5668667	178.4464333	170.1461667	191.9874	168.2492333	177.671	180.0062333	159.5593333	182.7334333	201.8538667	190.2522667	173.61	182.6773	190.7837	179.6197	189.526	186.0632667	188.5078	167.6208	187.9254
ADAM30	161.9024	166.8675	141.8067	146.2408	167.6103	163.9404	159.2491	158.4564	162.5769	182.5529	178.7856	157.7373	146.629	168.3204	170.6395	149.9573	161.1378	162.4832	175.7803	162.3842	167.8894	158.5798	160.3406	174.8183	179.8777	171.7253	166.4627	171.7405	172.4912	158.5773	174.181	147.854	151.1624
ADAM32	153.5919	147.0714333	139.7116333	144.7254667	149.0298667	153.9811667	144.1731667	154.373	160.3456	144.1242333	143.0652667	148.8272667	151.2568667	143.6208667	154.2385667	146.9405333	140.3469	147.4697	149.7649	142.5606333	136.1826667	149.5168	144.0583333	150.7138	155.3817333	145.7732667	148.0849667	141.1719667	154.5351333	161.1384667	155.8402667	155.7353667	152.4848667
ADAM33	168.0173	170.18655	187.15545	177.3261	177.7144	170.05195	159.0148	171.35815	177.12465	162.8216	174.8822	199.88735	184.30245	169.75735	173.51275	160.8932	183.48475	191.40645	176.3342	197.1435	178.1041	167.6912	168.2268	165.9416	169.64655	180.62425	166.0096	183.72745	159.76045	172.13555	169.2946	173.556	186.99635
ADAM3A	142.9099	140.1238	145.8794	145.8674	140.0132	161.8859	145.606	126.178	152.4764	149.3288	157.9651	157.0818	143.0374	142.8872	137.1809	149.491	147.6518	148.0973	144.895	143.9504	146.7049	129.941	135.7455	124.9166	135.0837	152.3885	161.6565	137.9878	142.4616	134.6992	138.3789	148.73	148.5985
ADAM5	138.5157	137.1326	149.6947	157.25605	134.88425	142.18705	150.4357	145.48515	139.2727	143.9361	158.7775	160.11435	141.0161	146.8371	139.54835	142.8799	150.7586	146.09235	132.44935	147.6016	157.2029	143.7014	139.66195	134.5975	136.1991	147.9776	137.289	138.7735	144.08185	142.28505	142.1402	147.2469	138.43175
ADAM6	148.5791	157.4459	155.1337	184.0751	166.6795	145.2837	133.6992	144.7289	140.3347	156.5453	137.1048	158.1945	149.21	151.3315	163.2717	164.3159	155.4237	156.4648	156.5752	163.2384	186.2375	152.2147	143.9903	133.3474	152.5967	165.6088	148.702	156.4127	153.3873	151.4339	155.4263	136.3258	155.1861
ADAM7	187.8248	176.9052	169.7333	162.7864	183.5165	184.5713	164.3136	170.9531	195.0217	179.9399	156.028	170.4523	162.911	171.6165	174.0758	163.0979	171.7405	182.0081	165.4053	161.6523	165.4246	167.9097	173.0313	178.0181	174.2113	178.1995	161.6382	167.1065	171.3424	162.0708	174.3857	179.3367	171.3035
ADAM8	1752.556	2160.639	2126.344	2168.227	2607.438	1483.322	2008.924	1906.928	1754.176	1574.944	2691.147	3266.422	1807.595	1704.576	1986.132	2864.884	1742.306	2010.631	1670.108	1382.603	1699.888	2062.476	1959.937	2062.476	2694.786	1813.994	2102.514	1937.418	1945.019	1839.232	2080.772	2540.331	1384.522
ADAM9	197.3448	176.9197	209.2173	211.7494	188.0026	207.6539	214.4306	197.5745	194.1532	197.4339	219.3443	217.7546	201.673	210.085	224.7014	218.3652	184.0444	195.9154	189.5413	189.404	188.0461	193.2252	207.2954	206.9038	200.3294	184.885	189.7618	179.5724	182.6821	233.3091	198.2769	227.9253	193.5755
ADAMDEC1	158.0944	153.9442	144.7459	145.9018	169.7492	148.724	142.6013	150.5028	146.4073	160.6642	141.0416	156.9314	137.3521	141.2071	139.8495	141.7811	163.6644	153.3463	164.1884	148.3371	154.8516	150.6323	171.7516	156.3941	146.2012	153.1067	154.4235	147.3253	148.08	141.4547	168.7876	144.1523	137.3978
ADAMTS1	206.6797	180.4825	177.9877	170.2085	175.0814	179.4535	166.3237	157.8808	171.3276	177.0463	155.5885	141.6278	172.9155	180.7083	171.1521	177.0815	185.3632	188.0803	189.1549	203.2142	196.565	187.6844	176.8334	170.9567	171.6571	151.7987	186.8855	174.041	166.6194	171.6878	157.2141	177.9371	196.3075
ADAMTS10	189.3647	166.707	247.2095	185.8695	185.2659	179.3118	182.9961	213.8374	223.5297	179.7633	213.7002	211.7085	179.1631	187.7027	178.1334	180.0907	163.2372	186.5528	184.6516	188.8009	172.6986	179.7394	170.7971	179.6872	175.5402	191.3777	186.7317	207.1083	191.4428	172.7237	200.8998	185.6439	173.5341
ADAMTS12	156.7834	153.4502	164.6839	188.994	174.729	170.0419	166.3971	157.2456	172.6587	171.0531	205.8701	169.3736	177.1655	162.1506	185.29	167.2125	176.7476	170.3696	156.9848	162.965	161.3113	169.0457	161.6241	187.6979	164.0862	181.1487	166.2694	184.6854	147.9342	166.4934	171.2391	173.6721	165.6655
ADAMTS13	176.3379	174.11795	179.76175	178.4576	170.10205	174.04035	163.74035	179.7658	186.09685	167.5321	184.34585	187.07335	180.8645	168.643	170.67925	171.39535	185.39925	181.1275	173.8275	175.88305	180.64805	181.46375	183.964	177.3317	178.2635	163.34015	171.54825	178.04415	166.15	179.40735	179.0747	176.8792	179.03195
ADAMTS14	171.625	169.0408	170.8124	181.0411	164.2394	175.6537	178.37	182.3216	172.25	151.4221	169.7413	188.0108	171.8486	169.2323	187.9785	165.1623	166.271	153.7477	172.489	165.8064	156.6303	198.0915	171.7263	163.0161	172.7827	172.2517	183.9547	186.9467	186.5528	199.8723	177.5107	172.453	161.8999
ADAMTS15	167.021	177.6341	171.784	179.8371	174.6428	173.6318	200.6217	201.0673	186.1293	188.3974	170.1977	195.193	182.0909	165.9016	163.2068	184.0308	164.7503	184.1059	166.9123	172.8764	165.6395	191.4851	179.7033	156.272	191.2995	163.7645	176.8477	178.3089	190.3899	174.1553	181.557	174.3975	171.0882
ADAMTS16	184.0062	192.5654	229.1107	190.1811	197.9171	178.3767	191.5935	220.4345	178.2989	191.0325	192.1621	256.5502	193.4291	174.6255	189.6312	186.7492	182.4063	212.3934	191.4947	200.3447	191.3777	197.4103	187.3877	174.8537	168.9001	172.5565	177.6659	225.2203	183.5114	187.8774	174.9293	186.2681	174.744
ADAMTS17	178.5245	182.1141	195.2208	170.3146	203.1229	171.1261	177.5956	185.9211	179.8581	181.4002	195.6956	198.9823	161.2641	179.7684	189.5025	190.6982	181.1198	189.6447	179.3708	192.6418	189.8657	180.9624	186.7643	175.4928	174.4999	176.3249	183.7236	203.715	191.5967	185.7519	176.6809	188.6001	177.7639
ADAMTS18	157.06775	165.3639	166.13045	145.1669	169.01475	169.0205	157.84315	160.32505	149.83525	150.45705	153.1927	170.82165	153.4777	151.1434	157.65615	162.19525	152.0546	159.66115	151.3746	154.60455	147.3263	173.7687	145.4453	152.7321	157.6728	161.24125	164.44085	150.05075	150.11115	159.24755	158.3466	170.4351	150.48195
ADAMTS19	159.9288	153.9262	133.5975	146.1412	159.4404	161.1495	167.871	166.8661	163.4778	154.8388	146.2472	144.9684	156.0694	162.3288	168.2043	167.2246	159.8894	142.6042	160.7528	171.5298	152.1716	145.5254	171.5857	165.6156	156.0747	166.3406	158.0048	168.9256	166.9753	159.1448	184.996	154.6701	180.7896
ADAMTS2	154.53185	163.877	158.20435	157.8185	161.7963	172.39245	149.79325	158.046	161.5688	146.8866	148.26505	158.16425	152.63505	170.956	171.04075	153.59045	150.04755	145.72305	154.7322	160.18505	147.42125	157.1682	153.1945	160.17625	149.6218	150.13775	164.2776	154.84085	155.906	150.2125	160.1796	154.1639	150.8352
ADAMTS20	151.2106333	154.1931	170.9451	156.3075	156.8893333	153.7364333	148.5888	159.7971	159.7953333	157.2527333	157.4922	159.4495333	162.972	155.1762	158.6280333	158.8431	158.9359	158.6098333	157.4955333	156.3915667	156.6846333	160.3663667	149.8182333	164.6001	145.2819333	158.7839667	154.0706333	163.7502333	164.1266667	162.2178333	154.7697667	160.3066667	148.071
ADAMTS3	154.2278	160.3948	153.9976	162.4639	165.5762	165.8249	171.142	170.1183	171.2224	164.4771	166.605	167.1835	162.4727	158.0241	171.5993	163.8812	155.8432	172.7458	170.55	149.3576	158.3354	158.0855	173.7688	171.7638	155.3004	158.0982	152.0253	157.0111	168.1972	175.4628	168.843	170.4046	151.1435
ADAMTS4	143.2578	130.0289	118.3502	133.9503	136.0994	138.6874	133.7386	146.3228	141.6357	153.8734	132.8398	154.6268	152.6639	149.1831	137.7042	142.6815	151.6945	128.7978	148.4969	135.2816	138.6036	156.2496	155.7846	152.252	152.246	142.9553	145.7124	146.0501	144.9106	132.9798	161.6679	134.3752	136.6067
ADAMTS5	133.9012	126.7319	118.682	139.5703	135.2995	137.6623	119.6399	131.6866	133.8872	123.2512	127.7785	131.4546	126.0904	123.2791	123.1603	117.5057	126.2352	124.9736	132.4749	132.5983	116.506	116.5752	132.4168	120.3515	115.2255	139.9108	118.7206	131.9861	124.8931	122.1204	127.3447	139.9526	129.6362
ADAMTS6	168.201	179.2227	146.5274	158.2904	178.6366	161.2614	177.5503	185.1051	190.8321	180.4491	185.1566	184.6854	184.9649	180.1689	181.2323	174.2665	173.75	161.7557	181.8584	161.1023	180.1741	185.0613	182.8337	177.0463	172.2243	176.184	186.5374	162.2099	175.5473	195.7984	179.5855	194.2715	169.0698
ADAMTS8	182.9817	179.2578	174.0044	171.8451	206.3997	177.4269	168.4437	229.8427	191.3777	171.0763	170.7182	219.5368	189.4765	184.9204	213.5887	181.219	166.9049	178.6081	176.2524	175.0726	180.3745	212.9669	201.12	173.7133	181.407	180.67	194.6861	174.276	187.0592	182.8227	178.6856	171.3792	181.8108
ADAMTS9	160.2833	160.0206	160.4559	157.219	165.7461	143.933	164.7416	152.4585	169.83	154.9469	146.8387	162.7756	167.2918	167.9695	168.8596	153.9061	149.1987	142.1554	145.1375	164.6589	184.3369	166.2616	163.1411	164.8138	153.9273	168.4158	160.7379	177.6609	148.5325	176.2742	157.9626	171.7549	146.4588
ADAMTSL1	158.8748	157.037825	156.365	152.042825	156.79215	147.806	158.003475	156.84155	160.0935	151.257925	148.69345	160.61545	160.109875	152.773325	157.51845	155.030475	146.5401	153.0376	149.5872	152.53795	161.7873	152.132725	155.6617	155.519	155.20925	152.335225	160.81015	153.667975	144.97675	152.367325	146.9296	167.237825	149.2138
ADAMTSL2	166.546	184.5618	146.9611	149.9202	175.6605	169.1418	171.8968	158.3293	169.577	171.7292	152.7661	134.1284	161.9299	156.5229	181.6288	171.7727	163.0409	171.5298	160.424	147.2158	146.2949	168.0648	180.5564	187.2428	169.1605	183.1537	157.8455	142.8218	162.9702	172.0391	163.5069	155.1384	173.7808
ADAMTSL3	163.281	166.8492	152.2838	161.8172	193.7763	186.0673	160.0695	168.0937	181.9085	154.1456	161.5323	158.6135	170.9889	156.2831	175.4948	169.329	162.9259	172.4294	162.7198	177.098	153.0405	191.5584	183.4469	184.8962	178.8089	157.2861	166.1823	184.5178	176.8617	172.0406	169.9922	161.6749	171.8678
ADAMTSL4	196.8052	191.1094	206.2799	195.57775	201.4958	189.2669	177.11865	188.97265	187.2468	186.8309	185.5022	189.47175	209.40195	191.0898	186.99725	215.1692	179.96445	199.96205	194.7491	189.87115	185.52985	180.4142	194.99695	193.2272	192.8157	183.0281	181.07675	180.10475	193.85635	204.8462	188.93925	195.79875	181.59445
ADAMTSL5	182.2667	195.2509	192.8317	175.0346	192.1438	176.1138	177.8362	166.342	189.1299	216.4437	162.1225	250.1319	182.5835	197.6731	203.8496	168.0715	195.2059	160.2246	170.6319	168.2399	186.5267	195.458	185.0055	188.525	172.7216	205.7664	197.2494	196.7342	176.6882	183.1713	202.0685	184.4741	169.9093
ADAR	1900.48025	2026.1273	2303.7404	2168.3316	4358.8648	2366.33545	2524.16705	3235.72365	2395.70015	2709.43315	2862.04485	328.00735	2397.708	3190.26455	2968.26555	3807.47065	2086.2082	3012.28915	2777.70305	2063.52635	2185.2293	2428.37445	2783.6947	2834.3773	3210.4105	2402.9888	2611.2886	2544.39575	2861.82065	1650.7433	2484.2832	1836.59435	2615.80155
ADARB1	262.8247	289.6992	195.409	271.7916667	202.3388667	245.7071333	259.4991333	212.609	231.9109667	348.3271333	194.9857333	166.7681667	220.6174667	308.2300667	281.8269333	205.6089333	302.6378667	250.5216	281.4695667	305.8715667	311.4517	334.8309333	331.6460333	330.6705667	310.8254333	311.1954	333.6583333	253.3599667	281.5652667	279.6162	305.3962667	248.1089333	382.3129667
ADARB2	156.8465	165.3361	173.6109	164.9665	170.6237	158.8617	151.6824	177.4765	166.1323	171.8796	159.389	175.6187	243.6264	157.6185	157.4537	289.5567	161.5633	150.9663	176.5334	181.1879	180.1791	177.4653	180.5073	129.1833	162.1964	184.0576	167.4642	190.9701	230.7054	137.4037	183.9938	159.0811	149.5694
ADAT1	338.6487	409.2859	449.6837	369.6888	420.4302	418.2993	349.5369	382.5876	356.8409	432.6365	514.8907	452.6156	380.8957	420.0739	469.6964	449.0533	305.4066	395.6308	458.4612	461.2255	422.6855	411.6772	408.5364	381.8616	410.0659	364.8292	324.8606	425.7418	429.2037	430.0265	430.8484	402.7455	432.3087
ADC	215.5772	211.1267	174.2709	223.1037	196.1322	174.3524	187.045	197.0206	219.446	224.6503	192.3594	242.4813	176.5968	210.7248	208.0378	189.563	211.5773	169.6714	213.5674	188.848	208.163	204.6597	206.8357	219.4841	192.6709	222.4408	218.4486	153.3949	173.7746	203.7948	185.9499	186.063	173.4776
ADCK1	211.657	294.4346	169.6384	204.4715	183.9173	209.6284	191.6836	166.1823	186.4056	234.9196	198.772	228.806	213.9576	233.0531	203.5745	219.6674	216.9155	199.6067	257.572	211.409	210.7132	229.9609	216.8579	211.0904	225.4595	205.5145	221.1061	201.1067	253.3142	232.5902	230.4283	227.6726	294.7325
ADCK2	685.7493	725.5446	460.539	512.6968	435.551	672.171	498.6229	331.2201	650.9246	780.0334	448.9637	785.6137	545.7119	601.5099	635.028	466.0619	535.6149	374.4144	659.0322	711.7566	788.9437	844.5038	816.8635	631.7504	657.4041	801.3118	726.0745	427.9333	845.2178	847.3058	566.1403	694.7519	595.1824
ADCK4	330.1272	320.9647	329.9001	290.252	318.8573	294.2719	263.796	332.403	319.5701	266.8705	350.9031	379.0415	319.7614	318.6515	280.641	385.6202	254.5441	305.6223	294.7325	270.8214	289.9232	270.6372	280.0026	302.1364	305.9579	254.7648	282.2703	292.4632	322.7265	282.5518	275.1461	327.7617	235.5187
ADCK5	264.2893	232.842	163.3889	173.138	192.4579	199.0791	198.6176	161.8616	180.4802	232.5249	190.0621	184.882	210.7248	217.0851	214.1323	200.3041	236.8595	168.2563	196.6422	221.1603	245.0587	188.0182	213.0182	201.3205	205.8593	208.2203	207.1878	179.6958	199.4954	231.1658	194.552	172.1106	186.5374
ADCY1	168.0222	163.6825	178.6413	176.8334	180.1476	180.4182	175.7803	163.2433	178.0555	173.4897	190.5815	199.9861	178.368	182.3694	171.6686	186.9197	172.0465	194.3681	154.2574	173.0145	177.1497	178.0181	176.9525	190.1437	192.6811	166.3363	174.2025	189.5413	179.8319	184.6662	174.6746	172.0322	179.5551
ADCY2	161.4917	171.6668	158.1892	156.6056	170.0711	161.8323	169.0569	141.0416	152.4696	156.1021	158.0208	172.1069	150.428	163.3845	158.753	157.0597	157.1266	148.5751	135.2106	177.185	156.4551	162.6875	160.0896	149.9853	159.2596	145.3913	156.2486	141.6327	146.3632	137.5263	154.536	166.6969	167.415
ADCY3	401.694	486.4773	311.5254	438.5979	420.8313	397.1364	467.1058	549.4836	398.5233	439.2938	524.8175	281.7527	286.2623	477.1367	465.3044	360.4936	546.0848	487.6053	473.8567	588.7816	419.7359	617.2855	720.2712	703.9764	426.5024	620.0034	445.7571	479.4281	450.1729	325.0284	380.3268	338.8629	563.2007
ADCY4	291.4419	265.4551	472.7059	269.1071	308.2881	289.8496	371.0252	358.4272	397.309	371.1631	580.9999	233.2648	341.933	328.974	328.5974	493.5157	280.6763	320.7893	319.6045	240.6433	242.5038	261.9585	273.3809	283.3893	363.576	264.2596	277.4214	273.8706	346.854	241.9433	299.172	206.2556	226.4478
ADCY5	142.2993	142.7893	143.5674	146.4557	147.138	142.3105	154.2415	148.1082	141.9415	150.0856	145.6217	160.708	140.7976	145.2177	157.0286	137.9128	143.2578	137.1978	142.095	142.0071	137.8676	152.0081	128.8559	135.1421	134.2325	134.1987	146.9298	153.3031	146.5713	132.7612	141.48	142.9201	147.4281
ADCY6	180.3034	169.181	158.5947	157.6376	180.2638	156.7222	179.6702	161.5711	142.2553	162.2366	189.8344	166.6154	167.0124	160.6465	174.0528	159.1181	146.664	145.1583	165.3071	170.6666	155.7593	174.4805	185.3432	153.9081	164.4134	175.0254	169.3719	157.1297	175.1187	157.7578	151.991	164.0793	159.479
ADCY7	331.9109	406.1139	246.4682	363.958	437.4559	315.7066	362.8892	307.1572	343.1251	289.5993	255.4244	346.7053	357.1826	317.2401	273.8448	305.6793	364.6909	298.7218	409.2024	383.6482	392.6577	382.6779	399.7058	347.2151	417.0371	388.5166	389.3058	312.8356	326.9188	429.4005	394.2271	445.5903	375.1443
ADCY8	161.7946	136.1708	147.562	155.7434	167.4708	147.6624	154.7393	162.697	167.3344	154.9419	143.7613	138.2103	146.4731	144.4451	156.2895	155.4821	156.3705	151.147	144.6721	147.831	131.5017	148.9576	155.5209	144.2852	148.0312	151.7535	154.7393	139.2332	145.5053	162.7428	160.8152	152.6759	137.4765
ADCY9	196.3789	176.6473	150.4488	181.052	173.3307	161.4668	173.2485	149.5253	154.6218	181.1991	144.2654	154.5567	196.5055	192.6673	171.4451	182.7631	178.0817	149.0547	225.0954	173.7249	171.1299	179.2675	201.7553	192.3544	175.2874	190.2872	182.3606	158.3973	205.4268	170.4157	184.6785	152.5136	188.0618
ADCYAP1	144.8788	151.8088	166.7399	164.0358	146.504	154.5892	156.1227	172.6766	160.4155	140.4345	149.112	161.4372	149.5559	155.3715	167.2205	158.0698	142.0825	149.2208	157.778	141.6254	152.808	152.5951	154.9329	151.315	141.2502	162.9124	144.1486	153.4408	134.1446	156.6122	167.1035	152.6919	137.4413
ADCYAP1R1	159.1226	164.7466	159.0655	154.9978	157.3053	165.9129	153.447	166.8283	179.1782	165.6204	163.3457	167.4513	168.5945	164.9112	171.1783	153.7221	157.2409	151.7535	163.0299	157.9984	130.0168	168.5291	161.2078	174.5851	150.5498	168.1972	166.2438	181.7449	166.9626	180.9218	159.9129	158.1721	150.9032
ADD1	2368.085	4065.557	5642.507	4024.999	3723.356	3699.053	2716.049	2676.991	4450.592	3777.991	4346.761	4888.877	3230.673	3954.139	5319.329	3467.03	2988.9	3976.607	5173.478	5723.934	4150.248	4770.158	4880.208	4692.01	4031.888	3490.433	4218.523	4279.961	3967.43	4088.976	4298.761	5332.654	5238.613
ADD2	142.2917	147.62435	155.2483	151.75345	149.6848	158.8792	143.8574	162.73485	150.368	138.55515	155.92245	141.0926	168.26665	146.9612	155.32825	146.86895	144.4068	137.6821	149.9066	143.79955	149.47505	147.8589	150.91855	174.19895	150.5753	164.83155	158.4289	158.5991	149.82655	152.94295	148.6183	155.77425	157.3689
ADD3	293.9577667	257.0705667	222.6731667	254.8739667	270.8274333	392.9570667	580.8834667	409.8686333	258.7585667	307.9038333	263.4747333	163.9947333	288.5009	435.2937	370.2895667	371.0394	802.9471333	435.7223667	217.9238333	240.0800333	242.998	273.7376333	291.5865333	450.1360333	396.8093667	565.6317667	313.9136667	287.088	245.3154333	190.3111667	461.8896	202.9783333	587.797
ADFP	800.0587	623.1106	648.3604	826.0149	713.1819	528.3387	567.1135	412.9882	752.9044	677.8967	721.499	570.5563	758.0398	687.2651	552.5352	486.5695	507.4268	572.7551	727.5208	711.4627	732.45	766.6048	726.8306	735.1038	775.834	726.0745	875.7527	765.4576	712.7232	795.9339	615.1837	760.1199	736.6569
ADH1A	150.9543	154.519	147.3767	150.719	157.8917	161.8432	156.3951	149.9085	153.9693	148.4138	154.2574	152.6124	146.4073	155.1698	165.6457	151.6343	142.5585	141.339	140.3208	138.4825	142.7402	149.2704	166.3434	138.265	171.9994	140.3827	153.6687	155.7217	155.2534	148.3688	162.2228	155.1917	151.5784
ADH1B	140.2787	156.8429	148.4585	147.2417	156.4494	151.0119	153.0495	165.1204	139.018	146.6302	138.8936	150.1237	154.63	152.3634	148.2204	141.6296	148.0468	139.2716	155.0172	145.3821	132.7678	143.9969	159.0373	154.0966	139.2365	139.6351	143.1131	136.6932	133.2911	171.4981	157.4308	154.5968	136.093
ADH1C	145.6696	147.2686	158.5585	152.8454	154.689	157.1005	138.5626	152.3053	153.3978	151.495	153.7239	156.238	167.8833	136.9055	153.0234	143.3152	150.0791	154.6066	139.3754	138.2415	145.331	148.3337	167.1426	149.7236	146.2069	147.4101	160.5069	166.9184	156.4152	148.4337	165.4256	158.8254	156.9367
ADH4	156.8415	167.6965	150.4036	154.7893	159.5523	160.7266	162.513	200.6759	154.7545	170.8183	154.2598	143.1195	160.7756	150.9926	141.7656	148.0642	147.7655	157.4193	149.101	156.5723	144.7211	157.1356	158.5468	154.0651	153.6113	156.2509	159.6357	146.7683	162.157	147.0928	164.2912	164.0455	150.9523
ADH5	192.5508	177.1374	206.4739	201.5873	184.1813	186.5418	196.7746	216.2958	217.8783	215.9801	214.1323	199.7698	194.6108	202.5513	191.9453	168.0498	201.9603	155.1176	174.5952	212.6407	181.6897	200.3714	190.6757	202.3487	197.7671	190.7139	210.7471	242.9745	173.4223	217.3779	182.6055	192.1292	181.5635
ADH6	162.2613	154.1384	157.6088	152.693	171.9084	132.2469	166.2034	147.3679	155.2585	150.1423	144.7844	164.8384	172.2933	163.7507	150.4858	133.4477	170.0008	151.6127	173.474	158.0825	168.6342	160.2674	160.7294	165.8942	160.1155	151.0909	172.7149	161.4815	154.8127	156.5144	156.3427	158.6426	166.3041
ADHFE1	530.6177	312.1269	170.3	442.3432	315.2614	339.3543	379.8277	269.7339	430.5827	457.5399	313.531	447.2784	401.5091	341.114	358.8106	291.9543	412.9882	262.9249	349.8028	424.5047	497.4286	407.1571	378.3737	427.8032	361.0624	398.258	514.572	368.7471	415.6175	523.1956	386.8877	367.4344	389.0747
ADI1	872.636	768.7079	918.7493	787.6645	919.5792	712.986	1126.497	1155.55	1045.604	637.2322	605.8848	721.7776	1137.944	840.9471	780.0334	648.7097	1025.673	919.9249	973.5534	1135.682	743.3939	726.3188	1145.283	1025.673	983.1891	1168.29	1059.198	969.0244	863.4344	914.9398	813.8505	890.8408	992.0352
ADIPOQ	138.3068	141.5886	137.1656	138.4888	158.0511	150.8333	148.6101	140.9441	153.1371	147.5981	156.0317	172.3471	150.1667	149.3442	161.8821	139.4134	144.6661	144.4133	149.6602	134.15	146.4073	149.8891	150.6067	152.2383	135.0343	151.4305	163.317	150.6931	151.6152	149.0535	153.0344	162.6707	139.8509
ADIPOR1	3372.41	7299.312	17866.43	10829.72	9989.459	5908.466	4167.01	13081	10341.18	4016.754	10433.23	13231.95	3440.449	6827.336	20203.76	4592.189	4583.475	15576.4	9989.459	10925.45	7561.695	12288.86	4963.42	8472.951	8000.265	4195.454	4975.625	15372.67	4692.01	8330.942	8413.126	14706.99	12491.31
ADIPOR2	654.9277	738.4354	772.5972	802.9224	810.9052	999.2235	796.6374	797.9837	773.7602	770.9626	728.8943	731.352	866.3279	883.6902	795.2827	966.9888	748.3596	909.6931	851.4677	750.3891	786.6462	761.4652	835.6154	841.5893	859.6314	829.4352	749.8691	812.5607	937.6741	823.1927	946.8344	963.5416	833.3169
ADK	203.4726	186.4897333	163.2346667	186.2649667	177.7721333	180.8737333	193.3100667	172.2273667	176.1567667	177.6466333	192.5654333	180.8867	195.9264333	182.0126667	200.3248667	184.3519667	201.0867667	183.9130667	181.7136667	191.8454	183.8375333	178.9218	192.8806333	180.6523333	178.4956333	180.2271	196.6079	193.6295667	188.6795667	182.8164667	188.2045667	188.2922	190.1054333
ADM	950.7165	2861.632	1320.35	2198.979	5342.279	2240.263	3084.995	2585.305	2242.146	1871.874	2143.758	1905.499	2267.374	2877.449	2480.034	2679.259	2631.335	5433.594	1824.576	1762.294	3093.932	3600.487	3566.448	4150.248	5617.333	2881.975	4792.969	3577.385	2265.238	1493.341	3407.379	3236.321	2276.63
ADM2	178.8273	208.8001	181.0334	187.3818	194.0369	175.4301	190.8515	203.3937	211.149	198.6692	180.3969	208.8822	206.0243	200.1488	191.3863	223.1603	193.0133	196.4238	204.4276	188.5169	204.3026	195.6627	212.8259	204.0861	184.3369	191.3601	196.7239	172.2257	194.3062	209.1832	175.6092	198.0615	198.9823
ADMR	243.3208	234.9196	360.3755	252.1192	260.507	242.2247	212.0977	293.9771	297.2543	235.1921	272.0552	234.8426	239.9865	233.3659	303.0285	230.1202	249.2984	332.9583	256.9054	258.7747	267.5259	223.5062	211.9713	247.0725	241.0773	235.4708	219.5746	261.3696	232.3084	292.8456	269.9922	355.2963	270.5269
ADNP	186.3945	190.557	158.325	183.8933	189.5306	180.87805	196.4036	194.74105	171.91345	192.211	153.4751	151.22345	175.5504	197.9004	182.04665	213.48715	235.70205	174.77815	179.38685	162.0264	184.1502	194.65385	208.26765	207.8218	214.08095	250.75965	203.7334	185.99295	192.82065	184.48715	215.644	197.055	218.44465
ADORA1	164.9591	176.3811	184.2534	173.6223	180.7384	162.622	158.0377	169.146	152.6517	159.5082	177.2982	173.2269	170.1376	152.7349	156.2335	178.2767	177.3186	166.9769	176.6302	167.5175	165.5632	154.7545	169.7855	186.205	164.4626	170.0646	160.1968	169.5964	176.1486	164.6604	150.7506	162.5367	169.9626
ADORA2A	354.2021	381.413	363.5021	355.86	323.9554	390.0999	542.4709	405.0016	429.4005	497.4286	436.6433	199.3814	365.4872	451.2406	445.5903	328.2189	517.5201	496.1237	373.5757	384.3644	363.637	442.9008	437.1653	447.1893	492.3558	396.2581	485.4028	365.3247	430.8484	315.9941	422.9303	240.7168	524.958
ADORA2B	211.149	168.5071	199.2178	188.2728	214.622	207.3291	180.0262	186.1102	222.4589	161.3598	198.5843	226.2806	213.9703	191.1112	198.9716	214.3633	184.8757	172.638	178.04	195.7495	193.2916	223.9682	205.9843	203.6848	196.4429	214.8962	200.935	212.5003	192.0933	198.4707	199.2514	202.1551	170.5185
ADORA3	377.418	179.3319	357.8388	251.1447	230.9167	178.20695	223.7146	214.04945	216.93245	197.88135	286.15565	185.30945	280.1203	197.89085	168.26425	253.05055	210.9266	183.2831	207.1341	208.5454	193.3967	185.49975	217.4137	187.5591	209.87395	241.61055	207.7235	240.6084	226.984	200.54205	210.55555	205.75	181.9112
ADPGK	967.4728	836.9036	719.3696	766.2507	1149.732	609.4919	895.9888	765.1886	901.9904	915.6766	867.1458	810.1754	998.7739	847.3058	650.4099	831.8522	1143.208	566.2548	728.8943	917.7631	830.6099	976.1548	977.7141	825.5369	1012.729	924.5897	1024.473	1016	912.322	1149.732	743.0866	797.41	861.8184
ADPRH	287.1206	258.6191	283.2957	276.8879	278.223	276.9655	220.4345	203.4751	375.1443	267.0908	314.4712	291.4793	279.9288	273.779	248.8093	274.1667	222.0009	280.423	288.0599	279.3437	282.2348	280.1475	257.6367	245.0101	225.6404	237.3476	292.2872	247.7231	320.9647	253.7128	233.5336	302.4357	260.0245
ADPRHL1	160.5756	161.0306	149.6953333	157.4252333	162.4214667	162.1639	158.2452	154.7594667	148.3948667	153.1929333	167.6810333	159.5917	164.0788	161.6705667	164.7037667	154.9528	151.6244	164.2770667	154.2562667	146.9621333	155.1216667	157.8262333	161.5751667	158.1008	160.6724667	155.7355333	156.9643667	152.1483667	157.0087667	162.5177667	157.9731	156.4760667	154.5957667
ADPRHL2	649.3183	635.9496	778.7128	703.795	760.5618	605.0535	719.1585	588.7816	650.652	720.5715	693.8674	512.5621	832.9971	628.4476	559.2181	838.3912	596.4032	484.362	712.7232	712.0209	714.4516	638.9542	672.171	620.6949	714.1813	674.5005	741.4563	660.8	873.0126	706.8512	628.4476	547.3172	587.4896
ADRA1A	213.30378	228.9635	288.62566	225.88182	238.4748	215.94072	202.5717	257.44	234.44662	199.01076	227.72092	245.34254	217.03516	220.20662	266.8819	218.007	201.7327	289.59444	250.97412	230.90086	232.3712	235.44618	209.47774	215.96996	222.17276	206.46396	209.57942	224.12476	219.08198	240.74518	225.51418	278.63834	244.20146
ADRA1B	160.5209	154.3833	160.5209	144.7672	150.5672	134.3798	134.7238	146.9138	160.2896	131.4603	149.6133	147.099	153.8927	156.1957	162.5014	141.3009	150.5028	143.3562	150.0306	152.3679	143.9754	149.0794	151.7976	145.2254	151.7457	143.9954	154.8596	140.7797	160.6748	149.7985	148.3972	148.8528	157.111
ADRA1D	206.0444	192.0893	186.4287	186.2626	180.4635	159.3479	194.0531	162.6656	191.2151	186.5459	196.4943	186.7146	195.9305	177.1706	208.1953	191.6689	199.7448	179.1328	180.9923	182.792	186.5302	200.0878	199.5844	182.5568	179.6518	154.9274	171.927	175.8722	202.982	188.4869	197.2675	179.8581	206.0243
ADRA2A	185.0578	203.5144	205.8299	167.6119	213.5887	204.3506	194.9781	256.1746	244.4458	180.2371	245.7766	188.4869	187.9499	197.3021	257.3839	194.5697	193.3882	369.4934	221.0438	196.8716	198.5522	223.3427	203.1309	228.2052	209.894	195.4215	173.4922	225.2701	197.8581	227.6497	209.1587	237.034	259.4197
ADRA2B	205.9251	209.5949	280.9328	229.3384	215.2434	189.0475	209.1054	197.9171	198.1968	206.1439	186.9276	188.233	220.558	209.6411	233.5463	202.5696	221.7241	260.32	246.6945	234.3274	212.5967	217.3487	203.8228	219.0747	201.8559	207.1385	218.2618	229.462	216.0587	226.9988	216.9155	203.961	215.4067
ADRA2C	172.4953667	178.4279	217.7556667	198.4432333	202.2497333	177.9588667	171.8580333	250.2400333	281.2323	191.91	324.9469333	201.9445333	177.1757	180.5967	222.9804333	176.9790667	178.9968667	272.5905667	210.3696667	187.9453667	194.5742667	208.1109	177.8744667	187.6162	178.1183667	191.2306	203.0583333	331.2167667	215.9526667	168.2837667	215.2610667	182.6612333	225.0517
ADRB1	166.4487	163.7178	170.3442	173.7098	177.729	159.8323	150.4239	167.4855	158.9856	168.6342	181.9108	169.1321	150.4937	163.447	168.0967	164.4396	161.4723	163.8293	163.379	149.7216	155.4332	178.4071	166.9184	158.812	152.7701	155.5721	186.8559	173.6448	163.2147	166.0717	185.3553	157.5411	174.5056
ADRB2	718.5185	470.0145	312.9811	787.3509	590.3397	925.5836	891.1643	537.6417	504.5916	462.5552	376.4428	478.176	921.4431	571.9209	407.8083	404.0022	448.8633	285.0706	566.1403	692.7393	696.3878	591.1721	494.7822	516.6392	487.706	688.0549	566.2548	529.828	594.6761	982.7587	429.4852	825.2714	735.5878
ADRB3	160.6642	153.9801	156.9218	150.1134	146.7172	163.0924	154.3303	130.5878	158.5567	156.7418	141.976	139.2382	143.1354	143.9792	154.0909	148.093	148.952	149.6602	144.2812	141.2089	137.7664	145.8458	144.3092	150.2995	147.0192	162.1739	139.716	154.6877	163.7496	127.4316	143.8308	143.2862	148.9629
ADRBK1	161.734	147.9754	156.6585	177.6386	169.8514	168.4964	160.4857	159.8608	156.9239	146.1696	171.4163	134.473	176.5248	170.3969	166.6466	168.4718	141.4142	156.6196	181.7761	167.491	156.1162	175.9095	159.3565	161.4114	152.6473	152.9169	166.5995	160.3328	162.8696	156.5178	170.677	177.6098	158.3852
ADRBK2	164.8053	143.791	158.4173	164.1372	141.571	165.1391	144.7196	142.6321	152.7041	148.3837	146.8425	148.2651	141.3985	167.3359	146.9841	161.323	160.2583	152.2068	169.9822	151.7653	170.9046	133.7807	152.0104	145.8394	129.5287	153.52	143.7309	157.9891	148.7611	166.9579	146.2381	160.9203	143.8466
ADRM1	1019.816	1163.689	1074.476	997.2567	1103.611	1268.003	1069.255	1056.092	1157.576	1184.807	1148.033	476.6906	679.0636	1358.796	1594.932	1186.764	985.1497	1150.174	1275.778	1113.792	1206.201	1131.308	1162.981	1333.798	1434.226	1337.4	1235.043	1020.66	1374.5	987.646	1485.5	715.0402	1172.437
ADSL	1709.264	1759.321	862.9911	1565.105	960.9722	1235.775	1497.378	782.7846	1340.211	1519.541	957.1564	1654.176	1448.054	1162.981	1201.713	818.867	1642.86	1094.379	1211.13	1642.86	1420.476	1664.768	1584.05	1369.38	1119.129	1417.917	1468.273	1122.503	1340.211	1412.265	1252.209	1054.926	1220.147
ADSS	154.6561	163.6338	165.841	153.9162	158.637	168.1799	184.3142	171.1974	164.1827	172.5565	168.6751	154.493	159.0407	166.5533	171.5427	170.196	189.2905	175.3003	157.9725	160.1968	164.2023	173.3948	170.7083	197.5891	193.527	189.8046	177.7531	187.9752	179.3153	180.2978	184.5586	191.4173	186.0938
ADSSL1	156.9599667	148.6599333	145.4508667	156.327	154.8809333	155.2304333	148.3333667	156.3586333	156.7896667	161.5680333	150.0765667	150.1705333	158.9662	160.4237	154.9933667	153.7077333	161.2147333	142.3984333	151.9018333	152.3436333	151.5215	165.6744	165.5935333	154.0866333	163.7973	157.6405333	166.0847	154.9624333	166.8276	155.9384667	157.8179333	159.4989667	151.8601
AEBP1	201.5796	183.2673	147.3837	168.9807	150.5369	154.519	170.2856	156.6561	171.876	218.2157	159.4084	154.69	182.6725	173.2605	156.2615	176.7305	199.9639	157.1566	164.0623	164.8559	158.494	178.7389	200.3974	173.4702	181.6626	151.3615	169.2818	149.0116	174.553	182.9204	168.1512	155.447	170.4381
AEBP2	255.12	205.3972	161.6309	211.5773	196.2126	245.4705	278.0402	170.2595	163.192	222.3725	175.3693	186.1368	217.7546	253.5715	213.9301	217.4088	287.723	167.9361	186.0189	227.021	240.8249	219.4562	240.8941	226.8555	211.5909	240.1456	247.6133	205.8922	201.694	227.1688	246.0051	212.5557	250.7983
AES	2164.25685	1750.23625	832.4048	1330.87665	952.2654	1465.4384	1581.0875	988.24255	1006.3227	1714.33065	999.4623	1936.2109	1201.08805	1465.62305	1368.3576	784.51895	1730.31905	1105.5214	1511.97235	1676.8813	2119.21275	1876.90955	1443.9382	1650.9858	1146.05515	1955.42185	1796.3107	1176.91855	1399.28775	2029.27925	1441.42235	1287.5226	1444.94415
AFAP1	187.5653667	165.3692	165.3012333	172.0797	194.1768667	204.9463333	196.0976667	218.9837	208.2525	200.3728333	209.0702667	202.5867	206.5869333	202.1255333	190.2914	172.6918	177.6191333	180.4525667	171.8013	203.3029333	192.8428333	195.6129667	185.1325	171.5007	176.0668333	176.9179667	196.6594333	173.5482667	177.0557667	160.3687667	177.7199333	205.0350333	178.3630667
AFAP1L1	144.8883	129.4324	136.4764	124.4099	148.3307	131.93	134.6734	121.9373	141.5582	135.8541	134.4983	139.0213	144.2286	132.6805	131.3745	134.5194	146.7793	141.9661	137.8715	143.3067	141.6278	126.7739	134.7635	132.5214	110.8722	136.8803	153.2616	141.818	133.8023	143.8099	142.6089	142.399	142.3596
AFAP1L2	214.4789	191.928	157.1297	165.6063	178.4806	183.6202	202.416	180.4325	177.1081	204.8321	173.8786	178.1861	215.0314	199.3947	183.9588	188.831	209.5582	160.4497	184.2076	192.2622	179.8988	200.2328	207.3409	235.5814	187.5427	196.1812	212.6985	173.8362	190.1224	196.0103	180.4635	267.218	195.6341
AFAR3	138.7195	151.1968	131.309	149.7503	166.2333	138.9629	137.5791	144.8977	135.3708	163.7278	134.4058	150.0216	146.1696	144.3676	166.4946	138.57	144.8297	144.0189	156.296	132.5124	142.0615	151.1674	151.2921	155.2501	153.5788	140.4971	167.0764	152.355	148.8528	168.1288	162.1985	138.1669	153.7466
AFARP1	167.3479	167.8227	159.0571	171.0069	162.7756	177.0383	152.7173	168.0122	171.823	152.0127	153.7767	161.0474	158.3875	168.7596	157.1369	168.5592	159.685	166.4113	172.9883	162.8289	158.699	155.5377	141.0074	164.1607	134.7426	154.6767	161.3306	163.3287	156.8593	170.1031	172.9135	179.3437	183.8776
AFF1	167.8562	201.22	169.3995	182.9241	188.1654	180.2638	164.8293	176.0065	190.0658	158.4742	168.3438	212.4654	168.9117	176.4095	164.4263	183.4469	177.7617	183.5855	183.8829	192.0614	183.4218	175.7306	174.1343	174.9536	180.6043	170.266	172.4777	197.2246	176.7153	208.8155	168.6093	193.6629	206.748
AFF2	149.926	132.5214	150.4858	145.9404	142.4866	143.8725	135.6124	143.1955	154.0472	135.9528	153.4619	149.1784	116.8524	159.0521	154.3799	154.1384	138.9902	148.7589	141.433	141.4432	131.2454	156.6725	148.9671	143.346	144.9629	140.5153	147.6905	127.8609	134.8042	140.1095	137.2562	152.0486	128.3774
AFF3	180.2843333	160.3603667	157.0498333	147.3366	160.1491667	165.2151	177.8553333	168.3346667	165.4505	174.6245667	152.0554667	153.0321333	157.6659	172.0306667	162.9797	154.3878667	212.7569333	157.2593	155.4634333	151.6065667	146.9578667	163.2416667	172.4437333	166.2441333	175.8307	170.2842	162.5505333	159.351	168.2899333	155.0680667	176.2676667	151.6908	177.9561667
AFF4	290.5145	327.5359	185.6972	313.1737	424.9263	233.2329	272.5348	198.6615	270.4851	269.2909	205.0256	241.747	311.7442	246.4392	216.2799	281.5844	289.8127	227.0911	297.7662	335.4321	296.1288	381.7812	365.1888	297.9449	431.6004	330.7421	369.2388	346.2038	280.7592	413.4441	353.4486	332.8526	286.5918
AFG3L1	187.29955	212.95385	162.72035	189.3513	183.0141	212.6237	218.48875	150.953	201.0095	223.67605	189.5191	164.8649	217.9608	204.47615	221.80375	200.37965	253.5554	199.13245	214.5412	206.21015	199.067	225.93585	240.58045	242.6325	253.04275	260.79305	241.4455	207.9511	198.3577	216.2035	229.7031	166.4027	261.8148
AFG3L2	345.7403	404.0022	350.1334	433.8833	379.0415	374.7381	322.6268	283.8873	411.0408	388.9989	341.2402	487.3476	401.2752	326.8098	407.4211	289.5993	320.8466	323.8932	421.2626	483.0274	424.7023	474.7759	399.2232	384.8383	315.6553	352.7595	421.3334	411.6772	437.3605	437.1653	322.6268	404.7294	381.3447
AFM	135.236	140.2659	128.0375	136.9081	133.1874	128.9385	135.129	139.5769	132.5497	118.9025	138.075	138.5575	143.4066	142.6156	139.8196	144.9178	129.9232	131.8408	118.9422	135.3502	136.8633	136.1317	131.7235	141.5599	148.6956	140.0005	135.6597	144.4253	157.8775	135.3803	131.9635	136.4046	142.1333
AFMID	196.0285	195.308	167.6965	175.6653	181.4686	159.3061	175.2344	179.0987	194.4085	183.7122	174.9927	179.3607	177.5841	168.3162	186.0589	173.3178	176.9747	161.9774	186.8812	180.0262	196.2529	183.3942	204.4366	177.0013	186.694	171.8596	202.982	181.7064	194.4321	226.796	191.273	180.204	168.0967
AFP	169.3643	158.9131	145.3293	167.3291	173.3116	144.8416	174.9766	154.2684	163.8812	155.9001	161.2325	169.9134	170.2422	142.8699	154.5728	172.2361	157.8546	154.9712	169	157.9725	147.6432	165.4827	155.2117	165.8569	150.2592	148.6925	159.732	155.4158	159.1828	155.9742	138.6838	170.3861	161.269
AFTPH	171.4084	183.5868	172.85995	185.64625	184.71065	195.76845	184.54025	160.6204	157.97505	207.13545	183.43885	161.5753	185.3882	200.22755	188.8534	219.3702	201.9308	192.0024	175.84065	174.4624	171.20865	171.0951	193.492	185.667	191.0403	192.2422	177.55465	173.8552	203.2204	175.8148	189.86775	179.6408	185.6326
AGA	252.7243	222.0729	153.1652	214.5669	193.01	228.2191	300.6095	186.9467	212.0852	233.5649	155.5799	165.8019	208.4697	234.2528	200.0878	215.675	325.6099	177.0099	202.852	203.4469	231.4261	216.1871	227.6497	227.6497	245.7993	270.9998	254.4776	187.477	215.9523	170.9959	210.8522	181.4746	273.7455
AGBL2	179.9399	155.5768	159.4514	165.5935	175.5859	167.4986	167.9869	180.2666	167.9146	162.1714	151.7695	173.6897	170.1439	167.0532	162.7794	148.4505	168.4233	161.5053	153.2268	155.2989	156.9984	161.0731	164.9896	157.1669	161.5685	163.3861	180.0701	173.2547	162.7394	166.5291	171.7253	163.2372	150.1677
AGBL3	147.0031	164.7428	151.7487	151.7869	152.9758	148.568	174.9851	162.9606	168.251	158.9142	185.2862	146.9402	166.5983	157.4668	163.6825	148.4836	164.3923	164.3267	173.9999	147.0484	164.3851	163.5048	165.1074	162.697	159.5009	156.9273	161.3364	150.2435	168.4494	155.0096	166.1193	156.3321	155.4821
AGBL4	163.9605	182.3541	192.2278	167.4694	180.487	147.0588	166.2006	151.9654	177.2143	177.391	179.1732	215.4067	203.5448	178.9374	185.93	199.2775	183.1225	188.7598	186.4816	196.0647	194.9328	183.9783	180.0836	170.7061	176.1983	147.6854	177.3727	176.6714	187.813	184.0716	177.6923	199.9111	193.4646
AGER	186.96945	193.5963	174.97095	192.13965	183.2969	176.9403	179.47595	172.5819	198.48145	188.9143	187.46435	168.57415	206.1135	191.88995	191.67595	205.27385	190.7275	168.3694	180.05515	170.74695	180.7791	169.8856	174.56405	167.1407	191.86175	185.27955	180.61155	176.87935	188.5437	155.3258	196.97615	162.79775	167.2237
AGGF1	246.3543	204.8841	154.2905	210.3393	205.6153	175.6303	229.2403	177.8719	183.9547	190.6029	153.6169	153.2124	247.4347	192.0827	160.0123	188.626	237.8109	169.1842	167.0361	224.2624	195.2059	202.3256	208.0164	209.1176	202.6478	238.9092	217.2641	206.6098	172.2443	200.4296	189.8752	182.2928	186.1226
AGK	320.4337	273.2267	178.9851	292.6454	279.0325	317.3698	328.9121	180.6626	251.394	283.8449	216.7054	225.4443	290.7354	253.4727	244.5238	220.9805	313.5695	220.8659	259.5027	358.6388	362.2004	341.5759	302.9864	321.0103	299.7689	364.5954	387.3087	310.3491	307.9727	365.8352	295.7201	273.8706	328.0645
AGL	161.59302	161.92758	162.70058	165.16996	167.73292	173.56466	167.35996	167.43836	162.00836	167.01676	163.85864	157.68976	160.7503	161.06938	175.125	167.2832	176.87154	163.30548	170.6641	164.21214	165.79736	175.32066	169.68274	169.2024	166.29118	168.49288	166.46516	163.618	166.50726	158.72104	165.13944	162.38954	166.74252
AGMAT	205.5145	253.1982	183.3071	248.0371	186.3076	200.6513	225.8966	196.7872	204.6364	225.9796	171.3391	216.5289	192.2525	201.5961	240.6902	200.8449	221.3643	228.4062	208.5218	218.9336	211.657	244.7444	256.7637	236.6311	213.2962	251.167	245.328	219.0639	208.3542	222.4939	257.7113	168.9942	246.9631
AGPAT1	169.5422	176.8299667	168.1091333	168.0918333	168.8146	185.2274667	173.3839	166.5419333	162.4279	174.2859	183.0421	179.0792	161.4597	167.2656	170.7777333	190.453	169.7609	179.0413333	171.5581667	161.1168667	162.9437	168.8336667	164.6174667	172.1179667	171.2778	170.1926667	172.1332	157.295	178.7649667	159.7074	171.2808667	164.7777667	172.6756667
AGPAT2	343.16785	380.06965	475.71105	316.42835	318.6383	348.49195	291.2467	306.8073	413.4316	306.14535	480.1387	398.7991	342.29695	339.9415	338.4533	440.4923	270.83585	294.0462	344.86905	273.0992	344.38155	272.0196	329.0469	256.29305	322.73195	273.07195	295.35655	292.96975	341.21095	350.39395	322.3654	284.79215	218.6121
AGPAT3	323.8488	357.7185	399.1595	337.05805	338.37125	337.08905	276.08715	370.8901	391.90575	321.47425	352.0387	402.6836	317.4171	346.6408	411.23005	347.64285	289.1477	365.77645	384.3379	320.95495	348.27155	332.95255	310.2692	333.31605	345.54465	291.96825	302.16755	320.3818	330.93995	345.9496	329.2442	435.8913	306.24735
AGPAT4	215.4345	189.73515	162.7056	190.01275	210.12565	198.28555	183.48275	166.9583	206.5142	203.75665	177.90035	160.17065	201.6193	181.32975	183.8074	199.34125	195.968	171.0453	215.79185	200.48225	205.99135	194.1826	199.4006	184.30815	194.709	205.071	201.3301	228.25365	209.91735	168.1511	185.77455	202.3083	191.5218
AGPAT5	167.5397	149.8358	152.7204	152.8	165.9899	208.0702	233.2329	164.1502	158.6694	191.7016	154.3116	159.547	171.3931	200.8917	173.4178	164.9863	366.1329	185.7041	139.2382	146.5934	154.5147	177.901	189.2644	196.0228	207.1967	233.0531	191.3777	168.2315	155.4833	159.7981	199.0577	154.2212	243.1166
AGPAT6	165.9685	158.2475	151.6427	149.6223	173.5392	163.2746	173.4015	132.5558	146.7016	151.6979	163.1891	138.9479	142.0839	162.622	170.4831	174.1971	174.7975	158.308	157.6726	161.5078	150.8828	165.48	171.3916	157.3142	182.0139	164.3795	155.3827	156.085	171.905	164.0309	178.2292	163.0078	182.227
AGPAT7	209.4133	238.8404	192.8181	210.0464	184.6482	204.1773	228.8659	192.2986	170.7868	220.5737	225.2701	193.9102	220.6267	221.903	221.2619	194.9526	221.6379	202.243	212.5303	203.3741	238.6593	212.0852	220.5045	241.3477	218.3802	226.9289	207.0998	201.0472	235.4978	228.2191	220.2186	230.1683	200.4562
AGPS	206.9255	196.8058	157.3611	224.4631	183.3071	203.4142	204.5847	143.2792	201.1544	203.4969	164.2006	164.0581	195.5145	208.3727	170.0646	182.6555	202.6587	167.5002	211.7233	207.0486	198.2159	208.5114	216.3108	192.1621	211.1767	222.4753	202.3754	193.2151	214.5795	228.806	193.5803	182.2835	187.7183
AGR2	155.9695	151.6249	133.6556	126.8343	133.1648	136.4458	133.7356	152.0666	129.9089	141.7729	130.8273	122.8886	150.1628	145.6108	157.3456	124.8399	148.7729	151.1173	163.1207	134.0975	133.1838	167.7451	142.0235	170.0888	152.4662	132.628	156.5178	132.9832	135.4344	145.4789	148.9989	137.0148	157.0135
AGR3	133.5309	143.671	139.3113	138.4294	144.4641	145.2189	144.4595	133.3769	130.3369	157.8546	139.6236	155.1299	144.7628	139.614	132.2469	147.2791	144.6919	137.5559	147.0824	122.9786	139.054	152.2329	175.7272	126.3581	157.6015	137.7586	143.8466	110.0064	135.0132	130.4369	132.7184	140.3634	133.7966
AGRIN	232.1483	241.807	319.2732	223.5534	227.8662	213.9873	202.8371	226.796	246.2311	215.9279	192.0893	187.3653	222.2956	226.6794	255.5522	231.6927	216.5736	358.7134	297.9062	257.1336	245.7084	220.1662	219.8961	246.292	207.462	207.8521	182.0167	203.3288	238.205	206.6497	241.1222	339.8386	261.4229
AGRP	162.81205	149.58865	146.02465	142.6004	149.57255	146.0353	140.2738	137.4393	142.1963	145.15455	145.3737	136.97795	150.9053	147.681	141.49055	153.07585	141.98875	133.1044	151.93175	140.3347	141.14225	143.5974	155.9729	147.3798	146.1877	144.43485	134.63075	151.8338	149.9085	142.0831	142.71435	132.64935	141.41925
AGT	192.9178	192.6525	200.3893	197.2175	214.6612	182.146	184.3865	243.7655	232.9272	199.8339	250.7158	263.239	201.9659	190.2477	221.9691	199.5844	185.5011	210.1106	199.789	217.1875	195.1411	214.9093	198.9591	205.2479	200.6825	214.1745	186.7001	200.9415	203.6505	201.761	187.8537	244.2405	188.2062
AGTPBP1	760.1199	674.8266	711.4627	825.5369	1045.604	677.1196	987.646	1091.817	682.11	594.6761	871.7653	482.7794	1172.437	885.5627	635.7558	1108.767	1083.19	916.4379	471.9344	698.5894	638.1655	734.1796	744.3835	771.2436	1013.238	897.3679	880.0976	852.0753	652.1923	783.3854	660.105	979.8926	782.139
AGTR1	184.9133	176.1983	170.0906	186.1657	200.0261	189.7487	180.2066	223.7667	201.24	199.1294	204.9221	208.1511	189.0655	208.0785	226.4884	187.3247	176.926	221.3993	186.859	199.6359	183.6676	199.6751	202.7022	190.6219	193.2916	188.3789	192.3203	197.6731	185.6268	202.3154	173.905	193.4088	196.1697
AGTR2	192.6673	234.4386	307.542	206.3997	191.268	184.1813	205.1107	231.8349	200.7825	187.9499	289.5993	284.2152	186.8476	207.7678	195.0699	183.7033	196.0463	234.4611	229.8224	230.2759	223.6952	207.5144	194.3558	201.4503	177.7806	191.2102	195.4474	206.591	201.1845	204.4986	203.8305	196.7805	203.7866
AGTRAP	930.4473	1106.885	1720.954	963.5416	1140.066	1096.522	965.0373	1235.775	1490.868	877.3066	1782.784	1343.147	1187.518	1108.767	946.8344	1266.096	674.5005	1087.673	1029.142	851.4677	923.2114	686.7516	751.2054	764.8621	1090.331	706.8512	941.3776	975.3828	1106.885	1027.455	1005.514	1061.349	626.2075
AGTRL1	152.581	128.2642	139.622	129.0544	151.9378	146.9474	164.302	138.9666	150.3039	138.1101	152.604	153.3084	138.8079	154.8187	153.7686	149.7089	141.0563	165.8507	160.516	153.608	148.4969	158.9262	145.3101	140.5412	161.8022	151.3249	147.7241	134.8975	153.9387	144.2711	156.9463	152.1999	146.6008
AGXT	160.498	162.1972	158.7798	143.5528	166.307	159.5307	130.3693	154.8596	152.6102	144.9476	156.6045	165.0165	144.8416	146.5556	151.6249	146.695	148.8008	147.4867	133.7454	157.8178	146.8917	144.7131	151.3673	158.204	149.9627	161.3627	149.3347	149.5694	143.8308	155.8955	141.0742	143.5833	153.8478
AGXT2	154.3243	146.8206	160.6456	139.5784	141.4063	160.5091	169.0618	141.0881	151.8326	145.1672	144.0336	130.846	139.2365	131.0421	131.7529	131.404	154.8685	146.3962	140.2175	143.592	142.7129	130.9929	137.2729	136.7772	142.2224	151.8389	140.7774	132.9399	145.5433	130.8273	141.6296	138.2787	169.9973
AGXT2L1	165.833	158.8082	155.5945	161.6936	163.5576	161.3113	168.0876	167.7717	157.9941	170.9959	146.8762	186.2159	175.9231	169.5634	158.4293	171.4779	157.09	172.9839	158.9655	167.1065	153.3013	150.3296	159.3448	160.8923	156.24	156.1275	149.4055	159.7413	175.7901	164.6484	159.2043	146.2492	159.0266
AGXT2L2	520.3995	457.1174	379.3062	455.8022	443.95035	361.287	382.0318	323.70245	479.62395	518.71545	493.73835	503.5709	450.28195	417.75175	418.48105	468.075	398.72455	349.9834	441.26235	369.9791	448.77045	382.84795	448.04705	374.20115	397.0851	409.85505	414.2323	416.8143	410.16025	454.1348	406.01555	348.94265	355.8462
AHCTF1	287.9404667	296.2566	285.0625333	317.2557667	370.6906	301.8810333	346.6832	387.0390333	273.8769667	275.7477	316.3766667	310.6027667	370.24	309.4084333	278.8978667	363.4442667	290.8997667	291.904	262.0685	277.9549	252.8661333	273.7316333	344.2462667	282.657	287.6120667	272.3144	309.3331	306.9058667	289.6638	302.3362	286.7087667	293.8251	285.9289667
AHCY	686.497	544.8446	428.6608	478.9312	384.4502	560.6348	494.3809	363.0221	530.7453	526.4067	459.5191	449.4681	563.3146	556.7964	509.8812	441.6886	591.9596	414.1911	487.706	448.4232	562.515	514.2675	576.1113	482.2963	452.4935	546.7299	585.168	438.8029	632.9988	597.8353	442.5768	473.6119	407.4739
AHCYL1	740.6866	880.4507	1017.126	920.9868	939.1497	1260.366	788.6895	778.0549	1156.233	1337.4	1305.712	1087.05	1147.183	1043.086	1540.936	1354.166	707.9185	1266.933	1140.066	923.2114	890.4998	938.1221	1104.888	1032.398	1143.208	1011.222	892.497	1060.361	1282.423	1197.985	1357.857	1269.875	1007.709
AHDC1	176.7205	168.9439	163.6886	213.979	180.1256	182.3482	164.0106	154.0522	166.6707	183.909	165.6893	190.8289	166.6006	176.9525	171.7986	184.5214	177.5008	164.5378	199.1006	175.6537	200.863	189.9924	198.4862	186.4247	178.2316	181.3823	172.1616	157.1255	196.1396	174.729	200.1994	167.871	173.0061
AHI1	189.2999	171.5298	143.3629	161.0587	168.8856	162.3584	181.1462	158.9601	165.5392	197.3448	141.29	141.6415	203.0871	162.604	145.3581	152.4386	185.7011	154.1769	165.0109	171.5749	154.3441	181.4422	188.2681	184.9302	181.3512	168.4635	209.1389	175.2101	130.3657	182.1845	170.0233	159.9444	152.4787
AHNAK	2916.2259	2257.899233	1097.013467	1798.664567	1442.277733	2394.743933	1750.237367	933.1436667	2461.604033	2327.1997	1309.193467	1613.908833	2249.820767	2511.5738	2276.771967	1513.841733	1960.5952	1285.0167	2138.7826	2363.0895	2551.283967	1957.8536	2012.071533	1837.3335	2515.818667	2659.798633	1734.886233	1769.5717	2093.987033	3249.408667	1657.3756	2734.511833	2377.641067
AHR	3582.892	4391.79	3770.349	3896.308	3537.791	6647.875	5948.964	4937.749	3934.071	5617.333	4770.158	3099.975	3325.784	4617.358	6689.324	4713.298	5187.025	7058.176	4173.556	3795.486	3870.759	4734.176	5216.823	6543.219	5012.983	6597.589	4326.407	4421.461	4826.352	4122.927	7138.54	3617.886	7058.176
AHRR	156.1426	120.3659	143.2764	123.2512	122.9967	143.0468	141.8163	135.7233	134.6223	126.0833	135.7969	128.1965	129.6231	129.7763	135.3058	138.8957	138.4169	134.3096	119.0445	121.0319	124.0283	123.915	133.4723	133.8756	145.0749	130.5759	123.4746	119.4323	129.9168	130.8383	124.8765	140.2202	134.0994
AHSA1	557.9772	693.8674	515.4797	574.4979	595.1824	640.2698	515.9247	402.2384	606.8499	674.8266	541.0748	295.7817	451.2406	558.7666	674.5005	515.4797	585.5214	574.4979	696.2422	575.5254	745.7424	623.7978	753.1662	717.1171	642.8809	636.6658	707.6616	593.0512	677.6199	361.6617	768.4148	455.4984	641.4879
AHSA2	324.2628	232.0768	178.7763	290.0872	236.16	303.4449	384.9684	318.3126	189.1382	427.6349	274.6643	142.3297	280.8009	367.9247	297.2974	263.0083	511.9824	244.7444	248.3642	250.9594	266.5305	273.6626	278.9092	326.3121	371.8531	405.39	263.6173	324.4494	284.6462	190.7331	406.2014	188.4121	377.788
AHSG	154.4248	163.8117	156.3016	138.2787	163.7448	165.953	157.5183	165.2294	158.7663	154.7772	164.6576	166.6693	171.0304	162.0885	145.0244	145.0545	154.3019	160.9131	161.5948	147.7173	159.4044	154.3281	163.4882	161.0985	154.2648	145.8674	151.2321	149.317	165.5591	155.0282	165.9507	157.0995	165.1612
AICDA	169.7713	179.5609	177.0036	167.2638	183.4218	175.7564	172.7803	200.3563	178.2633	183.9938	188.2236	155.3545	187.1306	180.8453	170.7136	195.0755	187.0626	175.239	170.7457	170.4756	167.8486	194.0427	192.2986	178.2824	173.2851	175.4381	180.7179	185.9272	179.3633	172.1542	181.117	175.6515	182.0555
AIF1	4015.6522	3625.724833	2453.3882	3345.527667	2343.290967	2963.751533	3145.284467	3320.0984	3082.518	3252.0665	2909.329567	3182.664267	4864.100667	3146.8996	2097.460233	3212.103367	3365.4232	2223.042467	1662.2465	2305.371833	2550.749567	1597.223433	2425.712933	1371.4751	1816.099533	1981.631167	1684.1078	2329.2867	3151.985233	2600.9062	2072.319633	1855.948733	1498.880267
AIFM1	195.2289	202.0308667	170.1913333	207.3667333	190.7999333	205.2443	192.1642	180.4434333	185.6633667	203.7032333	200.0328667	197.7428667	195.9124333	186.1219667	190.0425	197.3815667	189.1416333	179.2445667	207.4918667	193.3094667	194.0414667	202.8546333	201.3158333	212.8898	199.1246	195.9677333	200.4752667	188.7265	220.5037333	183.0260667	203.3889	199.4949	214.9503667
AIFM2	157.047	165.6927	161.3885	166.6018	173.1866	186.3239	163.9351	163.4895	137.8328	187.9052	166.8075	157.9345	162.9071	162.0423	164.0843	171.6522	168.2354	159.8092	161.1321	152.7357	158.2021	185.8412	178.8558	161.428	176.884	177.6558	163.8145	171.5262	165.1045	174.5743	152.0916	159.7144	162.5231
AIFM3	190.8611	173.3557	166.7057	162.3212	166.5174	166.508	167.9729	159.9591	193.4839	185.2694	164.1291	157.068	184.3969	169.0835	153.2025	173.3663	155.1573	168.923	189.6616	164.9018	158.5206	152.5757	172.8821	157.8201	166.3084	174.3952	176.3408	159.6094	171.9675	168.7346	164.333	183.3854	150.1371
AIG1	198.3513	207.616	257.5453	211.0625	229.6874	206.7973	210.7471	182.3541	178.1674	210.8895	194.225	232.5249	203.0429	193.4088	182.3784	210.6907	188.5214	195.1492	218.0586	217.7206	198.2039	205.2128	196.4756	194.6152	183.8541	190.4377	202.5294	223.9169	191.8941	175.7291	194.6912	194.3445	197.0479
AIM1	249.0712	218.4486	248.4659	231.4808	249.6087	275.0677	292.4632	300.1198	199.4595	245.1266	260.2322	222.8825	251.2243	289.1312	292.2131	275.5703	256.9447	298.9783	241.7776	218.5864	223.6138	256.6523	223.1878	254.1033	276.3378	244.7444	223.1878	253.5715	255.973	198.5974	259.4197	244.4458	261.1856
AIM1L	171.5577	167.0067	151.997	170.6955	160.7145	164.4307	170.0327	163.1675	180.2472	165.7775	156.4194	168.9164	180.7923	147.3058	186.7259	168.7222	152.3504	160.7233	161.8706	154.9345	166.8675	159.5342	152.2531	145.2999	169.2354	169.1842	165.3286	157.1677	163.3493	179.2607	182.3809	172.6157	156.4589
AIM2	526.2442	361.5647	301.4236	342.5553	568.9736	382.083	587.8323	682.9205	250.9052	305.9579	572.4322	208.3636	559.7499	408.0685	273.2906	660.105	363.958	659.8904	323.1508	273.0699	352.8906	249.4196	342.1833	357.2985	313.3359	334.366	324.5005	372.8889	287.4257	247.6133	229.7409	250.7983	257.735
AIP	1719.656	1498.298	998.316	1317.344	1059.734	1439.599	1278.133	1069.255	1201.713	1739.348	1083.728	1143.208	1183.136	1619.948	1714.202	1295.581	1533.213	1155.55	1523.101	1230.318	1956.061	1392.826	1373.716	1502.036	1511.255	1598.753	1379.695	1126.497	1385.334	1448.054	1660.617	928.3238	1356.79
AIPL1	171.5032	192.8273	172.9623	195.1361	195.7708	193.0133	185.6774	191.2102	176.7843	183.7724	207.9253	193.4438	187.673	162.7491	211.6988	166.1544	190.0881	194.2449	176.3463	177.6833	177.4484	193.5651	181.5944	198.8795	171.2802	176.1743	199.7794	176.5544	182.3845	190.319	177.0768	187.5558	177.0526
AIRE	159.63945	168.3709	168.0463	161.61665	162.306	155.24695	172.89295	145.9787	170.4235	164.6644	150.74145	188.00025	163.86895	168.07045	151.9325	167.3965	174.28635	155.53475	158.0391	158.1082	155.38765	158.34075	157.6226	149.24605	151.15105	161.99025	164.0358	172.3583	161.47615	158.8671	166.40715	160.5278	149.90865
AJAP1	126.693	146.0408	141.4867	131.1485	123.1788	126.6315	132.1483	132.3287	126.4332	143.5883	135.4081	129.2252	118.5199	120.3659	136.567	138.9141	140.6992	119.6105	128.4197	129.2909	133.4829	125.1259	134.0142	116.2155	128.2555	147.8082	132.9131	129.6317	136.3355	119.1116	149.0972	135.5554	139.6586
AK1	291.7504	319.2274	337.5543	278.223	281.7527	410.5443	360.8402	310.1432	424.1934	416.7844	283.5818	238.3737	307.9132	355.2963	304.195	246.1032	480.5298	351.8552	401.2752	396.9169	422.4293	375.6454	363.576	534.041	363.3647	408.6205	351.5052	379.4752	312.7445	295.8228	346.2786	358.569	627.7491
AK2	400.2678667	344.7420333	302.2223667	351.9545	311.3496	381.3160667	364.9187667	253.9647667	359.9919667	373.6767333	308.5715333	357.3553	335.9706667	356.7714333	289.5024667	333.9113333	381.2143333	253.8705333	342.7271	353.3573	383.1114	323.2470333	394.9461667	343.6363667	365.5424333	377.0953667	343.7682333	361.1704667	372.3071	386.4735667	341.7734333	292.3542333	316.2217
AK3	813.152	545.1138	392.5883	662.3078	453.5213	608.4506	731.1323	635.4866	435.3346	696.604	395.4504	564.3544	576.1113	542.4709	412.0526	394.2271	865.6854	412.9882	434.9717	555.1472	638.5378	739.6211	592.1511	624.7294	466.5509	735.1038	692.2656	595.7429	557.6169	779.5165	445.3903	603.5472	521.8998
AK3L1	171.09275	171.9434	199.60125	167.3792	186.2025	180.4481	171.03495	187.5393	182.6489	168.90295	190.8001	198.4165	168.34925	175.4941	182.9322	176.67345	175.04715	190.94265	172.88535	177.7284	175.2789	170.8101	173.2245	169.8585	182.20275	180.03155	175.5142	185.23975	182.0649	184.57025	177.67965	192.21355	178.3986
AK3L2	135.823	150.7977	146.5545	147.8277	136.9962	152.7756	161.1011	131.5313	146.3186	134.5949	144.2395	143.3081	149.1352	143.5593	142.8046	164.1232	146.1098	148.6302	153.1002	142.2624	145.7264	132.7849	134.7399	151.5784	150.2022	141.1217	144.4214	145.9387	143.6946	153.7431	141.8797	136.5375	137.3067
AK5	187.3353	177.4997	173.3784	185.9396	183.81475	188.32515	185.22435	181.4889	178.652	170.43425	169.22385	204.7367	175.40455	175.26575	173.72215	161.652	195.21525	191.398	183.56105	188.49935	171.16425	182.81615	185.05375	176.6258	178.7973	175.7611	193.17115	172.4519	165.9171	193.81815	182.245	167.5909	180.61735
AK7	196.98	183.7825	172.917	197.6232	186.8709	167.392	164.9427	222.742	187.2661	195.7386	206.5205	184.4777	179.2426	193.3124	181.4099	200.288	201.7961	196.6539	188.6001	203.8027	197.7204	183.1537	187.5645	183.4168	181.9629	158.9524	181.6727	204.0323	187.4394	210.4209	197.9106	211.1643	192.711
AKAP1	159.55075	159.7767	163.6043	161.2894	156.9366	167.47705	162.22055	149.63585	166.35645	152.0695	165.07435	165.21525	161.38815	173.52995	166.5759	164.25035	166.9866	168.55955	151.775	164.8615	160.2779	161.51115	153.97835	161.23085	180.04925	154.5773	157.38525	151.0421	161.34765	160.04655	159.1784	160.48275	157.50265
AKAP10	357.0884	332.2981	498.2475	542.4709	412.9882	386.086	371.3851	399.4731	269.9247	341.3014	328.5336	442.7092	509.4324	344.0342	286.5463	528.9402	294.6783	193.2202	410.4629	381.4764	307.6673	375.5426	424.6166	389.8831	318.2693	329.5665	390.9782	456.0663	463.4567	414.5775	317.8029	415.4239	296.0118
AKAP11	203.0053333	192.8257333	178.0563	184.7220667	189.8321333	193.5763	228.4712	181.2822	178.4100333	208.8187333	181.9351	166.9838	178.9994333	215.1235	195.3997	195.3721667	253.7446333	168.2000333	182.4863	192.0186333	191.1457333	198.704	205.2720667	208.6739	199.5507	235.4682	208.6533	207.3964333	199.2007667	241.0722667	201.4619	181.6624333	201.2377
AKAP12	173.6521667	173.3687333	178.1602667	170.3506667	170.5373	175.3665667	166.9510333	173.2473333	183.9592667	173.2636667	181.2444333	179.5723667	174.3559667	182.1835	163.4527333	172.5909667	152.0027	180.3921667	167.2913667	175.9930667	166.8978667	184.7002	164.5780333	169.5304667	175.7671	169.6819	170.6972	176.6953	176.3827667	173.6761333	179.73	180.7579667	176.4026333
AKAP13	360.21075	355.42695	588.3491	352.82135	428.07505	367.9283	326.6844	339.04785	382.27795	396.65155	692.6874	557.5592	413.5457	330.04015	405.8254	434.93015	275.0751	329.3584	513.02455	367.50635	358.311	355.00585	409.9968	334.47595	383.29295	325.4124	331.15565	425.3048	438.00335	359.6732	412.57215	411.08645	343.9317
AKAP14	161.7863	163.2981	155.3813333	157.9334333	167.5532333	164.5872	160.5815	167.5362667	157.5972	160.8816	156.9928333	163.1961333	156.2026	164.8531333	158.9804667	163.1576667	157.7472667	166.6308667	156.9405667	157.9109	161.1146	164.8062	159.9249667	169.4054667	153.3657667	156.6645333	165.4331333	156.6151667	158.6204667	158.6565	167.4537667	161.2735667	169.4092
AKAP2	157.2636333	164.9913333	164.0710333	170.2557	184.5239	173.3939	174.4137	174.9341667	198.521	175.0973	205.7612333	199.4398333	167.6302333	166.6179333	179.8433667	159.1447667	166.9122667	175.5322667	166.2817333	163.5675	165.9852333	175.1130667	176.0759667	179.2509333	174.4512333	173.4168667	178.3077667	179.0310333	166.9072667	177.3195	179.7201333	184.6371333	184.5608667
AKAP3	205.303	235.0769	459.6494	261.0344	265.4265	237.4776	228.5353	315.9332	345.3295	204.6597	316.0955	239.2309	234.1603	211.7717	295.0391	182.5339	213.21	307.4423	317.2041	314.118	232.6264	285.5354	209.1389	236.0479	196.6539	216.59	201.4577	288.3428	230.8273	217.8904	227.1999	313.0223	309.678
AKAP4	162.6813333	156.0570333	160.4270667	152.7706	163.4759	168.7246333	170.2407333	147.9296333	164.6856333	158.1825333	156.8261333	161.4031	160.4133333	159.0951	161.6384667	164.5558333	162.0358333	162.4122	166.964	164.5664	162.7285667	157.0608667	152.3879	158.9818333	167.2382333	157.4882	153.7651667	161.7346	158.1293	171.1594333	156.8974333	163.8708333	165.3378
AKAP5	149.148	153.0934	150.6212	144.9099	156.2751	143.9742	144.1199	142.7349	153.7302	157.0194	163.8407	166.3915	155.9156	152.6639	149.5104	168.1649	152.868	153.8813	142.3596	158.6318	161.503	149.1574	147.75	151.6789	159.251	148.1138	159.202	144.5589	173.7656	145.5356	145.9418	164.0213	149.6998
AKAP6	165.6835	163.1261	149.9877	157.9136	164.4221	148.0833	161.8915	149.8042	175.0509	158.1247	173.795	168.5659	167.8877	166.2213	153.7514	155.2103	144.002	165.4461	158.5972	155.1521	167.0562	164.1372	168.6736	155.8498	152.4406	160.7331	160.2859	154.0747	148.087	152.1346	159.1469	152.7976	151.5956
AKAP7	195.7332333	180.9669333	153.9436	188.2146	169.9643	178.6891	213.044	151.1717667	159.011	191.1365667	152.1710333	139.9776667	206.8503333	185.8341667	156.2379	173.1858667	246.2219333	179.7262333	165.5128	186.6438333	178.9781333	178.8444	191.7751333	179.8248	168.6808333	210.8285333	204.6013	173.8806	168.3245333	196.2692	160.2104333	149.8821	173.8238667
AKAP8	440.0101	384.7836	186.7889	385.1899	338.1667	340.8465	393.2112	283.4658	385.1178	471.1933	324.5539	470.8222	496.5566	400.9708	307.7599	334.4636	422.503	245.8163	349.8508	384.5079	381.9471	365.8352	412.4151	361.2698	378.7741	368.8064	403.3712	371.7663	402.015	476.4606	348.2501	421.0967	376.4428
AKAP8L	381.3447	437.2683	527.2031	359.8991	377.3415	288.4948	298.4194	308.1316	354.1557	452.9274	364.6909	353.5877	331.3266	416.2207	419.8442	478.6463	300.1544	384.1359	398.8775	340.7124	374.8267	296.1288	354.993	311.8932	363.0221	308.8164	351.3217	263.0351	321.0983	330.6323	307.2989	293.251	308.7412
AKAP9	190.2604	177.0136	178.6753	176.4699	173.165	181.3071	162.9665	152.8051	170.0601	174.8537	169.9626	177.2476	174.2227	193.1069	177.3635	181.1091	176.3126	185.8864	187.3207	195.112	179.5494	179.8265	187.8042	180.3391	166.9715	171.107	190.6219	188.2894	188.6796	183.0051	166.4869	166.7201	190.443
AKNA	3099.975	3145.638	3561.506	2938.859	3954.139	2938.859	2877.449	2113.38	3444.404	3646.233	3848.345	2899.519	2825.899	3133.438	3883.602	3531.581	2540.331	2931.485	4680.47	3808.035	4382.826	3863.909	4140.851	3877.948	4158.291	3716.731	4167.01	3341.794	3984.102	3099.975	4249.764	3140.95	3067.372
AKR1A1	916.48795	734.2727	547.0988	671.05505	626.04985	825.8914	677.5446	525.74945	838.21745	822.2269	660.27725	797.53445	751.97525	795.2164	639.6374	520.8173	788.1443	569.1861	808.925	560.6725	878.51485	755.50325	836.62415	610.94955	680.49515	713.9077	704.69995	674.2522	788.0909	836.6588	626.7224	611.85805	619.08645
AKR1B1	1431.061	1446.95	601.1462	1360.075	906.8041	1374.5	1180.013	651.6725	935.582	1652.837	790.0605	1640.113	1049.686	1268.761	1306.691	902.3428	1301.46	814.4624	1292.516	1355.977	1630.202	1768.783	1278.769	1455.162	1248.06	1389.499	1535.363	928.7029	1324.659	1840.809	1337.4	1274.838	1219.136
AKR1B10	157.3831	156.7338	159.111	154.1239	153.0357	165.7621	162.5058	154.5692	152.1197	158.8571	176.0285	134.8892	155.9982	146.7338	151.6331	156.238	163.2021	153.2642	155.6483	164.0909	148.8781	170.3442	171.109	163.7931	157.4055	149.5066	160.7539	155.6317	144.0687	142.0428	163.2263	147.7467	171.2867
AKR1C1	176.1787	158.6146	151.3547	149.8512	150.2811	128.209	141.7656	135.0697	132.0813	155.9467	134.0858	141.1612	166.4946	142.1176	154.6812	146.1785	150.1607	140.8454	137.3806	148.9989	153.8659	140.3671	143.2454	150.944	135.9832	131.8373	146.56	152.7215	149.8173	147.1402	132.9652	182.8464	137.7367
AKR1C2	151.431225	143.508775	151.119375	147.40225	139.2168	142.454825	134.9031	154.3603	151.7225	149.699425	146.353825	143.93155	147.0842	143.20095	149.8428	148.370475	149.047475	152.35895	148.110225	156.8578	142.97815	136.28355	143.53205	146.460475	153.591575	148.663275	139.91935	151.0178	145.833375	145.420375	144.151025	150.64585	148.589925
AKR1C3	964.0895	343.2175	330.7019	499.0174	456.4972	1294.376	420.5347	721.7776	287.0739	350.3935	270.5269	177.5468	489.8155	643.9209	261.7421	349.1073	508.4242	261.1856	418.203	720.748	764.8621	369.7638	443.0449	317.9224	259.2567	497.4286	519.4021	271.1371	472.8613	312.6968	287.0739	214.8056	278.4146
AKR1C4	142.0727	129.6401	132.9399	138.9578	135.0216	149.1558	142.1976	122.4411	132.1483	135.6823	131.9999	134.5085	141.1852	120.3903	140.6959	135.3917	139.4342	144.8689	135.2515	131.0518	114.6376	149.047	153.8179	154.1338	143.4865	133.0231	145.0244	141.3361	133.8116	131.3363	153.8351	134.3825	147.9402
AKR1CL1	140.3745	149.1622	134.5085	155.3923	149.8845	149.2863	154.1715	144.1724	152.7756	161.1333	144.0519	150.8601	159.489	139.8292	159.9321	150.9883	160.6113	133.8365	143.7167	161.0823	146.5338	158.1382	159.456	143.2847	155.1812	135.1526	155.3018	141.3783	162.5648	140.6681	157.3431	135.8796	147.3645
AKR1CL2	193.8918	185.8659	221.3343	202.1713	205.2734	191.939	194.9479	267.9975	200.7951	193.6533	183.6747	195.0626	202.0775	186.729	182.3982	207.426	188.7042	235.4027	210.1794	197.3962	197.5534	207.0157	190.7535	178.4716	195.497	187.7073	184.4235	185.7099	180.2688	178.174	188.2114	211.4188	183.7153
AKR1D1	139.4195	140.2458	134.7547	134.0059	136.7385	142.342	134.3528	134.6646	133.641	116.3077	137.5918	145.8484	129.1973	126.5486	139.0146	133.5813	129.8162	132.2336	140.4527	133.6349	124.6175	133.561	128.0063	126.6774	149.7512	117.2746	125.4101	120.5827	127.6901	136.5047	127.1004	133.5558	131.232
AKR7A2	1233.634	1397.378	1236.573	1174.691	1095.102	1572.26	1095.625	1008.216	1383.46	1355.977	1177.6	1687.615	1192.196	1332.985	1356.79	929.3871	1163.689	1223.039	1535.363	1674.53	1732.819	1934.822	1385.334	1668.579	1344.096	1459.178	1391.09	1308.465	1657.844	1668.579	1584.05	1590.002	1757.789
AKR7A3	146.3811	142.0132	128.5759	135.9906	147.8796	139.7054	154.9477	136.2821	136.3258	140.36	141.7675	132.6163	128.9613	144.3737	158.8689	147.2408	148.1637	144.0934	133.61	142.7015	134.9095	140.832	168.504	138.137	141.6459	136.7325	141.2801	132.935	149.2735	155.0129	139.0754	126.7691	139.6236
AKT1	291.197	255.88775	428.039	314.00865	297.45645	325.09775	279.6717	364.47185	347.9616	296.77615	353.9419	438.3199	324.2247	307.3774	309.7213	377.3147	264.82455	354.26025	338.8577	303.856	274.5219	285.6344	261.5833	308.63755	333.9513	292.377	292.6383	330.4268	329.019	326.70215	311.5009	367.25915	291.2957
AKT1S1	261.7715	316.6099	646.4053	346.4461	351.4481	399.5654	302.5263	447.9935	417.6767	283.3555	416.4698	419.9893	326.4513	311.9456	439.4847	340.2018	286.9128	465.1561	337.67	348.0424	321.3289	325.0284	270.0673	355.4591	312.2952	283.3555	282.9792	357.0884	337.3611	347.9188	335.5705	500.6827	370.9453
AKT2	178.4618	193.3239	173.3178	168.7301	163.2592	171.3476	164.0358	170.8908	176.168	159.2314	156.6314	179.9399	173.3049	172.6484	182.2022	176.3054	181.9269	156.5188	175.8892	158.3926	179.8404	176.5544	172.2423	171.6031	169.7628	162.1788	167.1947	176.2382	171.5281	179.2351	187.2395	167.6791	172.7656
AKT3	178.2347	176.7377	173.0987667	176.9024333	162.5287667	169.1355667	166.1367	169.4677667	169.4292	154.1210333	177.4058333	187.2145	164.5405333	162.2435667	165.5601	171.9901333	170.2054	192.5060333	174.9101333	177.7132667	181.4547	178.5032	170.939	164.1185333	168.5110667	173.4453333	168.0340333	184.8934	168.5524	165.453	160.4837333	164.4000333	167.6883333
AKTIP	146.8929	153.5627	145.5	153.9287	150.6894	135.0741	170.8506	147.6735	144.3547	163.0801	135.1654	141.3214	155.6552	169.9807	140.8638	184.5052	234.4611	166.7147	160.3446	141.1508	138.4137	140.9998	161.4761	178.9194	208.638	200.7468	162.7828	143.3121	148.0844	129.0195	187.3592	148.4064	185.4832
ALAD	282.97375	326.1836	343.6338	361.40205	331.37935	285.43515	281.14755	240.3119	402.02535	335.43175	324.9043	433.36405	314.8622	258.41045	342.39165	269.86505	269.23375	354.04915	334.4775	344.56945	313.773	372.614	360.5136	329.732	338.39915	329.3385	345.25265	389.9058	350.26095	357.7905	332.29695	385.9185	342.92015
ALAS1	160.3065	165.37885	157.52325	165.87085	167.44085	163.3426	160.89675	154.42685	164.66135	156.82135	173.5279	171.5927	163.64725	161.07175	169.4446	159.98905	163.36395	160.7422	165.62285	165.0186	160.64975	158.7792	165.5372	173.4656	157.3098	163.32475	156.1833	161.8308	168.041	164.1561	165.1985	162.23275	152.9846
ALAS2	386.1568	1005.961	6134.538	1793.542	1175.425	962.2791	659.0322	3674.159	1608.125	659.0322	3113.882	3429.286	541.8706	1070.294	1966.26	934.1993	745.1885	7319.76	1251.474	1109.313	1138.597	1421.473	485.2727	1553.294	1545.963	346.4461	431.7969	1650.587	424.1934	836.0195	1142.67	4592.189	2470.87
ALB	151.5892	153.5099	145.0318	154.2516	170.6485	159.5927	179.7171	150.763	160.6281	152.2208	157.2098	164.8263	165.1489	162.2274	152.4844	143.885	162.1417	151.0509	161.3576	158.3954	160.5704	141.2698	167.2736	167.5117	156.1162	154.8197	162.2938	159.0423	158.5674	157.0093	154.5838	155.349	156.0139
ALCAM	202.5055	184.7304	168.7699	195.3429	201.5178	164.4983	226.6375	162.2988	158.7944	205.2819	166.5418	153.7767	205.5671	214.8287	172.5966	213.336	297.0239	169.9445	157.2951	173.1245	172.5805	175.0276	200.9611	197.519	199.4183	227.905	167.5682	192.1191	196.0583	178.9147	190.2282	159.7753	187.8936
ALDH16A1	756.2672	930.4473	555.1472	875.7527	649.7057	880.0976	667.8675	508.1133	957.1564	956.6339	664.4772	873.0126	641.9724	749.8691	944.382	624.1675	734.1796	712.7232	954.0205	796.9688	852.76	899.1251	923.562	954.4813	882.8145	834.9586	812.0945	660.3281	776.8659	796.9688	974.5754	784.3103	967.9371
ALDH1A1	352.8906	464.7207	295.9612	488.4065	515.1906	423.0947	414.5775	178.4806	627.1361	393.4338	350.3158	384.6896	668.1726	490.7446	429.7613	513.6088	277.0509	306.865	588.7816	641.9724	509.4324	450.5801	357.5239	308.5503	545.8796	387.3881	345.8026	758.3891	522.8127	608.4506	412.4151	559.9291	510.4492
ALDH1A2	142.5372	171.1299	145.8376	150.2368	161.2125	152.0288	155.6904	171.7044	159.6875	156.7714	140.8302	163.8985	162.7171	167.7189	152.1557	160.6945	152.7215	164.7979	157.1369	143.3055	149.9093	153.0795	155.5275	146.8828	156.2797	146.5983	161.3101	139.3018	156.6621	149.1468	157.0448	159.7861	149.2153
ALDH1A3	144.3313	138.4007	148.7522	138.9326	132.4053	118.0827	129.1159	124.4401	129.3631	134.2148	136.1647	147.8685	129.7618	131.6016	130.0168	142.683	132.2368	126.1154	138.3483	134.8694	145.1459	141.3406	146.4326	136.7345	130.0665	123.1686	136.2357	138.4098	124.1848	128.809	124.4401	143.9384	116.5752
ALDH1B1	112.7321	138.2415	128.7393	132.5745	122.091	128.8481	120.2477	132.893	125.8746	135.6945	122.4006	135.3428	131.1049	138.2415	117.3953	121.354	141.229	107.5002	130.3836	128.5134	122.1528	123.9221	111.4836	126.1741	114.0038	140.499	117.1045	117.5894	133.7887	140.1678	139.0677	130.4745	125.5015
ALDH1L1	140.3347	163.0752	167.0614	161.6068	160.362	151.6914	153.8893	167.207	155.9124	153.0766	162.7225	161.6125	161.1121	139.4006	154.7873	149.814	159.1502	147.5433	148.9037	141.4375	142.342	158.1743	161.8974	132.4278	160.7575	152.9395	166.6426	165.7978	159.8686	135.0968	150.4131	149.491	155.3068
ALDH1L2	138.4274	164.9908	171.815	149.1316	147.0364	168.8647	139.7209	158.9001	152.0365	157.6226	158.3715	148.4298	144.3559	151.3339	156.2438	156.9896	146.2534	142.5204	138.9073	152.9792	139.0146	136.5771	144.3908	164.6693	157.8626	140.031	154.4615	153.2395	127.7625	164.7466	123.8566	152.8775	152.0051
ALDH2	532.0623	871.7653	575.3591	546.4315	634.7756	548.1631	336.6539	197.0327	668.3403	504.6938	641.4879	424.1041	398.707	656.2206	634.7756	751.2054	431.0464	663.2796	651.6725	569.1924	573.4219	492.2334	594.6761	435.416	709.7396	465.3044	495.2362	706.5698	875.3469	590.4908	522.9399	588.0004	586.0458
ALDH3A1	152.5099	142.6536	168.4033	154.7826	165.4605	157.9927	142.8059	140.4142	156.79	145.6394	145.2134	154.0628	155.8306	159.9929	147.0868	139.473	149.6972	158.2733	143.346	158.0088	159.6344	161.7753	150.1157	168.0285	137.0634	153.9376	142.1333	154.5385	163.0034	147.7852	152.141	138.6589	142.2964
ALDH3A2	267.27025	299.5814	195.20365	288.0582	255.61185	269.02395	275.9525	175.2296	305.56385	255.9008	227.17915	212.12315	284.2619	272.05935	254.1329	220.45065	321.19915	235.8456	294.60415	310.73705	307.75505	292.96845	316.42205	290.1118	274.41085	356.3774	324.8695	277.7864	301.62155	274.3664	272.3793	263.13745	309.54775
ALDH3B1	394.916	522.2792	803.59065	520.11615	472.4459	334.21905	392.26465	396.6742	873.2184	453.08405	658.78975	524.391	534.8041	461.28315	546.5841	587.32175	303.80735	454.396	538.50845	438.25895	440.26085	419.9608	476.29465	390.7543	492.1477	401.72485	436.88595	503.9407	700.19335	510.12715	444.71675	481.4882	370.1104
ALDH3B2	165.5317	159.4192	146.5193	151.427	164.61075	158.75425	174.163	168.23055	163.2642	158.7868	170.72165	158.27045	166.66625	169.7516	152.07495	155.7032	158.61625	157.28375	177.20505	172.03865	159.08365	164.35925	161.9601	167.23655	162.51495	164.82515	173.6104	161.5038	168.3727	154.8351	177.83735	154.6809	162.3133
ALDH4A1	174.097	168.388	176.9082	162.79965	174.27425	190.97155	162.8789	166.34435	182.71995	179.05985	183.68715	172.6693	166.3139	179.68855	175.20425	167.89445	170.7452	164.1998	177.37025	164.6832	164.79615	175.5764	174.54625	178.6363	167.38735	169.2313	178.6929	169.34375	180.56015	170.0871	169.1025	161.87515	169.99375
ALDH5A1	202.8965	194.2501	418.9101	246.8808	212.7969	190.8468	177.1147	184.8518	246.8808	220.3331	174.4491	166.177	183.0708	236.4366	231.8349	218.2297	216.0126	360.4936	228.2191	263.9009	218.3163	261.8381	212.8793	236.7618	249.8334	222.7036	244.2942	232.4529	180.8113	197.4339	264.4972	309.8294	301.7318
ALDH6A1	213.3465	221.7743	155.2724	241.8857	177.787	239.418	200.635	151.0414	210.8992	245.1482	167.9446	258.9796	189.3741	222.3274	234.2271	200.497	205.0645	262.1598	237.146	244.8067	236.5415	236.7618	248.6115	237.2725	253.8982	246.8215	244.8552	200.0447	250.8791	226.1268	222.7584	223.2639	216.3267
ALDH7A1	161.14615	152.7147	142.2924	154.7679	139.12045	145.3293	164.54385	151.2472	146.3716	180.9238	150.0088	144.3519	148.86505	149.331	141.6557	147.11315	155.8837	149.5644	151.3985	156.43895	159.24425	149.4703	161.19045	154.9791	156.53345	149.6217	149.22915	146.105	163.41715	156.13345	154.3809	160.4889	152.26285
ALDH8A1	164.6166	152.06615	170.10525	155.0234	173.32955	150.84635	172.094	162.96385	168.5454	160.3189	172.854	174.3247	156.49165	165.23615	158.54565	159.60965	166.5939	154.74345	143.73435	171.0184	157.2228	161.198	162.8766	161.11875	168.34895	172.38825	170.7149	164.6007	158.9975	151.12585	157.19545	164.2917	161.5095
ALDH9A1	1771.77	2188.18	2193.905	2588.271	2397.445	2619.313	2240.263	2341.499	2557.058	2284.985	2336.043	2201.75	2719.746	1861.883	2368.085	2574.383	2078.64	2126.344	2764.316	2927.495	2697.518	3171.574	3628.629	2907.805	2818.989	2540.331	3123.878	3093.932	2687.292	2314.557	2421.727	3196.966	3044.407
ALDOA	2286.368425	3215.04695	2947.204425	2670.118475	3188.4844	2350.049675	1581.506425	1733.655525	3500.8693	2962.231525	3630.021975	4496.533925	2365.57545	2584.970525	3337.03715	3527.89545	1444.113	2565.1171	3429.523125	2459.91075	3145.515125	2391.311925	3284.55515	2419.7966	3186.7971	2185.733825	2549.4026	2705.321425	2979.2187	2953.0721	3169.740025	3306.797825	2184.59135
ALDOB	169.4055	157.1758	168.7251	165.5857	152.5076	145.0935	153.3999	146.2824	181.2346	153.1752	147.072	134.4298	152.7559	155.5865	145.2236	183.0079	159.514	169.0457	165.9057	171.9235	161.4315	170.2972	161.8927	164.3159	117.0093	140.4689	153.9092	145.4183	156.5275	159.9395	150.1563	152.0609	163.9591
ALDOC	722.6501	1059.734	1091.231	1045.014	849.5635	812.8302	834.9586	542.4709	1023.445	1145.283	1597.376	1847.893	862.9911	748.5894	984.2747	762.0116	755.3683	1117.106	1140.532	1101.359	994.9072	1445.975	1204.912	1231.214	1057.738	889.048	1136.434	1040.854	1037.307	811.2833	1260.366	1133.275	1125.171
ALF	157.6509	153.2473	148.52275	145.58105	167.14645	157.998	159.28795	158.17025	156.43025	156.1724	161.14625	145.3639	157.7939	163.2585	153.0145	166.63485	157.8747	158.0718	162.0226	140.10645	154.1461	166.8457	156.4914	160.1744	160.65305	155.22575	154.0469	165.1305	165.3269	156.28625	162.9815	154.49485	153.03605
ALG1	195.3021	228.0428	167.6495	191.1887	197.2822	205.1546	172.4912	157.2476	188.8353	203.5949	176.615	184.1213	174.2136	204.2327	232.396	184.1698	167.6165	192.0723	225.8487	203.1396	213.21	192.7727	215.3558	204.9837	200.7689	188.2495	200.1022	179.4535	206.6098	196.5777	203.8496	183.9293	190.0483
ALG10	137.3806	130.0692	147.7729	149.4507	136.5473	140.8454	128.1583	141.9498	142.9325	160.4073	156.4762	133.5756	151.4469	143.2231	138.7948	125.5849	142.4444	138.131	133.5975	137.1312	147.8211	136.9325	145.878	146.7498	142.4795	141.9342	149.8911	140.6857	132.5256	141.5692	122.5695	132.1747	132.9221
ALG10B	129.0999	144.0607	133.6606	137.3113	149.9627	145.9687	158.1192	139.7459	159.1774	149.7101	152.7085	144.8123	173.2269	133.1445	141.4108	129.6191	155.1278	141.2664	132.1091	142.3695	138.1061	133.4503	138.6498	147.9925	152.4182	161.6	153.5749	143.75	141.7427	153.8627	126.946	133.2911	141.2664
ALG11	186.2681	182.0874	153.85	174.7012	176.7187	181.5972	174.6686	142.8963	169.3934	182.6326	139.6806	140.0668	196.1574	177.3513	155.3723	167.9446	178.1995	162.0992	162.556	177.021	176.2937	170.1865	188.8051	171.7764	179.8805	192.1712	172.4912	170.2362	158.8279	183.818	175.7542	156.086	188.8796
ALG12	223.6952	227.6906	280.5431	230.6436	258.9433	223.2227	227.6293	266.427	221.5426	218.4313	258.8036	329.3714	225.6404	227.905	264.1999	229.5092	210.8042	194.6272	238.423	222.0009	244.5238	247.3027	225.4954	209.5136	210.6748	208.9142	242.8516	235.3558	226.5693	241.5128	220.9902	251.9695	205.0256
ALG13	471.3097	330.1272	324.8606	325.6099	281.5398	313.1737	410.4629	305.7757	322.6744	328.4251	287.0739	272.3178	460.8921	313.9211	197.7204	287.0009	524.567	271.5703	201.0673	323.5096	320.1107	246.8379	294.7756	251.4273	231.2693	332.7105	327.3557	285.649	264.3348	329.5665	229.1336	215.7845	239.3957
ALG14	194.3681	188.5169	173.8708	200.9611	165.7837	192.9556	175.9505	152.9237	171.5061	189.5413	156.9441	146.1149	168.5683	160.4704	161.3735	159.5359	177.4339	159.6604	165.3087	184.7777	177.7892	152.4833	174.9554	163.1485	171.7405	173.1786	185.7216	197.3704	171.9159	163.8691	162.5462	161.3994	146.3105
ALG2	156.6039	165.38875	154.64485	156.97355	163.6995	151.2317	174.31925	154.4829	173.18105	150.01985	160.4505	149.53645	156.64945	154.9089	151.3896	155.32045	166.35115	153.399	145.34135	155.668	157.95365	178.63815	162.22705	161.8446	161.97295	170.44595	166.83555	162.43355	159.41245	169.5926	159.83545	155.79435	150.29085
ALG3	387.57485	478.3394	309.7965	394.20255	343.392	425.34035	342.11505	262.7898	463.9347	422.69015	345.17705	461.3683	370.69245	379.8985	428.33135	307.78035	328.315	317.80045	530.44305	470.4171	407.62195	444.80825	438.48645	417.89	390.01485	419.6502	395.4186	397.4041	465.30605	412.5002	453.9175	371.44585	376.8764
ALG5	190.8557	170.66	146.3632	149.1716	163.4226	228.4062	228.0428	168.8248	163.5533	191.1313	137.8657	139.2315	176.1919	240.4216	178.577	189.3785	264.0406	169.3952	174.9048	155.89	182.8171	170.6081	187.7275	208.5936	194.9409	224.7845	173.4399	138.9851	191.9971	178.421	192.8273	152.1985	216.1295
ALG6	333.5154	268.5772	172.5966	253.8982	265.8569	260.999	338.6487	259.9862	245.6843	300.7929	228.2191	159.202	326.3121	316.8637	183.9007	255.2325	384.6896	167.6846	203.715	262.7308	252.2055	276.4532	257.9897	245.1028	289.5993	286.5463	281.0532	245.1482	258.4539	245.7993	240.915	194.5364	212.8542
ALG8	416.3825	357.0008	291.7932	387.3881	301.4751	355.9702	316.3312	273.1073	378.3737	383.4997	325.6099	477.0513	360.6338	359.3623	308.1796	274.7931	369.0137	300.8815	393.5399	357.7462	381.6146	408.267	428.9471	412.8308	349.2992	355.2963	388.5166	334.0816	426.9265	381.9989	350.2549	416.1213	376.5414
ALG9	285.1216	318.1469	150.6536	270.7138	248.4479	280.6141	262.7974	195.1003	246.1032	314.828	251.2862	384.5079	270.4511	261.9937	288.0053	217.0229	266.6009	233.2329	304.6512	327.9893	329.6118	360.4406	312.2411	352.1556	312.4441	320.2669	317.9681	274.5578	313.3744	352.6989	321.2018	354.2021	284.72
ALK	164.4025	156.5021	172.9862	177.1394	168.7548	169.5695	169.6714	170.9103	176.5634	171.9636	175.9453	183.3154	165.6179	165.2056	175.7518	188.0347	170.6	177.5153	178.9398	194.3612	185.8659	168.315	168.0692	156.8304	166.5683	153.4839	174.354	164.8459	154.2453	168.965	169.0765	172.891	176.2416
ALKBH1	269.2909	243.7484	179.6634	218.7402	254.1033	250.8569	242.7741	188.7399	219.8486	254.7157	216.6774	236.1342	259.2816	233.9135	217.6496	257.572	253.5926	219.8486	239.6216	226.0831	238.097	232.2189	273.5372	240.7168	261.5177	249.9896	282.1453	263.9316	255.5209	278.9567	246.1521	167.3024	255.7175
ALKBH2	395.0733	294.5405	172.5869	274.3163	235.6066	257.1336	258.2759	197.7729	242.3967	343.34	179.5097	343.34	273.8113	284.1792	227.021	219.7898	323.8932	186.7039	269.9922	284.1351	292.8862	310.432	310.0272	249.3153	248.0695	291.8289	322.8537	218.9211	259.0689	253.3458	223.2997	181.8584	263.9781
ALKBH3	831.2422	711.4627	494.3809	758.9283	526.6871	829.4352	815.5256	562.0518	647.9815	759.7853	450.2542	612.5521	780.9272	657.5982	626.8787	495.8708	902.3428	573.4219	581.3209	870.6688	842.4088	774.0372	665.1764	776.8659	690.7062	799.2528	767.6003	651.6725	704.3782	856.5916	570.7618	578.7497	753.1662
ALKBH4	259.6114	268.3108	252.578	259.1019	240.0064	288.4456	247.0479	239.0545	267.0908	246.0051	285.3259	306.3344	257.6617	240.2308	257.304	235.6066	228.4062	266.0826	298.4995	272.6723	289.0506	286.9128	276.4198	255.7511	237.0148	261.3152	287.8376	247.3199	260.0752	265.219	273.779	270.6724	237.369
ALKBH5	3133.438	3490.433	3336.558	3902.123	2728.787	3525.802	3548.422	2976.356	3472.357	3166.802	2430.805	1879.672	2837.619	3460.915	4354.658	3196.966	3600.487	3686.76	3877.948	4065.557	4080.867	4031.888	3770.349	4636.377	3863.909	4080.867	3863.909	2912.519	4113.522	4530.499	3554.693	4998.874	4814.21
ALKBH6	412.4151	421.0967	330.4398	366.89	348.2501	445.9686	391.1532	362.7684	320.9647	419.1082	343.9793	425.0562	347.4628	362.4203	361.0624	329.0709	359.1601	261.8381	385.1899	355.908	447.2784	371.0252	404.5884	393.1325	351.7156	417.8432	361.4023	297.6417	375.2146	382.7502	386.389	293.3591	356.2171
ALKBH7	3299.992	2480.034	1578.16	2047.484	1398.244	2141.672	2400.27	2138.919	2004.776	2040.912	1477.832	2976.356	2028.781	2058.291	1759.321	1476.889	2670.243	2083.751	1873.623	1995.901	2267.374	2641.432	1930.987	2175.518	1717.724	2373.858	2143.758	1671.707	1956.061	2302.393	1920.34	1538.968	2099.901
ALKBH8	215.8638	191.5123	151.9858	180.0453	167.3359	193.2594	175.7205	160.3061	177.1167	192.6565	176.2433	148.4604	187.7547	196.7002	176.3317	172.3682	205.5952	154.6411	184.3309	183.3471	184.1813	184.4777	198.3075	187.2609	172.1902	191.6644	187.5474	158.2032	197.3379	185.358	168.0679	177.6923	191.268
ALLC	161.9521333	169.4446667	177.365	150.9169333	168.8609667	157.6747333	163.2400333	156.4025333	163.8275667	163.9767667	160.7911667	165.7302667	155.0085	161.3129667	172.5014667	166.9358333	163.3543667	172.489	163.0714	162.0610667	164.4876333	161.9647	167.4757	164.2057	157.7123667	160.6105333	165.2653667	161.1263667	160.3648667	172.4382333	162.4951667	166.0942	168.5638
ALMS1	189.922	215.6493	223.5534	210.5715	203.7293	215.8209	213.5674	184.5242	196.8919	181.6626	219.0512	203.988	193.5151	196.2948	230.0642	230.1996	192.6418	220.558	232.7193	203.0952	198.8281	203.7711	207.616	221.1937	228.8467	215.3419	190.6338	205.4744	200.0534	196.9605	203.4303	214.0283	226.9454
ALOX12	177.0885	198.5681	251.6449	198.6176	267.3871	238.0513	233.1569	457.1209	206.5632	256.5502	348.6753	186.159	208.9853	245.9469	331.0623	245.657	200.9704	452.2001	249.0962	197.0479	232.2526	220.3466	269.8503	295.2251	223.0324	194.8325	180.0389	256.0513	231.3197	186.2011	263.5106	319.8689	298.8395
ALOX12B	175.6871	163.5164	148.4788	160.0132	153.1419	173.2485	173.4292	144.508	156.1152	155.1176	147.308	167.8255	154.7209	143.8261	149.1107	171.4451	183.1304	163.5419	160.2225	161.3707	148.9307	160.7233	169.2064	169.1208	155.2829	156.7869	166.727	151.5807	171.123	164.3254	167.5919	161.4386	144.1771
ALOX12P2	161.6523	137.2729	151.7274	145.3179	144.2541	144.2793	159.0489	156.3301	161.5396	153.9162	147.604	145.3144	165.2402	142.1568	159.226	137.6775	151.619	147.1761	158.7175	160.1178	153.0877	150.1042	163.2821	147.0364	139.4951	152.6848	136.5128	169.5038	143.5947	140.325	159.8636	154.7575	161.4424
ALOX15	183.4348667	168.0276667	161.535	199.7924	159.2860333	158.3553667	187.6591667	146.9994	186.7501	191.5142	165.2442	159.7139	174.9886	187.499	169.9558333	159.0197667	196.2222667	171.9949667	193.7594	190.0516	177.8374	174.8479667	199.7206	201.2661333	217.5211	222.239	182.8125333	222.3615	224.9422	178.9026333	182.9253	153.8472	177.5414333
ALOX15B	184.2184	162.7225	212.6317	152.4347	185.0346	148.2449	166.229	148.7046	183.9783	161.1518	185.0782	152.0411	174.354	168.4794	157.9878	181.224	150.8879	155.1352	151.4972	168.1345	148.9014	171.4451	162.9787	161.5872	164.9678	159.7189	167.1451	144.4964	153.3631	148.4616	149.6532	150.802	165.8956
ALOX5	3202.0307	4530.0105	6314.7251	5084.0182	7186.858	3778.368367	3569.864767	4621.118433	5131.996367	3869.262467	7075.6867	5448.6146	4836.922533	3837.935567	4097.483033	5858.023467	3035.897	3941.951933	4871.9132	4392.7643	3810.145	4064.6153	5187.658767	4870.1362	6902.8618	3932.6388	4949.498333	5390.149733	5217.9184	4562.2023	4503.723033	6904.307767	4517.185833
ALOX5AP	15223.38	10380.92	33587.09	14601	35637.43	21394.86	19423.24	33963.81	22077.24	15576.4	33963.81	17755.7	26686.39	15816.48	16130.07	33963.81	10302.62	17866.43	17866.43	16443.03	14056.12	15143.24	14259.13	19113.92	28441.29	13801.31	17626.27	21673.62	22977.32	18269.42	16979.25	21046.29	16443.03
ALOXE3	140.6058	164.9591	165.0321	154.5738	186.9467	175.8585	168.8416	179.4218	166.6925	175.1594	152.0157	168.5764	177.7571	154.1384	161.5336	169.6522	154.3687	160.7818	170.7165	162.0778	151.8286	168.6566	171.1681	161.4806	159.7823	169.3023	148.0409	171.9692	165.8807	171.8778	161.993	159.3845	172.8263
ALPI	158.9058	160.0858	152.8071	163.4721	169.3437	166.4809	167.6019	135.4703	168.9256	160.4728	155.5411	156.7108	171.1814	150.8287	182.6083	167.4319	147.2759	162.1674	151.366	145.6904	158.2621	160.6376	169.5273	169.7031	151.1413	169.0469	152.6527	170.0646	170.4611	151.0567	178.5882	172.7803	141.1657
ALPK3	151.2575	154.1725	146.3073	148.561	139.4519	147.9315	136.2032	140.2989	143.8793	148.2821	138.9851	168.4274	138.7827	141.759	159.1626	145.8458	160.252	145.6729	145.5282	132.4375	157.7299	144.3336	152.4903	139.787	129.5863	141.1968	138.2787	143.0468	159.3707	150.9787	134.2723	141.0217	147.9497
ALPL	2592.428	13730.7	8000.265	8761.627	17866.43	10433.23	6481.122	7660.77	8607.663	7376.1	16223.38	13987.06	7495.684	9216.006	15223.38	18147.4	5908.466	16223.38	8413.126	5391.127	9573.952	12011.57	17866.43	13346.77	12288.86	6040.896	13801.31	7630.512	9001.219	7896.882	8189.454	20203.76	6212.99
ALPP	1822.895	2596.496	2607.438	1834.129	2105.261	4000.437	3395.586	3407.379	2062.476	3519.446	3330.865	1877.445	2066.423	3058.402	4258.832	3777.991	3058.402	4258.832	2218.009	1627.954	2056.469	2249.557	2433.382	3588.721	2894.706	3310.847	2190.45	2188.18	3052.712	1695.524	4780.825	1821.289	3623.592
ALPPL2	166.0766	169.3368	167.5221	166.3672	143.0785	160.8406	175.4704	180.1946	208.7404	167.5164	183.1225	171.0816	169.9715	169.4526	186.8812	153.3124	150.0651	159.0908	165.5168	161.2929	160.5666	176.4617	157.8321	157.5141	163.9311	165.5134	201.8287	181.9132	178.2274	172.1481	166.3885	168.4978	160.8372
ALS2	261.5744	213.4619	182.5162	244.011	255.2662	232.4902	222.8942	200.9415	237.0148	255.0222	205.4855	166.136	269.9922	243.2614	216.6024	246.0525	251.8319	211.4598	240.5703	255.0839	218.2001	206.6201	238.1516	246.6945	246.9631	258.5587	247.8268	223.4382	260.6658	196.4339	256.222	238.765	272.1354
ALS2CL	172.9343667	175.8823333	179.1061	178.0097333	169.3396	176.9359333	171.2486333	173.2350333	181.6941667	176.1962	173.1429667	198.0551667	171.3735333	169.1525667	176.8800667	170.4015333	178.2119333	184.306	180.5152	170.4420667	162.7733	179.9442333	178.9925333	178.7445	161.0832	165.7143333	166.1439	175.1369	168.2935333	177.3862	168.8138667	177.1041333	163.4298667
ALS2CR11	150.9125	151.0119	160.7695	140.675	152.8466	145.723	151.222	152.96	157.0448	155.5526	121.9373	146.4338	151.5956	140.2674	151.0843	150.2673	162.6957	156.8335	142.0107	148.6956	144.9601	157.2111	159.9929	146.1528	138.8483	138.1898	148.8508	148.0197	136.8919	158.9373	150.8786	147.3738	146.3922
ALS2CR12	170.3726	198.9427	212.4414	184.9381	166.2634	181.7583	170.0808	171.236	170.3264	179.3656	173.7925	177.6077	182.9674	159.8323	174.2025	173.6278	180.3969	202.2347	172.0045	194.5802	173.0576	165.6503	196.9552	171.4129	195.5517	208.4471	172.833	189.0149	174.6348	192.0893	177.293	172.1793	159.5409
ALS2CR13	1416.666	731.1323	505.24	821.202	554.5451	706.8512	1072.252	712.243	564.2289	1022.567	534.6578	380.7739	670.9088	1065.016	534.2908	669.3691	1552.127	623.2731	456.4972	511.5783	623.7978	785.0003	953.5779	755.0688	676.9531	812.8302	730.6561	714.4516	656.6224	355.4108	779.7624	243.9409	854.516
ALS2CR14	189.1382	173.4646	180.8931	179.1732	231.1035	246.38	246.613	229.6131	202.5222	231.6315	289.9232	142.4471	171.2955	199.2839	245.864	206.3615	197.8098	262.768	189.1462	169.9387	192.7429	202.7688	213.601	219.8796	206.0847	237.1954	209.2301	226.2632	243.6021	154.0978	236.6311	159.7729	216.5289
ALS2CR16	184.5284	157.5353	161.436	161.0212	142.7905	155.6275	165.6261	164.8849	157.4989	167.2151	148.7266	167.207	161.6422	150.7847	145.7604	172.8875	195.6627	151.4761	157.1976	165.0862	157.9286	162.8593	175.9145	161.1321	153.6202	154.1078	170.0276	156.5069	170.3517	154.1522	166.9157	156.6023	145.6796
ALS2CR2	2099.901	4234.074	21046.29	7690.948	6597.589	6134.538	2719.746	10380.92	9573.952	1870.168	8510.469	13081	2461.603	8510.469	12288.86	2691.147	5095.477	9247.716	8510.469	12154.78	4986.79	8189.454	3815.117	7845.202	3940.745	2473.907	2626.811	10876.55	2203.814	5807.104	5132.878	13608.45	9913.658
ALS2CR4	149.9931	158.0982	133.5501	143.8149	152.6124	161.7059	154.0944	135.9244	141.6447	147.419	143.7225	148.8847	148.6782	156.9835	151.0936	154.4387	185.0096	147.6586	141.2838	150.6434	146.4388	172.8556	168.9553	176.048	156.14	176.0107	152.4511	159.1969	157.4744	150.1576	156.552	146.1811	153.8093
ALS2CR7	156.6183	143.973	144.8723	164.518	151.2209	162.8338	140.9158	155.1496	159.2884	148.0678	144.2677	151.2728	139.9162	161.1397	163.2523	151.3138	155.2021	160.5881	148.366	144.717	157.112	155.016	157.4125	157.6678	153.6135	144.3691	167.1196	146.9941	163.2844	152.8274	171.6066	146.0362	133.0231
ALS2CR8	171.7821	176.2065	126.582	157.9758	173.8708	165.052	155.2352	144.264	150.9255	164.1479	172.6656	170.0486	174.5706	157.7743	167.8395	162.3573	164.4037	157.2818	159.9129	141.8705	122.482	157.6528	177.4908	163.1147	157.3469	164.9128	165.9217	179.58	156.7621	171.3747	163.0689	169.0664	191.0235
ALX3	176.4884	177.7592	232.1043	189.8046	215.2659	216.1451	215.9801	199.4913	209.9147	192.8142	185.8625	218.1413	182.9643	190.2009	189.6714	191.2853	183.0586	213.1847	206.6389	193.3079	194.996	195.5269	183.4618	204.2054	210.9949	178.2199	193.0544	218.1413	204.0861	207.1795	201.689	217.9781	216.9432
ALX4	152.6064	160.801	159.4492	143.5203	118.9422	138.5077	147.2671	137.8422	141.9571	129.5116	135.8906	131.2113	138.3908	151.1497	141.2439	140.5505	132.943	150.8796	156.3726	143.1848	148.7951	138.665	148.2121	131.714	123.6561	138.2955	150.1849	163.2645	139.2893	143.2161	147.1015	136.6845	156.9766
AMAC1	143.4283	136.0122	137.7107	133.54	134.7635	162.5112	144.386	124.4099	133.8705	150.3882	125.4448	142.6305	140.157	130.3867	128.1232	139.499	159.0223	141.746	142.4225	143.5203	136.5646	134.8736	135.3636	132.9744	113.2207	141.6847	128.9342	145.3797	148.8472	123.1603	133.9662	132.8859	139.0884
AMAC1L1	190.03375	167.61515	175.51415	174.2805	164.4976	176.36165	167.44015	184.2265	182.0326	174.54385	177.56725	174.52275	172.56195	174.8549	168.51045	177.45015	179.537	167.2915	169.45925	173.1584	169.2681	164.7475	171.20735	185.80715	176.021	167.17995	175.375	167.3839	158.62645	166.55155	177.31405	172.8465	172.2858
AMAC1L2	185.5034	190.451	182.9462	195.8238	174.6112	174.958	178.5312	163.6603	191.7701	167.4393	186.0025	165.7937	175.6433	189.2012	182.4503	176.7087	188.5447	181.2844	190.8257	185.7738	190.578	175.774	174.5743	153.6202	180.1311	175.2022	172.8186	176.6834	190.4977	187.2896	165.2246	182.0259	184.4802
AMAC1L3	160.5625	152.2872	157.219	158.87	168.9454	153.9989	122.4575	159.7369	161.7805	148.1505	137.018	146.7111	141.8835	165.234	157.1335	149.1505	152.854	142.3555	151.0314	158.6285	167.5919	150.1713	155.6721	149.9191	154.3348	170.6818	152.8962	129.5519	149.4924	156.2496	152.9499	155.6904	155.9336
AMACR	177.6654	176.81375	163.04955	161.206	176.5762	167.2407	155.9005	160.48135	180.4512	182.2164	162.5278	160.2297	168.0901	160.89665	166.75325	175.7815	162.4744	155.6067	170.25195	180.5082	180.2398	175.2777	219.35775	193.24565	192.07735	177.85075	171.22415	167.67035	180.82175	200.00985	175.6366	210.33145	153.16325
AMBN	152.724525	160.053875	154.22365	156.988975	147.748175	152.8618	155.89355	154.498125	155.837725	153.70275	151.660025	157.427575	157.95555	151.865375	152.0098	155.6812	156.92035	155.55095	154.5628	158.118825	154.267675	155.987925	154.101175	153.732275	151.4403	164.542275	160.9028	153.339225	150.359625	156.931875	156.31805	161.26505	155.1333
AMBP	157.447	159.0942	165.6595	162.0553	177.4357	168.8963	173.2255	148.8372	187.8347	147.5798	146.863	160.9733	151.5239	151.855	153.6202	162.2748	154.0138	184.6087	153.9253	153.7207	147.4566	156.3116	154.9782	162.5847	163.1891	145.6696	153.4335	157.5992	147.5142	153.4382	155.9704	142.7545	147.1319
AMD1	319.54155	306.1829	270.16385	362.5513	422.7614	412.75045	550.92855	537.9358	345.0471	306.4617	323.05025	253.63435	358.02585	406.97765	358.5956	572.48285	555.71425	441.3903	315.83055	333.73095	305.62575	275.179	403.2743	463.775	563.6984	496.44295	435.9533	395.4408	337.52635	257.2714	440.1382	279.2027	477.6101
AMDHD1	184.4084	164.9987	153.479	165.498	175.7291	145.5519	136.9131	152.3747	155.0735	163.2081	152.5241	158.3852	159.8388	188.7523	164.6535	160.4667	198.0699	172.4088	157.4945	155.4287	158.6318	182.4911	158.3895	189.6714	162.3025	186.0189	167.6965	157.9546	174.1831	162.0221	162.3115	148.7706	162.7794
AMDHD2	227.041	197.5387	207.0414	196.4045	172.815	163.8266	207.6076	198.772	183.3334	194.5241	189.3647	178.4618	184.3865	201.8559	168.7563	212.5303	189.3996	186.9776	180.3969	200.0353	192.3203	182.9753	170.371	188.1728	196.0511	200.7754	175.5423	170.3076	186.729	183.3297	189.6564	201.3881	190.3328
AMELX	156.9605	154.4258	169.1964	167.688	158.4091	172.3154	164.0653	173.378	173.0476	166.4388	167.3618	149.3426	150.2474	148.932	156.7172	173.8345	160.7503	159.6435	147.6891	170.9988	166.2604	158.5773	158.4262	169.2832	161.3735	163.8239	175.3761	174.5995	153.6091	156.5115	162.954	148.7111	158.2844
AMELY	160.232	153.3073	153.3613	163.6924	163.1816	140.971	130.0773	137.3667	136.9624	150.8174	161.603	152.5333	144.0189	149.408	151.1877	146.1799	152.0127	151.0055	149.9707	154.5555	155.8469	149.0337	149.9093	143.885	145.9979	149.0314	154.8142	136.8803	154.0092	149.0673	136.8087	162.1289	146.0719
AMFR	311.1806	358.38275	490.62645	406.77215	347.27205	351.4409	374.5871	466.3966	468.86515	326.77145	446.3286	429.9811	332.09485	304.60795	510.1608	328.70995	235.55725	413.29795	409.31865	238.95115	308.7118	356.94295	457.138	459.571	334.88435	316.2374	365.71805	478.3241	380.92475	452.4098	421.71965	754.71325	500.71615
AMH	172.1447	165.5168	174.0334	177.1896	167.5368	192.3699	169.4008	175.7803	201.9026	181.1338	169.8096	191.7627	181.1282	172.6463	161.3101	179.0636	176.8795	197.1738	167.279	184.5417	183.3181	170.4171	175.9189	182.4235	172.5281	171.9174	188.0493	192.851	194.3845	190.6757	171.9084	188.9098	179.1127
AMHR2	172.3912	182.1616	170.5027	173.9569	161.1364	172.9185	194.179	184.4053	190.4681	151.5006	181.1803	192.19	163.2844	176.1152	170.8875	169.4743	171.4699	172.6282	177.8391	164.0581	178.3284	180.5488	178.3861	188.9761	182.1365	175.8181	165.0772	196.1457	172.0406	174.2442	185.9859	186.291	178.9656
AMICA1	13987.06	15816.48	16793.6	16793.6	20361.61	12011.57	16223.38	17131.19	20203.76	17626.27	23927.8	29096.85	21394.86	14847.36	13231.95	20203.76	10829.72	13801.31	19264.14	14491.04	11227.92	18781.89	20203.76	15816.48	23472.79	14706.99	21209.99	21209.99	24453.5	14847.36	15665.07	18147.4	10770.51
AMIGO1	164.869	177.6701	163.7326	177.2639	166.7109	157.4659	173.3983	151.5869	165.5495	168.6889	162.157	149.0483	188.4424	170.8589	170.2422	178.8297	193.4255	181.4617	188.4348	177.1348	176.8234	171.0816	166.6781	183.0241	169.5732	155.7891	168.7089	158.4766	169.0239	172.5157	184.3931	177.4736	184.4084
AMIGO2	159.5737	157.2341	164.5264	176.4455	159.7144	169.9702	175.9392	154.8023	174.6181	170.9907	157.8054	160.0597	155.9501	165.2128	179.2915	175.7606	168.649	181.0171	166.7282	170.2181	174.9293	181.2498	166.5068	173.474	168.3407	158.0061	182.8133	154.1549	152.8106	153.3999	160.7733	168.7859	163.8216
AMIGO3	151.548	152.1322	134.1788	139.9376	131.1863	137.7625	135.6098	134.09	140.2292	134.0361	140.5206	141.3973	145.9319	138.1475	146.3343	147.6624	149.5763	134.9945	137.4055	148.3931	157.8907	135.129	148.4979	137.5302	133.2466	127.1504	162.1601	134.6922	170.9653	147.7877	151.6261	137.2134	147.8654
AMMECR1	187.85875	174.6304	149.25925	176.37895	159.20635	216.76835	228.95695	172.75735	167.6545	186.7873	157.14685	162.04955	170.60465	206.0153	173.492	167.70295	229.56475	178.04505	170.6456	170.82065	170.03355	178.5541	191.53375	199.5241	177.22975	196.72585	191.0537	175.3476	174.08105	172.0529	202.8107	163.8334	199.3245
AMMECR1L	173.0492	171.6772	153.6788	167.6857	162.2772	189.2509	206.6893	158.1533	146.1487	169.7253	146.4873	144.0566	154.897	203.0952	170.4204	196.6237	250.0154	171.1449	178.8909	163.9322	169.9056	179.4586	176.9611	206.7681	223.5534	224.8399	188.9508	157.132	169.2878	164.1677	206.3881	172.7994	218.4095
AMN	161.7817	168.3888	172.0526	162.7491	147.705	168.8829	164.015	150.6758	152.1453	159.7347	154.2561	146.4073	156.0505	152.6613	151.5391	182.82	160.6008	147.1036	160.5704	170.2646	162.1815	144.5639	164.6509	155.8793	148.4913	141.7675	153.4345	157.5311	170.0791	153.9883	165.8869	166.1165	172.1155
AMN1	163.2868	130.1698	144.1911	149.5594	155.507	135.8363	191.1719	150.6158	149.9085	174.3559	181.0646	137.6036	150.4715	178.7763	160.3274	155.3478	213.5408	149.2585	149.0496	138.9294	149.6874	153.2277	142.6473	181.1059	177.4405	188.2062	176.8725	158.0958	151.883	164.2643	184.3776	149.5694	151.6667
AMOT	181.5301	161.3049	144.1699	152.1961	166.0664	145.6904	172.2651	131.393	129.8207	173.7746	139.575	158.7378	156.0766	193.7615	151.1716	154.2124	161.0389	151.0463	155.5164	167.8341	178.0714	154.6411	155.1976	187.1838	161.581	180.0122	152.0071	165.766	180.9494	152.6366	155.7859	151.0494	163.3036
AMOTL1	153.604	169.4055	163.3689	162.7528	172.5952	162.8351	160.7743	160.4678	155.145	159.2877	159.9409	140.1195	162.3002	160.7458	155.3751	157.7391	166.2006	155.1219	160.6503	167.4078	143.9347	168.4906	165.5274	149.1251	151.0253	150.7449	155.5388	151.7735	152.7513	157.5563	151.1819	144.4614	147.7266
AMOTL2	164.6133	160.6906	168.9426	163.4304	177.8621	169.7644	174.3769	186.2555	164.9459	166.4342	175.1981	163.6126	166.1712	159.6515	167.7822	165.2737	139.9257	166.4852	168.9689	167.9446	164.4581	162.7338	183.7303	174.6837	178.9089	165.5591	162.4227	176.2685	163.8342	168.6093	167.1451	167.3819	152.6245
AMPD1	127.1446	149.3726	138.0504	133.6576	159.6085	146.8524	152.2958	127.478	144.937	140.8454	118.3078	126.3172	153.221	149.1848	149.446	137.7988	138.2883	148.658	118.6074	141.8544	140.9478	137.0618	132.5256	154.0789	132.2748	135.711	152.6835	128.1401	142.4208	139.7759	135.1719	146.2572	143.1575
AMPD2	163.0028333	155.8994333	152.5976333	155.5393	151.7536667	148.7129333	142.7871	145.9909667	149.7763333	157.3046667	159.4129333	163.5929	152.4858	155.2565333	158.9634667	154.1063333	140.4943667	144.4137	157.9319333	162.5079	151.2582	151.3528667	157.1801333	140.4904333	147.7346	155.2280333	155.0895	156.5741	153.1413667	148.9545333	165.0895333	160.4061667	149.2962333
AMPD3	165.5801	171.29895	163.3928	168.9123	165.95205	153.0662	164.9287	160.713725	173.860275	163.1658	163.335675	156.936125	171.915425	160.510525	161.457125	162.1202	176.089075	165.00145	156.089975	168.76345	165.6104	174.9552	171.045525	158.24075	163.613825	165.048175	169.3827	164.75175	170.403775	166.90905	163.94455	162.42805	165.255175
AMPH	150.2412	156.3417	217.39975	153.79655	180.78505	168.4745	139.75625	159.52775	154.3959	153.8675	172.9762	158.94795	166.7963	156.92395	155.68965	172.33165	155.6903	149.8135	154.09925	143.8601	156.49935	157.71575	162.4949	154.80405	157.795	163.2822	153.87785	146.4205	159.5292	148.2814	161.08295	155.92315	154.346
AMT	431.3188	487.1815	310.3491	453.3992	322.0437	388.3779	339.0006	328.1636	370.6359	560.7841	328.0645	383.4425	366.9457	377.257	509.5723	331.9641	311.0456	365.4872	495.3242	416.2207	388.7928	392.5883	445.4897	363.958	441.2337	398.8775	335.4321	343.8836	404.446	393.0568	401.8754	346.2038	363.5021
AMTN	141.5855	138.7322	131.6172	136.0286	144.735	131.9398	127.3394	125.288	135.591	131.0813	133.3413	169.1585	135.277	144.002	125.4401	144.5046	123.5505	135.1771	125.9532	140.0519	133.5975	140.5018	131.6647	146.8968	137.3689	126.7881	147.1036	126.4941	142.4573	133.1304	158.6329	134.9076	131.0299
AMY1A	141.1104	140.8239	177.8198	139.9793	148.1948	159.2407	152.5938	171.9597	170.5406	147.9475	161.7409	164.6647	187.5474	167.8469	166.3393	154.3052	159.389	163.3743	152.3115	146.4685	153.0644	155.0197	157.8415	167.0032	150.5221	152.1161	161.9215	157.551	162.7692	145.0389	147.4465	139.0213	156.1288
AMY1C	524.4051667	610.2771667	470.0429333	518.6194667	601.1463667	1415.034	1310.628833	935.6147667	677.2931667	651.0116667	596.6370333	193.7747333	214.4392333	1138.362233	1808.524333	1118.189633	1641.4669	1801.692767	600.3634333	467.6723	562.0441	640.3727	683.9677	1568.9366	1524.884033	1598.421167	738.6165667	796.3792667	835.6448	238.2848667	1910.0102	213.6499	2151.486933
AMY2A	161.6957	147.84035	154.2139	165.9347	166.1411	178.5099	225.81345	197.8351	156.7569	181.17855	153.4478	147.79195	164.43165	197.26205	177.9572	183.67055	237.03075	177.70975	165.01255	160.34015	156.67485	163.97425	158.21675	192.4203	203.7759	203.89005	168.19695	149.95735	163.64185	151.5175	208.01515	161.24935	217.94205
AMY2B	183.8383	162.218	139.3133	168.1972	152.3974	130.464	160.3061	150.6434	161.992	172.114	162.3102	163.2214	154.8153	167.4393	152.0353	150.0778	174.3975	149.6888	160.9331	166.2056	148.4395	161.7208	171.6185	157.2283	173.8561	182.4577	176.126	174.2904	154.281	181.8237	172.1155	165.2908	156.3864
AMZ1	157.1255	162.3236	152.615	151.8886	153.6604	181.4191	167.7493	165.1859	178.3889	148.3315	177.967	173.8636	144.1602	173.4312	167.1238	164.1398	174.414	153.9309	159.4742	163.7901	158.3415	154.6499	161.9789	177.967	170.6335	174.2543	162.1265	158.9737	147.955	183.6163	151.3792	174.5851	161.5535
AMZ2	1333.798	951.6044	831.5491	1128.344	1008.806	1051.28	1143.208	1104.073	804.2366	1216.181	1089.686	948.0325	1260.366	1079.44	977.7141	996.6895	1399.202	807.5793	871.0349	1032.729	1120.365	980.8951	1025.673	933.3574	897.8563	1123.14	1161.411	985.1497	908.7616	1152.833	827.8176	880.4507	935.582
ANAPC1	264.56065	273.7625	193.0885	259.5407	201.4042	253.74635	260.1418	187.97575	232.54175	324.51845	209.05745	232.2227	231.28835	249.22565	257.2395	211.19105	274.69385	235.849	279.7052	327.41745	259.40645	332.4565	320.2188	302.17095	282.629	288.3413	310.4973	247.6244	279.06425	212.4687	291.05955	240.18995	312.7626
ANAPC10	245.2558	174.8164	135.8093	176.0571	135.3917	180.6527	226.9289	152.2827	137.9587	183.8776	131.1015	145.0692	210.6611	177.8255	124.322	161.1998	250.9052	155.3802	130.2492	172.7788	179.8461	149.2194	169.1951	171.5531	176.7324	179.6976	173.1982	156.0352	150.1563	164.5498	140.166	148.6278	139.7946
ANAPC11	501.14612	436.1597	453.29622	395.63062	394.92962	466.31516	408.5872	391.53688	456.54886	395.4307	393.44344	493.69338	444.05088	406.6127	348.32898	366.23716	394.44088	351.20718	431.46032	456.34026	474.1454	420.26842	380.21722	373.35054	342.32674	377.43796	396.86936	394.6437	404.61148	432.06436	370.9599	364.93516	345.1832
ANAPC13	951.1068	687.7691	665.394	774.0372	771.5897	960.1201	1225.743	1467.005	679.9813	957.1564	748.3596	323.4539	947.1801	1255.655	778.9399	1144.662	1313.983	1071.323	643.1484	709.2088	795.2827	723.9724	800.718	824.9085	1011.222	1151.291	886.5167	911.3994	862.622	681.4268	1097.847	412.7072	795.6116
ANAPC2	311.5638	304.5599667	320.6679333	288.8430667	267.8905333	278.2162333	258.0241	303.4371	311.1679333	344.6586	307.6836	370.7863	287.5877333	329.5475667	298.0525333	293.3904667	273.0894667	310.8454667	310.6073667	286.5801	333.2217333	291.8822333	279.2404667	277.7842	302.2769	280.5143667	292.9113667	278.829	308.5763333	341.6629667	273.3485667	288.1400333	272.0773333
ANAPC4	1293.347	735.3495	413.0844	721.2526	546.2339	438.4581	863.4344	565.9901	541.8706	783.0891	462.8785	380.1214	1025.093	593.5758	391.8987	421.602	975.3828	416.6983	517.6688	884.1586	682.9205	743.6407	682.11	560.7841	574.2985	843.1772	751.8323	695.2583	611.4616	677.1196	572.4322	513.1807	695.983
ANAPC5	1641.622	1585.077	1065.016	1511.255	1171.087	1697.218	1429.882	1395.741	1587.525	2047.484	1310.316	1698.641	1574.944	1574.944	1698.641	1197.985	1579.041	1289.013	1651.583	1774.874	1812.601	1887.56	2092.066	1797.432	1472.823	1853.358	1734.497	1503.375	1768.783	1945.019	1690.64	1574.944	1778.014
ANAPC7	241.1761	282.9286	180.0805	244.774	263.5813	220.9902	190.451	200.6513	301.928	275.7122	251.7577	273.6008	238.4537	238.4754	243.2897	238.7234	211.2904	171.0084	241.1761	249.4942	269.9578	273.1073	278.6476	214.9247	247.1249	217.3631	265.4966	260.9606	254.265	273.2906	256.3462	178.8089	204.8925
ANG	393.62895	393.1415	642.9681	349.53395	642.0287	595.21475	332.70865	272.0574	526.1604	417.8984	379.69675	460.0855	454.7854	381.67825	331.26385	705.64245	291.36775	466.2938	429.3032	413.0767	378.63245	356.92975	384.27155	370.37775	393.9004	415.9224	342.59145	363.4511	411.3834	590.5135	442.76765	406.3582	294.04525
ANGEL1	281.0532	290.9905	175.2874	261.3432	251.0257	263.239	246.9631	214.0135	243.5301	314.4712	212.6985	362.7684	262.9249	262.7974	263.1664	238.5892	267.4636	270.2183	280.3746	259.1269	273.8706	299.1271	299.0304	277.7858	266.2541	261.9937	273.6304	225.3938	262.768	304.8003	269.3971	341.5759	296.0606
ANGEL2	244.4458	179.0349	144.7615	186.7146	189.6927	192.711	303.8589	192.1676	171.9825	212.4537	149.5991	157.0911	215.4819	239.8863	171.3646	223.8591	343.0045	182.6228	163.8576	187.593	180.8931	210.6004	196.9439	252.6981	237.5968	279.1118	201.7364	183.4745	209.7552	219.6825	241.3477	201.689	270.5669
ANGPT1	179.1782	156.9926	156.112	163.5995	185.3982	164.4013	186.205	200.413	166.6756	183.181	163.5504	174.4125	211.4839	185.0166	166.8532	173.1185	196.4682	165.6731	172.4294	182.9783	151.9303	183.8804	171.5749	170.1326	166.3377	146.6898	188.8922	155.8554	153.1879	165.9921	169.847	152.5967	151.5546
ANGPT2	147.6518	156.9835	156.7377	152.9828	148.2783	138.8159	159.7403	165.0447	173.0651	166.5093	167.3795	165.5885	149.1446	146.0119	161.8586	149.6602	149.9022	158.5509	143.3859	148.26	154.5555	160.356	158.8439	142.4194	143.8682	161.8986	154.4719	161.2641	142.1306	167.545	153.6653	167.8412	151.109
ANGPT4	155.4707	135.4371	150.3104	141.6877	155.431	143.476	139.2589	149.0957	142.1598	146.2893	143.8297	141.5305	137.7643	162.3857	140.0259	144.7266	147.3298	141.2746	139.2589	156.6023	149.222	151.1239	130.5522	137.8474	131.4581	167.9583	143.5883	136.9115	137.908	140.4635	133.474	133.0345	136.0971
ANGPTL1	144.6842	154.6107	156.521	141.3232	172.0855	137.9002	142.7648	157.9676	141.8752	159.7697	145.9969	168.8631	169.3901	155.3169	142.2917	142.1756	136.2439	151.8659	152.0693	150.0948	158.9447	152.9828	149.4576	143.6849	162.1701	149.6302	158.7604	154.1522	155.2103	159.0407	148.1531	141.9297	145.1111
ANGPTL2	147.2366	145.3707	131.331	125.7617	140.7506	157.6621	150.014	144.2612	137.6956	134.9245	131.4507	136.1964	116.1091	145.5666	151.4176	140.8837	138.4888	143.2927	133.3185	135.7605	131.5453	137.3113	152.8785	163.4102	134.3752	145.7034	134.422	145.8409	146.8004	138.6751	142.8073	131.3231	130.7904
ANGPTL3	170.8947	174.0575	159.4192	150.6224	161.0932	148.6844	126.8153	142.1446	152.2167	174.1988	148.4505	137.4905	146.2649	157.5211	155.4958	182.1516	167.6761	167.6495	172.7921	150.92	150.848	153.1774	160.9117	152.5516	156.085	138.0069	143.8824	144.2226	155.3643	146.8241	129.059	155.2843	151.1727
ANGPTL4	162.7723	176.44425	163.91995	172.00695	172.06255	168.83855	165.44335	179.7025	160.49045	172.4825	167.42805	161.15815	173.5736	158.6556	179.15255	168.12115	178.1139	183.0601	168.86075	160.64665	160.10655	165.75245	170.10935	168.80825	168.97395	164.24835	171.18305	170.15345	163.40095	183.15185	153.6754	158.1862	169.2733
ANGPTL5	168.2907	149.148	153.1665	140.873	136.1683	158.8905	166.2646	151.4876	147.1897	130.5522	153.169	138.9999	142.856	146.809	147.4679	150.8762	147.5354	137.1741	132.9601	145.5027	167.7174	148.9377	152.0571	143.7211	134.6107	156.822	148.72	132.7507	160.5815	156.304	150.2292	149.8338	136.8699
ANGPTL6	212.98	197.7878	200.0447	198.9273	223.5062	181.4242	190.4977	191.1018	179.5745	208.1262	209.3484	181.5757	200.8747	198.7785	218.2157	186.9467	190.0258	180.809	176.1486	191.7883	204.0438	200.8835	207.7968	194.7316	183.2702	198.1262	183.8569	203.1396	211.2168	203.0952	205.0645	193.627	199.229
ANGPTL7	160.0835	180.998	151.1598	160.5506	159.4593	190.9487	181.4344	195.8238	175.9124	168.3358	176.1856	191.6006	174.0935	168.7488	194.7425	174.9167	162.0553	162.1903	162.7874	159.2563	152.7833	176.9969	168.8445	183.7825	192.6996	165.0373	167.993	173.2361	175.1171	188.1132	169.2913	172.0626	168.0451
ANK1	209.9663	215.564	420.9176	203.8388	211.9877	244.5416	202.1089	267.703	239.5438	195.0507	230.5032	252.1777	213.8527	212.2923	247.1249	215.8533	185.8864	304.7611	245.6353	218.5568	207.3638	211.8255	209.7215	240.4216	204.6597	189.116	185.517	248.5184	187.3998	197.0153	212.7768	309.2134	234.4386
ANK2	167.0446	160.04055	162.9848	158.1876	158.5004	155.9914	161.1565	153.5968	170.4073	160.80945	171.0984	157.8485	153.8591	154.04305	159.7885	162.71675	154.83915	164.90995	163.91405	158.65755	150.8877	164.0551	156.2268	157.2694	164.30275	157.6382	156.19345	145.6398	157.1072	158.2205	160.9418	169.7225	170.19075
ANK3	200.3280333	196.5476667	226.7636667	224.8713333	203.5599333	176.7176333	211.6412667	197.7179667	205.9442333	209.4701333	192.3945667	190.9546333	199.8767	185.643	190.8612667	178.3074	208.7333667	237.6338333	214.3531667	224.9167667	197.2445667	224.728	210.3676667	215.9369667	222.5181	217.7784	224.9288	210.1078333	209.2116333	204.6442667	236.2218667	211.6307333	235.8592333
ANKDD1A	306.7294	232.3262	248.8093	219.6825	161.581	277.0127	325.5516	162.4471	319.3365	236.9719	203.8228	232.3708	219.6825	267.6647	315.1634	251.394	209.251	194.2662	222.1488	349.9919	291.8704	337.2459	376.1965	215.3419	310.1432	449.9412	212.6547	246.4682	304.5536	184.8116	255.973	181.1604	407.9666
ANKFN1	167.9097	169.1166	155.2015	143.3521	171.6741	164.0832	170.527	153.8276	162.406	165.6017	157.1005	168.9482	154.9002	154.128	164.4134	164.1968	152.3795	152.7944	150.3872	154.5156	163.9516	162.0248	151.9991	176.0132	175.003	162.7045	159.7789	151.3837	173.1322	146.1615	159.3707	170.1	166.0845
ANKFY1	395.4472333	454.8775	362.5722	487.9298667	560.3711	403.0643667	379.9641667	348.5946333	472.6521333	468.1221333	464.7085667	417.705	427.5738667	409.6406333	452.9189667	427.4026	330.6407667	396.4091	644.6562333	481.1747333	430.5972333	515.0261333	503.5877	472.2936667	496.0111667	421.0092667	467.9420333	462.2059333	508.8394	393.7188667	460.5300333	525.0775333	438.0034
ANKH	163.84425	192.7661	175.25555	185.44005	179.697	185.135	169.60765	184.30915	167.4008	177.41275	186.0484	202.06555	177.2552	174.484	212.19615	172.86495	175.47825	179.0079	187.91045	183.25315	189.6521	175.9667	176.0443	168.5911	195.4539	172.5674	178.98835	192.5177	174.01175	171.56765	174.76555	183.3084	197.2409
ANKHD1	303.21145	307.8977	284.8012	303.4894	295.3785	271.377	292.02525	255.10955	296.7126	304.46245	303.48155	328.25045	339.6066	310.09795	298.46435	314.9222	305.98165	292.5008	314.7192	330.8585	264.3661	330.64605	348.95235	324.08225	370.6564	323.9846	348.59695	295.69705	331.2016	358.924	325.37195	372.38205	353.712
ANKK1	167.9249	166.7496	157.9384	157.5255	165.7404	144.1747	163.1686	136.0469	171.0739	177.483	154.0919	141.3584	152.2597	142.1887	150.2696	159.3554	145.9359	156.2421	157.655	157.4145	155.2117	165.2721	170.4114	167.4214	155.3723	143.3674	152.5999	140.4225	162.2341	152.2872	176.4477	161.3551	156.978
ANKMY1	259.1637333	278.6723	267.6705333	279.6036	238.7542333	312.6508333	246.2135667	190.1057333	314.0675667	407.5766333	229.5641667	243.2503	253.3671	247.7715	282.0153667	264.7508	249.0809	241.2194	286.4120667	348.5172	283.7572	333.6267667	267.2027	360.2781	272.2531	322.3559	266.0945667	234.8687	267.9594	312.3974333	253.0146	228.8026	310.3689
ANKMY2	293.3591	232.472	165.4267	237.5715	245.3972	232.5713	287.2508	194.2408	214.7101	250.4088	190.7243	175.2938	274.5186	263.3121	210.6611	226.3535	285.4619	201.8018	216.7437	235.6494	224.6664	251.0932	249.4693	260.4875	266.0447	295.0391	246.9631	260.9094	233.1777	235.0452	249.0962	197.5745	300.9219
ANKRA2	244.4001	216.7054	164.1303	217.1875	229.2746	196.1217	209.251	187.9785	192.9178	204.4468	182.2526	173.7459	191.4428	197.2739	176.6543	189.0435	229.2221	183.3125	193.7615	223.6538	214.3521	226.298	240.521	216.3983	220.7086	261.0344	257.3521	217.3898	199.1737	258.8345	210.3303	188.8051	194.6433
ANKRD1	134.2923	140.126	141.9584	125.0928	143.0298	135.5629	129.3938	135.8647	130.8775	148.0227	148.6302	148.1579	141.8768	132.2029	134.7399	131.3866	144.8676	131.0785	132.715	126.0708	129.8778	129.5947	140.2084	133.4084	136.8592	149.0071	131.0581	139.9413	130.3369	137.0654	144.4506	125.7846	147.8429
ANKRD10	211.8255	227.041	234.1199	195.1411	201.7758	199.4766	273.9108	188.2289	236.0872	220.9902	179.1684	191.3651	198.6326	243.9409	252.9977	232.3499	291.2893	241.3719	201.8799	233.3471	205.5038	231.9538	209.1264	236.457	247.5882	276.6237	225.7909	201.9849	220.4714	274.6643	250.8276	255.0839	276.767
ANKRD11	175.0168	152.18715	178.90515	164.12385	161.4596	160.5065	165.19725	171.98925	170.66685	159.3461	163.765	169.21555	164.6056	170.4134	164.5944	168.78445	175.9429	150.64565	166.96825	157.9132	164.7437	170.06045	160.4634	160.3807	160.6126	159.5405	169.17475	159.74635	160.84015	163.68525	154.73515	162.22175	154.854
ANKRD12	512.4021	382.5876	218.5864	369.3403	401.3309	298.3773	708.4071	463.6931	300.4136	377.4111	215.1772	175.3879	489.0974	399.5654	222.9811	394.8544	854.516	309.8294	229.255	360.3755	313.8636	375.472	380.0679	334.5775	348.1725	587.8323	469.8241	381.0413	275.7122	223.6353	293.7364	216.7735	366.4983
ANKRD13A	1757.789	1407.035	2098.076	1870.168	2694.786	1887.56	2183.083	3002.659	1842.384	2242.146	2466.823	567.8331	2407.526	2607.438	2212.807	3330.865	1924.467	2205.897	1711.383	1605.503	1782.784	1745.201	1916.757	2069.956	2276.63	2012.95	1986.132	2416.359	2269.347	1759.321	2279.081	1822.895	1978.224
ANKRD13B	152.9183	166.3225	156.9273	149.2863	177.4989	158.2681	148.6336	149.4861	163.292	151.2299	181.8396	157.2679	154.9359	152.5668	151.6692	147.1114	154.3116	142.9368	162.276	152.4172	142.6028	149.7464	160.6736	150.2975	152.3656	157.365	142.0056	155.6376	163.2396	167.1238	157.4677	185.459	147.4307
ANKRD13C	184.4644	157.9958	131.6978	155.4071	155.6941	138.7969	176.8817	132.5716	149.2474	163.3764	130.5299	159.2457	157.285	172.114	141.2932	145.067	196.336	128.2923	137.9061	164.1272	169.0965	171.8064	178.2804	169.442	148.7908	169.3008	186.205	145.3506	165.8238	155.2307	136.0179	146.8241	150.7449
ANKRD13D	248.49985	318.9038	321.9188	250.6967167	231.8084833	300.90945	276.0492	232.77105	283.6052333	277.3554833	378.9764333	334.6746833	243.0689667	253.5771	301.8108833	343.83285	212.8067167	267.09345	268.8576667	215.0560833	224.6918667	216.6131167	268.28945	226.39995	227.6116	233.1751833	235.1393667	226.70735	270.51075	224.4319833	272.62085	236.6307167	204.6024667
ANKRD15	162.3329333	189.1040667	158.0146667	166.0041	142.5871	164.6317333	178.4230333	155.6783	154.3073	171.7638667	155.1638	160.7732333	170.9450667	170.6349	151.0204333	153.8562667	182.5983667	160.3993667	158.8876333	169.8787	169.2198	190.0684333	164.1046	168.8929667	154.4373	160.3062333	180.3907	161.6219667	157.693	152.5453	165.7683333	173.3624667	172.7151
ANKRD16	215.1646	209.3417	175.662	198.1762	185.1552	203.97555	206.1362	180.61905	185.4938	222.459	185.7266	205.91085	190.72055	194.098	213.7379	188.24215	205.20165	185.0263	217.2238	226.9564	206.7715	221.9574	218.8058	228.24125	202.3035	216.4031	224.80875	188.90725	191.94065	226.0362	204.06395	180.54305	208.0035
ANKRD17	219.9953	207.83295	154.8125	182.73245	208.9276	196.21865	234.13665	171.1633	172.54685	204.7142	171.6396	158.24545	184.5067	225.24315	198.0565	207.82215	222.67735	196.55315	183.1618	200.26425	205.2505	218.5434	216.91665	198.03975	204.69895	215.6279	206.2153	183.251	201.6974	193.48805	198.51165	175.815	199.76705
ANKRD19	185.2728	156.3594	158.1407	152.5646	152.309	154.0693	180.4724	159.1727	142.8323	152.3689	165.9828	165.9701	169.231	166.6401	166.8317	133.8086	171.2169	142.4666	167.0431	161.8202	175.3273	162.6671	172.6766	156.7222	166.954	188.8519	148.6714	141.4224	149.0288	169.4922	165.0772	151.3756	162.0849
ANKRD2	159.3789	165.6385	132.2283	151.8841	165.8249	158.82	153.005	161.4003	152.1868	165.7461	147.7954	162.2284	139.486	140.2772	154.4409	141.4454	145.8689	143.1911	149.5977	153.206	154.2135	154.6836	158.6596	163.8613	148.3688	161.7978	147.9967	156.9367	151.1335	154.2393	155.9144	150.5114	160.8446
ANKRD20A2	160.0387	147.8252	154.9567333	144.7264333	158.2638	150.2983667	157.5102	133.2791	140.3015	148.9178	151.2519333	143.5358667	143.4751667	144.0349	150.7619333	149.2594667	153.8194333	157.0666333	135.1895333	154.1958667	144.3485667	160.3832333	148.9965	143.2501667	146.6856333	159.2242333	149.6786	148.1450667	144.4588333	159.0537667	151.014	155.9224667	166.5701
ANKRD20B	144.63315	141.13475	143.0249	137.0256	124.643	143.4139	128.96205	142.0243	131.82715	125.85905	133.16455	147.1674	140.93675	147.15765	138.89775	129.5525	126.00965	126.1114	117.835575	138.26685	144.0592	128.53625	137.86675	142.9117	130.01745	139.9545	135.35615	137.46505	126.35345	137.25295	126.58355	138.42905	133.63035
ANKRD21	160.6101	156.8698	164.6319	156.5069	157.2331	166.9523	169.8766	169.8033	156.463	161.8286	153.9989	156.8683	158.3316	150.2578	164.1677	155.6525	153.7525	150.7506	142.3655	155.1722	152.4182	158.0871	156.2107	165.6216	167.3161	148.5801	160.6642	149.9955	159.0827	150.9883	181.3013	141.6983	159.148
ANKRD22	400.2786	235.1921	610.384	299.7226	440.1045	218.5864	493.7943	309.6201	324.3978	233.8441	612.5521	398.1756	612.2018	307.0341	172.8443	321.9053	213.8374	401.694	242.3967	195.597	231.8349	179.4354	198.772	169	207.3409	199.4662	221.6379	257.1336	240.8941	240.2308	173.7517	187.4927	164.6296
ANKRD23	149.0555	154.8549	150.211	153.2243	145.3399	164.4885	155.9374	155.4728	154.4079	148.3079	157.262	160.8714	154.2269	154.1779	154.9469	153.497	157.4222	153.0405	157.3337	155.5114	138.6791	139.4104	146.8774	153.6386	150.0891	148.8304	169.5285	160.696	164.4056	152.818	160.4351	156.6122	151.0797
ANKRD24	168.9001	168.0665	162.1985	176.2021	162.0154	178.4097	179.4411	170.055	162.0616	192.4193	182.2172	163.6914	170.4143	168.1002	205.6782	150.7955	179.2452	170.7259	189.7767	169.4475	166.4018	177.3805	172.5646	180.2638	186.6302	182.9335	171.8539	162.8256	178.8578	168.7956	179.3758	177.2284	172.2597
ANKRD25	155.2714	188.4966	367.9953	185.7709	156.2486	187.9389	142.9609	157.9777	175.8369	149.2797	184.3409	174.2543	173.7517	150.9653	231.1478	179.0937	161.3598	363.0809	244.22	185.2756	152.5779	195.4474	189.4523	221.1256	178.7617	143.8479	143.4633	232.8218	157.8589	162.9245	183.3497	223.3574	205.9646
ANKRD26	150.7723	134.3675	131.7063	148.8707	144.4595	143.2393	166.501	145.2484	138.0047	147.5278	121.5697	147.0761	162.7899	153.5499	156.5441	145.3506	170.7885	139.5273	149.0923	147.649	152.022	159.9458	167.9714	131.6546	156.046	152.5668	158.7096	128.6402	172.0987	147.2658	160.1648	135.0812	152.6835
ANKRD27	128.7017	153.2541	160.3798	150.2963	142.11	177.1348	177.5933	152.7944	142.0628	168.9784	156.0994	163.9351	158.2395	159.1981	167.4303	162.3013	170.4128	171.6111	141.8067	151.6138	157.4561	154.8927	151.0393	165.2458	148.6536	153.8627	153.0604	156.9227	169.7552	143.8033	146.1615	178.0118	172.9436
ANKRD28	154.9489	146.4136	154.7093	147.0634	143.9504	169.2279	164.3106	157.3444	165.0951	162.6761	166.753	174.1479	166.1837	155.3737	160.4259	156.7172	175.7306	162.4248	143.676	148.8541	147.2385	164.399	158.7944	181.98	171.5355	163.934	167.321	156.816	148.4417	157.4065	170.9466	157.5034	154.4789
ANKRD29	154.8388	159.3105	168.2625	146.6075	172.7674	161.9951	157.874	154.0113	176.094	169.6249	162.2088	161.9789	150.677	148.1107	186.9467	164.2679	143.885	147.4139	154.0237	164.0989	147.1368	174.8563	160.7279	154.1759	162.2828	150.1423	173.5016	165.4618	155.418	169.4319	160.7158	157.8726	147.0537
ANKRD30A	151.7376	151.7980333	146.6257	156.8719	154.0844	145.9987333	153.8945333	147.9326667	156.527	149.9947	149.3919	143.9566667	149.8433667	152.5198	154.1000333	141.7895333	132.3595	146.111	147.0833667	140.6196	144.2385333	138.5571	146.7402667	146.8423333	147.0080333	154.4088667	145.7617	152.6081333	144.3506	155.5902	150.4757333	151.2694667	138.9466333
ANKRD30B	1732.819	2659.132	2619.313	2449.294	2588.271	4692.01	4096.927	3984.102	2520.931	3582.892	3271.236	2240.263	2045.193	3424.326	5352.343	4759.351	3543.149	5759.76	2687.292	2096.052	2320.087	2981.357	2912.519	4571.295	3967.43	4780.825	2756.625	2779.055	3251.467	2988.9	5629.37	2676.991	5451.938
ANKRD31	146.3013	143.1354	153.582	145.127	143.615	154.9978	158.3498	156.0797	126.4682	158.9068	143.4942	149.2279	144.0045	154.5714	161.6211	166.9715	147.7326	163.3889	151.0808	148.4706	141.4277	161.263	148.2057	149.4848	168.1483	152.6626	140.4744	141.0907	151.107	149.4008	154.3665	157.484	161.0182
ANKRD32	159.8485	152.1394	162.9619	148.914	156.7762	151.3448	171.2802	146.1542	146.4915	169.4704	141.5193	140.9762	164.8981	158.4102	127.0739	147.7764	192.2057	156.0515	138.3101	146.1412	157.285	142.8947	158.2797	153.9034	170.7787	154.3811	152.9635	158.0581	158.6683	141.8432	141.2179	134.2757	161.8432
ANKRD33	377.7162	505.3709	766.9938	409.3885	494.0378	656.7923	506.2451	488.2825	769.2322	438.119	780.0334	713.7939	537.5279	427.6349	656.043	848.6495	297.2974	1021.334	532.3972	389.5765	395.0143	343.7052	491.2769	493.05	819.4056	456.4972	435.1887	429.4852	599.5237	465.9677	462.6687	689.6925	396.9169
ANKRD35	178.7617	236.3298	217.0229	202.1251	222.3274	219.0932	204.4986	198.8133	232.396	179.9356	210.4329	242.1285	209.5653	204.3992	186.641	180.0701	182.0139	184.7851	198.9199	217.744	214.4633	188.0735	219.384	173.8901	193.4934	190.8362	199.2706	206.5092	207.5976	198.7105	175.9699	166.6523	179.1149
ANKRD36	167.64825	163.77825	158.83215	163.147	151.08365	165.3293	167.57025	164.1267	162.05025	170.8714	152.8066	169.28535	174.4065	163.463	156.98125	164.1623	170.84825	157.1678	160.5316	166.4991	169.1568	159.12345	173.3244	170.3299	155.0298	166.20715	158.5842	157.33225	146.65695	156.5746	163.8124	169.17445	161.89605
ANKRD37	223.4163	186.4897	183.8605	167.7056	179.9527	182.9428	224.5141	153.2223	166.8479	203.233	172.5711	167.9898	190.547	200.7825	160.463	195.5043	241.9433	169.0935	200.1117	181.3737	226.5337	174.9514	204.6316	180.8811	195.6084	197.4462	197.9501	181.6128	213.4097	205.2819	176.7666	172.5983	186.8476
ANKRD38	140.0174	144.6908	150.9114	148.6692	151.9625	132.0501	132.2438	143.22	141.2772	135.7297	154.495	145.3707	144.6575	141.229	152.2572	149.0737	143.5783	139.8875	147.8527	150.1687	131.6797	140.164	160.3538	162.89	138.4624	160.6918	144.5895	147.806	137.0831	137.0463	145.2038	157.5334	144.0336
ANKRD39	299.2956	289.082	184.2718	258.8345	266.8705	296.0606	261.0631	235.7236	207.7678	269.5277	205.8391	303.1292	279.6335	270.1351	256.3462	219.759	269.6445	214.8056	282.0348	280.9328	351.4481	290.127	282.8932	284.2958	249.6686	286.4016	286.5918	233.0672	296.2447	308.7804	239.9641	211.2904	225.9432
ANKRD40	310.4814	394.1628	551.6245	387.1658	394.705	373.506	307.2575	577.3111	438.3656	282.4286	409.8473	448.4232	320.1107	342.6931	454.9815	401.2752	285.5354	492.7748	406.384	379.5905	378.1424	398.707	311.4173	368.9438	352.823	317.507	311.4661	369.2388	354.548	353.1355	390.5711	538.983	373.6646
ANKRD41	153.5069	156.1008	135.7537	127.3394	168.5781	173.8561	145.4892	135.8945	160.4424	175.1696	148.7696	150.0706	139.7535	165.7045	156.9001	156.0075	154.1395	157.0168	148.7729	153.21	141.2838	165.1587	173.8809	172.5466	165.4374	153.2862	159.8743	141.771	166.118	155.8509	165.2003	134.0267	157.5119
ANKRD42	158.1769	163.7831	152.5345	147.9625	145.9164	145.1428	142.8046	146.7952	148.6181	157.1335	149.7503	161.5356	179.0881	134.8804	148.7343	150.6306	154.4266	141.0491	136.4478	145.4956	153.607	166.7251	171.2028	151.4008	171.3166	171.0488	162.4089	159.4604	154.3964	151.4583	149.2194	170.4283	150.8324
ANKRD43	153.3329	157.3622	146.191	137.133	158.9833	148.4642	148.0642	152.06	126.7375	125.3381	143.0508	155.4807	166.4264	146.5609	152.1778	146.9226	152.2306	149.9009	131.3023	167.5164	135.9944	139.6159	139.4539	150.6574	124.9166	150.6632	159.4616	146.1696	149.4585	143.2985	142.2345	162.5745	151.0579
ANKRD44	157.165	155.4843	169.0239	174.0646	175.8813	173.5625	169.7445	175.8874	179.6268	181.0489	198.6856	158.3316	165.0433	180.1011	213.4728	172.5214	144.5783	157.8808	167.6816	155.8173	153.8834	182.0052	188.5598	172.9623	186.4897	183.8944	183.8829	175.9345	170.0628	154.6197	193.2121	160.9295	174.8843
ANKRD45	152.7503	147.4112	167.2396	156.7608	150.768	149.8096	147.1027	176.6763	178.5678	150.4848	165.7892	169.9324	163.0161	158.2904	157.5387	168.5337	160.3069	173.0526	163.1423	165.9432	189.3741	173.7401	165.653	157.6173	159.3149	165.8992	165.4678	161.1389	158.6922	176.6254	165.8933	167.4393	165.7181
ANKRD46	334.3094	241.1222	185.7041	241.0186	256.4031	263.873	319.997	193.8405	252.9639	252.9357	234.3998	190.9886	298.8395	267.1823	185.7781	221.0789	421.1649	223.6138	211.6789	290.252	241.2913	280.6141	254.9954	268.6081	235.5434	333.8456	337.8366	265.7553	222.4408	270.7936	217.9038	199.6291	246.4108
ANKRD47	185.9626	187.4661	201.4033	173.9017	167.5129	199.2101	172.6728	187.0102	181.2859	179.2452	186.4199	168.7581	189.6125	188.2539	166.4356	180.5915	192.4536	183.3035	196.4045	175.147	197.5951	176.2457	186.2681	185.3398	186.9615	191.4054	190.4222	181.1408	212.1728	202.5055	196.4991	182.0617	184.1929
ANKRD49	590.4908	361.4023	193.3882	409.6134	326.3813	304.9969	555.6433	447.0901	302.0756	357.0008	236.4366	203.0502	582.0128	442.4388	197.1277	343.2921	805.248	275.1111	245.8163	386.4767	321.2018	308.5503	364.4116	318.4991	335.2587	455.0839	450.1729	337.6056	263.239	551.309	240.0064	254.876	259.689
ANKRD5	207.31865	199.8109	166.67115	178.5193	176.3878	202.5078	226.6577	187.57975	177.6778	208.8633	175.84925	183.9956	224.8216	181.98145	187.1451	165.87065	204.6328	148.9849	177.6039	199.82195	197.418	222.6036	210.25	195.66195	186.24655	206.4136	223.70535	195.2368	190.48285	179.77775	181.20655	173.7962	188.76465
ANKRD50	238.2507	203.715	235.5814	217.5443	246.613	233.0337	240.8941	258.7467	290.6427	207.8604	260.2701	278.0402	228.6522	231.3358	239.5947	211.7831	218.2001	236.6086	208.84	245.0836	221.6236	211.3974	245.1028	209.9789	202.3044	220.0419	213.5785	230.08	226.469	277.1628	232.3708	239.7152	223.8152
ANKRD53	152.6451	156.1062	141.2733	140.3024	149.4214	135.7696	138.6995	140.2575	145.2345	155.0395	160.4822	159.7246	151.1369	175.8915	139.3771	153.5773	163.65	168.0841	157.729	154.0258	173.773	158.4928	163.7483	144.527	147.6747	130.1343	153.6729	147.6091	149.587	148.1517	146.2344	160.362	162.8569
ANKRD54	233.1952	198.2514	164.2054	165.1265	176.3054	160.9431	169.0344	142.3105	163.3776	231.4999	155.1917	146.782	218.8736	175.8289	165.1137	169.2547	203.3288	165.8132	172.592	161.7715	177.2588	193.6963	217.8428	180.9272	160.8336	165.0303	199.9441	163.9377	215.4954	154.4361	177.7107	152.4459	167.0956
ANKRD55	435.3346	288.9508	380.8181	291.7031	307.9132	208.5722	326.9647	222.8467	245.328	309.1552	441.545	207.4035	367.4992	218.7587	226.5835	297.0239	314.828	257.1897	196.974	242.2247	232.2189	337.4945	217.5157	354.1557	277.0839	267.5583	316.767	260.8736	257.5453	264.1104	365.3247	227.021	300.547
ANKRD57	230.2563	165.2431	175.2982	196.1217	204.6877	179.5461	207.3111	140.1587	184.6662	207.9849	173.0835	155.3284	261.3946	230.0027	148.2694	195.7386	244.4001	164.4431	177.2185	195.5904	179.3321	198.0212	214.3423	177.0729	206.2738	207.7139	207.7678	211.2277	193.1674	205.242	163.8665	180.5892	180.6959
ANKRD58	154.6129	155.889	169.1569	156.4898	153.7995	140.2014	141.213	162.5847	148.2346	162.9035	142.0163	162.7938	142.683	138.265	151.4327	162.4296	150.0803	170.173	160.4559	155.2225	153.2873	141.5104	151.3448	151.1078	157.5721	160.1564	159.499	154.0628	148.9263	137.6891	142.4444	139.6315	144.4558
ANKRD6	196.3297	201.2966	224.9021	210.1978	203.1548	200.7468	191.2286	237.8109	208.2509	200.1802	230.2399	231.0461	215.1772	199.5546	194.7652	188.5639	182.6977	198.314	191.774	184.5713	196.6606	204.9315	199.9789	200.691	189.7398	203.8228	202.0775	189.2299	201.2966	193.5151	200.8223	209.0541	194.4381
ANKRD7	173.2989	156.4851	168.1375	162.0367	160.3653	147.4521	145.443	144.0289	155.2141	140.3965	153.6364	155.7217	155.4378	169.7174	166.5174	176.3748	173.5016	167.9427	153.3096	164.9749	160.2919	153.8367	145.3782	147.0031	170.6682	164.0337	160.6148	146.0679	156.5979	159.7369	156.7554	168.8565	172.2567
ANKRD9	164.7865	168.3987	226.2806	176.6339	167.2948	152.7513	171.345	189.1781	163.4483	146.9285	175.206	140.9313	151.2106	177.4133	155.5993	146.8679	151.6597	207.6434	183.0079	171.4467	161.2549	154.7296	136.3848	169.7679	135.8067	151.5546	165.234	150.9873	161.8419	163.967	150.3852	207.7139	169.2763
ANKS1A	404.2566	432.5583	763.4595	447.1893	733.8706	409.2024	450.3617	474.7759	511.5783	446.3579	695.506	351.4481	462.2206	439.4847	462.2206	675.7366	368.1046	475.4176	542.3183	471.9344	397.8213	465.1561	510.7236	449.3723	504.3475	442.5206	449.7706	564.3544	540.6016	421.2626	474.542	361.3363	450.1729
ANKS1B	158.2846333	168.8257	163.7371	158.3278667	150.5713	149.4191667	155.8871	148.8678333	153.7978333	147.1730333	164.6409333	146.6564333	153.9748333	160.3057333	148.149	154.1592	166.8675	153.0559	148.2617667	156.9794	160.5282	153.9568	155.4434333	148.1381	148.2984667	143.396	158.1792	159.8809333	160.1378	154.4468667	159.5567333	155.6188	163.1128333
ANKS3	169.1713	152.2729	120.0473	136.7606	143.2652	137.4748	148.9621	134.5031	151.4844	181.5473	123.6561	131.7588	141.0366	164.7514	142.7129	132.7587	147.1465	135.2125	159.1787	139.7054	152.4756	147.8512	160.1772	127.2398	149.3609	148.3186	174.9943	139.497	144.0607	134.322	154.2516	115.4473	149.9384
ANKS4B	161.5291	157.0796	163.8103	159.6283	160.9733	175.1187	178.4048	164.1814	161.9878	162.7171	162.4727	161.0601	157.1622	163.4829	156.8089	149.6344	143.8497	171.2845	168.6685	147.5229	146.4802	166.4908	165.4267	164.4683	179.1176	154.2716	155.5007	176.5634	147.712	158.7775	177.1706	157.3337	159.3577
ANKS6	155.7445	153.2585	163.9975	159.1882	160.6092	144.2464	148.1441	143.6214	142.0677	153.7159	154.2947	162.9679	151.0425	141.5565	148.6671	155.7906	161.6899	164.4745	150.6082	168.9015	144.0829	155.5275	146.4981	156.6133	156.0385	145.2969	146.0791	145.4076	159.3666	160.0642	143.0388	145.7604	160.1618
ANKZF1	720.5715	653.658	702.6501	582.7274	480.8332	562.0518	568.0236	496.8338	631.0698	1008.216	713.7939	838.7556	709.968	541.4375	728.1442	710.1989	581.8027	600.0388	630.8685	489.3976	559.9291	534.2908	588.6513	518.2114	611.8617	498.7511	565.9901	460.3028	608.8641	526.9435	616.7352	460.8921	467.4469
ANLN	170.0601	181.213	160.1093	152.256	171.4816	162.7964	167.9218	161.9535	163.2372	161.4064	167.1091	152.4662	186.9419	156.9133	151.9753	157.9686	153.0519	152.4212	165.9921	160.6465	148.2234	177.6152	149.3129	153.3061	147.1128	170.9451	163.4091	168.7919	161.9718	143.4812	165.6167	174.6387	173.9607
ANP32A	206.7765	212.6317	317.8029	230.1683	249.0437	260.9606	237.9451	280.6141	240.7168	240.6433	294.9837	175.9713	258.0316	234	255.9421	321.6313	205.795	302.2899	230.9639	190.8289	215.7402	225.7723	239.5662	220.1259	301.3745	235.1241	208.047	209.0974	265.7217	201.643	266.5612	182.6884	240.6102
ANP32B	3415.319	4258.832	3669.681	4088.976	2972.236	2873.09	3360.097	2577.775	3777.991	3304.916	2756.625	4272.472	2775.398	3400.946	4272.472	2014.967	4617.358	5481.827	3976.607	4402.177	3742.557	4963.42	4016.754	4411.113	4668.272	4734.176	4272.472	4963.42	3156.09	3948.105	3918.788	4734.176	6374.347
ANP32C	168.1781	163.6439	158.0451	174.907	172.1394	178.5857	174.729	190.5559	189.7618	163.4102	172.8894	179.9337	167.6372	173.1828	176.4246	186.1077	162.9593	170.325	151.7239	158.9819	176.184	169.1994	165.2402	169.6744	157.9557	173.4383	176.3484	182.177	174.4125	170.3488	175.6016	168.5934	171.0452
ANP32D	148.7155	145.2177	134.9866	146.2992	149.7932	152.355	147.0537	153.5164	152.1498	153.0182	143.1086	163.9591	162.9593	154.1559	162.1766	152.901	142.8787	152.2032	160.12	149.0267	143.47	144.8171	160.6936	143.6541	153.6577	147.2526	166.2006	158.4445	140.0437	150.8393	136.8678	137.5355	168.7274
ANP32E	160.1718	158.1673	150.6201	155.6904	162.0576	166.1123	146.0815	163.8462	145.2913	154.2477	157.2729	156.9694	153.6916	151.3803	146.2704	161.6162	164.6997	169.2963	171.7387	157.1661	150.7345	144.8704	163.5877	159.575	140.7167	134.7732	155.4287	161.2666	154.2526	156.3459	150.6728	157.6098	167.4855
ANPEP	2080.772	2085.541	2604.041	1119.787	2130.585	977.7141	1456.228	1860.475	1941.353	1800.713	3395.586	3494.385	2203.814	1962.262	2220.013	3119.006	669.3691	1539.746	1597.376	1302.562	1562.389	1007.177	1641.622	1426.458	2553.067	1319.209	1582.977	1570.715	2371.39	1172.437	1711.383	1860.475	831.2422
ANTXR1	165.4207	170.9079667	152.0411333	153.8356	159.1078	154.9198333	152.8239	150.9878	159.4786333	153.6859667	157.1441333	154.8009667	151.624	150.4229667	162.9205667	152.9850667	168.5871667	159.7558	165.7106	156.7389	146.9507667	161.0766	159.5125333	157.1867	161.9858	160.4361333	156.1760333	158.5742333	155.8492	157.0736	157.9219333	151.7969333	154.2889667
ANTXR2	689.4145	717.9519	1161.411	778.7128	1093.818	676.7446	807.9406	755.0688	847.3058	961.7933	1206.951	400.8141	987.1793	841.5893	809.8689	1503.375	629.2646	953.0193	766.9938	668.1726	582.3668	609.4919	719.6816	873.7133	969.9552	670.9088	856.1677	910.0698	914.9398	373.0334	880.8674	438.2967	757.3373
ANTXRL	164.6576	161.7139	141.4502	162.5745	147.5023	151.7341	160.7437	162.9047	144.588	166.0905	154.764	178.9374	153.075	155.9202	172.3993	161.1833	139.5795	152.0718	143.4549	145.9418	156.9302	143.3188	155.6128	166.1558	123.3659	151.9353	149.6874	142.4642	152.3186	169.6503	167.9117	155.0867	143.476
ANUBL1	170.1094	152.5402	160.5998	163.1699	162.4048	174.8413	146.4277	163.0131	162.2783	149.9686	166.342	144.7533	165.1179	145.399	151.9805	145.9803	156.1241	165.9317	173.5748	164.2041	154.5728	165.8292	144.6933	152.9193	134.4298	160.6936	161.719	167.2559	169.1826	164.6272	154.9057	175.639	160.2907
ANXA1	5629.37	2560.711	2341.499	2499.15	2495.542	2829.567	3728.473	1991.683	2553.067	3044.407	2293.735	1137.235	4963.42	3790.06	1103.611	2998.796	5529.245	1582.977	886.9343	2190.45	2274.001	1104.073	1425.494	1103.611	1113.043	2564.792	1553.294	2047.484	1904.123	2344.048	796.2911	1173.917	1180.82
ANXA10	138.4609	155.9841	133.7561	157.3043	141.2215	140.3126	145.2202	150.483	163.5504	142.7979	136.7385	157.0667	133.5732	151.7193	155.5584	157.1964	141.011	148.3337	132.6077	162.7225	156.3106	154.601	135.9528	144.6459	159.7671	142.6074	130.5017	138.3318	137.3863	140.4458	150.574	144.6952	138.0523
ANXA11	619.15075	854.83925	1293.5957	1147.3948	930.4863	830.2391	721.5812	802.0934	752.13535	775.90165	1452.4691	966.28065	988.3594	781.47305	1012.57845	1159.96655	499.96295	687.47645	908.9722	738.01885	914.6905	771.65455	1225.78515	854.4064	842.703	664.9333	759.68355	883.26475	892.7995	990.3885	1078.11425	800.80915	947.22955
ANXA13	157.64135	162.1931	162.20725	160.0452	154.8719	162.7384	167.2927	162.6983	177.10405	162.72605	161.40675	164.8634	177.34555	176.8483	169.8921	149.84685	162.3159	165.95185	166.7428	162.6542	167.32675	168.88375	160.9881	168.8141	152.75055	161.0563	160.02525	166.33075	165.8472	159.2136	156.0487	181.04035	154.0021
ANXA2	233.9814	311.1793	249.6312	299.6675	284.3538	297.66205	201.51985	177.7397	375.92805	253.50205	263.866	258.67845	258.4272	281.9833	278.02415	246.1403	198.1579	204.6115	355.5539	307.12015	283.52385	255.29615	293.48435	269.0111	334.87625	269.71635	241.3893	265.3474	322.36645	298.29425	317.13245	420.36365	263.35175
ANXA2P1	151.725	152.3561	161.8657	156.7621	147.0659	188.1861	152.2296	154.9228	163.6392	155.6071	166.4738	176.8884	151.0278	156.3028	154.4518	153.7644	157.67	171.246	158.1934	160.0695	171.0399	165.4053	165.8754	175.4628	168.6478	156.3758	138.3789	164.1845	166.677	152.8214	173.2822	156.3951	181.6548
ANXA2P3	158.4711	150.6943	160.6263	159.1299	179.3871	176.9843	179.6872	157.1356	177.4653	182.8375	148.1751	159.7052	144.2213	166.003	179.1569	162.6862	160.9557	161.0999	145.7893	156.3941	158.4821	163.0713	156.6503	172.5484	168.5897	158.3316	161.488	161.9581	165.3951	168.9626	145.7656	163.0109	170.2753
ANXA3	177.431	198.5522	190.7535	190.9221	194.4709	328.7508	344.7301	409.4597	180.9783	196.4943	248.6591	158.0229	220.3742	318.9044	217.3042	391.8987	383.8604	471.1933	161.2774	146.4716	168.2798	172.3204	184.1026	249.7264	231.9275	225.9432	197.8437	171.6338	205.9843	168.2876	202.5513	157.9396	207.072
ANXA4	157.7616	151.8886	140.0572	140.8042	157.9984	158.8809	155.4378	153.921	141.771	154.3573	151.6261	148.1888	129.0764	146.4111	153.4335	135.4059	158.7823	154.4121	139.2135	133.4695	147.8809	144.2357	142.8114	151.3138	151.293	168.0729	145.9754	146.654	147.2376	144.6131	145.1529	145.6796	149.8258
ANXA5	2360.758	3801.775	3287.604	3330.865	3902.123	2560.711	2004.776	1795.398	4272.472	2032.698	3444.404	3572.666	2694.786	2701.164	2788.135	1943.079	1638.734	2938.859	4242.992	5081.955	4195.454	3420.289	4550.673	3822.094	3145.638	3089.541	3612.137	4122.927	4140.851	3372.41	3494.385	5319.329	2894.706
ANXA6	154.958	183.6954	161.3697	166.5354	158.9978	160.8563	162.8556	148.5554	161.1635	178.1151	163.9176	150.2663	146.3995	166.0301	152.1313	160.3938	179.5226	157.6065	171.6812	156.6035	185.7942	139.5863	169.6201	167.6434	165.5993	166.6627	151.0131	217.608	169.7287	138.826	163.8355	157.1989	168.9975
ANXA7	531.8638	592.06725	520.76165	560.8356	639.35725	513.99815	558.04925	459.27615	648.97255	569.1926	601.99995	574.0647	599.64665	594.88435	601.39735	514.96295	616.4932	445.1863	595.5239	796.61825	613.07095	786.4919	767.41405	750.3516	613.57805	716.2865	737.55	730.5911	614.8918	827.0808	757.43275	718.4268	638.73735
ANXA8	161.0538	154.0376	144.5997	154.7359	156.0797	166.6368	182.8847	151.2575	151.0923	163.1507	169.6664	170.4265	161.5986	177.6273	153.8659	163.9029	159.3438	170.78	168.0952	164.8538	160.2013	156.1656	172.9641	162.2501	151.8981	176.7087	146.4645	159.093	155.1485	153.7566	151.6249	159.9216	166.6018
ANXA8L1	151.4915	144.793	124.8087	135.5671	146.5349	164.077	134.4952	133.9662	139.5509	142.4666	159.1277	129.9473	137.3463	155.3092	155.4718	138.5993	152.3268	135.3166	134.0926	146.22	127.728	140.2836	143.681	164.6589	145.9992	137.1613	135.8945	144.0045	169.6298	139.7855	142.8805	142.1069	140.4635
AOAH	1075.012	929.3871	1163.689	739.0156	1097.206	1168.29	885.0993	946.4282	1240.185	1151.291	1574.944	1307.548	1344.096	1166.346	1071.323	1601.357	646.8466	1090.331	1297.038	875.7527	902.3428	966.4828	983.1891	882.8145	1206.951	976.6562	829.8342	1156.233	1525.806	1068.048	1041.416	1217.508	686.0505
AOC2	195.1985	171.93695	180.5926	172.2819	181.68625	162.5762	176.1819	163.9417	178.8998	171.34015	153.25605	173.32255	190.15085	162.573	184.2404	167.64875	173.38475	157.6304	171.30165	165.39675	160.0227	170.5928	182.7698	166.90945	182.1873	173.8275	190.47915	184.77905	172.28155	188.0273	171.56205	172.5659	167.3442
AOC3	194.3109	184.0853	175.5118	178.3911	189.4523	199.6438	197.0479	203.5144	181.1282	206.1225	187.8289	173.0279	227.8502	178.1546	222.0729	194.8592	184.8711	214.8864	183.5165	163.0539	173.7002	187.0977	199.8863	189.6487	205.542	218.7132	183.3942	183.8407	188.9264	209.1176	222.5899	176.7502	183.4686
AOF1	146.993	147.8575	136.1782	142.7475	149.0942	165.3634	149.3868	133.24	148.172	146.0855	139.0831	137.3033	161.4929	150.3645	165.0927	157.8467	148.9472	157.2669	156.7468	140.2439	150.9588	131.6339	158.6726	154.6618	170.4639	177.5912	149.6926	154.1631	133.6703	137.7023	155.6218	140.9866	156.2985
AOF2	475.0366	563.4694	328.472	551.8203	409.0835	520.7842	411.1543	289.0079	492.5222	571.0084	371.7663	342.883	405.7289	462.5552	561.591	334.0265	425.0562	419.8442	585.5214	565.6938	466.5509	656.043	595.568	523.4966	504.2016	524.958	537.2225	515.6169	627.5697	426.6684	570.3998	449.4681	692.0294
AOX1	149.9483	163.122	177.194	163.1271	145.0749	160.5548	148.2984	163.0638	187.7547	150.0297	164.057	156.5945	162.3263	149.4142	152.9415	149.1275	165.8793	160.5326	158.1697	162.7625	175.4704	157.9868	172.0739	166.6269	147.612	164.701	157.9811	162.884	175.8933	162.3514	164.3267	177.2143	153.4036
AOX2	147.7072	139.0783	140.4589	133.462	157.3588	146.7601	141.7093	144.3981	145.7879	147.1368	160.5391	145.5419	151.598	149.8463	143.4314	131.1142	158.8184	147.3692	129.8123	159.5485	130.9929	134.8552	158.7459	155.2571	143.6061	161.1833	142.1394	133.2072	142.5019	151.7821	148.1128	144.3376	150.0076
AP1B1	372.4114	430.0265	523.8597	412.9032	439.2938	449.4681	373.7512	234.1603	620.0034	468.7297	427.9333	596.7217	427.8032	392.6577	442.7856	368.8064	357.4469	350.5201	536.9286	570.5563	400.3618	519.684	626.2075	473.1054	518.7899	468.7297	480.9586	492.9352	543.9328	468.8517	432.3964	518.7899	459.6494
AP1G1	533.3955	584.7785	655.1282	682.11	602.7775	561.3904	536.8026	583.4118	645.2665	597.4529	730.9367	963.0501	626.8787	515.0399	683.6398	684.9808	422.4293	538.8198	583.9985	535.4232	531.0967	518.2114	656.7923	504.6938	617.0745	515.4797	524.567	639.2402	694.4506	588.4563	649.3183	702.2217	465.1561
AP1G2	457.7286	409.2396	344.3523	368.9646	347.9002	415.5305	398.91375	392.33965	412.6277	582.2112	491.0358	548.32765	421.13145	454.5349	496.05985	459.4597	407.8398	389.7305	410.14585	356.7804	422.05435	393.95525	427.50645	396.91055	438.8756	427.79265	373.572	342.1075	413.0915	485.5506	432.1337	426.51415	426.66745
AP1GBP1	228.5503	262.3753	208.5114	306.4879	281.3567	261.1856	244.5416	208.6708	295.9612	249.9896	277.9033	251.2862	253.1579	220.8967	311.1383	253.986	210.0186	221.1061	299.3439	262.9249	266.2832	329.1753	301.1583	302.3265	310.4814	261.93	298.0364	275.1845	241.0186	266.2266	321.9053	278.5712	314.6081
AP1M1	1095.987	1990.063	2428.105	1962.262	1929.02	1953.961	1568.169	1257.382	2368.085	1799.077	2049.404	2788.135	1592.05	1342.202	2053.903	1828.797	1134	1840.809	2571.526	2381.686	1849.886	2670.243	2670.243	2190.45	2210.403	2190.45	2291.844	1861.883	2190.45	1951.971	1990.063	2600.079	2461.603
AP1M2	183.0292	161.2841	177.1281	160.1603	182.771	181.8529	164.4069	188.5663	175.3906	172.3267	176.2918	196.7931	163.9832	168.4245	193.4934	192.1835	173.4368	167.4214	172.4494	161.7619	164.8483	177.0303	181.8033	152.8116	170.7107	177.5059	184.2213	160.8084	182.6496	164.2054	188.831	160.6101	184.015
AP1S1	238.5989	223.0830667	178.1899333	198.7431333	198.5229667	235.9125	218.5894	174.1589333	230.7535	228.5787333	185.3001667	212.4778667	216.9362667	207.2582333	212.4172333	208.8651333	206.0395333	202.9627	206.431	194.8255667	212.7937	182.2299	194.2381	191.9513	193.3497333	194.1537	199.0155	188.8750333	212.3640333	185.3902333	204.9083667	179.1988667	198.1409
AP1S2	4336.78	2473.907	1873.623	2881.975	2388.297	2185.425	4411.113	1956.061	3699.053	2512.986	1939.576	850.6686	4346.761	3383.831	1269.875	2329.267	4563.089	1971.988	1428.715	3572.666	2604.041	2433.382	2466.823	1759.321	2165.992	4057.953	2946.726	2673.58	2810.261	2877.449	1399.202	2105.261	2180.532
AP1S3	164.6827	158.3507	173.5493	154.2259	161.6607	156.2895	149.5213	161.3576	157.9334	163.5403	165.1991	174.6765	156.7869	157.6335	153.3806	169.2259	168.2822	157.2896	163.297	161.5018	160.1303	169.4441	149.4095	142.9402	148.8049	162.9433	157.426	173.7846	171.3825	158.6002	165.2643	149.3764	149.2245
AP2A1	269.8271	374.07715	702.51025	390.16335	367.38675	367.91895	274.37005	452.2642	563.39325	265.08175	465.28345	443.8324	328.2899	321.3661	701.04645	359.0542	227.8839	480.12675	435.8305	406.78715	368.15135	384.29925	325.18475	410.76345	355.4806	305.26025	291.70075	438.68235	321.9035	370.0036	375.091	530.18605	407.90745
AP2A2	305.5682	307.5776	181.213	247.9452	207.0324	244.4001	253.0292	178.4989	257.8788	328.3871	242.1285	289.1312	282.2703	266.5305	298.0825	294.896	239.1495	251.8851	280.6763	249.7264	285.7214	279.0696	267.9731	264.6806	276.6606	282.1133	259.9581	217.9894	262.9754	253.123	271.202	253.9549	223.9169
AP2B1	425.4708	384.6138	517.1397	379.3432	316.4933	351.4481	387.1658	390.9782	348.6753	367.3721	335.3837	496.8338	406.5657	305.859	396.5681	362.4866	296.976	295.9081	323.4539	284.7806	391.5102	310.7137	275.5703	274.6965	245.1266	219.6389	304.0891	274.3163	313.2714	290.2863	286.5918	415.8193	284.8461
AP2M1	909.2297	1217.508	2146.336	1194.92	1043.086	1159.998	764.343	1268.003	1951.971	921.4431	1479.034	2323.545	989.4255	893.2999	2060.482	983.1891	678.1029	1627.954	1475.858	1293.347	1135.682	1269.875	1078.872	1371.323	1154.808	832.9971	956.6339	1621.321	1209.45	1303.699	1309.389	1749.808	1136.434
AP2S1	4543.4395	5393.0545	6142.4595	5634.866	4324.0805	5875.958	4243.7485	4547.2185	7107.0425	4062.8845	5040.9135	5628.06875	3993.5195	5624.499	5720.9415	3999.2345	3917.031	5732.1425	7165.1005	5583.001	6264.9975	4614.624	5351.531	5386.5245	4569.272	5098.2765	4852.215	5757.172	5458.0415	6256.4875	5176.583	6486.301	5456.3325
AP3B1	1103.205	807.5793	987.1793	959.7319	1021.334	1037.775	1150.823	833.3169	964.0895	1060.361	1007.177	998.316	1340.211	1140.532	1143.847	1206.201	976.6562	744.9362	877.6336	985.5336	755.0688	951.6044	974.5754	1080.09	1258.1	1024.069	1027.455	1056.582	1042.431	1242.361	840.5093	1115.982	963.0501
AP3B2	163.6689	170.9046	147.4216	174.3659	163.9351	172.3682	154.8675	172.2083	158.2545	161.6455	161.3481	169.5026	159.926	169.9556	177.9853	165.767	160.6664	157.0243	160.6166	140.086	150.3074	160.0906	172.3204	162.5014	155.3532	156.1473	159.1535	166.8425	152.5241	150.1077	168.7596	144.6049	159.2457
AP3D1	430.7941	512.5621	438.2967	425.0562	489.2716	430.7088	401.7776	389.3058	546.7299	429.9131	513.3188	595.7429	454.0606	428.2272	550.3135	457.9612	413.1679	460.8921	623.9709	542.1711	481.0963	571.0084	514.572	526.9435	601.6947	493.6473	568.9736	474.2166	507.2635	507.0139	512.9973	535.6149	525.2103
AP3M1	445.12485	336.34485	306.05385	340.12925	384.72335	373.034	376.30525	330.54075	370.40935	383.15005	337.19025	299.5538	436.90855	370.9867	306.9036	321.63945	375.4461	273.3072	324.63875	327.8049	339.1798	374.33565	361.0948	320.9851	350.8848	374.51565	457.12955	390.7785	378.9221	375.9612	310.7266	280.9658	282.5509
AP3M2	470.8222	518.6458	245.5431	454.6348	288.0599	335.8675	525.4234	209.6284	328.9121	614.622	254.876	393.5399	412.3392	467.7036	279.6335	270.2183	537.3621	313.3744	334.8235	426.8429	346.7053	488.5255	477.0513	450.8044	359.4362	407.3346	422.8434	379.4033	337.4288	357.8335	342.2496	337.4945	443.4957
AP3S1	532.5121	531.2278	437.2683	458.5554	498.7511	342.827	405.2246	461.5801	504.2016	339.6937	411.3196	431.0464	438.2109	353.1355	380.4809	407.5556	407.7248	341.9804	394.073	512.3314	504.3475	449.3723	448.1766	394.073	408.6205	400.9708	475.4176	482.6237	361.2698	573.7458	411.6072	472.7059	356.8409
AP3S2	292.2131	299.4294	310.7865	336.162	319.0159	296.5776	250.2959	169.4041	299.7226	290.7354	301.7802	466.2753	353.3809	262.9511	266.8372	331.3689	239.6741	276.6948	292.2872	257.6096	269.1411	267.9343	351.5845	301.7802	249.3941	228.8844	289.9779	257.0063	312.5948	303.8101	284.9846	257.9515	249.22
AP4B1	576.6458	744.184	655.8052	869.9175	668.1726	730.3195	744.9362	441.9369	751.8323	922.0219	618.3369	824.9085	739.0156	711.7566	665.8494	617.0745	768.7079	571.0084	727.79	1100.773	862.622	1050.264	991.5141	799.2528	864.6514	873.7133	909.2297	827.8176	804.5984	935.582	827.5305	847.6532	990.5022
AP4E1	259.2567	282.0733	190.7595	302.8933	275.4026	261.3432	276.2326	183.5253	236.16	249.4693	189.2605	162.0076	268.6771	259.8354	210.6099	219.3159	296.2447	199.1294	226.4306	279.377	278.5373	283.8873	280.8937	252.4016	295.3646	286.7089	302.6592	250.3783	303.5917	243.3208	249.0072	224.4824	261.3696
AP4M1	194.9162	165.5495	149.918	177.8667	175.2157	199.2904	181.4856	159.9578	159.381	191.0626	160.7564	170.5327	160.8038	164.1347	174.6874	181.3656	180.1602	150.7998	174.9221	175.1557	173.6014	180.4231	168.0619	175.302	158.4215	182.7355	178.3512	158.9409	165.2376	168.6448	157.9878	155.8411	156.4599
AP4S1	155.5285	173.0798	150.7281	173.3307	166.7411	166.6338	168.0967	163.418	180.4231	175.343	160.6936	158.835	172.0855	151.946	168.0067	177.9279	174.8429	150.4595	176.8014	151.6667	170.4007	174.9927	166.6412	175.7957	159.2077	154.3158	164.2826	169.3086	174.6627	168.8829	178.8273	153.9364	154.1496
APAF1	692.2656	793.9296	1173.917	846.4544	1157.576	841.3058	1335.719	1464.838	1012.207	746.0525	1113.792	179.7581	759.7853	1109.313	926.5467	1173.185	981.3493	1030.979	969.9552	824.0045	727.5208	725.7542	901.6188	1151.291	1599.906	1093.25	966.4828	918.7493	905.5941	212.4537	1180.013	1367.571	1107.523
APBA1	169.1063	166.6537	181.4037	169.9673	163.1086	160.0896	155.978	187.0247	168.6311	165.948	168.4704	184.5016	186.0337	172.0088	183.945	164.2054	167.0277	169.089	167.2446	187.0744	172.0626	177.1921	175.1084	159.9607	174.2201	164.7991	182.4042	171.3948	172.9772	174.7499	160.3902	181.2569	164.6442
APBA2	192.6063	180.1311	169.0754	174.3338	183.2439	177.5211	202.8438	170.8006	169.3643	221.4688	174.1456	182.4815	204.4635	204.1948	192.9605	192.1292	209.1949	158.2681	187.5047	167.5117	186.6971	201.8559	186.9159	199.2961	175.7026	188.1728	213.7702	185.596	193.5313	164.7309	221.3498	163.4236	178.8757
APBA2BP	210.3195	216.6669	205.3972	199.6574	204.1138	197.8974	206.3436	233.0894	205.3133	205.9646	210.1704	256.6523	212.5303	210.6218	193.9481	208.638	203.6584	192.1341	200.8527	217.0726	211.2722	223.6684	197.7204	192.2278	190.109	205.3594	181.7866	196.5777	203.8679	205.8593	204.8029	247.6583	177.0632
APBA3	1013.238	1096.522	1233.056	1202.416	873.2784	1103.205	1098.466	758.0398	1073.403	1119.787	1121.87	1736.065	932.8438	1233.634	1129.865	894.23	1098.466	1025.673	1343.147	1424.65	1500.822	1251.474	1076.568	1472.823	1256.293	1160.741	1265.298	1169.024	1110.221	1233.056	1080.09	1434.226	1197.368
APBB1	155.6559667	156.5439667	159.5737	153.6861667	166.0193333	155.9963667	156.3171333	171.2687	169.2494333	159.1978	168.0480333	173.0347333	176.6703333	166.9560333	168.2574333	160.9183667	167.8237	169.8704	159.5618	166.0598667	162.3945667	164.9336	170.5589667	161.3838667	159.0758	162.7879333	170.0897	160.3083333	161.8315	165.7406333	169.7613	167.7308	167.9042667
APBB1IP	1329.436	2172.696	2849.771	2279.081	3634.327	2089.671	1988.247	2099.901	2775.398	1932.785	3336.558	3515.956	2208.146	2064.452	3067.372	3967.43	1724.552	3093.932	2592.428	2098.076	2183.083	2508.563	2818.989	2899.519	4173.556	1932.785	3044.407	2775.398	3128.236	2329.267	2960.095	4210.217	2195.633
APBB2	163.65	157.7041	158.363	157.4593	155.4667	137.1613	142.7466	178.3199	146.9572	165.9828	148.7859	153.2495	176.2134	160.1728	160.2171	165.0154	157.6098	153.8861	138.1766	152.3701	153.0357	154.8619	164.7503	141.9903	145.3687	146.3358	155.5017	146.5081	154.3207	161.5089	156.7057	162.993	168.7009
APBB3	1536.585	1624.761	1123.14	1469.543	1082.524	1247.349	1631.192	1143.208	1376.477	2093.747	1650.587	1978.224	1367.571	1502.036	1408.052	1707.594	1451.643	1171.78	1498.298	1130.485	1657.844	1236.573	1526.863	1429.882	1637.166	1338.454	1684.463	1355.977	1449.036	1752.556	1419.736	1374.5	1298.75
APC	179.2117	173.076	184.2076	165.0109	161.0674	176.3508	182.0402	160.7564	149.9707	191.3043	206.966	218.5428	179.7888	140.7231	168.9784	176.5656	187.0487	196.8136	185.7216	182.4063	173.3865	168.0222	170.374	161.4526	182.9204	184.7265	173.6318	173.0576	167.3582	172.3471	168.392	168.7475	179.7581
APC2	168.5486	171.2169	153.3829	144.1088	144.016	149.6439	137.9715	148.4947	156.3671	153.8478	143.5758	157.2319	156.2371	155.6941	144.4993	178.7313	164.7783	141.2885	154.2672	145.6406	160.3726	133.6744	162.0087	138.9451	149.3359	153.1282	156.5923	169.8812	165.5205	160.0035	167.1635	154.2022	142.4705
APCDD1	168.1207	154.0919	151.0484	149.9609	149.6542	164.8779	155.8457	140.3764	158.106	178.49	152.4524	161.119	143.8203	157.8076	165.9299	161.9283	156.6736	140.2133	154.8695	137.3485	136.1293	148.2284	173.7133	154.0092	160.4549	157.5703	154.6187	143.2109	145.8674	154.2148	158.1247	151.0567	151.2036
APCDD1L	156.4947	155.3295	143.9717	144.6049	145.1201	137.5011	149.4874	137.5868	144.1397	154.0042	128.6402	148.7674	149.0898	147.3619	139.6896	170.1865	142.7664	149.8472	163.7086	151.1164	156.1391	149.8526	152.7381	149.4156	149.814	155.8853	143.0524	158.701	142.05	146.494	151.5491	141.7242	148.8248
APCS	149.0429	148.7331	147.7764	154.7093	163.4345	148.2387	150.9707	150.4754	151.619	145.5089	164.6159	135.3286	152.8507	162.9593	155.688	159.0688	142.3889	160.3338	150.7366	146.0805	157.585	148.6632	164.6003	163.581	145.6476	155.7217	164.0623	155.1166	159.5687	149.9782	147.0031	152.1074	145.381
APEG1	217.2183	200.9787	145.3063	199.6359	192.7482	179.382	193.3483	184.1731	172.0615	219.8486	167.5238	211.6988	181.867	187.2356	189.1252	179.5097	215.7845	151.1819	177.6341	169.7305	178.7523	251.3717	212.1119	239.3064	201.4119	217.744	218.7402	184.8291	178.9043	216.3983	174.5681	166.3584	184.5618
APEH	1070.294	1050.787	1047.452	1138.597	904.7188	1097.847	852.4189	748.0444	1014.994	1041.416	927.029	846.0623	923.2114	1094.379	1171.087	955.8086	964.5763	914.2164	1121.87	1116.458	1210.392	1148.033	1083.728	1107.523	1124.528	1233.634	1231.214	1053.821	1380.638	1097.206	1183.136	1117.106	1315.593
APEX1	1598.753	1504.444	705.74	1516.145	740.022	1117.785	1168.29	697.1353	1125.171	1605.503	783.7487	1225.743	1479.034	1424.65	1179.268	923.2114	1608.125	895.9888	1155.55	1140.066	1190.833	1309.389	1329.436	1210.392	1095.102	1547.474	1368.43	869.5435	1237.633	1811.133	1278.133	969.9552	1066.309
APEX2	368.9438	426.3373	369.7638	433.4423	418.9101	434.5013	405.5548	267.6647	470.0145	429.2037	378.0431	464.5113	395.9499	443.5857	440.9203	370.479	374.8267	375.6454	532.8688	439.7021	470.5504	473.2431	498.0053	426.4063	531.6357	430.1166	455.5985	436.7516	492.5222	499.9127	480.5298	485.1356	428.6608
APH1A	1264.593	1236.573	959.207	1208.468	1026.898	963.0501	1026.898	1083.728	1025.093	1153.734	909.6931	1523.101	1245.802	884.1586	1037.775	1201.713	955.8086	750.3891	1289.013	1013.238	1140.532	962.2791	1052.842	855.1933	1023.047	909.6931	1029.142	808.3012	1141.408	1295.581	955.8086	1263.683	739.0156
APH1B	424.0053	472.5337	721.2526	515.4797	860.1988	559.052	431.7969	497.0353	515.6169	550.8572	709.4977	583.9985	565.4956	375.5426	433.1964	843.6165	297.8503	438.119	435.1887	463.357	464.4106	403.6314	476.9475	407.8083	448.552	412.8308	381.8616	432.8021	544.1969	422.503	566.9409	480.9586	368.9438
API5	932.3588	661.0184	362.3442	653.1711	540.6016	609.9747	692.0294	536.8026	590.8798	706.268	439.9199	394.705	774.8799	820.8445	498.7511	459.6494	908.0999	407.6253	442.251	653.4398	647.9815	695.7632	666.5219	611.2651	558.5912	768.4148	703.3384	578.2311	602.5942	623.2731	502.8247	468.6141	637.2322
APIP	340.3853	322.4645	148.8205	261.0995	261.7141	199.7698	274.017	182.5209	209.1264	258.3087	184.4187	207.2065	275.9295	244.6837	209.6858	222.6365	361.2698	169.7812	189.9999	259.0091	259.8354	226.1475	245.2558	190.2695	229.2872	278.9092	261.7141	240.6682	218.3802	245.3527	231.9275	188.2539	226.6005
APITD1	193.1262	182.0395	174.07395	178.5324	173.14765	169.5804	177.4021	207.0253	196.49155	184.2547	162.3086	204.1242	181.76145	176.0579	189.2988	167.3253	185.33705	167.0889	181.94425	174.0112	174.3092	191.0363	180.8725	176.2894	171.2075	180.0514	180.3557	172.48495	175.78805	179.584	176.05205	180.1944	174.64385
APLN	155.4534	167.7977	192.5407	155.0701	180.3256	145.8134	152.3656	162.3339	167.7203	171.3522	175.0629	156.3028	155.7254	167.9146	170.4424	153.3706	169.999	180.1887	165.0939	159.3017	170.9567	155.2213	165.9255	161.6395	150.1699	161.0389	151.2894	142.8681	157.4319	163.9761	175.678	156.1593	180.0184
APLP1	147.6359	157.9686	164.5762	158.8905	148.5266	143.0643	148.6082	151.387	153.4811	148.9586	166.9123	154.654	151.0677	143.851	150.8264	159.8696	156.1339	167.781	148.7395	146.7659	146.3775	129.7353	148.4555	139.3771	153.9479	145.9449	145.3495	145.5754	144.3965	144.9984	134.5366	153.4266	136.4145
APLP2	656.437	671.3368	1006.418	591.0031	770.3875	807.1755	637.4106	498.3651	992.4946	685.4749	946.8344	983.5836	944.382	793.6696	865.0181	1092.521	407.5556	611.8617	824.2609	600.7775	521.5379	532.5121	752.3827	519.0959	747.8547	528.485	583.6	709.968	862.2908	714.7757	780.6276	812.8302	497.1675
APM-1	150.1849	145.2552	150.9673	152.9512	123.3537	135.2974	122.4654	144.5653	121.4626	157.0911	137.0885	128.5359	138.3973	132.0242	136.1803	153.7975	156.8957	133.0593	148.4716	136.7251	145.7034	136.6047	126.8734	134.4618	117.8495	135.3262	129.7261	112.8965	141.4375	143.7017	162.6938	144.03	129.5563
APOA1	192.2386	191.2424	165.8452	166.1012	156.378	169.476	174.6112	183.287	187.6952	195.8766	167.1691	189.3162	186.226	178.7836	186.284	176.2807	185.5671	185.1088	178.961	174.5618	168.3424	166.3225	175.0311	171.6538	167.0632	197.061	181.117	162.9702	158.589	166.1666	184.8023	183.7789	170.6682
APOA1BP	340.4366	327.593	295.5727	312.3495	277.2033	407.0719	379.5368	323.3957	313.3744	361.1267	312.6968	393.9893	327.7158	304.7036	363.3647	273.9108	316.5605	302.4357	348.903	337.4945	351.0509	314.6909	319.907	378.3737	327.2089	374.2572	298.2115	303.1605	358.3602	339.113	349.5369	315.4714	333.9501
APOA2	119.3066	143.817	133.2494	151.9436	153.5962	155.0577	141.3798	144.002	141.4668	157.2567	154.5501	144.5063	139.9183	143.4007	147.5013	145.5581	157.348	140.5004	132.6194	134.5778	129.0671	146.4742	146.0062	149.0145	151.0808	133.15	125.8273	136.4895	133.1186	150.8601	138.3643	139.5149	136.7169
APOA4	150.7568	140.1519	132.2097	123.5359	152.7808	135.6744	144.6213	148.5841	136.567	144.4964	150.1146	136.2582	106.5673	133.7966	130.6541	139.2928	127.728	139.4569	128.1004	128.1401	129.805	168.5304	138.8894	147.806	150.8324	143.2083	142.1887	137.024	137.5438	154.4172	152.9781	131.124	146.5995
APOA5	185.476	161.4761	163.7831	170.5436	162.6685	156.6503	153.3781	171.9324	165.3175	166.3056	187.0051	167.7476	167.2977	152.7579	156.4451	174.4247	166.5521	163.8769	154.3821	177.2307	165.357	162.1766	155.4365	155.4821	146.069	174.8919	145.7034	169.7352	162.649	148.914	166.3971	171.934	162.7084
APOB	147.7173	152.0978	172.4946	145.0365	152.4501	164.7823	165.2444	151.6115	158.5749	170.0628	172.6693	138.2014	154.8479	163.0195	154.7011	158.6683	157.6173	148.2501	152.9659	156.5453	162.1887	156.0627	161.5488	163.1454	166.3347	152.0197	155.4059	142.0769	157.584	153.2787	156.4086	177.2476	154.8685
APOB48R	594.6761	940.9296	965.478	834.2763	963.0501	570.2362	511.4331	747.5344	681.0974	781.2207	1123.14	1205.575	793.3748	602.9681	846.8069	1091.817	366.0519	628.2378	823.1927	649.0854	712.986	648.9055	852.76	586.9361	921.4431	542.4709	792.395	648.9055	798.3434	463.2366	719.6816	799.528	470.7356
APOBEC1	163.4214	176.1656	160.8703	162.9284	192.1712	177.431	163.0172	172.954	181.3904	168.9607	157.3913	162.4	158.9286	153.4266	176.9997	146.753	158.544	166.5036	156.6001	155.2852	158.8184	154.4196	172.7003	161.5685	183.0404	169.6327	158.8652	160.0707	172.3627	160.356	162.3236	168.927	157.9676
APOBEC2	128.8349	115.4241	146.3736	127.5411	129.5863	125.7617	146.1014	135.4984	125.2565	120.4862	116.6532	132.6389	103.686	149.4194	128.876	117.2343	147.7383	134.5423	132.3221	139.1497	144.0064	135.277	142.4516	140.2486	134.0142	144.4816	134.4563	122.6918	144.9278	138.0305	155.4274	137.2729	132.6498
APOBEC3A	139.6975	139.9226	159.7657	152.2779	172.0214	171.8305	191.7627	206.748	181.1371	175.8951	177.0679	156.9082	151.9051	206.5513	161.8953	183.6542	213.6707	206.0243	159.148	158.2067	151.9615	151.0414	163.2581	164.8507	158.1892	182.2553	156.5853	184.5088	157.9005	162.1075	197.4595	179.5901	166.7764
APOBEC3B	164.5747	175.0168	146.4812	159.316	192.2796	148.1696	182.6914	159.9086	176.1814	172.3627	168.4532	176.401	164.1195	168.1401	168.8976	167.4092	155.1202	148.3058	166.9507	173.0957	179.5855	175.133	188.1728	165.1219	164.384	183.1599	161.0462	151.7274	159.2739	168.445	163.5299	154.4684	143.2792
APOBEC3C	249.9363	239.752	220.0805	224.8632	210.7132	320.6809	226.9076	267.3623	246.9048	242.9397	239.3762	251.3717	206.8541	226.8893	279.2614	250.4409	237.2725	300.0197	241.9706	241.2654	280.641	235.922	229.4277	265.8569	239.8667	233.7782	206.0359	222.8467	250.8569	285.1216	232.5713	324.802	258.5587
APOBEC3D	159.9117	186.5149	194.3284	185.9105	174.236	186.4393	171.1435	183.1079	170.2534	171.3774	187.8009	216.028	183.2014	187.2209	166.1244	192.8743	172.73	182.0115	169.4023	205.6782	165.7952	172.0243	181.5917	173.4763	180.7844	163.9215	164.6235	211.238	175.3712	187.7626	177.7592	182.8254	175.4264
APOBEC3F	284.1783333	228.0720667	163.9069333	211.5788333	207.2938333	226.993	214.1184	201.8957333	186.3872	256.7258	183.7969333	243.8774667	227.7665333	231.2039	223.7305333	200.5315	305.8627333	201.8812	207.2538667	209.9802	207.2235333	209.2032333	248.0353	212.6535333	210.8541	228.4155	222.4014333	195.0221	208.4787333	254.9211333	216.4611333	203.4183333	242.4799667
APOBEC3G	712.7232	474.6502	302.4357	479.7755	720.748	770.3875	494.6488	586.9361	450.0826	474.9064	413.1679	553.593	645.4532	515.3322	419.539	356.5576	457.3286	349.1073	844.8852	765.1886	967.9371	566.4847	485.9233	496.8338	419.9178	620.8568	628.6495	618.1364	584.2503	555.9205	463.4567	475.4176	478.083
APOBEC3H	259.7724	240.4006	170.0025	204.3313	195.3512	318.1469	246.4902	195.6395	168.6301	256.1197	190.052	165.4015	268.6364	243.8951	219.9404	199.0577	205.2569	166.8772	274.6965	263.133	350.8398	210.7471	206.7386	244.3529	209.5016	279.2614	214.5542	223.9991	281.0532	198.8983	218.0802	192.4379	231.3941
APOBEC4	136.945	160.5428	156.2475	135.2718	142.582	140.564	147.6335	138.7807	142.9122	137.154	149.3666	145.0635	165.1885	148.888	138.1958	148.227	160.9807	149.0858	147.9709	155.1542	143.9885	152.9499	151.174	144.8965	140.6651	143.7962	155.5562	143.7017	154.6031	150.0973	147.7518	156.3976	144.6185
APOC1	166.0905	163.3128	238.885	168.7651	185.6268	193.7243	183.945	208.9024	189.5025	185.4983	175.6412	172.7921	177.1896	192.8181	172.0576	180.2519	192.9117	234.2528	175.4417	190.2009	176.7666	180.6855	175.3215	198.9895	185.0303	169.9762	174.5142	172.1834	168.0912	177.8807	170.1847	186.5528	178.3656
APOC2	152.7237	159.7632	135.6449	142.3584	143.3417	130.9929	140.3126	123.5194	164.6523	164.1081	135.0741	156.6012	154.3843	154.8365	145.5125	166.4151	141.8228	142.8947	138.2863	134.4805	158.2395	148.6253	136.8572	142.3065	134.3501	128.2727	157.0168	143.244	151.9186	130.5482	149.3159	135.1861	150.0624
APOC3	153.7934	157.0275	148.0213	148.6681	148.4064	171.2715	158.0038	144.6521	150.5235	153.8522	159.7246	151.0106	126.5597	143.2365	147.2429	141.0723	149.2208	149.5763	153.6677	151.6839	155.0336	140.564	155.2091	162.3707	168.2949	153.0574	153.8359	156.4356	160.7343	141.2305	162.8884	151.686	155.2908
APOC4	135.0942	123.053	129.8425	120.1667	146.8354	141.4932	164.4541	157.2466	147.4139	143.1221	124.8931	144.4641	145.6657	124.1905	134.0488	147.694	151.9523	144.5295	138.4274	140.5036	145.405	145.103	144.8704	145.9551	149.9214	142.0885	129.5709	148.8191	141.853	133.0593	156.8797	143.2875	144.4008
APOD	185.6331	177.4877	194.5564	205.3316	260.9606	177.2377	185.6911	197.2432	184.0273	182.6614	211.7233	214.2403	181.3929	184.4426	191.3544	169.8514	166.3132	177.9215	158.2621	183.1713	174.9362	179.9634	178.3409	180.9246	172.0077	185.2213	192.1438	190.7667	170.7488	191.4476	185.3632	195.8094	174.1135
APOE	142.0997	146.0574	141.3745	141.8228	178.5726	150.0914	153.5908	147.4415	166.1024	160.907	164.0443	153.463	148.3956	156.345	169.5964	153.8927	157.547	141.2932	163.11	155.6017	143.466	151.386	153.5388	144.6213	145.0592	159.5072	150.6192	161.1593	143.4846	159.7189	150.0015	138.4294	139.3179
APOF	166.895	161.4539	166.3771	154.3337	175.1084	164.6564	154.4976	150.547	143.4066	162.8461	164.9653	146.1773	147.4307	164.5844	160.8323	155.7846	171.3731	164.6428	178.0714	158.2724	150.3349	165.6776	180.858	152.8171	164.2654	137.2316	149.6324	159.4958	160.7243	149.3609	172.1872	173.3917	156.1227
APOH	158.9022	151.9211	149.6549	128.0375	149.4181	148.9509	150.3922	156.3413	147.5831	120.8158	151.8542	151.9934	144.7506	142.3203	141.2358	147.0832	147.7556	150.7111	168.2922	145.5808	152.0571	151.6482	159.2237	143.5143	151.3973	140.3423	144.3722	145.5519	150.8786	145.1672	143.7106	135.5502	146.5233
APOL1	165.2248	171.4519	140.0347	164.3944	168.80105	163.3975	167.0626	167.57445	151.54955	177.64415	153.89725	148.99385	168.45215	163.13015	152.2972	167.38545	148.477	147.42355	178.93735	151.77515	159.138	161.31035	151.23195	164.36425	165.78735	164.4137	158.3107	174.59825	178.2581	152.94295	174.36355	157.84765	170.52135
APOL2	162.2834333	191.9445667	169.3043	193.4770667	203.0953333	181.3466	173.5271667	195.61	178.7445	193.4791333	196.8688	198.6922	189.1077	179.9889333	181.6886	181.4774667	169.8683667	169.0449333	190.4808	190.2813667	194.3411333	178.2315333	187.0871	173.1335667	191.9310667	177.1005	183.3025333	188.6794333	182.3993667	196.8388	170.5735667	200.9278667	165.6043667
APOL3	324.6157	426.61125	238.63545	428.9459	315.81825	417.58095	418.3385	200.85215	388.0961	601.583	303.7789	512.3327	417.89875	391.633	381.50115	275.2347	384.45455	368.4777	414.26645	428.08575	504.8473	472.30615	486.8456	369.02185	432.63935	397.93165	481.88835	405.99265	475.25845	498.2656	352.584	389.51305	408.84045
APOL4	153.2298	158.10905	156.54345	166.36805	159.86405	156.45485	158.85235	163.7439	152.7017	154.97115	173.29775	181.98315	168.82405	154.92285	167.63315	168.6666	150.02615	158.44755	157.5901	151.6075	162.1175	162.24755	150.77165	149.4762	167.2754	158.99435	161.5412	157.71055	148.2305	158.05235	156.7697	154.2076	160.41995
APOL5	156.3413	169.5863	156.4851	162.9165	175.5288	169.7333	157.8103	158.6909	159.5999	173.2086	195.2556	195.615	156.2884	160.3069	176.0662	170.5636	156.5862	145.8122	167.7125	151.0066	168.4849	169.1646	179.3871	169.173	172.1644	152.0486	155.8938	166.5201	157.7639	151.8298	166.1505	164.7466	162.997
APOL6	195.2319	187.207	205.8516	228.6172	233.9135	191.1835	199.7377	189.7349	222.6365	198.8559	195.8308	221.7379	219.625	216.2146	205.3133	193.0133	174.6229	205.0353	213.21	228.9546	203.241	201.2476	210.1223	190.5669	194.1703	204.6678	205.8122	212.2336	215.0788	208.3031	213.336	263.3121	194.4425
APOLD1	139.221	140.3671	140.0328	144.624	155.083	144.6476	135.6995	131.218	125.4272	142.9418	132.8794	146.0298	165.1902	140.5505	142.8913	148.3207	152.6747	127.4223	140.0062	141.5227	146.3094	135.6945	154.4533	139.0831	142.692	159.489	139.534	135.3848	140.8638	128.4459	126.3229	143.7382	132.101
APOM	161.3707	158.0591	165.4361	152.5657	144.0474	179.0092	162.5497	142.0296	158.2529	183.3181	155.2091	139.221	169.5273	172.4376	156.4657	178.6584	160.899	171.8305	167.0648	157.3106	169.896	156.9824	155.67	152.2208	163.025	168.9508	145.0139	163.6541	155.8693	137.3923	163.7961	158.4226	158.1236
APOO	401.0723	444.0347	530.6177	430.8484	485.0048	484.0038	382.3256	466.5509	439.8342	386.5499	443.7849	544.8446	430.4975	408.1742	455.1903	432.2261	415.0615	649.5334	460.8921	412.3392	420.4302	424.8226	397.6678	441.6886	508.2737	393.6929	365.0441	431.6825	407.8083	516.7845	440.4104	529.4979	528.3387
APOOL	141.3249	143.691	117.2343	116.3077	130.5603	132.1483	144.8689	113.8059	123.9282	138.2033	126.809	114.0482	124.6482	114.0853	118.282	91.48315	116.7347	116.1579	118.1022	119.7193	121.7299	111.9993	132.7678	126.3524	123.2061	128.2819	123.9624	115.1599	125.9024	143.7234	135.8832	121.4521	119.4775
APP	216.9842	275.0261	370.4842	254.9484	282.3043	257.2612	250.6229	385.96845	296.41315	230.7416	313.6449	315.7241	253.7228	232.6681	299.34485	251.9739	207.36845	339.2266	289.4892	260.1736	239.5727	272.39595	226.8257	249.6285	245.50135	212.0966	219.7746	290.8655	237.41325	238.6525	246.04835	324.5033	258.76875
APPBP1	511.75565	351.6565	259.5102	352.36435	308.32485	331.4244	476.42415	346.14875	275.40775	392.45945	271.1732	333.75235	417.577	380.4773	254.07375	254.09945	625.41995	284.9472	315.39025	443.7012	382.4734	386.08725	338.55415	351.32995	329.7183	463.77905	417.94665	332.7991	310.6466	412.9488	307.5335	320.76985	333.7603
APPBP2	161.8895	143.0136	150.98	145.1694	154.9151	160.0331	165.5363	152.5938	163.1808	156.8316	158.7253	165.833	168.5176	159.8224	164.728	152.7163	159.8388	157.5244	161.0823	150.9718	143.4043	164.8094	151.6619	176.439	175.7067	159.2436	165.9016	162.0182	170.2691	139.4665	169.205	150.7232	166.1949
APPL1	348.4367	423.3691	727.5208	437.2683	540.1073	479.4281	437.1653	690.4482	550.4552	343.0045	554.0952	716.597	433.9753	384.7836	608.0109	449.8654	409.0835	639.4327	516.2626	488.5255	464.1831	445.2761	375.9367	436.6433	497.2918	393.7752	402.015	500.0563	409.5308	504.3475	499.8089	665.394	522.2114
APPL2	518.7899	447.5858	446.9757	541.7343	526.8328	393.9893	502.6592	604.8062	456.3994	593.984	495.7467	497.0353	860.1988	456.1996	395.0733	544.3659	492.7748	426.7672	391.5102	492.666	394.6428	498.6229	528.485	434.2745	559.7499	548.6195	484.362	522.9399	545.3083	531.6357	461.1281	632.1589	415.337
APRIN	214.8082333	190.4754	159.8466667	185.1332667	201.6443	197.2975667	231.0293333	211.4943667	189.0004333	197.4678333	180.7539667	159.8905333	219.5920667	209.7163	175.6908667	205.7956	233.7194	192.1402667	167.2275667	188.4156333	184.3722667	191.7925	197.9194667	199.6443333	202.2823333	221.2572	214.4713333	198.7311333	201.2972	184.8367	185.3761333	181.7605667	191.0613333
APRT	2350.3615	1522.037	736.56945	1114.4598	941.5487	1193.45505	1292.0725	719.74845	1324.9475	1776.484	947.3356	1410.45875	1049.8198	1380.549	1195.68625	765.9902	1694.7275	935.9221	1431.651	1413.208	2057.0065	1654.599	1549.404	1194.56015	1093.32725	1402.8415	1505.94	1152.73085	1476.85	1411.8129	1290.993	939.828	1209.6916
APTX	198.70025	207.4244	235.28285	205.34275	193.62305	213.9666	189.9506	227.1023	215.3059	199.38815	218.78045	235.49175	229.3327	219.69175	206.1437	199.4658	206.0757	204.8605	203.2703	212.07405	205.4861	208.3274	190.39345	185.5839	203.30775	197.7028	188.061	213.11955	196.71155	218.23525	191.31405	261.1407	203.77755
AQP1	181.99865	218.1727	300.84925	203.45985	215.07565	191.05725	187.1127	224.51535	241.9457	195.81665	181.997	239.21785	199.7788	188.3328	267.24915	192.8057	193.8666	205.35415	208.05815	206.21185	195.21905	195.6625	194.76585	203.86225	182.34485	189.55755	185.11925	191.84175	192.9553	174.3609	209.01595	194.81675	224.29915
AQP10	191.1157	197.8225	239.3064	185.9565	254.4364	212.6692	194.8113	271.6885	211.5505	209.3211	263.5106	248.2881	187.4695	199.6133	245.5127	199.4011	182.7113	204.8231	204.145	215.0639	197.6387	204.4553	199.2775	207.9071	204.3122	196.8978	213.8225	226.1268	199.2514	216.2514	212.9938	201.0307	195.7781
AQP11	154.7969	150.3402	157.9469	152.6537	154.9469	158.9761	157.4449	156.058	157.9878	149.6302	142.4895	143.9347	153.1527	158.8918	150.5154	146.0894	144.3752	157.3268	137.8009	148.0261	149.3288	171.3979	160.7708	175.8469	147.0417	161.3059	168.5369	149.6852	138.1707	159.3073	158.4272	152.142	152.4254
AQP12A	173.4368	186.6746	183.5059	195.029	193.3308	205.6153	189.9026	199.3814	159.3591	178.6136	210.3989	172.2202	209.8211	182.8746	199.0211	236.0628	183.1253	200.4909	185.26	159.9382	193.5151	187.0527	198.3866	194.8113	200.3041	198.3706	195.8708	182.571	193.9227	167.6644	198.5022	205.0874	184.5052
AQP2	166.7604	164.0403	164.5945	159.3425	150.1539	182.2958	137.9939	160.7528	159.327	149.955	164.2451	159.6813	136.3287	157.3142	158.7187	160.6251	162.8162	158.8439	164.7416	160.3878	143.424	156.6045	170.527	171.8615	138.3953	150.8978	167.5706	159.5223	167.9714	145.4755	164.728	154.9015	146.4812
AQP3	236.7864	241.0441	182.9674	224.7448	187.6498	192.433	252.1451	142.9338	166.0301	246.292	177.5445	218.2853	206.9137	182.9961	215.8099	162.9353	224.4054	226.469	202.8705	266.0447	217.796	224.3001	237.9269	211.2817	199.995	234.2271	222.8942	164.5633	237.9269	173.5109	196.0344	184.7103	208.163
AQP4	150.3285	140.4252	148.0664	139.3687	153.31865	145.1953	143.0688	138.58305	151.21825	137.86695	144.5132	151.0514	151.10695	134.6336	154.27445	131.21165	137.87335	144.44535	140.40885	140.8779	148.7169	134.1242	131.0237	154.25355	143.118	144.62	145.34735	132.60845	137.57805	138.1692	144.0371	141.04505	143.5557
AQP5	135.9574	159.9191	150.615	147.2558	123.382	112.069	138.3447	132.2164	137.0069	131.7199	132.0663	139.8219	147.4878	142.3031	107.3302	132.3053	141.4063	119.9483	145.6418	139.7704	135.9294	137.3831	141.9994	147.1342	131.2663	145.4143	136.9854	139.7314	136.769	146.4621	128.4242	140.6621	129.7763
AQP6	169.7447	154.3389	154.47495	153.7212	158.07575	164.68705	165.0478	164.93555	161.484	145.9507	160.09995	156.1243	168.32635	148.51395	163.9783	163.37095	159.4819	152.3603	159.5909	164.4996	172.6194	146.0678	161.2881	154.5269	164.4234	160.58755	159.4438	168.6587	167.31805	174.59685	147.45195	160.45145	151.96075
AQP7	185.7351	179.3153	181.7143	189.4884	180.5458	175.5358	170.4507	183.3567	206.2556	193.5755	177.8851	214.6945	181.1121	169.2082	191.6794	178.1995	182.7234	179.1007	182.1365	187.9016	181.495	195.4818	174.7794	177.1305	182.2298	186.1336	183.9685	184.7132	187.6272	190.1131	184.885	193.8218	167.9667
AQP7P2	143.4353	155.72355	149.90545	152.56975	161.7849	159.0986	161.22155	152.845	159.62475	148.7142	150.8933	137.3007	165.41765	141.2624	156.65355	148.2209	139.53355	156.6795	154.7546	146.46815	157.2628	146.1778	151.0987	155.19465	158.5167	142.5966	165.75845	155.66455	155.55345	146.2326	154.93835	157.82295	147.1841
AQP8	174.8763	141.3814	159.1814	153.384	169.3071	156.4396	179.294	164.0187	170.4171	169.1403	154.6977	145.104	175.144	153.7686	170.9084	153.6623	173.0332	152.2643	169.8129	160.4653	165.8693	153.2189	154.8166	169.9038	153.8824	162.0274	150.0984	155.554	169.0469	161.3306	162.2524	163.5352	157.5273
AQP9	6446.504	8252.545	11429.7	8092.712	21394.86	11275.93	10201.49	15576.4	8624.41	9858.422	15372.67	10770.51	14601	10588.27	7426.974	19772.4	8389.654	10146	7089.454	7278.112	7799.363	8413.126	12288.86	10925.45	13801.31	7516.632	11619.02	11489.67	10302.62	8838.955	9776.707	14259.13	7922.236
AQR	430.5827	405.7289	291.4419	434.9717	369.3403	374.1673	369.0137	251.346	452.4935	397.0014	347.4628	430.2049	441.0287	383.2031	351.5052	318.7369	358.4272	283.701	403.4774	500.1741	367.1071	527.3445	471.6781	415.337	406.2833	411.6072	486.969	437.3605	427.5024	458.4612	323.5711	539.4372	403.8131
AR	163.3503667	171.9083667	178.9788333	166.8088	173.4705667	161.7746667	163.8796	177.0311	193.8673667	165.6228	191.8470333	176.4328667	168.4664667	171.9150333	183.5736333	160.6361333	163.6090667	174.4488	164.1410333	172.8018	169.9654667	172.6429333	176.9984333	167.5295333	163.3743667	163.3912333	177.7058333	173.5673667	175.0322667	177.1801667	175.8662	179.4375667	170.1491
ARAF	340.909	431.6825	500.6827	382.1498	416.8777	456.991	369.4934	352.4857	442.9742	501.7628	522.6797	623.7978	417.2236	402.9586	496.1237	534.2908	345.3295	493.9398	438.0017	371.9127	411.6072	406.2833	411.9695	449.9412	428.1131	356.4792	409.3885	386.3127	479.34	437.7292	431.1381	554.8366	350.8398
ARC	163.4685	170.225	157.3499	158.7663	168.7331	161.3707	156.5134	181.3843	157.3382	148.6739	174.502	143.9169	161.8494	158.4785	165.8821	145.7984	166.118	167.2696	168.1013	155.1638	160.0166	167.1411	145.7146	170.3297	180.5784	162.5418	184.8365	156.7433	161.5564	154.2297	162.1752	156.8009	153.9999
ARCN1	926.0468	1298.75	1476.889	1358.796	1431.963	1333.798	795.6116	857.0204	1388.239	1513.587	1381.615	1835.883	1318.352	1156.233	1573.35	1574.944	878.2169	1413.431	1560.094	1317.344	1310.316	1458.27	1660.617	1300.6	1338.454	1244.116	1552.127	1328.775	1675.969	1573.35	1651.583	1815.549	1463.897
ARD1A	724.5554	694.4506	720.5715	576.4631	519.0959	821.202	871.0349	725.5446	702.8824	764.5479	687.5309	549.7096	563.4694	851.4677	917.4005	759.5463	747.2198	755.9557	650.4099	620.196	704.187	638.0342	649.7057	879.3849	665.1764	718.8705	672.171	597.2308	699.5807	396.4818	975.3828	523.6395	715.0402
AREG	155.3159	150.5873	160.9035	152.854	155.5871	165.4256	159.4503	157.5353	178.4599	163.8206	151.6789	173.0458	140.1972	172.6193	171.6812	154.1644	148.1422	162.5158	158.6512	157.8017	162.1385	161.3492	153.2519	158.1247	152.8926	163.8923	175.3565	171.7621	153.0852	153.5842	161.7084	158.7823	157.8602
ARF1	1199.67095	1490.49125	1973.12825	1623.50365	1778.6539	1595.8156	1470.78295	1645.4265	1684.983	1355.85185	1740.6105	2006.28435	1462.0504	1332.7344	1670.1109	1800.3082	1207.2053	1913.8081	1854.6597	1873.4188	1689.74845	1958.8735	1833.85175	2275.77595	1992.3917	1562.44325	2019.17415	1810.66405	1874.5334	1671.01235	1822.78625	2426.6174	1978.5077
ARF3	542.891	786.973	1087.673	670.5159	966.9888	1068.598	646.8466	818.1553	1123.706	1020.271	1207.637	1235.775	893.8076	908.0999	1352.439	1298.75	573.1209	1212.701	1203.521	716.3777	843.6165	853.8307	935.1912	839.0502	1305.712	803.7864	797.9837	861.5594	1123.14	884.1586	1397.378	1389.499	880.4507
ARF4	704.5274	843.6916	759.29345	772.923	983.20685	579.84795	614.70295	695.91665	801.1398	583.277	615.38575	652.95185	740.72615	668.5376	609.0398	692.0165	695.7747	678.2033	749.9531	833.2918	752.98135	819.3557	796.23945	751.16785	782.1289	764.06275	781.70455	859.79675	739.1477	992.99165	800.33225	903.18995	719.0742
ARF5	3123.878	2492.46	1969.72	1946.37	2164.007	1908.879	1979.352	2198.979	2244.17	2230.251	2098.076	2691.147	2201.75	2378.089	1830.351	2138.919	2024.482	1822.895	2102.514	2092.066	2596.496	2028.781	2118.146	1984.164	1915.025	1934.822	2118.146	2083.751	2220.013	3140.95	2215.56	1995.901	1624.761
ARF6	162.4352	182.24	166.9445	156.3815	166.232	171.2047	175.3003	161.6068	159.2103	152.9225	170.2646	177.1832	155.6038	149.7479	172.2202	169.3736	160.6885	165.3747	164.4862	161.0089	156.8009	164.1565	161.2678	151.8509	135.8257	140.166	156.8465	151.5641	152.9285	168.3959	153.6406	164.4601	182.6582
ARFGAP1	646.272	576.2604	426.9265	465.504	407.8083	509.1533	486.4773	354.8025	468.3122	606.1221	488.2825	545.3083	551.1768	580.6867	444.3517	554.9717	448.0745	394.2271	514.2675	451.2406	576.8729	459.9506	465.1561	437.8221	468.3122	444.8159	530.4611	402.3071	632.3436	463.4567	402.9586	366.7448	352.823
ARFGAP3	396.5681	502.3018	312.4441	456.1996	566.6046	372.2468	385.5162	232.6119	345.189	367.7799	411.4173	339.4667	433.129	321.5407	348.2501	417.5872	350.7819	348.6209	415.6175	445.3903	483.0274	513.3188	527.6108	461.0011	499.8089	509.7268	563.2007	514.1116	496.0055	369.4091	375.8802	442.9008	351.644
ARFGEF1	579.6115	564.0889	485.5095	600.4285	627.7491	426.7672	655.8052	603.9232	471.0754	551.8203	554.4116	303.2846	636.4584	545.7119	401.694	680.9131	546.572	500.6827	443.3985	547.1888	496.9394	551.8203	618.3369	628.4476	591.1721	596.1855	665.394	536.9286	568.4226	382.083	428.3017	533.1954	538.5435
ARFGEF2	150.4882	138.1331	139.6551	137.1246	169.8688	163.5628	156.2707	151.6644	171.5355	165.6668	144.7615	137.996	140.8862	147.9056	171.9253	154.6098	165.8767	136.5889	171.7096	138.9464	131.0229	166.1323	180.7179	167.9612	155.8748	168.2448	171.432	159.771	166.8452	168.591	162.9059	126.7629	153.6406
ARFIP1	256.39705	222.38195	213.43935	236.3151	330.16885	256.55805	309.68595	353.50665	239.82675	242.08565	259.8934	231.8124	248.6078	288.2561	221.8878	287.8436	305.28325	282.55095	196.5399	207.03895	238.52055	226.869	239.83025	252.94875	261.3603	270.58425	262.7506	283.55905	228.44915	303.5217	262.8344	300.21415	260.00575
ARFIP2	149.1446	151.3973	186.6512	164.1677	143.6849	172.6973	158.74	169.886	147.5763	166.7886	160.8981	174.8043	167.7423	145.9032	146.1723	170.6879	165.6003	183.5715	190.2909	159.5523	152.8367	138.3138	151.0142	172.1461	161.3085	160.7167	161.7286	185.1957	161.5862	158.2486	173.3007	163.6005	162.7444
ARFRP1	208.5037	208.4275	160.3288	209.4482	208.3031	208.1262	192.8412	186.304	216.028	238.7234	197.0153	237.5968	219.8172	198.3561	214.7814	214.6363	206.3436	204.7755	205.9335	201.4424	212.3532	221.1256	210.2251	217.7546	188.177	223.6847	214.0531	188.1197	207.3043	187.3461	208.4351	172.4798	181.7011
ARG1	346.4461	421.1649	1815.549	385.8783	1298.026	359.1601	523.3533	643.1484	308.6446	211.5651	715.0402	169.978	703.3384	263.3833	250.2959	1188.945	534.1743	345.9417	180.1311	211.8099	245.657	212.5437	230.5401	231.0222	169.7445	191.62	253.7693	201.0673	190.2238	220.199	215.9399	225.8966	172.6193
ARG2	177.0183	183.5991	171.4866	168.1987	201.9762	186.1974	175.1821	205.0162	184.2534	182.9612	220.0306	185.1282	184.5807	178.9582	203.7866	188.9508	176.2	196.6757	187.2784	195.2884	153.4678	196.5245	183.0292	196.5245	181.6789	200.1564	192.4486	175.7205	188.8395	168.2197	165.5052	171.0233	202.9436
ARG99	177.3064	174.7338	165.6999	171.7621	164.1453	152.9035	139.5593	147.9033	156.9441	134.1225	163.4661	185.3461	145.8689	148.5027	162.8302	137.3334	168.9015	148.6569	157.4396	153.0934	153.8691	151.3837	153.5738	145.6093	138.0672	161.9051	162.3025	143.7975	153.659	148.2321	165.1612	173.4001	149.1676
ARGFX	157.3818	153.4826	146.4095	146.6361	150.9394	157.8245	158.2462	137.7107	144.4147	148.9768	152.6848	154.9389	163.9416	152.6222	156.4816	154.1395	160.4227	161.6138	156.1374	161.5471	140.0729	153.4023	153.1879	160.8753	168.779	161.1735	148.7932	163.7823	149.5648	152.0443	165.3491	156.0735	153.0472
ARGFXP2	154.2835	151.1108	151.3273	150.0778	137.9893	149.5052	141.1363	143.1833	130.3723	144.4101	155.2103	196.3789	159.8003	145.7305	137.2951	157.1661	153.5412	146.9183	142.9752	165.4663	151.2406	156.4278	147.013	146.1336	147.8989	161.0365	155.9226	144.4489	138.3508	149.4142	164.2771	163.6556	156.5945
ARHGAP1	1208.468	2314.557	2611.506	2430.805	2543.114	1821.289	1630.202	1522.073	2466.823	1974.155	2302.393	3716.731	1762.294	1585.077	2512.986	1826.684	1120.878	1978.224	3494.385	3099.975	2535.302	2814.591	2631.335	2596.496	2638.145	2347.467	2353.068	2371.39	2716.049	2240.263	2641.432	3217.109	2492.46
ARHGAP10	240.2917	223.7295	166.4958	242.3153	209.3772	234.0299	231.5196	163.4919	203.5556	243.4129	182.1256	167.5706	226.4478	248.4893	185.4462	199.12	233.4804	174.5763	235.922	218.659	265.6595	275.5381	233.9308	242.7926	223.5062	234.2009	238.4537	253.123	263.9316	191.6972	229.0892	165.751	215.4819
ARHGAP11A	144.9917	148.6177667	148.8435667	143.8574667	154.7683333	152.2169	149.4908333	151.3911333	146.6664333	160.2726333	155.8591	146.3921333	148.8453667	155.9151	152.5969333	146.8196667	145.9580667	142.9588	147.8476	145.3103667	152.9866	143.9249	143.4625667	146.7394333	155.2921	154.7764	156.6249333	158.8180333	154.5343333	144.1054667	142.0270667	150.4187333	141.8009333
ARHGAP12	199.2032	188.831	149.4299	169.4023	162.1788	155.3545	241.4806	146.7585	133.421	186.5947	141.6166	132.2562	190.109	190.3277	144.1588	170.3827	243.7484	150.1054	145.7523	161.7499	172.253	186.0435	190.0562	165.6741	178.0134	236.5415	197.5121	182.2608	165.102	188.4624	177.9074	147.7173	182.7016
ARHGAP15	1250.73	1055.455	840.5093	1004.638	1419.736	1037.307	1435.177	1125.887	1052.328	1584.05	1113.043	1172.437	1311.061	1125.887	1160.741	1668.579	1776.656	1176.814	783.0891	969.9552	1179.268	1308.465	1570.715	1263.683	1205.575	1453.711	1597.376	1223.039	1150.823	1077.325	1212.701	1095.102	1190.833
ARHGAP17	525.321	703.8054	396.83	698.66755	607.57535	494.04265	487.88815	371.67265	606.2187	563.51025	424.13945	629.66345	499.1978	637.25015	695.3924	476.2882	595.54225	489.4983	822.8909	884.5352	641.70165	963.26935	893.53445	891.9561	753.4524	784.5842	815.9863	676.1679	737.4612	836.5334	705.91385	1029.80215	957.30295
ARHGAP18	137.3485	127.9216	147.3131	162.9989	151.4844	145.4779	155.1428	159.9522	134.2891	146.3619	152.7184	154.8765	152.2056	151.9594	142.4002	167.871	160.5294	134.7212	142.4822	144.2111	134.6463	147.6335	152.3005	143.0002	142.3169	152.2629	145.3698	145.0213	154.7184	154.2406	152.6494	144.4119	164.9373
ARHGAP19	598.7989	523.1956	753.1662	619.7748	879.3849	570.001	565.2719	925.5836	468.053	528.1445	740.2767	522.5115	874.5726	544.3659	447.1893	1049.686	525.9072	545.6028	461.9653	477.6252	489.8155	548.9898	609.2671	506.3883	569.3253	537.5279	565.2719	560.1088	590.6751	692.0294	443.2167	661.8861	392.4906
ARHGAP20	142.9338	151.3778	151.6824	140.1987	145.2468	138.0125	144.131	156.1189	150.7667	158.4723	137.3225	149.272	160.3362	145.3596	148.1	152.5745	149.855	134.5484	157.1622	152.2329	141.7675	138.2123	160.4472	131.0813	150.2305	146.8252	154.0919	148.3649	140.7434	148.4187	155.4707	156.0415	136.187
ARHGAP21	264.3934	207.7568	176.4678	191.3777	237.259	293.3296	307.0747	457.9612	230.1996	262.233	166.4329	148.811	283.2545	276.9243	268.5402	267.9343	342.883	324.8606	244.9844	287.3199	201.7364	215.7679	304.2423	275.0194	258.391	267.6225	241.4383	249.3681	284.1792	202.0941	231.7586	276.299	304.7611
ARHGAP22	160.6008	168.2105	152.6171	157.8726	162.0231	178.4582	160.5581	160.8495	167.733	161.8202	169.4441	162.5977	165.8933	151.5151	166.9023	144.4322	166.0006	156.0497	139.0715	159.1839	146.5297	165.4691	183.1562	162.6696	172.8961	150.9303	153.4595	170.6319	167.9373	154.3937	166.3528	165.8706	161.8494
ARHGAP23	145.8884333	151.3129333	154.2227	154.3069	150.1011	149.7918667	147.7295	154.8323333	158.1468333	143.0572333	151.8158	156.8389667	158.8429333	150.2199	155.4573333	153.3853	146.4588	154.7893333	159.592	154.5063	155.532	159.3327333	152.4578667	157.6829	151.3936	155.1533667	160.3580667	155.2986333	152.1731	157.5241	160.6807667	158.8269333	160.4378
ARHGAP24	289.1034333	270.5004667	357.3762667	238.5603667	306.9916333	256.2208	228.9296	230.1958333	258.4619333	290.0629667	373.4459333	278.7371	300.8101333	274.0114667	268.0984	347.2066	215.6302	203.3248333	225.1180667	222.0316667	213.5158	259.7072	253.0217667	221.9561667	233.1856	219.1942	219.4863	273.8133333	307.0808	287.5404333	244.0168	248.0841	218.5836333
ARHGAP25	996.426	1046.7497	1061.465767	1377.0071	1380.7687	1050.442433	1061.4742	1260.570167	1019.275567	1357.4848	1416.968733	985.7916	1307.670933	1279.611467	1350.260467	1785.590433	980.2694	1149.037933	1392.3025	1130.996633	1263.054	1309.974933	1446.168933	1306.5767	1565.771867	1145.440233	1308.723167	1484.803867	1666.313433	1099.677033	1597.068033	1083.265233	1225.365233
ARHGAP26	214.0283	291.9168	351.5052	233.6956	335.8008	394.2271	252.9977	261.4859	287.4864	279.3009	611.0423	402.1112	319.2274	235.1241	357.7462	457.3286	195.8094	308.7412	317.3698	187.5609	246.6702	238.765	298.7218	266.0074	262.5802	252.1777	257.5012	261.6224	357.8335	179.8511	317.15	307.2088	247.4616
ARHGAP27	2988.9	2806.666	2284.985	2705.51	3452.75	2099.901	2425.452	2425.452	2473.907	2873.09	2890.024	3181.315	2881.975	2185.425	2107.306	3171.574	2284.985	1770.259	2943.122	2861.632	2825.899	2853.665	3548.422	2215.56	3062.653	2543.114	3321.162	2622.688	3201.968	2842.121	2540.331	2842.121	1993.842
ARHGAP28	132.0538333	134.5014333	145.9612333	143.2708667	147.1465	144.3898667	135.1175	129.6669667	140.0039	135.8664333	134.0833	136.2503333	131.8507	126.7175333	129.3944	133.3169333	132.8253333	131.9206333	144.3839333	138.0582667	135.7744	136.8440667	135.0516	143.4269	142.8249667	135.1827667	137.3228	140.8300333	140.4573333	137.0407667	135.2610333	136.302	135.7849
ARHGAP29	151.2279	138.265	165.4075	131.3023	151.4282	158.9665	143.8646	154.6444	160.3902	139.3274	157.4978	152.7491	151.0643	144.8896	131.1518	157.5978	137.1312	140.9951	151.8067	148.8517	142.218	157.551	138.8587	137.2605	140.7926	143.5797	140.9563	148.5663	130.0475	166.1856	157.6986	155.8487	150.0615
ARHGAP30	2482.94865	3716.6277	4471.71165	4463.0823	4514.3296	3565.815	3362.7635	2853.4247	4340.1337	4139.65535	4790.52195	5765.403	3529.03105	3205.86305	4486.10905	4217.79515	2109.51705	3599.31855	5066.26755	4207.39425	4412.34795	4407.66425	4480.2199	3866.80875	4650.8156	3417.29945	4635.81855	4356.36165	4975.47215	3804.7279	3686.9325	4672.9545	3574.10885
ARHGAP4	3699.053	3742.557	3099.975	3230.673	2341.499	2923.283	3669.681	2845.528	3628.629	4563.089	2960.095	2697.518	3276.019	3353.225	3760.962	2842.121	3424.326	3201.968	3634.327	3415.319	3600.487	3646.233	3366.384	3605.371	3395.586	3770.349	3483.547	3031.644	4024.999	3967.43	3089.541	2615.991	3230.673
ARHGAP5	199.0129	187.2265	257.735	206.5287	206.211	211.7085	197.7204	242.8347	194.6554	178.4266	190.2192	230.9038	217.8099	187.2498	205.1107	204.65	180.9008	231.8186	193.62	211.7233	221.5426	213.8944	188.8138	181.8033	191.8319	198.0342	189.2342	203.0502	184.0605	214.6363	190.9164	225.1994	202.8269
ARHGAP6	178.5544	176.6148333	168.6019333	168.9152667	167.7534667	176.5298333	178.3949667	182.1748	167.2866	172.0499	168.3777667	173.3214667	183.8081667	184.0803333	172.2673333	186.658	173.4576333	174.0342667	175.1416	161.8715333	171.9917	178.8936	172.4587333	165.0167	164.1149667	153.4368	172.1539667	169.1954	169.4607	164.3677	172.8269	160.4433333	161.5939
ARHGAP8	186.7354	179.1483	195.7576	193.6762	192.0981	189.827	194.8265	238.7234	184.7575	190.6115	184.3865	201.0673	187.8248	192.0538	187.1057	192.2986	179.1302	201.4033	204.1138	183.1537	186.8674	187.623	181.0031	186.3664	193.7166	188.793	190.8176	208.0164	197.9364	181.6104	181.0775	170.2595	180.4255
ARHGAP9	4742.65	4049.065	5559.447	5012.983	5319.329	5200.252	5790.523	6446.504	6709.283	5629.37	7590.78	5617.333	6330.939	5342.279	5677.295	8624.41	4308.393	4583.475	5050.503	4880.208	4346.761	4272.472	4750.571	4836.479	7036.203	4680.47	5744.784	4937.749	5723.934	4636.377	5818.557	4382.826	4460.771
ARHGDIA	1159.293	1657.844	1615.686	1249.951	1206.951	1875.454	1360.806	922.5516	2032.698	1842.384	1641.622	1894.336	1323.099	1526.863	2164.007	1483.322	1128.989	1682.299	2152.091	1522.073	1906.928	1666.263	1594.932	1975.872	1542.434	1601.357	1594.932	1522.073	2028.781	1699.888	1844.094	2006.649	1674.53
ARHGDIB	20203.76	30659.34	37563.94	38926.32	45454.17	41979.95	30212.79	40736.02	38288.77	31058.25	41979.95	42804.57	53696.39	33587.09	39946.37	57551.93	21523.23	37563.94	41979.95	41979.95	33963.81	36199.07	50561.81	39946.37	49568.27	30659.34	42804.57	42804.57	51903.42	35014.35	39946.37	42804.57	37563.94
ARHGDIG	190.1588	214.4789	306.3344	207.1304	215.3927	197.5745	201.1606	181.8136	259.8816	191.6372	181.395	265.3168	206.2451	212.0082	224.8399	177.6386	205.3496	268.4197	245.3527	228.7718	220.5225	231.3941	208.3727	221.1061	188.5341	199.7313	203.9187	227.9841	234.1603	213.1587	210.4746	239.1911	228.9757
ARHGEF1	813.5004	835.6154	613.8815	701.9515	676.3874	617.0745	527.0861	583.7886	630.0939	842.0071	731.352	644.6271	623.6163	739.0156	767.2676	893.2999	564.3544	565.2719	839.4575	591.9596	815.2304	596.7217	754.8025	636.8948	794.9595	676.5699	798.3434	522.8127	659.0322	724.5554	758.6596	576.2604	506.8026
ARHGEF10	182.4672	172.7458	137.7023	167.6241	170.423	146.0087	184.5417	157.8566	178.594	179.9117	138.6255	172.1736	184.4709	157.8216	166.3988	135.6971	165.5747	153.2367	167.7189	166.2198	146.0205	167.1154	170.0419	174.1254	171.3205	179.0134	175.0589	143.4898	174.9943	155.5039	181.224	148.6844	161.4625
ARHGEF10L	174.91035	189.66385	188.4609	178.95205	183.06085	182.6984	181.0582	211.34925	207.4891	185.30415	192.92145	187.6115	194.34235	173.80525	177.3801	178.619	172.9251	188.0805	174.0961	181.07325	172.89745	181.0622	190.6977	176.09505	186.07615	171.2768	183.11025	188.41215	184.13925	184.63125	176.6754	196.41845	168.26525
ARHGEF11	186.0167	198.3414	207.0818	179.4167	215.1296	186.2201	197.6768	217.86295	214.28715	183.45745	233.16975	222.32025	201.91965	193.49655	221.5526	225.3901	171.34635	187.64735	183.78605	171.8388	190.46015	194.4064	194.90665	190.97565	203.037	199.29975	197.42575	193.04555	214.0092	202.65245	212.9745	235.5318	173.6469
ARHGEF12	153.8421	158.0208	212.3421	155.0684	155.2768	188.9098	162.9318	209.1587	165.2616	162.5047	158.6796	193.0235	163.3542	184.3535	172.8114	151.6871	179.8371	176.6473	162.4832	160.0023	167.1549	157.6895	184.4465	173.5901	151.3503	153.6708	155.7208	177.3685	161.3931	160.5682	152.4867	176.817	162.3842
ARHGEF15	159.0328	174.5488	177.7892	165.773	178.6324	175.5005	163.5941	174.9514	170.6927	168.0006	157.8943	161.403	173.2022	156.0527	193.8454	172.7904	170.6666	191.5175	173.2022	183.5897	178.4446	172.7937	178.7571	166.1505	169.1391	164.0309	169.3122	159.9877	157.781	181.4215	169.5154	181.9834	182.6428
ARHGEF16	144.9805	156.4255	164.2785	158.6596	155.4628	154.2971	158.7638	151.2714	155.1711	151.0519	162.6761	162.4256	160.7223	146.7871	158.1814	159.4656	152.9261	148.0629	163.2734	158.5881	153.479	158.6002	147.7655	151.4469	151.569	160.9975	162.911	142.9434	155.5155	153.7525	147.2429	151.1708	150.0216
ARHGEF17	155.5443	166.0119	168.0983	158.9502	158.5083	137.5698	162.4	152.713	152.7855	150.2549	182.4063	170.77	174.6098	155.4492	176.4455	168.3946	144.3513	154.7545	143.582	138.9141	158.4034	159.5198	148.04	161.6655	171.7672	145.3027	153.607	157.7147	164.6017	148.0786	165.2891	163.8598	149.5482
ARHGEF18	2779.055	2853.665	2378.089	2842.121	2373.858	2296.545	2917.939	2000.354	3196.966	4242.992	2861.632	602.5942	2120.694	2495.542	3525.802	2218.009	3572.666	2907.805	3483.547	3176.353	2577.775	4308.393	4540.971	3848.345	3848.345	3543.149	4104.15	3276.019	3109.018	2384.543	3669.681	1807.595	3967.43
ARHGEF19	289.8496	284.4647	247.6375	277.7858	222.4589	280.5733	237.1765	161.3059	250.1913	347.3294	217.3179	286.5463	258.2759	244.5416	242.5572	250.1913	250.2464	214.9093	276.4532	284.8461	276.7281	309.6201	268.1023	304.0469	311.9456	305.904	293.8385	230.5401	327.821	290.6427	290.2863	259.2816	274.2384
ARHGEF2	5790.523	7074.064	6972.825	7746.132	6972.825	7278.112	6666.125	7822.525	7660.77	7495.684	6892.822	10974.38	7690.948	7278.112	8029.848	8092.712	4850.894	6827.336	7746.132	6526.514	6155.464	7376.1	7590.78	7138.54	7539.405	7426.974	6972.825	6989.872	8801.818	7922.236	7400.237	8540.055	6310.582
ARHGEF3	1851.619	1453.711	784.582	2002.388	1420.476	1517.584	1809.416	957.1564	1169.024	1662.003	786.3207	437.4559	1451.643	1422.95	1131.308	815.5256	2532.558	964.5763	1528.901	2543.114	1953.961	2279.081	1809.416	1988.247	1707.594	2289.897	2232.783	1786.327	1293.347	1504.444	1391.852	1209.45	2428.105
ARHGEF4	133.3822	141.2916	147.7488	148.873	153.7084	155.9616	143.3598	161.0847	153.8979	154.689	162.7589	149.7785	152.7152	134.8654	164.7956	152.6613	154.1834	145.2456	139.5847	141.0093	150.1054	151.9251	158.1247	159.3821	145.7098	165.2352	139.6913	159.8284	165.0623	137.439	152.2115	155.9107	141.3446
ARHGEF5	155.93775	155.555775	150.690125	156.67095	163.872275	157.671475	155.593	156.31375	153.3102	158.315775	154.56135	159.272575	153.098425	156.79	159.669725	151.971125	156.1642	154.483975	157.322275	155.417925	149.835225	159.918575	149.8329	151.267875	157.617225	156.04555	158.15705	150.7316	153.8302	158.68465	154.990625	163.11375	158.890175
ARHGEF6	2771.699	2329.267	2302.393	2907.805	2477.345	1948.102	2842.121	1904.123	2549.063	2604.041	2291.844	2336.043	2641.432	2461.603	2036.712	1946.37	2638.145	1720.954	2329.267	2968.622	2363.396	3027.156	2890.024	2508.563	2373.858	2711.935	3128.236	2652.461	2741.075	2615.991	2430.805	1968.162	2473.907
ARHGEF7	295.9594333	306.8366667	290.8386	317.4292	297.5608	298.4356333	343.1044	262.5554333	339.2739	355.2368	314.7253667	424.1920333	327.9497	333.8405667	316.3504667	316.4423	360.2973333	288.5918	350.7199333	371.5409333	321.3581333	387.3943333	399.5224667	346.5060667	317.6996	364.4233333	371.1793667	333.8611	340.2173333	350.9676333	327.9345333	382.7255667	367.3293667
ARHGEF9	246.8379	259.0689	433.8833	268.9772	276.5411	259.5591	256.2537	395.0143	324.7393	216.3983	328.7508	319.1263	246.8808	248.2536	266.4889	253.5715	219.1998	304.8003	283.1152	301.869	258.1222	286.7411	240.6682	254.9045	249.1937	248.7868	228.9213	320.9064	279.1883	313.5695	280.9328	395.3382	268.515
ARID1A	690.49875	754.44375	638.30405	727.5462	877.22035	531.17335	633.35795	599.7762	741.55875	611.97985	656.1284	743.40315	780.4612	621.2737	699.8819	717.5653	544.4443	531.2917	911.5189	754.5215	573.94705	914.0589	961.6962	835.3616	905.9328	895.0216	874.85195	658.88125	699.63975	610.4611	933.3016	1028.5161	837.45555
ARID1B	165.0284	168.2765	174.48045	163.2451	164.60905	161.76855	167.5458	152.80175	170.20945	178.54265	162.9237	164.00285	159.95765	165.34825	170.57315	167.0927	160.6725	155.56155	166.26955	165.42485	167.72555	166.05955	175.48915	162.50915	162.2969	166.6185	168.8077	168.59295	156.41925	176.6458	176.7235	159.32085	167.2892
ARID2	180.3561	183.6115	147.1027	189.7349	181.6264	146.4568	163.9559	165.6815	135.7139	198.6396	168.7936	155.3068	190.9701	184.6662	160.4915	175.6698	199.5189	136.8901	177.2249	186.1814	184.6891	165.9387	230.08	201.1676	202.1876	218.8478	207.0583	171.0103	189.2421	207.3111	205.6988	173.138	170.6666
ARID3A	743.3939	1282.423	2394.635	1473.986	2120.694	1406.002	1406.002	1604.097	1969.72	1304.744	2080.772	2128.594	1373.716	1400.145	1601.357	2069.956	618.8891	1511.255	1635.459	937.6741	1113.792	1049.008	1484.197	1216.181	1918.597	1108.128	1445.975	1392.826	1634.141	1609.739	1474.711	1834.129	1113.043
ARID3B	608.8641	750.6579	994.9072	907.2933	978.7382	857.0204	936.7485	984.2747	908.4449	887.7985	1197.985	1473.986	941.8599	729.7618	863.882	1035.559	594.3345	814.1756	935.1912	750.1609	784.582	782.4396	896.4063	942.3202	1117.106	802.2122	919.1769	835.2049	1025.093	872.636	817.6084	1034.488	761.4652
ARID3C	152.761	148.4862	133.7511	136.0081	140.9246	125.8397	140.9546	148.3431	142.7475	148.4259	143.4433	138.3824	138.7984	148.0495	143.8682	148.8541	154.4577	131.5382	149.6638	154.1359	150.1471	146.6049	140.5677	152.3561	138.1331	144.2018	157.5183	145.8499	146.6564	151.2506	155.2522	156.2475	146.167
ARID4A	198.9108	182.55635	160.23805	170.43625	192.66675	180.18315	218.2859	163.09605	152.50515	174.393	167.6823	146.83855	164.84755	193.18315	166.27375	212.10465	236.9292	183.7981	161.39345	168.62855	167.4708	158.56455	188.54705	210.64735	213.8839	236.6583	195.8033	171.111	176.899	176.20225	186.2522	181.826	192.4918
ARID4B	161.7693	183.0648	151.6223	170.3018	189.6887	154.0724	194.1745	161.8112	164.0999	155.7267	180.826	152.7173	157.2233	171.6199	163.1675	179.2915	196.6823	156.9295	164.6981	159.2908	174.0248	172.8787	184.7851	201.8213	185.5551	212.9938	191.4947	177.0036	177.8125	187.5517	180.7866	160.7959	176.6517
ARID5A	232.7789	220.6495	255.12	206.2556	281.806	210.1432	210.25	245.2077	221.3643	217.5028	275.3289	239.6968	229.1679	216.7966	242.1285	259.4728	189.8228	248.3396	231.0461	215.4325	239.4403	240.6433	212.8882	223.9848	231.4613	214.0005	227.0558	185.1995	228.5503	244.3529	230.9424	224.6503	203.5902
ARID5B	573.9595	440.3164	200.8835	438.6912	339.0006	317.0825	483.4564	256.6893	315.4312	531.7869	325.6645	198.9503	342.3875	412.5254	293.3591	255.3346	647.9815	393.2112	269.6445	457.6573	452.4935	482.5293	456.3994	501.3766	359.0081	428.2272	512.9973	416.7844	297.18	220.1403	356.0821	309.1552	423.5716
ARIH1	226.7569	229.8826	231.6776	237.9269	264.3651	226.796	242.374	222.4408	207.6729	226.1054	236.7864	182.5162	225.2379	233.406	226.2462	260.8084	230.7871	229.4483	252.9099	230.1996	265.2484	237.7665	251.1224	235.6066	257.7642	210.209	237.3476	254.2381	238.3583	256.195	242.7326	229.462	235.922
ARIH2	1078.241	1071.323	826.4155	1209.45	979.3857	1002.957	998.316	837.674	1068.598	1097.847	808.3012	1510.239	1104.45	1012.729	1000.39	750.9804	987.1793	729.7618	1179.268	1344.832	1342.202	1437.352	1248.999	1015.532	1079.44	1234.312	1283.567	1200.19	1020.271	1480.19	981.3493	1228.781	1182.288
ARL1	352.3876	297.7334	169.4967	343.8836	250.9363	323.4539	316.2859	237.5968	274.1667	309.678	209.3772	191.2337	258.1222	301.7318	281.806	243.8161	309.4978	225.0479	287.5829	352.6193	294.9837	299.9179	319.7614	296.0118	246.4682	316.1425	324.802	282.6264	290.2112	297.2543	265.1471	205.775	290.6427
ARL10	170.4658	150.0673	184.4777	185.3265	179.4564	174.0842	190.6115	201.0307	180.4491	174.4805	191.8547	208.2614	181.3393	187.0102	176.5182	176.4328	178.1965	184.0095	169.8458	182.9268	177.235	168.9482	173.5427	173.7119	175.1354	171.4816	177.1814	177.2889	168.895	181.7173	169.0618	201.0992	173.1487
ARL11	197.78	207.4354	183.3982	220.199	212.148	195.4093	195.3297	169.8149	204.7152	200.2151	225.0954	153.4839	203.6945	200.7689	217.7546	238.2845	189.5675	176.9543	205.2819	178.3861	197.8581	181.4798	204.1138	192.0295	187.5677	194.008	195.1614	197.9283	191.1997	209.6284	212.3166	175.0527	182.4265
ARL13A	163.7139	177.0862	165.3694	185.5703	171.9727	161.3666	153.0203	157.1641	170.4954	157.2809	167.0842	155.4821	163.7708	157.726	172.6571	164.4092	169.6284	162.7133	169.2354	176.9525	167.343	160.8798	150.2493	159.5034	162.8936	163.33	152.1704	161.1397	174.5125	170.6752	175.7823	166.4794	172.8281
ARL13B	151.7048	147.93295	148.83795	139.20895	141.8952	139.8438	144.99385	147.19805	135.55785	143.84295	154.1911	149.8108	140.55485	148.6439	137.0723	144.41545	148.83745	150.17895	135.87385	147.10225	136.81905	138.9901	139.741	130.0681	147.6476	142.75545	138.4523	145.951	149.6864	142.1343	143.6313	154.00275	150.93525
ARL14	180.809	170.569	182.636	158.7578	164.874	154.1338	162.2975	146.3383	157.8993	151.2462	155.7244	155.2267	168.1843	177.6833	167.9154	166.6728	170.6806	177.1374	173.8411	167.9855	176.615	177.4153	168.5823	170.6451	159.381	166.2963	176.1919	163.8867	162.2142	153.7023	174.2855	170.6786	162.4139
ARL15	157.9242	158.8432	141.4947	141.1296	127.4955	122.9628	157.2213	127.8094	133.0015	168.0648	134.5827	141.0507	158.7592	150.6092	124.661	155.6317	147.7666	155.6666	140.2608	145.2202	138.1512	148.9176	141.4094	143.1789	142.5065	146.7338	131.9431	131.6046	120.3082	119.3968	148.9814	130.7174	139.973
ARL16	284.0506	212.9531	170.5607	195.7142	178.5608	239.9641	275.5099	270.6372	197.5745	295.9081	182.4235	158.1991	230.4064	271.0688	242.4259	225.8638	342.5553	183.4321	191.8319	223.0324	221.0635	188.4624	196.2814	208.0702	218.5864	231.8186	240.6102	187.9085	195.8558	212.6102	265.0846	154.6659	244.8067
ARL17P1	213.5226	202.6699	163.2697	209.744	185.6937	212.7399	180.5861	284.0506	245.3527	194.4018	163.0087	238.4537	286.3584	320.7893	218.2618	187.8086	189.8567	215.709	228.4062	197.6161	229.3384	245.1028	239.1911	285.616	184.7181	192.4579	296.5427	186.3459	212.6205	222.2826	235.7749	179.955	219.759
ARL2	1322.323	1782.784	1191.561	1211.956	1095.987	1905.499	1354.166	1047.452	1371.323	1779.421	1126.497	1383.46	1068.598	1560.989	1606.479	955.0494	1365.554	1457.054	1986.132	1703.174	1870.168	1900.139	1835.883	2168.227	1340.211	1764.149	1821.289	1287.301	1632.853	1268.003	1409.149	1261.178	1772.994
ARL2BP	888.1559	818.867	485.6435	806.1373	647.0172	783.7487	775.4841	433.804	694.9866	846.0623	507.8345	551.6245	835.2049	814.4624	689.6925	613.8815	1034.488	581.1755	680.6581	985.1497	811.2833	975.3828	936.45	1012.729	732.45	1037.775	1109.313	812.0945	818.5306	1034.488	767.2676	615.7708	1052.842
ARL3	189.546	197.5745	172.1346	163.7568	190.1893	175.3059	209.5653	163.3662	205.6021	208.6855	195.3985	198.3254	190.7535	194.5802	187.8009	203.5745	209.2076	178.9965	176.54	170.6146	186.6302	197.5319	212.4184	207.7872	204.4468	191.3406	192.5166	164.7555	212.4537	234.8975	190.4681	190.9975	182.7504
ARL4A	212.2313	182.670375	246.919425	186.739625	185.45155	188.0347	192.432775	192.447175	195.4529	173.3504	198.413475	180.76945	199.807125	185.044475	192.47495	176.734475	186.5455	243.5786	180.3292	193.845	179.550325	184.8184	177.587425	185.17025	183.146125	172.79315	176.06685	200.137475	175.130575	186.6513	177.27635	195.5761	214.2943
ARL4C	301.2057	230.2563	280.0026	252.9099	283.9759	349.4553	284.5172	281.5398	246.6945	289.7792	253.6661	319.1721	294.3116	257.2423	274.8359	224.1321	290.015	277.12	296.9311	277.3841	267.8987	284.2152	245.2798	278.301	281.0804	303.7699	264.6391	278.188	254.4055	289.8883	282.5834	296.8215	262.6716
ARL4D	155.7279	151.1912	143.3401	151.174	141.9238	156.3705	162.3222	189.6398	139.5769	141.1866	160.362	151.6714	157.8031	158.8735	166.5218	159.3618	146.6456	150.8672	152.5913	148.8973	156.1668	154.8828	178.7551	168.621	152.0276	164.2785	160.1352	150.5041	159.7133	149.288	166.9228	161.1998	169.8617
ARL5A	1263.30655	764.2203	623.2768	785.61655	745.25135	1493.2069	1508.81545	979.44015	785.356	1117.27995	868.2206	187.85745	882.33425	1074.61985	680.3492	838.06425	1538.1575	673.8294	556.84935	903.80365	876.25845	910.86395	1030.48045	787.8165	758.37895	1139.7397	805.10575	827.4863	825.79375	322.53885	736.96815	207.0063	901.5388
ARL5B	152.1439	149.1023	121.3071	134.1549	130.8675	144.0107	144.402	145.5313	149.7443	136.5333	132.6941	140.3951	144.3132	131.407	116.1091	152.96	149.983	155.9501	136.9325	135.7995	127.9389	139.6066	134.1742	152.8877	149.8298	150.9873	143.7695	139.4104	143.5979	151.8077	129.7962	125.5907	134.017
ARL5C	123.6846	154.0944	152.0747	147.204	138.5111	132.186	153.5648	137.8248	167.0936	149.4714	136.8469	160.6771	143.0495	142.4342	144.606	143.9371	141.3446	142.6907	132.7122	147.712	141.347	136.7424	133.8602	128.9838	125.508	153.8341	156.8304	143.7277	139.9376	140.9352	153.9398	158.2786	151.9991
ARL6	149.7819	148.944	147.2005	150.6257667	147.9408667	142.3993333	141.5046667	156.4863667	155.7743	147.3866667	144.8236333	150.3266667	146.3396667	142.1603667	149.8281	148.4241	137.7681	142.452	142.9099667	141.5028667	144.2151333	141.8811333	152.5546333	134.8294333	141.1837667	149.849	151.8053	150.7345667	145.9046	136.3117	144.6441	150.0543333	140.5884
ARL6IP1	1998.41	1391.09	1231.214	1586.289	1566.354	1489.636	1842.384	1396.629	1391.09	1269.875	824.2609	878.2169	2014.967	1301.46	1115.982	1062.975	2107.306	1045.604	1249.951	2069.956	1555.917	1538.968	1764.149	1393.83	1275.778	2147.651	1975.872	1592.05	1161.411	1227.202	1097.206	1364.788	1399.202
ARL6IP2	216.1056	195.4687	167.9475	184.585	191.8165	167.6137	216.2024	181.273	208.3542	185.9817	183.6028	166.1348	204.8925	205.9843	198.2159	184.7731	224.1824	176.4178	176.0744	199.0922	184.2718	203.6505	198.7841	191.6555	205.5236	202.8438	213.0797	199.6067	194.1128	197.2175	192.87	213.7993	188.8648
ARL6IP4	340.95185	321.9277	335.1871	301.4755	290.57565	345.82485	331.6845	334.20545	314.7023	293.21875	285.2379	289.8951	288.7553	384.02255	419.2024	330.90375	390.64515	392.6006	325.26545	309.56165	333.42255	296.0351	243.41765	314.2149	284.3839	309.4125	276.2984	233.9084	288.21225	348.88235	361.4022	327.5092	353.63095
ARL6IP5	1392.826	1038.171	508.2737	859.6314	977.065	1623.628	2585.305	1652.837	1051.834	1592.05	1082.018	172.7937	1274.838	1681.089	1288.366	1056.582	3902.123	1667.53	662.3078	1086.379	950.7165	1078.872	1313.983	1826.684	1401.51	2299.938	1332.985	1518.529	1056.582	226.3194	1667.53	216.2024	2034.656
ARL6IP6	341.3546	450.2542	321.5857	469.9266	578.7497	257.7113	474.7759	391.2425	357.3447	267.6647	308.594	290.8573	356.8409	289.4208	249.7849	351.8552	506.3883	314.5366	330.7019	481.9132	425.9535	428.6608	454.1704	522.2114	404.9147	625.0439	534.3704	442.7092	302.5263	460.0977	372.8322	386.7935	409.4597
ARL8A	175.5451	174.236	144.3459	159.05	182.1285	183.7236	170.75	194.5851	170.9095	185.2155	178.8462	200.2625	169.6267	168.7919	182.8619	164.2732	161.1059	161.3059	178.639	155.1651	172.4294	182.3694	185.6029	177.3368	168.5607	174.1647	177.6245	171.6066	182.0766	178.6564	172.8029	169.5606	192.9863
ARL8B	437.8221	407.0719	369.0137	390.0317	410.7507	496.1237	789.2018	587.4896	473.9855	433.549	427.2289	219.0639	442.5206	633.9354	457.9612	536.9286	825.2714	488.875	394.8544	401.7776	348.903	437.4559	432.0196	497.8293	506.673	669.6094	479.0054	495.7467	432.2261	377.9783	547.4614	581.6395	649.907
ARL9	145.7034	123.0348	142.5952	139.5434	126.6263	143.6928	142.0598	123.7728	130.858	146.7832	127.0613	152.1557	136.7495	138.5846	124.8765	126.2544	152.127	139.3018	126.2036	128.5576	152.1575	130.3657	138.4664	133.9843	143.5303	127.1278	134.204	131.5348	146.9389	153.2797	144.1537	123.1988	124.6401
ARMC1	241.3477	219.6825	192.0538	205.9251	194.0126	301.7023	270.6372	205.9335	189.8046	236.7031	191.7074	165.7195	256.6194	269.8503	208.5482	218.3505	317.6366	204.0619	201.2551	216.4437	200.8835	215.7979	232.0768	275.1845	234	264.7807	250.1319	215.8533	223.5534	215.1031	238.1775	222.6365	275.8893
ARMC10	213.5018	202.1876	171.2485	192.879	178.1181	179.1848	183.5408	169.2393	180.867	173.4055	170.1114	171.5923	185.6937	196.1166	181.4242	188.3546	193.285	177.2818	185.6088	184.1413	201.5643	166.9488	191.8941	180.867	162.1361	183.8445	183.2962	187.1663	175.5717	203.1548	181.7173	182.513	177.6245
ARMC2	164.1335	170.0327	145.9827	159.2521	166.5117	142.3379	168.6889	129.1536	153.0897	171.0322	150.3872	153.0806	172.6499	154.2124	163.0044	157.3405	164.5414	142.2209	157.8148	167.1635	159.2884	176.4805	189.7955	165.5732	198.314	173.7289	198.0615	175.3351	171.4034	157.1356	167.648	171.5766	158.06
ARMC4	166.3195	157.368	166.1782	150.9334	154.9812	155.554	160.4141	157.8993	162.3155	142.4367	163.8691	158.8752	162.427	158.3605	177.5696	158.8233	159.2979	155.2278	146.9138	158.3779	146.5713	155.9191	151.3685	161.9176	172.6463	159.1085	152.4756	164.9052	161.3431	154.234	184.4871	154.1469	156.9788
ARMC5	181.1371	192.9663	150.9843	150.6536	169.9673	170.3681	182.4293	162.8696	168.1956	204.7061	170.4738	176.4095	188.1059	189.8228	184.015	186.8476	211.3513	170.6064	174.6592	155.1629	171.6741	186.2526	187.1627	188.0414	189.4451	184.7449	190.2695	189.8607	204.0539	170.9438	191.3138	178.5792	181.8529
ARMC6	277.0509	252.0719	251.8572	268.7846	259.4197	248.64	244.2671	215.4954	307.7033	250.6059	317.3698	340.7839	240.2121	256.6893	297.4654	227.8884	242.5038	231.8881	333.2662	302.8933	307.2575	283.1152	261.8381	260.5421	267.329	240.8774	275.9688	250.9363	259.7986	299.0304	268.3847	241.8857	256.6194
ARMC7	345.0504	379.3432	419.438	357.0884	402.5729	402.4955	393.0568	296.0606	335.5244	445.7571	439.1974	566.4847	463.9839	278.6476	357.1826	444.3517	283.8084	269.7648	370.9453	319.3365	400.5415	336.8092	401.2752	317.2041	385.9537	322.5239	397.1364	299.8162	439.0865	340.909	306.865	346.7763	250.3557
ARMC8	209.2997333	206.1866333	194.5740333	217.4594	209.2554667	181.8556333	195.9685667	172.8502667	220.7471	202.576	185.2875333	235.4906667	223.8687	195.8846667	196.1698333	200.0008667	178.8460333	166.3885667	204.6405667	221.9181667	201.9501667	201.0960667	213.2921333	205.6715667	207.7501667	201.8597667	214.0511667	208.3434667	196.8223	197.9405333	193.3248	203.6886333	189.7581
ARMC9	167.6313	168.2922	157.1278	166.8265	152.0767	167.9267	168.0557	176.3702	158.4293	164.7966	152.2396	179.0714	153.7354	153.8169	144.6853	158.1247	157.9415	167.5521	169.3261	161.9362	156.3828	162.5462	157.0243	161.5356	168.924	161.2466	166.2384	151.9922	156.0684	155.6107	147.9025	157.1005	172.2844
ARMCX1	163.2796	151.8787	158.3222	175.0552	160.2434	169.9038	162.8666	172.558	168.5204	163.3469	164.9642	154.3104	166.8317	146.212	169.2963	154.4422	164.5931	161.2841	166.7496	163.9504	164.4453	178.5122	179.6931	177.9781	172.2916	169.6805	181.2815	176.131	181.213	183.405	156.3371	151.7511	149.6055
ARMCX2	178.3224	185.0748	171.8354	201.8213	177.748	193.4797	189.1299	188.1654	189.9821	211.8706	188.2894	199.0129	180.0453	194.8479	207.4453	199.2839	212.0511	181.4448	183.1146	174.0899	179.3287	229.4123	217.3898	211.5286	197.3021	223.4002	211.077	181.5944	193.6709	190.1893	210.9121	180.3696	190.5639
ARMCX3	177.7104667	168.7147	157.5657333	173.7558333	165.9205667	154.0965667	175.5291333	147.5879667	158.2015333	171.6602	156.5397667	153.6492	169.8969333	157.0353	161.3161667	161.3927667	178.8084	160.2584333	167.2740667	178.3863	167.9650667	175.6273667	172.0912	176.2939	164.7879333	172.7946	179.5115	163.9041667	167.2468333	173.9135333	165.6101667	162.6724333	166.1391
ARMCX4	182.765	170.9451	153.7877	159.8295	158.9142	167.8961	168.2085	146.654	153.6475	202.0464	141.5582	160.1618	172.121	166.748	157.0534	168.0876	173.5955	156.1449	166.4522	159.5709	168.6018	173.5074	177.274	164.6762	180.4255	182.2436	177.6814	157.2874	164.0909	156.5567	180.2173	152.6344	172.3343
ARMCX5	162.0053	138.9343	164.1784	144.6992	148.8824	164.4396	166.7361	135.2693	161.7261	155.4013	161.0057	146.0087	148.3675	163.4957	140.6669	146.1883	181.894	171.1681	156.3413	150.8621	157.4828	145.1459	162.5014	165.3137	151.7376	176.7276	165.6951	151.6343	139.2348	145.8122	151.1045	149.5977	153.0614
ARMCX6	199.449	192.3142667	152.8104667	185.4250333	192.3146333	204.4834	208.5433	185.5208333	187.1644	215.1550667	160.7777667	172.8238	181.7045667	209.0228333	220.0491333	189.0861333	207.3770667	210.8784	174.0082667	185.766	191.3183667	179.7519667	206.5429333	210.2618333	213.2526333	207.5377333	192.3987333	178.3713	205.4462667	189.1943667	212.9321333	168.2727667	204.5530667
ARMET	2274.001	1767.383	1195.594	1673.122	1517.584	1861.883	1792.067	1085.679	1289.013	1807.595	1217.508	1748.376	1826.684	1269.875	1158.51	1120.878	2220.013	1253.017	1531.044	1771.77	2078.64	1341.151	1456.228	1344.832	1253.017	1816.875	1516.145	1387.117	1519.541	1389.499	1283.567	1110.221	1323.099
ARMETL1	173.2086	188.4473	183.7236	162.6288	176.2937	187.7593	184.0273	173.0957	180.0453	180.7083	185.8268	180.1689	184.4741	175.4014	173.4976	167.7777	178.1656	161.3364	184.2504	163.619	162.8582	180.5943	181.3823	170.098	162.0191	172.6055	172.8029	170.3165	177.744	177.6451	180.0184	166.1624	183.988
ARNT	414.9847	334.2122	335.2132	303.9028	419.1082	453.2525	306.2227	308.4409	378.3011	379.5905	524.567	582.1871	413.4441	367.0261	495.2362	521.2473	276.808	400.2786	379.6699	270.5269	254.6071	340.909	435.269	288.5334	352.9684	274.7307	362.5464	345.4857	404.3609	366.7448	357.5883	443.4957	366.3358
ARNT2	128.3229	136.6801	136.1364	155.7044	136.4478	126.2218	143.3643	142.9819	145.7206	136.468	130.7422	128.2555	148.6376	130.9888	151.7543	134.851	129.7081	139.5176	139.8764	138.9251	144.0233	131.6797	135.9832	138.4955	128.8349	147.0609	149.8858	132.6304	135.2792	124.8142	136.3985	136.3531	130.6711
ARNTL	312.67	288.27855	293.1818	352.5753	449.10175	273.8903	359.15045	307.23605	277.2935	298.34685	340.43605	425.34565	368.96905	284.19655	270.1827	315.0427	326.95825	278.8222	290.8973	330.1883	323.35105	350.2798	409.3213	301.66935	319.3869	352.95285	369.9876	337.2499	309.35925	376.97175	284.8637	272.59665	270.27905
ARNTL2	209.8211	213.4494	263.4352	222.8942	210.6611	198.8795	195.0626	264.3934	215.4325	181.2844	255.6807	267.5583	220.8511	210.5136	254.265	218.7717	192.9462	245.3033	222.5768	210.3725	213.4494	228.1393	205.0162	223.2513	207.0583	194.7925	203.2985	196.7239	204.6037	210.778	208.1953	264.531	245.0587
ARPC1A	861.0262	781.2207	967.4728	888.5536	880.8674	722.3302	776.5333	816.8635	833.6919	895.3958	945.9849	988.8571	1062.437	706.5698	602.4008	1051.28	644.1468	679.3914	793.3748	834.9586	830.2044	886.5167	955.0494	690.9515	953.5779	828.459	1065.016	799.2528	887.7985	825.2714	685.2588	752.0663	610.8557
ARPC2	4420.8126	3947.330967	4827.643067	4469.5934	4575.6655	5141.181733	5130.0781	5521.845867	3953.676533	4712.9089	5279.392433	334.9888333	4358.598133	5192.726167	4565.253	6033.294433	4445.467	4089.441467	3726.067467	4325.0237	4594.8817	3384.204767	4091.262867	4217.147467	4653.474733	4530.307967	4271.416833	4518.898367	4504.342833	1126.4838	4100.5517	619.1169333	3591.5678
ARPC3	8838.955	5420.586	4563.089	6077.676	5238.613	5173.478	7207.593	6892.822	4792.969	4954.318	5391.127	5512.652	8252.545	4734.176	3755.452	6155.464	7376.1	4880.208	4150.248	5012.983	5216.823	4227.999	4864.617	4482.462	4429.451	6310.582	3360.097	4402.177	5264.468	5588.711	4540.971	5378	4140.851
ARPC4	3095.16455	3003.91885	3744.17115	3146.8639	3241.01185	4139.15425	2654.58585	3545.65705	3609.0064	3526.3158	4097.396	4303.30495	3646.3673	3415.14495	3596.32385	4782.10735	2170.6876	3150.47255	3586.4752	3021.87745	3499.68755	2847.8462	2969.92075	2929.79225	3539.0676	2893.2922	2845.95925	3332.60455	4102.6295	3888.83805	4154.8582	3623.806	2817.07785
ARPC5	1204.912	1496.193	1503.375	1391.852	2036.712	2842.121	3171.574	4421.461	1463.897	1557.233	2083.751	160.3061	1528.901	3646.233	2799.164	3187.882	4096.927	4692.01	1586.289	1188.945	1586.289	1537.579	1605.503	3255.196	3255.196	3808.035	1652.837	1946.37	1887.56	199.6212	5216.823	148.2296	3537.791
ARPC5L	1431.963	1464.838	893.8076	1646.741	1220.867	1901.814	1681.089	1176.081	1037.775	1307.548	925.097	1347.966	1516.145	1439.599	1417.917	895.6957	1768.783	1290.019	1348.613	1926.664	2256.724	1472.823	1266.933	1611.412	1351.598	1668.579	1472.823	1215.359	1470.571	2224.479	1250.73	1463.897	1640.113
ARPM1	161.662	166.79	171.6215	173.3083	184.3059	158.6787	173.8179	177.6098	157.9155	163.192	169.9729	168.9321	153.1342	162.8543	163.1782	177.021	185.6268	164.9793	166.2819	154.2823	153.6842	167.5397	159.7076	176.557	158.1743	165.898	172.4242	161.6523	184.5088	162.604	172.4361	166.8383	172.0199
ARPP-19	468.053	383.4997	360.2563	377.7162	330.1272	382.3742	413.6425	408.3756	330.8787	423.6634	383.8604	345.883	471.1933	373.2845	373.3553	400.2786	366.4275	265.1471	348.9695	383.995	385.0355	423.5716	433.4423	327.5359	358.0236	366.9457	384.3644	367.4344	456.3018	402.2384	308.4409	359.5186	311.1383
ARPP-21	137.4257333	147.6585333	150.2662	140.5267667	146.1485667	143.7696	144.4609667	150.8029	153.6289	154.5783667	143.2172667	140.8888667	148.8498	148.9877667	143.2326333	144.3066667	152.2986	144.1084667	154.4651667	152.3049	142.7774667	148.1602	160.6651	138.1573667	146.1482	144.2065333	144.2574667	138.3884	158.0428667	146.9629333	145.1317667	146.2752333	151.2095
ARR3	178.0714	162.3707	155.5608	170.8253	155.7727	158.1089	164.333	161.1059	179.1302	163.6366	170.4893	152.1901	168.9493	169.3975	161.1593	162.238	147.8484	143.9717	145.0318	150.004	156.4183	168.3888	174.6765	152.3849	176.8414	169.5665	176.1413	149.6937	153.8146	157.5085	176.7066	147.2631	149.5203
ARRB1	397.507	438.0017	621.0671	514.8907	537.2225	588.7816	397.5895	538.3947	777.2369	452.3012	553.4765	721.2526	497.2918	491.6996	555.9205	597.4529	316.8217	778.3553	736.9702	569.5186	486.7296	524.958	538.2723	492.5222	516.7845	487.096	476.5829	600.2169	744.3835	568.7509	682.7006	589.6573	567.2955
ARRB2	193.7663	183.3389	203.6224	188.129	198.4092	234.9442	211.6897	239.9641	206.956	188.1059	198.0987	178.4467	202.283	196.6757	215.7304	183.3099	177.5655	179.2399	196.3561	201.8559	176.2048	187.5138	180.5488	187.8537	190.599	193.6336	183.2282	178.5792	204.7845	201.5178	196.0736	180.8205	203.5044
ARRDC1	569.1924	578.3959	611.2651	492.666	433.7288	462.2206	459.5191	517.9487	530.9834	533.0377	671.6901	620.0034	560.9105	609.6492	576.2604	748.9174	414.83	465.9677	556.1116	438.9673	563.7965	375.3437	450.5801	422.8434	590.4908	482.2963	430.4975	448.2824	530.8643	685.7493	626.6908	452.096	392.6577
ARRDC2	361.8905	317.7217667	305.8305667	293.8948333	277.9257667	268.4313667	270.4783667	273.9205333	317.7922333	331.7027	266.6264333	343.3349667	297.6663333	314.7394	276.0064333	258.4259333	290.3326	251.6745333	308.3652333	321.6275	353.4816333	344.3187	309.9659	318.9160667	317.3106	315.7709667	351.3656333	307.6434	350.4623667	365.9752	315.7723	287.2193	264.6468667
ARRDC3	191.5801	181.5541	207.3111	210.9949	202.2681	256.9749	221.1937	314.2893	167.6434	212.5003	232.4902	170.6017	205.9537	232.3084	205.5671	290.252	254.4776	295.3646	185.1661	179.2227	187.6871	202.3568	185.4652	219.7898	236.2817	259.0689	200.4212	175.3879	199.7971	185.7041	228.4062	198.9075	250.3279
ARRDC4	202.3946	209.2738	237.1954	195.382	211.4715	197.519	183.0467	202.852	239.5947	230.5829	250.4685	211.0489	202.6587	183.5991	215.0314	238.3271	263.7543	181.08	183.7576	176.2871	192.0249	229.0892	205.775	193.73	222.7584	220.6267	189.8228	238.9519	210.3989	226.5693	193.4703	223.4705	213.1847
ARS2	371.77715	365.7854	298.7894	334.2695	263.59655	316.318	300.81365	254.84655	336.08545	477.53625	321.2281	457.82925	397.15215	364.6601	376.6062	344.98565	322.69235	242.3513	394.8287	343.2278	406.48105	321.2176	340.8532	317.3252	358.29685	376.4966	377.7898	342.8213	397.99465	317.0117	323.56235	307.64775	293.30555
ARSA	378.8732	373.506	436.443	366.3358	500.7813	392.7303	358.0236	472.1823	271.1371	316.0476	492.0733	508.6285	404.5884	383.995	381.2863	631.0698	258.7205	455.4176	395.159	316.0476	423.7764	277.4762	337.2459	304.9969	391.8987	314.8962	364.0303	416.5864	348.3647	333.6557	323.5096	449.8654	267.329
ARSB	173.2195333	189.4976	180.4194667	185.4801333	197.9911	168.2878667	166.918	168.3756	180.2178667	180.8711667	186.4896667	178.8658	194.6248	186.0548667	173.1915333	177.5554333	175.9015	172.5829333	190.1017667	181.6704667	181.0878333	179.0337	184.1086333	176.6476667	183.8128	183.1412333	187.2170667	188.6246333	196.6776	174.457	176.6788333	188.6771333	161.8754
ARSD	228.8164667	242.3786667	278.2225667	205.4628	244.2833333	192.4043667	205.8369	193.506	208.7732	237.6077667	260.3693333	235.1177	251.8916333	228.4988	201.4138667	256.1466667	199.7485667	225.1364667	210.3730333	221.3891333	205.8614667	221.1714667	222.6972	189.302	228.5115667	214.4892667	226.4730333	237.9147	230.2209667	206.8364667	246.4538333	222.8606333	189.9858333
ARSE	164.0704	161.0302	157.5153	163.0979	169.4621	169.8458	167.4736	141.6266	155.5731	161.0835	184.0853	164.7289	156.7543	156.1967	173.259	167.9898	156.5441	173.9303	168.6826	154.8276	166.6743	163.3992	172.1818	166.4207	161.8447	143.238	168.168	156.0714	166.5304	164.2902	166.1585	153.2924	172.6952
ARSF	175.1038	173.3983	171.7078	173.9782	189.2299	156.0224	177.9512	186.7453	176.9867	180.853	164.6349	151.8227	167.4683	183.4387	184.5088	184.9466	174.2784	172.5083	189.3114	192.5712	183.8113	196.418	176.4617	177.3271	176.3995	179.9577	176.3898	188.6483	162.0949	184.4777	167.7357	183.2673	181.969
ARSG	302.8497	340.529	459.0799	365.1126	409.0004	364.4719	331.3689	358.569	405.2246	328.1636	487.829	558.2575	357.4469	332.8526	300.7929	509.4324	250.0452	307.6163	421.602	323.3957	324.802	353.1864	341.8774	307.3553	366.2109	324.9583	353.9006	345.5559	368.5497	414.2935	383.5819	356.1441	287.8376
ARSH	152.9942	140.1761	129.0332	146.3105	141.8768	133.3384	202.8965	109.8152	173.6337	148.0286	131.6546	148.4484	152.0942	147.3212	148.4836	137.0738	142.6371	160.6895	150.5083	144.4703	146.5918	146.5233	147.8265	159.4967	144.8704	151.1674	141.6686	164.0832	148.7696	149.4733	164.4441	143.055	153.1076
ARSI	143.9049	162.2817	155.7227	148.4285	161.4053	144.7672	157.0826	156.1317	157.5898	157.3543	144.7266	163.2108	149.8962	149.6958	152.1636	149.9955	156.5021	146.562	153.4934	141.551	148.8868	151.495	161.1257	141.609	136.174	163.0328	160.1008	131.4981	145.7963	161.5511	167.9346	155.042	147.75
ARSJ	140.4672	139.9763	133.8023	134.619	144.709	143.1024	138.9214	133.1351	145.4295	152.0091	140.6556	128.0332	126.0367	147.1622	146.3251	132.6805	128.8042	141.5826	141.8228	120.6512	122.1204	144.0934	145.0431	133.0426	142.5127	144.9848	140.5832	123.9221	148.6407	135.3502	143.5156	118.682	145.7984
ARSK	132.5908	140.6396	137.284	137.6623	138.4506	133.1553	137.3923	139.716	128.1496	135.6377	136.5732	152.4683	147.8769	144.7289	134.8381	139.4519	129.7892	151.5859	147.0325	135.0812	132.543	147.8049	140.9515	138.7289	146.4073	159.6899	133.2826	142.0071	125.8746	151.2909	163.3414	139.728	143.9347
ART1	188.245	156.3851	158.1901	136.6826	150.2178	165.8821	136.3089	155.0903	152.9647	149.1	137.6318	151.1413	161.6175	143.89	132.5716	164.8263	156.4415	166.7784	143.8023	141.3745	153.9221	141.8362	142.2257	143.8044	153.138	149.038	151.4305	138.6942	163.3515	141.4432	145.8122	167.128	153.1729
ART3	168.6566	160.3912	176.0201	170.8744	176.8933	177.3567	183.1682	214.3007	184.2286	172.4569	178.4944	172.9655	155.5632	172.3993	176.5377	167.021	175.7326	158.5072	177.3441	175.2926	172.635	175.101	183.6579	168.4763	170.4973	161.9866	165.3406	164.4913	165.0927	175.3078	165.998	187.2571	147.506
ART4	168.1345	168.5176	181.2789	171.5766	178.111	161.0403	172.1069	172.9185	203.3494	168.9482	180.0239	249.1937	186.2876	185.6886	182.67	163.9773	150.1628	170.677	154.0944	176.4281	165.3097	170.1201	166.3393	164.7783	148.4575	171.1681	176.2871	185.8219	164.0358	171.7063	161.2889	163.9797	192.0295
ART5	161.0731	148.7917	138.8997	138.7014	132.5236	146.1227	145.1539	148.8541	134.3695	162.6612	132.8199	138.3586	160.4609	149.4416	143.476	138.7135	153.9092	158.3144	137.4373	135.258	146.8994	142.8394	142.074	137.7715	132.0242	143.5504	143.5	147.1251	150.9291	148.087	149.675	143.5979	152.0181
ARTN	172.5738	184.9657	223.4219	193.4953	210.93985	185.565075	167.391175	270.7504	289.690275	205.246975	331.225775	170.0983	173.3975	168.945275	264.747125	176.97495	193.757875	352.98555	204.9266	187.418525	188.845475	201.989975	172.069275	182.193575	173.4295	185.8047	193.854175	319.379625	212.603075	167.7311	223.711275	190.724375	241.56
ARTS-1	160.7609	144.7877	172.3835	179.0488	150.6931	166.5814	179.3236	163.8422	147.1163	155.9542	164.2137	185.3398	157.1467	155.0701	146.3476	159.8028	186.4519	170.0253	172.2586	177.4484	170.8218	174.4223	148.8755	180.1718	174.3598	185.2253	174.1536	162.0191	165.9016	170.7787	168.9321	169.2132	165.0623
ARV1	338.275	228.1837	206.2232	243.1925	200.9887	251.4273	281.0804	222.1179	202.2032	281.0532	201.2476	209.8512	328.4251	307.1572	241.2913	224.4245	421.5359	208.2424	229.3218	234.8012	243.4129	220.7499	249.7607	240.2121	248.6591	269.2305	256.0513	217.3179	226.5487	312.2952	225.6981	240.9912	232.1916
ARVCF	189.5675	192.1676	244.4458	202.6027	175.3761	204.2655	183.3741	208.7489	196.0736	189.0839	202.6155	177.6366	172.1155	193.5853	199.5479	196.3426	183.9588	173.4178	208.9345	185.9859	189.5217	214.2032	186.9739	187.4306	181.1253	182.7952	208.4589	196.3683	178.3559	177.7936	195.5399	187.4355	177.404
ARVP6125	177.7263	162.0802	198.2039	175.1295	184.9353	178.6206	179.9143	166.5332	178.7836	178.0005	179.373	166.1856	177.9951	160.0858	189.9599	172.2762	171.7149	162.7314	177.559	172.8263	187.2813	173.7119	173.719	176.8677	172.3993	190.1437	166.0131	201.689	181.2886	190.7376	178.1212	182.3338	179.1245
ARX	161.3481	174.6449	175.7785	164.5366	181.1198	151.6779	146.9941	147.2271	155.3068	165.8147	146.1966	168.2723	167.1576	161.3885	162.406	169.5052	161.3253	158.3724	170.903	155.4401	158.7553	165.7849	163.8226	180.8553	174.4187	159.994	158.8786	164.1453	155.7846	143.592	148.2156	160.9131	163.2832
AS3MT	140.1519	153.2048	131.3023	130.3413	149.4432	147.624	144.3376	129.5826	138.3318	148.9061	148.5663	131.404	134.5715	141.3764	137.8404	149.7686	154.7129	142.9708	140.0538	125.7617	130.8494	142.6074	142.2917	129.4675	131.0661	131.046	149.3115	133.057	142.9972	148.4235	141.7181	149.237	163.0713
ASAH1	247.76225	238.00945	243.88605	274.06575	292.52885	229.1418	229.67045	315.18905	275.4999	213.61785	299.68875	301.4882	240.77285	213.98195	206.4318	236.57005	210.1689	240.3955	252.80635	247.08645	252.80265	214.2184	232.39905	205.4074	233.2374	212.9367	222.7041	261.70735	225.9584	255.8831	244.7122	246.6939	242.0048
ASAH2	142.2877667	132.4645	138.7664333	139.8005333	147.6507667	156.8172667	142.0049	141.0379333	144.3394	141.3099667	145.9475333	141.7414	147.0263333	148.1068	147.1537333	137.5318333	140.9831333	147.0518	137.2545	130.5789667	139.2435667	151.2203333	150.5647333	137.4098667	150.0042	151.2139	147.9216667	145.2427333	139.8941667	142.2674667	154.4503667	140.9102	143.8464333
ASAH3	174.0488	175.2893	172.9366	170.5233	166.2482	145.7924	159.5568	167.781	176.5695	160.9985	168.822	148.2121	169.1698	169.4826	161.8366	195.9856	160.7167	170.178	166.7109	174.4962	179.2181	179.1631	168.2592	160.0331	180.1977	165.2258	164.4431	155.2534	172.2688	159.5307	149.9944	179.4292	151.2869
ASAH3L	166.1012	159.4306	151.9934	155.3284	177.3889	146.6224	166.5772	161.7792	183.8113	156.8876	160.1686	172.5678	161.0601	158.3542	163.4378	158.1661	152.9781	151.6201	166.841	149.5426	157.8426	176.5334	165.3313	161.1582	157.5928	170.0872	152.2926	156.1871	152.0729	172.9098	152.114	180.345	155.5584
ASAHL	487.1815	769.7779	396.1795	573.7458	414.5775	674.8266	444.2303	425.1234	693.5722	751.8323	670.9088	428.8302	419.438	736.6569	624.4172	658.1948	465.728	639.8082	733.3918	709.4977	891.1643	487.4854	787.6645	520.7842	480.7377	593.7874	643.3597	645.9863	735.5878	663.2796	716.597	392.2556	524.8175
ASAM	154.4615	153.6925	138.8278	141.759	143.676	142.5738	156.2649	138.0862	150.1893	153.1274	141.2801	161.001	137.277	130.4297	134.6574	147.6228	140.7298	141.5692	153.5398	144.4214	143.9594	151.8286	155.0794	143.9284	151.9483	153.4023	143.4942	160.1412	153.4068	135.4569	140.646	140.3408	146.242
ASB1	525.5878	626.0022	403.4774	726.3188	463.6931	645.0095	595.1824	470.8222	592.6702	787.6645	610.2083	726.8306	619.3798	561.7212	744.184	461.7263	532.3972	489.0974	654.9277	659.2759	681.0974	698.1005	618.6798	750.1609	605.0535	771.8583	733.1679	514.572	654.1018	726.6256	602.9681	629.4872	744.671
ASB10	129.6683	133.8538	130.9719	121.7769	144.1213	130.0918	125.0314	125.2565	134.9709	142.3297	124.2472	132.182	131.5086	131.7553	145.7666	120.8257	139.0573	128.4242	126.6861	133.4454	125.9679	135.4587	145.1416	124.6766	137.0131	137.5612	130.7602	133.1162	145.6491	130.2883	141.8374	114.7197	132.4401
ASB11	163.6314333	160.5462667	162.9591667	162.1992333	163.0313333	153.7527333	158.009	151.4835	159.7030667	155.7613	170.0390333	167.1136	158.526	164.5109	160.0706	160.721	156.3241	171.6829667	161.4820667	160.2164333	161.8683667	180.1806333	158.2122333	165.6304333	167.5109667	165.5515333	168.0381	154.6531667	164.4323	168.425	159.6309333	152.2758667	154.3334667
ASB12	158.3715	152.0609	143.6448	136.7903	144.8266	142.7162	127.603	149.9977	135.9011	148.6367	142.3584	159.5581	151.6542	155.2622	142.9247	154.5645	158.3895	145.434	150.8451	140.3965	156.081	139.5985	146.6763	152.4491	142.7724	121.7882	134.7858	150.7568	148.5928	138.0862	147.3188	153.3351	150.9733
ASB13	311.572	360.3154	226.0165	321.7452	286.0872	282.0733	269.4603	181.9085	276.6237	291.1792	269.9247	291.7504	304.9453	294.865	287.7599	267.4984	241.6222	228.4272	327.7158	322.4182	272.088	267.7674	314.6553	282.4286	274.0558	278.6923	306.599	213.0925	314.828	374.8267	246.2311	250.8569	261.9585
ASB14	165.0804	153.82	171.7785	171.85	167.4751	146.8929	162.0392	146.3294	152.082	156.028	162.918	190.1933	139.3049	157.7768	162.8606	158.812	157.0776	160.0101	155.385	141.1726	158.6683	159.1981	175.7878	161.8905	155.597	159.5963	158.2012	152.5196	152.8226	161.3647	157.8017	150.1792	161.0809
ASB15	154.9752	151.3204	137.9373	146.3435	154.5156	150.4927	144.4749	150.6244	153.921	150.528	163.619	152.9558	174.9167	151.9544	148.3512	152.3186	164.6296	154.1883	148.2204	159.478	159.5852	166.4718	161.9524	150.5791	151.6631	145.6047	155.2047	145.5608	155.4863	149.5029	138.2198	151.9448	161.4597
ASB16	179.8184	161.4656	187.5393	148.3779	169.3918	173.6129	181.7557	183.6093	185.9591	187.7957	185.085	167.1254	169.6863	197.2612	172.5196	172.7263	176.2918	173.3007	168.6526	174.9631	187.0592	171.5749	186.7259	171.6612	176.7843	179.9988	170.0503	199.561	179.8881	173.1098	171.4981	175.2509	159.1926
ASB17	198.1114	189.173	267.8691	197.6472	214.7547	205.3496	198.7335	270.9283	250.3783	186.3307	245.7084	258.3685	223.7295	169.3342	211.8706	191.6555	176.9867	221.5594	199.9518	201.2741	206.4366	207.4828	191.8839	193.8556	194.8592	196.6702	222.3416	221.4321	201.175	235.8469	207.1878	251.167	194.703
ASB18	179.0937	178.0043	173.8655	170.77	164.5844	177.3541	181.273	192.7543	143.9651	172.2981	148.1411	168.5561	153.4079	183.2702	147.5093	156.0032	154.9489	160.5944	161.1109	162.3615	158.8809	169.1674	159.984	167.0316	177.7157	185.9957	173.643	163.6759	163.0474	160.0835	159.9095	153.0969	156.3636
ASB2	232.8855	242.5419	415.5279	263.4352	298.5469	264.2596	277.0839	429.4852	322.4645	215.0446	342.0542	319.6708	245.2077	243.4754	269.1758	234.5124	211.924	280.3189	285.1898	273.352	256.9749	279.7158	247.7448	232.3499	259.0369	235.7236	229.0892	323.5711	261.5177	245.7766	255.8132	336.5421	264.9556
ASB3	258.2568	283.99715	240.16955	295.721	292.77665	275.369	261.86845	243.2599	264.7165	325.53675	237.4017	218.60575	279.65685	310.28895	279.96005	265.6169	287.10925	245.18645	253.45445	291.24895	281.2258	289.9881	318.38875	305.2522	317.13635	306.90345	334.3522	316.3325	309.16535	273.168	324.7464	279.39265	327.0423
ASB4	164.8303	153.0613333	166.1130333	149.1246	151.3280333	144.6741667	155.1558333	146.2112333	146.7469	158.3629333	148.5611667	150.6287333	152.0973667	154.1484667	150.4337333	164.2955667	159.3767333	157.7067333	146.2575667	150.3913667	154.9927	150.7356333	149.8713333	152.3063667	148.7777667	149.2255667	152.1926333	140.7533	139.3869667	150.2288667	150.5337333	146.2946667	155.7687667
ASB5	160.7114	150.4997	137.2519	149.5276	160.4815	155.8285	141.8374	131.9706	151.7081	144.8689	151.2341	163.9481	145.6406	141.992	144.7238	161.8022	159.488	154.665	143.7822	137.0001	148.909	145.2444	144.5795	131.2454	146.4349	145.747	156.1713	137.3779	144.575	143.2969	136.5047	145.4114	153.5235
ASB6	261.77365	269.4425	279.58665	247.38025	251.13385	264.20075	284.3847	263.3959	242.28115	287.7382	261.75005	259.9681	262.9064	259.55135	259.94145	288.9746	262.55665	237.816	285.15155	264.123	294.5252	261.2617	260.7093	271.77445	286.36755	255.1894	276.02365	270.27925	306.6116	278.4935	268.6796	251.5726	270.36365
ASB7	168.1175667	176.7128667	171.0295333	175.6436333	167.2265333	179.5321333	176.5474333	173.8127667	171.1106333	170.7075	165.3143	156.4289667	171.8481667	170.0081	168.6489333	175.8057333	155.4000667	166.2453333	167.867	154.3163667	155.1344667	163.9369333	167.8888667	175.3766667	175.2147	177.6201333	167.9780667	173.731	167.3739667	167.6541667	169.9692333	163.4551	156.0058333
ASB8	546.7299	537.6417	603.9232	721.499	715.5508	589.152	603.1458	718.2472	644.3529	612.658	731.8725	768.1586	775.4841	543.0954	489.6555	725.7542	559.2181	478.7303	522.9399	554.9717	621.5285	560.9105	645.0095	573.4219	578.7497	614.0641	705.2128	640.7115	639.8082	635.028	640.4576	615.3282	592.4721
ASB9	186.4435	163.5069	162.0231	162.6929	164.5279	164.5295	145.4076	152.5999	156.8453	166.2646	155.5345	155.5423	167.621	144.6008	161.0906	170.8572	161.2759	164.5512	158.2774	150.4958	169.7888	166.3657	169.0021	172.3647	161.6749	153.819	154.0267	150.6915	176.3054	150.6376	169.5533	158.7023	147.2345
ASCC1	488.875	387.0954	397.6678	383.4997	419.7359	474.9064	382.1498	319.2732	365.8352	470.9604	432.6365	321.7452	443.1242	403.3712	361.8451	442.7856	454.1704	323.1508	392.9713	391.5965	403.4774	395.5433	485.4028	354.3349	393.4338	383.4997	466.5509	406.724	416.9459	428.9471	439.4847	296.5427	330.1928
ASCC2	4234.074	9247.716	27442.02	11227.92	9357.303	7207.593	5979.624	8540.055	15665.07	5433.594	12909.94	15471.35	3857.122	7226.902	18147.4	4234.074	4888.877	19423.24	14491.04	14601	11036.42	11429.7	6481.122	12762.23	11036.42	6526.514	5932.503	14920.68	5677.295	10104.73	10341.18	21890.71	21394.86
ASCC3	240.9530333	245.6480667	259.1739333	231.4054333	245.1306333	232.4303	226.6854667	258.4819667	230.4509333	236.9917	235.1450333	243.1953333	226.3088667	242.7323	244.9144333	242.5861	244.1594333	262.7558	252.3422333	230.9741667	228.9714333	250.3452	236.5805667	225.7133	237.6073333	233.2679667	225.2326333	232.9709333	231.3835667	241.9645	240.4678333	245.2984	258.3378333
ASCC3L1	232.6667	265.0846	161.0674	217.7326	201.0909	216.9852	239.5056	148.1492	176.4455	298.642	170.1399	147.7976	183.6303	242.752	275.3695	233.7416	235.5814	212.5701	253.986	250.2653	228.7562	215.6843	272.0177	237.1954	247.8556	249.7607	264.3348	218.2297	255.913	174.2569	304.35	163.0605	280.8009
ASCIZ	214.1882	200.1346	159.6698	217.2641	184.703	196.5976	213.7376	152.7713	170.6205	215.6326	155.0336	148.6925	209.0432	194.9328	202.4951	172.0615	250.5278	156.6749	200.935	240.741	208.2297	206.748	228.2424	210.9121	212.98	224.1321	207.8987	176.1393	207.0157	160.4155	191.8267	181.7557	202.0192
ASCL1	162.9619	167.0908	181.7557	160.4413	165.5134	172.3017	169.4575	162.0355	164.2023	169.896	187.3132	189.3921	160.7648	153.5659	166.83	164.4541	159.6763	155.6107	161.7084	169.8201	166.8584	168.9816	140.031	178.2079	170.4455	159.2992	157.8589	139.9305	150.2145	158.7914	168.5796	150.0407	171.2095
ASCL2	677.4312	639.5876	631.928	744.9362	701.1692	1314.776	623.9709	670.2026	739.3289	743.9141	512.6968	633.9354	863.882	781.2207	601.1462	615.3282	351.5845	536.3979	1492.121	753.1662	1101.359	562.0518	531.3622	578.2311	655.5734	769.4697	526.9435	699.878	982.2148	922.8576	581.4695	498.3651	666.7598
ASCL3	163.1248	154.7535	160.4575	165.9935	157.2545	174.3789	159.217	180.4825	160.6113	159.4031	181.117	171.0739	175.8874	166.1255	178.4716	181.9357	158.2812	178.8415	174.0798	178.7059	163.991	159.6074	179.2372	187.9052	169.6218	197.2432	153.6564	177.5423	171.3296	185.12	165.8249	161.9266	174.2607
ASCL4	171.1695	187.9296	182.146	173.6036	196.3497	181.7418	166.9978	170.1284	193.7821	177.6341	194.0965	186.9811	172.4412	194.297	195.0874	179.9896	163.1722	168.4822	178.414	190.039	162.8971	182.6953	181.5473	179.69	178.346	181.0171	184.0687	188.4801	183.87	215.4954	185.8131	200.4835	167.2378
ASF1A	279.1533	236.9502	139.1792	228.3132	214.9745	250.0154	335.2587	153.3621	166.2166	264.9883	143.9476	135.0837	232.7987	256.5502	197.4854	206.4445	544.979	208.0081	169.2082	237.7236	206.2451	295.4857	285.1216	304.4652	274.1667	378.3737	328.2883	242.1525	219.5746	188.1941	228.0166	164.4025	279.687
ASF1B	282.1453	289.5993	407.8083	370.9453	384.8383	384.2071	252.0402	435.269	347.4628	315.0543	370.4113	317.9681	411.4173	314.4712	391.3805	506.9142	255.8844	289.9232	372.6734	305.5682	301.3745	329.7116	375.2722	307.9132	449.7706	309.9892	387.0248	354.7518	460.539	338.0791	537.6417	457.3286	301.3745
ASGR1	1278.133	2034.656	1790.65	1978.224	1670.108	2136.328	1176.081	750.9804	2907.805	1119.129	1701.38	1408.052	1410.388	1612.949	1787.73	1518.529	1084.416	1590.002	1604.097	1881.183	1485.5	1417.917	1723.103	1273.74	1369.38	1483.322	1251.474	1879.672	1770.259	1472.823	1479.034	1318.352	876.4414
ASGR2	297.2163	361.01805	322.9818	332.81985	315.4269	244.25505	267.514	153.1875	416.10595	217.27745	375.4695	287.71885	305.1049	354.46685	285.66255	249.66835	208.24375	243.51015	244.33425	255.05045	237.8054	216.467	299.2034	310.87855	247.80955	257.33325	228.46095	298.0776	310.70355	230.5651	225.2287	246.70985	194.05725
ASH1L	189.436	177.9391	180.0907	192.2125	190.9798	183.3792	170.8141	178.4919	178.2495	189.1462	170.1575	196.51	182.8171	166.069	192.5599	188.6447	179.5097	171.9192	173.2935	165.8869	177.3019	181.8108	186.1929	191.4519	181.9424	183.1405	172.1328	175.3493	182.9304	168.2625	173.9223	178.3932	155.5092
ASH2L	812.0945	931.903	1051.28	990.9952	1082.018	912.322	841.5893	895.9888	919.9249	979.8926	1031.813	686.7516	1104.073	939.1497	1001.869	1004.058	751.2054	1004.638	959.207	1070.757	868.6844	1030.42	1201.713	1091.231	1086.379	1092.521	985.5336	1169.657	1112.172	1004.638	915.6766	1028.025	1012.729
ASIP	157.3418	151.2629	161.2723	165.0216	174.3878	157.3358	182.636	164.2599	161.4202	181.4278	188.6303	201.7364	162.7416	164.5542	161.0342	150.0845	167.223	164.1372	163.7012	151.3573	154.4541	177.3401	172.9788	177.8475	167.6048	160.4275	148.8607	172.7958	151.9625	148.7454	165.9715	160.0396	181.1546
ASL	169.2162	191.3741	192.12895	182.60585	191.58775	189.2979	180.13515	194.0895	210.71605	194.6726	196.7637	220.91625	177.81265	182.68155	194.0541	187.55865	182.99725	177.07865	195.7768	197.1505	195.0872	193.53105	182.714	192.36485	191.04835	178.60085	186.5004	170.54995	187.46545	173.92105	194.8041	193.5896	180.37615
ASMT	153.582	134.7313	156.5825	140.314	163.7086	138.5733	164.3295	149.6958	160.4991	163.5313	154.7035	155.9717	150.9242	153.9895	147.4762	156.5463	169.8096	145.3247	152.603	165.9226	147.7467	144.9015	158.3804	148.7764	147.0277	157.8415	152.7226	148.7266	152.8476	168.5437	145.6308	147.8745	143.3845
ASMTL	386.5037333	436.9659667	439.9660667	433.1896	362.6117	396.6718667	365.9089667	291.2532667	439.3024667	450.5459333	399.0048333	398.5741667	369.7435667	388.5322667	587.766	379.878	360.2694	325.2507333	489.3542	436.8763	435.1305667	429.2884667	424.3058667	394.4627333	420.1662333	419.5176	486.5803667	383.8882667	508.4776333	384.1061667	466.7947333	396.4377	413.8411
ASNA1	237.5259	260.4004	355.7626	242.8347	248.2881	258.6496	254.2381	374.6522	284.0926	234.7625	285.0706	335.6379	247.9452	233.1952	258.5903	228.2424	217.952	253.6248	247.2752	255.7175	240.2684	239.3762	251.1422	250.0643	241.2654	225.0631	220.9805	267.7297	279.7158	233.6956	230.6865	290.8573	238.0111
ASNS	626.2075	591.347	373.2845	784.3103	539.4372	510.7236	672.171	525.9072	449.6837	974.5754	518.3792	887.3723	547.4614	448.7602	470.5504	432.8978	700.6057	406.384	535.6149	809.2587	570.2362	736.9702	885.0993	807.9406	659.5959	598.7989	785.6137	606.1221	543.7982	707.0565	598.9745	642.4197	744.3835
ASNSD1	940.111	594.3345	420.6365	490.7446	710.9767	399.101	713.9803	794.5601	506.2451	540.3967	486.5695	422.2238	885.5627	554.9717	383.1003	490.9011	879.7773	470.3825	314.5366	662.5325	411.3196	565.9901	631.532	503.9961	425.4708	599.8798	688.0549	548.4586	432.6365	762.4006	349.6111	464.5113	471.4583
ASPA	165.6479	173.051	175.3107	175.5999	162.7158	167.4047	167.9568	164.0495	157.5322	170.8167	181.8108	174.9616	165.376	161.6791	181.7449	170.6485	169.7402	156.4609	169.0021	174.4051	179.8485	194.2812	165.4407	160.164	174.2691	168.8166	176.7459	164.4221	157.2885	166.1336	165.6878	203.1041	172.6019
ASPH	138.61865	150.5197	148.4064	150.55335	149.3644	160.368	170.69625	170.4045	150.045	159.0275	163.85135	155.79905	145.25055	155.73195	156.3253	156.03925	158.05455	158.6476	143.47175	155.50615	153.2584	156.6781	155.82785	152.9102	150.51575	157.9885	158.85845	160.07405	153.33495	158.7042	152.35235	167.5989	156.6538
ASPHD1	162.572	174.9399	167.1051	178.0976333	176.7390333	162.1601667	178.4808667	180.4871667	175.3023	166.2275667	190.9783667	207.2333667	191.7805333	170.2455667	184.2211333	164.5992667	166.0483	167.9141333	180.5601	168.2822333	167.9169333	174.2564667	173.0005	169.7896	171.9212667	166.7038667	171.3701	181.1260667	163.7349333	187.9375333	175.5652	187.8073333	183.4263667
ASPHD2	257.8213	293.5875	211.2277	316.4433	324.672	285.8564	366.7448	310.0272	314.0247	331.799	285.616	327.8672	276.2653	305.4904	302.481	263.5813	264.9105	347.6627	388.7	270.6372	396.2581	290.1734	349.8508	289.5177	296.9311	293.7364	321.4543	355.9702	394.4941	324.9583	299.8162	250.9052	268.6771
ASPM	139.5056	118.8222	140.3983	132.5017	134.8761	132.1537	148.6796	119.4615	132.9775	122.77	113.3391	133.7247	133.096	138.7469	122.234	143.278	168.5934	133.7561	138.2498	134.9592	144.6814	139.042	124.5016	142.2787	136.8469	130.4199	128.7946	136.3486	138.3658	132.6596	142.8394	130.0512	145.0647
ASPN	145.3293	154.6757	137.9634	144.0646	168.0122	168.5115	151.8035	160.6748	153.6265	154.1114	164.6374	155.129	158.9819	161.4806	154.9885	153.7877	173.9953	165.7993	150.2446	160.7587	145.6381	161.1964	155.1219	144.3313	145.2525	138.4664	159.0915	146.0758	151.3697	165.7882	162.0936	159.4646	156.2069
ASPSCR1	535.1548333	678.3437333	457.5954667	615.6471	463.4229333	726.9146667	566.1384333	418.6167	649.1387667	630.7856667	467.8648	613.8233	486.4215667	609.1113333	719.0612333	463.2112667	523.9549333	600.6060333	766.5345667	675.3132333	750.975	688.0490333	670.3586667	761.0368333	622.8471	676.1762667	667.9934	550.8771333	637.4820333	643.6152	643.6318333	571.4918333	722.1115667
ASRGL1	170.9971	168.6779	152.6269	175.8469	153.3978	158.4123	163.4573	144.4964	162.1404	168.4398	166.2909	158.4396	170.6718	165.6194	157.2245	170.5556	172.8522	159.1894	165.102	164.5725	165.4004	165.6517	169.5393	165.6063	172.4777	160.6606	169.3167	162.6591	176.846	138.9377	176.9077	179.2769	158.0424
ASS1	174.4223	151.7987	168.8053	160.1178	169.413	164.7114	193.302	158.5881	180.1168	143.5979	154.9181	153.0946	133.1936	150.4363	168.1999	174.5074	168.4217	177.4286	175.7106	157.6385	164.7145	173.1322	170.3913	173.9137	189.7618	164.1427	156.3162	161.4003	154.0412	168.855	174.8688	168.8596	182.9049
ASTE1	279.0325	236.7618	181.9328	255.1754	220.2186	285.7214	283.5818	189.8437	235.2648	294.4346	230.3254	160.49	230.3834	319.1263	263.3121	281.8632	360.8402	209.6411	263.5476	286.9529	245.1792	310.4814	287.6746	287.8376	308.1796	336.3297	296.3957	230.025	292.011	226.2806	306.9134	281.6898	329.4229
ASTL	166.0569	186.3239	239.3506	185.179	188.4091	184.9269	170.3517	173.8385	173.0935	177.6486	187.7236	161.0452	173.584	172.9276	162.1036	175.5118	174.8489	168.909	185.0916	193.0346	196.5596	165.6951	169.1842	175.538	185.193	174.2709	176.223	187.253	154.7153	170.4756	169.924	164.9274	181.3342
ASTN1	162.7961	179.07205	164.8628	175.86405	181.57825	155.1376	160.35545	169.102	178.8416	161.2463	164.0894	182.10515	156.70575	168.38975	179.72025	164.65975	167.5676	166.3656	167.2813	172.84535	176.0984	169.5085	177.25315	159.8664	163.97495	153.4554	171.1814	173.28905	170.82795	181.6415	157.19965	158.29685	166.1888
ASTN2	178.812	165.0611	148.6606	149.5971	161.353	162.93335	157.4406	147.9315	153.2495	170.7208	151.8425	151.08965	158.0135	162.197	171.63875	157.44875	172.7357	151.60195	152.65485	160.7823	160.0813	172.5654	178.00905	179.47175	156.41725	161.56225	168.27415	159.11855	166.7834	160.51975	184.1807	151.08235	159.9998
ASXL1	555.8054	498.0053	340.5766	460.4139	374.1673	432.5583	436.6433	395.8594	433.0287	502.3018	424.1041	588.1631	451.3652	479.2576	439.9199	402.6616	493.7943	344.4651	413.7464	468.3122	464.7207	516.2626	500.8952	451.025	444.9413	463.7997	498.0053	406.384	487.096	434.8949	401.694	514.2675	450.2542
ASXL2	559.9291	741.6583	931.4214	925.5836	787.3509	1235.043	924.0318	717.725	894.23	1038.706	1197.368	358.8106	610.384	1014.994	1246.351	1110.221	832.6194	1033.792	874.1238	756.9421	758.0398	944.8322	873.7133	1006.418	806.1373	793.9296	735.1038	829.4352	1040.056	531.3622	1016.624	367.3176	1103.205
ASZ1	151.7735	143.6799	153.2669	154.5166	135.6744	146.4873	140.1972	141.4532	161.6705	152.9035	148.0642	148.5903	144.9178	135.6551	139.7011	150.3378	138.7173	143.0166	127.5467	155.2691	145.3399	148.2296	149.8233	140.0636	155.5102	144.9508	159.6561	156.6635	142.2933	149.7724	158.7968	145.6014	136.8508
ATAD1	270.2183	237.6439	164.728	242.4259	236.3298	183.509	249.2413	273.9505	196.9552	199.4818	157.7373	154.0966	222.9679	242.374	186.0673	187.9499	307.542	161.4213	178.1887	230.0967	244.2942	210.4917	228.2052	227.833	200.9553	280.7592	264.7505	206.9885	187.1779	233.9135	180.3391	181.6213	211.2722
ATAD2	214.4468	188.7879	173.7974	194.4381	193.771	166.4984	199.9789	174.4321	167.7893	184.1288	167.2138	155.9478	199.9019	183.4218	174.5488	193.1559	218.9336	171.1714	191.2793	197.4204	188.775	199.9723	188.5289	185.1125	173.2872	212.2336	207.686	189.4666	182.0874	194.6861	182.1616	170.4346	184.5549
ATAD3A	287.6302	255.2662	275.3289	246.593	238.0764	244.8992	226.9454	205.0051	264.3934	268.515	232.4166	272.2688	241.5336	255.4608	248.0695	255.6525	249.9363	251.346	268.515	265.9821	288.9157	242.1285	257.1336	217.744	243.8401	255.2034	254.5441	242.3153	292.2872	250.8791	238.3147	274.3163	244.4773
ATAD3B	146.3073	158.1331	154.2574	157.1041	160.8733	149.7584	166.4738	151.9303	161.5336	148.3512	135.1153	166.3041	163.5658	162.32	180.9468	142.4002	151.8896	159.8917	165.7683	159.2327	168.7411	163.6462	160.5081	158.0919	151.4649	146.4792	164.1479	165.2212	153.046	154.2539	173.0406	149.3217	166.1782
ATAD4	182.1141	211.2277	181.557	193.161	171.0084	160.396	180.5406	151.1674	217.2183	169.6439	162.9245	200.919	191.912	177.6511	200.6678	174.7995	200.4384	209.3685	229.7841	196.5529	204.3734	194.5747	191.3043	170.4171	187.045	144.4626	176.492	153.723	192.0665	187.3877	214.5987	233.8441	223.0694
ATAD5	172.1872	171.9382	161.6791	154.3697	165.5964	170.2071	177.4785	155.6941	161.3467	177.6401	179.0031	143.7721	162.1533	168.4592	168.3234	155.3271	167.7044	165.8465	182.3515	157.7493	143.2454	151.9805	170.5374	164.1978	171.6355	169.6827	157.0484	169.5834	156.4075	162.8971	161.3178	149.6476	166.3347
ATBF1	206.5092	232.5099	228.9022	235.3066	264.3934	235.0769	234.3526	188.6303	441.8379	229.5895	336.6539	246.0724	240.0718	274.4714	345.189	286.4525	202.9523	231.6192	363.576	264.7163	256.3142	251.6158	285.8055	248.1781	303.8101	248.4479	231.0839	236.7245	280.8937	247.7735	295.9081	265.0465	255.973
ATCAY	146.3562	159.6387	150.2909	141.5565	147.7326	162.4566	153.2473	148.3307	148.5791	151.6938	129.9508	141.3446	147.7336	154.1936	149.8183	136.5602	137.5721	135.0313	146.8524	130.5695	128.9005	171.422	160.8653	145.2954	133.0081	150.8287	141.0807	162.5977	152.2802	163.9846	151.2341	144.8614	157.5793
ATE1	156.2459667	161.6587333	146.8209667	150.5626333	154.6324667	154.7442333	149.4733333	153.5530333	156.1727	141.3197667	155.8670667	159.4158333	158.2628667	153.1130333	149.5565333	152.8346333	158.9761333	151.4752	157.8245333	153.621	150.4973333	165.9044333	157.1061333	152.6241	148.247	158.8559	163.1507667	165.1238667	157.7069	150.4127	151.3833333	147.2865	150.8221
ATF1	145.8499	157.6757	165.5274	147.5741	156.3864	137.209	154.4266	153.1906	153.6764	153.7535	155.3295	150.133	159.332	148.7628	145.452	164.7322	154.5873	154.3595	137.4847	143.1326	145.7217	154.3608	131.3663	158.2952	143.3716	146.9611	151.1382	143.8889	161.194	153.9273	162.0433	151.1753	161.0697
ATF2	228.1837	209.0818	199.5758	210.8623	214.5987	201.6243	219.8961	158.4173	201.12	196.9064	175.2854	186.7714	229.985	193.815	196.0167	197.3651	211.1051	177.5081	208.2614	244.0469	210.209	208.3864	231.1834	240.6102	198.7183	238.3147	254.7454	212.3298	194.2408	279.2614	198.3075	240.1456	193.1192
ATF3	157.6242	154.142	164.2381	169.7887667	188.6631	169.8255667	171.2766333	181.9161	170.0527667	166.4764333	179.7737667	160.9407667	167.047	173.1441667	170.7484333	174.9954667	165.8257667	177.2524333	174.3570333	171.4846333	193.1439	192.0492667	172.9783667	172.9989667	171.1113667	180.5022667	177.3971	199.6677667	182.4208333	181.2720333	160.0832333	173.1826333	162.9502
ATF4	629.21185	548.58105	495.40235	461.405	487.93715	931.8671	1163.38745	1169.25305	665.306	812.17985	616.54445	227.06215	478.1432	1042.95215	1134.7478	901.57475	1828.4475	1452.7606	465.89995	401.36925	472.94865	507.2647	490.9024	1057.9177	1053.6599	1220.23225	536.61005	613.36615	648.6129	204.2285	1148.44005	197.578	1213.82755
ATF5	452.4089	772.5972	614.0641	742.1597	573.4219	541.7343	552.6963	437.2683	987.1793	668.9843	548.9898	831.5491	519.0959	677.4312	780.3757	470.9604	431.9239	791.6075	1013.238	878.5687	740.6866	665.6333	560.9105	678.5281	627.9727	559.7499	661.2156	683.3793	717.725	744.3835	618.6798	865.0181	647.5558
ATF6	672.171	894.23	1151.291	784.0138	1310.316	956.2058	820.6003	840.1667	599.8798	828.0619	1069.255	862.2908	866.7877	1068.598	748.3596	1311.061	716.3777	1146.491	822.4747	786.6462	806.9282	858.2028	815.2304	791.2495	916.4379	705.2128	834.9586	913.3811	986.5899	679.0636	663.0464	1087.673	677.4312
ATF7	144.416	135.6945	132.4627	132.9399	122.2565	117.7373	146.1369	122.3058	135.2718	148.1422	147.4776	130.2123	141.3539	149.1225	136.5027	151.7106	135.0261	129.3583	140.641	134.3023	133.0396	129.4236	130.1042	135.3166	130.4297	150.3852	146.9992	112.7882	136.7917	128.0431	150.0076	135.9553	134.2923
ATF7IP	153.7056	139.6263	168.9957	166.3849	174.1777	183.9173	170.4283	158.2612	183.6263	174.6405	182.496	169.7445	164.1538	166.9875	187.3461	167.4366	156.6645	154.874	168.8086	152.2306	145.3027	171.4363	168.0895	181.3445	187.9442	158.7789	177.9235	172.8599	175.8311	162.7927	180.3224	163.3483	156.2707
ATF7IP2	452.4935	323.6826	272.1691	382.9395	265.9821	290.015	372.7557	328.2189	279.377	338.0238	286.5918	290.7812	328.1636	340.3853	279.9663	275.4026	365.5519	290.6831	300.6517	388.9989	323.8932	442.1414	333.7196	328.1636	337.1397	359.8279	371.3851	276.0614	305.6223	359.8991	304.2841	384.2724	313.6279
ATG10	289.2599	300.4136	344.2087	301.3254	313.6279	457.2339	351.3891	422.4293	321.7964	405.6303	410.371	318.8573	348.0424	365.4872	414.3792	400.0741	328.6451	414.015	307.8674	284.72	321.1465	308.0211	304.4096	321.1465	312.9406	338.5943	302.5812	298.9331	338.1667	313.1737	398.4233	284.9846	306.3344
ATG12	283.8449	258.43	214.8405	239.5662	238.8211	275.2996	239.5237	204.4817	224.0133	270.3737	299.9179	208.3322	330.1928	272.1354	221.7551	253.3142	257.2731	233.0101	221.7551	227.6293	241.1526	236.6452	272.3499	219.3683	212.3824	252.7778	246.8215	205.8299	262.4041	270.9644	215.6625	168.1375	190.6696
ATG16L1	255.3346	245.229	188.6213	222.3416	240.2121	249.0712	272.0177	266.6768	234.2777	263.1998	228.5201	177.8416	237.5259	257.5453	245.2798	269.3734	294.3967	257.7642	224.9195	212.2923	246.1786	234.2271	230.8273	241.8573	262.1028	275.1845	240.6902	212.98	243.7655	249.1294	259.7471	258.7467	240.8472
ATG16L2	1913.393	1355.977	1206.201	1140.532	1800.713	1031.813	1170.378	1512.078	1216.843	2215.56	2160.639	1951.971	1812.601	1232.305	994.9072	2030.46	931.4214	890.4998	1456.228	838.7556	1271.962	1066.871	1433.178	859.2234	1339.151	865.3553	1666.263	1271.962	1560.989	1131.308	1320.35	1017.904	544.4879
ATG3	1570.715	1369.38	1019.816	1480.19	1487.202	911.3994	1652.837	1703.174	1266.096	1176.814	1277.345	1455.162	2038.603	1497.378	680.3569	1279.629	1697.218	1067.498	965.0373	1158.51	1248.06	854.1706	1121.87	889.048	1104.888	1194.225	1280.833	1243.309	1152.833	1498.298	800.4146	1156.844	773.7602
ATG4A	233.4613	206.615	202.73695	206.1914	221.7934	220.37295	234.6756	200.7926	205.8395	217.6553	179.10975	208.42285	216.59895	208.03575	170.19145	203.04975	232.3449	190.8192	191.9363	225.07575	219.2769	207.6892	215.1973	213.13525	201.66975	243.683	223.0186	226.4376	208.12165	228.5432	188.0909	209.8951	197.8164
ATG4B	167.0858	147.245	169.1951	145.2762	190.5598	169.6954	155.2329	184.6342	145.8535	155.418	160.8619	147.081	157.5183	154.0138	145.5963	151.7128	138.1512	162.7769	141.9979	159.5178	159.0852	154.519	173.035	147.332	153.8263	164.1968	158.0464	156.5275	161.226	173.5095	162.8227	159.0086	136.468
ATG4C	294.2188	254.8479	166.6925	270.7936	233.2329	235.4027	299.473	189.4523	277.7147	266.4889	224.8247	217.8783	321.7964	266.427	204.9598	238.8211	321.5407	206.3793	213.7702	297.4165	261.3432	302.8497	306.865	273.8706	259.0689	319.8689	320.6809	278.374	273.0699	368.7471	235.6494	278.8309	243.7484
ATG4D	302.0292	302.8497	266.3125	272.8614	312.6968	297.9062	234.7219	232.7573	267.4984	275.2186	237.1765	311.4661	265.2484	281.9495	273.6626	262.0615	248.0958	255.12	279.6335	268.2337	289.7381	295.9612	295.6793	245.1792	251.6158	237.8109	280.4615	251.8069	250.3783	296.976	269.886	279.1533	224.8873
ATG5	222.5514	187.2571	171.3102	185.3954	186.6789	194.179	232.3262	181.0574	176.278	209.09	177.9341	149.8358	207.3291	223.4705	168.5143	190.6652	262.5802	164.6664	164.7726	178.2989	205.4744	202.0775	185.5775	194.5915	192.19	215.9652	201.2889	191.7658	173.9908	211.149	173.6448	170.4993	199.7377
ATG7	849.5635	959.7319	1526.863	1163.689	1511.255	1190.833	893.8076	1043.086	1590.002	884.1586	1528.031	1199.355	1140.532	1023.047	1188.945	1282.423	473.6119	1224.517	1353.241	1039.45	964.5763	955.8086	1039.45	853.0292	1295.581	854.516	944.8322	1104.45	1333.798	917.7631	1004.638	1198.647	891.1643
ATG9A	503.6516	408.1742	1142.67	422.105	454.8634	535.0851	423.4442	606.6721	561.7212	442.9008	715.314	685.7493	447.1893	450.4793	550.8572	629.4872	332.7105	635.028	506.3883	417.9395	438.2967	414.2935	402.9586	446.2971	466.0619	378.2231	426.0551	418.6114	501.7628	397.8213	387.1658	590.8798	374.8849
ATG9B	220.1259	207.9568	179.306	202.9743	219.1398	185.5847	195.842	169.3719	202.6699	237.0148	175.1864	193.0133	218.4313	210.6467	233.1367	204.0135	214.9483	231.9275	200.3563	220.0667	205.0447	206.2556	190.7841	198.239	200.1874	190.6219	230.4832	183.9511	211.9	201.4783	222.4084	224.9521	210.3725
ATHL1	3226.807	2454.883	1435.177	2208.146	1326.939	1419.736	1244.116	2439.639	1939.576	2938.859	2732.826	1962.262	1667.53	2744.368	2045.193	3663.8	2109.535	2267.374	1638.734	1309.389	2141.672	1566.354	2203.814	1148.033	2289.897	2323.545	1311.061	1431.061	2120.694	1875.454	2433.382	2000.354	1586.289
ATIC	848.0994	1134.524	482.4258	986.0216	626.2075	824.0045	669.1606	440.3164	918.3165	891.1643	613.2849	1562.389	907.6429	765.9655	750.9804	568.5952	892.8931	872.636	1087.673	1005.031	916.4379	1057.738	1180.013	1243.309	935.1912	1188.192	1228.017	891.1643	1063.661	1344.096	1413.431	1194.225	1368.43
ATM	190.2320333	189.0926667	160.6963667	194.2800667	199.4308	210.2753667	270.4405	253.0689667	198.2177667	222.2069333	177.0756667	164.4443	219.8116333	238.2928	213.5206333	223.9406333	378.4866	234.0369333	182.3707667	199.8686667	183.7985667	224.6584	213.8658667	269.2606	296.9076	280.6161	243.3924667	227.1136	197.2854333	282.1434	274.7914	239.7590667	334.0531
ATN1	179.5389	168.7238	154.28085	167.92015	176.5844	190.00105	170.9344	188.06195	186.54275	185.0168	190.2791	178.8116	160.1236	175.5939	187.438	171.5286	175.3274	165.78705	184.58765	175.43115	177.0374	178.5661	178.3625	192.3341	183.1961	176.95905	184.7482	177.16095	178.44645	176.15915	174.11515	180.99755	159.61995
ATOH1	165.7124	162.238	162.0378	150.6121	180.4277	156.7567	154.3083	171.625	149.3276	162.1752	144.1699	183.7337	165.1516	165.8308	160.4619	153.0818	148.4926	149.4494	171.8662	161.6592	163.6326	158.7346	175.184	156.14	153.9398	143.1644	160.0377	166.6439	162.8054	157.6781	163.4747	153.9442	154.2212
ATOH7	157.5623	158.2372	140.2387	173.4347	174.3463	164.7103	153.0224	159.1903	180.3129	176.0285	201.4577	168.504	180.215	173.2872	167.1682	139.9322	153.8241	167.9282	146.4673	156.1031	169.2632	174.4919	176.466	156.6069	152.2779	178.8273	178.4599	177.7033	165.4112	175.2039	177.2018	170.7396	158.4723
ATOH8	219.0639	215.8391	151.6631	163.7326	181.8033	144.6131	145.3768	136.6904	195.6341	162.6546	145.6531	180.9534	161.3059	160.2652	145.8421	157.8045	141.5613	161.2666	167.321	181.4215	169.7049	145.5834	197.6387	170.1354	163.6962	162.0409	189.025	151.3325	160.3047	164.2785	168.7374	150.1863	129.7446
ATOX1	1364.788	1171.087	1434.226	1071.323	1293.347	1582.977	1169.024	1320.35	1367.571	1016.624	1223.935	1802.417	1493.341	1355.977	937.6741	1068.598	1091.817	1132.63	1257.382	1152.102	1249.951	1123.706	1258.776	1049.008	1223.039	1061.862	1202.416	1197.368	1409.149	1263.683	1089.171	1332.095	828.0619
ATP10A	223.6538	233.1569	414.2935	262.9023	285.5354	265.9821	239.1088	309.4164	308.7016	217.3487	345.4857	359.4362	239.7785	231.9538	254.9657	232.5713	203.4469	332.2351	304.2841	271.433	244.3278	259.5868	217.0726	251.3717	232.472	210.9813	228.3344	311.2432	246.4902	242.6101	252.1777	300.2359	266.1564
ATP10B	164.4558	167.9583	178.0258	175.3761	142.7227	146.6564	162.33	163.8044	178.3608	163.5547	169.3167	179.4354	149.9247	172.4946	148.4337	150.7292	145.6308	163.263	167.1549	166.0766	173.7289	169.1027	160.6592	162.5428	144.7506	161.3025	167.1549	160.7695	175.9345	158.7835	156.8722	175.5402	133.543
ATP10D	155.9235	154.601	143.3309	147.5657	162.5969	158.8894	166.8425	132.9744	146.8549	127.824	169.5515	174.4783	155.0927	166.6304	155.7394	155.84	153.384	160.4062	172.4164	164.2345	145.2954	154.459	170.0008	159.6251	166.4474	161.8927	169.8783	152.8159	149.3691	152.1384	147.9676	151.4031	152.6451
ATP11A	156.88205	154.2834	162.5792	166.6039	159.1098	160.63055	166.84535	159.3255	164.4158	164.67155	173.1862	158.116	159.20275	165.7697	161.62655	164.8339	160.1898	175.4498	155.9783	165.3678	164.55425	163.632	162.38095	161.53495	143.5457	172.2672	159.13505	170.1213	156.1511	173.1894	162.21065	173.2091	155.15395
ATP11B	456.0663	381.4764	381.5316	393.2112	468.9773	244.2405	379.9887	337.5543	316.234	291.1451	316.0476	362.6987	426.2196	314.6553	247.0107	386.3127	410.0659	320.5366	262.6049	326.3813	345.4027	313.0223	335.0865	298.4194	330.5059	341.4414	369.7638	325.4597	280.7248	392.9713	237.8109	442.5768	278.0065
ATP11C	163.5171	139.0053	160.1021	157.5131	166.8418	165.60505	183.6169	144.67765	148.89225	157.82175	161.2145	157.56735	154.05545	167.75255	155.4453	170.53205	184.52875	151.6123	158.724	152.95645	155.54475	161.0067	161.02075	158.0168	157.8507	164.0342	150.5105	154.7206	149.3759	144.1376	161.96835	161.3643	163.80515
ATP12A	175.4519	166.9668	172.2893	164.2924	178.8801	161.9444	173.4702	174.0469	172.9422	163.9265	160.8904	179.9482	158.4468	168.5455	174.4515	167.8395	170.5537	165.679	160.5494	156.6351	149.6021	175.0168	161.8706	191.7227	159.2407	163.9696	162.9853	170.5672	155.8132	165.3888	178.5079	163.666	177.7157
ATP13A1	709.968	826.4155	609.2671	706.5698	608.8641	582.9063	573.6371	455.0839	776.5333	861.8184	708.9722	990.9952	611.2651	724.5554	833.3169	599.7401	588.7816	633.1364	915.3114	818.1553	755.6317	840.9471	780.6276	795.9339	628.2378	654.9277	677.4312	621.9239	822.8419	782.4396	699.0724	750.3891	674.1853
ATP13A2	241.2913	267.5867	282.9286	235.3334	240.741	261.2497	248.0067	208.1011	282.7176	283.0684	226.3535	269.2014	242.9027	270.5269	298.0364	256.5865	240.6102	263.72	292.389	253.5041	302.6177	284.72	256.6893	261.9585	261.3946	284.8461	266.2541	238.7504	299.0304	262.5384	246.9631	335.0287	284.746
ATP13A3	148.07205	163.234	163.81885	165.1849	160.10185	161.08035	155.7151	169.1578	155.98795	160.36025	150.881	158.07765	158.34155	148.6815	157.27585	158.32855	151.91235	154.6966	155.3957	148.7518	155.14455	152.46065	148.55255	166.08675	154.52185	159.6807	148.37355	160.96985	155.29175	151.009	166.02855	158.1152	152.3372
ATP13A4	168.143	154.3632	172.0644	165.3161	145.0121	168.6889	165.1727	155.0533	154.3116	162.954	156.9032	174.4999	167.3746	156.788	139.914	144.8404	186.3172	170.831	158.034	153.6331	156.9402	161.1201	131.7721	147.8155	154.2539	139.8976	158.0709	155.8648	173.75	147.7415	139.9429	162.4629	167.1438
ATP13A5	161.9215	146.3573	180.9184	162.8995	166.0131	156.81	155.0616	172.0837	163.1168	170.6121	156.3413	167.0648	170.7747	172.6174	169.4526	150.6465	147.5034	165.5314	170.2776	163.7398	162.6029	150.3448	159.5937	155.9299	140.2243	155.3827	166.4004	180.5098	165.1952	153.1934	164.7183	176.8659	161.7354
ATP1A1	509.72025	524.5515	297.3407	434.7294	345.4993	425.3786	453.1	282.6783	386.94075	622.45085	347.93825	508.56135	410.33175	493.74235	479.8736	439.9388	515.3637	411.62725	474.1123	420.92135	440.396	495.9156	453.4817	494.0278	498.35415	384.25505	488.1438	350.5086	465.5007	412.674	515.89865	451.56345	404.1594
ATP1A2	165.7045	138.5951	129.7	141.4999	146.614	133.4935	172.2166	149.3641	152.6779	145.2677	146.4338	139.7495	142.7699	139.1888	148.6216	140.8658	138.2078	141.8929	147.3804	142.7239	131.4443	142.5019	141.6751	160.0762	156.4152	149.3149	145.7963	135.1506	154.9274	135.8275	137.154	154.5892	148.1602
ATP1A3	196.3075	232.6667	270.2646	208.8001	207.6229	230.5582	211.5651	227.4609	272.5348	201.9342	227.8884	246.0051	200.5556	209.1705	194.8755	203.1396	200.1874	227.833	242.8516	229.7841	191.396	207.426	196.7746	196.7629	203.3391	195.8972	201.9342	249.2413	199.5844	199.561	208.2724	249.9363	219.8023
ATP1A4	155.07465	144.95555	150.1407	144.06245	146.51485	143.9561	150.80985	139.6253	145.7242	153.3293	143.4534	147.2764	144.38105	150.4742	141.72885	135.4292	155.12315	136.9683	137.7801	154.3146	149.7531	148.0733	152.5036	140.7253	153.97025	151.3228	146.4493	147.549	139.29715	146.3736	151.5573	150.9926	142.808
ATP1B1	176.76765	182.78075	188.99415	186.648	188.11675	172.80195	182.22775	217.59745	178.26475	190.87615	222.40615	176.35315	197.991	181.0917	198.7153	176.25555	183.6307	210.397	177.94	181.2121	186.599	205.4048	181.1625	179.6134	182.4173	199.97575	179.72045	212.23635	213.4845	222.7107	190.81565	203.9674	187.02635
ATP1B2	180.5592	189.0605	191.5967	184.5549	173.5055	176.2807	143.0166	171.934	182.8788	160.9203	183.6707	188.7447	158.5575	171.5355	199.4011	183.7091	181.2916	191.6473	186.7574	182.9304	164.3877	152.0558	187.6648	169.1951	155.0892	159.4803	168.0876	163.2407	163.2935	153.7354	170.8992	187.7073	186.616
ATP1B3	195.21264	213.3228	191.46638	204.5537	238.22154	253.4371	236.21798	174.9669	230.39236	212.52864	194.18956	194.92128	194.33842	233.16754	244.74052	226.61314	244.24094	246.38614	263.47856	230.3714	237.8064	207.63104	226.35736	265.79708	256.20568	254.64136	223.08726	241.59294	242.0249	226.30214	260.6315	255.8273	268.11634
ATP1B4	153.9509	150.271	145.2254	148.7454	130.3903	127.5882	132.0538	134.442	131.9971	139.2293	122.5695	137.0777	143.4391	132.4685	136.7953	134.1387	134.978	128.2685	125.9476	135.7821	136.1477	129.1094	140.9998	127.9797	128.2337	137.4528	142.8497	133.9987	139.8129	124.1348	132.9279	138.4742	142.333
ATP2A1	142.1504667	150.9385333	155.023	142.9286333	145.4473667	149.2910333	136.8129	144.6733	135.1442333	148.6194667	135.2078333	140.9824333	134.0262	138.0769	140.9485667	149.1284333	138.0736333	143.8692333	140.6407667	143.7994333	135.7462667	133.3642	138.5741333	138.4577	140.426	144.4874667	138.7476333	143.3924333	149.4563333	145.2976	138.5160667	141.5606667	134.3223667
ATP2A2	280.7218	297.8726667	284.6450667	290.2059	294.9775333	299.6629667	294.3851	252.4035667	310.2712667	285.3566	276.3460667	318.3683	289.9350667	267.6847	313.7171667	273.1933333	270.8621	258.6470667	311.9562333	292.6553	277.8115667	292.4701667	326.3205667	284.1779667	297.7737	299.4441333	302.3360667	300.7976	310.1936667	292.8723	282.0617333	310.6954667	287.5136667
ATP2A3	230.3468	267.3871	214.3423	239.8075	251.394	273.1073	252.1192	211.6155	271.4809	253.8465	285.5812	321.2794	223.6538	237.6238	302.7488	264.1779	226.9454	255.36	243.3208	216.028	202.7604	239.5056	268.7846	250.1631	278.5373	242.9397	241.8573	240.4471	283.3247	223.7457	242.202	275.9688	213.5785
ATP2B1	153.99695	148.3087	152.58065	151.1967	148.0712	161.5545	160.92145	149.70935	153.83045	151.34875	152.3747	151.9568	153.0572	167.89535	143.57005	152.5669	182.73385	155.54285	147.4387	158.41065	150.4445	154.50125	158.3246	162.27615	168.62475	151.7573	156.6969	138.20115	155.82995	147.365	161.4104	155.6088	169.27
ATP2B2	144.47805	139.0966	146.6125	142.30335	145.77725	145.4655	150.72405	162.1959	144.77605	144.22135	144.88895	158.7704	150.9443	152.66015	155.0883	147.56865	146.8111	148.04695	146.09565	151.11885	152.2872	157.60755	156.02885	155.3119	144.96665	153.796	154.7236	134.66995	169.95585	156.5967	145.59735	140.3791	142.1926
ATP2B3	179.07665	182.06665	185.85445	155.7468	163.00285	155.6917	170.59555	176.8451	180.64755	164.55525	166.4925	164.2456	171.30145	166.4005	156.99495	162.15445	159.57425	177.07845	186.94615	173.5683	166.44995	175.27335	152.77165	170.7903	164.4629	175.3746	172.635	167.3075	164.0875	170.0065	155.8611	177.0606	163.78395
ATP2B4	473.66215	642.28475	390.74585	489.0238	503.8309	645.89865	435.9335	358.4333	482.47765	538.1071	567.2735	742.46165	534.6735	501.36635	582.8815	611.36865	412.8129	459.2963	632.2157	579.20995	637.15865	482.4211	597.8371	508.08115	542.73415	534.39895	525.68345	500.4207	612.3527	549.0817	553.75655	747.89505	521.7542
ATP2C1	157.3968	155.08485	132.6536	148.24545	146.4595	172.00495	178.4176	141.58385	146.832	153.9244	154.94455	135.0569	144.2672	164.87945	154.71775	148.71705	196.77045	142.02845	145.20295	159.18555	150.52345	161.33515	150.20175	169.40565	151.76595	173.98	160.66895	140.7984	161.09895	150.4765	157.3428	134.70515	155.5333
ATP2C2	145.3964	157.6463	176.5079	139.9492	169.8584	157.0194	158.587	152.5619	136.085	141.9979	144.6732	149.7493	142.671	167.7746	139.6733	153.1861	144.3488	133.4454	148.3635	130.0125	140.6184	156.2659	157.8575	124.4026	159.9484	147.5319	160.5523	148.4224	144.402	125.62	152.0476	143.2109	129.4947
ATP4A	163.9975	168.8506	154.9026	156.1946	147.0901	141.1949	133.44	147.9174	158.6605	148.2566	145.7493	157.4808	150.2811	146.9828	152.2904	159.8168	163.497	157.7578	156.7358	154.5587	155.9055	155.9107	166.37	153.6623	137.4118	150.2009	151.645	151.6979	156.81	168.6796	155.7319	152.2356	141.9705
ATP4B	161.429725	151.242775	167.146325	160.84215	150.8557	148.949025	158.6814	159.6994	160.38335	149.93605	157.88835	157.831425	152.791625	152.952325	163.81995	147.850075	154.975	155.5046	152.978025	157.572275	151.626825	149.397725	153.9083	151.862625	151.550775	158.82795	150.7269	158.484775	156.58725	154.16735	153.5775	164.517225	158.83645
ATP5A1	5723.934	6463.386	3833.045	7166.504	4326.407	5404.771	4880.208	2443.028	6347.61	6481.122	4185.309	3934.071	5050.503	4814.21	5932.503	3477.822	6062.293	3577.385	6647.875	7561.695	6784.623	7074.064	7138.54	5908.466	4814.21	7299.312	6936.854	5723.934	6856.832	7822.525	5420.586	4850.894	5872.67
ATP5B	7949.424	10201.49	10104.73	10925.45	7708.728	10380.92	8956.604	5948.964	11368.35	10524.39	7822.525	12762.23	9989.459	10042.62	12491.31	7561.695	8566.125	9674.826	11735.72	10524.39	10656.83	10524.39	11816.64	10717.23	11086.83	10925.45	10302.62	10380.92	12491.31	12491.31	10146	13730.7	10876.55
ATP5C1	3325.784	1484.197	1080.09	1652.837	977.7141	1951.971	2410.507	1690.64	1323.099	1651.583	1134	638.9542	2160.639	2047.484	820.8445	1159.998	3217.109	893.2999	691.8024	1355.066	1450.265	751.8323	1164.397	782.4396	698.3132	1679.831	1261.178	1101.994	1166.346	1470.571	644.1468	453.8117	843.6165
ATP5D	2024.2375	1858.8649	1182.6305	1382.4446	1193.5537	1413.22365	1215.2534	913.02355	1668.0958	1630.48205	1130.98325	1526.92745	1242.62135	1692.7968	1475.0091	1039.33785	1663.63135	1237.88205	1722.14555	1493.14965	2337.4435	1687.74215	1458.8851	1471.80815	1183.6318	1600.0116	1679.95335	1232.0562	1664.49385	2017.32365	1724.29085	1502.05925	1306.6601
ATP5E	14920.68	11036.42	18449.83	11888.51	9317.33	12698.16	13608.45	19264.14	10717.23	11888.51	12154.78	8723.474	17370.02	12762.23	8687.508	10302.62	15816.48	12099.95	7451.731	11086.83	9949.793	8566.125	10201.49	7089.454	8607.663	10717.23	7190.056	10201.49	8956.604	8120.383	7345.246	8510.469	8653.635
ATP5F1	1734.21645	1099.60555	673.55975	1084.8871	956.1251	985.54665	1328.9734	907.23325	1061.35405	1134.56635	897.9987	182.78365	906.42205	1076.8335	860.14815	781.76125	1813.0827	829.80485	737.70075	989.64415	1033.0217	879.27845	1039.3503	981.7612	913.21545	1330.22605	1085.2758	1068.1373	1024.6394	742.6389	858.259	209.5934	906.08845
ATP5G1	925.71395	820.07385	531.90965	732.13655	614.8818	708.03905	632.0266	453.42175	681.2477	807.12495	570.01665	930.3516	645.8901	615.31275	613.0089	406.46625	718.56565	514.8884	765.24895	752.5577	785.64465	862.6872	720.33675	637.47845	636.5038	662.08845	723.086	611.61435	743.23155	721.1851	677.8895	566.6833	680.7571
ATP5G2	4408.5081	4617.956233	2296.1841	4671.159867	3129.145433	4015.9182	4298.3556	2272.155233	4382.210933	4248.441733	2846.1187	5264.2957	4234.0337	3700.704067	3341.4944	2565.450233	4311.3712	3157.113733	4677.4292	4698.272767	5263.832533	5241.865667	4471.224467	4246.270667	4647.846967	5329.3754	5183.556	4068.3949	4448.931833	5526.378833	4219.6326	4473.9031	4955.036567
ATP5G3	164.0744	152.0004	143.9061	159.1435	160.7056	159.6515	167.2653	145.5108	159.4484	140.0833	131.4137	139.2348	135.7165	145.6353	149.3566	138.5792	162.0766	138.793	153.1096	154.9151	150.763	142.0839	170.5835	162.4176	166.5857	162.8242	140.6137	149.4635	150.1938	152.245	154.8176	126.5259	135.9089
ATP5H	2190.1	1876.625	1640.637	2115.1895	1289.235	2502.39	2498.46	1496.1795	1997.239	2135.051	1617.106	1503.60135	1960.437	2175.919	1969.9835	1656.5415	3046.841	1986.6785	1337.4505	1484.324	1748.943	1759.537	1713.7005	1702.536	1832.425	2046.7575	1631.757	1763.254	2057.363	2077.798	2149.4465	1389.315	2046.2495
ATP5I	2917.480567	1486.6905	947.559	1356.869533	759.0815333	1444.978033	1796.276333	1348.5516	1200.4068	1486.915367	892.5413	1033.199333	2010.874033	1356.394933	799.5035667	881.4087333	2325.234467	878.0775333	901.8168333	1063.6329	1417.043867	747.1067667	858.4769	794.9698667	691.6053667	1131.781433	808.3767667	813.3253667	989.9774	825.3332667	667.7145667	699.0593667	729.4579
ATP5J	2146.418	1028.8356	699.4333	1045.3638	735.32945	990.7087	1072.26425	915.3935	843.77995	936.9306	740.25385	1018.33105	1484.10455	852.12855	575.486	714.8874	1617.19975	684.6459	484.4725	699.6838	769.6984	569.2648	724.7853	478.8894	498.4652	770.20935	611.0849	621.31775	712.9389	674.0764	477.6932	569.1969	458.9899
ATP5J2	2652.461	1259.384	1258.1	1166.863	620.4808	1757.789	1757.789	1376.477	1203.521	1558.707	1143.847	830.2044	1293.347	1550.274	768.7079	927.4253	2289.897	938.1221	838.7556	951.1068	1411.122	914.9398	1091.231	880.4507	810.6249	1228.017	955.0494	893.8076	1271.962	923.562	1037.775	492.2334	920.9868
ATP5L	10380.92	5062.845	3646.233	5908.466	3140.95	4702.915	6062.293	5790.523	4057.953	4298.761	2972.236	4902.491	6270.124	4104.15	2705.51	2845.528	7949.424	3360.097	2190.45	3749.395	4218.523	3783.683	3379.121	2673.58	1975.872	3742.557	3166.802	3201.968	3353.225	4308.393	2793.874	2864.884	2644.67
ATP5O	6581.47	3863.909	2069.956	3877.948	1781.041	3934.071	5024.161	2502.658	3266.422	4041.121	2358.493	1799.077	4792.969	3572.666	2118.146	2175.518	6504.345	2764.316	1979.352	2881.975	3062.653	2615.991	2877.449	2631.335	1523.101	3795.486	2732.826	2410.507	2803.663	2748.998	1913.393	1543.581	2047.484
ATP5S	244.77535	225.08895	206.9344	226.7893	199.2349	214.0007	236.0182	222.23745	213.34905	196.23085	194.32825	172.304	207.55375	224.304	178.4379	195.71	247.19835	167.30195	205.2947	243.88565	185.76915	194.62805	202.4365	209.8744	205.0742	230.4202	206.10315	198.31325	211.6019	235.5217	186.75635	184.37355	205.75635
ATP6AP1	4065.557	6330.939	7974.521	6062.293	6808.144	5352.343	4049.065	4016.754	7226.902	5588.711	6856.832	9182.594	5576.343	3742.557	5964.012	5894.178	3240.287	5709.979	7495.684	6062.293	5148.499	6253.045	6347.61	5894.178	6062.293	5660.247	6543.219	5849.573	7345.246	4780.825	6623.733	7400.237	5744.784
ATP6AP2	1932.785	1723.103	1389.499	1464.838	2212.807	1618.339	2604.041	1590.94	2208.146	1751.135	1332.095	160.7857	1948.102	2026.398	1599.906	2190.45	2837.619	1694.007	1572.26	2006.649	1467.005	2038.603	2240.263	2652.461	2564.792	3192.228	2087.711	2242.146	1969.72	733.8706	2378.089	537.5279	2520.931
ATP6V0A1	973.5534	1623.628	2265.238	1916.757	1629.018	1391.09	1572.26	1451.643	2443.028	1840.809	2353.068	2365.435	1645.395	1576.597	1894.336	1887.56	882.8145	1888.79	1828.797	1637.166	1036.2	1377.579	1683.566	1469.543	1956.061	1460.313	1531.044	1682.299	1849.886	1400.145	1594.932	1969.72	1627.954
ATP6V0A2	240.56145	205.04255	173.544	234.18675	219.6854	221.647	253.0082	214.3589	215.69775	255.27335	225.0171	199.65245	270.60525	245.58145	176.55165	226.92805	247.01775	174.48485	191.2009	233.08355	218.4173	244.6716	233.28705	219.8841	209.7067	269.44415	251.9493	237.1051	204.27935	277.9699	203.02475	205.0762	196.91455
ATP6V0A4	150.5016333	153.434	171.6430667	153.7892	157.1458	168.2078667	153.9404333	162.5157667	154.7368667	156.9652333	155.1614333	173.3725667	161.4499333	150.5709667	159.0976333	160.7215	155.9098333	159.7865667	146.4472667	155.463	158.8954667	157.5425333	168.6911	153.4413	156.0594667	153.4958333	159.5642	151.5439667	158.5106	154.9128667	158.683	171.9579667	162.0834667
ATP6V0B	8330.942	7746.132	8540.055	6827.336	9724.724	6989.872	8120.383	9913.658	8291.689	6936.854	10201.49	12698.16	10341.18	6989.872	6543.219	9776.707	6096.041	6543.219	8189.454	6002.807	6751.372	7207.593	6936.854	7299.312	8801.818	7207.593	8956.604	9216.006	9776.707	8067.798	7876.245	7896.882	5187.025
ATP6V0C	2905.741433	5168.4452	10986.20583	4996.6795	6469.210133	4410.621767	3194.932933	6640.551533	8902.2774	3310.270467	7036.198833	7278.352167	3354.0804	4439.979733	10923.4577	4784.7547	2766.741367	10686.4177	9715.9504	9265.820333	5851.0526	6105.007133	4173.271267	7161.494867	6857.197767	4601.5686	4267.1971	7999.8084	5154.196333	6161.6731	7798.775367	11977.53013	9662.681367
ATP6V0D1	3084.995	4692.01	5629.37	4880.208	5216.823	4167.01	2853.665	3429.286	5833.397	4122.927	6374.347	6401.265	4336.78	4234.074	4826.352	6134.538	1890.351	3716.731	5617.333	3742.557	4421.461	3967.43	5062.845	3749.395	4759.351	3266.422	4080.867	4592.189	5404.771	4000.437	4680.47	5660.247	3192.228
ATP6V0D2	145.1217	175.2136	151.0698	158.4009	153.4121	160.0749	152.261	158.9665	156.125	166.0355	162.6268	173.407	149.7785	150.1713	151.4008	154.6422	151.3743	145.9128	143.1778	157.2556	155.8411	154.7393	145.1783	137.1633	169.8701	179.2987	143.3349	147.2975	135.2447	167.2308	149.3726	159.2063	146.9584
ATP6V0E1	3040.458	2320.087	2329.267	2281.691	2667.23	2281.691	2120.694	2864.884	2291.844	2631.335	2976.356	1945.019	2814.591	2404.335	1779.421	2849.771	2165.992	1666.263	1560.989	1675.969	2143.758	1582.977	2326.251	1520.52	1908.879	1682.299	1846.193	2305.2	2002.388	2227.375	1964.231	1308.465	1287.301
ATP6V0E2	1313.11	1764.149	545.3083	1321.419	918.7493	1216.843	1346.703	793.6696	1026.898	1654.176	675.7366	1853.358	1021.334	1052.842	1414.445	694.4506	1771.77	1183.136	1413.431	1500.822	1642.86	2384.543	2034.656	1953.961	1525.806	2043.529	2080.772	1437.352	1223.039	1619.948	1480.954	1703.174	1971.988
ATP6V1A	1357.857	1208.468	1470.571	1568.169	2128.594	1313.11	1830.351	1892.128	1739.348	1399.202	1410.388	170.2905	1596.337	1755.782	1268.003	2293.735	1896.176	1641.622	1422.95	1847.893	1407.035	1551.16	1946.37	1690.64	2115.44	1715.969	2107.306	2160.639	1428.715	960.1201	2274.001	1333.798	1951.971
ATP6V1B1	143.091	144.8896	128.9127	149.2009	154.7794	150.2565	144.0519	155.5713	145.1855	145.897	139.8029	133.9921	152.0666	137.5089	121.9253	154.9002	144.5417	127.1554	133.15	147.6963	151.6644	156.0317	152.4731	163.9215	152.7184	152.3479	141.0217	149.2484	144.0805	163.1987	159.4484	145.3216	140.9478
ATP6V1B2	6972.825	6270.124	8358.039	7845.202	10042.62	7746.132	7319.76	9674.826	8358.039	8291.689	10146	9281.9	10717.23	7949.424	7769.631	10656.83	4975.625	6892.822	8653.635	6709.283	7089.454	6597.589	8510.469	6647.875	9444.388	6751.372	7561.695	9001.219	9216.006	8653.635	9534.68	12413.56	6330.939
ATP6V1C1	235.1677	198.7421	232.00985	206.43995	239.38855	204.1602	237.7196	218.36185	190.21585	221.8639	254.8265	166.26855	260.82135	247.579	169.00555	227.055	250.1538	212.9253	199.65445	201.1088	210.91355	193.9491	207.8592	189.6118	208.61835	203.6038	206.55175	187.16645	228.74705	206.4399	209.25405	211.78775	203.78055
ATP6V1C2	136.2402	142.0176	147.9484	148.7718	153.0486	153.1342	154.0704	163.1337	148.5372	144.4202	158.9253	144.626	157.9557	151.3892	139.4309	146.1556	143.9476	141.2469	142.1674	146.3162	146.8317	143.8984	145.0534	139.563	146.2483	140.8749	147.5178	146.9171	147.4679	137.7548	142.6042	158.9022	151.5346
ATP6V1D	806.5681	615.5305	680.191	661.3721	693.5722	773.7602	752.6673	790.3771	732.45	806.1373	750.9804	578.2311	845.6514	653.1711	469.8241	865.6854	665.035	567.1135	472.041	519.9803	575.5254	543.0954	654.6747	475.4176	531.3622	557.1725	649.5334	687.7691	644.8329	452.8307	529.4979	499.4315	383.4997
ATP6V1E1	4346.761	3407.379	3605.371	3948.105	3353.225	3366.384	3911.443	4298.761	3251.467	3525.802	3407.379	4421.461	4750.571	2732.826	2430.805	3420.289	3206.66	2535.302	3140.95	3420.289	3472.357	2917.939	3113.882	2732.826	2938.859	3600.487	3372.41	3640.05	3336.558	3222.325	2443.028	3213.034	2445.234
ATP6V1E2	219.5746	239.2581	198.3866	223.0172	221.1256	240.2479	241.747	159.8179	229.7035	241.4806	187.9296	167.6791	245.328	218.0586	255.0839	233.2857	248.9564	181.0438	231.1035	247.8002	239.3064	257.5453	274.017	260.8736	292.389	274.4714	266.3489	233.4804	239.1495	255.2325	227.9253	193.0808	243.8161
ATP6V1F	1457.054	1085.222	920.9868	1055.455	1029.142	1197.985	967.4728	898.7431	1246.351	1069.754	1070.294	1461.286	1140.066	1034.488	987.646	874.9901	1004.058	777.2369	1001.869	1044.557	1194.92	1044.128	986.5899	936.45	890.0747	889.5318	967.4728	944.382	1152.102	1319.209	1000.886	898.2701	814.1756
ATP6V1G1	1169.024	682.11	468.6141	636.8948	701.3755	753.1662	1367.571	1308.465	631.7504	860.6452	593.984	160.0527	764.019	962.2791	581.8027	795.6116	2130.585	795.9339	368.9438	637.8103	567.4729	517.6688	663.8021	665.394	684.1688	1303.699	722.3302	803.4036	574.9747	283.8449	583.9985	278.4146	649.7057
ATP6V1G2	174.36435	180.71895	156.97825	165.4819	166.49715	159.52405	188.8794	164.2103	171.50655	198.59725	157.46455	173.7858	178.6637	181.98055	174.26985	174.0867	185.82675	157.97805	156.98255	163.9451	172.86665	198.40585	192.96675	170.82905	175.9087	183.41505	178.0299	165.1406	182.36255	175.9101	206.5196	184.89975	173.10015
ATP6V1G3	123.8351	134.4058	130.595	121.97	134.3172	143.6988	130.0878	156.0163	137.6036	148.1306	138.8549	130.2028	147.694	124.4738	131.6581	129.4524	134.6859	145.5254	145.8327	139.4037	140.2292	143.6002	136.0151	148.0508	138.5482	144.8283	140.2541	151.1403	142.5652	143.5979	136.9854	128.4297	143.3287
ATP6V1H	217.81435	242.19065	219.06165	233.46555	256.9231	245.089	243.3805	170.5375	253.9528	250.8905	243.222	227.90665	242.2272	222.47735	241.8809	248.9448	206.18125	234.2919	249.12395	236.3413	241.68525	243.9361	273.57375	267.4295	262.4945	251.1951	256.74245	227.88555	275.67505	211.479	250.46075	237.9982	236.63755
ATP7A	236.6452	216.4799	212.4289	232.2526	240.2308	196.418	249.6686	221.5426	187.5393	241.1222	183.6579	195.7068	298.0825	231.7778	164.5986	236.457	247.536	190.2951	209.9147	208.9527	224.7014	205.6153	254.265	221.9858	239.4583	227.6293	267.8691	252.3431	215.2068	243.6264	218.5568	248.8398	202.4951
ATP7B	173.3728	165.97145	163.45125	172.05975	166.5164	162.0388	168.57155	163.8887	173.6862	177.35825	169.3876	172.78975	167.26285	179.37225	163.98005	176.544	165.9579	169.594	169.6773	151.57365	160.30925	162.05265	179.4543	168.842	172.0957	176.5199	172.8782	179.5161	160.43445	170.198	164.1503	165.74925	159.39695
ATP8A1	172.6656	174.4805	165.5779	154.3395	165.271	132.1996	159.7697	153.8212	154.9712	167.648	156.2283	155.7319	159.456	157.7111	162.7068	167.5919	173.6936	143.255	168.1483	146.2757	168.5397	170.7885	170.8428	160.0079	134.4563	171.8539	168.3959	166.3237	169.1842	162.0423	166.2616	172.4445	154.0472
ATP8A2	179.2987	171.784	164.5077	153.2723	139.4037	146.7894	160.8446	172.5036	177.3488	149.5836	144.6975	151.8562	168.55	176.3833	145.0417	173.7037	176.6668	165.1426	169.2279	172.833	171.539	179.1428	160.7528	153.2831	146.6049	159.1435	156.7543	170.2475	155.4365	150.7042	164.3048	168.9573	165.6132
ATP8B1	135.3058	146.4812	126.9516	123.3412	137.0092	136.5357	138.4664	132.805	131.7235	148.8163	135.9856	139.8954	131.4885	135.9142	131.5684	130.447	143.5262	125.0362	144.7576	127.6088	127.6901	136.4108	125.1963	150.5555	143.0495	120.062	141.1363	141.2916	138.1724	136.0179	114.3266	131.0785	131.8012
ATP8B2	356.02465	484.92225	182.7094	467.3928	337.64125	268.0175	402.4803	266.36985	350.7526	469.66455	283.47875	331.00315	324.93065	348.25785	404.4797	269.35875	481.1511	359.14725	367.4067	480.7028	370.84155	560.3706	464.5831	480.58835	413.5573	440.9866	510.3707	425.1331	366.2914	448.8628	481.24095	418.3566	497.76285
ATP8B3	146.9273	150.1549	137.5901	140.9936	132.8896	134.1714	152.9274	149.3784	144.1377	146.2949	139.3887	149.9944	141.9675	135.8334	144.9215	138.8587	139.187	150.2617	157.8785	141.79	139.9196	155.524	144.717	135.0649	162.2489	140.5759	136.1782	151.127	148.313	145.2403	134.5929	145.6231	148.1948
ATP8B4	387.2468	377.4111	377.4831	393.2959	350.9031	298.642	381.222	312.5948	294.5756	297.9811	274.6965	171.1616	452.8307	381.3447	199.8928	283.7284	365.4872	190.2063	203.7487	329.6678	301.3254	335.2132	342.7573	239.752	261.6517	281.5398	343.3911	252.0402	258.6191	335.8675	210.0977	277.5829	232.0108
ATP9A	180.4668	174.62495	177.69815	184.8496	178.541	166.7874	158.60745	171.8996	181.4858	180.227	195.2677	160.5386	171.611	172.0468	173.2856	168.71055	171.7146	200.0526	183.18265	184.9055	181.5073	184.4156	165.29985	165.87385	167.8414	173.05865	172.14085	168.8352	183.61795	172.65965	167.92325	188.13375	183.74105
ATP9B	196.3497	227.6127	166.614	209.6411	193.9938	200.1346	213.2307	172.7199	186.1463	223.1738	176.8795	167.6033	176.7017	197.0206	176.3508	194.8527	201.9491	163.6568	173.9953	202.9937	232.0108	218.9211	231.3753	210.7885	212.148	204.699	222.2318	184.2951	224.2266	201.0992	198.0615	146.8994	195.4541
ATPAF1	506.8026	509.5723	406.2833	476.1794	409.6134	421.8944	556.7964	368.283	459.0799	441.9369	323.3957	473.8567	477.1367	422.3521	420.0739	367.0261	526.8328	415.1564	383.0145	548.6195	504.2016	511.9824	524.567	497.4286	430.2049	615.3282	561.8778	537.6417	462.2206	505.6641	452.2001	460.0977	420.7421
ATPAF2	209.5844	218.2853	180.8371	196.1574	182.8531	229.1871	198.3343	175.1187	239.418	228.5201	193.1019	187.2571	210.7132	209.8738	220.4494	223.2997	207.3193	193.285	196.4385	189.3372	208.6513	214.6612	223.6353	201.7364	228.7127	209.1264	242.177	197.8649	223.2227	201.5873	216.3885	214.3129	204.8841
ATPBD1B	337.8366	439.1974	231.6927	336.5988	332.358	446.4764	551.0212	400.2786	331.7411	461.0011	343.8366	287.0009	298.2612	471.5471	511.9824	419.7359	603.9232	429.4005	385.7119	356.271	398.8012	438.9673	487.706	561.2293	579.4411	547.3172	406.384	388.3779	416.7844	329.3714	617.5236	387.4889	469.9266
ATPBD1C	144.147	143.5417	128.6763	145.1644	151.7106	134.2219	129.2339	133.2554	126.0242	135.0115	130.8845	141.1523	133.9114	141.6556	150.635	148.4484	135.8187	124.6245	127.265	144.6679	132.4749	128.358	136.3089	131.034	137.176	136.1981	130.6082	125.4101	128.7436	145.1583	121.7049	139.2078	148.7146
ATPBD3	251.6158	276.6606	391.2425	302.8497	322.6744	270.0996	281.6223	359.5186	354.6907	239.9865	384.6896	412.0526	257.4186	234.3041	313.531	249.4424	233.0672	352.823	329.9001	320.8466	269.6867	301.4751	265.2484	282.4686	288.5334	241.417	279.4964	368.6101	287.2508	285.7614	279.7509	310.2392	315.2614
ATPBD4	198.2514	180.0324	164.485	166.8317	162.9284	152.7899	177.9781	126.2133	152.0928	178.4512	163.4168	191.8702	197.4256	183.7825	165.1426	194.7652	187.2784	165.6049	165.4897	198.8856	190.3713	175.6907	177.1324	173.8885	152.7204	172.9079	183.945	168.9426	193.8503	180.2953	171.2595	217.4381	173.1006
ATPIF1	591.7841	392.91045	320.03905	416.49405	348.62895	479.24135	526.36225	539.7349	371.34295	426.81605	334.6553	386.3397	502.67495	399.98495	334.5308	485.7874	535.4393	304.83245	299.7352	330.4275	414.73875	360.8768	342.73475	323.1118	312.2152	416.18735	369.7251	296.8279	346.1422	383.4818	333.61435	282.08255	336.74695
ATR	176.3170667	176.0589333	185.3169	181.0843	185.9095	185.4172667	166.1876333	191.9783	183.6809	177.3695667	183.9501333	195.6982	175.3917667	170.8449333	178.6271333	173.3274	178.7902333	178.1153667	176.6240667	172.9986333	174.5058667	181.8638333	178.4179667	177.5721333	181.0052667	183.2947667	179.9357	179.4566	179.5866	183.5338	176.3567	188.4861333	173.1388333
ATRN	192.3298	175.2566667	160.0211333	180.4185333	177.7436667	184.0446667	179.2053333	173.0878667	179.4624333	178.2218333	162.9779667	160.2273333	180.4161333	175.9604	173.0367	173.3859	189.8049667	160.3731	178.2959	183.9753667	179.9701	188.2770333	189.3869667	181.2971333	180.3505	184.8654	186.7268	184.095	185.4889333	175.8464667	191.7765667	166.2835667	176.6647
ATRNL1	169.7206	151.5568	172.8133	165.4652	159.8779	170.5169	162.5609	172.2377	165.8264	169.1345	153.1943	159.1797	144.7831	164.5772	156.0675	153.8957	165.1331	162.5182	170.1376	162.2783	177.9324	157.3248	160.2608	163.4818	171.6292	162.5687	159.5553	162.6535	171.4569	159.8521	161.0697	158.9032	169.4605
ATRX	172.7703	168.64605	164.39935	161.03415	171.98525	163.362	176.0956	176.24225	160.4445	167.16565	160.16805	151.93465	154.70385	165.56565	172.0309	172.3916	172.396	166.55895	160.0765	166.1867	166.12745	161.4056	170.46045	179.6419	166.80795	168.98465	167.57755	170.82825	159.8873	168.0053	162.37515	172.91525	173.8909
ATXN1	352.4857	289.7381	247.5882	335.5705	315.9332	329.2702	406.2014	378.3011	265.6183	323.1508	428.6608	201.4424	354.993	377.9783	375.2722	509.5723	351.3891	334.1535	289.5177	231.4808	306.445	260.6658	305.6793	324.9083	363.2832	322.4182	312.6968	336.0964	348.9695	271.4809	337.0369	389.3058	297.9062
ATXN10	249.7607	247.6133	282.5834	235.632	202.259	215.9523	235.0769	206.0359	234.5	232.7573	226.6563	280.5733	205.0535	266.3855	279.5268	211.5505	227.5976	265.4551	266.8372	242.374	251.0551	224.2826	242.9217	230.6023	220.0966	214.9387	228.4272	266.427	237.4155	273.6008	240.2121	273.3809	254.1841
ATXN2	927.029	1103.205	1092.521	1088.428	1058.178	1238.353	1120.365	875.7527	1104.073	1617.208	1221.487	1667.53	1211.13	1221.487	1413.431	1236.573	1069.754	1029.142	1261.903	1228.017	1166.346	1397.378	1398.244	1232.305	1260.366	1046.372	1208.468	971.9633	1353.241	1235.043	1314.776	1459.178	1291.738
ATXN2L	159.0988	161.6891667	150.5915667	150.4385	153.9098333	153.0469667	160.7711667	155.5218667	154.3751333	159.3187	156.4723667	151.355	152.5814667	157.0984667	161.7681667	159.6938	151.7889333	150.4980333	150.6864333	152.0991	157.1682667	159.7184333	168.3177333	154.1562667	144.0822667	160.9960667	162.2232	145.9833333	147.2628333	153.7199667	150.0248667	147.8532333	156.8005
ATXN3	170.7516	174.5726	183.5958	172.6535	166.9332	184.4465	165.458	161.3418	162.4832	170.151	173.7072	160.8406	159.6219	166.4035	169.4041	182.0016	157.2679	151.6558	172.4628	160.4789	171.1215	164.9616	181.9563	177.0953	164.101	157.3358	178.1656	171.8678	167.2431	168.9015	163.3036	177.7157	152.5584
ATXN3L	138.1186	146.9008	148.6763	161.6705	131.1015	152.4439	140.0046	166.571	151.4115	133.7434	143.2161	133.4105	140.4653	143.5316	152.1384	145.3075	159.1839	174.6484	133.0367	142.2496	155.9563	142.7402	147.5822	133.7454	145.3387	144.0805	126.8854	158.6392	160.5929	142.4761	154.9801	151.5455	138.4506
ATXN7	181.0215	177.3344	207.2954	185.5671	187.0409	192.4857	184.0516	226.9988	187.3747	196.0511	204.1025	220.6872	212.3421	200.3489	200.0953	186.2716	185.6667	180.8453	207.5477	215.8099	182.9397	206.1562	193.3724	180.6071	183.7236	199.7628	188.2894	188.4912	197.9171	198.5903	189.9924	183.5653	186.7259
ATXN7L2	247.3823	241.6729	158.6146	232.9879	223.6952	241.1526	241.7776	210.8042	192.4236	260.9094	204.7327	199.3562	243.2106	247.6375	258.5118	233.1115	235.4504	205.2647	269.4603	249.0962	273.9785	263.0083	272.4108	283.4268	246.8215	257.1336	276.2653	211.5909	281.2117	258.4539	238.423	214.2403	242.374
ATXN7L4	156.9514	161.1242	163.7732	169.8149	138.7948	157.8602	156.4114	141.1104	122.45	175.3233	155.5209	150.035	168.9876	165.153	134.719	134.6164	176.5634	136.501	162.9762	161.0197	177.8291	176.0787	174.181	142.5999	141.6939	171.3351	166.5397	174.0624	191.9724	173.9981	167.0166	158.0982	175.3138
AUH	239.481	232.7789	201.3537	279.5654	274.5578	222.3106	253.4432	212.4047	245.9191	239.1248	260.0245	182.6821	237.259	243.9682	223.6138	220.6267	260.7703	225.1328	233.5336	234.4386	252.1777	239.1685	252.1192	224.1824	249.0072	278.3406	279.6335	242.1049	230.4064	261.1576	220.6495	201.6521	259.5591
AUP1	369.93245	374.34625	327.5524	303.75635	309.15195	410.775	369.6402	363.1749	375.8875	367.34425	360.82165	310.98635	330.2563	419.75945	399.2699	347.76875	384.0898	316.4501	376.81775	300.39445	342.32975	343.9446	335.07145	368.5217	362.24955	377.34655	361.19665	339.08045	389.12175	308.68325	379.2442	306.9074	330.1433
AURKA	180.858	177.6273	133.6253	153.8849	172.1793	171.4758	181.5635	145.3899	175.3003	178.688	160.3061	177.6814	181.8729	178.3309	162.8582	149.6097	195.4818	166.5842	182.3357	183.5991	165.5168	178.9712	193.8813	166.3528	182.9067	197.78	178.9851	162.5399	205.2647	185.302	149.3383	162.7261	177.9975
AURKB	213.0271	225.4752	240.915	193.5373	220.3872	207.0324	203.1229	228.8844	179.0636	221.528	197.2097	248.5402	209.5949	175.8532	236.4164	231.3544	194.886	210.0317	195.0507	193.771	227.5002	205.0353	196.98	195.8494	184.9822	193.7821	196.8777	198.0212	208.2724	172.9386	162.604	197.4204	196.6702
AURKC	151.58545	147.10225	158.62235	145.0433	151.44315	157.42865	160.10595	151.29025	151.89585	160.835	146.31355	145.8994	156.51365	155.0667	157.52755	146.88905	150.28915	140.42085	150.90555	162.60465	145.79245	142.6073	154.60365	143.1336	155.0253	157.2342	156.58155	158.99625	161.14585	141.6362	159.16635	153.84775	145.31665
AUTS2	458.7564	172.3257	150.5517	179.9268	263.239	252.5208	321.2018	194.6319	186.1042	239.1911	159.2687	161.2431	285.7614	262.321	174.5976	185.9922	259.0689	141.0723	262.2667	300.2359	349.4009	273.0356	259.7724	225.739	251.1224	263.796	294.5405	170.3913	244.3783	261.7141	229.9033	289.5177	265.6595
AVEN	166.4285	161.6455	160.9649	164.1081	179.4806	175.27	190.359	145.421	161.9241	168.0827	175.1038	147.784	153.5424	187.5474	183.9968	175.8246	180.6834	165.6142	163.991	154.4684	149.6739	154.7893	175.7901	172.9472	142.6907	167.0662	172.3115	161.7059	173.7354	146.8055	192.1676	166.8647	168.0173
AVIL	196.7872	189.8752	186.0852	189.0029	215.6326	194.6682	209.8312	198.6692	183.2211	201.7469	176.5752	173.3948	212.6317	174.1415	187.7717	244.0469	232.9272	204.145	186.6473	186.4019	183.5313	163.6205	199.8196	203.715	208.1011	208.8918	196.1875	191.2588	187.4155	172.2377	201.3537	182.0081	175.9266
AVP	201.0846	246.6702	262.9249	268.1991	246.9048	278.6476	199.4662	182.1845	255.8503	258.2172	253.3663	395.6308	226.3362	231.2457	294.0798	256.195	212.148	234.0699	286.159	210.5473	246.0724	225.8804	356.5576	316.3796	265.6595	224.0625	237.1765	243.5038	251.167	258.43	256.8131	284.8461	217.4776
AVPI1	232.5249	224.1979	194.0708	219.6389	219.5558	273.149	221.528	178.1353	280.641	286.3584	206.1883	311.572	241.747	219.2701	207.686	221.8855	220.9805	222.1049	318.9044	290.1734	341.8774	264.531	229.8427	247.3027	236.4732	233.3091	252.5208	234.4386	276.2326	243.794	270.0333	245.3033	217.5604
AVPR1A	143.1817	138.8977	163.6026	157.8528	170.22	153.6934	150.7893	137.469	151.8445	143.8375	163.1582	198.4338	149.2208	166.0223	157.9068	147.9592	151.1955	146.3321	138.723	147.4281	148.544	154.8564	162.7887	148.0021	158.7284	158.7578	166.285	146.5713	142.3121	165.3109	161.4644	156.6621	142.1114
AVPR1B	160.0514	159.2802	168.6037	146.1321	161.5735	159.3832	156.4086	153.3724	165.6815	153.7754	156.0497	164.0162	178.9374	163.2581	177.121	143.7081	169.8234	159.055	171.1195	147.0962	151.7296	149.9904	154.1114	156.1926	167.0508	176	155.7479	157.2422	161.2941	159.8013	175.1696	139.4665	154.2937
AVPR2	229.4277	256.4338	312.7445	243.794	244.0926	232.1269	204.3122	219.2867	263.3833	205.303	174.4441	192.4379	209.2392	222.9547	258.2172	252.578	215.8209	386.389	311.3239	263.3426	255.5209	232.396	210.9949	224.532	218.2853	210.25	205.5236	177.5528	249.5311	257.5453	229.8224	319.8103	238.518
AXIIR	2502.658	1622.806	558.5912	1738.005	1070.757	1581.807	1656.935	1279.629	908.0999	2107.306	700.142	1337.4	1599.906	1602.583	1342.202	843.1772	2934.257	1045.014	1319.209	1572.26	2067.98	1701.38	1340.211	1533.213	1192.196	2022.089	1831.925	1123.706	1148.813	1842.384	1371.323	985.5336	1740.982
AXIN1	420.4707	434.61025	551.26975	529.9627	473.9368	570.75335	500.51565	464.31345	501.4942	557.1684	503.6518	562.5466	460.077	451.67815	530.32105	502.2068	395.15155	451.743	496.90145	621.2992	556.7122	580.2813	537.5215	522.2338	532.26385	552.2646	582.06345	575.4369	557.0901	611.38265	488.26205	448.8672	527.33265
AXIN2	352.4358	359.7361	168.797	437.3605	251.6158	193.0757	344.9279	213.53	312.2411	337.67	215.1031	459.2274	336.0558	274.0558	248.3642	225.7723	520.7842	224.0359	260.999	407.2513	335.3837	550.4552	406.6384	531.4549	440.8071	414.7074	462.6687	271.7865	296.5427	393.2112	373.5757	465.8441	354.1557
AXL	154.1769	173.8345	160.907	182.9734	189.8978	187.7236	185.2054	214.0283	201.0152	185.545	189.6312	186.9197	183.0872	180.5289	193.45	175.5717	172.5952	186.6272	192.6368	187.5175	183.727	193.8918	189.151	188.3456	183.9064	194.8926	191.2286	204.5951	204.5214	172.8047	169.095	187.1838	176.2179
AXUD1	861.8184	1715.969	1268.761	1533.213	2818.989	1599.906	1330.459	1301.46	1286.252	1314.776	1875.454	2242.146	1281.759	1467.005	1130.485	2237.604	1097.206	2218.009	1974.155	1367.571	1910.495	1678.623	1599.906	1488.462	1950.063	1189.626	1894.336	1860.475	1712.807	1335.719	1608.125	2060.482	1346.703
AYP1p1	449.9412	445.3903	440.5922	375.4129	336.5421	603.5472	524.958	477.9605	399.2232	361.5647	316.3312	384.2071	394.7807	536.9286	435.7883	453.031	483.4564	402.6616	334.6328	317.7479	389.5765	378.9707	352.6989	487.3476	343.9287	442.4388	349.7368	346.332	402.4021	484.872	429.292	357.2393	439.3741
AYTL1	141.6798	340.8465	417.3305	356.9294	591.5228	227.3798	281.1153	572.7551	151.1634	143.3173	431.3188	448.6382	176.5377	286.4016	275.1845	359.7361	225.9173	357.4469	445.1865	249.8567	267.3871	173.9999	336.0964	297.18	316.9787	273.3809	351.1842	390.2515	334.7645	321.0103	340.7124	350.0629	253.5926
AYTL2	879.3849	908.4449	1171.087	876.4414	1124.528	1196.373	912.322	1087.05	1137.235	822.4747	966.4828	1036.81	1094.379	780.9272	857.7906	978.1859	673.9807	737.2353	1536.585	1174.691	1195.594	1071.863	931.903	939.1497	990.5022	911.3994	1068.598	940.111	1154.808	1136.434	1061.349	1227.202	873.2784
AZGP1	175.4661	166.3212	181.4917	186.3829	161.9091	164.5442	166.1505	177.8475	188.9424	178.7416	207.5351	189.8228	178.7571	160.982	173.2569	167.3276	168.3424	168.7074	174.2379	171.1435	165.2542	170.4688	182.1799	172.6106	184.2184	158.8652	180.391	191.1313	172.3079	170.2037	157.151	169.1585	172.8685
AZI1	240.3069	265.9358	229.90375	273.1265	261.363	247.0049	224.6487	234.5841	252.12035	294.26995	265.1395	318.44845	249.88585	223.38265	329.10615	260.2562	212.05505	250.82995	295.37565	265.8896	267.86165	264.54615	258.97095	274.232	268.5198	264.1619	274.25415	251.59715	285.88565	275.78185	274.3356	303.2918	267.3825
AZI2	172.8344	189.2249	173.3132	169.3736	205.0981	171.5956	216.6932	191.9724	149.781	177.3778	175.4985	163.9122	180.9445	209.9908	166.6209	183.9333	235.632	175.3233	179.0381	175.4031	171.3574	172.2065	167.4259	162.9839	167.0546	207.0414	175.8603	196.336	160.1648	155.1438	169.3342	156.2683	207.6941
AZIN1	409.80545	360.09435	450.20915	403.1636	473.0582	358.0188	473.2085	461.706	408.94985	364.6884	346.44995	168.22385	393.09195	391.06725	297.51835	345.5384	574.94065	419.07715	312.1055	400.56145	379.7113	423.9186	440.97455	402.4888	389.9106	544.70145	490.19195	445.3181	372.3906	178.61675	367.8906	218.63735	408.9173
AZU1	237.1064	709.2088	1563.716	451.6504	341.3546	629.6808	236.0872	291.7932	345.5559	177.4269	533.8931	1095.102	187.9016	224.4824	960.1201	231.0675	186.2429	241.8857	271.6885	255.8503	174.4187	343.5854	209.1587	221.2451	217.5933	206.9456	218.8854	186.6653	214.542	229.1546	176.3358	200.3563	226.5693
B2M	21394.86	21523.23	13291.18	22302.52	27152.54	23215.74	33037.66	41979.95	18781.89	21890.71	21209.99	3058.402	19113.92	27775.96	16910.84	30659.34	30659.34	30659.34	13433.16	21673.62	21209.99	15049.9	18781.89	19907.21	21209.99	29859.13	19563.25	26456.06	18605.64	21890.71	20876.94	12841.96	21046.29
B3GALNT1	155.69065	144.4641	143.47705	153.33205	158.93405	165.37975	162.20065	145.6016	160.0897	152.32555	151.2925	139.70945	160.68465	139.39275	161.6633	148.1796	155.57345	165.0136	146.7136	147.1429	149.3606	163.27325	154.88355	156.10385	150.0654	141.6244	149.55585	157.4928	165.58205	151.74275	163.8683	158.04135	173.2937
B3GALNT2	160.46	163.7568	137.6786	188.9538	162.3403	159.7981	187.2428	171.4034	184.5921	158.3982	158.7129	158.179	166.17	166.4852	166.1348	147.7173	155.7291	153.6801	160.1267	164.6044	161.7557	155.6445	175.5358	145.3179	174.157	170.3506	178.2868	163.2172	169.4355	156.9239	178.5439	160.3785	176.0452
B3GALT1	152.4511	175.1696	169.187	168.1756	156.6683	154.6031	164.082	154.7826	159.7607	163.3928	161.1635	163.9988	172.9185	153.9092	163.6689	181.6213	154.3734	152.5689	175.0218	164.2541	167.5724	151.7908	163.3073	168.1906	167.0723	147.3356	160.9117	166.4388	157.4449	151.3765	154.6637	183.0679	182.4885
B3GALT2	153.1311	149.2929	136.5732	165.4173	175.9736	162.1739	154.8288	152.4045	158.3098	159.0589	148.1505	162.1151	144.0752	150.7213	151.2601	144.575	168.5022	156.5663	151.5101	155.129	153.0784	157.5754	143.0495	146.2216	151.4524	147.0647	140.9885	150.1226	159.1557	154.4258	154.7233	153.4541	148.7756
B3GALT3	160.42905	137.1517	147.1668	142.64735	143.1848	143.4165	151.8907	155.43075	150.81555	143.8483	139.5996	146.25545	146.40105	139.949	134.69205	131.57315	141.74445	140.3992	147.60215	151.9483	146.83745	142.0171	141.7838	135.78325	149.18	153.2064	159.19735	146.1485	156.1384	145.1193	153.0741	145.3588	150.02975
B3GALT4	843.6165	609.072	900.5475	585.8694	825.5369	944.8322	645.7507	719.998	588.0004	561.8778	735.5878	924.0318	739.3289	865.6854	595.568	773.7602	641.3124	533.8931	601.8412	564.2289	1020.271	475.898	733.8706	472.7059	542.7637	546.4315	545.8796	498.2475	771.8583	829.8342	688.9634	546.7299	520.7842
B3GALT5	146.4253	160.2783	155.7652	156.1133	159.3937	162.02245	163.54245	161.55645	166.77405	158.89415	165.6692	174.0745	150.3754	158.5029	159.74175	169.39615	153.03	159.3839	157.0826	151.205	163.98	169.18295	159.3735	157.1986	158.58405	161.75815	154.8005	166.45265	170.3568	172.8246	150.5224	167.83945	154.83935
B3GALT6	333.2662	294.2188	245.7311	267.2828	202.1551	312.9406	290.2863	183.1225	227.6127	315.7066	219.3159	238.423	314.946	303.1605	283.9356	287.3199	291.5333	287.723	323.0105	290.2112	342.827	294.865	266.9706	237.3854	266.6009	257.8463	278.8022	211.9571	301.6017	291.6157	224.5141	266.9706	282.2348
B3GALTL	249.5546	189.8437	183.3035	194.0369	196.8282	186.2375	217.3898	178.2767	224.2624	214.1186	186.3391	220.8003	213.0182	220.7499	188.7337	187.6098	229.2746	192.6904	204.8644	195.7708	194.1021	227.833	221.8855	203.455	196.0391	197.9106	216.9688	192.6565	206.8618	212.5303	169.0822	235.6992	193.8324
B3GAT1	190.47105	180.0264	172.417	160.21325	185.87655	188.09325	168.39985	168.11635	180.25635	193.33185	180.5466	170.8599	184.17195	176.12235	181.8399	172.46845	173.9054	162.0389	195.5246	183.7084	203.2874	165.8815	179.33475	180.0513	176.59095	180.2093	178.90245	190.7632	185.70485	181.68015	172.93695	161.65965	173.95325
B3GAT2	132.8707	146.1149	145.5877	149.9169	150.7255	162.3222	166.4646	163.2758	155.8378	147.4002	153.635	147.694	157.3261	153.2541	151.3524	172.9044	155.7906	155.0817	151.5455	146.5325	153.6729	167.0017	163.4319	176.884	162.6862	167.392	148.81	159.149	162.7006	169.8234	166.8466	150.3656	155.5311
B3GAT3	265.0846	271.7187	237.3193	232.1043	221.9858	258.4845	236.3503	183.6303	237.8321	276.9655	220.5737	200.3822	245.4446	264.5946	234.7219	215.7304	246.1786	225.6025	268.1605	238.423	249.0437	224.2444	244.1429	241.1526	243.6974	251.7577	243.1925	210.2251	280.3746	200.8021	264.0112	188.3974	230.6023
B3GNT1	229.4123	296.5776	164.8162	282.6612	237.4604	217.1001	279.2614	171.5697	211.1643	312.7861	179.321	320.8466	256.0165	243.6748	235.2203	204.1332	278.0402	190.4222	249.3941	255.1754	248.9564	336.9246	281.7184	356.7752	265.3792	300.6095	325.5132	266.4568	270.5669	310.9443	262.7308	293.1672	323.7979
B3GNT2	170.0674	187.1194	152.4585	176.7357	211.409	153.5112	180.6666	168.8113	158.1331	158.8865	179.4667	193.7449	180.7685	165.0687	164.0238	167.6344	181.7275	167.497	164.7956	182.5671	178.9827	180.4182	192.8142	188.4759	193.1019	197.4256	203.5213	195.5269	177.2544	211.9479	169.1935	185.6479	173.4001
B3GNT3	169.9626	195.2164	178.346	151.4683	165.8162	162.2315	152.9441	147.1036	155.5051	151.308	176.0386	172.356	175.663	169.1994	181.7761	161.6993	168.2315	171.0897	171.934	181.782	178.2963	161.0327	178.8156	164.5542	142.5161	159.6786	162.3934	142.9216	146.4125	171.7263	167.2151	162.9944	158.6822
B3GNT4	153.4358	165.4212	153.075	152.3504	161.6053	144.4736	147.4751	151.9251	159.2908	163.4919	127.4562	153.0272	148.9671	163.0826	149.2164	154.5258	158.522	155.6539	162.1903	157.7197	148.3857	152.8476	170.5482	157.2294	152.0779	151.9753	159.9884	154.3821	162.5047	146.0992	164.3106	153.206	155.8509
B3GNT5	131.0661	130.5603	122.7828	129.2608	139.1487	128.0687	136.1803	122.0799	140.0132	127.2853	146.8929	132.8111	146.7807	119.4895	124.9894	136.9487	134.4952	125.5351	124.8931	134.7686	131.218	122.8422	130.8273	138.4969	134.322	133.9257	131.2948	126.4268	137.2134	137.4787	132.7342	133.8252	130.5135
B3GNT6	182.9493	221.5142	412.6241	234.1773	249.8334	231.6315	202.5696	300.7046	256.4031	188.0803	276.3824	299.9179	211.8777	188.455	268.4518	169.8688	184.3896	247.7231	260.7044	262.9023	225.6404	231.9079	203.8848	215.9399	220.1815	197.382	194.989	257.6096	238.9736	206.428	192.0101	210.9121	267.0027
B3GNT7	161.0302	148.4324	136.0515	149.0823	163.7812	151.6607	150.5244	143.8285	154.1748	158.3531	195.029	168.9285	155.9094	146.5163	146.8055	140.6137	144.5575	138.2665	146.5109	162.8195	161.0916	145.2636	160.7503	156.4851	162.2026	155.6458	170.6319	139.1228	156.871	160.0461	157.0319	154.9128	136.8785
B3GNT8	369.4934	327.9229	410.5443	333.0892	352.4857	298.2996	289.6825	473.2431	332.8937	333.7196	468.9773	420.1994	474.2166	307.8015	330.1928	458.8333	264.5552	344.9928	342.7573	286.4016	319.7614	311.5254	323.3957	266.0826	344.8069	294.6783	355.908	322.2091	381.0413	313.1299	315.8621	358.6388	265.0465
B3GNTL1	317.8029	257.1336	231.6537	229.8617	461.7263	254.7907	235.4978	250.2653	233.1952	303.5917	370.2664	227.5195	256.4031	286.3584	196.7931	518.3792	221.4486	178.317	267.0654	205.2569	272.8972	255.36	284.2621	279.5654	275.4686	242.0211	273.2653	225.7227	316.1425	262.5802	311.3239	286.6696	208.5037
B4GALNT1	161.32175	156.1732	164.40665	164.57835	160.6154	152.4012	151.40855	153.5365	153.87055	164.577	178.5289	171.20965	157.7249	161.61615	160.91935	153.28995	156.44555	159.74775	164.2692	157.9363	164.8269	167.2781	167.8911	162.34455	164.79255	147.4049	156.03345	172.84365	173.62295	158.7153	154.42855	157.946	170.79955
B4GALNT2	164.8421	151.2652	165.3123	163.3638	166.008	165.0303	144.3651	164.5314	175.5641	155.2055	155.6183	158.3763	150.1586	161.7727	166.1323	155.782	148.4224	173.8198	161.2785	159.1814	157.6396	171.381	176.4033	159.2908	167.1312	158.8562	172.9823	162.66	155.3141	166.5366	172.5908	146.5151	157.3534
B4GALNT3	152.2926	161.0756	160.4413	157.0016	166.6652	168.986	141.4547	148.9037	160.1485	169.954	161.2678	150.7472	140.3847	155.3151	160.9557	162.6307	146.5609	162.529	166.9345	141.6459	140.4325	175.6802	152.0276	159.5665	167.9855	145.0139	183.6202	183.0738	157.5681	172.3835	154.1044	161.001	161.1353
B4GALNT4	186.1886	197.6541	191.8702	167.9947	189.7717	181.0142	178.9351	202.8764	182.3606	173.7481	175.0128	194.5422	166.614	170.9971	181.4542	178.2472	172.8114	181.7889	208.5323	180.2811	176.8105	171.4816	179.3461	180.4408	196.201	185.1468	184.2887	171.6772	173.7889	162.1929	194.0126	184.224	219.6389
B4GALT1	268.515	249.4424	244.7133	228.8844	250.7983	352.331	343.3911	442.5768	246.3202	275.7498	321.3289	162.9853	271.0688	302.9864	331.2201	371.0977	302.7488	383.0145	251.2862	226.3815	252.4016	229.8617	255.5209	332.403	321.4892	282.9792	267.9731	271.5378	299.6469	207.2259	376.6532	325.2578	321.6313
B4GALT2	166.6584667	163.6652667	181.0562667	166.2449	163.8390667	164.1373333	164.8149333	174.8991667	149.1234333	159.1703667	163.8197667	160.471	153.6639667	163.4879333	166.8201333	164.8859	160.7816	171.1786667	174.1357	163.2587333	160.391	162.6418333	164.7029667	162.4081	161.9355333	159.0353333	158.1578333	170.545	159.6797333	156.1433333	163.3346	158.2285333	166.3809333
B4GALT3	997.8619	1573.35	2694.786	1709.264	1211.13	1386.182	1351.598	1483.322	1652.837	1343.147	1457.054	2107.306	1009.953	1272.908	2418.975	956.2058	1108.767	2183.083	1793.542	1768.783	1622.806	1723.103	1460.313	1811.133	1354.166	1387.117	1364.788	1460.313	1278.133	1714.202	1469.543	1986.132	1483.322
B4GALT4	357.3447	260.32	240.496	266.3125	299.5206	219.698	258.0589	194.5747	209.5653	262.2667	273.2906	206.0847	375.2722	240.3178	205.9251	263.3121	287.9342	212.2336	243.6264	228.9213	280.1133	236.0334	255.3143	248.7868	239.3762	291.5333	289.7381	242.9397	274.1426	244.0926	260.5421	185.8509	247.0948
B4GALT5	507.6911	549.3141	1381.615	667.3986	1679.831	728.3678	634.7756	1313.11	760.8242	626.2075	1482.101	672.5895	1072.864	737.8016	801.6158	1671.707	534.041	922.5516	805.5759	469.1001	634.3921	602.9681	1030.979	656.7923	1037.775	544.1969	676.7446	961.3942	761.4652	669.1606	718.2472	1182.288	525.0914
B4GALT6	134.0706	147.4762	140.7506	134.2547	142.0548	134.6053	131.2208	144.0623	156.5802	150.6854	141.4532	136.8087	145.2334	144.3194	138.8741	131	143.6497	131.9178	152.7269	138.8848	131.5224	161.6776	157.365	153.729	158.6726	133.5524	148.1237	138.6309	136.0014	144.3878	141.9399	138.5733	151.7559
B4GALT7	718.2472	771.5897	426.8429	696.3878	511.4331	748.9174	547.8183	378.5372	633.7446	713.1819	446.2058	980.2667	607.0415	583.2501	536.3979	450.4793	602.5942	474.398	735.8404	714.7757	737.5011	707.3099	668.3403	696.8864	665.6333	670.5159	666.9854	663.524	758.0398	843.6165	544.1969	591.1721	648.3604
bA16L21.2.1	193.4994	186.2335	134.0879	170.3041	176.2	172.3167	200.4212	190.9438	158.406	204.4366	163.6273	149.4272	216.4437	200.497	150.9746	184.4644	259.689	161.9314	164.897	156.4278	162.5714	178.7706	200.4701	189.5798	195.9037	212.8542	208.9623	178.3932	174.3805	158.1533	164.5067	153.0604	199.4954
bA9F11.1	152.6422	163.2348	168.4176	155.0556	146.3476	183.7754	170.0536	156.4152	184.942	162.3115	156.763	150.4273	174.1038	153.6031	167.4355	163.0274	171.5941	162.2917	170.9119	152.8226	159.3942	171.5717	173.7459	164.1136	165.0651	177.4431	167.0922	162.7068	165.7108	132.9221	171.2193	138.2846	153.8734
BAALC	146.3645	139.5144	149.1375	153.9971	142.47405	147.32905	147.7432	141.50995	146.61485	159.5924	151.0857	138.59665	158.39075	150.10085	146.31785	142.89715	153.9639	144.4245	148.9926	144.97375	148.7417	152.54155	144.26315	156.05975	147.95895	152.93785	156.253	146.4331	158.52435	150.44725	154.25155	150.6598	149.4033
BAAT	163.335	166.354	146.6965	157.2098	160.1391	168.351	161.469	172.8133	171.8539	164.8627	160.3979	150.1262	182.0714	167.4407	174.5125	153.7853	168.3131	163.3689	161.2841	144.3934	162.0743	158.1557	161.8586	157.645	166.2992	157.8931	174.0816	167.0347	167.9398	152.6941	165.6385	160.4005	170.5888
BACE1	225.6211	241.4806	393.3545	239.1911	259.1431	246.4902	239.9426	334.5185	304.0891	210.3873	355.9702	407.9666	231.9882	248.7868	279.1118	236.0334	212.8882	271.3321	290.0511	266.3125	244.4773	279.1118	225.3603	216.3885	234.2777	218.5273	241.8381	314.3616	227.8662	240.8249	238.0111	302.481	226.3946
BACE2	211.2505	186.4519	169.9673	211.077	178.1523	172.9883	211.3974	184.0273	194.1916	182.7527	160.6241	174.3483	184.9003	205.1908	215.0639	207.4131	212.2683	214.0872	198.7335	206.8919	185.6331	186.689	208.8284	227.7605	192.9663	218.5428	201.689	185.9859	189.8889	201.1123	193.3782	179.6841	194.7774
BACH1	158.6054	166.9292	155.5327	162.5271333	161.7633333	166.6356667	141.5538	170.4193333	169.0080667	158.0839	161.1931	161.2453	161.0598667	166.0868333	166.3200667	164.9979667	161.4608333	170.97	160.8602667	159.3488333	161.2563667	160.8827	161.7746333	165.4038	162.745	157.1985667	162.4128	170.8849333	160.8742667	165.9078333	161.4648667	168.2318333	160.1502
BACH2	173.8331333	179.1214333	163.2169667	178.8131667	165.8386333	158.9236333	169.3951333	170.0756667	162.197	190.7618667	164.1999667	177.0987	167.7964667	181.8926333	173.3123667	166.6935667	195.2865333	171.3237	164.7046	163.4014667	167.9640333	171.4478667	178.9116333	190.6715667	175.6354333	180.9427667	176.6951	171.3388	162.7730333	181.1116333	194.0788333	174.4355	208.4459667
BAD	268.3792	253.9962	264.7754667	234.3926	263.4790333	253.304	247.7431	313.8199	267.0846333	243.7542667	268.0639333	316.2805	248.1044	264.7153	244.5526	269.3698667	238.9780333	228.5633667	251.2695333	251.2657333	270.4431	235.0810333	237.8497333	225.1971333	231.2902	224.1948667	237.6472667	251.3401	240.0842333	259.5919667	229.702	267.3980333	215.3373667
BAG1	176.5269	177.2889	175.9168	186.0435	183.808	189.9599	184.9466	173.1564	224.8247	181.2346	181.2346	182.9049	196.3075	195.9726	223.3301	180.9091	185.9338	209.894	188.0382	181.3071	186.8429	207.1967	196.8919	198.5175	190.3328	187.9825	183.405	199.9441	194.8804	205.0981	200.8021	192.1191	187.9389
BAG2	196.5596	186.9159	218.5006	183.2702	172.7117	184.2718	202.5619	247.536	231.9882	177.4653	228.7562	249.9073	193.2151	199.6957	192.4617	186.0814	184.7605	207.4354	192.789	200.5556	185.0237	196.4385	185.8049	187.7322	180.8029	191.1157	183.4292	186.5374	180.8931	171.6968	168.2132	256.1499	200.0534
BAG3	294.5054	299.0781	180.3431	313.4208	268.2665	207.2384	279.3009	171.7914	272.3178	354.8025	255.3346	400.1313	300.0197	226.8555	315.4312	229.462	310.9443	278.87	300.2662	341.2402	259.9862	433.804	424.417	433.129	347.3975	369.4091	428.1131	272.7377	280.2654	306.7294	335.7392	357.9674	318.3126
BAG4	279.4589	293.6302	332.9583	313.2714	259.2816	338.275	330.9489	278.3406	288.5334	252.9099	309.3487	277.3841	248.5184	298.4601	314.946	294.6281	266.4568	259.2816	319.0846	251.2529	270.4511	258.2759	259.7986	243.2614	226.5835	233.325	249.2413	277.9364	240.2308	273.9108	280.077	223.4163	247.6375
BAG5	173.2850667	172.495	163.3722667	163.5933	169.9677333	171.4390667	185.6224667	166.6605333	163.8631667	173.6902	162.2773	156.4476	159.9638333	176.3592667	181.6951	173.9153	176.3405	167.2288333	165.1823667	160.7020333	163.8044667	175.9444333	170.1579333	184.4749667	188.569	176.9164333	178.3723333	169.8351333	171.8698333	158.5988333	182.5596	169.7026	182.7696667
BAGE	164.4294	166.4071	151.9138	158.164	158.8831	150.0803	172.1834	161.3897	154.1597	169.8096	171.7585	171.1871	160.6606	144.6131	150.7202	169.6284	153.6527	144.2878	162.9296	153.0039	158.4457	166.0287	144.6185	148.9576	149.907	146.6883	156.6998	144.8828	162.0115	155.0768	145.8471	163.8448	160.6166
BAGE4	177.3663	174.6517	156.1189	173.0819	145.4588	148.8314	158.2724	140.164	144.6286	149.6324	149.4995	156.0271	151.5749	161.5089	126.7836	153.2957	161.2578	144.5589	150.0455	163.6749	146.2333	147.9852	148.2047	141.7394	138.104	127.805	139.3887	150.5403	154.4966	148.4532	146.5556	171.3005	152.972
BAHD1	221.1937	205.6705	239.418	198.0342	201.5796	176.4477	196.5855	163.9253	181.897	226.8724	242.257	204.2749	222.0168	197.5474	200.5556	236.1123	204.559	181.1059	198.0915	216.1056	202.196	184.9822	221.5899	212.2065	202.2186	207.0828	208.1953	181.7889	221.528	173.8426	211.8346	188.2817	209.6537
BAI1	161.77135	161.4756	162.187175	159.8835	160.501725	167.65135	160.4118	164.06495	160.01715	153.442175	173.75355	161.8166	165.75425	163.529125	169.710325	163.1514	166.50395	155.916125	165.221625	167.660375	164.5082	166.460025	165.345425	163.6904	162.538325	165.485025	168.179075	170.670625	164.20585	161.9485	161.83125	167.0996	170.47395
BAI2	161.1159	159.3739	193.5445	172.2443	169.1097	180.215	184.7575	170.2534	184.4299	167.1266	170.2053	187.8009	170.3488	174.6517	198.1968	186.1696	171.1695	189.2905	159.3073	196.1457	178.1656	178.3409	169.181	181.3227	176.2624	174.5681	175.774	181.9871	176.7502	180.4694	188.5849	167.6683	173.9171
BAI3	176.2685	173.8179	162.6577	159.2575	182.1616	175.2471	176.7153	182.6645	178.8801	175.8034	168.6627	180.0578	170.1094	160.9187	181.633	161.9752	162.1013	160.8923	165.1902	162.4819	138.0125	173.2712	179.4354	155.5252	153.2025	160.863	178.3146	168.0094	164.0372	172.34	180.8907	173.4456	158.7968
BAIAP2	173.890675	162.448325	156.745275	162.09235	175.455	171.744225	161.687325	153.080325	173.93255	173.15635	167.13255	189.5078	196.065675	180.271275	168.15305	225.09395	170.599825	159.9144	181.137525	160.915575	174.699725	160.668825	171.385575	166.4932	188.676125	182.232925	168.00755	164.92615	172.22795	173.14675	173.13195	168.9347	164.799025
BAIAP2L1	123.9535	139.5909	125.2565	125.1551	124.5265	116.1349	128.6402	120.1862	133.6703	127.1812	139.5769	139.2557	128.1099	138.721	132.7184	116.1349	128.5102	117.7623	131.7529	123.7665	126.0446	119.9324	131.8435	128.0469	122.0436	143.676	142.1958	127.1504	125.288	125.6906	127.5288	126.4043	123.7104
BAIAP2L2	173.7746	190.5815	185.067	189.2388	194.6554	219.1074	199.3255	181.5509	200.529	240.2479	181.8442	240.0308	210.5872	199.5758	221.2259	173.3829	202.416	179.5277	202.5222	195.7441	212.5853	208.7489	205.6782	212.6692	224.3508	214.2403	209.4363	171.5298	194.8691	201.3334	216.3108	178.6904	200.3489
BAIAP3	158.057	158.2774	141.1598	148.9698	175.7453	160.9143	171.2867	151.5191	181.7972	168.9553	151.8483	187.8653	197.6731	176.9122	202.0619	203.7404	152.7713	166.0651	157.008	168.4065	157.7493	174.021	157.4203	187.1194	178.961	161.3647	173.5298	178.2292	167.3058	167.9962	162.6862	151.8935	163.1311
BAK1	479.4281	378.5372	256.3756	355.7048	427.4124	597.2308	479.4281	371.7009	449.5765	488.752	477.7368	397.8213	470.9604	457.5399	416.1213	403.3076	330.8787	436.5432	461.4817	298.2996	418.7202	371.2416	346.332	302.6177	464.8186	362.8283	312.7861	428.4773	461.9653	357.9012	386.2395	275.4686	338.3421
BAMBI	187.7626	159.3232	164.7196	172.0596	163.2455	169.0835	165.8174	169.0569	151.8739	155.2896	168.6311	181.6727	161.6125	153.4133	175.2874	165.4951	182.7179	177.8544	169.2832	162.6246	159.0109	178.206	158.5362	168.0692	184.1213	169.0965	163.8195	161.5356	163.4214	155.5102	163.5862	166.9753	200.3893
BANF1	180.3195	197.4538	165.145	207.0157	182.9579	218.4486	195.2729	150.7804	206.7681	198.5522	176.6668	160.9615	204.0619	205.3316	216.8843	199.5027	193.2303	172.7674	194.4598	187.0703	230.7274	196.1952	233.5883	182.6582	208.6138	210.2845	198.2448	207.6941	232.8218	201.5008	219.1714	167.9568	191.0801
BANK1	490.9011	294.3116	250.0452	274.8618	241.7003	265.3482	419.7359	272.7771	232.4529	389.1545	237.296	288.0914	339.1704	517.4024	309.4618	311.4173	759.7853	304.0469	211.149	391.9659	241.4626	336.8577	580.3652	435.9951	331.799	464.4106	409.4597	312.1269	307.8674	432.8021	343.0045	329.1247	511.8667
BAP1	337.4288	388.6169	399.6492	372.2991	381.1492	399.305	344.8737	381.5316	409.2024	410.1581	442.1414	560.9105	389.7188	382.3742	397.5895	412.7072	301.2057	406.5657	411.3196	393.2959	407.8083	368.6101	414.9101	388.7	425.8407	365.1888	404.2566	391.8987	455.6961	383.787	359.3623	447.8978	346.6454
BAPX1	157.8645	150.1803	148.7663	155.8317	162.2589	165.234	146.5586	161.0342	178.3339	131.1142	146.7303	169.7305	170.0172	160.5004	157.5343	149.0277	147.2168	144.1031	141.8978	151.4915	163.7888	153.0698	159.1547	157.047	158.6808	161.6395	147.1761	162.3886	161.8013	149.04	168.1695	146.3562	150.1529
BARD1	268.822	269.1071	406.6384	285.649	307.6673	321.845	273.352	386.2395	348.6209	236.0479	326.6774	391.5102	277.8307	267.7674	304.6512	251.198	243.3208	342.9573	304.8003	270.416	253.9549	275.7122	250.3557	301.2471	271.1703	249.4424	256.4671	283.701	252.4914	278.2664	273.8448	313.0843	286.7411
BARHL1	153.5437	149.4694	158.0182	155.4168	153.2883	161.4983	154.3243	151.7365	170.903	145.4017	181.213	149.5029	144.8213	145.9586	149.7985	152.5566	139.622	158.987	157.2729	148.9902	158.7981	163.1368	157.5655	136.9854	149.2315	155.2534	159.0213	177.9647	144.9531	141.7312	149.0806	161.2512	162.1013
BARHL2	179.7525	175.7996	195.4637	170.4157	211.8706	179.6268	203.9002	165.5483	174.5935	182.8337	181.3973	157.7985	194.1745	159.3727	192.5271	171.8036	184.63	177.5739	173.9017	163.6972	171.2078	171.2977	165.7554	179.5551	184.6723	170.1591	169.6065	166.5068	161.9051	159.4069	177.3087	179.6702	183.3389
BARX1	153.2708	164.2226	170.9119	168.6964	161.8859	158.3475	175.3544	164.4319	161.1034	174.1917	159.7211	154.4401	145.795	146.3562	149.5179	161.8963	157.5611	153.5598	149.4806	166.6909	159.0797	164.371	159.9745	164.7888	165.8657	162.0029	158.8233	170.4909	156.8835	160.2962	155.8132	162.0458	165.7094
BARX2	160.3938	169.146	166.8205	158.8486	166.3084	168.5128	152.5584	156.1217	172.3973	168.4935	147.432	162.9433	151.2652	164.9373	181.9209	164.3185	157.8404	167.2653	160.4165	167.4126	154.6454	160.6551	156.4609	150.8231	163.1972	151.7309	151.0923	156.5115	159.9298	154.4266	162.2828	152.0253	149.1316
BASP1	4975.625	7319.76	11227.92	8291.689	13987.06	10770.51	7299.312	11086.83	7949.424	9357.303	14056.12	5872.67	11227.92	12413.56	11275.93	19264.14	5790.523	10656.83	8540.055	5420.586	8092.712	6330.939	10104.73	9216.006	14601	6504.345	9216.006	8801.818	11489.67	7376.1	10042.62	10829.72	6808.144
BAT1	962.06815	824.48165	761.5473	927.3589	666.0507	943.5062	922.6174	840.9496	913.1975	839.8676	918.38415	471.7219	855.66625	1212.13375	1156.31135	944.7874	1112.0543	853.2075	893.3393	769.03575	846.36415	922.79405	884.6449	864.93235	1010.93115	955.72245	953.1138	897.4391	1012.7798	823.57465	1148.2485	569.75725	955.05775
BAT2	415.2404	445.6709	369.0878	365.6972	398.1756	383.995	357.2985	327.0829	412.4151	463.6931	496.8338	586.9361	389.6396	381.6746	431.6004	595.3192	310.3491	400.5415	391.2425	339.4057	407.6253	346.0648	433.804	391.3185	477.9605	316.6099	390.7229	303.9028	427.4124	355.7048	379.4033	454.3879	350.1334
BAT2D1	623.9709	650.652	535.2693	688.0549	780.3757	430.0265	502.3018	411.6772	540.3967	592.6702	591.0031	901.2289	726.6256	551.309	633.1364	663.8021	613.8815	519.2565	640.2698	770.9626	605.295	753.5018	836.0195	707.9185	817.8379	678.8148	764.019	753.5018	615.7708	808.927	664.4772	1039.45	647.7612
BAT3	513.0958	788.9437	1490.868	872.636	806.9282	849.8876	558.7666	862.9911	1249.951	627.1361	914.5654	1243.309	647.0172	673.772	1585.077	824.2609	524.4158	1423.918	986.0216	1043.639	822.8419	932.3588	698.8459	899.4973	1003.547	696.8864	656.2206	963.5416	932.3588	741.9477	881.673	1842.384	1439.599
BAT4	206.0648	173.4015	199.6751	217.6342	222.2318	236.7618	202.6802	205.3133	196.9908	185.1634	185.4796	185.8344	212.1728	204.4635	195.1735	250.0452	182.5005	175.8469	203.8388	163.8678	191.6555	197.2612	204.342	189.6564	201.1544	204.7755	195.371	189.8889	209.3313	205.6021	189.1382	178.5751	177.3702
BAT5	597.0735	604.8062	704.9515	574.6604	893.2999	673.1189	648.7097	696.3878	593.984	633.5201	771.5897	596.4032	679.3914	677.6199	591.1721	913.8273	520.5747	692.7393	680.9131	500.6827	649.0854	592.4721	617.5236	609.2671	715.8071	571.0084	637.4106	720.2712	743.0866	686.0505	768.1586	738.7382	586.9361
BATF	802.2122	703.3384	538.983	565.1204	471.6781	649.7057	704.3782	500.3427	541.0748	582.1871	589.6573	587.3304	638.3346	483.0274	421.4702	388.7928	511.4331	421.2626	488.875	529.0781	710.1989	486.7296	457.9612	423.5716	398.1756	537.6417	501.6132	408.7053	620.4808	420.7421	341.7552	353.5281	339.5304
BATF2	192.3377	163.7507	174.4636	182.338	316.9104	179.306	190.4621	312.2952	170.9851	195.9258	168.9816	159.27	225.1562	230.9266	160.9394	218.9769	189.0559	275.1461	229.2221	176.0707	204.6597	156.112	184.5618	168.2029	191.1666	182.5894	174.0271	228.1837	191.2043	163.6439	167.6644	161.8637	170.4157
BAX	199.3728	203.318	181.0961	202.8764	170.3235	189.6487	194.2184	169.548	193.8652	194.0369	180.6527	204.7152	212.148	201.9849	197.3448	221.5899	188.9585	212.1844	196.8978	177.8783	189.6853	190.6603	212.7109	186.3347	180.3625	171.2391	181.8442	189.5537	202.6155	190.8515	196.2744	168.5867	174.3224
BAZ1A	537.17955	465.2948	471.2652	466.3135	699.5861	463.38275	630.74395	713.89075	427.41685	479.43255	592.5984	322.682	714.99105	550.44935	342.12815	704.7902	694.104	519.2561	316.805	489.0138	410.7435	431.4708	488.41885	452.0658	516.0271	479.7648	504.33665	530.5372	405.3434	444.0228	367.10955	556.07865	421.65625
BAZ1B	220.98105	218.2764	190.3384	221.3848	225.9202	227.8882	218.29435	239.50965	194.89035	233.71295	207.00695	199.1051	227.914	214.9377	220.17835	215.59215	220.37035	226.4646	243.7032	226.2505	206.96685	230.87625	230.38565	219.6655	235.6612	242.57145	226.0755	228.82305	225.8478	221.39795	246.4937	229.0459	215.73125
BAZ2A	186.1293	207.2161	194.297	222.6607	221.7551	207.9355	193.771	184.1667	188.4966	198.5093	191.6257	247.4347	205.1395	221.5899	197.3021	221.01	184.0628	197.3898	208.79	201.761	181.3542	201.7081	199.6133	187.3592	177.9756	195.9726	198.9427	182.8619	199.036	211.7085	196.5245	164.0249	186.3898
BAZ2B	1892.128	801.3118	654.9277	1053.821	1065.801	755.3683	2024.482	1858.588	734.1796	964.0895	799.2528	571.7571	2529.063	1130.485	394.073	1423.918	1597.376	575.9337	461.0011	927.4253	795.6116	706.268	805.248	768.1586	846.0623	1079.44	951.1068	1002.957	633.3049	1200.19	520.1172	1082.524	528.9402
[truncated: 23,335 more rows]
