# Supplementary material for: Coupling of Co-expression Network Analysis and Machine Learning Validation Unearthed Potential Key Genes Involved in Rheumatoid Arthritis
Source: Front Genet. 2021 Feb 11;12:604714. doi: 10.3389/fgene.2021.604714 (PMC7905311; doi:10.3389/fgene.2021.604714)
Supplement: Supplementary file 3 [file Data_Sheet_2.CSV › Supplementary_1.2/GSE50772.txt]

	HC_B11_01	HC_B11_02	HC_B11_03	HC_B11_04	HC_B11_05	HC_B11_06	HC_B11_07	HC_B11_08	HC_B11_09	HC_B11_10	HC_B11_11	HC_B11_12	HC_B11_13	HC_B11_14	HC_B11_15	HC_B11_16	HC_B11_17	HC_B11_18	HC_B11_19	HC_B11_20
1-Dec	47.31612273	70.92576008	56.92346137	36.96809297	64.42180017	35.06212332	22.57526948	6.551217575	60.79225177	8.281861965	52.22863763	101.5407885	65.81015446	147.5038348	56.82501453	113.4615202	70.23639965	81.67476304	17.10493449	33.31328585
1-Mar	2221.837647	3108.280102	2182.040984	2737.66934	2690.146157	2770.694451	1879.677888	3046.703679	2163.264377	3567.330059	2943.050411	2524.714707	2556.643824	3438.669217	2426.263877	2311.067616	2454.09614	2780.666655	2360.687958	1981.656525
10-Mar	17.66423523	17.73857598	10.19018655	14.36785606	10.20936069	15.33967999	8.878783652	14.50056968	16.2929369	12.2415313	19.93450719	17.15281155	25.87415944	20.00786955	12.10336677	25.58467779	24.00713576	34.78619855	11.97835367	19.79623193
11-Mar	76.91801538	31.19277233	11.0708372	51.5905706	12.69329004	13.02375512	7.931681031	11.40800283	13.82888509	8.637997583	13.16703603	12.9419847	9.948593363	8.965502515	32.94579235	19.79665316	5.906729152	19.1825213	11.74491363	14.03505335
15-Sep	6786.40314	6878.932784	6216.410995	7247.605326	7018.677834	6144.44496	5578.386252	5955.042924	6171.512544	5763.558132	7298.521341	11608.63375	7823.62141	6312.847395	5055.376361	7097.990872	6375.298731	7314.85472	7461.953114	7492.733703
2-Mar	1173.844757	2273.645741	2408.259725	809.5804756	890.1129016	904.5635277	681.6076494	1601.148628	1082.529121	2080.397665	849.918962	922.7210428	442.293339	764.9756421	875.7128887	836.6332506	1138.141656	697.7934654	1328.991447	1010.325662
3-Mar	223.0446851	204.8615971	302.0923504	213.1316295	255.9849532	217.0485575	349.840412	243.3682921	200.6565325	90.81705919	200.3206847	246.3903571	225.9274109	231.6458858	228.9913161	283.3864585	246.56572	302.5837782	245.6859431	222.7040671
4-Mar	39.01855214	114.0703139	57.07308002	47.888146	61.20799551	77.60482659	19.20768308	86.13409632	64.47241972	105.4829492	20.60415384	57.45054154	68.12032601	9.279075062	18.15697801	88.91335932	106.3223241	174.8496873	32.03775239	111.5898539
5-Mar	293.189611	386.4898976	440.394126	386.9252283	474.8884302	364.7772675	404.1286504	409.068971	473.9735372	407.0106596	504.9580763	514.1122255	557.808762	439.5639246	407.2535593	514.8174551	567.9760927	759.9464081	580.7046539	580.4879842
6-Mar	2768.483332	2393.596508	2705.989579	2693.091714	2795.197538	2854.036012	2795.209458	2168.815391	3132.728518	2552.64064	2225.400329	1855.49941	2687.322917	2241.724167	2659.714989	2848.495168	2685.789582	2792.834972	2115.266121	2361.258302
7-Mar	3648.738836	4134.859755	4321.855926	4118.1672	4026.711826	3734.358026	3848.606756	3987.292485	4059.923264	4236.088584	4993.188145	7030.318275	4899.476385	4373.535978	5185.207837	4886.39412	4664.449204	4374.859674	5357.750238	5370.328415
8-Mar	2344.463564	2940.271572	2675.516316	1982.550499	2160.183428	2401.188125	2089.318266	2840.284873	2143.472276	1999.011277	2296.383274	2636.033055	2099.544696	2974.161965	2350.472097	1897.601606	4253.382768	2028.651805	3008.597955	2509.82036
9-Mar	671.846893	660.0793656	761.375129	659.7640015	839.8626352	582.1313855	798.0994834	526.4489005	869.7834122	666.1717572	573.9192683	615.6398516	625.0450576	612.1952296	535.9157572	588.5229753	616.5193944	370.6129435	571.3766103	839.6383807
A1BG	275.3282826	266.7917401	245.2017035	132.533016	203.0563233	268.8596029	220.2596275	297.9559839	230.5139847	219.939135	133.5084928	237.7984479	197.3576578	140.4878905	111.4421561	107.8039146	158.0270641	270.9038949	126.75905	123.2496642
A1BG-AS1	136.2044689	108.2070655	94.82857262	90.76029435	113.9401949	188.8184402	173.3628258	60.12074727	153.357338	197.7585919	208.0605216	123.1641023	160.980594	58.40910683	116.7267493	102.3033545	33.85294489	34.92925107	168.5754387	154.5197244
A1CF	160.1846635	232.2022493	164.2576486	195.0601299	146.0475275	173.173197	186.957967	143.0677108	212.1680609	160.2706985	149.0826931	157.4659605	264.9788515	142.5516002	253.1409097	250.8883646	236.6898406	245.0775179	215.6928905	132.443954
A2M	110.9743095	208.2528972	100.8861251	84.77103122	143.8464508	127.3744424	151.2945454	131.2827331	117.9973564	140.780255	117.5501215	109.0874964	195.5703311	137.9530931	152.4305913	166.8412995	169.9569931	170.2439421	95.06649826	132.2602944
A2M-AS1	1100.445384	413.7069111	664.1008228	930.4777619	672.2881534	555.3960762	320.4365596	1055.870721	623.2622187	697.2365334	496.6321715	203.4212126	909.7157092	1030.051932	283.7423788	530.7534518	458.9856702	872.5162958	604.2320377	593.2107226
A2ML1	90.74472114	175.7123181	76.86622976	63.59681493	52.63018975	58.01355039	77.50807615	59.59868125	98.98037578	116.5672766	76.70185057	109.9252221	117.4724675	62.85450595	130.0844599	134.5315938	130.2303149	185.3987704	104.1373012	121.1690405
A2MP1	141.8137906	127.993121	123.1032214	158.5255466	138.9538342	149.5195243	159.8361986	84.40029655	200.9090286	175.1081931	250.9698496	144.2037525	126.9537582	180.6773282	182.2963988	204.4783288	225.8985831	130.8673643	83.59327276	217.4647207
A4GALT	32.67666461	45.47738597	27.74443379	51.95122307	25.57841111	27.24580083	61.42165761	29.40490233	25.10249022	28.81404376	32.71352511	26.93233922	52.54936473	36.42233775	27.8687797	41.21484017	48.64391292	54.64896183	29.15752263	59.72902565
A4GNT	136.0649675	115.7556561	150.0074589	83.8379849	183.9331454	139.2202789	187.9539237	90.19702793	166.9899345	110.3517605	155.6408177	151.2259211	170.7494304	133.289561	175.5503374	54.25239228	60.71472739	193.9203197	214.6297414	211.7728741
AA06	121.9896149	109.5142425	92.41288777	111.5540597	100.441725	61.35970335	122.5083021	100.7807662	81.14235679	121.1368677	179.0665724	194.491196	147.3597427	150.4691268	241.7877297	194.6285259	118.6115159	235.1447113	132.2731396	178.2841212
AAAS	331.558111	306.9891143	442.9600089	291.7566644	268.7068706	330.5552459	309.591023	421.0413328	326.4127598	276.7999205	328.035814	422.3660995	333.2550386	251.739395	275.8981707	175.7970942	280.2680187	190.0202831	246.8748623	288.6395828
AACS	488.1412513	452.5127859	499.8903665	663.2972902	494.7229198	518.0310498	598.7714731	446.2347694	463.727039	465.370653	628.3582428	864.3416728	776.8900287	652.5836291	674.3225518	761.8085538	612.70793	685.7285522	648.3598107	782.9390626
AACSP1	7.286041823	45.44694138	32.30203257	41.04753723	5.034266381	5.541798238	14.04374918	64.67019184	12.22581895	42.34755546	34.49974357	69.39090293	41.38238028	80.67553667	60.56568186	18.20384887	6.61832391	28.13182024	23.47845742	48.68251801
AADAC	12.00269564	59.7644629	11.22788926	17.37094463	42.05910099	13.97821453	18.84871103	7.600392514	16.05475125	37.20430684	6.769817369	25.54588654	25.73694212	8.914922185	11.02782633	24.3463405	12.06505283	69.00236376	21.77788683	17.34895983
AADACL2	19.71919991	14.74440028	18.85366194	12.56466425	35.48390597	65.17994627	31.26732522	41.09968663	26.35063328	13.80505943	31.80329488	2.756406153	23.51451827	8.775172316	23.79063435	36.25546067	37.27384469	38.54316214	31.69061452	31.40569789
AADACP1	6.659497495	63.22516064	2.98967364	10.92813603	6.226062831	16.75067025	5.766137143	8.163671527	3.512411124	29.1085438	8.715270305	69.69955865	7.43119252	13.15313843	3.568894907	26.98765002	44.54084057	26.74159561	4.042446223	7.324015503
AADAT	44.11108226	51.94066934	88.26908541	40.83515612	13.17010569	12.9675106	16.43409069	14.61175333	27.10504807	32.59236323	35.9079345	17.85208931	28.83648351	34.81805578	23.42489905	15.8141867	16.0928305	22.88718732	89.44622104	19.34355007
AAED1	597.1093122	549.8867435	570.5030784	538.8023888	690.9681609	569.8943967	535.8787673	539.4432407	495.7129166	943.2650213	633.8977486	885.5917063	542.6343837	631.8294965	516.5527854	550.4155167	691.5533515	498.2000721	544.6778465	788.1748681
AAGAB	870.7055698	814.2599696	691.4076202	787.8373808	595.1782548	572.7770599	778.6068074	673.257881	790.7896798	707.0903876	835.7271773	1111.974175	892.8673664	598.6406222	685.5519827	771.4306123	740.4052673	644.6875716	809.0421098	857.4184795
AAK1	4421.681718	2797.053622	6014.862162	4966.349789	5731.850457	4204.780673	4908.295389	3895.128345	3605.232449	2798.01766	3240.728388	1471.352217	3651.072423	2683.995411	3914.334262	4182.08525	3112.143486	3978.006218	3711.873875	4022.177953
AAMDC	278.3521033	229.2325642	201.2463138	159.7957511	234.2245968	189.8314881	234.7741438	182.9784409	224.4563828	145.1429061	135.1870699	217.7315713	182.2445604	144.4857079	223.1523895	250.1993946	172.4510589	330.5370389	298.6363285	181.6281368
AAMP	1124.948737	1092.343079	1109.939775	1062.439629	912.5684032	1218.760121	1211.613784	1182.602231	1049.854906	1188.650987	1123.701269	1382.072601	1180.043633	940.0723889	937.1803865	1141.628089	1077.659781	985.0474057	1072.392551	1163.602694
AANAT	3.885023623	5.860679455	9.421200985	16.57159688	12.72822855	9.247620409	3.595526754	5.560662638	37.87875499	10.00208284	16.11801701	44.85764447	5.395668061	6.896880963	5.353602777	4.642474211	5.065913545	38.29845171	5.362777413	4.170777099
AAR2	768.6430653	868.0194828	902.5824416	899.46432	715.133925	1037.329835	951.8297123	806.1180251	824.675679	845.1902781	678.4840069	862.5138651	838.6338913	805.0465678	658.9509964	828.0728549	758.9069242	834.5663031	781.4911614	723.2374689
AARS	1078.203682	1330.102405	1441.794909	1237.154387	1513.286105	1323.761005	1550.904078	1183.804869	1428.819378	1244.794722	1213.384629	1226.081425	1239.189038	1164.660422	1480.268545	1398.045681	1463.37608	1151.598393	1528.045917	1429.967983
AARS2	631.932757	476.3733821	603.789956	770.8276661	659.2403114	584.0149726	741.925189	407.4569743	600.2002377	560.2961421	517.8261773	452.6106197	629.371167	471.06508	495.6984542	659.1715587	601.4486156	622.8125459	651.8992017	593.6464169
AASDH	1509.486394	1186.006172	1498.795292	1518.047959	1370.171364	1252.139357	1550.898313	1253.382997	1791.966143	1010.228339	1105.717383	1057.886832	1473.073214	1208.082861	956.1461928	1287.654114	1413.290274	1132.538463	1098.604062	1125.68793
AASDHPPT	3413.299186	3500.76812	2820.136441	3283.870008	2843.985374	3342.78294	3556.42441	3183.82566	3002.44758	2768.129001	3493.872907	3165.429255	3291.43071	3044.733134	3007.742512	3507.654206	2817.409955	2466.703812	2565.416531	3355.647695
AASS	192.7309431	127.6448739	75.64150864	196.0286901	164.0009409	118.2517639	134.8330006	176.5267442	90.68821702	86.79386901	122.6194935	73.34134365	262.4471764	140.450318	156.5484107	100.3226417	121.4942518	92.60580302	78.26929422	141.0857616
AATBC	2113.908089	1552.97629	1058.358186	1438.191718	1411.377728	1288.512245	927.4256293	2757.041436	1405.231616	2434.855312	1544.998363	867.0778431	1614.746311	1494.486432	1115.976561	1792.586997	2829.181031	1978.325097	1390.053451	1234.660373
AATF	1165.900728	1410.80872	1528.716895	1212.613623	1685.216416	1468.047115	1477.343084	1222.259121	1594.458049	1338.942746	1665.459719	1731.839863	1145.639863	1218.738398	1634.284964	1268.832713	1475.497194	2249.559868	1394.054007	1680.801236
AATK	503.9042863	541.1115275	541.6915923	455.2802941	398.3023213	580.0496278	261.5132535	504.3694861	466.4695226	677.2045297	422.8720776	370.77312	344.3679267	502.782377	494.2135012	299.9610035	346.7614841	285.9255387	515.9493051	312.4341349
ABAT	1017.230879	883.84466	777.2819379	441.5568231	560.3939918	586.7019955	824.7913947	537.2478743	876.2139963	1040.794636	898.1645694	557.2487152	448.8700758	621.7973149	586.0053353	428.47523	393.4487782	264.1076197	745.2324621	431.2652578
ABCA1	405.7133663	297.9100076	451.5828486	321.1666715	466.4939382	491.642688	468.6478641	662.98103	399.0344774	319.0289265	377.1128952	209.8390642	508.7537778	279.6811303	391.7524018	537.3347637	348.6666577	281.1713806	562.3196731	336.0681681
ABCA11P	259.3639391	285.1227604	277.6540844	225.1728198	202.6385866	223.1363806	340.3596054	198.3923148	272.7042345	147.3924697	183.8714858	135.651943	219.9085495	237.8622735	267.7875071	270.858185	266.1920009	211.280115	202.414132	202.5653133
ABCA12	5.565407677	2.569321607	26.68183819	39.91973972	37.82236353	7.429254698	2.901176773	26.07649264	2.048876439	9.572209776	27.22152422	3.254335034	25.26647098	35.45800979	16.75594279	18.69268258	10.63052644	16.55430316	7.04923552	1.522769714
ABCA13	27.85251421	45.14034257	14.23137737	1.463478599	24.17433742	10.1292987	53.74044427	29.00486713	1.17646169	15.40563474	16.11224531	37.91958288	1.438339367	24.32154079	1.567805031	76.13441189	36.14585593	23.1918534	91.75092465	23.01619594
ABCA17P	43.42102909	85.47784087	48.50755917	67.93246774	70.19579101	55.72665358	92.69166982	55.52052442	86.22474181	54.71961058	119.6696961	61.33826429	115.9435078	62.63698978	72.3751767	81.09574693	115.1828328	104.6761054	40.86421413	110.3046609
ABCA2	616.5265868	576.4256194	722.8930216	700.4142578	650.7843048	587.9067132	691.0328205	622.5643428	611.4666223	539.8758407	703.1485456	478.9093464	672.8327266	765.5662837	634.5533925	722.0351881	490.2865207	691.1875447	729.8547057	775.162446
ABCA3	230.5737303	44.06726692	116.6110691	94.40490908	126.7258168	55.01806069	237.7767615	162.7482395	209.9854293	199.9736781	130.0680204	113.8775079	134.3735901	61.08338028	90.10150574	201.5237569	134.5333115	135.8721514	80.61917092	162.3535723
ABCA4	53.29671841	115.2495874	7.944904533	6.65513499	11.76386663	10.25186339	9.740969963	24.63146822	7.030268957	65.02732824	9.175809195	13.61009409	19.6827392	129.3415939	65.77360923	94.31742905	47.98169503	72.98662784	47.54987012	17.99695332
ABCA5	575.1117577	382.4007133	643.648007	686.6288158	681.537377	443.4807329	736.2024453	578.0255923	548.1161658	353.9943001	529.511599	343.9501739	931.6559731	523.2802919	767.5940829	655.4682112	666.8882493	722.7169064	657.9076943	623.5718832
ABCA6	24.81871254	11.08666933	44.68000164	27.90582464	64.46817246	46.84968153	16.11604302	21.19951943	53.12055135	48.2023973	31.35041756	113.2783508	43.16397575	12.34772534	77.27028129	92.19470787	61.47778477	14.49502105	29.09769258	25.02504185
ABCA7	1158.38386	875.2918949	1361.711953	1218.480707	1376.291171	1088.203159	1171.319747	1103.233049	968.5375881	1126.016744	962.9892582	720.8675375	1048.474471	1145.797168	1170.53217	1188.21876	824.9340487	1014.019454	1419.921137	928.1366668
ABCA8	64.54926432	37.23303625	31.25836443	9.485174155	52.07652558	4.837770877	20.33410842	3.66098704	70.1825595	24.49401115	51.79861292	49.78223468	35.97370221	46.59521866	14.49635663	119.4948393	85.64587758	82.20727897	11.76550415	65.80090386
ABCA9	7.087093167	71.79466577	40.75014933	89.38147754	11.89293428	34.2691559	31.91075944	56.951105	105.2601852	81.48003337	94.71597443	40.73579135	81.27959134	62.89626138	110.0513241	56.30072379	33.43146306	93.68741433	51.15786148	73.16819006
ABCB1	552.5380293	629.3754419	555.993682	551.1052467	548.9671673	424.9844265	498.6038425	374.3409592	561.2539364	232.449519	577.7720482	545.5803143	513.5704935	574.998185	579.5483578	673.2593578	390.9954081	452.9709415	563.2048379	867.7843056
ABCB10	1360.690984	1472.940218	1338.102578	1484.222694	1373.178312	1152.33421	1252.150654	1166.100946	1445.755739	1421.06907	1446.52452	1619.068328	1370.109888	1192.716959	1476.780732	1606.548582	1391.752852	1571.078652	1561.927935	1464.272898
ABCB11	52.25956361	28.07327109	58.48676121	106.5762721	9.285472203	17.74719057	11.37082168	18.93614016	40.62111435	15.42985118	13.3620838	40.94042044	27.82657929	109.7877122	47.88689946	14.08999074	32.96954292	27.29817032	19.72390741	50.18765331
ABCB4	203.5139138	162.8018011	374.3343125	158.1607812	272.4479827	141.2263252	248.5374388	145.7424927	267.3175524	44.31249	193.5864759	177.2433442	259.1656345	228.5129618	145.8187549	127.9665489	86.21546514	154.5671938	20.30188872	237.9101022
ABCB5	16.57307139	13.58556704	59.33879008	71.95527649	39.19202178	73.88520678	74.33451202	140.8570123	79.15152275	29.01441887	56.57468948	70.07571784	24.0485344	100.7700347	127.5291015	40.15047986	68.91526829	46.10612381	112.2833633	105.406337
ABCB6	252.7731957	193.08469	243.4091722	84.45390345	214.2926135	112.7016292	225.0403782	70.28062624	128.6474269	192.3549788	222.8134119	141.9030754	226.0766746	269.644282	257.9972145	216.1080525	187.6724719	244.9830163	37.90602919	238.364592
ABCB7	889.2049875	803.1719915	810.3725342	763.7480646	995.4015792	946.4685986	785.7312301	766.0990077	890.9901882	746.6450634	835.010775	1041.163646	877.9151166	775.3743662	836.9564285	810.0727989	979.0099594	994.6225161	895.9467922	806.0714288
ABCB8	31.2748963	63.92327235	131.0497261	194.6168988	142.4034379	132.2376872	129.2653831	89.97440757	157.3340124	34.19504975	27.39369685	131.1123132	90.38749777	82.91580075	50.39226097	127.1312247	88.59614442	134.1317767	102.2214184	104.8248966
ABCB9	132.8059229	15.02570371	55.83423386	97.49805166	26.03776865	81.31274373	52.5236616	125.6412764	63.51921864	24.797354	132.3615914	7.152788639	102.2296268	90.4305201	156.4075039	111.9680542	178.0714071	116.4405458	133.0664696	110.0891907
ABCC1	1902.480142	1876.916624	1925.934756	2138.856353	1906.330423	2177.096543	1722.515994	2012.361959	1758.967254	1706.754185	1797.799093	1746.691569	1688.646001	1721.185921	1891.847694	1775.868842	1519.121307	2398.859419	2220.421643	1894.709263
ABCC10	1570.863071	1190.671712	1469.828436	1627.182364	1324.375783	1437.05848	1313.584753	1281.166163	1417.087401	1164.155364	1762.196611	1478.902802	1997.146065	1201.682463	1524.160868	1860.008484	1574.929511	1587.161031	1772.280815	1693.93138
ABCC11	81.88983379	86.6918762	134.6189433	30.74844553	20.6111244	23.42734506	20.58021225	19.41780032	80.88168037	119.1626343	118.2491444	65.25105845	124.6393166	72.72889051	83.68072931	41.15051445	89.06326517	74.81563034	71.54414563	64.49877627
ABCC12	31.68920616	44.9845304	8.986000553	28.93771383	15.18532274	20.77214744	39.01749736	3.338008859	3.149095543	71.81364752	38.37407465	16.09891468	79.86093233	7.686950009	57.19249006	51.14453017	19.46685883	18.90338968	6.460095001	27.40103201
ABCC13	98.10229565	153.6595658	83.95512846	61.38182341	8.515883533	72.19316583	78.59885823	79.65082522	34.65131749	65.46594782	101.6647838	130.5428523	57.46165692	141.3946324	77.10672146	24.25365666	240.4177378	39.08832583	70.58973316	86.71968584
ABCC2	28.95140088	30.45415182	15.02538276	5.701078813	67.14168473	35.76130516	87.92067536	9.988147494	35.19859348	15.26665812	24.08376385	92.64486405	9.43096065	16.47622475	106.5225117	93.01068033	60.22554773	157.862291	34.1542733	27.6378287
ABCC3	603.6055565	754.4332474	680.3946249	644.7544182	401.1366467	610.8808582	591.8055446	575.0097114	522.8276022	792.3142006	412.9656989	258.1642143	243.9834989	340.2693511	219.9634943	234.0000811	563.2218894	461.3151609	740.427947	498.8360161
ABCC4	450.7296752	580.106055	764.6249338	402.1379265	477.6604309	458.1264338	470.5329777	669.5435606	794.7793497	1058.434137	358.8768523	474.8627463	322.1419299	386.4914008	263.2843073	345.8412021	459.5523776	577.3134419	330.1532007	509.6766902
ABCC5	825.0360637	640.2013354	892.0412037	938.4391989	996.9054302	822.07652	813.813182	1080.336539	710.2011588	750.7899197	894.4493381	955.4591408	978.8634365	835.7124484	838.7312494	990.3422173	764.8656229	917.9186073	991.1903167	952.742294
ABCC6P1	9.816799313	42.74618097	58.0726001	30.04764459	111.1012689	9.786239337	6.18395857	12.66481457	60.40300135	11.20894255	66.59993197	8.036515951	70.20594571	8.021080092	57.13212155	46.32822371	43.28252934	108.9423876	29.64334983	4.982238823
ABCC8	13.91162575	10.53210013	16.89992419	14.44524969	6.740839987	9.85323463	16.25907298	13.4138671	18.62174909	15.37184844	21.93245435	10.53045358	10.26205757	14.89746209	22.07890427	11.30874516	15.45596857	38.00981914	15.04638456	9.459101303
ABCC9	21.91497459	67.3190421	35.79594078	37.87352341	7.040717445	6.916481681	6.860559895	22.25397708	28.34495556	7.698445072	12.34256805	84.61340281	56.97188981	41.0209937	121.7703464	70.32432081	90.10501722	8.073411144	8.872789389	47.76429975
ABCD1	456.0157573	406.7851148	356.2235371	429.0999746	452.5951221	501.3147884	353.4747701	412.6906467	609.7554917	651.2448821	555.650028	490.7968141	517.8163286	447.1391272	518.4144939	536.5865524	414.84737	344.9686592	585.9958047	345.772824
ABCD2	188.9783563	302.4437232	209.3202513	274.5036822	203.6447782	186.6656157	231.034549	148.2159992	238.9349741	72.10626035	101.4876925	177.442501	293.7668963	209.4604186	184.6135809	191.2686552	220.4873735	151.9488547	118.6584912	180.8036808
ABCD3	1728.69464	1391.627279	1527.986462	1757.671516	1611.260442	1779.406437	1458.739418	1512.311573	1476.113447	1447.529019	1533.206218	1577.057268	1950.104038	1716.34468	1712.143601	1908.921172	1441.746806	1377.439137	1653.548973	1940.353426
ABCD4	760.387403	657.2695488	798.9626804	692.8175394	598.6836554	288.974834	739.6451714	668.3360178	811.5449841	687.8277498	528.6709241	736.8223332	716.8200044	688.6732254	645.7383693	600.5559452	689.610983	652.9244872	681.2087758	896.3501353
ABCE1	1366.169945	1749.200409	1620.398963	1608.290495	1782.033059	1693.119912	1851.300751	1301.971445	1591.843462	1243.791794	1374.093845	2216.676607	1757.931301	1515.435396	1294.184923	1414.437984	1490.489023	1234.1405	1439.524621	1624.352293
ABCF1	2055.945101	2140.153953	2053.667289	1988.188006	1993.265814	2222.144535	2173.625918	1949.29735	2203.6247	1922.052754	2162.568816	1816.560815	1684.006843	1932.629327	2203.097745	2007.301863	1839.950455	2515.150305	2207.565179	2081.227402
ABCF2	934.7545349	939.1463021	1105.623765	943.8677897	1117.206586	978.0226753	1274.319928	1076.969622	1000.094126	1080.589924	920.4937338	1254.20718	1021.895345	925.1797106	861.0890411	845.6771881	899.6264392	1065.12619	966.0086711	1069.210382
ABCF3	497.3420372	495.4252815	504.1058657	663.1182611	366.2886579	478.0861949	538.9952658	417.8507752	389.2517032	492.0748913	412.7115657	438.6759533	574.0505503	837.9396435	736.7954186	387.8832175	566.8860099	531.4884179	433.4407115	569.912997
ABCG1	450.6384994	363.1517287	583.9891794	420.3018568	491.1143189	524.0742097	546.9751569	770.7779964	509.173811	346.6093003	381.1083108	362.3280614	625.9143208	597.2034007	673.5664156	582.1655064	397.5460308	220.5244611	454.0654543	515.4041065
ABCG2	94.79944766	147.5877301	104.6224763	62.3360132	15.61450564	83.79968586	60.91531855	52.19531163	57.89005822	128.0810882	147.7631487	172.2635318	8.966545811	114.7004966	56.0036008	24.03206042	150.4026422	129.0609256	118.2224782	174.7955328
ABCG4	58.92895124	111.7574951	117.7802273	84.05831612	139.7141364	115.3715599	139.7010685	119.6965424	125.5452232	161.8832383	121.2204691	98.07124524	202.3007373	212.0725945	134.5964684	105.3489813	168.5417624	161.9676643	116.9497022	132.7269991
ABCG5	2.740482775	3.487511065	2.820740657	3.436259456	2.930106364	2.513638543	5.971202079	5.925886597	7.770015907	10.69080699	4.671481571	5.962881297	11.05088843	7.062325814	11.99631078	4.826102436	11.33161198	47.29434683	5.330955036	3.851013459
ABCG8	10.51784202	18.92516149	11.85206764	14.66072695	11.72722803	12.14058521	12.55565082	11.57765123	17.44598134	21.91688718	35.19086042	22.34883162	16.65318363	20.77506634	18.82379895	100.2326117	22.9459755	132.9456618	19.90906116	10.57467565
ABHD1	174.5918204	194.8090101	152.1993535	127.5321987	104.4669248	152.3698779	176.4528117	73.61191041	177.241556	69.08758437	169.8875484	223.4662647	222.5067027	172.2156973	199.1815511	224.679066	164.6711997	240.9811621	173.7759729	205.1875506
ABHD10	1412.423378	1351.77242	1211.841938	1325.615906	1108.299694	1493.551574	1127.345774	909.2807229	1339.387547	997.7660075	1321.428972	1506.405667	1403.524582	1467.696337	1400.671068	1039.392075	1307.691397	984.4070029	1332.174293	1079.328103
ABHD11	568.8965049	465.8151059	562.5329681	490.6264329	514.7691225	656.791388	488.3813558	582.9085349	569.4752223	625.5219029	491.9878783	439.9658621	610.2953338	648.08628	691.9493758	595.066751	472.4888383	646.4036968	677.7178115	450.0784507
ABHD12	647.9733485	910.2938564	769.1295122	893.4223585	738.651564	927.4921211	773.4340053	580.7383604	850.1800087	754.6204611	1002.6501	1274.036856	729.5058058	946.543035	621.435269	733.8325629	670.4732437	879.9129684	572.5697502	673.1744509
ABHD13	213.5703963	205.651177	229.0892217	233.580333	242.8810916	197.8299416	235.4488548	216.5840506	333.5100955	226.8670947	320.1277281	394.3727023	375.6303247	311.8189945	296.4774634	231.1469268	243.6482488	397.6544623	404.3119281	238.6558381
ABHD14A	713.9950877	638.4030889	800.1132485	806.3120843	815.7651353	652.8088607	869.2596571	633.6094729	797.9421563	602.1202847	595.4361405	777.2986246	638.7908379	529.4370468	510.8774651	567.3597977	572.879288	644.3514139	584.7927118	570.0586182
ABHD14B	1869.980643	2185.38541	2279.035583	2156.692018	2225.316903	2003.369824	2475.213575	1916.576097	2538.033157	2127.049187	1821.673578	1720.105779	1300.612033	1552.213896	1741.912856	1610.912292	1855.366132	1845.603996	1674.881708	1907.286631
ABHD15	733.8966489	888.2996314	984.2306333	858.1099218	839.7409248	805.45584	782.9656973	780.6592991	886.4662407	971.8745382	722.8779008	880.3388108	865.4790362	877.0137426	739.9976594	935.2143407	760.9461374	891.6554838	713.5481046	1143.488107
ABHD16A	82.9399625	29.01018993	92.9567708	14.08724469	117.0755462	22.45242915	48.17102436	19.69898547	30.6257636	45.6236822	72.6573543	93.13747419	62.4782455	19.54311213	69.87575439	72.68498041	96.29934682	89.00366573	84.17655238	70.02439209
ABHD16B	7.213573664	6.353331947	8.183059333	8.858803982	7.999598317	8.048504735	4.59456203	9.317077374	5.69480735	8.768847227	5.587754345	4.895772764	7.05778584	6.816445117	12.90799397	4.930813816	5.833682676	5.954477956	10.90138967	8.029065431
ABHD17A	8226.506354	10562.42838	9724.265479	8212.35205	9244.212851	7992.50443	9323.246484	9167.442579	7513.506769	7990.473229	7867.265977	8752.226214	7596.650566	10363.10165	7701.420892	7876.574855	6199.267867	6191.527646	7608.925411	9587.351203
ABHD17B	1290.099813	1730.794096	1172.812904	1536.982666	1425.095134	1469.757257	1290.808578	1113.884384	1396.337006	1135.738463	1717.476131	1622.497759	1613.16677	1417.276466	1571.340681	1624.382483	1573.791145	873.4544925	1609.275307	1858.452661
ABHD17C	184.671726	173.5026252	147.5034292	245.3638965	236.2419869	157.2354579	145.9828425	194.0753428	186.2566284	253.8993069	250.5920143	122.8793132	155.5216466	316.3486792	184.1976558	204.460285	111.8879704	112.5710355	250.4800181	187.8830312
ABHD18	795.0073682	761.1284097	908.4942337	820.3727279	889.78073	768.6490284	899.3096652	806.5619535	931.3808999	762.6538278	754.8656807	537.4759635	946.0193037	799.1732749	860.1774443	982.7911198	932.9759701	1025.475614	919.4333827	910.6381307
ABHD2	1803.761646	1696.819569	1230.604706	1408.515296	1851.110137	1620.331607	1474.510886	2016.015126	1772.787445	1463.982204	1901.23379	1250.952788	1470.472812	1874.15341	1389.743409	1555.896103	1431.50748	1401.443567	1891.650376	1401.38509
ABHD3	4518.98076	3537.284495	4032.564771	3749.494948	3992.867872	4629.127382	5046.480066	5675.604257	3539.423751	3866.645088	5395.206494	4085.246497	4395.546325	4726.555363	4553.529937	4750.142896	4755.028116	2985.962203	4384.070609	4277.664786
ABHD4	1009.52259	1223.475319	1119.963231	1132.542527	1040.824254	1073.903489	1036.130008	1311.436418	1010.635332	1640.837206	810.5346095	740.8475244	909.9759569	1070.41584	1169.259921	1050.452984	972.9663289	896.5803837	1035.992299	987.1418064
ABHD5	512.1513776	460.9263281	439.5381829	624.8099992	505.2911619	744.3982302	368.0153722	912.0693079	576.1429263	655.6612764	650.6855227	458.1513068	439.6719117	799.7726863	524.6688985	729.6532238	379.8321823	543.9304102	577.4931066	487.3251331
ABHD6	524.7778432	463.3838276	248.3242113	298.7059818	325.0324581	428.2639543	297.045987	385.0263898	330.4488198	333.7878646	316.2102756	253.0006783	336.7893244	285.9392387	235.0469457	352.5567904	365.8200624	227.4995733	327.8438548	361.8396645
ABHD8	126.1407065	262.1292686	226.3022646	172.8216813	128.5555993	109.6672321	62.7716484	185.098282	241.8486183	109.9373663	67.36099731	106.0849385	20.31543206	55.66727249	154.0606047	31.77762258	143.6129761	27.00053713	118.5834952	36.61838941
ABI1	4208.4958	4670.035931	4406.708219	3834.545275	4141.547771	4486.794773	4297.003754	4127.905982	4146.667526	4220.900963	4584.144838	5536.353321	4892.577165	4689.395398	4080.828773	4188.295103	4030.682253	5019.228551	3941.108191	4436.493524
ABI2	1155.197884	890.0371603	1343.915139	1275.051214	1381.986263	857.4595282	1212.711043	866.0587313	1329.061975	939.4409636	932.6461255	573.9244734	939.5740775	852.90852	791.2976617	871.2832101	1191.291595	1098.320163	954.6195562	997.0570746
ABI3	893.3238979	1629.482546	825.764791	755.0858828	1091.932172	835.5591327	804.3890086	1322.856461	931.9694029	1606.995473	922.8554165	1016.084349	791.3657402	1356.741118	1049.335163	1031.635488	1285.069177	1013.064899	919.2530842	1085.419508
ABI3BP	1.03311774	74.84722383	20.18923701	4.71675521	3.871915817	3.795766748	23.43911925	3.730316863	27.10944808	2.497139629	20.06085805	81.40766242	10.02840912	13.40990651	92.49180525	56.14387465	38.08023802	10.67562292	22.37490097	69.34593473
ABL1	1073.812602	956.8055119	870.6507437	889.2160644	898.8464371	902.9902007	783.7055193	755.0523828	950.4069143	1117.311619	877.3442346	543.4602756	801.8031996	1020.447491	674.9513655	774.6462101	742.5629116	611.1941747	854.284941	872.5437928
ABL2	505.8354751	489.6309421	599.6399553	575.5987153	738.1168439	484.0330174	594.9224454	614.0580454	611.2072768	547.6637263	617.3518453	444.4291938	571.1174038	605.1695061	723.2439085	600.1079174	568.0626573	706.9383873	659.7620515	661.2917565
ABLIM1	4519.172905	3738.107587	7166.483266	5379.696878	6193.658242	4757.260843	8071.71709	3190.230766	5047.605938	2881.198743	3529.722883	4871.002006	4939.05302	3869.289434	5610.106022	4462.454029	4360.237335	4817.077035	5320.498815	6033.127195
ABLIM2	154.667956	319.6791009	197.7555773	182.4360086	114.3222526	176.1812789	43.71546565	258.877957	233.5728442	185.4425624	174.2575619	184.7841931	111.6735396	203.3790558	190.3344215	161.411505	211.2776536	302.1135812	177.1992517	299.9922314
ABLIM3	48.94525675	429.4965426	314.8392442	23.2199059	128.396489	220.6454764	247.2910737	244.364876	227.9298614	692.3527258	19.19391874	115.9630494	22.66463184	23.36409145	36.00792987	98.80524961	290.6668672	131.1634183	210.7106833	258.2427411
ABO	27.42028097	40.40269607	116.8521382	24.58799466	52.80172364	136.4825003	30.81860738	36.88928396	188.2982037	23.24566144	12.07033087	58.70371998	19.38760438	50.76124538	121.5518441	18.11100723	24.16426794	110.3405736	49.5917174	52.49055789
ABR	1800.006149	1977.167067	1802.353045	1779.271573	1938.585203	1958.387348	1582.818708	1932.891038	1822.960139	2162.819247	1752.036024	1370.846344	1685.756377	2252.069735	1656.367854	1666.255192	1756.657691	1714.366268	2228.220517	1676.81928
ABRA	38.27145198	69.86168426	42.17563266	27.18563992	65.98966437	47.70835365	38.84747355	43.06088804	53.67841566	105.2557842	36.59249932	42.10219398	114.9149872	68.92756189	34.98362986	72.14227451	62.93159403	68.91211031	42.54988791	63.44242456
ABRACL	5270.320397	5894.561248	5184.897956	5961.613494	5626.368908	6226.96495	5944.005036	5380.652366	5296.638006	4782.766339	7409.880997	7690.402816	6538.497315	6868.94631	4880.401889	6196.522847	5225.928718	5696.480788	7104.696735	6714.910473
ABT1	1031.124564	1047.515579	935.8144783	968.469571	1024.334076	930.804506	1115.940816	908.4478216	954.4316021	739.8025285	904.9590778	1092.405371	873.5504368	964.3380085	1002.125588	859.6582979	1008.976619	1088.419092	947.2831615	922.2855821
ABTB1	1414.309502	1414.017935	1429.697152	1582.009096	1322.472428	1491.320568	1389.257988	2111.063671	1526.178947	1516.02543	2223.61358	1619.956786	1581.933429	1468.022688	1604.939668	1674.190214	1546.183281	1265.616673	2101.161112	1383.628947
ABTB2	131.2207611	176.8903152	189.4760688	130.5606624	149.5733167	102.2314058	193.441881	94.76671813	74.36429156	296.4361709	172.8548465	219.3637014	111.090359	198.5762992	202.9351763	148.8782119	153.5043297	197.577485	173.0194471	152.0110864
ACAA1	2508.905208	2212.266586	1987.85528	1697.179879	1995.941224	2474.192782	2486.930002	2474.54549	2155.109431	2758.530247	2566.531558	2505.473753	2087.982821	1893.194587	2054.250267	2190.035923	2511.628449	2456.105917	2643.219284	1959.124081
ACAA2	1184.090138	1589.146231	848.5156942	802.9646832	884.6244861	1386.958922	1080.479068	1010.39159	765.670667	1138.911851	643.2550671	1176.961578	859.9576943	1106.480102	1003.546546	727.6732875	1084.447259	1213.792714	1211.669744	656.9961488
ACACA	423.4905031	155.5071435	69.54802635	206.2540011	140.945827	67.33664824	444.6168145	45.39571453	284.6589273	447.8936096	61.06284389	35.88328742	282.1253952	70.89410522	165.3488743	56.09145701	17.80152958	51.1690677	305.7978592	447.9905085
ACACB	250.1923698	323.9177987	472.7355103	440.7818136	362.4660802	334.2188915	402.9019506	417.0624486	484.6196513	313.1389332	523.14284	353.732055	470.9900909	462.4521067	444.1785981	388.0125425	607.5203093	370.646762	494.5344759	499.6768018
ACAD10	333.689364	330.617236	295.1104781	301.6046387	380.3944655	309.8639767	385.4896285	232.2181888	324.0063538	290.6118799	276.0059052	321.3944594	577.5838735	222.683432	387.4518222	344.8635137	300.542172	272.6681353	300.2394278	278.8194083
ACAD8	1269.812924	883.8731624	1314.887023	1253.359219	1159.704109	1240.776437	1321.204558	1152.750159	1196.878625	865.8789435	1045.462514	1022.198024	1354.186976	1139.497859	949.8574791	1270.345251	1161.676937	1027.909186	1083.747402	1143.408235
ACAD9	955.3026326	954.2747151	770.8079331	1103.254268	834.6214438	840.2452407	836.2996368	740.1642393	1036.477218	972.9026477	945.6354806	891.3380555	931.9544905	1060.936494	878.9955758	1029.365692	1074.7345	1070.171378	997.8100246	836.1360979
ACADL	27.7613658	8.985328244	6.184435874	4.605728608	28.35625705	32.01048946	2.747585503	55.64359023	31.45961529	10.28219355	5.86276788	11.62091263	8.50012888	29.75692222	7.421716174	10.44171397	8.235049144	86.09350326	8.255474915	6.05123057
ACADM	2205.478214	2420.763367	2540.308976	2199.334069	1878.625273	2142.435991	2393.09196	2017.616428	2546.635675	1813.262895	1887.772785	3288.248925	2040.057153	2331.191247	2661.348419	2203.114377	2307.964609	1580.61305	2629.128301	2766.54981
ACADS	368.379107	385.2524775	319.315891	369.8884633	212.3823581	311.2893708	302.6483195	280.2877384	329.9215639	373.6005373	265.2538747	384.2008318	239.0330963	250.8831801	253.8243427	345.5975637	319.5217533	342.8936861	316.4674059	275.504677
ACADSB	451.8939945	389.8600167	496.1675297	409.19457	535.9417278	376.4238446	466.7438719	355.1223728	382.2230465	254.0853156	504.5393359	438.2603242	606.6214984	527.394266	547.6842718	389.6336653	479.2137298	534.6317899	517.4261244	631.8988268
ACADVL	2541.135402	2570.890941	2340.499411	2384.161069	2533.453112	3014.596024	2118.973391	2008.928433	2423.830899	2959.871934	3393.242621	1829.260749	2096.557869	2223.337764	2310.009839	2292.019752	2141.456935	2948.331923	3299.470331	2161.769034
ACAN	82.12509979	66.07504004	96.35469788	33.34678017	67.86782121	111.521927	60.51933118	123.9373983	120.6139042	159.6702827	154.2601357	76.029686	114.4387521	70.5816308	197.3889484	158.6450453	83.87170097	42.62674254	57.78725475	207.0141331
ACAP1	2965.83895	1936.547336	3823.36027	3188.946463	3309.258655	2477.091762	3460.727741	2070.502338	3261.763508	2029.963769	2175.785635	2261.725058	2874.405579	2028.362585	2831.840786	2705.440806	2239.576848	2029.031888	2726.565924	3171.808583
ACAP2	5950.596916	6325.104532	5300.401224	6531.955695	5722.104006	5895.363108	4921.649273	5278.245404	6513.797845	5512.753591	6502.223113	8260.594588	6428.881909	6733.75015	6495.429415	6652.609262	7098.402403	7279.830152	7115.833871	6778.850559
ACAP3	1229.152877	733.0187159	1149.678569	1319.82042	980.2799902	1221.504004	1012.253445	1076.688029	1231.828614	1265.319513	1247.085865	473.8088559	874.8309412	989.9829351	809.139407	1035.792957	1112.497374	827.2679193	1091.129579	1089.611838
ACAT1	1548.654298	1129.597646	1338.006364	1314.113897	1639.859808	1340.133935	1324.941727	1421.106933	1255.62938	1221.839749	1049.663146	1696.0527	1195.622685	1257.11336	1456.471444	1456.656079	1583.679025	1280.108715	1103.821252	1323.994869
ACAT2	849.8791675	793.1550024	712.1804402	700.7903107	712.6385625	734.9322584	832.087167	631.6308868	661.3574671	559.8512814	604.9884294	886.595752	862.7921274	707.8756909	639.995868	658.6598312	749.9944766	656.1723153	616.2079949	721.3609059
ACBD3	1431.121215	1500.646639	1569.178925	1561.265373	1404.174823	1596.658339	1586.376283	1615.143214	1590.270144	1333.319622	1593.797184	1472.451918	1186.177871	1763.099233	1504.151711	1384.405266	1196.774256	1086.768833	1333.363451	1468.413773
ACBD4	428.2064834	416.5937852	521.7263227	439.9281337	577.9385133	416.3081827	452.7172293	364.8010226	479.4674819	405.1651944	358.9652842	371.0353471	543.5767796	364.7642505	488.1618729	262.1803284	435.4080569	334.4083477	261.0885473	385.193474
ACBD5	1851.796839	1636.642827	1532.431237	1499.982495	1715.226675	1605.807291	1702.15034	1749.481999	1679.198449	1478.173012	1642.518434	1769.816896	1635.38731	1931.977316	1899.154426	2054.822293	1600.900821	1775.337307	1937.572869	1941.704299
ACBD6	792.5513268	795.8198476	861.5960358	903.2984496	914.5805737	596.4540594	672.9946157	554.9231272	881.8273183	707.1228017	822.4908692	1131.954515	755.6106563	696.340299	622.144525	878.9897473	845.3897334	868.4678872	792.8099797	879.5508606
ACCS	217.0315224	434.6317631	353.0975937	373.2900591	454.750698	847.918208	296.7373779	407.9283414	340.6683334	382.4100551	356.799721	429.115373	989.684644	523.6751861	386.4495853	565.4267659	320.0355918	188.0693323	375.7124383	729.1421929
ACD	556.6908986	706.0107658	866.9012562	649.8143975	671.4152155	727.6068191	705.7797635	699.9227347	589.4144476	620.9876445	648.097186	904.4023391	584.9955608	553.9162738	409.4696971	624.049881	551.1233271	742.2567974	552.5475725	788.3872539
ACE	31.48248537	45.22228242	14.07228447	23.07295599	49.12132044	37.26523874	7.359362823	20.65648965	22.27625756	52.32555288	35.36036106	171.6584787	35.18173218	26.96773263	80.64307384	56.00584023	14.5275608	53.50875606	47.81750575	22.40418706
ACE2	27.21932194	77.319416	15.86931156	88.3021257	97.32135114	5.482952285	66.4434763	51.62623531	42.60674876	61.89689899	74.92033629	54.76907123	165.3624268	27.72958844	66.4390264	49.73933758	25.90616032	51.28169866	34.13848486	18.6081769
ACER1	13.0001595	19.50304543	24.05806504	7.766623383	27.5643832	12.4272538	17.5805247	19.82190825	15.46233733	13.83375219	10.88871088	9.538701253	11.59785431	20.70085382	13.48998374	10.03157837	12.79460069	11.48470601	13.06065352	7.85207456
ACER3	960.909732	1097.351368	741.3105504	929.399683	1157.704102	994.9502331	732.4774628	1286.196401	998.1460339	1537.835693	1276.855076	1038.842557	962.6091534	1055.476513	1177.333371	1247.989689	1344.917562	1164.087783	1417.390463	779.6834079
ACHE	128.6546672	165.5373102	77.43430234	147.0852092	141.5791162	16.53126348	55.76878284	119.5595824	116.1372731	130.8112613	223.1726035	267.4145239	184.0937455	131.421197	185.8920857	132.5336676	155.4628135	209.909215	163.0111708	221.3218577
ACIN1	1030.348475	791.8426157	977.3203348	1020.540596	978.6899564	897.3325849	998.2903733	886.7450847	889.5516102	903.3967727	1185.367993	750.2311662	940.5481754	1001.71224	995.0003872	1085.608709	931.0700234	709.9108255	1261.262088	1222.661635
ACKR1	10.89996014	14.57601463	7.229384007	14.06374536	17.23306898	8.452042752	8.230562075	14.27124435	15.07539451	7.774552498	23.17351693	13.48580172	11.24805761	13.47760868	12.94582711	18.09302272	9.557835386	14.15020679	28.46701845	16.18626541
ACKR2	71.89023375	131.1029201	114.3612944	112.8815618	96.22219782	113.4278207	28.19598619	116.7657035	118.8254042	103.1747141	116.0231555	13.44511548	142.9917055	157.5018569	210.0350136	227.3483382	149.6919338	227.1245008	161.4307039	189.0403593
ACKR3	280.7910634	341.3932808	237.3416917	200.2753688	319.9670235	287.5640362	380.3693916	209.8306164	260.7827261	173.316367	232.8040436	174.1298902	169.2312147	319.7988148	222.1166185	305.7560019	192.7995118	182.0176223	256.2053272	163.3740087
ACKR4	52.41229329	88.8902097	47.2605586	51.28654818	51.00303571	22.1425845	12.86658798	34.55876745	35.29160685	7.312634154	38.51471677	59.24627826	81.82851722	25.08506843	75.91304692	72.09902373	51.8612696	7.835633272	34.56409038	66.74512063
ACLY	3755.593981	4190.79721	3432.914579	3249.875657	3943.538094	3699.308712	3173.92679	3755.255032	3489.877664	3730.424902	3862.90557	4213.393298	3756.824099	4297.460526	3775.139604	4040.563852	3742.606381	3669.618723	4202.478175	4736.171553
ACMSD	78.10878464	85.82804488	45.99322144	72.52547078	59.47236452	69.58869635	2.594930731	23.30786413	35.50075974	6.311725503	23.19249853	88.8104503	57.80960216	28.66396596	97.94520864	89.57433731	60.2728118	110.6834437	65.82392409	44.24088551
ACO1	440.5549368	392.7165224	322.566738	462.5292867	404.1697393	475.148164	385.1076744	401.3969383	403.8758795	435.2770274	538.6264123	497.899436	379.9057049	478.2628017	460.5364396	392.8570259	542.5698041	413.3924374	500.7599129	410.7404953
ACO2	2290.232755	2488.488956	1689.352712	2080.975838	1734.657435	1875.476549	2233.130993	1786.928127	1951.306712	2186.574942	1978.329984	1841.217371	1196.114526	1782.131984	1193.863866	1563.470686	1892.528469	1272.259127	1657.912193	1421.987844
ACOD1	201.2812729	139.0178668	101.6035876	154.6646144	88.57029656	71.69862922	92.28568489	93.70822195	101.5936352	126.5648523	356.5066728	190.293963	163.1186837	194.0902576	204.3372705	159.12939	218.0325201	134.2300424	177.91986	129.1049587
ACOT11	10.79637715	9.423220728	11.73635925	25.68856386	39.3580117	37.26612889	5.882954529	44.90399943	28.24358066	34.93787672	10.3478079	9.161016543	68.15849236	71.5613201	51.83843043	28.64018579	107.9278322	13.36884205	96.11257783	45.0637815
ACOT12	11.90527795	48.81593015	5.929553803	41.21463924	5.043914495	20.50313422	17.06697384	8.313503044	31.11482083	56.94498143	8.27567259	21.2825728	67.61539577	5.175300627	9.787739459	8.297120464	7.980538839	7.059270922	15.85744741	23.1527759
ACOT13	591.6301543	516.2527299	526.0413379	533.924149	450.5275667	575.8665699	410.9124576	491.6153776	499.046469	576.4071954	580.5473254	590.3620975	628.098497	600.0419432	562.2146117	570.9062041	464.4333478	418.4218255	468.0341898	535.1224191
ACOT4	100.9600405	129.1559209	140.9623413	164.1244102	170.0561961	162.7977253	101.6257348	179.4699481	85.44485182	163.0590611	95.67686658	297.9595587	124.6555685	162.6339699	150.4028469	156.7547832	63.95214521	141.1045196	82.74768213	177.1960033
ACOT6	6.028989002	6.471349704	5.259538976	6.006569505	7.548597295	15.78154096	2.126789048	41.43332513	2.991388889	9.121921435	6.969366509	11.2157242	7.494114793	10.50704829	7.387723467	10.65842613	12.14686476	8.177785932	10.20324594	4.560615126
ACOT7	331.1698441	390.3344516	408.804719	437.3163326	307.601871	347.0450701	317.6434832	446.4343916	393.9737854	478.4516524	298.7143746	373.7466264	308.2455601	411.0829501	333.7618815	259.4034923	377.4690743	291.3323652	331.8440253	413.2632344
ACOT8	369.6943257	458.4726476	428.0957875	657.6183115	418.2567183	524.3247706	525.1690414	450.5422606	671.5463076	486.7474124	598.7520565	683.9436222	533.2901611	531.7344693	447.3557548	498.3166505	456.8735057	447.4592354	450.0730756	519.3496858
ACOT9	978.6200218	1098.721218	966.1030896	939.5691453	1109.82487	1113.619744	869.0109345	1142.30344	1064.065494	1072.751513	1212.23724	953.013696	1529.059561	1281.472318	970.6514416	1086.254913	1112.37719	1068.286196	1120.531528	1413.720142
ACOX1	862.6368476	1034.904506	648.6359255	697.4695451	679.807239	995.037011	876.7698915	821.7168624	689.3168977	837.8770881	876.1492632	643.4137778	679.9117245	945.8115302	639.6529354	785.2727078	689.5708357	432.5002425	802.5621468	685.0108526
ACOX2	109.907812	150.25875	39.88816381	156.339856	48.64215134	61.41311254	46.69741663	107.7490715	110.1565412	122.3271362	39.48550489	109.2908483	131.3291825	60.81722017	125.1964282	104.809337	109.6115808	156.9121499	149.1141433	119.0728573
ACOX3	472.2564496	319.9607127	338.2521804	379.1456333	323.1470546	337.889855	272.3782462	284.2384468	280.4515868	279.3074476	378.6939359	422.0173083	448.799549	281.7848964	466.3855495	331.1132945	326.617424	247.4008213	324.2336237	305.6058129
ACOXL	83.57279234	79.42927094	74.70610713	55.41464357	144.7011501	100.2590848	39.67981021	114.9725163	35.32095494	88.10511423	66.70489834	94.40587275	155.1934368	122.4449954	135.9575987	118.2212201	94.09284944	124.681954	97.74285227	88.90209677
ACP1	1252.133114	1681.680914	1607.603667	1151.454448	1342.809973	1558.808548	1522.97072	635.3293345	665.9603594	1197.014453	735.9983784	2304.223518	1160.974364	1264.791519	913.2132119	1270.800049	1233.165459	1381.179926	999.3652317	1375.279315
ACP2	823.6217263	850.6647815	879.9888994	1029.223496	1043.449369	1050.689291	977.7535072	995.9092398	1158.336643	1029.73024	839.961397	830.2178015	1099.486004	1188.897925	1014.230258	1102.640676	885.8541427	851.8462281	898.9160882	919.4128089
ACP5	843.1328611	720.3964772	811.3203469	560.0861445	662.0668119	820.0261948	667.732365	852.0725717	764.0104359	459.9214806	721.4563739	1031.765145	1049.7446	703.1988352	926.1239838	530.2751416	889.1198732	781.3154902	961.2074343	595.7314036
ACP6	736.7386371	609.5910077	566.8070061	610.792996	693.699423	454.7579075	596.8685871	353.2193671	562.9201234	581.6267748	419.1114469	446.0554636	464.0368479	349.6532195	449.1843039	499.8213883	535.3457765	633.4527174	408.310773	433.1535137
ACPP	501.5238315	720.7904595	371.547336	448.1220575	553.1803788	425.984913	261.5272223	451.5047083	667.1927639	738.444216	945.4800382	590.2758019	347.1727452	381.7171171	527.4851822	458.4944849	560.1051973	813.6351862	1056.283259	380.9472071
ACPT	169.2691066	298.722463	220.4213334	278.6513203	259.4847514	241.3864386	149.0887285	153.2688333	267.7286762	326.6250407	292.2428951	363.5044252	334.9893551	302.5815942	300.9558768	296.7101301	236.6032743	371.1476202	399.4184419	305.0088422
ACR	10.73677632	10.87503327	19.87011926	29.17917591	21.54877144	29.96615045	31.35010124	16.06949336	9.120914935	17.70702151	11.5794563	9.396275223	25.13293364	15.35606424	9.793560284	8.14828947	9.357795195	22.76725333	17.26983597	11.27658145
ACRBP	2582.849391	5687.544175	5135.530882	2331.562328	1923.881941	3459.453683	3635.939937	3956.42659	4549.497874	8694.165378	2110.382052	2495.13227	1052.853838	2162.969526	1798.931214	1682.809934	2223.650259	1442.56137	3099.2751	3626.061906
ACRC	391.5436171	366.1865543	393.1942606	496.6441122	400.4300563	388.8400037	502.743158	387.8028253	436.828798	266.4878144	474.4788605	354.5110842	518.5104679	463.1794377	373.0166595	502.1462845	455.8370583	423.925867	435.1451234	512.9423421
ACRV1	140.0954385	143.0564028	117.8543862	159.8779111	134.1470881	138.6240173	119.2902829	104.9418102	134.4295584	135.4889714	204.246769	202.6198539	238.5310863	163.6445369	214.7673179	174.7453894	226.6060546	315.425735	132.0619822	214.4922152
ACSBG1	128.3230897	223.006906	214.6999896	121.3850071	85.10891104	126.6728218	137.9710992	147.8504938	174.3757086	594.7032605	60.96997953	131.566041	21.15670831	24.9441016	72.24748722	80.53091694	51.21485446	68.8478982	114.716834	163.6140871
ACSBG2	89.16401222	115.7890379	180.2328966	144.9619899	143.997446	122.9542435	112.1529474	81.82186732	159.0623229	136.7396283	135.7250188	112.2793883	178.4976664	182.1333779	232.7440045	216.5196709	165.0172768	191.4012426	129.8836691	195.6887442
ACSF2	269.8841775	295.8426061	215.2545431	181.1937844	243.9240426	219.3573048	193.4660171	234.639733	172.9701924	245.5522464	311.7391664	317.6881143	247.1477373	288.200607	192.5306453	301.6392198	145.7847009	211.0226728	263.3346941	208.8877677
ACSF3	225.3896711	346.9435741	386.4664596	360.1430699	286.7441685	247.5596309	348.1185829	301.6114455	274.3199275	304.3033427	212.8987428	371.6419034	264.6224539	27.49915373	199.371169	278.3849217	270.4910154	170.7340329	292.7649607	305.1907662
ACSL1	2485.56204	3429.833834	1899.385597	2674.973935	2166.803893	3299.860434	2150.653908	4871.323886	3081.169618	4611.642419	4136.907485	4368.800291	2473.129432	4363.268698	4059.532147	4523.26259	3917.116648	3627.457795	4910.112294	3054.316551
ACSL3	924.9972803	975.1707639	1005.968481	825.8413948	700.6194508	863.5151827	754.2381702	834.5719211	966.2755368	729.3702092	1120.660305	1277.095977	1193.587147	1041.768114	1100.677603	1246.360003	1203.471113	749.0459322	1143.075032	1224.346966
ACSL4	1018.686084	1052.539052	850.4918318	1316.135146	965.7181307	1215.521116	721.9078298	1354.811518	1134.183853	1576.166476	1798.451569	1809.861092	987.7535887	1377.490829	1430.135145	1172.474697	1001.459696	993.4154541	1509.215433	988.8148445
ACSL5	1424.764281	1854.934874	1422.522875	1503.445761	1434.073921	1512.95553	1519.342057	1545.438964	1437.50189	1729.527127	1213.39112	1322.060801	1668.834782	1506.801448	1347.878923	1426.129959	1504.301484	1302.826172	1136.817317	1298.629503
ACSL6	455.7811927	339.582132	581.6218217	595.5680148	500.1279192	406.0123295	604.9930655	241.7922015	447.5129625	228.267262	349.1580322	362.0713987	691.220705	235.6581958	584.7828754	673.1094323	507.7060149	396.5951805	514.2400096	549.9825537
ACSM1	16.65472401	15.72068636	12.09503009	13.13262062	9.463041932	5.988654191	51.75810674	13.3427652	16.19725682	58.42040623	20.57513115	16.26164242	20.14459764	11.51837153	31.28138153	19.67158154	29.58771655	12.86178294	12.95373453	15.43700939
ACSM2A	14.81993533	21.5477594	2.415419198	11.00361779	4.031543863	10.14399691	1.474297846	42.69682907	3.254232771	19.2015902	5.925132637	3.286144621	1.622300853	10.01149916	2.846081401	5.951334792	6.987716273	2.279901644	11.51151661	1.672059929
ACSM2B	13.32154241	123.6357674	15.1304006	8.502217672	6.999464393	23.69285	34.74214176	8.570606959	17.42521281	43.18633124	25.77065399	22.25400079	48.05701723	64.60242012	24.04785826	67.35181122	68.9273894	79.12240208	66.06282596	12.74647858
ACSM3	154.8138313	181.5328829	166.7147113	180.6185426	172.6399084	149.764853	188.9960862	110.0728233	174.3781534	138.2281482	163.2594325	330.152894	250.7091262	216.1073822	214.9091188	197.9680827	195.1312463	230.2826389	189.8370593	161.271047
ACSM5	65.71850432	130.5780565	157.6161843	93.4748386	65.0065145	106.2867276	57.78728927	130.3077013	66.81756489	88.97083761	171.8262686	149.2833085	162.1453801	143.5821287	185.5551113	190.4914926	137.631124	213.8976011	114.4265127	87.98259446
ACSS1	986.7200677	727.5124429	920.2254582	791.6355781	1230.761029	1185.33634	962.824452	1008.576172	947.4232608	799.3098924	1052.388373	632.5327282	1043.965432	1116.505276	1061.382553	830.1840159	841.8831804	664.9031919	928.0834649	1099.653728
ACSS2	791.03785	853.2413996	853.1152259	911.246956	786.3836343	896.4638286	844.8942059	926.1390902	900.0743585	1126.868754	1211.941732	986.4616979	845.9468106	1053.358769	997.4261171	809.4756698	891.396909	1138.336566	1064.401626	878.4903065
ACSS3	79.11579639	113.2647638	96.48323569	94.043329	65.02473272	93.01510802	49.04364614	69.72549705	112.4206109	129.0915551	108.7550676	129.0657002	87.28590466	75.78776633	98.09793959	175.2176427	125.4932935	135.5953513	71.21586714	52.35135142
ACTA1	50.26318991	25.1811225	56.84139151	15.48754962	68.23329283	65.21400343	70.43912707	20.47007675	23.53253384	11.71749212	44.59302812	105.9996993	32.9553556	32.262686	23.10453278	98.48930517	39.63557376	49.90040925	49.26205886	54.80093577
ACTA2	721.9578206	521.3252737	387.0431709	470.6802918	430.4636177	326.3725606	354.1212815	521.8035999	528.1718191	860.5527235	847.7808268	441.3457698	322.7794279	481.4091544	419.2756388	486.9193328	340.5181768	635.2872888	547.6519097	464.9021574
ACTA2-AS1	70.84924625	73.67569611	79.3124552	80.60106485	85.89223939	62.36899418	49.48566475	72.66465904	103.2325491	148.07048	40.76486543	95.70865223	74.97790094	81.75026132	114.3945275	122.5607205	81.25055444	76.79778596	152.8514128	66.7372201
ACTB	48542.43083	64240.15342	48697.46649	39956.86533	44534.96965	48202.71596	52491.72739	56604.37432	42294.2093	45970.43649	45785.13399	69524.35175	44840.45746	49168.44041	44068.702	34687.20667	38285.52997	54498.19526	51342.35305	41182.24724
ACTC1	234.699856	319.4275815	230.1984859	212.5082629	343.2989752	224.758434	219.370072	182.1323742	235.7327945	374.3001617	354.2086898	299.8265522	320.9809469	212.3153627	469.2459769	279.0395862	335.5977062	511.3027027	330.5993521	344.2503636
ACTG1	31572.24949	42396.8925	37072.87217	28674.42361	33153.2414	33159.19963	38698.88414	36519.97169	29416.79337	33403.95547	38894.81667	58678.28794	35650.85241	41443.4573	35951.43877	30727.61453	31628.746	43132.72976	41635.81489	34391.26538
ACTG1P17	80.05224203	86.63459067	27.76921719	52.98150846	54.12645324	25.44877627	43.5103325	87.50588801	62.76382086	99.59470418	86.67277853	37.11637144	95.52201067	118.6729646	138.5863076	60.75188609	99.05396489	172.3826988	110.6750528	104.569814
ACTG2	84.36061836	102.9306116	94.05782201	103.3596105	27.068909	32.75339706	94.08437059	15.53370593	21.9901464	51.85203383	58.18305482	25.87957854	76.92206386	121.7064149	109.1518308	121.3391007	33.16544219	220.0706339	53.10014263	123.9195371
ACTL10	108.8860232	162.3869045	149.9519201	192.5125573	153.1207193	138.8437993	175.2405436	186.5902565	106.6178482	28.44737262	167.6648354	193.8335593	184.056365	158.3876854	59.01553943	22.35665916	206.8200079	212.6805264	231.1112038	129.7331092
ACTL6A	1132.500846	978.5951879	1076.886497	1306.720043	1123.653713	1214.060241	1394.952837	1120.852386	1348.067162	1073.888149	1408.920467	1417.435735	1647.417085	1266.505703	1581.358293	1509.513463	1515.024377	1101.149978	1373.433643	1644.601244
ACTL6B	4.452767465	4.127925241	9.150505643	4.924834125	3.073439159	3.438295155	8.067494924	9.909541518	3.739140571	7.20444141	3.186740681	3.987626899	6.302414699	10.94241323	4.875720429	11.26071072	7.482189739	5.106492412	11.25873046	7.211091672
ACTL7A	9.268048361	13.70308674	8.642676797	8.221044828	8.71474464	9.983524599	14.91339158	4.678876306	7.384272938	6.076279143	9.724984776	9.144942444	6.408012858	6.703912652	9.730549599	19.80653315	6.353921104	10.30439354	17.46927399	31.02153624
ACTL7B	12.13610008	16.49467618	6.768098564	10.61230349	10.19522116	18.62549811	10.26141284	63.0249883	13.58878308	19.23045998	10.46376071	19.24059727	29.12258027	9.173075106	15.35906551	13.67702916	9.483700963	14.85713977	16.72282385	8.000466016
ACTL8	20.30706611	12.31071263	12.86320154	13.71608431	26.8617625	27.53928909	9.400883559	27.5340478	17.78953565	11.75614135	15.86353474	23.07802643	13.30031429	87.07288843	38.7992437	40.76707572	38.96794588	87.22391611	12.70456456	12.12607633
ACTL9	60.22458576	75.30748136	62.55978133	37.40334703	66.17677003	109.7232159	59.52637425	54.24039618	49.52451706	112.7758622	123.0963399	103.0076776	67.12231539	96.28736941	113.4683361	64.7242056	136.5702405	90.88326723	120.2730527	136.6905716
ACTN1	4577.537446	5461.443952	6682.455867	6074.701987	5583.841122	5365.355078	6369.236891	6181.119501	5876.979096	7659.201818	4211.617383	5491.979898	4178.314228	3774.6948	5457.496693	5076.128195	5478.29446	4690.745655	6348.619267	5976.21016
ACTN2	177.5825622	214.9968493	147.2581725	167.1984199	171.3627566	83.11886109	144.8305023	144.6226231	162.2792915	176.1647813	167.564504	196.0185955	210.5384684	167.1780633	272.7125917	258.8512502	286.7120893	373.8239928	196.1117931	194.2593639
ACTN3	61.36562842	105.8348416	110.9466031	119.6290814	87.68530038	25.13138919	42.05458267	114.2666102	114.7747911	117.8531235	103.7247214	144.1805594	161.2575217	103.4150555	143.1945922	78.47304882	199.6700186	220.0138058	111.0904069	148.0126131
ACTN4	2505.609528	2577.559418	2344.378887	2933.535558	1671.484606	1881.475216	1603.620303	2448.066777	2907.781901	2050.505448	1737.524264	2049.726226	1898.720987	1387.480682	1669.17788	2019.276043	1613.57545	1373.93248	2532.393641	1944.192631
ACTR10	3718.452949	3292.013269	2901.758547	2962.339965	3051.835621	3222.073191	3174.865798	3084.561503	2828.973931	3357.818183	2933.852791	3364.383493	2827.696799	3183.608284	2416.248407	2665.620468	2690.454339	2422.405823	2660.380668	2712.249305
ACTR1A	808.6436654	1306.328835	887.8956699	760.4633293	773.0391273	938.6741734	955.5941652	1223.410285	1009.024258	1254.737105	1013.251551	1299.582602	633.9707123	980.8316469	780.4296217	787.1071987	826.6675174	1058.57278	750.6544131	738.5674029
ACTR1B	1520.46352	1534.204506	1507.380235	1919.54967	1749.465783	1458.333314	1529.537197	1627.640007	1639.805204	1555.192511	1885.042882	1866.656757	1784.555229	1242.086856	1421.089312	1731.989338	1605.122349	1652.864821	1760.148586	1739.180696
ACTR2	14313.25295	14654.71906	13343.65719	10898.94168	11304.33599	12155.52062	11530.07454	12818.43778	7778.550018	13006.96143	16536.51573	13122.1745	13695.61574	16011.27514	13918.58329	10223.38101	14565.68653	7672.774868	16606.55066	9687.325114
ACTR3	16942.65762	21601.06901	16647.5616	15283.36982	16993.92821	17521.05052	18223.38755	19934.87712	14489.69087	17662.10064	18427.8355	25427.72069	17809.24509	21481.05843	17898.94779	15986.57646	16273.15249	18614.57597	19312.84714	17741.62323
ACTR3B	188.0800227	186.7683759	278.3450033	306.0139421	232.1549243	201.7301001	220.9035063	224.7013534	293.5824676	268.8540827	173.8250129	229.9648182	173.5695973	196.0233903	157.0255074	179.8603156	252.6622202	152.6132364	241.9265441	224.2373303
ACTR3BP2	83.63838247	230.7053804	74.13276445	170.3319789	110.3043189	139.6173309	107.8927894	96.92707369	168.7829923	161.1356556	140.0268907	111.8124444	216.0558081	116.0772364	112.2992796	238.022986	150.3550769	222.3551277	182.1243546	155.7840831
ACTR3C	98.76732364	19.92925102	10.9423453	74.05133834	92.69923297	41.70040664	32.17179007	6.97643031	61.60993944	120.2693998	59.67841007	4.538925704	7.398905602	95.22135578	64.77640999	117.9321436	73.25049147	51.83423166	75.93122979	7.512430554
ACTR5	640.0460313	587.7794272	564.7001132	537.2732842	597.3523082	687.2230158	707.6078482	507.6153864	622.6110492	489.9120843	503.2680908	805.1526479	772.0224496	592.7669482	644.1914709	711.1740404	745.8400528	882.6900098	518.9919446	658.4492512
ACTR6	1256.877857	1252.529001	1412.919648	1373.492563	1337.829803	1140.334821	1382.26556	1112.360817	1327.453487	1042.393131	1377.140635	1909.421716	1652.198549	1286.413911	1494.195835	1364.665696	1334.757002	1215.35916	1560.508228	1485.527051
ACTR8	632.1350648	630.5372086	554.818743	571.7015013	614.3175421	698.4407382	598.364468	721.6991565	653.0227344	630.9989029	496.3196404	812.6252448	615.3309117	751.2811926	583.8566156	613.7041555	565.4024516	539.4758679	685.7461253	609.8312033
ACTRT2	7.468687297	7.229448309	5.988580515	8.899632955	6.689392239	10.77749004	10.44310362	6.998469032	11.2427287	9.355172342	10.83465182	16.65356453	21.19082924	8.857942392	14.63729919	11.82283424	8.022857831	18.66546353	9.766140828	14.86040724
ACTRT3	17.90984338	11.477462	41.47172221	8.560795825	7.238587536	7.759145888	18.47645133	23.10581978	13.37947073	21.92168664	9.807894184	53.00000891	8.855069361	105.936281	17.78193387	19.20717748	16.08426113	28.69380107	12.94111872	25.7197246
ACVR1	1526.30046	1240.37383	1662.978624	1501.050626	1461.073211	1709.639191	1549.550921	1324.183223	1487.875308	1910.092886	1357.629117	1104.078336	1293.390047	1092.791271	1169.935498	1646.901372	1281.55754	1373.922927	1360.659702	1387.877662
ACVR1B	886.1984786	929.1486958	618.9829124	734.0586864	741.6666394	623.8361353	733.2659566	811.5681452	862.8059088	916.1987226	884.0650113	869.6298061	507.7059312	520.2090187	862.0392287	785.37817	867.4862291	776.4375604	896.2722693	723.6535201
ACVR1C	156.7126584	209.5705706	225.5513038	269.9372637	280.0560767	143.3764757	234.3723309	142.1324972	188.2859782	153.4341634	191.2258579	172.4641116	252.0458281	126.7577054	344.013091	250.886564	328.1497866	227.0797154	224.605878	219.845516
ACVR2A	381.780914	512.5207396	452.7261752	542.7379251	552.6662965	374.4614858	367.002284	439.4678028	332.9480085	502.9775017	485.5841128	427.2303255	427.4042297	475.1956821	407.9776324	437.223177	535.7755302	578.4990497	510.547092	505.5048967
ACVR2B	271.7666337	161.9131708	340.4628605	406.7792781	244.1556009	256.8086775	559.6710605	194.9312491	346.8823733	237.6411553	198.5250732	158.2551357	123.6553072	183.9722029	294.5088095	245.8530055	205.5147286	301.2037068	283.8094722	341.7212855
ACVR2B-AS1	136.2486692	247.8570965	247.4120113	232.8743265	155.0103152	155.719265	141.962242	181.1871384	218.1351564	218.483406	173.2951993	248.1325368	246.634818	260.4292216	375.8361958	232.0308794	292.5272378	354.6286486	257.7690751	223.8752745
ACVRL1	40.35876191	26.46249807	47.99754336	75.63174417	24.53939106	14.55092704	83.98815214	30.69887754	68.64082266	72.59251761	7.798665162	12.25217597	12.08089682	51.50790557	74.1077998	7.987598502	9.721457119	87.73522633	7.969122102	10.80590728
ACY1	8.462590948	63.4221489	12.40369446	5.201044009	6.122353009	11.74298258	7.3723722	13.05390183	4.526128117	12.9544328	10.16515787	13.45001814	18.40128564	14.2148645	7.265213064	6.675101031	9.389869557	12.14508692	20.45575885	14.08414214
ACY3	117.6583677	173.4923212	128.8736874	169.8690202	170.5494396	218.2357797	142.8011711	241.5175833	182.7404966	174.370525	168.2267264	192.0086516	218.2913034	371.3567301	121.3329035	147.2549888	111.0199818	166.0899166	280.4821894	213.2720344
ACYP1	649.7430212	592.8083251	1005.242624	898.2127565	785.6637032	482.0941117	867.7642246	514.7541781	596.2522237	790.0480557	586.5039079	610.9137048	820.4105741	560.997096	510.4160954	890.2106942	544.6765209	793.1975073	667.4464955	686.0643487
ADA	1444.180656	944.3627569	906.0690967	909.4372837	1224.035011	1028.412499	838.4228063	889.4423578	764.6577871	1767.122709	1189.883867	1506.42366	814.7015026	1480.447279	957.5218268	1381.701354	1539.034201	1148.147751	764.5519922	1512.54989
ADAD1	120.9527374	169.2235105	187.5336088	179.7970306	104.0350488	149.4534008	192.4390003	133.6990162	207.6265237	153.7442079	229.2455438	221.7192877	274.1957701	176.7745327	189.6106424	155.818347	144.7141278	190.6021542	163.3499127	160.4629547
ADAD2	120.274471	38.57328063	11.25800918	35.13183831	34.59610696	87.3562402	54.477759	110.4760808	32.42064085	104.2070325	43.23224178	106.2171094	39.30477752	69.18936308	36.22607388	100.9434968	85.27652855	14.05547029	103.4849252	31.83938452
ADAL	130.6913002	119.4092856	94.46474113	84.24467246	116.3898692	127.8702011	189.9173363	92.499306	198.4588255	164.9911761	86.40315225	172.5651788	159.7272437	105.3881941	229.0485421	208.7389225	172.1224032	140.3500417	235.1456618	206.1186449
ADAM10	7978.533999	9511.999909	10139.75668	7272.776325	7880.983114	7902.312983	7223.888824	7930.931177	6465.559254	6656.460531	7450.344376	9866.132602	8092.51623	8697.225519	8385.115939	7833.318519	7785.714971	8140.331714	8275.781305	7322.185257
ADAM11	65.15072087	141.446081	54.75841864	70.27515498	64.61887588	68.29095989	97.82778738	42.00417966	51.01637253	38.99418764	88.18816133	34.92128932	78.89716766	96.77380678	27.66290174	33.18017042	59.17718483	104.3389464	24.72193251	50.35152317
ADAM12	109.8814365	60.05360974	179.0881158	53.87474682	44.53471977	44.6883561	140.4919825	114.9483624	138.8558712	47.66913186	102.6027968	53.94975553	199.9415852	56.51846737	183.9778729	64.33079193	270.3142677	61.32595119	232.2497091	57.47279501
ADAM15	713.9962386	784.5410073	661.7755789	617.793285	536.0507713	706.6902691	468.8084406	742.0416578	727.0947563	807.1658538	844.4448378	797.6852212	574.3396538	1089.119577	785.3382205	793.5118816	823.7562387	994.1177852	781.6206882	565.1725269
ADAM17	1154.68105	1079.815075	939.9854013	1042.759149	1136.030869	1002.70602	1028.929499	1213.338103	1289.441807	1371.325746	1512.769594	765.8800086	1378.696936	1487.660471	1139.43672	1463.899605	1410.847729	1494.755332	1294.447605	1277.128055
ADAM18	52.67901316	59.72898956	61.13399245	75.36412727	83.81794999	38.8205323	67.26581562	52.82616463	57.27647972	66.32130829	14.20157106	130.0092738	84.00257552	107.6394609	118.5329022	121.8957416	112.1972634	90.4565195	60.09406599	100.0457421
ADAM19	1193.492054	859.0541242	1053.595028	1036.590927	1190.913353	1210.590402	1150.803971	1215.241535	1374.82098	711.7717068	946.5895575	847.8709464	930.0375507	920.8207498	829.7359474	754.6472726	906.9004296	965.3414315	734.2990518	850.31195
ADAM2	25.29662568	4.520246885	43.77553613	4.237912152	4.12183655	14.16666974	1.98521252	4.382244935	16.86807771	3.596304795	35.89209186	1.658472547	64.97916473	45.91267057	32.1078464	17.05686316	6.642070869	59.02168695	6.758317786	8.457711426
ADAM20	119.6580586	33.36084235	144.4192414	150.3083192	145.1891433	62.05307909	75.94341229	108.7394586	100.0400653	127.8322676	45.70792389	135.7207614	176.5927126	124.0780742	117.5766493	153.6656354	154.3875029	229.0391965	165.0417235	125.3423152
ADAM21	91.70216532	158.0394514	106.0029356	99.36200648	100.0670809	49.23685393	78.89148104	98.4135232	98.45459847	126.2048556	130.5712848	203.1512322	164.4483684	171.1252216	171.3880557	145.3088235	203.5915391	222.2289799	180.0310999	155.1177291
ADAM22	77.2604041	41.94942851	71.29372119	12.28685415	15.37322112	48.00355295	30.04724345	66.68879068	63.1904701	41.99703214	132.6310952	45.85537512	19.63632504	192.9060253	48.47401271	47.32697086	22.13137595	43.48461655	39.28285011	65.03776933
ADAM23	166.4875652	115.1458097	124.0512428	194.9282501	117.4674638	105.2343783	161.8866658	134.8749181	105.5185669	150.117966	187.2216125	91.07592441	166.7804185	116.8486397	255.7893049	145.0598691	77.23538453	307.4444128	163.3630612	196.2175489
ADAM28	1420.509345	515.1894473	981.1735443	543.8472786	784.5877254	490.1290357	822.9090147	551.3603791	918.9672878	331.2524456	599.2454534	248.4248977	996.4110836	950.4797708	573.7720631	758.0630036	831.4071372	775.1109149	469.967544	761.2017579
ADAM30	68.47772706	13.78609095	85.155233	56.49368437	79.78524567	107.0351881	98.41293847	109.6294361	61.2547121	80.29697111	10.27357968	18.98771777	68.28914329	76.65115342	109.9466921	17.03998815	65.26146646	28.41486589	54.31064613	93.6298262
ADAM32	6.380521983	65.03451703	12.48360774	18.57298975	63.13007598	37.56395187	35.2222585	26.29322286	4.345576198	6.186353515	16.22610391	40.10026782	59.76418966	64.30692739	18.8469872	61.28840537	53.79385132	52.40975398	91.53821346	31.62748383
ADAM33	442.6886205	324.0327899	607.510754	540.2741781	437.0628686	393.651953	302.4973539	396.6009433	506.0600958	482.3672382	493.5014508	279.7852896	687.7648956	511.8847101	661.9019588	574.4861498	813.7086939	717.9597555	610.2710316	693.0658912
ADAM3A	8.556533661	9.69087373	44.77121456	28.77078072	31.19042353	24.53715783	7.315212532	22.1221689	13.28158422	16.00551148	53.52047017	74.16531762	10.71716625	59.37684583	76.74884476	85.63842596	49.56312397	9.181453947	52.69860376	58.86244018
ADAM5	47.40380281	94.82220109	82.93199682	59.15024962	39.00415132	7.628295936	45.70403227	67.74142294	78.19823481	40.19638262	13.52771994	3.388374922	18.29888674	69.74144827	10.49649665	46.54577829	60.02405999	24.73758514	65.7385216	5.681826461
ADAM6	10.01184066	104.4717944	72.38045999	31.14213241	41.98303823	115.0588218	31.15147822	104.5194987	40.17437787	18.75899389	19.89025968	45.58046638	34.54498725	23.51845321	48.17836775	39.07627984	51.94959349	13.70282307	54.65513203	37.72204518
ADAM7	7.674198836	34.13386786	10.64306641	2.432349356	33.2528595	7.144666284	6.432318352	6.082230947	3.901043857	6.254680161	47.71237493	22.85402488	7.527502368	14.37559278	13.66358774	4.715221404	12.33440218	23.64982289	59.92314322	18.05615759
ADAM8	1725.220504	1747.474683	1538.742992	1660.206262	1682.089312	1826.572121	1227.306065	1242.725792	1363.239074	1596.061365	2109.408936	1506.072938	1608.530566	1480.156832	1631.544345	1962.767368	1064.908727	1649.780197	1603.766527	2027.465548
ADAM9	699.1027313	1120.411488	690.6714688	821.3252215	562.580255	802.3792969	629.7856214	986.4633117	1065.987249	1468.722207	1243.931249	1084.577009	655.1497807	1015.306409	864.9017416	852.6289697	1084.497706	737.052307	1359.53575	776.282573
ADAMDEC1	59.86578627	130.4938094	37.50477142	52.45393136	58.81666725	88.94037862	78.13895703	43.61913086	118.2533841	90.07634036	103.0696457	110.2563904	88.24140834	74.42983683	68.74585148	157.468022	82.30540226	88.47199812	121.6530551	114.7590912
ADAMTS1	48.16591774	334.362334	13.53426177	35.80995306	18.11949774	79.53039437	23.50837151	198.9679211	141.972367	70.28452045	110.7689913	143.8111033	31.14525229	232.9860229	30.85144306	195.9289275	84.29655902	84.56048183	20.58181993	190.9870614
ADAMTS10	393.7401321	405.2843155	531.1139997	362.3921595	441.6228396	383.4066306	524.592735	442.5738591	481.3923299	384.5583738	312.5269551	211.8532132	159.054766	461.8824667	276.5548042	251.5931146	297.7271925	181.2087671	298.2732171	335.2749123
ADAMTS12	146.4286063	168.2247349	110.8587362	132.8809454	95.95123045	115.3476161	63.89272962	103.1328563	134.0343168	168.0924055	202.1848852	195.4486983	137.710557	174.2520767	207.9275936	181.2050576	142.02683	219.3415054	155.0789016	141.5854828
ADAMTS13	117.1372306	148.1807228	104.1373198	103.8883163	32.73354656	219.6086704	62.50767428	229.6501845	118.6689801	287.3387305	82.44962358	210.1331128	278.2436025	229.1811075	56.56009534	288.0582561	99.70276372	180.9263329	73.23276853	181.6267019
ADAMTS14	76.99251387	95.95050508	26.76037129	47.18130132	67.56443416	45.77352184	19.7901388	126.0983279	72.80822122	89.89757839	21.17273043	84.06340312	8.409824048	11.11478354	126.9466257	63.97875809	10.68531522	156.6607405	118.7532018	80.86141934
ADAMTS15	42.64910884	63.87680925	11.83623785	31.55435633	25.26059969	55.14099023	58.67832777	22.01085152	16.15342824	83.01750798	95.87462561	84.95069254	72.58467329	70.69472842	59.87033423	71.50051958	67.85122182	20.54941975	15.16107925	62.50214177
ADAMTS16	7.793287464	29.99471019	12.19119881	15.95890762	9.714614048	9.288771968	6.22160256	12.09214611	53.73107166	19.92645033	81.75866649	99.74253822	20.86301405	14.5219276	38.13863585	11.71612838	16.93535613	20.20352643	35.12073676	77.68503144
ADAMTS17	88.23156493	143.6702748	42.43529877	48.55271232	22.59595819	60.41389649	33.71333819	63.93767534	114.2522075	36.90110911	82.91072139	38.50441207	56.54377849	21.9773804	47.26098115	93.8132665	184.0631115	116.6524399	45.86040535	138.5420458
ADAMTS18	135.5502011	154.0258798	149.7918664	131.1506728	178.7021494	127.118392	57.60633498	146.69637	155.7506539	160.6888945	85.50840782	116.3803446	43.745944	66.79629426	69.73038663	34.7719474	203.0772368	108.4840863	45.60385591	34.9273413
ADAMTS19	11.89444509	26.35602712	38.97731146	17.90697114	15.66062752	22.04296363	4.356343823	1.103586097	11.13066124	7.885994052	28.69143451	8.720792655	14.10258621	29.76763605	24.32911853	16.6026834	4.842459362	7.047835717	57.51358531	12.25610161
ADAMTS2	69.13431659	25.91781303	31.84469458	109.9792857	38.45518091	20.08460796	71.2851296	90.13922725	247.5025265	128.1936186	97.26235171	21.69934243	156.9167914	139.2298177	99.6505719	88.17659909	19.47398917	91.08456997	92.71342856	81.42733976
ADAMTS20	30.24614974	86.17511862	23.88743294	53.71341413	43.83332227	35.97496339	15.18364459	60.10069073	72.16604637	29.59024873	58.80758098	40.46911484	43.62864596	54.46515124	69.91365526	51.35643003	44.15166659	52.16543073	22.68240451	83.11177098
ADAMTS3	42.90627591	53.33426651	23.7159083	61.67853288	15.61774238	39.46112424	37.61733576	18.45110491	46.46859436	58.35156517	47.07622438	98.97907785	46.04200632	67.37082906	17.05894365	46.50208707	56.02248892	61.78759807	39.73766746	86.30264535
ADAMTS4	160.6557107	195.1912716	104.8039029	232.5438059	238.8877636	141.5216851	173.972354	205.1140926	186.5776071	105.2580447	214.5627352	124.2550037	342.597109	251.6859376	233.7444424	172.0693701	235.6227324	266.5990597	163.4558143	179.0377978
ADAMTS5	174.8809815	105.5116083	64.96053985	180.97568	136.7322844	545.4571263	49.03737119	216.2656689	211.6336827	134.4612047	249.3019884	323.9303688	170.7573708	177.3587226	221.0775451	182.0310102	195.1408771	92.37481641	148.1308533	85.36381956
ADAMTS6	56.73265619	89.86851689	77.50313783	13.95113596	61.64654649	11.83028926	11.0505854	55.46063951	117.4387673	69.43320623	17.96155243	6.48832568	221.8101206	9.790701413	119.778504	122.4158165	115.2905031	111.0984294	24.36837845	7.637327161
ADAMTS7	41.05675481	28.86965396	45.81360591	18.81017246	25.06880348	11.87591241	65.56781961	61.04589753	63.10299766	103.386829	79.22447951	29.18985607	34.65412538	14.88124712	28.87026699	26.0116994	66.99892356	30.56058339	31.0824217	17.51528579
ADAMTS8	38.89382685	54.63533346	12.12974925	8.400829162	20.03427467	8.529557002	24.17051918	35.90977255	16.69335999	45.45096027	11.42931806	80.26234609	130.5593261	58.1314346	85.16242522	24.19602991	87.33681341	85.14228817	72.83188684	28.11010424
ADAMTS9	161.1173196	217.1184928	185.9347684	129.5444886	153.5190041	125.2272527	120.6542684	157.7969142	169.5003106	207.342641	110.6454023	175.7551403	195.690103	192.2788539	169.6241384	226.4105358	159.2641347	257.9031034	150.3348743	210.5792519
ADAMTS9-AS2	67.11672651	14.7547629	8.926879899	26.56403361	6.708844654	45.82831724	92.83553853	6.637111009	60.37938422	32.79828378	57.41128975	21.06108529	163.1303007	31.80596766	48.85785691	71.52941316	89.08695525	8.411570942	71.39734456	83.61879568
ADAMTSL1	8.702051163	118.4463316	17.66074824	8.008809466	81.9466123	13.84101584	56.57410044	73.99346189	59.00966995	37.24390832	13.50489872	12.53577774	65.44306447	13.37428663	26.08363542	101.0350223	71.21707621	16.67174339	15.75960739	98.22552434
ADAMTSL2	6.781832174	5.629988898	8.170555128	6.523002475	3.931399089	8.062930086	12.90347251	5.098898751	7.662292138	5.275522537	6.610463904	5.0320454	11.54246071	6.311962165	4.995006343	6.493577627	9.238701073	6.763403833	7.487582375	7.517895594
ADAMTSL3	70.87000362	96.41573173	32.11029859	39.6040205	50.96369283	103.5548955	4.110314643	59.73971689	50.68301436	69.79776704	84.25494655	54.26507295	121.5102174	86.22444224	93.46582918	104.1075482	137.2252446	84.80155355	77.08911165	85.36698837
ADAMTSL4	880.6795148	797.781658	460.3300839	591.9208982	575.5159439	753.8490237	491.3514132	830.7430015	615.384485	1430.700777	812.736839	506.3872	526.5976274	691.0684848	623.9494472	691.1274199	870.5006607	572.3311497	899.7039189	417.7756258
ADAMTSL5	81.29101479	22.69729674	96.67886052	42.27497218	25.01211091	48.72356684	37.47984074	102.6806905	39.64597833	82.94338315	34.18600263	24.12087172	153.9038055	74.65385011	87.45204428	14.75835727	36.16732674	191.2485832	162.1588062	47.97992543
ADAP1	1301.572835	1451.644044	1570.171004	1070.841035	1231.727667	1442.034236	1240.5747	1889.666447	1454.317273	2069.256958	1625.159529	1439.368262	1636.915897	1618.254878	1350.881968	1250.816518	1339.475896	1711.671431	1523.229888	1144.273845
ADAP2	749.3774008	894.6866524	512.4247065	577.096955	484.0443569	810.8831307	556.9854588	811.2944771	881.2737299	1475.108823	895.981069	647.8042502	563.1622063	702.5214892	559.2180191	730.7980291	981.1466841	690.514934	632.3822721	438.7783609
ADAR	6330.692165	6417.989191	6939.784379	6026.012778	6971.207907	6450.237556	6954.951571	7207.950769	6111.25354	7975.686499	6207.52941	5885.101661	6082.723765	7065.356896	6708.009784	5511.245107	5810.178917	6033.652031	6402.390437	5540.01889
ADARB1	804.9938899	627.5855657	980.2212478	950.495091	897.8625699	735.9032343	1049.428269	818.3576543	916.0930621	363.5270436	858.965326	374.6663404	906.0209659	694.4364176	839.9432441	792.9522299	700.7057087	932.2964227	694.5348695	1194.762384
ADARB2	7.179102904	28.75615749	36.22994663	21.8657147	18.95357591	13.01203495	31.31669103	8.267818369	47.98786843	10.9591246	30.81801302	52.91878165	21.99905598	78.99518681	44.32693926	43.197795	28.61571734	31.49768499	23.15945367	36.2917859
ADARB2-AS1	259.904005	222.8591635	146.2500177	276.1727075	193.9292295	134.3555909	33.06579155	214.1938372	147.0950928	234.8515257	267.8442659	167.8203117	326.5232945	222.4788095	307.3179418	209.9442207	366.0742197	300.4639283	230.877668	85.8162959
ADAT1	995.0654643	715.5919837	902.8815308	844.6963455	937.9233667	947.3585934	1126.944026	889.34602	818.1133054	612.7210398	792.7394275	572.056393	964.6732628	798.0602668	694.8793506	983.2612491	914.8364097	792.9766574	1023.00347	853.8484702
ADAT2	328.3573126	297.2994029	400.796901	323.8734849	454.6059522	259.5007422	391.4604171	283.983317	348.6164544	182.1373937	290.6784498	258.1552549	459.8977156	320.4690484	473.9778566	362.3462307	289.3676197	302.8690211	365.6529828	323.3943365
ADCK1	227.4822567	360.0891509	419.863223	364.1266721	403.6117707	466.6672744	452.4045283	415.3973617	285.1170348	403.8901977	508.796547	189.2908518	452.8520747	429.8976941	358.5947323	478.85617	432.4726083	416.5628446	396.7956835	455.2966608
ADCK2	677.7368213	570.2733734	721.7274874	791.8518996	594.6184654	693.8804769	837.0146741	819.4287362	757.205193	764.5733437	830.7658057	999.9557931	922.7497406	685.3144506	749.6302445	1063.674609	814.6744225	841.6202282	741.3113432	859.4765233
ADCK5	146.4364253	45.16586249	125.3836389	110.6998523	105.1540972	100.6604939	139.3566665	189.7556623	117.0300202	99.22659864	56.61562844	117.5167183	198.7023891	22.96162231	10.28819846	162.2433624	191.3597924	132.1598827	136.1987913	13.84882195
ADCY1	81.93982886	94.27733302	44.06395926	94.59043553	38.19280656	66.7494038	43.70687022	84.35439045	19.56162387	30.13488388	145.6567136	14.31200241	80.32459846	122.1630529	24.29650074	56.35048318	138.0961569	185.1672595	175.580867	20.7758411
ADCY10	91.4400403	100.9296225	34.62630225	46.20621794	74.82316619	41.6880482	75.48223753	46.2121056	42.75627146	52.93341826	84.53282847	79.1201302	162.6994336	98.66371626	70.61966223	72.19861639	94.12870396	140.9800929	133.8138034	122.7398986
ADCY10P1	288.7984731	241.084695	459.6343592	393.814654	432.1149188	384.1653912	560.4785511	302.9215644	477.1840813	241.5522966	319.4231829	329.0974219	774.0149664	357.6729395	435.0263064	425.7065403	333.3701481	374.4370233	384.5359948	553.1920809
ADCY2	115.3540263	230.4515886	145.0414271	93.31051056	134.3432287	138.9673779	87.23677787	148.7341231	124.3506439	194.5801696	213.2251348	200.5646823	138.1707133	170.3760673	163.9418992	161.184309	96.68582063	249.0216638	189.5535447	166.6240485
ADCY3	488.045833	438.4539294	560.9667536	528.7318457	338.6024911	334.0496775	435.3323703	446.1716452	536.8828856	679.149149	323.9588527	415.9539502	423.6021548	310.3975671	351.2022313	422.6693161	515.792089	527.5109341	423.7202973	442.6115495
ADCY4	91.16552342	34.65849794	46.72838329	68.18693264	315.8717677	227.2609881	202.3906454	139.4228475	145.0619691	56.68859141	242.9317007	95.25856964	49.96607994	46.27848031	58.45781762	179.6184641	194.6632956	62.61649246	115.3070686	157.6909324
ADCY5	28.52638159	73.89498814	74.40288184	136.7505488	143.5063527	44.72616934	50.74251814	100.8208642	21.87593029	67.63543406	29.86626465	156.8394223	85.18883041	32.53208986	66.72136795	99.20641828	242.5668069	216.5177561	97.56808922	183.849881
ADCY6	115.8740015	93.60611408	139.2997291	122.6242353	89.8122809	103.6208399	105.1330658	30.27143094	130.4486181	183.1894087	70.98050326	255.2478235	44.95825313	73.22424341	167.9162052	184.2822992	72.88440833	258.214728	25.99895891	128.9816116
ADCY7	4466.086163	4568.268441	4188.731426	3842.363656	3962.610329	4131.620204	3940.070338	5473.332967	4174.71546	4827.502402	5115.963131	3542.98115	4477.656055	5575.556023	4795.036196	5590.578736	4817.588578	3834.163221	5345.257114	4757.364307
ADCY8	4.211131058	9.91411178	19.95511922	9.965210497	17.48730594	33.09901722	3.672975151	28.02749585	27.64300489	12.97298974	14.17337809	31.41788302	59.56220357	45.05716117	12.39162918	5.760809342	5.167489694	13.95859348	7.100814775	10.5421149
ADCY9	521.3461094	368.3282881	362.875942	501.8135488	462.3664319	467.0375648	325.7363392	520.9618128	350.2431313	339.2695902	462.9618891	383.1870178	208.6851759	642.9610058	255.6737106	387.1927704	397.1058789	281.1182275	482.6791278	476.965179
ADCYAP1	33.84211227	149.0152594	45.69966128	86.33309773	54.76415406	91.49673027	33.91027904	66.54512418	101.1970758	89.87765219	129.1325312	169.5858945	121.4233377	95.07415882	103.4640767	135.5516184	27.07479925	70.80805652	128.7958758	130.2240306
ADCYAP1R1	157.4528845	293.2845304	158.8544311	184.1876201	141.5626334	96.48093898	144.1943818	137.4855637	170.2861534	189.6105234	169.4361816	200.1875144	281.869864	292.2645565	338.0223046	216.8702285	213.1159827	285.3305573	282.1411665	208.3743817
ADD1	2350.081027	2923.69941	2542.767341	2494.943534	2608.940754	2470.446758	2779.627482	2681.384729	2540.809723	2154.618489	2314.947042	2279.167477	2234.266769	2259.193737	2153.859165	2325.343431	2241.188115	2365.679997	2820.830859	2537.750749
ADD2	126.5446691	312.5218551	153.9546782	156.4658244	199.7690499	82.59966217	141.3849756	176.2557083	208.2131243	178.7695791	234.0828475	114.5875268	195.5047529	56.94442255	297.9828382	216.3808529	242.2749474	290.4885215	28.19248311	187.3476819
ADD3	9492.2803	12653.71555	13523.1998	9977.881298	11396.45207	10257.32627	13890.98556	9788.437415	11232.09968	9144.664537	10474.55946	14717.38975	10404.58227	11575.96589	11316.20955	10396.09974	10379.97659	12430.5669	9809.905026	12284.82363
ADD3-AS1	11.30245826	71.63542602	19.40857688	34.25782768	27.09846599	6.034216601	18.2377752	38.40102895	46.21130679	15.42976208	37.24275442	7.218311969	57.9577274	5.003197688	19.01258536	34.79184191	29.14399693	88.37288706	48.19338319	7.236139029
ADGB	6.30378415	16.34348371	12.70170853	15.62220776	14.64112999	3.48982801	31.73810128	18.73093528	3.793600985	9.92582264	32.94372023	15.02751557	24.99075209	5.292252835	55.77119048	39.79601002	10.32119424	32.59715269	63.93444189	10.73625456
ADGRA1	12.65773173	13.46346182	13.79768298	7.307797901	18.39271403	17.5568559	78.53839308	4.660754745	8.995780154	11.54266699	78.44804597	5.733880884	75.49003151	57.0853064	50.74746399	90.02062092	61.64290434	27.77918098	19.03286121	70.56475373
ADGRA2	230.4396819	175.9838812	204.0989648	188.9789198	251.4547928	206.3863897	117.8184963	281.995919	260.6144498	245.0844815	236.0991378	27.80605145	147.207787	178.3696884	276.9920468	261.3635896	242.8901763	328.2628681	20.44570932	169.9106366
ADGRA3	51.16017103	81.40773245	83.68969934	111.9190908	83.77924951	67.50514438	112.4066379	83.08855613	135.2771282	18.65099589	15.67394264	58.02767279	62.44795922	136.1318888	111.701008	26.76189767	117.6537305	127.6982699	110.3643469	142.6225329
ADGRB1	35.59035638	24.52008951	31.20063921	27.79787399	32.97076485	42.88433989	34.07439637	51.45260848	29.85391551	31.13828376	37.46941064	47.20384593	39.75819556	34.46832441	38.48394106	58.02376243	80.06287674	42.16548078	128.0323377	49.63807334
ADGRB2	173.9301593	171.8584201	113.9571646	103.0987224	194.2454696	136.1461599	99.65508772	166.2322596	110.6376383	200.8018516	164.9848194	182.6321082	175.7939943	175.7824486	259.1955467	194.866454	147.7739828	239.0624395	190.0730363	229.1046424
ADGRB3	24.82108686	30.9399784	35.43821645	68.60284612	41.72037194	79.90394301	28.44458636	6.857966258	17.84048185	23.18502895	71.97488063	8.808723582	32.45519461	29.35144819	41.61487305	76.31924808	20.99318652	56.20536295	59.50400022	58.20408115
ADGRD1	167.4936551	175.224647	19.67639509	93.70444894	188.3087514	162.7106847	219.0452382	177.1209215	157.7222056	102.6252097	249.5171101	8.33847966	115.6451127	116.076691	178.447116	191.4421826	139.654517	29.7644898	102.3058015	54.90673432
ADGRD2	42.70054404	19.96574738	6.976184523	40.9213916	14.01122187	18.68923554	20.28421543	17.06033366	36.2458584	9.962526146	11.54879548	13.06004293	21.60524217	57.45660612	8.820405406	7.46363414	11.67136742	74.80046958	64.21341276	24.37293678
ADGRE1	1322.29636	1964.297409	670.5382788	1062.644683	792.9246746	1068.714066	1539.03515	1226.574623	1021.646545	1786.092655	1043.883776	1393.990252	904.3680469	469.7149038	969.2492005	1434.441827	1772.089408	1282.517369	1435.247842	837.4895454
ADGRE2	2705.763174	2787.363839	1328.674512	1521.210166	1840.706426	2755.864311	1511.784858	3223.966844	1692.402576	2009.640044	2567.884734	2153.631344	1381.192509	2631.497869	1743.17681	1446.05429	3252.100925	2490.856508	1726.978366	944.4142132
ADGRE3	419.3518355	205.3781889	310.2319846	230.6472206	300.6352144	400.2212291	329.6694453	775.6947572	488.2627304	263.0812895	419.4756018	572.6609283	434.1353348	459.3746559	363.6598807	348.3297358	402.8982446	640.4110788	379.4521458	359.4739127
ADGRE5	4460.368271	5390.836515	4127.836651	4461.561401	4257.61898	3881.152939	3465.24053	5674.715642	3926.374612	5773.073626	5266.553927	4671.179062	4379.379886	4676.474283	5088.788743	4733.327414	5227.920304	4433.927089	5661.953303	4986.232568
ADGRF1	54.12910645	99.77005224	75.48408285	56.91199663	32.66310569	6.541147198	43.36212466	12.72427102	6.615577105	15.42786352	12.88643289	65.25266234	21.69729277	13.62127018	20.22512133	10.78563782	22.26989989	4.268606418	33.43490777	6.18182768
ADGRF2	3.585964918	9.461907022	9.645612373	10.8602178	7.771532644	8.661762989	9.334868714	11.05351184	14.3243191	55.43390298	8.141004462	19.3682209	13.77295467	18.89299367	19.15077395	108.0650889	14.05619408	16.35792707	29.46745685	13.38860298
ADGRF3	95.64012986	103.8352394	145.3151096	23.37653889	98.2531789	49.37707538	87.6873168	15.35699727	139.6251281	125.8478119	102.0430538	22.30495882	23.15070914	66.76667038	86.22425729	97.72185805	142.704245	206.8173684	142.1126953	151.3018483
ADGRF4	27.65739321	28.6542576	17.00577458	34.1515658	25.56292992	37.11128119	32.11588055	34.08516195	14.61039255	82.58673087	59.5129031	65.63779415	11.23567936	28.23269786	7.875460535	89.29513851	32.85387296	76.07136563	33.94410444	80.73882105
ADGRF5	49.22141116	82.66088444	51.17153694	52.41100968	36.28515828	55.66095785	55.67706687	39.65779925	71.00584809	46.58926356	52.47188484	62.64017895	96.82267108	58.83702936	65.20757213	34.46843893	78.41709646	126.611537	64.34686929	60.76954872
ADGRG1	3455.476454	3366.010938	2720.06132	2385.275456	3523.541589	1774.516019	2545.456274	3863.151621	2235.227798	4590.084709	3995.127119	3682.641239	2181.47229	4819.214613	3206.878389	4423.431543	1790.210541	1376.411004	4186.543418	5247.377272
ADGRG2	65.36835956	137.7936187	62.96467176	48.93357789	121.7358417	60.5190274	60.9384613	23.04125501	43.19704174	74.22317119	102.3406999	13.01283619	76.2667312	44.09219032	58.2104751	49.01517895	29.93989735	155.1155028	71.71981128	59.52857001
ADGRG3	149.4061339	147.4379979	148.4150185	161.0081239	64.37417304	167.1622555	161.4160474	566.1307837	168.2281355	109.8104742	141.5576992	137.5886616	120.097595	229.9966218	197.7128284	205.8336428	219.8250745	104.4237016	277.0518866	186.0105177
ADGRG4	63.48050143	70.59205745	74.04331082	63.88179167	73.98644813	19.47537807	57.67126554	17.46199237	48.80271568	71.18587429	39.62800103	86.87203632	19.41242734	43.4950408	68.73720105	46.24434454	58.91829235	89.00443336	16.15245562	74.23552166
ADGRG5	400.1648235	399.8292334	406.6096687	333.9765384	501.1756074	197.0734136	289.2618047	355.0697168	428.9625335	443.3147577	402.6399497	404.5414166	389.0439246	618.2518001	333.6193062	549.9610448	218.524708	347.6569808	367.4819459	520.722541
ADGRG6	26.44575755	69.72658383	10.59274354	16.60562254	72.26649552	7.877395006	14.8916434	43.73173742	17.36281894	78.82949676	105.3738624	16.370334	88.37728463	61.43739172	69.66289244	39.59101872	120.891646	131.6433909	22.806458	82.18227674
ADGRG7	5.463247196	39.73000093	29.29159362	56.89964895	16.65276404	23.77290407	8.796184338	45.78110012	568.5822328	44.30335816	16.82249687	48.85284926	43.60921555	40.93951393	56.11919724	45.64430008	63.77429461	103.77473	18.85032017	37.85401208
ADGRL1	551.7706959	655.0084477	687.3938061	692.6019068	767.5015161	403.6279992	757.7682364	500.0815458	643.6250387	541.2677077	571.1099432	752.3984838	697.6147619	628.3848493	825.2995573	742.1510037	676.2994175	751.2587366	609.4234782	864.9532182
ADGRL2	40.8650207	25.62172137	28.7447334	42.53082202	10.6874496	3.831184253	62.65517201	17.54823328	4.875208692	32.9025415	9.699966226	36.60560644	38.5243986	35.44485052	65.05265618	31.06616583	58.5910351	73.39348353	10.95983481	16.94214555
ADGRL3	28.90746768	56.01191695	8.904998053	6.632767769	49.047307	15.93599911	4.198897951	6.36896956	52.91481759	8.70981317	7.309125857	9.730590042	73.1868907	31.73146403	48.29770648	28.84636734	30.58004417	39.04178397	85.03216578	12.57543174
ADGRL4	1.020252785	17.65640341	2.365864977	21.96201698	2.239469932	4.329319073	6.586747399	3.359677241	3.052760829	2.603590907	4.266741715	46.43755614	25.79126662	50.76732035	3.200999166	3.951991022	10.09362088	50.94189469	10.17498759	11.20744168
ADGRV1	10.07295533	18.76105836	15.09973467	151.133796	24.5142171	20.46712792	19.76325799	118.8962217	21.14089108	20.27710202	31.36850474	14.72040543	34.44166951	52.93835984	29.99359055	124.7442792	47.029502	14.42209617	140.0303142	16.2319044
ADH1A	67.03767062	90.25857949	116.6964018	95.03822146	82.53305241	86.15620643	98.98164885	99.97110929	99.10641676	135.808607	113.8506728	138.6322175	34.31461486	64.75334973	162.4890124	91.19627534	125.7140227	66.4181831	68.89734163	96.2634341
ADH1B	35.83436701	23.42802328	58.65629971	89.44380003	12.75344837	34.36452736	31.97072909	11.64550338	22.66071543	47.39177989	19.58818578	16.86483352	30.88508278	20.18913331	60.09271113	64.55909791	72.48967416	102.9004426	26.85758016	21.68989108
ADH1C	7.672929363	59.84985568	17.56278877	22.96353323	9.418441823	16.26050766	10.49297346	10.94103313	27.78961186	8.606639709	9.411457889	6.893505274	12.43437771	10.12244997	80.07801337	45.66230974	71.46537109	8.029237092	13.54799468	8.386994695
ADH4	195.2228325	689.0515026	185.5210537	238.7915314	135.9052207	149.990196	255.7463091	141.8329382	263.8839863	91.88236376	171.8983945	142.3964069	167.6360426	151.919339	433.928562	223.4062327	302.9574192	129.5020126	97.94988706	281.2335859
ADH5	1879.228483	2010.669277	1969.651031	1923.537964	2031.829735	2029.361552	1835.514416	1500.327693	1528.274978	1186.738848	1650.162796	2504.592209	2020.946356	1910.936223	1789.146579	1839.136397	1826.004024	1847.909868	1840.972089	2068.378184
ADH6	104.1902972	144.9898977	63.22729941	86.47790072	33.80224803	11.54647274	110.0472673	17.0262903	150.1126414	108.0726977	34.93019895	142.7978114	86.36251472	265.9580353	226.8711402	70.30391154	156.4789041	174.8247259	88.80295375	83.22713725
ADH7	36.18277643	92.34145228	64.85912034	59.15177512	23.55216086	64.30160294	9.188517775	15.90439132	48.98262331	72.53231517	47.47733214	61.21503092	90.80505269	91.60752878	84.19010129	35.75533173	91.22665557	26.2145269	82.58390114	62.98044035
ADHFE1	840.1297697	495.1433224	637.6648409	564.8028409	797.40222	542.985742	632.8214916	504.5423621	646.0051309	676.3421705	796.324748	346.9847392	668.228211	500.5887156	669.4515233	601.1241925	471.606706	573.6303485	637.3755686	633.4056576
ADI1	4042.721747	4223.784293	2834.476617	3304.183244	3340.587769	4661.229345	3336.302279	4061.483753	2633.360014	4138.445727	3398.946724	4081.202569	2997.976667	2595.002244	1652.720634	2221.369735	2629.927613	2254.226453	3462.66904	2179.732875
ADIG	22.2987323	12.77252443	28.4019936	18.91559161	14.73894311	31.76665934	21.30542016	13.70394675	26.33990391	43.87788371	20.24016191	62.38358712	67.54828186	20.73650472	22.47111967	23.32585486	39.63964489	33.97209425	13.7873061	13.23991162
ADIPOQ	35.63013799	72.85052981	21.3655273	16.54392143	51.40394187	27.73681892	33.39524859	17.54905732	47.81240878	50.53458912	34.63639651	86.56476569	144.3799671	20.47305124	63.21662508	63.28004671	52.34035987	42.34054866	54.07301141	62.99160249
ADIPOR1	2472.361149	3768.974091	3492.260446	2669.547797	2456.512582	3610.456924	2483.272864	4157.992588	3329.970678	3932.040517	3238.260738	3416.352493	2724.757089	4058.579255	3376.206316	2941.266054	3856.264071	2805.958635	3480.129481	3332.364091
ADIPOR2	1092.425762	1124.967206	1075.975998	1110.446312	1233.544249	1328.274038	1044.301963	1049.917668	1333.446487	1120.917536	1635.135483	1201.375134	1319.621645	1751.20634	1450.87111	1513.269685	1281.141976	1124.17919	1527.901114	1531.92038
ADIRF	9.742270833	7.009993187	6.721239772	8.279354054	10.1903975	9.108371766	9.41135505	5.181801724	4.37953081	10.84743382	5.915718651	10.64012934	33.17629172	11.87903561	8.708661298	17.59223802	5.932593766	8.946185697	10.18923405	7.939780811
ADIRF-AS1	102.0118388	202.8533613	176.6496997	152.9951883	203.1498177	48.35193795	193.4182882	158.9583007	172.7305552	160.4840078	297.5510657	130.536775	202.5768387	161.7921381	154.0711902	96.48782687	207.7659337	165.6780789	251.2234239	180.4975021
ADK	1378.803042	2226.056395	1723.733012	1435.352026	1404.63248	1460.115248	1633.044621	1254.815878	1414.294953	951.8088585	1128.002791	1504.907539	1389.982874	1161.083873	1478.250009	1960.47785	1163.332961	1458.182622	1044.320993	1471.566694
ADM	356.9036555	343.92625	347.8725876	312.4864194	185.9088875	375.8171648	235.7310356	809.4155757	374.9719494	564.6868184	551.7014548	426.1295423	200.5957542	272.2849278	436.6906979	442.0688492	316.6281549	642.2459865	392.8523057	279.4717583
ADM2	41.7539434	40.95364278	39.90520061	52.67312068	50.77711764	39.24846022	36.63748641	45.6211134	40.31949102	42.23811226	49.54613472	47.95613427	56.66399033	46.35992596	63.95557574	38.00722721	48.21275317	50.35935012	49.73404656	54.50394308
ADM5	23.73381638	18.5273068	32.2094165	27.13202955	12.05993619	8.782788624	8.94898895	28.53667151	7.308352945	27.02560688	25.15776628	10.31340403	66.1727601	41.44610238	18.61731324	77.22597595	44.09572055	30.8097745	12.36688143	52.28153999
ADNP	2665.487937	2866.259008	3069.734647	2801.542737	2990.991563	2929.065493	3365.521193	2705.521	3291.631932	2596.549566	2962.735156	3533.961576	3490.060635	2996.55359	3276.200343	3556.398585	3694.423399	2415.881212	3672.820316	3265.218587
ADNP2	904.9700504	1310.758086	1680.998159	1158.987994	1193.49391	1076.953266	1490.717291	905.2125859	1079.064495	1318.732183	1041.28023	939.3395351	1129.924892	1038.34698	940.3667387	1133.618879	1148.068964	1539.922356	1173.113185	1100.790585
ADO	1258.798283	1219.325407	960.0606039	1129.534193	1060.293201	1660.681357	1405.482174	1443.358167	1196.714836	1122.633866	1057.983919	957.3618786	1171.951577	1846.95379	949.9159201	1260.870682	1084.772418	996.6537706	1117.419792	1211.922146
ADORA1	191.5681865	177.9840004	137.2218298	144.3507683	162.9025722	167.7827143	96.85882543	92.76133626	146.3393772	176.356233	163.4762682	162.8541928	156.4270358	246.3633098	196.9392215	191.3833421	190.5033578	225.5963581	194.5908602	177.1219339
ADORA2A-AS1	41.44790323	87.62209406	12.9103185	74.76584249	13.20080601	8.846354891	61.08518907	47.54209774	76.12550227	11.24177248	10.93020639	127.9206838	28.70514456	15.36091538	52.0974607	27.08966396	66.71650547	64.72614977	24.59241778	49.85035776
ADORA2B	257.1882943	350.6360389	211.0452268	224.4045825	259.6732756	306.7195734	287.0298565	455.3923979	224.3844293	389.197707	322.2699598	292.7092795	201.8056519	414.0444772	339.5467056	279.6749736	376.6965926	311.8935095	187.6571085	294.9911999
ADORA3	48.31710234	54.24046036	38.66018508	54.06972411	52.45003538	50.58228897	46.28205545	34.68752296	83.28460472	56.68978501	158.2875963	43.72684185	96.37140041	70.39964565	47.68069519	10.71562481	24.84512731	102.7483011	12.23556329	72.15280182
ADPGK	3081.888452	2615.831621	2724.817153	2838.873305	3193.705409	3122.647691	2708.57944	2679.987751	2672.670256	3052.023646	3820.516211	3872.996487	3981.175186	3676.371938	3697.365921	3012.108441	3195.40948	4500.792832	3944.057321	3356.740042
ADPRH	346.2830149	283.7527746	286.9420421	376.748832	319.035452	382.5031706	239.9680573	383.7539753	411.3272073	518.0649939	379.0231041	392.4975081	426.0583535	403.0096729	479.7178069	202.7227605	365.5272954	377.4861625	657.3291344	252.3763196
ADPRHL1	167.6149812	109.9721454	20.03017077	104.4629023	86.8448423	30.02596319	84.43469992	147.8039015	74.06512404	129.4105521	25.60746108	123.492965	182.7758129	188.6722131	195.3022289	128.4806606	154.0438001	30.41635302	51.48940518	124.0265225
ADPRHL2	905.9507042	864.363224	729.8877474	706.2063663	886.0494351	1054.009146	842.3883505	791.0057483	691.2283253	899.6172572	709.9973731	569.9197779	686.1696802	551.4324158	806.935926	800.1158157	607.4636013	516.5735758	711.1557415	551.3109718
ADPRM	903.1244758	988.4156857	1001.016506	1088.078076	1355.5253	980.2506577	1454.307838	754.2967029	910.9753416	684.6338672	764.2364748	1138.160202	1006.914849	617.3104874	855.7890383	755.1994408	810.4622507	948.3627729	732.5004924	855.0736331
ADRA1A	16.83005111	18.16059552	12.56949113	27.54279457	77.02877208	12.05804301	64.88440882	15.00073392	16.03964344	73.443075	9.749110237	118.6212779	22.7536057	120.7063906	170.875295	22.08526727	97.94655903	129.5805135	78.96937402	93.04560908
ADRA1B	32.79135985	11.3438662	25.73925156	13.74381858	16.88658072	13.57829444	18.73426408	2.180857653	27.20367673	36.68271114	22.70344303	85.72436326	42.61263354	32.27468103	20.79047717	29.57808062	49.10468157	16.53333889	34.16077767	45.43932787
ADRA1D	9.875206974	12.18537272	18.50741362	42.02509705	52.6299553	22.58889011	11.27086699	12.3157924	14.90705127	63.43023803	46.30208322	11.54567955	45.26672477	19.98956657	67.86843974	18.39901385	79.6282091	39.30996237	10.25328385	51.24087258
ADRA2A	81.50635944	109.4137302	162.5571958	126.0723983	136.8697067	143.005262	167.4025561	185.2084449	175.3622078	262.3102247	100.8180192	136.2772069	120.5583383	123.7179719	151.3989278	215.1252073	176.0194369	191.9042736	106.1913105	157.8246851
ADRA2B	132.892164	40.50270768	27.09976459	85.38842183	77.63915522	118.6317311	72.31909747	155.2617071	82.17673346	150.6296028	105.0475969	212.9718001	103.132123	98.26230989	87.61508482	58.60184189	121.5810168	172.5296003	85.36670887	45.34213523
ADRA2C	15.94263757	102.0952998	56.20054965	13.9139792	16.89989547	84.13173626	23.73218708	49.14048085	37.75356375	90.03835229	25.98548782	18.43657559	60.59067988	11.02796373	14.37161224	44.18249983	68.01564964	30.63232162	8.205335174	53.79628164
ADRB1	43.85834947	20.90619589	38.46295114	28.20858953	39.39023818	31.2683193	82.57394984	62.84178768	61.59630017	80.35748811	16.53673866	35.48692945	71.42148524	99.1333455	16.1418585	192.7037802	71.73457053	21.52639197	33.21015196	62.62992796
ADRB2	1885.139427	1503.700845	1186.267325	1009.545562	1173.697971	1569.621957	1877.803756	2133.65791	1195.365741	1860.407525	1745.692867	1846.862196	1630.379762	2860.089318	1602.599935	2171.727198	1556.328787	674.6866196	1717.963954	1981.257891
ADRB3	6.883628749	16.83891584	18.28875961	17.64196222	8.709899585	44.83556128	14.94689688	7.131827234	58.25240288	39.37376738	103.031469	29.09232929	63.65764285	9.97641633	136.4861976	10.00510921	69.90382013	71.8978092	94.21860497	16.49271775
ADRM1	1540.888685	1837.391749	1696.7489	1491.204747	1506.595841	1905.265164	1685.148137	1705.229664	1613.064781	1609.145826	1283.327376	1188.703622	1113.236384	1359.550593	1177.788934	1348.349949	1232.620312	1452.426921	1389.214811	1297.412729
ADSL	2312.88939	2285.459817	2624.092687	2686.872733	2505.895932	2534.600423	2753.375634	1862.521751	2284.051304	1861.040018	2282.011644	2929.825763	2468.613932	2127.136636	2444.929543	2205.602204	1839.745427	2725.633387	2413.242298	2444.941613
ADSS	3021.028637	2452.216182	2462.141904	2921.274293	2773.516125	2909.313464	2597.612341	2602.215031	2558.54327	1944.34767	3640.482591	3523.090665	2970.036526	2550.745733	3295.927332	3552.744256	2916.012894	2608.405669	3480.079364	3243.365872
ADSSL1	114.1743282	133.89028	154.4617645	110.2746488	90.7481804	155.5493561	118.1093217	54.3793263	96.17065558	80.07704464	101.7255822	30.54168641	19.41532253	13.91569584	127.3771216	200.8838251	206.1738227	124.3009159	129.2550228	114.3576344
ADTRP	593.0824403	463.6523377	308.350816	694.5429058	1038.525224	486.7543814	815.299232	427.127389	473.8240064	165.8758763	424.2842231	574.9103555	809.8959079	189.5136024	1162.558773	470.0364923	1121.414239	901.7784198	679.0470223	969.2037992
AEBP1	47.89341516	145.715069	145.8763212	35.97110505	157.2824496	41.55030229	70.4611263	63.92773356	46.3397246	81.82761402	82.73234089	27.05361838	137.0026252	125.908035	155.9258744	160.6847557	146.1095444	116.3461555	125.8360163	148.3460885
AEBP2	1218.884705	1195.551649	1291.114703	1208.623074	1244.36825	1153.205714	1411.011472	1054.332	1347.195428	1138.762026	1028.048594	1384.32652	1484.915628	1231.204519	1463.587755	1791.672558	1251.483444	1228.066904	1488.82549	1979.030477
AEN	353.1499088	483.7521804	317.7385469	290.8380099	562.42191	339.4495324	391.7182527	310.1695713	333.8742616	253.041182	303.0177792	361.6144733	522.5243135	477.660966	244.2684576	316.7168302	243.3313088	451.6437769	304.350644	413.4069018
AES	3795.946837	4395.430447	4145.836935	3549.469345	4011.08757	3530.661231	4417.886193	3885.354832	3313.626762	3334.462581	2402.52997	3065.046269	2884.996145	3453.45114	3161.872388	3524.083666	3161.708946	2732.797961	3380.743126	3157.396335
AFAP1	223.9551149	110.2513254	118.8790589	100.3959357	93.30972064	49.40308177	42.77008525	36.19075386	239.2632986	160.9398545	73.06804844	100.341062	61.42554031	43.58379725	82.05246467	200.6078293	125.217949	118.101098	92.87612238	114.5547686
AFAP1-AS1	115.0629987	136.8840194	167.70314	17.6346733	60.78537743	140.5838779	99.40042425	150.4877895	125.6639495	248.7478772	163.7759554	101.9632606	138.169373	56.37753285	48.8346382	69.4735171	117.4325429	69.07092455	152.2629326	123.078653
AFAP1L1	105.9856713	12.8865086	36.55231649	60.03793	8.472832502	15.02393109	47.24620728	21.33476287	20.08811406	73.03123214	17.34580478	18.39674455	58.28883556	26.76046392	146.5307189	22.44229146	129.7717467	82.91030628	86.57528815	60.5404179
AFAP1L2	90.31181106	78.56375251	100.3011441	128.4713513	49.22486304	95.55266649	105.440234	64.91294052	126.7641	91.31808601	122.4631986	121.6303923	179.1031196	101.5716133	141.3634177	167.3979298	132.6142137	121.8671086	100.782264	137.5126882
AFDN	479.7740755	391.112816	427.0926831	478.3141152	375.5535541	334.0119192	230.9834632	322.7602635	272.5767656	377.2112019	512.9426783	214.2407584	521.3492895	350.9568102	406.6537337	288.8441398	382.2810139	270.6706496	439.2466098	356.1573834
AFDN-AS1	24.63611831	81.85889588	33.3116426	81.91967471	25.00846339	40.99743213	38.76113044	63.74420583	102.8839293	19.80388048	85.70529382	44.07131902	74.44176632	12.81260202	42.1392756	46.32937966	70.03256185	97.5031076	20.16036838	39.14022605
AFF1	4595.495893	4141.004942	5136.514242	5101.586353	5762.927451	4659.465485	4807.949141	4995.248819	4188.939587	4346.415626	4965.897458	3713.25205	4612.661287	5042.656289	5688.255511	5088.626032	4062.287922	5287.971879	5656.053283	5523.639174
AFF2	148.0639734	86.37230688	212.3926687	219.5867931	153.2631025	86.20207118	153.1620371	183.2348077	225.5010782	225.9160731	143.570138	217.4882868	200.1201882	249.5018574	227.8107871	187.7054531	137.066611	106.4259104	61.09635261	153.9380056
AFF3	1157.263263	1298.631064	1729.750264	964.5613049	1385.361397	790.2235465	1317.413544	1164.064406	1798.613945	691.9399699	928.2818316	797.8577556	1056.653211	1037.343504	1157.853254	730.5250727	895.8428315	725.8288501	535.8249343	1177.324736
AFF4	1553.165397	1608.861632	1777.073659	1665.670632	1638.994058	1392.448914	2315.419891	1529.667714	1763.719571	1618.779706	1644.306773	1723.648057	2131.840285	1658.827386	1927.808752	2237.79729	1949.110936	1920.362003	2038.272183	1943.929445
AFG3L1P	1331.728739	917.1615675	1369.685224	1411.655706	1279.295077	1198.639255	1171.069452	1316.538288	1165.798039	888.8146224	1474.589553	943.8483368	1569.101809	1188.385909	1307.479579	1353.749105	1249.267598	1288.409447	1210.590425	1359.89972
AFG3L2	2953.566526	2408.035983	3100.889746	2437.899951	3149.849223	2927.715147	3045.35643	2221.453661	2489.623434	2465.157372	2575.29643	4145.075886	2665.647752	2281.369194	2946.1602	3038.973138	2405.796866	2615.74798	2852.93605	2984.390321
AFM	95.00986774	92.91440457	58.27029322	98.91932966	62.60698218	89.2991998	6.92081614	57.92900754	120.4620012	66.35814672	140.6193631	60.07339572	102.9315168	84.26555554	81.63076957	120.8580477	54.89205897	158.5444264	8.065160976	92.67429439
AFMID	51.60952173	18.98600618	41.28816062	32.6145096	21.32724559	67.03191139	39.7350102	128.6695798	6.602526909	109.864484	81.75108555	27.63126325	23.83254469	17.08526438	66.60617992	33.11392598	27.19132384	25.43991737	20.63051034	6.414755276
AFP	87.79819932	54.64558001	60.72236683	41.57423005	54.49223237	55.79403274	43.23545015	51.63979578	64.11176096	61.90022685	40.47651165	143.755124	96.33874162	87.09553233	46.18662805	94.73356654	51.24270575	13.76169494	103.547864	72.90736368
AFTPH	2228.346122	2141.567499	2268.115864	2078.371116	2249.542021	2314.280072	2223.052319	2275.303679	2347.04143	2342.058621	2542.073205	2719.897646	2439.924782	2424.585414	2603.166801	2302.681462	2505.98215	2171.59388	2745.611395	2541.904624
AGA	1803.189958	1165.333746	1259.533454	1311.512797	1338.576049	1680.12276	1322.328062	955.036815	940.6899275	1000.659041	992.3209888	1490.469936	887.7848956	932.3962018	955.9320114	969.4149588	994.8916114	902.0197784	1360.727936	1368.347973
AGAP1	254.4992307	307.5576434	247.5776246	256.718173	334.5281569	146.1006261	133.7819574	206.6257259	315.6411714	288.2066805	349.5867032	277.2178413	225.8884943	352.5562549	234.745551	413.6007564	177.5944807	225.3943901	447.6131743	317.2176271
AGAP11	31.16317344	8.330013514	15.53651683	66.20324641	31.09013763	48.94254309	50.35713879	8.083695725	62.42289288	37.98390499	27.06531192	46.46199692	75.73798602	61.88560972	85.76554093	10.60344172	28.67678234	13.37813303	45.84013734	49.38830841
AGAP2	283.4080344	161.1321744	269.4162886	212.5710339	236.8139659	268.2767958	276.6540513	209.3723304	284.6371493	168.9719103	300.5566489	303.5615683	260.9850055	218.8119312	311.016729	284.3500549	236.6240154	292.1298763	295.8563409	350.1914993
AGAP2-AS1	15.76920279	18.51649815	17.91248845	8.383366121	27.19553267	14.97716115	12.25495455	23.87925782	23.24301417	15.3061627	16.6928897	8.302304983	7.522598381	13.05830238	15.43991154	11.12974493	21.32463036	9.464396408	9.239525044	13.67874795
AGAP3	695.0893562	678.1924503	438.1731202	590.0693631	577.2917864	752.2493188	508.9026205	689.9504479	677.4098512	805.0329925	1035.370501	682.1498235	687.3796669	527.3814022	867.214632	743.7272212	736.6099142	521.2165875	1059.529959	691.6434618
AGAP4	541.9000334	414.250349	519.3414514	645.2359516	557.768933	520.7715373	483.3106737	561.7297928	762.0031256	616.1609436	379.7032813	185.6203336	648.7438058	517.1898399	735.2346471	616.9896751	632.8240601	478.8592919	459.4929721	481.4353892
AGAP9	147.9113692	197.9978276	136.2435138	147.9013592	232.8110764	129.2310474	179.8532277	133.8644949	131.9634405	152.5006661	195.6497641	54.01532757	145.4722803	95.13373119	115.0174748	94.23304751	290.8018583	146.6260421	192.6491867	126.6149004
AGBL1	73.00689613	76.13789134	56.04275123	34.81247537	31.81863036	19.00116085	49.22456869	8.907804334	44.37602091	54.11836924	48.87291075	32.40188201	20.06382573	57.74551087	54.66300856	9.634642202	11.07371075	121.1199848	70.84466208	18.24440181
AGBL2	120.83081	147.5985693	194.3260514	161.4543513	145.8828999	119.6902543	184.0040064	95.49004217	146.8344142	95.07587311	111.0441056	94.20861991	199.1376083	172.6775715	184.8613623	183.580355	150.7775758	151.5736977	117.8285073	149.7853092
AGBL3	131.1980071	120.0230219	311.1929465	198.8465441	152.6181872	114.6237608	150.9857279	36.31286423	167.5829885	117.4503521	113.1542754	147.862903	305.6387628	137.810348	88.95700467	136.4486883	159.8189493	134.2695549	134.1467436	83.6414376
AGBL4	60.54581434	29.6987448	8.706289441	11.57420648	6.417507048	7.549985671	16.0717333	45.24023102	6.163770525	24.47617003	35.93538028	103.1072643	24.34935215	60.80533379	52.62971336	47.45307639	51.43942784	72.62411648	24.72590634	45.5206265
AGBL5	157.0130983	104.2845998	238.3515263	179.8004183	164.615314	234.6589461	156.693541	113.6962358	247.5950342	232.0295044	135.3422911	191.0125141	105.6403244	155.3919886	191.4395272	142.3449914	146.9794489	139.530973	162.9458093	179.9241061
AGER	220.5007483	283.2759612	351.756972	379.8816302	275.7070249	269.0677643	347.1882228	308.230636	335.3714643	306.56521	177.5355553	208.7600241	245.3816816	370.4884853	339.5596986	320.0642578	253.6858721	298.621646	363.3015681	352.9507514
AGFG1	1275.89471	1347.497777	1298.921695	1291.275248	1210.583663	1356.831918	1268.997868	1219.172005	1348.669436	1637.887025	1343.94799	1298.994736	992.3375915	1208.245624	1344.878619	1250.889977	1210.778261	1294.456105	1188.329903	1295.651183
AGFG2	657.7883321	587.2997279	673.0443451	712.1489906	593.5148712	597.3672105	854.5811726	518.7750602	763.9885304	457.211293	837.1429445	594.1842352	774.0157744	738.395821	744.1794706	874.6291415	584.0648883	477.587456	744.3168328	884.3173881
AGGF1	911.928054	1127.851534	855.3020913	967.3855242	1039.060075	1070.133896	1152.367454	931.1045566	983.0912045	929.710645	952.6896369	884.7926789	960.812705	1243.142879	1108.041683	1096.476385	856.3438897	725.7750694	875.8777938	1045.298104
AGK	1039.063135	981.1605396	970.4553562	878.0016647	1129.390713	1069.779317	898.7830936	751.7209228	833.6367748	730.5161654	771.4346739	850.1067885	1088.581955	896.0317787	931.8266007	913.3596256	771.6852567	830.1596739	813.23486	1203.289698
AGL	1503.116516	1403.139806	1728.105922	1656.465913	1570.579966	1336.347714	1701.45028	1548.542708	1584.276467	1121.341105	1466.149897	1580.707893	1735.664322	1465.142117	1766.17038	1668.34923	1436.559368	1496.45138	1704.986245	1804.227869
AGMAT	572.9506399	614.5065663	961.4766035	803.3413449	907.9405809	677.3960627	1085.402772	399.15636	825.681545	267.8094685	357.0266465	892.6341917	586.8316021	437.5969427	670.8201007	530.21592	629.0885719	520.2809495	440.0156817	617.6701123
AGO1	1111.497816	928.8800834	878.0083603	897.2181036	1007.529091	1045.203326	890.0702516	938.9543354	896.735021	1090.6442	1074.33859	1112.388967	1001.000216	1014.802375	1080.195481	943.9473568	971.6547137	1066.443341	1202.979909	968.384288
AGO2	1766.716223	1754.923348	2191.424045	2386.954527	2209.585453	1625.149554	2075.451529	2453.487297	2335.138871	1684.268841	2461.570945	1646.937169	2392.505821	1753.44325	1867.970987	2275.337859	2041.304152	2095.402621	1833.87614	2184.623083
AGO3	475.6263192	388.4074089	495.0058688	508.5124411	525.5167431	469.3626683	584.0960659	628.2021948	634.2324888	596.8853198	403.2641092	435.5579592	455.4032027	557.2411779	504.7827572	456.2274948	522.742185	541.2031553	406.0211489	407.3334825
AGO4	3433.608945	3597.140509	2698.85662	2883.627429	2969.092832	3232.049749	2653.295074	3605.094842	3213.003008	4130.048368	3457.167892	2771.838025	2441.094175	2663.331396	2711.657134	3155.379854	3126.859331	3000.999946	3556.343673	2089.641076
AGPAT1	1341.117356	2441.320363	2193.804208	1822.879468	1548.223547	1624.583546	1857.410852	2078.548039	2740.651294	3124.220376	1810.99757	1408.473679	1474.889361	1668.670421	1846.983813	1682.513683	1803.573027	1498.54099	2147.576758	2067.944279
AGPAT2	807.7767667	870.0847405	826.6136988	838.2822335	954.3912522	966.1987712	710.7425913	878.9095195	862.5832286	1349.470141	1265.788946	1143.355972	901.8347518	961.9366193	983.6121275	983.5089843	1068.061157	1179.346514	978.965214	797.5683155
AGPAT3	1316.899423	1490.803605	1020.871986	1353.197407	1034.073571	1691.620285	1412.057773	1798.228611	1529.503317	2225.170634	1604.042445	1137.996406	1395.744071	1364.902066	1714.240597	919.2262505	1867.158787	1470.551275	1522.01138	1310.49969
AGPAT4	347.6030574	133.1488148	226.1650755	254.0294301	208.0687718	188.1574046	19.03071012	153.7482406	173.9536107	230.8658788	139.5844291	248.9043235	165.1870195	308.3993177	250.0888063	118.0261593	149.1079963	164.4197917	397.0593841	196.0241753
AGPAT4-IT1	527.7761863	249.1469156	320.4717995	536.2489336	329.1011921	331.146241	207.4770869	308.634424	418.437845	520.5696423	331.995187	221.3973193	533.7480309	351.3538708	282.5003244	362.2956277	366.3936964	194.1399157	533.1442529	419.5470408
AGPAT5	1429.922169	1392.945045	1475.293419	1448.83808	1704.742381	1648.812831	1714.906108	1547.120014	1580.156481	1045.367945	1523.548629	1443.297697	1554.057771	1459.657691	1583.660493	1332.266472	1127.19523	957.427468	1069.918485	1752.322605
AGPS	721.3499644	1004.198814	993.358872	877.8698325	1042.612803	1125.345504	763.4088563	804.2133055	1000.258759	1004.286526	1221.014629	1319.353166	1196.788271	1119.870731	1269.093309	1300.492775	1052.523943	1162.035238	1147.314754	1112.366645
AGR2	80.76779594	99.86593539	37.53422454	90.34502936	85.40097537	78.35651349	85.01658449	105.7210461	98.55527489	82.58583851	58.12607813	84.29040944	24.47759508	102.3999353	97.30509223	48.53800346	84.80634391	108.9303918	9.314714545	108.6692975
AGR3	8.147032103	23.92768595	11.71164778	4.401969458	24.3990818	8.235413671	2.28597023	21.73545169	26.05522627	5.242624732	6.554383433	8.699507952	1.840708601	7.983437073	5.359962718	2.75908011	25.45292721	52.50784824	13.23358866	37.18886387
AGRN	280.5105825	307.6887913	343.0542262	278.4525001	314.3580722	282.9481848	258.0712458	157.7359488	263.3439708	461.2864813	288.5568959	252.9701877	391.0254933	492.9544956	346.4624856	395.78032	293.9448731	368.0436562	245.601504	405.3055675
AGRP	16.28292326	20.22407379	78.77478177	26.34995081	64.22275157	70.83936269	48.06044105	19.65454527	28.48885305	18.96235202	25.56725455	30.13331928	153.2671471	17.24580022	19.37510037	28.93047022	71.67289268	36.42899142	62.28265845	10.89360502
AGT	98.42994991	191.0043775	109.8765812	109.3122756	109.7419473	157.7021512	105.8095818	105.3886079	111.3176101	96.50951855	217.5580297	126.5329629	259.8939458	156.3997667	225.0324178	146.5186661	145.4064996	185.5485468	223.2744508	152.9439557
AGTPBP1	3091.430939	3512.971056	2467.840008	2651.12878	2682.714505	3291.159945	2313.237296	2998.30736	2776.679532	1999.29025	3340.604206	3551.703849	2672.414287	3084.172947	2941.403802	3205.038398	2400.370063	3320.625376	2955.92321	2212.36648
AGTR1	74.00416389	167.5276513	71.95061302	92.11991559	94.48068426	39.88702751	72.94669624	77.04965335	97.94147439	122.8442569	88.47653033	127.9946383	118.7400664	119.4628715	94.14508661	194.0583533	117.9739505	217.9820824	139.5631625	126.7473745
AGTR2	15.0340022	111.2785773	88.39525008	40.19590642	84.11286357	93.31526441	38.86856618	62.39715358	107.8560881	81.42265594	127.757275	55.92730959	137.149043	105.3351506	136.9579946	125.878255	23.43513237	74.25983129	76.34173719	68.98936549
AGTRAP	3188.057991	3263.364639	2366.487234	3135.088817	2983.698097	4344.931809	2349.26623	2933.083852	2938.156424	3879.766533	4146.520511	4558.64102	2419.81749	3469.564407	3192.357365	2730.039473	3103.857769	3593.823875	3322.214057	2240.920754
AGXT	44.34342955	49.40911961	6.080124335	4.700319728	25.24978846	6.873110416	4.686024787	3.862747374	38.17749757	56.54783897	4.566412196	8.263708415	65.71966233	7.401302573	86.55413484	65.3339387	45.85594779	19.81926305	29.21098731	8.49439411
AGXT2	30.42836807	47.17685616	26.72487035	62.34412676	14.0715809	37.25386269	17.41605193	31.33386361	26.39251458	27.20772348	30.3290366	29.12969606	36.59293178	68.54105893	68.51241012	19.29672734	88.51908737	121.9867305	25.95753077	72.79007294
AHCTF1	810.3945721	678.4545453	756.578933	957.6285718	967.8719413	898.1099476	918.1139113	971.5627191	1034.171965	762.9888826	868.199229	888.0850427	1275.601616	1092.808587	1098.032075	1355.213183	923.6712838	714.9715125	823.8455355	1122.470585
AHCY	708.9190628	831.7809553	822.7685391	843.8511436	951.9482741	965.3217586	769.9339266	858.5859896	1011.414312	912.7262914	1093.742483	1175.285807	717.941808	783.2719405	868.3815692	963.7965241	703.2693061	1100.809457	810.983465	734.2831796
AHCYL1	4277.406118	4251.21451	3742.068243	3792.155556	4074.469836	4142.495102	3900.699727	4219.805955	3838.096481	4462.250138	4915.340145	5043.691679	4523.734794	4565.850896	4060.792408	4573.040105	4292.120688	4324.662487	4509.415827	3881.699936
AHCYL2	701.2282432	759.9586707	770.5998306	928.1203875	812.4810678	707.9164061	752.9514738	738.8845968	801.4072206	819.6395302	928.3410235	989.359527	1116.812129	801.3676537	1082.153607	938.8759179	972.2248172	1016.022818	980.4256947	1012.996349
AHDC1	318.0418453	316.7442319	360.0675828	401.6703021	421.7650169	294.6921385	406.5951797	249.6556156	368.7218752	221.8221875	234.5293159	302.6024808	289.4466868	323.6662632	276.2739369	311.4763217	295.0862885	147.6110993	306.6697554	299.1702558
AHI1	162.4544704	37.81842411	206.2996852	197.1484635	149.2094869	165.3335363	54.13538598	135.3041467	197.5996028	173.7619073	114.3093753	119.2530196	213.7004302	99.99000058	131.2687891	211.4269064	218.525335	296.1605198	181.2165035	248.9791861
AHNAK	16222.8702	14162.23387	14061.81779	14038.98393	12904.02724	14034.49622	12743.46733	14944.67633	11887.83882	18198.83839	19257.17432	13491.52545	16778.737	17759.97121	15307.53389	14140.75187	16032.168	19107.63271	22378.70776	14930.01257
AHNAK2	70.21004728	57.25701323	14.42182911	13.53090848	13.95727033	49.69560655	77.27554063	11.37077719	15.70626889	14.88437689	102.0548831	126.8328129	21.44929948	82.8909765	24.43530473	9.242995679	137.5661163	56.32371775	17.43135239	35.31115762
AHR	1733.663446	1565.402773	993.1042186	1677.985626	895.1653878	1344.284765	874.3642827	1199.389282	1575.779205	2201.583028	1542.26353	1397.275899	1595.974718	1308.415129	1486.496525	1259.14266	1543.672985	1560.65192	1737.125721	1309.644225
AHRR	131.689644	115.8309463	140.6775369	90.11992447	95.0447972	80.32657904	65.25508926	84.44779895	75.52441506	93.29971434	123.0086547	108.5484461	71.53579568	74.74551139	67.30207956	72.41473374	94.39741021	66.15971836	71.02246937	122.696825
AHSA1	2358.363543	2098.239779	2728.741162	2276.511613	2472.989947	2528.277665	2945.049995	2801.949523	2177.209339	2298.49833	2191.016328	2990.144404	2302.266692	2737.37913	2598.281137	2073.379164	2250.89639	2039.301767	2481.531807	2886.894225
AHSA2	1816.111745	1495.603991	3806.674224	2787.197619	2204.627524	1818.689132	2326.167026	2628.855917	2076.921129	2244.115159	2806.193567	1198.076206	2173.644243	2300.013592	2299.991253	2762.923551	2655.21562	3222.802495	1817.735979	2495.395367
AHSG	35.67786154	8.304661647	5.437980545	41.99396752	8.787931445	5.331045898	10.68746471	58.6135052	17.64285326	30.73460767	13.93039343	16.1811683	15.67833941	13.82580545	8.329555088	11.8963762	18.77712434	25.83856104	80.35908218	40.87923878
AHSP	548.5746963	700.7280943	180.0509282	175.4510278	168.8944785	347.1535154	104.7840597	427.5903789	256.9722538	109.5394621	211.5121816	317.2227443	110.9676705	300.9358722	198.7631509	156.7094127	1357.044943	131.9269535	421.624447	198.3978006
AICDA	66.99777274	9.872402344	4.459925007	23.22828066	30.73810813	40.16088342	9.159823219	56.90793279	1.891417172	3.116011357	51.9286445	30.15332699	24.59830487	46.66776176	22.8812521	127.5723312	43.69705691	70.32931658	70.48593034	47.57997768
AIDA	5167.33601	4941.919346	5470.657691	4569.035807	5503.282126	4664.567118	5148.904114	4707.705196	4426.49346	4120.532872	4751.846629	7007.476412	4752.563053	4786.792393	4865.178724	4769.55179	4609.528081	4776.958809	4906.167366	5116.968893
AIF1	11832.05911	11944.42732	7450.814481	8093.745199	8769.727021	12946.69144	6966.572833	13172.69604	9380.69953	15018.16434	13327.69117	9950.952791	6018.700169	8669.783276	8545.402711	6776.309107	10670.47282	11364.45582	12031.08358	5706.44302
AIF1L	132.9620922	104.7976659	83.69803192	165.6556348	116.1677722	111.8905844	132.3640191	112.6558044	107.2732813	174.0718012	270.9501445	207.1216703	185.0618149	162.1581674	216.2534207	180.3198922	175.0689463	181.3952405	128.3618743	157.1224039
AIFM1	614.1728591	742.4365123	790.6435317	598.5881529	692.8606113	614.3470378	656.0705599	679.2403097	530.0561505	567.8024403	549.6307102	732.5405737	1023.176653	625.5724023	524.5273279	539.9013374	529.0936772	440.307931	620.6069792	626.7658598
AIFM2	165.7828507	161.6595468	256.6820072	193.800593	154.3245229	241.1652363	167.1877306	160.90919	120.9057133	126.0883319	244.9415129	42.45465813	156.7343135	183.080636	237.6709953	270.6371454	130.288683	171.2928981	112.9872689	141.1011582
AIFM3	189.2850496	247.0834007	123.7978708	156.8304165	178.9438936	227.435123	146.5744185	267.6321851	142.2153756	293.9650434	255.8076527	202.9339256	215.4756417	229.6793954	185.1771302	177.403299	207.0277545	247.528511	232.0255344	230.0036782
AIG1	282.7879278	406.5797534	337.4436932	400.3917846	291.0895313	357.571718	338.0817904	251.5736876	290.0729643	462.791676	298.6996958	313.9682545	320.1862186	255.8546875	272.5333412	372.9857426	314.7988128	491.5689851	360.6412094	462.6938959
AIM1	3828.975173	3945.364679	3553.180817	3580.541607	3604.386183	3779.63559	4684.395884	3485.675194	3354.555875	3302.744075	3847.846797	2912.110107	3652.982945	3742.73488	3736.808876	4304.066007	3228.527868	4308.319643	3989.207109	3467.789734
AIM1L	90.60930757	295.9292672	88.79121394	140.1671412	256.458044	169.9895935	55.56063424	188.9341408	103.7902298	184.5519683	269.1559801	163.4097111	293.005591	211.1047479	286.4057302	298.8426908	236.3670029	290.1176029	211.6721718	224.8443263
AIM2	722.1267213	673.7784368	580.4218149	502.6166225	737.3996983	1149.272978	744.2594942	799.8207074	708.9969445	545.0130326	645.3917375	329.2094464	1098.73818	782.6794679	722.2100004	474.058435	678.7822457	494.5345058	428.4529538	614.9025702
AIMP1	3010.241169	2694.234282	2952.487598	3091.030295	3115.065472	3299.937115	3197.552535	2804.553555	2635.76114	2679.448987	2788.521374	3296.71418	2963.347228	2685.317769	2454.939754	2733.341428	2435.880267	3330.045429	2399.916673	2793.143376
AIMP2	1489.362484	1563.961829	1180.052537	1240.283649	1425.548223	1413.333467	1499.677532	1225.28472	1304.126287	1282.130079	1205.160785	1558.203611	918.4062284	1442.79636	1056.033295	1020.223449	1116.522538	1255.744541	1218.240362	1004.828099
AIP	2550.880671	2832.343425	3113.206514	2618.062764	2790.308647	2858.238522	3384.838899	2332.457519	2922.157845	2599.803495	2277.113403	2461.760468	2369.084892	2522.457337	2053.382257	2353.94342	2693.998866	2155.19303	2335.772182	2472.612098
AIPL1	95.32062214	67.33871095	22.7119994	70.783922	68.32439768	78.8284007	64.20558183	38.17333059	57.27222533	121.7343295	80.79977316	93.57211392	104.5198068	163.0513777	74.95681063	100.6098039	133.7399657	211.0237858	108.8641701	69.72063337
AIRE	75.62674657	33.83851422	36.0895905	46.51097374	70.42970777	67.3280236	154.123205	64.11736192	59.5984692	70.39720149	121.6802311	95.72405398	35.51572142	44.91640333	67.88000249	31.03879188	115.0238921	193.3498158	109.4399085	48.82656136
AJAP1	65.90399049	35.32367795	52.80160506	82.25342753	49.16701453	81.55634555	81.72868545	45.01697124	57.44275834	102.5159453	44.06679066	20.33795806	53.66652582	47.26109915	81.63976787	59.52074343	44.06903708	9.567494702	12.33014927	86.31438701
AJUBA	78.80423789	63.8535898	59.47263912	42.0266383	8.095636239	33.34969821	58.05891214	7.557998147	10.11669646	21.95063938	90.43942421	123.6245964	170.4379706	13.63804422	100.8085188	31.2410667	24.277654	89.99358889	19.45737449	89.90616126
AK1	546.2383452	482.6993515	414.8091124	714.2497497	629.6769735	529.1101249	621.6548634	531.3825587	645.1698452	430.2421051	572.5514076	214.4907268	709.1348305	528.5100398	512.2881992	645.5571245	513.317272	490.3726979	661.4339168	765.7425865
AK2	1336.120269	1839.645328	1512.34225	1529.119772	1566.1769	1486.59757	1585.671958	1324.249985	1695.996915	1708.449365	1293.403568	2294.443725	1146.949103	1631.293297	1428.319121	1215.799318	1375.477412	1567.983049	1185.797425	1352.82799
AK3	2037.316147	2305.243298	2461.573023	2645.877151	2109.332192	2346.869013	2472.751736	2218.182081	2533.058812	1271.52857	1991.366229	1912.013394	2172.456901	1927.658767	2310.730754	2144.614276	1700.769774	2080.72439	1995.544513	2370.794558
AK5	352.1364508	543.4058655	676.8542091	575.989874	553.7228547	338.6581946	649.2184856	578.4130225	562.2824546	394.5710538	304.1501467	702.0386942	502.1605239	350.0189047	467.8001191	439.1354362	366.609287	650.054918	616.7642643	632.3163011
AK6	1716.364628	2343.752121	2003.499528	2095.755533	2138.371078	2180.423696	2854.023526	1887.430083	2215.048704	2054.869782	2485.427157	3001.466874	2328.647406	2082.33423	2519.771533	2183.770707	2384.401375	2734.970614	2576.439235	2542.393802
AK7	117.5846104	108.752659	125.6259441	131.7460464	155.37197	145.9444982	167.2960308	90.57062381	199.8401298	171.9821159	210.5065672	153.314767	160.9400699	187.4383826	205.1583927	234.9314344	246.0122989	223.785368	154.3945988	211.6217543
AK8	207.2110457	321.1983406	160.8409443	191.4843395	250.1806383	159.4101073	277.1702106	135.6827148	275.192279	279.5060216	344.2686575	363.3657204	380.2971858	301.8130738	437.9626782	325.5632935	500.2555779	399.5629196	302.1995151	360.9794565
AK9	312.2966446	244.4971966	361.935717	332.1425914	356.3231008	343.6310011	409.0998455	302.1768134	389.8257431	232.9771303	177.3734326	346.4783485	193.2854165	320.9806933	186.138936	238.844637	222.5435836	200.9185074	132.4888067	222.3310305
AKAIN1	42.4602948	7.991967102	3.989289252	39.8542338	4.161618364	18.04210014	9.325397246	5.200316126	19.20679473	58.71930475	3.059501338	5.568654144	6.387100161	3.937853069	16.79788834	33.73497466	7.204624322	4.625477124	42.15204901	10.75121528
AKAP1	1230.158759	1108.111233	1255.780508	1497.408356	1199.268379	1171.106743	1309.93695	1058.542054	1777.683823	1294.038622	1293.85603	967.9709736	1275.113055	1143.9957	1447.196864	1263.50228	1403.610543	1395.656199	1363.142042	1483.124698
AKAP10	1240.615415	529.417066	1011.023373	1452.659791	1219.753178	1025.562449	1100.189452	1388.553339	1154.845686	1120.110794	1079.424322	365.6562561	1184.007505	853.9820484	1183.030235	1435.952419	1271.687672	1045.604577	971.226027	1130.813595
AKAP11	2808.620811	2477.904283	2685.745288	2452.527808	2584.06915	2529.06487	2975.836255	2364.830335	2541.056904	2118.226641	2621.269934	2067.265996	3107.295226	2570.030085	2621.130075	2962.454224	2742.310534	2248.734934	2628.435515	3030.859748
AKAP12	340.048508	191.0866851	394.3922652	329.4029689	242.2583434	621.5498862	457.8149219	407.0963981	330.2406531	345.7530538	409.8543626	559.0834947	364.4374669	636.9951856	307.6795434	162.5710946	243.4870229	786.0018761	255.8118866	300.3076065
AKAP13	4343.571641	3698.502431	3756.231264	4219.326091	4002.54831	5119.390834	3380.847663	4296.576011	3702.059879	5425.492555	4630.865968	2268.676416	3670.866905	4615.252826	3385.584586	3723.922435	4048.146809	3943.272642	4483.773361	3308.971523
AKAP14	5.520610616	41.58619274	17.5386773	60.67668583	46.39048238	29.48648945	56.82161072	30.75009641	7.282943829	21.26939396	17.61487887	47.68539498	15.25481841	3.866651037	6.95328482	64.63185914	73.92476091	35.99641679	27.60562562	19.73135667
AKAP17A	2669.18883	2497.777044	3330.674641	2951.130264	2915.193174	2600.609116	2700.239325	2785.626329	2570.32755	2693.097921	2939.437607	2816.026106	3184.453509	2247.672564	2528.269653	2886.603759	2969.884198	2871.696425	2574.484468	3378.346515
AKAP3	21.23846333	15.7596731	15.6897203	21.79997383	28.02853296	17.51805156	16.24889762	19.17651662	18.78831979	23.3987172	20.71934866	30.06854581	20.37331476	24.51902696	24.16553362	21.02091854	26.9118149	23.8352953	24.61653963	19.1465094
AKAP4	52.24754003	100.8969278	37.60105376	25.18077976	18.95671148	11.16686262	15.86989997	14.83883293	70.45971268	79.86831697	81.33496489	92.70391057	80.86260941	131.250604	15.65701338	97.41014625	99.98584383	153.1176867	82.40674693	68.93424184
AKAP5	126.2612208	45.60949029	59.41954058	69.43264157	86.62632251	73.44925603	17.61667834	60.68050974	8.589848072	40.05515335	40.22727039	88.86516918	89.83492624	108.1960649	122.9711354	104.9557595	38.98913421	45.00416852	93.14867544	56.05739398
AKAP6	113.8383023	63.51775978	173.4339334	140.9263776	105.8965624	118.9917497	148.0425642	102.6230371	154.7022143	147.4747766	199.6886267	98.35793394	203.4687535	162.571922	182.7142487	160.0404707	168.368613	145.0792583	157.0089163	218.1857264
AKAP7	1181.262915	1256.747941	1283.865474	1005.140582	1055.309082	1016.306819	1244.215876	676.8417101	1060.204177	1003.612139	979.1323176	1420.51271	1138.105404	920.6999965	1267.386241	1334.774288	939.4465084	840.3506298	1149.946821	1214.776977
AKAP8	1138.238945	903.2309758	1213.158678	1164.012883	1193.37794	1039.354189	1154.789558	1036.282226	1251.185194	1061.506533	1325.370585	999.564375	1315.77987	1168.183555	1467.0915	1308.440834	1074.632379	1276.226381	1159.570692	1356.75275
AKAP8L	845.4717497	626.2984165	929.275263	844.7425732	965.1536281	791.9422247	932.2138358	927.1401127	1028.262335	898.1056656	906.7506608	970.1469243	876.3703243	943.5167628	994.5191338	1025.32522	967.7501332	862.2752809	993.20692	1109.320148
AKAP9	580.0293428	389.1425838	1088.034156	772.422155	465.6392955	505.8240506	1024.283457	619.5170571	733.1894647	929.2583584	545.9708499	154.706945	994.9426974	742.223188	1284.989305	1032.388507	754.1192946	1025.490643	400.2531486	625.3120623
AKIP1	769.6097828	787.8785198	509.521617	718.191863	859.2326609	797.1001367	670.8682112	691.5352113	715.9431741	940.050538	806.5989138	779.8433327	658.0826774	605.2509545	445.0168593	836.8141902	867.0991937	818.6299333	706.4803472	641.9362939
AKIRIN1	2156.420198	1959.047274	2041.912109	1961.778402	2041.051526	1876.03064	2247.289067	2233.865696	2212.333714	2039.295584	2282.986892	2960.277544	2320.409123	2284.102654	2209.940843	2483.034504	2068.109281	2096.787469	2379.513469	2803.635971
AKIRIN2	1724.797028	1573.959041	1457.1722	1619.597651	1397.98962	1752.087869	1416.847814	1875.97432	1888.737719	2292.114942	2012.900157	1757.890249	1639.422673	1810.006388	1938.519932	1908.467912	2145.914871	1596.355467	1974.186727	1973.695039
AKNA	6758.229853	5271.827926	6023.482014	5727.520952	6354.189949	5652.427694	5198.178265	5169.87834	5073.822188	4325.189764	3827.129853	4316.474919	4698.685836	4971.016681	4565.017095	4446.222703	4426.830532	4178.261574	5440.505712	5040.699057
AKNAD1	31.06963927	85.80064817	24.50033042	79.3666904	57.20266157	66.85125584	16.34443939	7.371811708	71.84573763	69.25051838	33.46601427	24.78457197	60.95188895	66.36744023	26.1896296	61.90967259	59.89677596	150.2436944	74.52641154	44.35825909
AKR1A1	1672.383242	1795.471782	1657.524603	1998.098925	1673.284736	2067.142472	1850.390826	1584.371295	1903.445949	1866.286882	1728.278724	2257.662983	1562.843199	1460.451996	1263.56692	1505.486722	1478.499091	1990.132097	1550.055951	1440.994114
AKR1B1	3652.744096	3072.102603	3036.70867	3311.080887	3379.25715	3527.515389	3953.511165	2516.771289	3029.223864	2615.107331	2303.801215	3559.050678	2904.160464	2419.611456	2466.345304	2651.740122	1618.720117	2597.363402	2805.959852	2896.224512
AKR1B10	20.98854825	105.8658482	15.64177187	72.5643191	95.69031305	60.84721504	93.4618461	79.1324611	93.29521846	28.22473852	61.282237	61.71001979	20.63543208	65.34653859	52.0205672	79.65216318	22.42688031	82.9743721	122.2980939	17.11397451
AKR1C1	249.6992738	363.1704871	292.4951013	369.2432297	349.7329367	352.0394316	349.223085	308.4058144	357.8483369	415.1892053	350.6414319	258.3313454	379.6497543	337.2138088	466.9482195	435.4027756	296.9638645	275.92236	229.6973123	333.3065354
AKR1C3	981.0141569	1464.666296	475.0798885	672.7413024	1599.095707	621.5719637	425.0353832	968.4279406	537.4240465	812.5183266	474.3675045	1896.553947	614.9344107	1203.431446	1203.341426	1165.207137	454.0218982	340.134492	885.0330088	585.9010815
AKR1C4	53.70991563	71.93068322	61.35882013	39.98293016	80.19590015	46.11352989	68.21826168	74.41849017	33.32985166	65.60838822	37.86054847	13.73550121	89.67772224	8.833705583	82.58685677	84.89702962	64.54844611	107.7439778	117.9777214	91.65391138
AKR1C6P	98.52007078	94.10928438	107.6044093	59.05943692	83.24871532	83.79819941	65.84981356	82.49087947	37.68836003	156.1705181	153.781006	179.9501412	166.0331054	95.1023266	93.93344446	75.8090252	91.42718068	153.3314487	23.68858715	106.9921504
AKR1D1	29.5306829	45.5299691	1.877337796	17.15743881	16.1336707	22.61312759	27.8633802	24.04074871	3.04272603	33.35553653	21.51623565	82.11269489	28.69093174	24.13356201	3.594392461	51.09124856	31.09077572	52.92477207	45.15085982	57.59270313
AKR1E2	69.22800586	67.58966764	67.86001972	132.3343193	86.9876199	73.6590234	79.86038195	124.7981324	106.2953279	74.11281294	103.4869969	72.09027319	123.0821201	90.85246838	130.722228	80.30552154	50.0518645	186.3458878	112.2914551	149.5191065
AKR7A2	1833.182407	2161.143913	1935.703807	1579.546535	1710.341642	1358.66676	1993.502953	1621.719361	1537.25286	1818.485126	1820.074192	2161.718887	1763.216463	1624.597984	1430.75649	1662.552849	1382.170025	1767.132216	1857.223024	1547.809884
AKR7A3	423.404844	555.5987452	550.4273944	513.5323283	683.8727493	358.9834117	649.0020349	614.3316326	463.6167127	448.4528409	547.4856901	646.2274901	530.7783496	559.1526698	500.8386574	669.4108945	586.0938885	594.4058176	770.3546059	479.2140481
AKT1	1661.661891	1501.99097	1100.560634	1420.311141	1346.639996	1340.502114	1152.993461	1307.420796	1266.033918	1474.058211	1626.497643	1354.680096	1323.652866	1481.418772	1191.145148	1380.669	1207.642888	1030.186818	1752.905478	1118.37557
AKT1S1	205.7464062	310.2762939	345.9027323	273.871712	201.4887982	233.3065603	242.1775728	247.2831997	516.0677143	347.0927764	362.9423832	242.2688741	281.4732194	248.1561992	286.6558752	353.7445111	326.1397758	327.2336794	278.5196512	343.7888224
AKT2	1015.136992	1068.883897	1283.443719	1158.931997	1359.002554	929.9967441	1248.706051	1061.456171	1234.324405	831.029683	1192.03614	435.3231893	898.4586513	934.9879266	1097.882668	1162.194186	974.0464193	928.1945113	1013.300962	1111.693586
AKT3	1132.469798	1132.933015	983.286664	1074.836326	1052.653477	998.9602014	1251.679704	1155.063798	1044.095198	812.367206	1023.838937	963.4192322	1336.27955	1008.999091	993.7292365	1193.120147	1126.104362	818.7776397	1127.046609	1053.391606
AKTIP	1255.278645	1174.667803	1652.800694	1621.455429	1703.409953	1224.967183	2205.737117	976.6444204	1400.621345	906.5430332	1139.457272	1709.460931	1752.717383	1045.97428	1191.629126	1410.574422	1239.243569	1198.121555	1254.702455	1486.892811
ALAD	863.3542787	722.6294225	907.2545905	778.7090646	916.2822565	848.352021	802.2928397	804.6152855	734.1616291	991.1889288	834.7515695	774.4585114	845.7030262	841.7853144	668.0326473	706.9966311	685.4716691	741.5736484	1077.419783	934.5320989
ALAS1	936.7553696	700.7014126	816.1846176	720.1578933	916.933045	1035.513937	1109.145779	1024.429326	997.0420553	1122.79428	1066.662921	1044.047686	781.9669515	1277.065034	804.5836496	821.3428241	1061.097452	761.1833107	872.5401504	719.8698981
ALAS2	313.1045226	946.0153488	310.4951044	11.68649837	11.38870952	418.5445	13.66872106	909.1674648	326.5861386	11.39069484	33.51795941	383.0116991	19.08732634	1866.854679	17.0592765	128.7788858	2140.029533	9.709001862	581.558963	379.5992721
ALB	67.1533823	50.04399003	69.84225178	39.2204905	52.32650663	40.45783578	42.93906964	48.49408796	57.9694675	76.33519513	82.04293245	56.58952403	96.12349037	13.2409082	27.46064371	46.69551043	62.02139825	61.44307463	57.04464949	93.79411852
ALCAM	760.0708609	997.458304	595.6560282	672.3749598	853.9926213	860.6238185	703.7030023	945.7146037	600.7171796	955.2372019	748.2151523	797.4426364	894.0435393	771.2552606	598.1140035	637.447948	896.9031177	1179.119034	696.3110787	619.5269091
ALDH16A1	740.1857719	644.5806375	781.746473	689.2302756	675.8506429	730.8450277	691.8834668	769.3352468	798.7335999	814.5398501	742.370971	954.0743973	728.358514	601.3167207	808.3747995	646.0714668	820.580602	942.2575157	727.8028185	689.1584717
ALDH18A1	789.1918556	777.3749052	1040.497648	670.5243549	788.7546975	813.1125362	968.559963	462.1729838	662.1204485	314.5094198	734.4875439	1037.541427	845.9904835	554.5558994	1005.198769	891.7023654	701.081653	645.5399285	847.2765977	1045.909691
ALDH1A1	1408.268046	644.6197237	481.4807863	1323.534106	791.3133572	1478.678093	639.3373513	783.4595994	948.1439433	2265.278099	827.4788928	1869.744669	894.6465889	1541.965038	1109.821871	695.0487905	1050.487246	786.8373132	965.6333897	498.2169214
ALDH1A3	22.78697469	82.01848923	25.1467059	30.20182498	33.45392877	29.70961074	27.64615751	32.16226698	33.03759296	31.85768052	39.12314776	25.3640649	35.63519568	50.53736572	46.83915765	37.29298854	67.2784876	64.49001718	38.92455092	21.26253061
ALDH1B1	225.9073695	415.8003119	330.818457	294.6397251	288.9086609	189.2241204	275.2211317	275.2358866	323.0767656	278.5695461	365.598671	419.9011407	403.6075781	549.5388379	469.7616556	460.4152927	389.7703373	432.0203516	565.0808908	380.7524615
ALDH1L1	106.1834395	141.9713921	138.1625911	182.6727101	124.1788161	161.2316149	71.31474097	134.100328	121.4381951	233.4874376	200.3904526	162.6340492	215.1986117	188.9450633	289.7697694	190.8492614	136.3981166	134.0127597	102.5756542	152.0845975
ALDH1L1-AS2	90.19358019	54.10044965	69.9758126	42.30429594	62.2330392	97.80769671	102.7408207	62.77108599	54.56929787	33.0793681	89.36406781	86.87283546	103.0385738	20.67950577	51.23580198	93.46627491	113.8086817	47.28750606	80.6091162	127.7200157
ALDH1L2	21.63374224	105.9688365	53.12045712	33.99319248	10.85263142	9.922814205	11.1966743	51.28910938	9.373072887	15.79481781	38.13351854	31.72109188	84.50868358	64.99397261	72.7993053	10.9853109	49.95492542	55.53569351	9.349170968	84.45267887
ALDH2	6642.459599	4731.800848	3686.088843	5251.874542	5178.255662	6549.764925	3254.547135	5265.090209	5135.675131	8103.666353	6642.47032	7578.139951	7081.557048	5513.755459	4668.406817	3022.005134	6283.982141	6969.751466	7697.777142	3598.117558
ALDH3A1	48.33753174	17.39303251	19.39768506	10.4774929	59.17574188	47.15126794	42.42867295	4.753450756	14.66767386	12.64095294	12.88859554	9.248014935	41.77597516	59.87801664	5.34064111	24.32462781	6.403740853	18.46341313	37.42366762	13.40319665
ALDH3A2	1044.652131	1000.594741	1149.90135	1263.906705	1334.31235	1258.570586	955.2996748	1011.067601	1193.007783	1187.804097	927.4356825	1781.986236	1027.099663	1057.886971	917.4615465	1047.182142	1054.859928	1182.081978	885.6051098	903.4719803
ALDH3B1	819.5131215	702.9008918	408.2602869	417.6423097	540.9981613	701.0383134	357.7469111	611.7945027	658.1068955	1062.794106	792.6458148	866.0207066	426.1528401	401.3883154	537.8925294	576.8557307	886.0327878	667.1417805	851.6367852	421.469513
ALDH3B2	18.73765351	47.38027036	36.28571828	42.21916586	46.10568038	63.71696198	20.85806563	31.0867017	77.56277578	71.44266303	72.50772328	78.06729394	125.8084411	58.4904709	51.98326283	52.25014415	48.0059877	121.772822	37.77826262	80.13991957
ALDH4A1	138.3975237	89.51100734	71.64128279	112.9328653	113.0573685	88.79306061	69.0564492	167.1145719	50.78557878	48.96616844	305.1627137	261.5357043	255.5334717	184.4811267	211.5703702	183.7769787	196.8858805	81.37566837	246.9173485	202.6353447
ALDH5A1	812.4586551	581.212417	839.081262	595.7827211	687.8295615	655.6436509	1079.127782	427.0624616	839.1945073	220.1659645	502.8932446	549.1423193	772.4608531	535.6859557	901.5225106	592.6590326	648.7113756	447.9832373	523.620328	871.1235508
ALDH6A1	642.2383558	583.121041	637.6352971	670.6747408	718.2129653	646.6166981	690.9192537	489.7725622	618.6553542	500.6282195	681.2214115	669.4128076	666.9112216	610.2905924	667.8661975	645.9373758	560.2010123	640.9670018	676.9041134	627.0146978
ALDH7A1	26.76340568	100.2680366	102.7590364	100.5440124	69.05812449	70.48149529	62.32497656	21.18981294	63.56006839	50.42273113	19.74468768	79.40254493	122.2287887	65.50671806	133.0986159	79.95329071	45.26474398	100.083914	124.5830053	141.7274742
ALDH8A1	49.95473607	78.83844607	70.67482431	119.5884913	107.9367411	112.1682839	90.7965767	105.0821077	53.5132071	39.25852861	128.3125864	93.90090314	140.9700249	153.7177018	148.9802026	116.2803115	112.4460056	45.74502412	51.0214311	116.2425375
ALDH9A1	3159.039428	2647.866663	2488.3713	2532.831653	2738.180795	3375.524057	1923.487658	2221.352284	2312.095954	2129.55121	2635.946495	2834.712251	2227.859299	2391.257419	2012.452278	2216.849926	2028.819491	1847.381172	2611.025329	2295.556496
ALDOA	12748.29365	16096.08203	12585.61383	11236.14909	12720.67516	14266.33738	13679.95145	15564.20729	12858.34538	16066.66854	14928.71438	21713.27974	10801.43176	13983.53729	14576.54732	11116.71389	13084.20451	15671.46762	15187.97048	10232.82894
ALDOAP2	27.15995588	95.81291722	23.87628061	5.979419125	21.47398891	51.83564524	8.867195483	4.747710651	7.20090476	4.958673071	13.7360927	5.825223891	55.03752047	7.307915703	14.45880007	73.18674976	29.86677695	11.60308151	5.949348381	23.75002889
ALDOB	277.2990885	293.9831876	259.6882154	234.1821559	238.8778733	209.4968069	207.6846034	196.6827987	293.1750436	282.5214202	344.721145	376.2759111	345.6080263	294.4948814	372.4686956	359.5456067	350.7480635	329.9282943	394.8903161	264.3134715
ALDOC	580.7690343	767.5758561	646.2306932	657.5738024	681.0956171	559.871993	792.8730765	513.9024765	596.7332457	548.3093703	474.5610567	1009.514528	621.5630002	667.618421	646.4918678	556.1972542	713.8110379	741.9516903	525.4819756	760.5474471
ALG1	305.5537836	284.4449265	246.9794871	316.7490942	248.1915993	309.410565	232.2915639	255.4294834	209.1630601	296.3541115	314.9904267	235.6398264	229.4404343	299.4546369	196.8454969	241.183488	252.751771	211.3281987	229.1335232	208.9147002
ALG10	108.8223918	99.52706175	134.1984561	101.3127067	59.13611663	132.2292607	108.8857561	146.7539813	170.8651738	155.8131666	80.71892876	14.74821764	78.37359749	94.06575717	115.1062316	58.22995566	123.2291288	82.85224361	71.44239932	105.5852732
ALG10B	201.5863736	153.6141822	217.0297291	329.2595678	226.2239397	172.6230066	294.9121055	211.7211533	248.1266219	178.655206	218.2207549	61.72177278	297.0486074	192.7787573	285.4814795	313.9364182	247.7565881	183.8229178	207.2404335	291.0461763
ALG11	1250.236929	1184.657603	1053.990338	1191.160204	1143.775864	1069.547535	1392.908494	1117.079764	1114.491662	861.8610451	1092.69058	948.2637123	1199.0113	1398.705762	1199.40014	1242.123998	1082.193326	753.9433094	1014.760633	1140.953218
ALG12	273.0566691	198.5948729	268.4041494	282.8239265	302.252831	223.3312199	197.6436908	201.3468341	217.5259512	171.0516099	221.363741	289.5378918	177.5971303	209.1969536	197.6427344	255.4176777	249.3725891	133.9308314	265.2435494	174.8692614
ALG13	1553.149443	2000.731813	1706.857625	1357.039277	1375.090273	1128.908775	2472.557062	1868.961069	2109.352809	2197.321517	2345.012287	1898.338474	1947.801999	2270.250814	2180.097843	2144.347839	1679.252822	2605.821886	2238.033893	2789.941494
ALG14	258.6920861	342.6692336	344.127155	273.6404852	286.6735259	293.3058559	305.2862711	249.3693258	278.7515105	237.3251418	363.518775	328.8585838	247.8214971	242.1479851	315.1081132	264.0506033	190.489636	335.3683952	333.8871716	340.152482
ALG2	1307.713786	1529.420903	977.8209051	1215.915738	1187.692845	1744.232046	1720.217704	1332.308189	1121.377589	959.301357	1222.480204	1309.564253	1266.512793	1366.721581	1071.22321	1338.418869	1116.408761	872.0187292	964.9571645	1047.997016
ALG3	740.9952812	685.7256876	702.1782558	737.9029267	709.6755421	778.027786	784.8171647	757.3830646	736.8109884	839.7259841	803.8077352	819.6792603	796.6885584	734.1801978	795.9607282	740.5161888	740.3607783	789.7954613	820.3631369	766.7323422
ALG5	2289.536221	2518.217186	2259.303559	2348.695562	2224.201851	2558.626439	2194.472288	1909.503295	2216.831205	2296.81254	2263.080831	2929.635147	2085.426349	2092.614742	2124.309209	2233.021831	1747.351699	2372.941502	2021.20191	2172.645696
ALG6	1560.568008	1530.752784	1483.817835	1350.317985	1485.300186	1582.064689	1573.248025	1406.782339	1550.785778	1356.428709	1431.171722	1532.484383	1436.334673	1469.105594	1267.431169	1430.115696	1497.59859	1204.040583	1414.702404	1341.426014
ALG8	1047.522264	1017.972676	1008.711591	1069.914486	1016.925517	936.7932478	1014.03597	925.608383	978.330317	1069.12309	1049.663553	1342.423607	1176.872387	1016.417395	1089.252294	1103.579945	1144.65781	963.4645202	929.3118304	972.7627583
ALG9	381.3823032	274.4418439	390.5531682	435.6488224	413.8109212	338.1675892	430.1299439	310.0839209	395.841087	359.2319549	299.8484844	318.6849592	369.6154093	272.2253504	275.2884271	341.0327277	338.9829685	424.668863	317.9967771	218.0524955
ALK	141.2349561	166.5242097	126.4707252	148.1863887	203.4534392	140.168156	205.6304753	134.014134	130.7647165	164.1578784	189.6008777	130.8521349	57.43126434	115.4537451	202.816209	182.9781978	177.8890619	204.0392297	121.9085009	186.7489843
ALKBH1	869.5736849	753.6375653	555.4108799	661.5179093	762.8813763	1003.567852	1033.37196	762.8084547	668.5737832	534.3878593	725.2307952	700.8672046	820.189402	1135.170045	856.5303252	979.8889487	855.0170106	662.1863883	672.4964985	620.0552898
ALKBH2	375.8202045	288.8471642	327.9210086	371.9650479	340.0122012	340.9957794	452.6923827	248.6504111	322.4472595	316.1701005	395.8825108	390.4756455	337.7762473	375.8378648	374.4450395	469.1245311	352.693756	326.1564714	405.0536949	361.7012178
ALKBH3	329.3958046	483.8815872	383.6036572	473.5447476	510.7297536	436.868236	483.1922109	327.4482398	411.9380735	313.4470636	348.0973866	456.1653029	422.6008027	443.0409884	520.3120197	468.369388	373.6360575	363.4970361	384.1298351	373.5840602
ALKBH3-AS1	19.17369749	52.74557243	9.700754378	23.85882623	40.47855069	57.35417555	39.37068342	39.15875949	24.12899875	46.16679713	45.08833833	15.22363473	44.57739296	16.20327138	26.40637171	51.14959882	100.9951946	48.81374295	35.30134447	61.3400807
ALKBH4	305.3387664	298.4902651	313.3825669	366.435758	318.7731567	246.5780272	305.2482084	317.494338	359.8361433	373.6391613	385.2676898	323.9422799	267.9664581	291.5408769	267.7917593	230.5506889	243.1289821	233.3247408	317.5344862	341.8793697
ALKBH5	3134.51513	3409.896943	2952.375784	3518.324576	2537.960252	3210.126208	3547.13434	3219.807772	4032.591917	3504.571405	3185.496519	3392.891922	3704.709007	2891.019557	2787.018004	3509.597026	3368.975515	3271.668645	3598.458918	3477.890435
ALKBH6	966.6620923	755.8638583	1131.689966	1036.66405	969.9912604	804.5306097	927.8119077	746.9131842	1054.459166	835.1558468	794.0679763	572.5572872	705.0508289	696.4591438	807.6770194	871.2893162	717.6108554	711.423318	712.7283285	858.7940051
ALKBH7	1744.898694	1665.2845	1903.088256	1797.919124	1976.557366	1755.2392	2048.588393	1469.185899	1696.768974	1162.783881	1378.35578	2572.540437	1561.124153	1262.819512	1453.473424	1267.296039	1404.47451	1543.517956	1374.526273	1888.018573
ALKBH8	449.6839386	451.8963967	520.1738596	404.2215966	503.7832582	454.4918744	478.7028373	383.3797288	512.3697959	396.4784731	409.6319676	430.9333946	460.7694293	415.7984038	463.226136	506.1044687	551.6178011	411.5055672	388.8732294	343.4714837
ALLC	87.66509801	178.0902365	116.1011987	157.3900754	101.726869	21.04441404	4.45746803	99.17627536	148.5683633	27.14641679	77.31109904	161.4347392	28.87019204	106.7519501	144.1767864	138.5404247	161.9430314	142.7989592	122.8963077	132.5741391
ALMS1	824.49904	759.7544881	836.3519798	913.7173717	720.8766513	755.5094498	686.1336052	698.2721721	672.1024169	679.174061	996.3151356	583.6039252	1177.01669	902.6517135	1125.558082	932.2957783	1137.005493	1021.27077	771.4016001	942.0090684
ALMS1P1	38.34274525	80.49174321	85.85657046	95.9018505	43.41233503	105.5685263	85.70044291	181.3301113	141.0625436	164.5128447	93.42071477	19.9263019	145.3166462	133.3951121	81.23217703	98.51525909	105.4067158	195.168232	158.3329389	117.4985104
ALOX12	623.568331	1091.512996	899.46662	738.6298985	288.8331163	636.8960446	674.1075572	780.9136454	900.4259239	2427.300986	409.8355434	613.8351857	336.5955648	599.4381329	500.3087458	512.8342237	593.762604	371.6706341	730.789104	944.1017981
ALOX12B	16.21038266	12.87816187	19.38546671	9.241866377	7.765562321	5.058178396	5.846012042	8.561399673	19.22349434	7.242280339	9.574701367	12.13542051	5.793351876	11.39709975	8.942401258	16.22149512	15.03501229	25.39891536	14.62890292	6.410035616
ALOX12P2	73.87134163	46.20496339	49.08795022	33.64001719	88.73894152	115.701511	31.217263	28.15476902	12.5180013	23.222154	37.67810622	44.80518755	65.54903564	132.2744165	39.49710908	27.96556923	42.24292004	54.82285023	92.46045124	42.0608508
ALOX15	5.749182097	8.529233456	5.53413134	5.450188095	29.49851922	5.660746038	14.31004482	59.21450767	6.463986717	6.899789998	5.723032074	7.243510944	9.146597773	33.07551147	6.881983232	16.94555724	6.698390348	4.172087414	5.73615083	15.19310451
ALOX15B	151.2109766	14.04008299	64.64395995	128.6390343	166.0050815	148.4017085	123.5730702	71.86334323	195.8442873	181.9323932	108.0337303	21.9086035	64.01848987	19.30325168	167.0463186	38.24523921	140.5729781	203.8681344	67.3273455	61.43987077
ALOX5	8174.556243	7053.495299	7176.910404	7009.740967	6432.229016	8410.877708	5563.223605	9742.162875	9468.653249	10112.3636	10801.80828	9924.046396	8056.041193	8011.733361	6510.283467	7591.6152	7357.006432	9589.615177	11300.28347	6255.509301
ALOX5AP	7435.343464	7552.964435	7515.16487	6885.678524	6345.619518	8543.064393	5755.659431	9598.477694	6278.321758	9137.041693	7193.878083	9654.991644	5707.938729	9765.949374	6658.744813	5561.185756	4690.02781	6928.907977	6876.843981	6638.794501
ALOXE3	192.0192847	212.2660133	227.7383623	223.4515427	207.937721	174.5895348	179.6861874	203.1882975	265.0420621	235.3166534	201.6041232	231.8138431	216.161325	262.058623	290.1620785	249.3978769	257.9006442	250.3910511	248.2156647	242.7395848
ALPI	5.050971125	8.039684553	13.88591645	3.524712268	5.175908091	7.628410949	13.83227509	5.172936991	8.945954669	9.035267748	8.215013747	5.97823636	11.99896398	5.767136556	5.398224679	8.243447644	12.84201335	8.575005898	11.15749225	26.08604272
ALPK1	221.9457629	263.5885563	241.7454607	181.3512028	208.0778173	366.7695449	174.4007235	457.5558238	212.4520232	108.7843976	185.881846	164.3432924	224.8669503	252.6644756	304.6084272	593.8825343	283.9366678	120.6768909	267.0542602	107.7053333
ALPK2	8.47674538	70.57427063	73.99432138	58.04804664	99.35959263	28.10643268	42.67007705	41.19163023	81.75035802	63.29935718	70.13182424	54.9193512	70.81246129	64.80685106	101.3331455	73.0119648	37.43314695	35.82507772	95.00332245	46.5753512
ALPK3	33.91045733	14.03521194	63.97816746	14.85840046	52.05698881	72.18516902	47.08890435	17.35010394	31.97681081	83.26386662	47.33028171	72.16981197	82.91340409	66.63323734	45.22742869	72.31666463	54.14626435	53.05306093	90.49612932	51.22700708
ALPL	83.87130359	98.3906671	59.19876365	119.5382606	52.82756296	88.95597355	78.28691839	433.2877816	96.2216269	103.603504	103.5126367	50.7992603	123.2631428	183.3808695	126.118676	201.5556046	126.8416155	142.4659964	170.1507008	119.8772783
ALPP	5.638148685	6.559853496	5.302155983	4.356980743	6.102824632	4.806695595	3.729345562	5.452967942	5.592379998	6.387069021	7.351724609	6.592191046	7.839554936	6.384684246	9.510109457	6.07424434	9.053500846	8.72525306	8.696281016	6.571561233
ALPPL2	147.9679814	290.6566123	134.7218204	172.6646984	153.3998001	199.2165941	144.2663475	153.7453062	207.7874436	228.0162482	263.3966846	214.6893479	268.0840594	220.7563961	297.7827759	229.8989762	209.7875329	292.1137749	235.1731656	214.9594752
ALS2	511.4509143	466.9405492	380.7925594	446.0830727	422.5149817	389.5709673	452.6522719	414.3068746	472.3259018	438.9198492	491.1091096	359.8787325	481.7935825	448.9850178	481.9928201	541.065478	457.5267205	594.8572664	465.9669112	454.2494959
ALS2CL	371.0822794	271.1143532	525.8379337	649.2215868	498.326748	372.3180099	573.517753	397.4615069	437.2696432	418.9714088	372.4957549	275.979711	499.5754969	537.6410042	448.0284108	490.0041565	569.4013821	631.8145384	538.9477678	470.4495427
ALS2CR11	20.19134235	25.10809069	79.15141542	69.30160637	89.42657966	36.08548427	18.68502047	3.37429848	72.94067915	35.68665636	1.382732011	28.27847657	43.12672421	48.32463751	58.93327312	45.13179908	55.35149748	45.98160158	69.24533997	7.233696756
ALS2CR12	68.03578606	25.5021704	144.0131361	143.5849616	90.19215238	113.1782376	111.749871	67.38865709	169.9210022	65.78871642	151.048571	67.29117882	241.4069481	106.6752321	172.1505794	182.3642611	223.6324718	156.2541962	48.98568672	174.1854355
ALX1	13.62112482	83.18008154	10.34716922	21.88187625	7.756427554	44.47285249	7.695702178	31.55246945	15.92834549	24.07546465	21.34042089	18.01368531	11.43986231	16.18963414	24.00747705	18.68862154	34.09961209	18.20286286	19.83890122	22.68331689
ALX3	72.87762583	70.50199417	59.12144655	55.32367278	81.86970208	18.7982225	77.16552096	38.48393311	76.65227792	51.98617978	5.80572354	14.5890007	45.62753434	6.573923659	50.98396605	32.86993413	36.90993977	52.89832062	73.12822404	38.5136035
ALX4	82.23488152	23.80581071	19.29759492	30.81618055	66.55046766	59.00028389	58.27515183	76.6084992	71.89893729	80.24773689	52.88380784	103.8603133	75.95440584	77.06055906	22.79878616	59.78863347	50.33713491	15.27671605	84.46623244	22.05968637
ALYREF	918.9717781	1177.261991	971.4728003	1048.64949	1140.485986	1146.330167	939.0643672	994.3766992	1242.307071	1609.700151	1281.29283	2366.714757	1157.911591	988.9628224	1242.118336	1283.26353	1164.163873	1800.254642	1138.609454	1111.492754
AMACR	18.61315301	12.86648928	90.52887013	41.13704572	42.70286375	104.5207447	88.61073123	9.132349776	19.65029334	118.012568	56.46310825	21.80192384	16.89370418	63.20756448	24.18006389	27.68978272	13.84648044	229.9934203	14.72524995	28.38860331
AMBN	85.7131268	43.84990265	29.69038488	72.34669943	77.76218891	17.74060453	64.90753401	71.07452662	21.83273842	87.83363508	85.82520897	48.97364133	32.45307993	60.41443051	31.10575464	107.6797397	19.23844247	9.78435244	35.44420691	30.98329128
AMBP	117.4083431	145.4439081	121.8954045	84.1395986	112.3456891	171.4877091	101.7213015	117.6907379	158.2687173	116.3756429	184.7450179	71.72480798	118.0398786	91.92838988	94.70010507	97.01100982	62.75419383	138.8995471	94.63131459	127.6231762
AMBRA1	696.3445554	579.1131586	535.9957415	659.6125088	583.6966846	547.0157296	664.4659314	677.100384	593.3224318	574.5944319	502.3319545	776.4619022	535.4000485	488.56717	666.1139974	593.3990967	543.3577383	297.578575	683.3779403	444.7446643
AMD1	2355.84889	2887.120331	2932.419205	2696.239849	2682.982671	2935.20636	2708.255697	3045.77832	3088.437029	3233.274603	2941.047692	3212.442324	2879.654935	2703.980042	2497.843193	2565.345065	2810.026181	2889.365461	3050.055984	2993.293235
AMDHD1	108.8573178	47.46766939	117.1856996	194.0327945	170.6930153	158.5704807	94.00816589	94.82398481	72.04604022	64.28779799	101.2680274	210.0846175	126.4914111	165.0522301	150.6603133	86.61275927	77.62120674	195.6639588	109.4009389	144.5646298
AMELX	48.06770062	87.23156681	107.1090202	49.90201259	77.63147736	82.34109396	80.11054287	72.31459134	47.71405019	168.378071	121.9074798	70.57756972	58.09447605	85.36293647	104.1193016	121.4232039	117.2991181	82.85278295	59.97713375	93.61452417
AMELY	98.85359632	133.9456256	9.863488178	58.27848291	13.0509816	10.81347502	11.41552106	69.14133077	9.780642663	12.71671562	12.25024433	12.53379906	102.7580002	17.16355365	20.69373056	97.94646887	38.38982047	104.0305869	120.4325443	49.33224138
AMER1	132.4426611	95.25519221	152.0531946	66.08996203	105.9567901	124.1149266	93.97726577	86.56916561	59.31647627	138.1256034	171.0735407	202.765913	213.9117293	139.8224366	152.6304857	84.67369078	181.5702483	252.3960769	224.5580436	82.8927287
AMER2	26.82606187	141.9713972	13.79515014	54.96248751	91.56351068	20.78554886	16.9221224	31.54827365	80.41416653	12.8116887	19.05994855	31.60110903	19.26722741	35.98464508	157.0652132	17.28130141	48.92978814	18.02630314	26.63628782	35.53155615
AMER3	59.47409884	147.588892	113.0112586	38.22801897	33.15659945	10.86192929	41.53177522	67.83135243	75.31334411	52.18839406	74.65235955	55.59315681	47.30475589	25.45057458	43.49495041	31.56385353	49.79288256	52.08478454	81.0359449	70.73223396
AMFR	1240.735972	188.1995593	915.9271398	646.7813502	270.4560444	346.9947076	902.5354717	224.554897	396.9768833	2145.795012	647.7307132	631.2357017	169.635604	400.4340812	1543.36092	1593.55232	1909.266638	228.2139731	1320.808661	570.7917428
AMHR2	17.4811127	29.05233639	31.47443466	12.08931067	20.00419218	35.07462862	21.46294347	20.97187559	20.67595805	18.05144169	45.87178245	24.39274238	17.2121423	24.34503787	26.3134977	46.27400596	20.03179039	102.6273617	32.09221318	35.25275756
AMIGO1	338.5946011	391.3163526	526.4895118	477.9752616	424.2857128	337.53786	549.4546502	272.3263857	438.8938514	255.5887029	240.1122717	251.3779933	393.3781807	290.9217793	327.3382061	438.3167469	413.2915521	307.7369135	356.2305597	474.0282283
AMIGO2	1193.799792	1177.065954	1991.765866	1506.584686	1407.715613	1193.487282	1935.080314	1280.807971	1604.648591	1091.231108	934.5132409	1054.625291	1468.973313	1104.392485	1392.991769	1295.038226	1066.986966	1183.160535	1281.960834	1895.955563
AMMECR1	1047.666096	807.8901127	917.0247456	960.769316	902.7432013	989.2249812	1069.666035	963.4882382	917.8842382	588.0256993	971.7810178	673.589576	1089.148522	996.7685696	985.367252	1211.25381	929.7326604	1134.649646	1078.609305	965.7160884
AMMECR1L	848.069396	738.5095843	657.1711189	782.8043532	820.9948025	817.9328933	899.7723588	949.1300991	677.7722574	549.1620965	801.2366624	645.2961691	726.462479	796.3778104	732.4918081	945.1257748	806.9500799	492.4566187	740.3067351	819.9554902
AMN	214.085983	186.4819272	145.208903	110.1800809	113.8924437	194.8338633	267.0761446	238.3547262	258.3211163	119.8910832	263.4193957	280.1559019	197.4275685	225.9908467	197.2577287	224.5648137	298.7858578	352.2615134	206.0249449	79.77891231
AMOT	76.78557585	9.979095414	10.65817419	55.43921978	82.12369345	78.08204318	39.93273177	64.99220217	23.5869604	6.976830492	9.88355768	46.19257358	62.78219937	137.1549922	122.635494	24.90181535	37.0885149	66.18937165	131.8420499	37.4183695
AMOTL1	103.9526149	127.2004326	38.61697685	49.47844242	71.68972266	52.5063737	57.07024437	80.12419317	66.14912898	91.36750025	140.9435848	88.24920142	22.24976671	53.77535512	101.2906359	20.56293375	102.1285457	94.52793946	46.77489075	129.2616
AMOTL2	22.23650147	15.03620388	10.00885872	72.77804903	65.08711471	12.44900584	8.433506094	45.30979411	41.63857798	31.02471155	14.47338308	54.15658442	19.55702619	12.21902447	77.65109128	81.17414312	14.03291229	68.49900006	100.1565748	77.86715427
AMPD1	11.74565941	70.00179584	33.53210242	80.17711089	20.01654042	18.19911494	39.18111508	63.34649803	7.270900977	45.38361799	44.98815966	49.70491813	86.92938639	35.35352626	45.47381477	56.0508464	56.43786668	110.4716774	84.89519719	51.82519493
AMPD2	3397.538234	3043.21218	2421.626657	2638.500278	2468.323201	2533.056044	2471.473567	3942.211813	2892.26826	3461.512741	3575.883206	2138.211514	2447.48188	2522.236345	2540.368487	2888.132034	3219.359672	2917.400232	4425.199411	2470.815184
AMPD3	952.8734157	836.3832435	1007.686346	880.8753126	835.519054	1021.391251	1079.931272	787.066564	952.5797575	739.9336858	1027.323967	978.8008109	921.5540286	959.8409335	901.2048484	970.5949627	910.1705148	691.4005905	1069.292848	818.7972115
AMPH	92.3086776	141.747631	112.5991348	71.97637704	85.03631565	60.24765755	96.11742199	128.3998966	111.9151808	134.1775816	108.4562428	150.6891023	38.36289426	39.46295719	92.28766814	156.8552974	95.24356846	128.2070413	77.30506601	40.64097188
AMT	741.0616308	474.5964945	914.6854067	777.160185	885.6068837	672.8294725	671.6902345	558.9713219	766.1104389	641.1782322	752.8595651	586.7382247	819.5866234	833.0881801	1093.036947	774.6482981	850.0155203	967.9195113	865.3695349	975.7311095
AMZ1	379.8121569	320.5573829	267.0997788	329.3437782	342.5144669	279.5751518	323.6303762	222.5017489	248.5919733	419.1914003	311.5662918	326.0305255	271.8104969	388.250512	355.4664849	246.9570449	318.5455717	342.7417254	394.0469146	329.4444742
AMZ2	3600.098168	3279.667886	3340.659666	3251.245745	4022.620758	3177.548528	3154.89573	3401.787849	3270.868484	2729.597339	2956.300946	4046.247908	3914.669254	3678.46828	3346.951595	3207.554617	2790.97717	3622.38862	3455.134105	3901.785055
AMZ2P1	449.5747683	744.9983603	532.5438882	527.0900697	546.8831809	498.8306211	593.6121934	670.3502129	445.7238308	528.2969539	599.1356184	888.0772237	480.7466105	459.767388	523.4385046	476.0582797	584.6741626	657.183515	517.8419352	1156.14497
ANAPC10	669.5659548	679.2215605	754.3525531	559.0030961	683.626311	673.2146541	709.350657	483.6407214	468.332677	354.0109296	553.982077	734.1934387	802.3086251	466.838367	605.2270583	580.0238908	534.0011499	579.3841583	514.3715739	726.4454191
ANAPC11	2234.828176	2101.448664	1930.383255	1962.927375	1939.09514	2226.940192	2117.836602	1938.632489	1808.328679	2371.319517	2125.344828	2973.876118	1838.550232	1998.288529	2124.693353	1848.118456	2141.403413	2135.04693	2046.285567	2325.271248
ANAPC13	2500.12377	3011.588697	3063.352172	2973.268488	3175.417931	3662.323422	3932.11626	2991.994429	3191.860054	2955.361481	3833.791868	3817.548578	2984.757005	3461.622526	3690.56649	3066.776502	3372.028833	3825.925638	3518.04065	3346.536484
ANAPC15	973.0074882	992.9874524	856.3340728	814.3598696	905.4724852	969.5076996	987.5184302	780.3630805	748.2275551	1033.366085	670.2302699	1270.417736	903.1748862	664.4541338	696.7459145	812.2189943	724.3459346	847.6295048	1114.65327	789.1975356
ANAPC16	6218.868805	6720.741003	6847.375995	5747.33425	6989.192932	6682.846988	6920.037736	4427.178375	5690.622631	4742.326871	6577.803787	8028.715332	5897.47459	5012.817727	6276.105886	5674.542839	5579.076414	7694.913616	6075.689221	6624.412028
ANAPC2	1107.325246	847.7866176	1077.048088	1072.520465	969.2234053	829.7315246	979.7355911	678.6498297	888.2934075	799.6617564	661.3771098	529.9637728	880.4626044	652.6921449	779.6610578	908.76639	675.9875179	632.0296574	1024.498027	939.0620551
ANAPC4	2132.995555	1765.885275	2222.824909	2263.610247	2149.724577	1975.936826	2349.636245	1852.583225	1966.893833	1875.745765	2113.672504	1617.126624	2248.491589	2016.512225	1795.846259	2098.481877	2060.088791	1966.03038	2040.461189	1908.136669
ANAPC5	6381.093132	5259.63408	6176.715278	5186.148391	5687.538216	5385.526558	5936.537188	4972.881371	5136.298477	5100.550482	4937.149374	5446.758032	5106.626029	3709.832288	3703.204819	4320.648801	4442.892621	5135.836697	5189.614915	5249.926023
ANAPC7	666.1255079	550.847588	774.1384988	742.7330995	794.6354392	698.795164	703.0376729	705.9696582	643.944036	594.5532393	797.531461	721.9136427	732.3928418	626.9428737	756.6160469	575.1085905	580.1620265	698.6445192	851.0988531	783.803957
ANG	323.7898612	233.0924305	158.5872871	242.1245289	131.3804171	241.3502618	140.4645083	176.0800926	174.6643689	258.4799746	28.78271298	282.5309268	220.9849469	151.5147729	143.0933271	118.1954729	97.04262322	117.1788447	209.2343192	130.5907028
ANGEL1	665.2715524	668.685558	500.7471626	601.2425967	511.8828457	505.9777994	556.9984651	464.6831901	682.9389851	532.7797926	591.4338812	554.6085789	573.0298737	363.2543743	549.8017644	614.5396521	633.1081179	548.9248859	530.8096123	544.3219188
ANGEL2	1795.411373	1511.788843	2077.960636	1953.691788	1851.153902	1731.737614	1574.856507	1615.371491	1683.779199	1478.838674	1722.970005	1197.377678	1997.74047	1958.417212	2038.401112	1836.699647	1839.509192	1700.288529	1901.261426	1920.748209
ANGPT1	167.4373552	202.3464209	234.6471251	172.3992761	200.374844	182.9277761	171.3730684	256.2079429	244.4567964	244.1844063	149.7062793	178.3522161	137.4450622	157.7234453	130.0945011	76.27757414	189.4928611	235.7787793	195.2714069	166.6701432
ANGPT2	23.62727608	37.0770726	34.90699402	10.93873007	9.738071798	37.41633231	23.43020386	11.57959124	29.6584653	21.87974865	7.53900784	7.93548812	8.568484896	9.72267209	6.802116547	25.76160101	45.73662619	64.5566571	5.96528982	10.213644
ANGPT4	94.21080116	165.739985	121.6102418	98.46930657	86.48697024	82.40317918	107.0787183	88.51969781	160.7891519	32.56229232	86.69752551	72.35550378	103.3681888	171.9695199	92.76533325	141.1295279	171.8826008	74.7909268	157.8536624	174.0283443
ANGPTL1	4.983900063	12.12618048	26.01766975	23.95733157	4.443548036	5.29149675	4.880515802	2.467853472	1.61086309	31.42332723	6.229508126	2.208557306	40.01765397	11.77992148	8.901560561	16.93979416	4.944459804	6.904963176	7.077321448	8.657035735
ANGPTL2	119.7434829	144.7540146	112.2932873	108.772762	102.5689596	41.52586442	83.18869541	67.40357825	88.49956166	45.51413514	132.8202999	148.0274903	134.7620257	171.0366818	220.5226562	220.9742764	142.4367421	93.81634806	229.0846846	157.2784082
ANGPTL3	11.08777946	51.35782531	7.444471429	22.1722195	4.398774622	5.516359115	6.470631822	5.63021716	7.244930461	5.940792099	3.975391117	39.24528721	28.98584809	6.300518217	77.84638211	55.75194935	53.62068874	6.635371716	9.048443485	8.464816193
ANGPTL4	18.35906233	15.16813832	30.16467099	18.772891	18.0260101	16.29312789	17.00938238	13.37387064	13.88178233	7.392402784	43.14298466	19.00029287	20.79044887	22.69394768	28.67519377	22.08369775	15.06882457	33.94721829	13.75177184	19.2485639
ANGPTL6	33.63742969	37.39855174	171.4512789	34.58911787	69.08597003	34.71712495	42.60836274	23.19361209	44.0990313	48.1833853	93.39968453	36.38935585	36.99885591	39.57522682	39.66991411	13.20706868	18.59851857	47.43292649	85.57015291	38.30969714
ANGPTL7	9.572728018	19.66780708	5.839767505	19.76571045	58.9760032	6.117507808	41.84099561	48.93277053	18.90517459	28.55509988	7.53875882	47.87602779	45.1003767	11.42206505	57.64144001	75.21981983	17.30860342	25.91267271	96.09432072	15.58350811
ANGPTL8	10.706965	15.97035343	4.834462665	6.099568533	8.57562614	5.643508736	6.915960142	7.317795026	4.85071536	6.635032445	11.85172715	12.70098354	7.144636582	7.570545087	15.74356614	12.19060627	18.83919579	62.36757872	39.92470281	17.61687855
ANHX	307.5571306	385.5107275	427.3386582	583.575689	430.433789	286.5540491	454.6241386	204.7686779	497.8654376	508.1148537	553.368961	843.0611829	531.7093293	628.57256	442.9924286	552.3434906	607.3620989	669.253301	503.5549245	701.9267144
ANK1	208.2121865	164.3383396	213.0698712	129.2741181	125.6105818	170.478106	163.3564346	168.8075238	161.6269062	257.4302211	101.0715262	10.88824475	157.239421	156.2672729	122.4864215	222.63238	385.2022869	150.5264006	171.3548085	279.9808118
ANK2	20.61843908	47.12279989	11.87874353	10.7607052	4.756867687	17.71442558	13.82915821	84.26314378	38.47032595	65.95208781	23.95183286	51.83051178	10.53279026	60.62732914	17.60584573	22.56698227	17.03727216	14.46336328	31.27783142	42.12140721
ANK3	624.4996297	612.7456501	536.8244708	422.9373085	603.2693616	687.7501022	588.55716	288.96981	633.7892415	393.5583762	355.2969827	276.6879092	629.8854744	427.5109398	460.5829599	622.0838928	492.265494	372.8355464	644.1915727	396.3858346
ANKAR	106.9388333	104.1919804	82.42737465	88.09338353	11.82835419	30.00930348	94.84010159	98.52707745	63.58148956	127.0756144	62.80088095	94.35203865	113.1241809	117.6281516	18.05892783	73.91663595	109.2040785	151.3585045	91.13773844	61.34688335
ANKDD1A	287.9151045	174.8279828	110.4045898	349.6509856	323.6739661	147.5391319	121.1590041	231.2417968	122.2943106	161.3221867	402.187745	216.0788503	514.2887911	275.9927295	197.7237026	206.4347801	221.8703063	453.4204649	315.564134	189.3033578
ANKEF1	112.3629783	197.5206598	248.5392641	162.8818804	223.3825947	193.5695706	203.2647752	232.1397369	228.7143445	58.79509635	152.8284802	94.0575782	170.2329022	219.2574586	171.0829355	234.0964424	171.7193198	125.3271458	131.797861	260.2145501
ANKFN1	47.97057212	88.12094285	48.03209067	10.34308424	44.6086064	38.45692909	50.49793132	42.66025076	69.84110494	47.2578925	58.21855301	88.18084626	69.76225648	66.07287334	66.77744083	47.1493694	15.46985984	51.07289664	68.19532147	34.06589324
ANKFY1	1600.463231	1173.078171	1315.195658	1409.952465	1514.170007	1558.256463	1618.48919	1659.166043	1395.656346	1838.432248	1817.70833	856.1013759	1563.566391	1688.126619	1504.177174	1715.883744	1405.646089	1481.848928	1627.832483	1534.279777
ANKH	1677.062144	1710.693252	2265.983114	1892.838564	1959.498575	1588.34358	2283.123666	1658.818319	1190.590038	797.1664093	1228.455696	2190.93437	1745.666779	1451.502947	1510.683202	1421.736113	1211.135836	1840.61667	1643.817326	1373.681463
ANKHD1	137.3383625	67.04996004	202.4318429	207.1773352	87.62206966	111.4641669	125.8420306	168.178765	176.6355629	118.6988326	156.5414149	133.8907462	202.685345	118.7425734	214.4684311	159.0914503	173.3556959	229.0217124	76.25938528	150.4318077
ANKIB1	1631.633312	1318.843112	1413.213902	1349.332327	1369.12495	1598.109456	1692.414489	1323.860658	1103.09222	1393.464498	1334.572385	1697.239797	1568.228553	1646.929101	1426.805157	1505.517015	1678.524333	1265.454802	1451.581794	1525.044169
ANKLE1	63.75158375	73.79566806	66.0103407	109.1898139	41.14629239	76.70125125	91.66665974	126.7444578	92.52092278	21.33468071	157.3127687	62.80753084	99.37186284	93.4575858	105.338758	113.0143834	53.65827252	63.60766103	80.68361247	50.0773979
ANKLE2	841.5883296	1016.139437	936.5837002	1054.333254	915.4649966	852.1954589	1129.679172	770.8568149	826.7611494	913.7023894	783.7047192	794.7572855	939.8765387	953.7199795	754.505065	933.8335607	826.5032516	1046.505832	759.4841662	886.9075125
ANKMY1	246.7043287	199.7844456	189.7077171	296.5414571	252.634961	118.5541109	226.2130026	162.8655906	195.2379292	164.8842413	176.6813701	124.067814	301.9747755	112.2449897	166.3274128	208.7847112	204.3045405	225.575999	140.8993114	146.6875523
ANKMY2	1279.646887	1319.691847	1507.271203	1237.070338	1226.302969	1269.350282	1401.156237	1326.865171	1290.005429	1222.797955	1314.394451	1454.816348	1323.035203	1265.934525	1177.350766	1232.406314	972.8761096	1122.131404	1205.068814	1307.449567
ANKRA2	1450.395819	1432.782307	1680.500377	1596.674652	1742.753911	1259.404547	1443.480145	1444.165703	1310.70586	1081.009559	1487.51857	1732.735884	1499.153321	1364.15038	1638.306986	1540.40349	1663.107296	1754.333938	1328.697646	1370.14763
ANKRD1	12.99099494	53.61802394	74.71506847	4.933231936	39.07415707	24.5640904	7.985868215	37.75750183	2.568290395	57.70038868	20.38217305	4.398650285	23.55891553	71.01819122	33.69976854	15.48467037	23.08242712	62.61958596	2.871525255	32.21290178
ANKRD10	864.6131842	722.0571197	973.2046351	743.5308266	1095.08993	893.7575638	914.80151	835.2115573	824.4492011	530.945502	556.025332	317.4455663	683.0680205	731.4899705	1019.92749	532.9104318	710.7698517	1233.961569	689.7895646	701.3185606
ANKRD10-IT1	1025.353415	600.5188059	1111.119208	579.3161387	843.7603848	1069.681807	797.3106503	1206.188353	1669.865428	1153.444503	1116.964923	799.9631915	1338.951282	752.1399858	773.4491639	1220.17425	1087.702773	1004.445359	767.4316759	1203.362812
ANKRD11	2227.109754	1672.772675	2156.448804	2178.413767	1910.428022	2034.557295	2335.534276	1733.84608	2099.697666	1824.182871	1909.532101	1623.982058	2084.362247	2226.651695	2460.49691	2844.005986	2462.743995	1781.739017	2501.362799	2503.948175
ANKRD12	3273.829802	1108.17703	2239.811563	1887.438038	2201.72426	1479.706082	1747.679253	1238.340797	2341.4383	730.7670031	1119.666243	2233.486891	2479.670073	1628.428866	2530.433335	2433.58183	3660.926598	3290.027653	2568.254898	1772.616431
ANKRD13A	5292.403871	5298.270714	5233.378556	4309.477364	5146.765939	5039.296297	4811.835014	5266.277697	4903.615204	5212.145255	4817.086669	5384.675066	4891.98343	5088.085195	4475.831284	4233.772847	4468.185783	4830.043868	4803.457828	4251.641322
ANKRD13B	73.07799534	130.3260075	73.65648534	150.9531671	125.2850147	77.13805671	131.3510376	113.5408737	51.16949233	103.7063941	96.39741839	5.931111313	111.0808368	34.83173648	94.38478896	97.60754318	126.3149932	50.29188763	64.2575471	104.2133012
ANKRD13C	41.57771185	80.62217299	59.99587435	50.82452733	74.88289779	68.50865316	21.08029359	45.72247266	83.08645764	72.53990343	49.6779952	56.92856738	65.76608464	55.24659961	98.52606211	43.88321073	69.13053523	124.0709092	55.969786	66.24892572
ANKRD13D	1361.93495	393.7346433	650.3411659	1223.466062	851.4894952	736.2543716	834.0945014	1248.150926	828.571176	734.4882343	1126.378063	288.1762716	742.6144909	1226.840383	581.369174	1200.657862	1409.73605	786.1682459	1099.293148	639.4582899
ANKRD16	356.7279804	419.1128807	427.8340854	331.1110532	423.5534782	346.3173945	424.2825399	344.7850614	408.8117786	289.8401472	361.1916386	397.8712881	369.216945	369.4863115	324.2768752	381.7792331	363.7677684	317.5520275	352.4630397	353.192498
ANKRD17	2324.072408	1982.242693	2160.866672	2378.000169	2594.451079	2187.120747	2301.164922	2163.439642	2273.72341	1889.416596	1810.353457	1901.020614	2245.992636	2915.654159	1643.764748	1766.45599	2338.628012	1958.259022	1776.492968	1909.121571
ANKRD18A	48.74027804	197.8563798	19.17243928	6.898268406	43.44998731	33.62192094	38.92678787	68.01933738	6.946089906	24.52676966	117.7576077	86.60254983	75.42030775	106.2003908	18.01225292	45.4573451	47.43873658	41.4758469	84.01927815	51.11454102
ANKRD18B	32.58841092	21.09381588	67.9219796	9.385036484	17.63021031	19.76146136	40.48190566	22.01393207	72.63539081	31.41628945	80.74844969	5.664655724	94.24498473	38.33711009	62.29634465	33.24697818	14.82316025	19.11482842	64.61001147	65.25871774
ANKRD19P	14.04229617	16.86994769	11.73930317	9.810041452	10.77147495	15.0755887	9.804099586	12.92864246	14.36095769	18.58891229	17.89374367	27.89797179	21.4748089	16.44401239	14.98601687	21.67392953	18.14879544	16.79207383	24.83607612	8.45871578
ANKRD2	15.60676464	17.44465792	7.496834896	7.770051184	13.64306479	36.81057705	5.258516365	20.84900501	7.024868965	22.7635213	18.9726466	10.1238326	8.594065393	62.66726644	7.945520812	7.279222077	23.42128372	7.593881744	90.05541762	8.523658656
ANKRD20A11P	369.4553359	208.36227	459.0146099	451.9502981	308.4082451	178.3030375	167.4041605	296.5471155	248.7118598	209.3183823	460.6176228	66.09969985	445.7949964	419.3565234	554.462576	201.4417667	601.6524347	377.7768243	222.9736442	318.3413996
ANKRD20A12P	234.7274055	252.5040009	178.0438289	161.6223102	180.0681461	191.5812104	165.6332498	210.4044841	209.4033766	233.0295333	305.5682202	137.1452633	225.082034	147.3792027	127.4335292	220.598845	258.6318419	169.6393834	316.2355045	188.0607499
ANKRD20A5P	72.24261108	307.9077784	75.15464617	129.7988935	77.15787455	26.5461421	70.62207168	81.57701373	93.84359532	33.33329897	11.10374119	18.81217111	80.80544305	95.76036033	64.92258354	91.54856107	110.1579218	47.28225627	127.7416404	9.46314616
ANKRD22	101.7271018	205.8493004	102.3018471	130.1936479	99.06749074	218.6617744	142.9650822	282.4864977	191.0243082	218.7890826	196.5671201	175.1677371	130.8150654	314.1988878	300.1629605	199.2642705	154.0384418	162.2129861	246.6999304	122.8313361
ANKRD23	132.8885816	181.4982411	163.0041018	156.5185892	154.4366838	145.9196207	195.8481123	163.3756135	190.366664	96.6434033	87.22496615	96.61923243	134.419063	97.8996741	110.1123729	195.37798	118.5312192	123.0316123	75.05271323	94.98853414
ANKRD24	50.76869002	5.785554508	7.824120664	29.23436869	6.066035784	23.60586172	40.03379944	7.237317999	13.4372495	71.00642467	18.6426708	13.0791255	46.29879006	6.917752165	9.101480043	9.100325778	12.02390089	11.22016282	7.082070553	6.532127093
ANKRD26	83.97310572	145.8099104	125.3847325	121.6953957	92.92369388	129.4621322	206.8888828	79.34343612	90.55166566	89.50287827	68.86318469	158.5525204	78.80049343	89.74308501	99.60769904	79.72254069	130.6347527	229.7880226	114.9671019	182.4523763
ANKRD26P3	9.623585225	96.59346117	81.14852224	25.37182248	19.27956912	55.09761732	45.15404803	12.90121025	93.32937735	39.11198174	70.99153445	25.07762236	96.70589152	10.14487334	135.8720007	121.4498003	117.8048812	29.15318986	98.22761225	118.6630822
ANKRD27	1755.558266	1836.433341	1587.328386	2000.783764	1553.40244	2506.380111	1776.962768	1793.557077	1772.040077	1758.391367	1578.224894	1146.39725	2414.743051	1698.544918	1996.862272	2281.032074	1883.930422	1344.411113	1711.457271	1970.346453
ANKRD28	367.6161065	1257.530862	741.4597751	530.9087034	470.3339114	484.3212801	671.2774351	692.0390782	549.5541561	1185.520792	449.967907	221.881194	300.7136417	273.9632485	549.5833227	313.4388884	223.2435388	366.2302841	434.6728283	313.665462
ANKRD29	29.67011519	39.83753695	48.66491832	35.35118431	38.91822334	7.062935898	8.691718362	41.42976051	85.61144565	66.28685769	30.20905372	2.927794269	67.12985674	58.53816869	84.07505054	65.84708013	86.96993776	79.56443307	135.0840195	66.36149819
ANKRD30A	4.357923057	11.70198754	4.065777461	4.080756015	3.103385565	5.874724879	8.622372786	2.347114007	3.157707611	3.834020743	4.554476812	10.44940671	12.28341088	8.310250654	6.355815416	10.66750063	6.209889583	7.607279992	10.03334355	6.926741448
ANKRD30B	7.85344668	27.44996267	1.789283633	11.82032204	26.60933995	2.202038583	1.769671769	3.228569458	6.517563735	4.03417389	17.29280306	5.644894458	3.902622697	18.22279196	3.927391221	3.510218309	7.173977085	33.63237031	2.941723614	15.12422917
ANKRD30BP2	19.03342609	72.59912902	48.30712904	42.87397695	24.81581548	43.89110109	16.27338201	8.514552619	54.00676028	42.60743983	23.93068635	82.40135996	7.765774711	48.69340036	83.26670077	38.07326822	89.24994572	82.45555807	52.18342771	29.62974365
ANKRD30BP3	83.20333798	166.4191146	103.083846	95.60405489	86.94754679	67.21992901	40.10320014	71.90190764	82.86764988	170.6953812	113.3064029	140.4964811	161.50507	120.4014466	117.7059093	105.0639238	113.0535513	116.0368506	128.2753842	138.7680657
ANKRD31	5.271669952	7.319932802	5.268567309	15.13675543	6.31205576	4.209657046	4.270341996	4.850376334	7.795373248	3.785158974	4.726397386	13.51149023	6.21866826	5.15549809	9.447786798	8.473311749	9.172132343	11.20269146	8.249679995	5.954994134
ANKRD33	25.99753078	50.58736145	88.04417632	20.20387434	31.20584318	67.0707685	55.81395545	44.88126837	54.31738	32.35693926	60.45910657	95.40519075	121.2192503	20.69259102	85.57522143	134.8316349	31.28300941	20.03351745	87.05173741	24.46630059
ANKRD33B	40.02105258	288.8103694	276.3341985	181.9533781	103.9528961	121.0289074	99.79336439	174.1748368	253.7673789	392.1605525	36.56949407	33.34577096	41.54195692	130.6826712	38.01059734	94.61643024	36.62675876	38.89587588	30.49829971	51.78672039
ANKRD34A	15.74988247	67.08802273	18.46819332	22.9497196	17.98940588	17.10468432	10.37229219	33.42318299	22.7693568	11.90734308	76.87000745	11.52628117	21.6918005	10.07029191	8.38202398	17.38503147	26.64423654	25.68330388	15.03352366	19.73983738
ANKRD34C	27.51688344	106.6007374	43.00469508	5.181918729	56.88754714	94.09352091	30.34372963	90.64155228	42.28301438	49.89664134	66.56038688	118.5142044	27.84176117	79.61912179	121.4907882	77.71951747	46.02499556	128.9721899	86.62745918	81.53827111
ANKRD35	142.5317922	130.4088257	22.84561833	68.67558165	95.18460262	75.86314595	34.34283099	145.3143077	92.14339548	130.2437136	189.9909283	122.0936265	200.9819282	145.0363665	63.13745396	134.9507855	142.5246265	50.17492207	43.36919062	57.04253442
ANKRD36	291.5679755	231.7438487	515.0871275	721.4119953	369.5700084	261.8244255	462.5617306	457.4467383	686.7245631	266.5962944	351.5722329	135.43363	426.3881917	259.2468422	524.7432952	372.7376201	507.0327613	552.6973253	379.4549649	426.0821059
ANKRD36B	2759.948317	1254.855601	3064.420404	3404.920016	2926.633405	1940.33241	2687.060132	2048.233714	2610.64422	1898.101976	1446.33656	852.426354	2884.711797	1468.247339	1742.139217	1904.544795	1803.118838	1804.780542	1294.905147	1787.78724
ANKRD36BP2	253.0943148	602.020439	419.0502071	350.7496141	381.3085187	282.6293427	323.8903788	275.9653447	355.1465335	231.0424568	254.5956801	300.6068948	395.8971291	335.1370215	610.9101454	415.7728835	417.7063278	443.8145832	412.4330636	374.5417499
ANKRD36C	126.2960722	67.60555455	145.7061987	158.2242811	102.7099848	67.18448915	81.41130525	84.40605607	132.1081376	78.22661991	115.0432651	45.83839135	110.8745427	60.12862727	139.4574889	139.3233803	155.370492	198.1434927	89.19437104	105.5793488
ANKRD37	356.9316104	291.4103527	280.7433252	358.5218317	281.8609183	388.3183354	384.274338	353.0464931	337.2972097	384.8187252	246.1756129	262.8679573	273.4035673	333.866845	249.4883981	284.9298113	238.3902745	304.6460059	341.5662098	316.9088135
ANKRD39	354.0688173	305.4546268	345.554468	311.0400363	321.4131875	200.4920906	404.7641289	227.5989306	288.010619	331.8098188	248.4862787	210.6258638	164.9878184	302.3988978	230.133482	298.8364498	278.8700901	204.4324966	241.9541436	291.6734164
ANKRD40	681.0983628	1115.249916	580.9688383	1194.242733	838.9569847	940.5257749	961.0377383	708.1959852	1000.048087	934.7199633	847.1168841	754.0635134	892.918948	664.0669652	912.3027423	937.2253324	1161.153284	542.2992613	1001.265149	918.1442355
ANKRD44	4500.57269	4173.000449	5387.275348	5417.408509	4788.589221	4587.986533	5500.465548	4760.748082	4676.841492	4281.816121	6061.341588	5172.520911	6669.695095	5631.605593	6714.671478	6259.813809	4822.213294	5215.616414	6140.330333	7326.470793
ANKRD45	26.39075097	6.314835299	5.570555922	19.88774661	6.00255324	19.27475377	5.138922252	23.13828467	3.74871502	7.527119025	13.26662079	64.070688	10.41262947	3.555159487	9.579846674	47.17606106	3.67386612	66.23694883	36.05863171	35.21791288
ANKRD46	709.6932843	656.9447043	561.8617176	577.0841609	613.0019276	752.4263463	956.1974358	659.0004513	590.522584	425.0223265	553.72228	527.9595038	575.097175	692.5683122	520.8648557	717.4957605	591.1993615	322.0699275	434.3888849	703.455099
ANKRD49	1948.886819	1765.699998	2120.916113	1970.949984	2374.060863	2565.802445	2350.909773	1708.082024	2291.619528	1308.936305	2085.182207	1582.788188	2104.051155	2263.55302	1744.735188	1858.770733	1674.978818	1733.775591	1705.042582	1921.916902
ANKRD50	441.7477473	418.4666182	233.0364595	406.7330875	347.5076078	583.0885106	311.728805	422.6348583	383.389261	572.0845444	586.7879338	436.510847	432.9301259	423.0667965	302.9688407	470.251793	450.0298769	375.0915726	553.7690817	328.9313296
ANKRD52	245.8646521	195.4093293	238.3203691	245.8290668	255.9959149	206.187675	239.0201047	215.66484	327.1208705	100.0823351	203.6773966	65.42990112	144.4375188	348.9056306	344.4472395	227.7472452	216.0609312	186.1964471	249.7769548	201.7629392
ANKRD53	156.3586607	149.4203755	87.07944829	74.09242146	168.7621408	23.05283415	95.03679373	123.6038916	134.4889913	109.2305251	67.58848333	59.73429563	74.8618377	174.9684023	176.3423102	207.7458506	78.23633581	451.1059405	34.4733057	186.357206
ANKRD54	488.7499448	488.9015979	450.253158	469.8583612	399.1046737	452.8119674	387.517176	441.6032773	500.1967198	480.8684012	560.1606005	423.0398353	440.6506807	530.8813403	617.7182776	492.0602504	562.5133127	644.9838036	515.8272441	635.5350603
ANKRD55	523.7597613	409.5269096	1045.503553	1152.92546	1024.771895	683.9919387	701.0711125	434.3625689	444.8416221	835.2892573	393.1795918	649.7526864	605.359224	343.3258446	872.6803437	427.2661689	665.7381148	974.550133	824.6592487	858.0880356
ANKRD6	205.3245342	197.6029035	118.2464312	171.8311087	170.847084	177.3699511	143.5649955	247.3288255	161.637198	115.6811146	121.0702877	212.0654259	133.1388186	110.258043	96.91568368	165.0341869	170.141834	117.6167216	122.2874423	142.8848871
ANKRD60	7.424578593	4.324606719	10.58256911	6.174467208	5.78665619	9.238885038	11.50677918	10.72797129	10.58315207	13.18575653	5.791561606	16.41452594	8.517890702	19.79118836	9.271977413	8.581055586	6.750241173	6.674693213	8.97477687	4.939902057
ANKRD65	85.95766312	72.98595131	68.42937	39.44448856	114.5335839	111.8474962	142.1607769	123.2947629	84.26730132	74.63202537	82.37734179	129.7738612	35.87699682	19.00270774	38.78662033	107.6427169	99.20422445	110.9003805	32.21633892	81.46733859
ANKRD7	1.035389912	40.13403179	1.27122722	0.768367353	3.705313849	13.32589402	1.35403591	16.1494619	13.51355939	17.76577867	12.48325859	1.407427731	24.89222811	30.60706596	5.338023039	2.655907002	40.18206142	52.74245187	52.19843738	5.243191308
ANKRD9	278.2696342	581.5293725	532.6104019	247.6372577	181.7972795	317.3159138	237.6377657	397.1177297	475.1930463	879.9211777	222.4807029	361.1464405	159.8672364	224.6248485	302.7839503	285.8107331	524.1230962	220.6730823	304.9154728	511.3203583
ANKS1A	793.0781686	790.7106061	550.4762059	590.0528456	775.8134273	858.8464332	443.860757	635.7928805	555.5169715	665.4596658	756.6730804	483.0879824	574.3210017	629.7489579	546.5345714	537.5533097	452.9660402	459.436035	503.8794176	493.2940296
ANKS1B	72.04413323	48.53277451	44.15754859	107.3745785	58.00710123	48.51593105	75.2804763	65.39965644	75.20858242	17.39790494	44.0870494	67.84480399	134.1132119	16.24865234	17.14500696	40.17206053	144.2343933	28.06984867	107.2217846	100.1075288
ANKS3	19.28818003	19.56331939	187.1950583	160.6870066	165.6406653	64.64360199	171.495548	100.3472437	150.9714567	16.21923485	106.7781325	112.3300679	234.965767	63.20117666	34.78351182	157.6865673	162.8976103	153.7349351	94.07070408	118.3348782
ANKS4B	39.97645379	54.09603291	12.48455536	15.98629221	34.12768787	13.42593928	5.384877304	10.13855833	11.74245524	14.34176025	7.309271096	8.580710689	19.94892563	40.44194586	28.11582612	9.469832875	15.40741751	12.58120702	10.53169457	20.72767448
ANKS6	182.5986494	57.98886791	225.5423417	190.6422866	224.9544482	154.4068558	238.7089639	18.88486978	239.6339048	134.2147954	212.5318979	184.4248772	147.0983074	22.98444204	271.9384949	202.0566188	122.7770243	151.5994151	68.23756805	307.7430404
ANKUB1	128.0092813	87.42857947	151.5855668	73.47328041	150.6032061	62.35298812	64.1123466	105.4124361	33.95961678	120.894271	78.34307898	131.2156857	197.2984294	41.0633824	116.4901182	100.508864	124.1017004	191.6755779	156.104701	138.4326953
ANKZF1	641.9939844	470.584693	641.6859803	649.9159298	697.0493127	538.7911541	832.7891141	438.8800116	601.1357167	291.9155014	520.5125891	508.138156	609.817761	517.8962636	561.9325267	655.1999778	642.6247673	531.2654374	526.9126596	654.52511
ANLN	97.97769395	71.0428809	55.30796839	77.72748663	100.7068548	76.70992357	8.45168458	69.51974047	42.55245574	13.43611915	85.99191581	69.33142764	128.244877	43.43048407	106.3498732	93.55571583	81.78607735	52.58053176	62.79546689	62.79117703
ANO1	43.90202265	115.2878358	12.82185697	44.64501444	100.6946245	116.9065754	81.23351363	58.7712821	12.59017996	149.9302119	88.51021711	120.3001972	84.96190937	109.5632624	114.8750984	92.37895318	103.8365244	32.1339715	74.78938001	80.26330354
ANO10	352.0060731	357.1775484	135.5848906	238.4300918	259.6696182	361.0778603	240.3793207	184.6701373	306.8056096	248.3340696	501.7817992	373.1946861	184.1495803	296.456658	197.0675085	291.6660573	350.2103707	264.6564056	367.4308268	232.9253552
ANO2	5.621131736	26.9559837	22.59772398	53.99424316	10.09795597	19.46688094	8.42606944	53.94419234	20.58086103	75.59047857	10.00528402	79.76885636	28.91975877	18.04282202	31.55514615	52.1970275	47.0935864	38.95475033	52.09733682	41.74110075
ANO3	34.57640903	8.969393337	34.75683108	25.15616405	9.827220288	37.15281787	27.57064247	30.67597365	14.43555517	50.18024193	50.75087797	49.59999439	49.28572631	7.129562481	39.81271948	42.86733532	7.943378923	51.65385778	49.84166987	63.55858377
ANO4	16.6412303	77.48422023	76.64482412	19.06929839	51.98366275	40.04981352	38.39550212	41.71377031	30.06729962	71.5180872	65.92502416	39.18673591	64.36879729	48.58912214	126.0915037	92.05715604	54.25608962	76.98083527	30.34425854	60.66776318
ANO5	26.72638087	126.3839667	98.8071223	50.2790814	45.40841262	73.69846168	75.03648049	120.7926976	22.18408362	155.2001836	144.8970836	28.78463651	153.0274498	112.4672033	108.5395547	66.46471304	108.5185065	159.4519767	100.3141527	129.0352014
ANO6	2906.92907	3804.871039	3369.08431	2886.43867	2103.836886	3016.536337	2351.186731	3082.115402	3218.235191	5545.379346	2985.504345	3299.769517	2116.212577	2918.75102	2597.415723	2740.909771	3012.134393	2682.246507	3180.908657	3382.60357
ANO7	58.90261533	41.58452173	17.46110395	35.51686791	48.61372189	34.27176873	166.2666427	113.4978742	163.7542488	230.7629003	24.00071529	26.40608452	60.14500716	23.35991899	49.28166256	32.45997503	38.75624791	118.4260418	33.70817799	22.96045469
ANO8	413.7001668	323.6681703	398.7349293	504.0844009	436.5251636	406.6456122	515.5393753	442.7564853	479.6610187	427.5610308	215.7224861	235.2843159	415.5181318	315.6245943	297.7660936	402.201701	474.7604859	342.8838992	433.9402064	369.9415586
ANO9	833.5578059	310.1181335	638.0514812	617.3396046	600.9913631	580.2842349	694.1518525	430.9977121	575.1021362	431.8049088	433.7009439	265.3673513	555.608778	376.4506955	636.1568178	549.7667873	565.4175013	803.3810289	597.2170517	633.164762
ANOS1	138.3497275	193.4987201	181.562598	101.344653	164.4719635	50.9568279	46.67215749	61.35260987	109.8065991	178.1197503	59.90713085	136.6370268	147.5931504	75.80121389	60.59057864	239.3148766	235.8695163	74.52590636	95.5181422	68.7819119
ANP32A	2283.003442	3213.299763	2925.400847	2538.483829	3163.795361	2483.505298	2392.057429	2491.35196	2719.035803	3088.382451	3470.807058	3921.68663	3378.480675	1957.708084	3337.935809	3418.536359	2768.395202	3939.123988	3587.041509	2903.031676
ANP32A-IT1	405.1754971	210.6968178	274.9395728	374.8406082	241.4274095	249.303027	210.0577823	415.4516628	331.0073389	470.1384714	438.3604845	123.0229307	494.4036307	420.785955	557.8283546	417.4889792	520.4374825	498.1066015	488.6524028	309.4838002
ANP32B	10976.30872	12343.90734	12376.42522	10011.91157	12446.62968	12516.50431	13883.32539	10475.42201	9619.232378	9979.423727	11933.62856	14728.78931	10163.72111	9646.180799	11480.24505	9124.314034	10073.2573	13909.02017	11186.3083	10360.45072
ANP32C	11.81402304	4.824956649	14.85696969	9.51309348	26.76940742	8.903125068	30.54262739	17.29270912	9.810430724	11.06497931	18.83616916	153.2075237	21.27481424	82.66132824	16.70014187	64.15174331	41.20852367	23.43120435	79.95262266	20.16680246
ANP32D	5.087298605	62.14276297	6.789492856	8.444717308	12.41936146	3.785301528	6.642474975	2.397847128	44.29105036	8.511337412	8.779602191	25.62906109	15.98678374	9.230232127	81.61146762	17.67080041	8.893155267	5.273472078	1.922034169	13.9802551
ANP32E	2805.971354	3699.204521	3804.259655	2800.515922	3234.908376	3681.522832	3827.881809	3165.026868	2950.796531	2298.535184	2240.45309	3411.861244	3650.44503	3336.241592	1877.940808	2402.148696	2720.11379	3598.126416	1740.368413	3106.371764
ANPEP	714.5646912	1406.82346	1291.33684	1177.333392	1857.497498	2870.524767	881.3871155	984.7850093	2289.283475	588.5151342	1380.53293	2359.333969	572.844275	1341.679315	2150.733905	1930.88425	890.3983077	2361.495002	2395.448008	1944.196056
ANTXR1	113.2149658	107.2628857	59.17398593	106.227347	232.3097798	151.391287	43.24492467	96.35702343	156.8336858	43.90615511	317.9733874	276.9860479	122.919641	323.3441587	184.0541007	218.3549862	243.8838545	253.4858813	118.3944919	262.1019325
ANTXR2	3067.70443	1870.127992	1903.740362	2253.564236	2184.513813	2256.372994	2191.008266	3336.167318	2403.648046	2840.84656	3942.447085	1862.95538	2230.449217	2674.074935	1772.151437	2470.797948	2674.103312	2081.151887	2831.736109	2331.033591
ANXA1	16580.03037	16980.15166	11783.9582	16398.12178	12964.69553	14838.66725	9949.422694	13335.31165	11610.19348	18884.96303	18414.08695	20818.75251	17457.42197	15379.73959	13115.89474	12093.16496	15175.577	15669.43252	18785.5893	11561.79729
ANXA10	11.41708993	129.5401092	13.81984245	13.28343896	11.13267781	6.966528221	5.462232679	5.998785488	33.49744316	11.28562537	13.56644717	17.28211415	19.81158962	17.99412402	20.90628932	18.33299197	73.60148868	23.79639019	19.64590103	28.4309656
ANXA11	7409.048273	7494.809836	8349.750136	7697.681635	8336.092623	8328.351901	7828.416827	7117.119376	7143.889755	8398.995358	7173.552662	6152.750424	6172.250857	6304.115526	6620.224081	6327.455291	5944.464093	5953.649171	7476.008639	6370.391248
ANXA13	22.43775545	13.65067294	42.18049736	20.75473146	60.07480848	13.1220209	39.87416267	72.84853131	52.79791343	12.72497103	34.39363752	25.07644708	103.4974077	23.819743	24.60174607	45.96405417	30.8813018	26.25934364	88.15898346	109.9294815
ANXA2	11264.90308	12553.95637	7857.301008	8659.833289	9455.50378	12266.91456	8336.68701	11746.72038	8066.308473	15463.80313	14022.42628	13378.5779	8635.837296	10961.37132	9845.947352	8545.939432	10865.94918	12987.75493	13503.352	7810.374236
ANXA2P1	50.10022858	28.09436144	83.49943285	38.40268884	81.77968371	88.81096105	92.32868017	19.18838842	65.81619082	83.66894169	130.4869781	154.1953974	54.98036134	131.6084028	104.1138807	103.3169451	46.42446602	54.01370078	121.2584091	103.9150621
ANXA2P2	1845.66458	2023.130256	2821.62451	1534.499497	3005.705937	2129.681346	2253.001036	3422.786959	1030.981057	5599.29425	2163.571409	1823.579853	2400.490334	3020.040163	2997.399756	1917.898751	2119.806492	2578.762946	2329.039376	1445.692725
ANXA2P3	224.8934936	210.9822189	184.1373263	222.6156348	206.6862056	24.69631655	225.3384382	244.7825657	139.5249041	120.1852439	197.7988497	281.7280109	171.5731015	56.91186156	256.8763915	226.9984752	41.56267591	268.7712782	276.2729888	196.1834944
ANXA2R	1292.642013	1313.287086	1768.965841	1708.402605	1731.821073	1312.577436	1958.097121	1158.24349	1317.430923	747.5823466	875.4506509	1172.911296	1441.342378	983.009203	1039.369254	1085.211159	1079.750309	1203.152583	971.7292376	1439.118267
ANXA3	172.243175	82.64746671	632.6222502	95.16335749	79.12703425	59.42234278	139.627016	366.5050136	95.77448155	352.7659341	148.3077403	234.3517768	50.93758256	87.29524245	270.9500808	337.6170139	256.9248368	88.82357556	427.8505663	156.7524711
ANXA4	2579.277339	2350.468273	2177.798727	1809.03652	2138.331483	1942.426693	1802.142049	2102.141164	1710.012434	2822.45767	2449.328034	3474.190224	1696.399079	2409.201891	2522.057133	1765.042305	2064.490551	2271.334134	1924.17025	2116.733579
ANXA5	8626.934991	8669.997841	5751.193265	6689.175812	5858.545073	9133.929263	6526.967458	9575.191404	7227.974918	11141.77197	11058.76149	10609.47721	7241.927514	8534.833269	6576.567472	7263.836304	7915.735603	9621.917966	9195.422013	6546.024697
ANXA6	5662.573579	7733.930245	7505.427327	5560.696081	6423.821816	6693.458517	6979.935585	6908.375645	7244.236772	5290.966534	8268.999882	8314.153846	7002.134093	8744.738997	7577.612919	5921.640696	5464.257596	5781.575967	8265.365054	8688.571275
ANXA7	3764.191182	3449.889939	3580.492349	3889.089973	3454.026296	3852.629835	3322.240683	3450.35297	3410.479742	3589.88453	4347.570944	5228.141337	4151.532237	3253.336554	3665.395222	4171.33487	3393.906251	4305.538723	4203.713768	3794.019661
ANXA9	45.69018643	39.34647238	19.66623482	48.92814947	64.90072582	64.50715775	27.11665845	86.99692088	23.06532164	70.59871253	29.64866066	24.43600943	14.63575955	61.82521424	19.6144921	14.37303469	49.97495425	103.5588313	64.07660962	19.33865783
AOAH	1523.58724	1515.452041	1010.364846	1473.529168	1126.951325	1781.812463	769.4398452	1480.272141	1468.624321	2320.141329	1714.742286	1370.40595	1193.804882	1409.330956	987.2854512	1150.434537	1351.144611	1344.248302	1760.395441	1183.428761
AOC1	10.92687778	16.75573922	83.13785333	60.48049328	9.129205768	9.921111012	33.33941975	7.837192255	42.46008119	35.45849536	18.99334957	65.66817775	62.2002103	15.41887564	40.17469023	48.24872085	91.23612305	144.5176127	80.09682188	62.46657632
AOC2	111.1129699	169.3683533	135.8417927	98.54464197	159.9698306	90.53253543	156.6819902	208.4717733	108.7695726	144.5403532	107.9651639	91.262575	95.63405097	219.969243	139.1883536	132.9023125	179.7734685	262.7663701	142.549656	139.3977792
AOC3	26.56271518	69.26516093	37.43574094	80.79997434	61.71331039	67.82901819	40.25639302	94.4077023	73.59612625	118.5669014	58.86114593	16.88009596	41.69013845	71.63685111	117.2563444	162.6525928	90.63299101	70.35263364	82.55464489	69.6570947
AOC4P	51.77076578	27.80741481	127.2051584	61.95402545	89.51183151	50.31095959	37.80290472	46.50150852	47.16069816	43.03459461	55.10357072	37.95867789	46.3970226	187.6097557	85.2639042	130.1701847	52.52294565	49.9197386	39.02227355	52.71025832
AOX1	58.67635926	108.4733352	62.62605029	60.88849894	61.34353631	67.90868357	21.97693209	61.77363343	101.5790871	27.82155109	107.9626959	18.3827373	145.2737447	91.601288	83.48027521	123.6255112	90.36125807	120.1907832	55.02858903	128.374563
AOX2P	59.56141281	14.72288307	86.81997802	18.80536045	98.87388075	19.88750572	17.42856633	19.01127729	25.19283783	19.08988244	21.56320413	32.34092903	21.01465281	48.7498477	19.47229702	32.71414156	40.64290198	46.92018526	66.64821497	23.69668049
AP1AR	688.7395538	804.4820449	681.8316766	654.9012556	825.9496951	606.6577168	729.3464407	571.5063672	774.4127743	584.938246	542.3013384	692.2137039	676.6760099	683.8596986	586.0209797	676.6075652	674.0835378	568.8381341	519.3320907	704.9765466
AP1B1	937.0181241	1035.312406	773.210549	864.6731872	985.7229786	843.3398772	787.1743252	835.7805978	924.9927866	937.1626112	1064.314025	941.6595417	547.4142779	892.8553504	728.0729777	886.3111418	878.4405659	650.0513678	1110.504617	733.8057991
AP1G1	1327.031239	1217.090417	1170.453677	1110.600034	1071.56355	1128.853376	1176.47692	1060.822505	1188.289427	1119.721624	1347.439659	645.411598	1331.555824	1581.777451	1250.07229	1248.560343	1402.603021	1089.608643	1471.728149	1253.445241
AP1G2	1520.402731	1432.910939	1723.716075	1521.020825	2089.774239	1316.618626	1611.282538	1995.114424	1592.064881	1310.055294	1724.225428	1163.323173	2030.089995	1528.316659	2060.368097	1253.841519	1475.68647	2032.992187	1614.595505	1711.109939
AP1M1	3900.889965	3529.624356	3344.113408	3526.693636	3616.272553	3560.089517	4117.145174	3850.834157	3807.268115	4156.657405	4021.561844	3910.44512	3397.664727	3052.207086	3854.287747	3816.32549	4039.161335	3608.568811	4634.713273	3779.468857
AP1M2	56.83681551	83.59450698	43.41816381	114.4332328	63.42315516	57.6411473	132.2309333	29.06697503	28.15265227	90.16092618	30.578508	50.19322509	68.95884412	138.4111534	31.18329843	185.326038	194.9005936	71.64173195	171.3377008	30.23310928
AP1S1	485.1291974	563.7342614	558.8661788	641.851767	533.3265182	464.4696515	524.2955736	351.5390085	511.4697351	467.3015359	518.6455563	562.3060263	450.4846843	478.3266181	464.5892812	476.4942302	676.4112916	505.753959	415.5032511	522.5953914
AP1S2	12122.73046	12709.65125	7641.471214	11462.48463	9327.213164	12649.61419	8441.708439	13932.12596	10906.5689	16221.08627	14640.03378	15783.39656	10184.98108	11617.84929	11664.2255	9059.823659	12943.38278	9930.098778	11601.15887	9204.784126
AP1S3	34.72955308	124.9231874	34.98638962	65.27564468	64.97922279	36.95951038	73.07566378	53.24312497	69.66017687	51.79774155	61.57227464	50.38000623	98.04509667	98.4755542	32.29814016	35.74033724	55.48333024	35.965505	5.52249071	87.0280109
AP2A1	367.0943845	532.7133137	305.1171191	398.3446165	442.169691	407.6701899	252.6161589	567.3672711	390.1255716	552.5314388	510.1754133	299.5239169	348.3601127	488.6385464	335.6341464	509.1486088	399.9121159	413.3892254	407.6411855	444.3206248
AP2A2	1545.07422	1545.87852	1546.592875	1452.441952	1423.3084	1633.575577	1662.472167	1350.012319	1474.589915	1538.150871	1523.763651	1285.145824	1545.467774	1541.403782	1406.66364	1354.645367	1365.102007	1431.986701	1654.998605	1449.475852
AP2B1	2177.312409	2115.908173	2340.246088	2338.813237	2026.402882	1736.646575	2326.776365	2003.476451	2087.403445	2105.932813	1933.648927	2176.828136	2021.137199	2060.713681	1434.26291	1447.210403	2181.069046	2079.357712	1810.550705	891.1225624
AP2M1	3535.459429	4339.044533	4359.848512	4232.43415	3669.498659	4702.207636	3599.615894	3621.375132	4261.804	5127.301781	4070.140638	4473.775693	3330.178642	3856.954628	3495.818372	3709.245657	3627.724701	3667.982298	4131.843423	2843.741847
AP2S1	4962.318041	6300.365893	5547.472953	4953.30099	4945.338872	5984.802362	4457.675453	5601.963139	5269.690123	7968.542067	6272.892884	7242.199701	3623.305478	5369.002017	4543.2159	4041.258488	5123.606772	5376.776365	6190.186349	4682.125908
AP3B1	1064.231194	1692.098776	1238.898279	1189.311379	1360.980692	1445.815568	1202.769768	1058.000479	1179.479626	1453.151342	1607.49782	1728.647437	1586.593811	1292.44247	1312.732978	1096.005109	1258.064021	1192.829472	1431.6814	1134.07585
AP3B2	45.50201385	86.58967641	73.33335577	80.67634641	93.13279976	56.99817107	70.79789846	44.74588378	117.2723019	29.69893808	82.16083518	126.4718844	134.4383085	107.3843992	86.15515972	140.7324438	126.0251731	153.0228138	116.4889369	136.7515547
AP3D1	2550.498479	2637.959181	2424.310927	2787.627648	2328.106226	2925.734276	2441.987907	2357.18456	2295.26137	2364.730104	2451.022857	1988.631309	2316.863697	2096.050901	2224.008661	2606.153666	2093.678643	2227.633518	2827.322407	2391.192536
AP3M1	1635.383166	1755.228062	1703.265792	1524.573798	1691.547084	1899.903332	1844.941865	1757.399007	1685.036341	1735.6965	1797.349341	1811.141898	1667.696336	2079.426537	1832.074772	1897.21482	1622.502944	1485.156159	1686.284572	1761.08025
AP3M2	834.0766904	578.9141865	745.6540895	870.4160602	806.7492281	583.4907612	834.1204651	722.5339069	449.9811241	660.8082625	725.4540603	372.0089094	962.2195762	545.1395466	694.0548979	844.0008751	637.7519898	1004.637686	756.5483761	770.4965936
AP3S1	5348.385539	5892.737797	5241.631374	4939.692274	5379.309938	5557.901111	4878.548667	5355.527518	4608.347619	5691.031491	5856.952187	6402.477248	4774.474199	5041.505566	4460.169967	4588.24034	4364.890765	5964.150553	5695.29051	4684.248627
AP4B1	1405.190224	1140.634925	1355.536698	1427.91784	1440.921696	1279.274485	1479.64144	1365.645251	1384.151313	1275.54663	1182.738358	716.2237784	1384.569275	1355.827501	1341.54273	1515.337428	1246.84807	1216.889193	1070.659325	1418.208006
AP4E1	663.8366469	670.6788488	707.1839177	675.792342	702.366145	575.9842118	658.4807207	524.0866001	611.6168151	603.7998726	717.6296241	776.1184599	749.1611466	749.7992331	702.6382014	733.5606283	713.3907904	534.2293937	759.4196807	723.5922649
AP4M1	177.7073981	105.9344332	98.42863785	171.209822	150.8872185	120.0345487	106.090675	187.7282667	161.3126274	151.1274376	191.2019959	57.20650207	110.6288498	116.4762187	32.02368721	127.3419308	182.9468618	155.8357844	131.2451614	142.3755274
AP4S1	264.7853826	289.2950472	383.6995609	259.5739937	291.7810971	366.3021731	422.0040833	315.2233047	256.5260133	274.1770571	220.9981364	299.8688231	365.3689382	322.4768764	238.6011546	270.7568951	337.3534094	126.4546462	146.7862618	364.7851668
AP5B1	762.6904954	575.7612743	419.5108738	657.6884713	757.5304333	595.7127583	456.0946748	701.7701805	725.5101785	741.1428651	624.7323634	636.8177133	600.5745107	735.885297	580.8815949	713.3423038	806.9710686	663.9482756	783.431121	521.8831306
AP5M1	2363.229254	2316.979829	2235.267155	2391.238173	2463.276572	2506.186941	2184.305699	2538.946348	2175.069265	1969.78712	2103.220753	2434.464037	2382.397316	2582.2264	2161.797512	2415.435641	2100.942228	1680.192291	2419.366977	2415.983168
AP5S1	434.5308843	627.5648081	467.208403	422.1007692	609.2462519	448.0064619	463.7841264	454.6851415	564.002372	553.0157581	399.4100588	483.7058983	278.4971109	554.0876876	443.6353373	456.6143872	593.7925965	493.1172327	483.3241931	531.6422999
APAF1	1583.239891	1603.198309	1429.282673	1724.984615	1649.166581	1856.739249	1338.440313	2239.458256	1813.438403	2242.769817	2233.737693	1379.668106	1879.677574	2266.290641	1751.834048	2210.455903	1891.378536	1386.712306	2405.776517	1795.350267
APBA1	64.51142043	41.86076648	83.85225818	105.3366554	77.03719792	61.47569872	76.61477363	65.26335008	112.4283274	135.776064	58.26319324	13.46475336	160.4019852	97.88292075	88.48884456	96.7751451	82.03950944	99.58223036	97.58232757	114.2665442
APBA2	620.510125	827.0587736	802.8862343	1109.347669	1092.441085	850.9593327	911.7870167	534.4141704	871.7539059	478.5437694	560.1276131	784.8578856	786.9398846	633.2785434	860.8076643	581.2026296	563.2150798	779.0309091	804.1586826	1036.176094
APBA3	1132.048628	908.0311915	1399.521122	1298.784425	1199.091247	1179.475752	1570.924214	1256.121292	1287.866105	602.7484602	1010.808535	961.7901321	1141.160617	944.761604	892.6182208	1242.844054	1018.497471	898.6742546	1149.518093	1099.353601
APBB1	275.0829833	177.880092	507.0684403	474.1267271	492.3266714	172.6521432	559.5226775	224.8305006	329.6450034	202.5399621	134.6685365	438.3644828	379.409464	529.645828	613.8875044	179.2802328	232.9520238	391.5612966	285.8330106	339.9552486
APBB1IP	6689.070646	6839.73818	5428.245447	5572.147069	7087.948176	6259.848614	6272.75685	7303.986535	6623.74557	6746.98261	8196.204337	6248.479716	6345.507988	7745.939026	7180.520418	7691.652991	6798.536926	5753.326552	8201.124243	6605.529803
APBB2	203.9025494	93.59727826	189.5757368	91.3408064	147.3518836	183.6002006	76.71985338	127.4813904	156.0003241	203.2504368	213.5893607	220.1186505	526.303548	310.0455746	222.778133	268.3530902	246.7216275	218.7256358	190.2932745	212.0102762
APC	519.0230111	310.3417365	483.1448385	536.8642397	335.185845	447.0573569	480.4877447	650.4838363	501.1998405	479.9885051	401.1046753	141.3973288	350.2565802	418.2951584	326.8837547	549.1652729	374.6186264	359.3600898	314.8929469	325.6090654
APC2	158.1334951	35.14010275	92.88692547	34.01464444	192.4805577	155.3926171	99.6853102	93.43412395	91.24759573	98.87316389	151.2181221	124.9874686	169.9538016	131.4065725	120.7438513	80.42387633	115.9625464	169.7272598	142.0370534	95.56753429
APCDD1	177.7144413	120.9733457	63.34437025	95.73334461	75.69869027	123.719356	93.31899432	74.62493074	83.25117099	77.45492012	69.29023452	84.50855281	45.85183702	78.00674586	47.35451421	85.01339187	88.44694804	166.8752994	77.63405579	61.15038566
APCDD1L	10.99663423	6.79513884	15.63862763	6.883823707	8.75199489	11.64149356	9.265067858	4.436184556	8.931517886	11.01661569	17.90268331	7.526575478	11.188676	12.18213035	8.95193494	12.81209621	13.42872722	16.77434131	28.94396701	11.598957
APCDD1L-AS1	69.70813694	272.3330396	108.6154974	241.382607	72.31472888	122.6301022	171.6262275	66.504503	166.9405241	119.2501386	76.53566328	107.9509585	93.20633235	61.44761923	85.47143994	107.9568476	80.17519379	161.3033209	299.2100838	232.3571766
APCS	107.4137425	96.1599316	60.12896131	140.2198052	149.0081437	79.95058662	96.91189028	112.1469672	95.50492534	128.8849055	129.5678202	28.42366882	110.7362036	105.5467776	195.674911	137.1134961	188.9676257	36.89370888	42.34718327	239.2697396
APEH	1324.688768	1369.179143	1764.795396	1618.427363	1528.095743	1704.187961	1521.26935	1247.820151	1501.812458	1330.319026	1286.716304	1700.931767	1635.688288	1437.239984	1808.126891	1356.247327	1563.099964	1597.41294	1347.157482	1362.032067
APELA	27.78034087	10.64917046	5.871824186	10.55178107	1.652945462	6.651934124	6.151714598	3.974846736	1.983887288	2.663060924	3.960850437	4.717896023	3.084700432	24.12212903	6.766051042	6.708152661	16.31677598	3.394323176	3.20700619	5.667778771
APEX1	4479.283982	5192.149385	5680.639685	4521.714908	5447.489397	5288.825956	6126.964796	4106.817761	4705.110173	3577.656101	4506.38901	6631.258595	4349.283497	4478.599432	4910.088279	4460.22074	4357.875636	4212.934135	5287.552195	5303.874614
APEX2	380.4529066	367.5279908	360.4703502	740.2120576	311.9898803	550.5465419	452.2987825	618.0514281	689.1489772	405.86373	345.4986129	635.2896251	637.9133481	535.1188704	585.1041909	606.1198463	640.8979725	307.8474389	702.1540098	523.3617866
APH1A	3338.571452	3094.545708	3405.472264	3092.000801	3220.956632	3496.843728	3156.118214	2778.445788	3129.201801	3363.176888	4095.752731	3974.923893	3287.705773	3595.244404	4517.007667	3078.145371	2965.215679	3413.537298	3990.169292	3932.928689
APH1B	1051.593638	754.9233684	524.8684826	574.3189263	549.6103877	829.3192466	635.8200695	780.7054113	600.0491067	936.4918331	838.9355488	935.9752547	676.7767511	686.1564938	399.1178187	726.0475967	810.2668751	665.8960755	722.593368	449.2004061
API5	2643.472385	2460.070027	2856.520959	3205.816148	2718.499052	2365.297259	2753.442756	2431.490653	2436.237096	2294.725728	2632.323865	3623.581913	2963.904764	2981.476683	2792.614508	2975.969463	2986.674689	2494.039001	2758.76897	3162.185464
APIP	1551.261741	1351.364883	1136.625546	1258.501242	1011.705628	1548.277939	1441.524812	1164.910576	1392.98269	1035.27441	1573.816335	1471.109681	1342.723901	1221.673351	1179.093012	1279.208734	1404.60123	1364.472773	1470.934881	1179.553064
APLF	82.46992208	137.3969545	80.55273618	70.5541806	56.73414663	72.21839516	75.74491432	64.87359989	101.4043772	79.94488345	146.0968151	116.1265635	174.8538359	150.132574	184.1569866	117.7070227	172.1599741	160.9733495	168.6036946	146.5477176
APLN	95.87004029	32.29028936	86.18375678	66.25590047	36.23598736	26.99447466	21.42242903	27.97346628	123.3778132	109.3765315	194.1406645	65.85465044	187.1719381	26.93106379	127.2996433	101.6160569	161.5995253	43.68874581	103.2622104	65.11491886
APLNR	12.90746563	28.30671747	20.41453643	29.59726006	21.89236756	14.10595419	15.53091476	30.05696369	22.16365154	25.32094023	10.78020913	60.46310101	17.78314808	18.21442401	16.52162635	19.54981372	17.12308103	32.21835258	16.1092428	12.67589378
APLP1	7.667166497	16.18619978	9.116037264	10.29567059	9.633907496	7.252280999	15.59433514	6.730534758	12.65551283	13.55274976	7.836580681	8.976990936	12.38157068	22.76858547	11.75797564	12.30416204	8.19657778	22.98593856	21.25213581	7.427604748
APLP2	9465.577676	9117.591599	6426.154541	8291.41758	8462.755089	10871.03006	7251.975899	7905.351411	7886.643302	11204.20514	11755.56629	11945.02137	6192.439682	8461.740477	8339.611894	7353.958243	8587.180124	9200.247406	11919.91059	5750.891329
APMAP	4318.867037	4244.723146	3572.639956	3247.347437	3642.679385	3330.39734	3229.583856	3887.999736	3003.465071	3240.414275	3442.880831	6171.623009	3622.911821	4706.523544	3721.221388	4364.202243	2655.151223	3622.461196	3913.090213	3915.007498
APOA1	69.48081296	15.47007628	35.92643292	12.91673278	125.4363718	56.70197869	96.73887887	77.65449359	13.9690606	42.99183969	81.22174277	28.98511627	72.37814252	15.88704903	45.26542004	77.66698923	76.75092359	48.44438766	106.1535523	49.25090845
APOA2	226.1302544	56.76029484	8.44395291	69.58549414	104.4765539	49.08239756	21.92530126	34.91243324	77.36374712	62.60482827	95.62094958	13.56455706	89.70702089	78.06396346	17.67392225	67.0506034	86.64615207	97.01517804	9.791273652	59.63690038
APOA4	35.61539111	27.13764804	11.01374517	17.22846632	23.04113194	74.35022181	5.761702819	41.79688712	19.1924575	52.117501	25.06653502	149.344705	21.63619333	18.72047566	97.31539308	15.43145405	19.15405868	24.89529757	7.158017578	33.84140433
APOA5	32.27518953	60.29753162	177.3828697	45.83135721	40.21175572	71.78639054	41.3182867	117.2137617	107.2508922	45.75624083	168.5706878	108.9641109	159.3406406	60.49391002	63.04259649	112.0770948	162.2422853	200.1943536	129.0047355	163.4814282
APOB	35.94483233	106.4142902	137.0466984	61.72867133	59.74476484	47.59048526	24.59934939	40.04609785	91.47178946	87.55852225	88.68552164	17.55488805	94.87931819	53.9662527	83.96938015	19.94074477	102.9297034	99.89401317	28.46994479	116.0498138
APOBEC1	134.0435141	159.1744748	70.86412543	104.7466955	134.0760119	126.4257302	131.2253235	99.01452355	130.3002343	156.4796311	166.3934767	176.1673615	202.6284068	186.5955489	209.0412265	298.4620929	167.053556	238.5797823	108.495413	131.3645219
APOBEC2	104.1352256	80.12531149	76.70133765	105.1630995	125.5579543	125.1891923	115.4869376	176.5116636	144.2657551	161.3732035	153.2724604	124.7380481	177.2089274	113.4207447	185.966131	101.6577898	200.8388595	167.4533932	154.6634544	156.2816
APOBEC3A_B	2987.254824	3232.833795	1216.243184	3006.486005	1201.170793	2747.949999	1673.223263	4327.827855	3188.243416	9014.731103	5660.51851	108.6789598	1551.786842	2797.635051	5844.862303	1580.611975	3216.723736	4864.294539	4361.10347	2019.008951
APOBEC3B	141.8198635	134.6342944	579.86781	160.9010137	493.9674584	361.3577216	260.1633755	154.2795884	231.1262516	144.6608143	159.1789127	1559.607214	658.0710782	1607.305749	394.0655181	810.9267692	130.7156089	135.5434833	145.2185845	239.7304373
APOBEC3C	2072.458348	2320.536366	2043.552232	1730.6677	1620.699519	1437.219966	1616.06917	2004.323956	1710.721752	1437.28005	2032.165949	2186.460867	2251.749882	1861.829072	1786.683818	1868.119463	1733.659891	1552.649873	1859.318777	2056.756698
APOBEC3D	206.8606464	231.3870645	172.1815874	170.8903207	211.7563652	171.0224071	185.9567698	237.5607355	241.6463168	226.2280209	244.2737663	173.2952998	277.8924066	306.833408	331.2615486	257.9420998	239.7307613	188.8301052	248.0770979	255.8054029
APOBEC3F	84.994957	216.1225219	121.97295	199.433596	120.616946	105.9531092	117.0332421	180.0038844	133.8418317	276.4974774	153.1092899	178.4612559	192.4905254	57.17047564	168.4599757	192.1436302	83.32907973	55.33478221	210.5730919	74.73227501
APOBEC3G	3395.345316	5446.116454	3458.150428	3627.341844	3451.544241	3265.70218	3090.422731	3790.666392	3371.96893	3481.249193	5203.752883	5812.709516	3623.198913	5370.659793	4509.799568	4247.000774	2948.441392	2194.032414	3587.019717	5895.489523
APOBEC4	88.96570713	118.1447195	143.392864	214.4317272	132.1316004	112.1385919	122.3566069	129.9717592	191.1241332	168.0519106	156.8319477	184.0581813	178.3017127	226.4795696	204.2469766	237.1320756	212.7145865	252.1260909	235.0917758	176.9303978
APOBR	787.7795432	777.6202623	738.1609317	844.3545851	920.7961035	1089.772862	591.3031626	1295.924566	951.3671741	1075.37917	1222.718877	701.1412535	745.7585052	794.3207815	633.454664	983.6612411	615.1730403	536.4169562	907.6640968	850.3396885
APOC1	165.7774725	200.7946508	105.8487855	13.81099958	55.08835791	199.4945148	180.1035404	84.14608069	76.40316579	191.4077854	69.88168268	229.1487709	218.0108908	249.1901443	444.4867943	339.044005	424.350007	523.6157893	324.2865208	254.9335971
APOC2	106.7052449	243.8108185	208.9218243	163.5374724	173.0619929	204.9162895	127.1754184	167.8892232	111.1606071	237.5252563	200.6724504	124.8755066	223.1434516	149.7584924	32.17286489	182.0070165	227.1722605	226.015141	266.9430242	260.3239517
APOC3	73.27363999	23.9050833	25.54429801	20.54149112	18.9789158	24.57200535	17.10298901	25.75506034	18.13878098	25.44919781	16.23394513	33.61799623	89.64307781	51.76083226	29.8001895	51.95965729	25.46693043	29.90666119	28.92583589	30.81920775
APOD	142.3965864	167.737316	206.4746164	170.5008275	170.7740262	149.2565229	144.1903341	140.0132217	135.4496776	154.3068889	155.0913015	155.0646872	23.83801182	43.4613861	127.7804257	135.860708	286.9615491	192.4497174	76.53190632	120.0601726
APOE	210.4489248	218.5885321	175.3298249	298.1331888	223.3827873	256.7037985	225.5194842	268.8269716	179.7824549	170.2136249	235.0767061	344.8257826	254.8308761	266.3614223	205.3224552	238.34833	310.0347186	193.7058178	185.5848313	327.7617627
APOF	14.0522312	14.98324709	10.97454519	21.50956477	4.462399488	36.05852618	2.990938445	24.26018484	43.3607943	4.823497303	2.270671285	6.354611489	6.979265546	26.83516912	9.611225462	7.90472583	22.05896337	17.74258978	42.68516644	9.034671304
APOH	29.00315069	80.84936533	66.11265098	152.1554369	121.7414621	114.8560842	103.6802865	86.843552	59.36768237	158.1019476	124.0898263	87.86835423	130.9697768	123.9784953	91.34158516	140.8945154	123.7849491	116.1801945	42.86854845	82.45746858
APOL1	292.4791473	256.2458319	267.9289225	256.4238235	282.8687774	238.4671985	264.0748788	279.6653306	152.5632362	293.4833645	281.1542016	222.7961106	160.2716785	284.8124882	273.6103761	218.5329861	278.5913965	302.9716157	353.8705481	314.025985
APOL2	658.8291034	626.6496859	427.0897077	398.811458	435.8038882	499.2131799	304.8787184	545.9085511	378.3318137	486.0064861	371.9645626	688.2011364	488.0878745	569.5551678	781.324487	619.8353383	459.3680367	522.4915393	496.7832457	369.7692271
APOL3	1540.874516	1199.518101	1253.113789	1236.242382	1574.029787	1717.774039	1777.112739	1434.341156	2401.339677	1936.249061	1789.501267	2339.358635	2653.526809	1441.172757	2533.327222	1584.528568	1403.199928	1832.965296	1984.523568	1405.186761
APOL4	93.85836771	114.9486879	85.31179773	27.71536212	33.69923935	86.52438825	63.33995307	127.1112984	83.10101593	158.7267332	97.77778665	131.8951341	142.4784479	142.3449715	192.8881511	82.59586116	12.51845116	149.377686	77.10708045	105.1127523
APOL5	18.5693095	16.6943805	17.72519359	10.59064471	7.727689251	9.792262534	16.16612635	15.12155567	19.70011616	16.49543023	15.76242742	20.50488638	21.95645	18.95127351	25.49809993	11.84853244	20.04220959	22.77907347	21.16874489	24.4220153
APOL6	1320.994913	1220.172346	1220.90046	1351.249455	1640.44727	1092.640353	1436.307639	1258.463176	1286.067422	1404.336525	1711.507504	1947.573879	1789.964837	2363.29272	2049.178364	1916.774856	1568.274279	1394.759359	1949.992906	1940.969602
APOLD1	1469.771202	1515.662252	1427.067603	1343.900279	1534.741468	1412.828715	1584.222139	1344.881708	1298.568479	1164.545532	1288.816415	1675.57416	1258.191302	1435.114422	1286.621973	1242.324931	1335.65694	1260.203543	1245.399007	1311.572622
APOM	380.8735235	363.2965509	367.9759743	323.7009301	363.3483368	373.4347962	406.513981	313.5710699	427.526812	357.5451772	414.6979663	492.2439219	409.6645624	296.8810094	398.9080691	385.7315505	391.7249828	467.2419705	473.0710601	305.7286277
APOO	518.169626	563.6421472	393.1813128	398.9795246	503.5077535	391.4517466	465.1930355	338.6547255	423.9222338	356.7028049	448.7425375	633.7537518	486.8408083	436.4386603	432.8309597	365.7745951	414.5553416	410.2327649	331.09486	496.9347905
APOOL	512.5738433	476.1375579	559.4445572	569.4460702	522.7320681	493.8366997	490.4843119	525.8297235	612.6485988	447.1122419	594.0125542	563.48928	607.0152519	542.5553259	516.2651934	655.7159024	639.7791797	690.2387134	562.1418252	589.9913694
APOPT1	1126.576334	923.4407123	977.3382198	940.0340658	860.4108346	768.315948	900.155722	961.3068762	884.5241235	1130.171868	854.7019067	789.786068	1589.326174	1033.805355	1744.587058	1419.245248	1454.341095	1524.026486	1342.813211	1537.576365
APP	2365.872712	3114.091084	2619.902809	2714.486484	2123.303985	3028.318585	2253.896398	2411.927469	2185.576391	3968.141234	2517.855675	3276.968985	2663.855362	2621.283349	2081.898509	1767.505573	3433.237416	3382.214527	2523.645275	1353.808214
APPBP2	759.8948502	550.1783358	732.9078202	884.2865686	886.2746398	724.7365895	791.0151221	688.4170511	733.926927	569.8846908	730.6267094	800.0217469	872.6352001	617.083162	944.3187997	836.2364094	773.476282	642.5090933	794.490436	903.5134622
APPL1	1660.825794	1639.186865	1671.684265	1555.388261	1760.736103	1549.390361	1719.820185	1469.905491	1718.556962	1464.291453	1161.303581	2015.513274	1473.544425	1723.780531	1350.916438	1490.999502	1548.740173	1473.113113	1221.766395	1356.466063
APPL2	647.3554887	593.1751839	656.6699439	604.3035731	706.9666284	470.0042915	800.393971	473.9720632	579.6300174	525.6197663	570.5822442	508.8195014	701.0518855	463.2518036	684.8884828	694.376101	668.7360228	643.3706774	650.2350048	639.9671343
APRT	2969.802696	3251.383338	3552.782652	3445.075197	3694.158871	3394.223688	3568.483859	2959.103629	3084.972134	2985.269464	2471.471059	3765.209507	2550.680004	3384.397385	2728.431185	2609.336019	2630.338052	2958.370083	2697.821609	3147.575376
APTR	272.8800835	191.5757321	252.8415891	207.9103712	219.7683247	247.0011972	239.0798735	214.8840302	367.1802985	183.443592	287.2941875	190.927019	248.6748492	346.3963296	238.1345261	205.6675763	286.2514606	262.5608341	201.5890011	247.783196
APTX	690.4442071	705.8632226	541.773615	616.6723567	663.6998021	548.1236103	675.6865976	568.7152478	519.6933764	565.2670208	542.0879419	628.3191921	631.6467806	612.9177883	629.9922609	612.9456215	593.377932	488.5999327	563.5923272	596.6176594
AQP1	44.87911261	136.6899306	62.74777003	60.69294274	37.53160468	55.47186234	57.62829887	92.77819138	89.79316364	128.02507	90.79292387	109.4047426	139.2180314	99.07401392	82.79266284	75.22678142	109.5196555	55.89176787	125.1775941	60.65644599
AQP10	208.039896	487.4794993	383.0315927	240.1838192	23.43008198	299.7442753	554.3603474	270.7833161	247.7687177	1144.00101	39.02994445	113.5064843	95.07384954	81.10434539	98.55896187	123.5066905	361.9668175	28.55994816	125.3374957	304.9491479
AQP11	117.8306103	41.71280485	108.3468152	29.57024683	72.21830258	23.59266147	111.1771943	85.39983494	16.21457641	9.230531031	83.80792548	29.31043389	76.9674462	17.93430385	16.43857386	44.99108326	26.92309185	30.8561143	22.40815704	27.36329854
AQP2	277.6071121	344.4692303	292.89448	385.8229333	332.3401609	362.9534911	366.2073759	375.2092737	417.2073591	464.9578021	321.2917543	305.1624014	274.0375191	474.5213827	506.6104927	365.7259794	380.5966075	570.8102672	382.6590919	317.8495825
AQP3	4314.352367	3826.453637	4336.71832	4641.752864	4874.782568	5232.902318	5288.801903	3131.986561	4118.93877	2086.286258	2535.543396	3087.283871	4449.193125	2895.383499	4202.641033	3416.08193	2999.290866	4427.784689	3533.445135	4241.708657
AQP4	2.52605478	49.73518555	36.66552591	17.15068647	36.7116791	23.23544417	10.90418261	25.95971141	35.39613815	21.32806545	46.28779083	37.41687831	27.61548828	3.459742738	72.39451672	65.72472687	51.57326177	4.928930577	29.48140335	70.06759871
AQP4-AS1	16.69610354	49.16446779	16.38849217	28.25024534	6.901285445	22.10668768	49.94700487	27.95739903	80.55120313	24.45515717	33.80443817	8.034450162	60.21672138	50.05681093	33.13025017	72.05537144	68.31445984	47.60912095	51.74622208	66.9529162
AQP5	39.3871712	28.04584099	25.69000758	19.96861901	18.28075133	42.09974109	21.61755241	23.14207706	22.87496146	38.40253266	9.55522322	119.5251461	23.68171739	97.47403847	21.24069873	21.49684664	26.69119149	12.84419614	43.37025515	10.92083807
AQP6	99.00895022	30.08380564	83.73264101	100.5615265	71.30373815	71.18926458	49.66532238	24.90356547	47.62034407	117.7009582	88.53939506	75.26760297	29.74013532	62.43821453	148.3402146	87.4444498	141.9764558	56.21081897	158.5559816	125.1007686
AQP8	14.13251359	97.79394281	76.82105119	24.26200167	107.0636985	65.85496159	101.0617076	3.727180236	25.07418506	41.28696751	41.68556456	20.39211894	105.2422416	38.91797427	21.20815592	57.6090206	64.7841968	23.65697937	25.77504742	82.93873532
AQP9	1932.093407	1768.512294	877.1552998	1429.94087	995.5319934	2067.441371	867.5924965	3245.584835	1382.899307	2373.668252	2494.500405	2298.651922	937.3502634	1456.682849	1344.771212	1821.814144	1580.545645	1660.306685	2492.495599	1239.109058
AQR	1850.952056	2205.948419	1714.611024	1964.942158	1848.473869	1893.275325	2007.344087	1738.669643	2135.032702	1921.745228	1824.951121	1764.65136	1840.018441	1749.692671	1838.291498	1912.812957	2114.153737	1803.779678	1980.123487	1807.665374
AR	163.5763459	186.7649542	199.4819489	191.6051226	122.894325	160.7134414	178.3912319	183.7363782	192.0532542	187.7925032	91.50935129	208.3068082	213.8610813	101.8062636	203.7046701	168.7061573	225.1919403	43.23072498	175.6185421	236.1857698
ARAF	1328.984152	1310.116314	1078.572921	1102.280896	1560.612513	1333.941208	997.3628296	1445.447717	1136.161662	1538.639886	1636.594906	2139.590853	1515.633086	1607.091758	1530.233887	1212.664907	1295.767836	2099.948284	1367.842253	1256.432694
ARAP1	1912.240511	1913.736168	1695.321638	1900.942061	1721.860448	1914.864424	1499.396182	2245.219845	2002.56597	2219.612698	2433.636125	1986.840152	1680.838572	2375.531563	1963.171803	1890.422258	1949.452067	1756.592038	2255.033786	1751.94893
ARAP2	1916.629386	2334.075373	1673.950817	1685.298555	1942.890502	1386.683602	1860.838683	2294.702664	1794.313475	1501.699201	2059.469037	2170.030139	2335.991317	2366.480002	1931.297823	2358.689401	2508.296399	1392.4802	1982.268891	2118.975932
ARAP3	780.9813549	486.8205413	429.7660983	416.2697104	560.3839111	508.631702	308.9677873	952.9305521	451.0061665	673.3481199	718.5677823	609.5753765	486.252541	606.4701796	472.5510534	477.1191385	651.1742334	503.1061891	871.9926538	493.0359847
ARC	12.87284555	8.331149551	8.02274067	4.797288636	10.14371697	5.174425497	11.69001035	6.347678561	7.355523679	14.9744247	12.96817217	9.664132116	13.50814011	7.287343685	4.600388707	12.99559072	22.59560119	7.925865393	46.12271988	12.78510055
ARCN1	3278.748999	3678.308602	2372.882105	2334.33938	3387.286581	3320.861872	3163.448589	2981.41871	2867.038293	2185.09818	2964.093431	3533.370021	2574.251824	2920.754886	2544.991673	2850.831497	2745.407612	2369.676205	2804.082896	2839.404044
AREG	9.962062207	20.35161205	27.97814275	2.929626403	11.92369276	2.017673444	4.654849863	9.806979424	42.72979962	27.75310979	33.76437874	53.93485566	21.13750955	15.59456001	32.32607516	12.56303114	23.02714119	123.0338252	29.61366827	30.03022472
AREL1	1518.487966	1278.567972	1172.761205	1517.522944	1328.841019	1172.523849	1296.127502	1305.908043	1161.033617	1168.582469	1467.153014	1312.428393	1166.717098	1423.448145	1268.208611	1576.893124	1175.06929	991.4372463	1469.409459	1211.91472
ARF1	286.1741934	216.9750592	394.5856645	317.0840759	339.9221168	254.9092248	226.7991287	354.7790301	324.6170163	298.7672051	362.2602145	297.6857744	396.8119229	240.1123519	319.172707	316.1502472	332.52901	820.3704996	313.4616507	376.5550601
ARF3	3937.988191	3588.695758	2863.184271	3032.740346	2977.460221	3415.840677	2776.567568	3499.555526	3238.518973	4452.72718	3869.417182	2894.857796	3048.774208	3378.628516	3264.748375	3108.686401	3429.512848	3231.242307	4037.234852	3600.217228
ARF4	5570.616541	5839.655495	5627.991541	5863.906441	5585.531908	5955.122527	5331.497802	6228.750872	5802.990694	6685.605766	6993.659634	7227.602171	6021.722784	5786.68111	6603.955303	5725.519214	5257.13475	5440.374052	5556.237638	6486.391149
ARF5	2253.337018	2216.420091	1880.616357	1849.605438	2069.082046	1899.509578	1734.874113	2209.860184	1926.951603	2113.357129	1997.592479	2493.883751	1482.594377	1604.312644	1596.796521	1704.340282	1992.364815	1712.819719	2042.365199	1827.137597
ARF6	4363.848469	5392.71355	4478.554488	4101.894989	4709.285295	4580.595309	4017.709771	5428.016373	5048.281923	6006.252466	4900.279162	7187.194278	4908.233289	6232.180843	5129.574796	4444.024871	4902.45145	6445.670895	5173.719761	5309.783985
ARFGAP1	553.9871777	623.5798105	417.4756896	691.4426298	622.5051709	504.8446489	436.4057986	263.1183854	443.7643863	443.2161501	556.5656527	240.8303833	459.782961	395.7360281	374.6026365	568.1093466	364.6657449	318.5490563	461.2535215	397.1659998
ARFGAP2	1985.931385	1838.881353	2162.305694	1963.723101	2543.239664	2096.228894	1671.625898	1746.12282	2057.849627	1962.740121	2213.028792	2386.023034	1870.713817	1906.155008	2350.55178	1977.262751	1853.689772	2157.363065	2624.05147	2019.466644
ARFGAP3	2205.474639	2098.875789	1840.212962	2307.776322	1915.271741	2098.45274	1627.845161	2092.800804	2180.546826	1832.869261	1961.966581	2489.816341	2133.35827	2105.041819	1898.179549	2072.238565	2101.282405	1566.726361	2530.383938	2160.316389
ARFGEF1	2024.969594	2006.047775	1669.294336	1900.680617	2160.256279	1779.879376	2209.389352	1955.026939	2069.17597	1648.603932	2045.924823	1837.073135	1902.533193	1713.862902	1596.841491	1899.284255	1859.540284	1291.412232	1939.245971	1646.570789
ARFGEF2	2265.232812	1945.345548	2356.886203	2101.655163	2298.19729	2049.98238	2394.676928	2011.542734	2270.520775	1984.792682	2181.534295	2090.266006	2336.217725	1821.897735	2139.913405	2287.479699	2233.35033	2152.206338	2201.107963	2190.265305
ARFGEF3	58.79773717	88.38282818	30.7607172	5.210936537	34.88185838	4.2182162	50.82657932	45.89258653	16.87361735	19.48623973	82.98270977	9.276676714	16.03366836	80.00482326	9.831162967	62.15647601	27.88409534	102.97319	84.35835154	54.9362601
ARFIP1	994.0655996	1027.57352	1040.102686	962.5821686	934.457312	1004.758338	715.14653	1069.192058	986.4564306	900.1048658	1008.752277	1805.259833	1157.209349	1012.976081	1189.392433	1040.837869	1217.64957	735.7496005	931.620553	1057.186027
ARFIP2	954.2859193	837.1459407	927.5733808	1056.91245	1096.691443	804.3132768	1067.282008	841.1637061	1074.209027	998.0619599	932.0625759	1014.762556	1063.582765	940.1800271	1010.031869	852.5699522	919.9622198	796.2430077	958.8025272	885.3875234
ARFRP1	425.420396	688.7325144	695.2467262	656.1999451	652.9374462	655.8077604	748.8816903	507.6330514	575.0559212	452.3749298	464.5941515	656.0743462	531.055372	403.573763	573.4087015	438.2173779	503.5955241	499.1624938	534.4607356	605.7473258
ARG1	172.9623779	50.37235904	130.7159402	106.1371927	101.2511603	80.50499803	198.6294485	76.53760884	96.49315226	184.9231735	69.48972252	313.4473202	114.764971	125.1946011	161.7048275	216.6740212	209.0382379	80.152882	450.4405856	186.6807649
ARG2	140.3552204	299.2813493	323.4311241	137.8148036	183.1501706	187.0642878	202.2008829	337.5157552	222.5308321	205.6707115	260.2230805	308.3962436	161.5501717	296.6416286	302.5441093	194.8628898	337.3174639	245.255482	181.7063638	187.8036034
ARGLU1	7468.539752	7963.216422	8161.166676	8871.305109	8001.920517	7311.134325	8903.99297	7509.771842	7225.85887	5901.661304	7086.363373	7222.635379	10113.79911	8440.481253	7661.052002	8131.030785	6506.250289	8345.720042	7441.457782	9089.477236
ARHGAP1	4496.108962	5026.008163	4388.711523	4254.608327	4562.687871	4818.827204	4467.306159	5130.814244	4540.878617	4897.120496	6012.081972	4748.327632	4492.308196	4687.98543	5186.25441	4759.758885	4613.169971	4497.445494	5682.011104	4465.203892
ARHGAP10	303.413137	201.4030746	259.2164302	301.1255119	187.5675808	291.543344	339.3424786	228.6066096	297.0713656	260.8811789	275.8771191	322.3919723	238.8984259	421.6005436	195.3631422	320.5106488	234.5079331	300.8759027	341.2245692	414.9277576
ARHGAP11A	7.767284295	42.16145433	29.49168081	33.51695605	14.77922767	49.88160882	28.20209995	8.950134243	43.78750953	54.31854151	38.5363891	11.85298213	18.89407386	37.4310078	40.58500564	96.98968713	10.39435882	17.91785738	77.87450056	69.812891
ARHGAP12	566.5710602	551.5743786	759.8462679	631.6891387	686.6709981	604.8499485	780.6359506	516.5563065	717.7548315	399.35028	473.8847228	721.9430197	868.3464733	562.2707592	803.167834	808.7798336	604.8635879	713.5056463	738.3070648	976.9156783
ARHGAP17	2100.512695	1748.388274	2076.624249	1449.839789	1895.531269	2012.664193	2266.356579	1962.952886	2316.194154	1827.653327	1429.00819	1380.1367	1547.426582	1858.339242	1617.457379	1521.935082	1618.415685	1679.233713	1369.549159	1476.568965
ARHGAP18	713.7807442	1110.517307	936.1064795	691.3906572	563.4744043	771.2457579	660.7079872	809.4393773	872.6464269	1262.6738	704.4924339	814.2245205	507.5299694	770.6483749	587.7505654	791.4274316	760.020674	475.3719281	738.8318967	863.7062629
ARHGAP19	645.0371785	659.29274	587.4124339	673.6225202	668.6251635	585.4508465	727.0571946	692.5802944	749.0255859	751.3205607	652.6289881	611.4916335	589.1334589	609.6215276	754.1183629	678.58925	639.9722363	460.6479582	712.9043189	562.7606969
ARHGAP20	47.2489944	38.74074781	96.54921674	30.73830156	22.73645115	58.34634899	60.24274483	70.80727559	73.9491002	86.58432105	127.6738655	16.59836911	150.8202754	149.1385314	178.6423882	101.1371155	151.5875826	132.345339	123.3062448	86.0472681
ARHGAP21	1098.442259	1039.221499	1162.012402	926.8113637	778.0103173	880.0733177	889.1492642	1030.010485	1232.881057	1603.207035	939.4337049	1217.343237	889.2762375	1118.537721	1058.408264	1120.638505	1247.029003	926.9348383	1350.544372	1192.53716
ARHGAP22	50.23509932	94.54692895	102.4224975	79.69183875	85.64268801	63.07112521	37.92289993	105.6034052	66.11026975	85.36507804	112.5049916	91.99705971	106.5095626	79.13870092	132.3390792	113.7699874	72.74434567	78.75209975	132.8552457	107.8221549
ARHGAP22-IT1	66.57189407	118.141127	62.48060305	147.422505	97.55017496	34.7930547	28.61624937	24.92675859	133.2827346	111.2962383	124.1595355	25.09956164	93.88123335	68.94386342	156.5870272	70.59815902	152.868996	154.9116048	71.79418412	38.05505568
ARHGAP23	221.8062723	290.7273084	197.6644441	174.9628828	122.970861	171.9129814	142.7608736	167.5828341	188.8803915	187.9842876	136.6432039	300.0621138	129.3618902	163.905871	201.2027999	240.4578873	255.6239046	269.9779444	212.4281928	208.3497997
ARHGAP24	121.1717598	157.4236797	136.4260929	245.7511721	118.0012477	153.4570281	107.9479088	133.3533404	153.4090196	112.540171	157.9984583	192.9277512	135.575266	65.57758863	129.4676167	76.54616462	143.2823172	186.5582526	142.0002582	114.225087
ARHGAP25	4778.06171	3736.823292	3839.500896	3665.201993	4615.790025	3844.671572	4743.542263	5393.008921	2978.474511	2928.662977	3737.672889	4014.15137	4414.320376	4978.576	3386.758346	3800.266404	3310.804276	2238.018081	3631.979173	3613.21129
ARHGAP26	667.7227621	699.3205131	626.0870676	758.759632	433.2483461	661.9021355	501.8574699	1027.515728	689.3045702	980.580899	896.3520388	748.9467739	600.7810194	935.4740801	872.8358291	798.7954609	698.1459728	649.4649857	1089.645	480.3978041
ARHGAP26-AS1	12.61635573	17.57042618	7.317981421	9.07065325	11.47457737	13.18815574	5.389638412	13.49302255	5.44720055	49.79295689	12.36538289	12.71969644	8.359918331	12.15264372	18.04767052	14.01122416	13.13719278	10.23551319	10.67582361	13.67079674
ARHGAP27	1766.611278	1504.730772	1501.232992	1628.031991	1650.055228	1708.819371	1336.894505	1815.835823	1613.170774	2040.287839	2122.869548	1549.354111	2029.775313	1755.527377	1667.26051	1830.244032	1894.526628	1727.819255	1708.35215	1773.355865
ARHGAP28	37.89582277	16.32314227	17.98431278	15.46815486	75.38466361	11.73036153	62.94064821	49.66659388	64.93678918	13.91700132	13.63145865	41.15189771	19.55004348	8.243958136	13.70159845	19.37499062	18.66032048	18.56195126	13.38374681	20.05325313
ARHGAP29	132.6126211	177.5398445	74.93062385	90.57830091	92.38306647	142.2660668	41.95348163	87.41067254	157.1893021	177.623712	234.9641874	176.4864275	127.2225736	133.4043788	169.898811	112.0596674	238.9196956	99.76780955	139.5276169	158.1135851
ARHGAP30	6938.62282	6913.782314	6391.675956	6068.364552	6848.354957	6777.881393	6980.265747	6333.322212	6263.220975	6534.566468	7598.225562	6581.865472	6764.411527	6293.993257	6376.124024	6553.912412	6137.781301	6056.018442	8160.707381	6647.033822
ARHGAP31	373.2605209	430.5836339	299.6988311	355.8043348	305.1704862	396.4039608	236.5098596	380.8141551	373.4213666	526.0611891	397.2516279	418.0113823	332.2106472	361.1098467	381.6972658	315.1785458	340.1854956	502.4096715	459.5476503	320.5496008
ARHGAP32	102.4383668	150.6870003	150.323064	145.0558954	160.5399474	132.0287196	111.6808122	87.02735849	170.6576428	133.9072547	140.0829953	149.6879669	158.9384209	92.02619065	150.5239523	185.9120308	160.4363463	187.2220087	150.3650222	122.1723311
ARHGAP33	330.5558085	387.5542322	343.3534323	454.0813228	384.9371253	269.0380515	373.8908854	387.8456829	303.8946837	296.5278221	353.2986442	144.238829	413.8452222	370.5029917	340.2859516	319.7441906	318.5827149	395.4524574	246.3526192	449.1943438
ARHGAP35	1431.754779	1405.310006	1447.906262	1382.201045	1723.365025	1320.679313	1340.882198	1123.640961	1314.476251	1156.22044	1343.299573	1100.744862	1367.725727	1333.938858	1113.586734	1361.869384	983.7922316	1328.264663	1497.051381	1380.294359
ARHGAP36	9.494737349	8.993730818	40.16944735	2.995090135	2.346279928	7.559589148	4.405724571	14.97994052	32.84722852	34.0239855	6.256032256	8.148709525	6.14120109	7.315233478	7.144172044	4.319868306	5.441246627	3.612198193	6.558956243	3.412875752
ARHGAP39	115.0909769	106.7531515	127.1462729	87.76232581	124.8278211	104.7322218	101.7360551	129.6414004	101.9931629	116.4111329	75.35467592	79.3181296	19.00583714	88.47599004	103.7326652	86.64188508	138.0321819	65.17269126	86.68380684	156.1228411
ARHGAP4	1618.073403	1329.028334	1418.765844	1366.799969	1288.007327	1470.064999	1354.873776	1205.09709	1504.607231	1476.138235	1436.625975	1244.91601	1390.986125	1259.301413	1348.030872	1345.292668	1419.918502	1357.516972	1612.019699	1496.323589
ARHGAP42	8.722354371	44.55337434	6.736238122	6.276211785	8.871959683	54.3015088	6.241792299	74.49969699	40.78677468	38.29234986	9.068076707	26.71496352	18.49529297	17.19573562	33.73989318	8.0775739	58.30314616	10.15884155	9.574440992	14.73548646
ARHGAP44	199.2097694	279.1906439	213.9588974	187.5812263	255.7179703	201.0445314	220.0639241	162.0243269	225.0007245	247.3662535	249.3061559	289.4887481	351.6135938	318.6705137	326.234714	278.8308609	251.6773179	331.1481474	220.6271768	335.9420606
ARHGAP45	7548.303014	7590.35108	9388.790296	7291.79449	8891.876047	7213.803386	9266.684924	7115.872181	6683.635482	7197.690085	7852.379897	7106.340605	7842.25824	6076.201589	8147.224559	7609.901045	6543.834676	7417.006615	9247.012474	8061.265052
ARHGAP5	507.12681	685.2530066	554.222902	594.4666539	424.6222262	565.5501668	677.8756757	503.6491141	558.712995	481.2497266	553.3623858	624.7930888	855.4591848	699.0746317	797.5951454	647.319384	702.9857297	563.2033711	634.4918956	919.7295165
ARHGAP5-AS1	151.2725414	193.4294433	150.0229749	116.4228896	187.6145911	144.1756046	112.8622085	131.1455902	131.3537937	167.4518648	167.1842367	26.93341863	242.8788759	160.6118137	142.7692178	197.3865795	180.4819964	290.6757758	85.66013071	115.7221875
ARHGAP6	467.3702824	534.6192036	761.1158585	356.1729673	197.7055042	410.6955848	374.662672	531.7714068	870.3788564	1386.585509	429.0700969	393.4020031	229.5733187	309.2674363	349.5119853	297.1386686	467.3129566	369.6309959	559.4930705	655.8700375
ARHGAP9	6479.86269	6190.992645	7559.629451	6568.135044	7991.210555	6484.688693	7349.189056	8023.737608	6332.882533	6467.029657	7313.437107	6443.90315	6519.286002	6794.903243	7088.132158	6383.359905	5651.93681	6952.309979	6699.52113	6677.966335
ARHGDIA	2705.898604	3350.390282	2653.258915	2695.357281	2464.10247	2768.144989	2253.290588	2724.424521	3280.69757	3368.028011	3080.876608	2527.353434	2417.90067	2489.572756	3062.835354	2563.325552	2744.739034	2581.123167	3509.162283	2822.914759
ARHGDIB	22275.36175	28295.1823	25899.1683	21586.84216	23139.27298	23804.79779	27484.67162	24977.51379	22380.57273	23478.52125	27440.71832	43372.18954	26350.75173	28742.26786	26510.68357	21832.25097	23973.64948	30957.77957	29027.21353	25099.74603
ARHGDIG	198.244913	183.6085421	178.1328615	159.4464863	84.18033269	191.7607612	103.0691969	141.439107	156.9961947	146.8498321	176.9644915	162.9334306	76.64845168	18.68350344	171.918021	125.553171	100.3106457	92.65252168	171.7945837	95.66429629
ARHGEF10	133.1688782	176.5018851	1380.44369	115.2922751	131.281583	68.87313512	183.7618403	71.62830692	133.1963622	75.36514034	15.93060767	176.3851247	103.900892	149.2983864	143.5642948	93.18300213	27.28896423	108.6182738	212.3530592	153.4580129
ARHGEF10L	630.1561899	618.9351389	470.6550141	564.4293098	559.6959793	680.8503369	597.4941813	762.9627608	788.6187163	1198.637616	1029.114162	601.610725	723.5207025	628.40798	843.3829616	556.1909402	752.0637676	803.0990718	933.6607615	593.0714325
ARHGEF11	610.3565465	668.3977271	468.2341488	502.4999986	551.6137156	681.5735166	531.4001737	624.1730045	643.1210645	668.271091	726.993321	418.5128007	567.2253568	628.0640356	653.2292077	632.7232502	717.6904285	559.2470593	660.7291738	380.1863591
ARHGEF12	794.1608694	1041.001685	817.1210512	561.9956001	545.9651828	675.6653221	651.8905391	955.2961158	1009.140488	1300.182314	553.2913494	929.7235597	519.5686163	823.4544127	779.7591405	624.6622681	988.4346779	545.3050454	951.7443478	864.9152395
ARHGEF15	170.4312001	216.089826	113.1031147	150.8365723	106.2282586	19.31903544	26.53029121	111.1644784	61.48023924	123.3935436	49.65973822	185.8744417	120.3487872	84.56534886	100.6569973	125.3785713	172.3685941	162.5781186	207.2626637	93.39418305
ARHGEF16	60.15932868	86.47512782	29.05868515	180.6279966	42.32347022	145.4237455	31.4576719	118.6253801	42.74974022	42.39020067	190.1183068	53.0815304	99.90195137	47.5565546	179.6184198	60.60332134	129.6147122	76.829134	82.30993557	111.3034772
ARHGEF17	23.64216109	21.38282946	31.81595088	15.57593924	24.7574813	32.30576927	77.18904973	12.11002032	29.83626873	79.61531602	36.36419956	33.68842086	41.77267769	35.42844923	115.8416451	37.01128477	26.9127105	82.14366276	30.8693614	30.20476879
ARHGEF18	5070.258434	5640.702619	7512.958282	5851.821784	5963.131443	6382.147059	8129.818871	3664.382341	5884.435673	4460.209902	4915.051374	3468.931879	5126.34318	5349.963742	4821.193055	5053.602303	4580.931032	4273.969021	5403.732046	6388.473129
ARHGEF19	91.19442943	121.1024532	207.0702942	113.1221512	144.5205117	129.6127821	167.585245	77.40455838	198.93999	128.8530733	108.7912519	12.49887573	107.03876	57.74383178	76.13403669	77.0866442	55.49387722	85.83734843	42.55443446	154.1342948
ARHGEF2	3835.016428	3737.109653	3403.490041	3448.643754	3811.076593	4322.317719	3997.163984	3653.247174	3638.058122	2524.768748	3959.006851	4094.005622	3333.782351	3994.022229	3430.550292	3516.966621	3696.55359	2895.13404	4340.800886	3537.798286
ARHGEF25	52.41082213	145.3195516	72.65322756	41.59186652	46.76753836	40.86609951	104.4987854	36.93956244	74.9501829	93.31048504	114.4667132	71.93620591	213.8546511	154.5855505	107.6569323	31.78427073	48.76916832	170.4602486	73.01113679	129.6646149
ARHGEF26	119.2748039	80.77351157	122.1253982	139.5926818	115.6887061	112.1403078	94.28682431	105.7718368	52.51526467	49.57838569	94.326863	7.280140523	204.9552084	125.0194927	195.9718004	141.5475708	106.3328792	65.74988802	79.98876313	114.9238664
ARHGEF26-AS1	29.47547466	3.644778468	4.90259896	5.425128166	3.670951132	5.766311313	17.31010246	21.62328113	5.933130039	26.21936163	22.21834702	8.638275297	20.05345064	48.60999701	28.69868885	7.029936989	56.34022484	11.03118662	8.741061047	61.48926886
ARHGEF28	83.48868553	302.0078358	215.7272177	163.6012476	254.1370468	233.8824063	151.9922351	187.3240209	182.9436884	159.6225373	434.5731141	37.38385993	80.39923988	122.2111091	143.4835537	191.7533409	299.82938	309.2688489	271.0550162	140.6288568
ARHGEF3	5597.855559	5455.453113	4721.691709	5131.320262	4936.037642	5601.724648	5663.447222	4840.378342	4972.506072	3813.874529	5631.441512	5200.140994	5761.872079	6066.447773	6149.396901	5996.420461	4419.714431	4313.817499	5888.836878	6803.025773
ARHGEF33	21.87913964	21.43206749	30.13429537	48.08532825	27.9024005	58.87431046	5.166726195	2.514716429	65.51919366	30.77190195	90.05878616	53.10471417	86.07463132	94.89505746	68.98748917	75.97888805	59.24907692	94.83009646	93.52117863	51.21431875
ARHGEF37	67.47717875	84.39742405	20.00218676	103.6117234	95.25469083	49.82612823	96.74340884	75.15231253	34.8063127	101.3584728	119.3519517	142.2020438	84.59160017	157.8431487	103.7877448	76.68017759	62.09654137	135.0802358	82.34528206	54.55232858
ARHGEF38	124.3808421	52.28257743	24.28782152	76.21544114	92.32321669	55.38035265	56.77795073	94.96847375	170.8482878	50.2412167	14.52845766	38.36556466	16.97167155	203.4268831	116.0155484	115.346628	21.78943661	171.0835658	13.92976687	62.54453297
ARHGEF39	12.44621372	83.60879566	89.56892752	33.69581145	25.03863151	35.23124023	53.70586642	6.609807832	107.9192186	57.05490896	33.62504399	70.33612866	103.4466621	64.05724246	14.76478481	100.7405504	13.56860937	74.92803805	101.0246158	47.70744293
ARHGEF40	1246.149814	817.7281798	689.3419245	1132.830587	832.986494	1260.843537	491.5181698	1217.168549	944.7541434	1160.027415	1298.771516	895.1379617	884.3116727	836.6064294	929.5902222	981.5971643	1072.81625	914.0172764	1590.015683	766.7479052
ARHGEF5	94.26694258	51.8615039	48.54967039	104.7714944	33.3120776	17.05101504	178.8515012	21.61739645	64.66137679	50.1331814	22.61581384	84.45635481	53.74024028	39.36352947	56.88929817	137.8654445	45.53295457	43.75817508	41.49251061	108.0001268
ARHGEF6	4621.105303	4606.474989	3974.087684	4563.689113	4964.675689	4401.932065	4810.991511	3735.582585	3980.254767	4017.957752	4204.362391	4589.527586	4817.705089	3162.324006	3972.911697	4267.938663	3666.871866	4773.038401	4138.459912	4117.598462
ARHGEF7	1723.009952	1497.519847	1908.044126	1614.589813	1775.272764	1420.684698	1733.528971	1594.382019	1498.397448	1376.982819	1582.428938	1253.217922	1867.501583	1599.188777	1865.36728	1793.537427	1470.004482	1358.174094	1749.753845	1753.604104
ARHGEF9	417.190948	547.4533633	407.3296435	375.75399	428.2804261	408.4613851	459.3871625	370.7827925	453.2191889	329.4298244	341.8982269	595.4855143	419.6988973	397.3540025	352.8913624	358.0817144	373.2297176	359.9248308	432.6855281	491.5556057
ARID1A	4161.132353	3352.433454	3634.975539	3971.529765	4149.133994	3706.649876	4173.019134	3383.203834	4717.840023	3911.008611	5561.256474	2740.897303	4796.602646	5334.982425	5909.174094	5380.920187	3653.52221	3312.665187	6513.123413	5411.604593
ARID1B	1689.919017	1090.515918	1905.073442	1693.136495	1674.647063	1409.892206	1615.134132	1448.610917	1735.602746	1366.727235	2159.815975	1551.872962	2027.547259	1945.250862	2046.172581	1855.481234	1898.756471	1882.660637	2176.656379	2292.518056
ARID2	815.8174539	353.8480022	806.7856028	1250.759758	949.046153	547.6901097	594.0998504	931.768909	968.9858728	944.1166402	844.5646385	265.8363252	1073.94391	675.4530385	1056.270353	1167.298859	905.7857781	1052.566748	806.9118085	877.3713259
ARID3A	596.5223307	497.0319299	349.353975	461.6454324	326.8337408	588.8112216	445.1307828	559.0365676	573.1774901	767.9464401	721.4793099	301.1160121	632.2602891	480.3118744	574.9238117	984.2598265	551.9269073	434.7737258	466.0659734	375.7773857
ARID3B	617.9171527	537.5613639	626.0935767	494.1862217	561.9307574	770.6323741	658.0581923	568.3864816	538.8981089	514.2880749	630.9422257	544.9131837	757.2553407	669.2189473	498.4614962	590.3654051	534.5649213	486.2295553	593.1796504	712.5144754
ARID4A	985.7057167	934.7890341	1129.739851	1085.404013	1088.255094	1012.980866	1095.517754	1196.348851	1180.681584	916.8957021	827.1400155	702.7982015	1149.28405	925.7789447	1121.794245	1300.656753	1039.062084	1010.589043	864.1852357	1050.666425
ARID4B	3674.062897	3620.019946	3185.552231	3428.234389	3667.074123	3329.327756	3361.708538	3343.809222	3093.08186	2698.040743	2634.974881	2318.048524	3381.530139	3166.844051	3066.330674	3418.083476	2986.116922	2381.853767	3174.100842	3261.773676
ARID5A	596.4448033	645.0134272	471.3152501	562.9533719	621.8044684	719.634523	561.4695967	652.9276786	558.946035	503.3901819	481.2994356	512.6781715	557.2478472	552.2343665	553.3688144	532.6060065	491.7395084	511.3018436	508.1426115	655.7846857
ARID5B	2114.481429	1731.772233	2259.546486	2207.031738	2610.567087	1719.165777	2431.57347	1897.930969	1658.333039	1097.05429	1761.026758	1405.336996	2414.599166	1682.972027	2247.631588	1677.799957	1516.240402	2522.461574	1844.201787	2470.588791
ARIH1	523.5785436	543.0575877	616.3298801	539.3278569	597.3741801	594.4537285	649.5343833	681.9649888	610.1968343	628.9584704	515.7211455	620.8654068	635.1658783	522.3173651	491.8808127	580.7376364	596.7894669	551.4462335	482.4223591	652.5483564
ARIH2	1049.523123	1390.491604	1568.161195	1257.349692	1410.938767	1367.391972	1576.123188	1254.24033	1605.104291	1416.736757	1537.506573	1850.257586	973.0235925	1165.111478	1512.343786	1132.672343	940.5093619	1461.005205	1441.363509	1504.577449
ARIH2OS	127.6776281	149.1613744	211.4318807	269.1313803	292.6358789	186.3110755	218.7032042	148.9475296	158.4674962	149.172852	82.63523533	148.2581167	196.0650562	10.35564096	188.5035039	169.8303962	76.52912182	270.5475625	108.39679	162.0555076
ARL1	792.8723775	842.9671907	660.4912129	651.6085781	727.8002054	810.1964909	795.3421241	747.3261587	757.3887983	821.9790255	696.9178729	856.7165998	779.412581	599.177256	665.8075729	626.3804778	731.6690807	815.729039	554.4030587	697.8456105
ARL10	543.8770002	482.7986899	446.387474	512.1227229	519.8750737	355.7857597	437.2218742	374.1109824	379.6244038	222.4963937	306.8255404	327.6367616	605.8319837	452.5309836	500.0843684	462.2008442	498.072277	435.6516516	496.154523	616.625963
ARL11	1216.011467	1331.07095	882.8902554	1112.869027	1278.092155	1787.191369	1213.999897	1756.628689	1332.752293	1728.694887	896.5143684	1481.669596	1006.333786	1850.62916	1232.608677	1383.106905	1798.566756	718.6059126	1395.204082	814.2017237
ARL13B	280.6949371	162.709867	274.0865159	308.3985599	181.9970952	202.8865206	263.4004719	276.3458098	247.2591528	243.8238523	185.3785378	242.572357	268.6522231	278.5264625	196.2110888	230.3254117	256.0030057	116.4123753	313.2263168	410.4276482
ARL14	5.222760888	37.31452498	11.52473897	17.30124488	1.973926561	10.91482973	7.106111024	2.228203489	3.380288736	5.122917538	30.975151	9.079467085	48.48554236	33.12447778	5.905779508	14.02720969	8.625341575	47.84008498	28.59433181	10.88613246
ARL14EP	1071.75186	939.7625924	1053.400957	770.9310796	1048.833541	927.1174886	1320.922039	937.95837	1151.008324	912.5443421	1124.509199	973.222492	1421.597966	910.4468492	1219.854725	1355.319095	966.3411428	1059.766253	1169.033396	1162.56333
ARL15	1166.848848	1054.791944	1027.80855	1015.316684	859.4860069	1107.635287	1080.54186	1278.68446	1083.375427	1321.340851	1280.281026	959.2960667	971.4406008	1072.981314	1068.061179	1210.586772	987.0361693	795.0364481	1197.52677	1145.207577
ARL16	465.2217871	276.0588684	776.8537624	556.6212283	554.3817163	469.7752182	623.7225058	465.6428656	509.6047253	501.5476444	541.1009311	514.3500632	653.2471151	505.2955194	558.4707157	582.1688979	376.8565233	594.7072247	757.9537046	476.3526864
ARL17B	751.5441868	449.6000373	753.5708113	896.4081776	719.0458261	595.4972213	699.7940977	705.7164955	812.2388759	731.1645128	637.7604488	530.5745573	624.2068758	846.9786798	781.6738767	842.8706192	641.5959053	813.8949133	697.4583058	633.7676546
ARL2	731.9367932	801.8806333	879.50776	783.1031987	813.5397939	674.9319018	764.0803174	685.3253776	827.0568226	860.0893813	726.9583577	1005.412298	723.1264564	861.0089718	860.1409887	755.6350403	807.6272445	580.5661419	890.6996522	914.6584988
ARL2BP	2042.398488	2251.668231	1821.192192	1803.090715	2197.164405	2165.522366	2178.875609	1849.067733	1701.280185	1826.927451	1827.328434	2453.866177	1771.2896	1928.010588	1491.547915	1637.68408	1675.399562	1933.431818	1679.512144	1592.33293
ARL3	642.974574	579.6782008	501.107284	523.7313065	574.0861557	580.8017774	527.9815645	612.1988573	489.6548787	564.8184742	501.906813	726.3780272	435.6850721	585.5838869	574.9521542	517.5455447	603.4193086	520.9637827	548.3917448	587.6050672
ARL4A	536.3480425	683.9819167	364.6286677	494.7734203	523.4091283	424.3276265	564.1376637	609.2690322	467.7245317	589.8383577	602.8528913	787.1277699	555.1940418	618.6354337	460.2075619	429.5725731	624.8371817	780.9314129	601.7135677	642.0120436
ARL4C	8550.465781	8542.419638	8875.636303	7793.854941	9269.652186	7405.830625	8736.777032	7554.363007	7185.295566	4857.925054	7667.362791	10530.22356	8045.748911	9098.156377	8678.788658	8217.378043	6055.011774	6871.343298	8889.978653	10938.02087
ARL4D	189.5314849	255.9371138	179.3469717	151.7341023	202.0171257	239.9230554	139.66466	143.1673048	219.2401887	259.9874692	213.3862912	186.8377805	324.9935241	236.2242073	256.6958454	233.811541	223.6765463	302.878293	240.5813654	186.2190462
ARL5B	1035.845505	765.2743958	955.0890682	992.6871023	962.3639458	938.2011387	1180.732089	931.5133591	805.1333508	802.4886333	922.0559695	884.2458061	810.8749243	1295.166275	983.9547578	1141.352357	819.2086786	1278.703348	824.1204607	846.4239219
ARL5C	30.0688169	147.3959968	127.3971357	264.2261452	211.0278728	145.2239218	222.3766574	204.2243904	283.3444952	262.7109051	137.2301179	127.1775843	71.35879896	281.7345159	275.5731636	217.9748928	109.0180984	189.1060842	287.2294306	191.210144
ARL6	145.6123772	163.9837392	103.8979062	172.2525289	168.0020303	139.7584733	140.0201749	169.9215752	103.2909248	106.8914648	95.96295637	112.9215301	163.2236562	112.2346699	146.5929864	133.7944815	130.3325438	112.3545379	132.5300948	164.1068688
ARL6IP1	4015.298874	3761.890856	3811.732206	3534.169959	3750.255075	3612.560181	3745.3185	3718.681376	3406.331818	3359.037336	3237.570738	5040.638871	3290.500836	3583.14767	3417.577537	3566.711745	3353.395522	3223.378183	3124.040987	3446.905502
ARL6IP4	2304.575688	3139.269595	2527.970965	2172.482311	2156.426446	2605.216734	2402.615359	2239.709917	2312.973493	2592.698894	1988.992754	2030.598041	1627.95676	2591.316848	2135.448963	1831.780065	1700.916354	1865.230278	1878.922466	1821.949472
ARL6IP5	13276.64557	14912.97747	12874.91482	12119.00604	12758.16515	14012.24523	13260.14484	14271.17382	11108.04	13532.14418	14944.04482	16565.1794	12712.78977	12333.35356	13406.44487	11732.40106	11785.91888	13161.22758	15822.27856	13734.77138
ARL6IP6	2555.523843	2411.524392	2193.05497	2088.567445	2086.408091	2158.291019	2234.531382	1891.777385	1762.448826	1782.551185	2323.675984	2729.63967	1891.208709	2692.286728	1883.59031	2135.568322	1865.248805	2372.398611	1934.07094	2240.671868
ARL8A	544.4270165	686.9594659	474.204351	499.8299353	367.9568276	509.6717335	521.0721079	576.6359203	508.151647	606.5026726	726.0101739	602.488209	342.0172534	769.35666	416.4333129	542.0262142	504.0259626	586.763538	550.9027736	583.5036966
ARL8B	4462.734808	4013.625514	3441.925218	3748.236163	3839.964886	4617.866081	4466.369539	4103.950256	3736.285057	4177.020404	4493.631461	4131.143954	3509.225634	3838.540128	4123.570574	4006.002471	3529.236083	3233.666891	4519.136205	3777.964583
ARL9	75.21600425	21.40500331	118.9517124	21.46625852	27.92434717	109.2139612	16.05820337	16.74000965	122.5788615	20.78476197	22.88395055	80.08036838	26.65045244	27.40798883	25.67518791	36.99162206	61.21203303	21.97074971	22.02336403	25.48964142
ARMC1	2016.196464	2196.343452	2228.923799	1947.09402	2140.872693	1785.215537	2014.561476	1940.21549	1971.843725	1597.950448	1884.791667	1733.369658	1975.482721	2019.23971	2179.107623	2484.916103	1996.075742	1553.531675	2183.250629	2342.601496
ARMC10	933.4511503	1138.984763	1027.821663	933.6088068	921.1299158	1124.798375	1037.490067	814.9955576	1131.495283	1053.423496	1081.746493	1363.851232	962.0571304	817.2245746	747.3966324	866.22999	958.6501113	1028.007035	714.7566859	770.5186928
ARMC12	113.2272712	148.9275765	149.1063803	86.96184781	126.7705219	120.4086917	143.0693357	75.61694723	99.23758613	91.29779849	127.1106322	162.5134711	126.7591793	130.2162129	215.5068368	116.0965586	105.6341753	171.4710002	117.0312985	93.24577536
ARMC2	108.0907766	89.16884398	78.63486282	45.10201244	13.95478133	84.77958159	68.25567984	32.35777539	73.41890293	101.2490954	143.6359888	97.24270851	147.0221972	114.6904225	150.2535219	108.0815243	177.794836	155.916492	133.6918251	110.6855082
ARMC2-AS1	6692.675205	6698.730527	5660.314857	5611.998762	5808.034226	6815.563355	5908.922798	6233.252795	5122.046761	6446.3257	6258.033869	5700.535248	4659.212769	5767.205531	5194.473115	4037.975634	4397.167149	5363.083307	5266.200981	4105.316573
ARMC3	58.10194076	61.56842103	19.16712406	17.04898467	11.90133884	12.83372	18.56266545	36.00464268	29.57870885	33.86716354	10.96427872	39.230827	81.83343166	9.020734883	11.43656	70.45293812	13.32254273	76.65688339	57.20229476	15.84363088
ARMC4	157.70443	190.8141216	166.0083934	225.6143181	96.28126604	114.9104877	157.2498672	225.4799263	158.2513767	293.9370507	160.9020708	218.2502971	318.1329239	327.5700504	106.1198507	182.4605428	233.0413453	226.5963496	343.0317757	245.6426309
ARMC5	235.4701099	204.5032067	197.1800671	260.472363	285.9877426	287.6936497	179.2797434	130.6362466	216.2385227	172.5389185	212.3796571	308.9330254	216.9176391	115.0877849	290.3667775	135.7758772	208.8249808	135.918221	197.093388	219.1840686
ARMC6	373.865443	327.0948714	323.8436362	306.8493529	282.3705307	370.8946066	318.3833728	296.4381099	329.37314	303.6902179	423.8481525	364.7041259	356.8712425	352.4015495	479.6161455	267.7918727	385.2964933	456.4800834	445.3385827	428.6285865
ARMC7	578.4599211	577.5907948	339.6711462	426.818876	547.0221334	579.0608743	516.4916134	489.8648426	502.8930634	501.0217637	451.3043019	326.1632393	360.4373642	478.0718757	389.9063482	448.2515614	421.2256794	368.6767855	430.2079599	421.3989388
ARMC8	317.4125433	304.6122712	419.936032	398.6916106	355.9775718	272.2918183	367.2799838	323.0455511	579.1677058	324.9047024	354.0011467	404.2550739	365.7358618	253.0879463	404.8825964	261.8019973	319.9993534	481.4032558	376.2104674	441.2187876
ARMC9	16.77878822	19.92113508	11.37587367	29.08039175	48.72704405	42.67727341	8.093901169	8.598341756	15.27625623	3.459925134	8.720789855	1.845753478	23.72285942	6.434623197	5.927907263	33.83598779	9.496581642	3.960201988	15.58633792	6.044919827
ARMCX1	269.2824038	203.6755155	119.7160068	279.9251229	189.7000496	199.8188649	225.213417	272.4635766	201.4573302	383.7824162	262.414726	333.9370492	244.7037187	165.8605937	134.0534461	251.9740269	311.004957	214.978551	238.0734112	199.7157608
ARMCX2	259.8610013	248.5820185	355.1543984	275.3125585	282.506216	225.5882715	395.7264839	217.628225	267.3060639	221.8878462	231.1364234	290.8298739	274.7560215	236.3242168	264.975813	257.6385582	275.0192329	229.8494491	265.7695634	340.9694258
ARMCX3	1557.190722	1801.168286	1604.539159	1386.061604	1418.991634	1650.52257	1543.305127	1715.306375	1473.447608	2012.608934	1434.825486	1194.715609	1368.833049	1479.636363	1424.729804	1346.846547	1712.865407	1477.696054	1302.635785	1333.356247
ARMCX4	104.9893403	178.4733996	176.3870466	135.5783965	96.26977669	120.8685029	107.998342	115.9013485	133.1764124	141.902107	198.9322189	31.93040109	136.470133	256.7965594	155.3922943	208.8573276	161.1891157	285.080991	77.72594996	156.751683
ARMCX5	526.9449978	523.3649189	535.4737847	620.6640818	592.7264213	547.2005171	600.1938578	467.4401451	505.1517226	458.7525938	457.8601781	503.13874	560.4311662	536.8516513	479.0537126	587.8876507	592.4821551	532.4045035	538.6321603	513.7457571
ARMCX6	2496.932337	2856.64576	2825.862893	2016.044475	2311.477646	2437.530088	2858.136536	2409.375404	2003.5516	3270.852823	2159.346653	2451.792581	1987.159668	2054.573519	2190.693512	2040.203961	2164.490924	2292.062067	2183.683508	2520.29051
ARMT1	1399.817756	1728.304141	1299.73238	1661.0589	1431.578573	1787.17909	1394.857933	1701.336505	1530.977649	1515.26778	1811.375829	1744.787624	1443.689622	2017.444901	1641.492606	1919.019873	1614.200452	1182.499174	1623.166642	1454.640175
ARNT	673.4053226	536.2281014	620.7615825	569.5616577	426.3960719	651.7543639	381.1845619	447.3461661	565.6774676	645.7678477	567.4376697	699.3133764	488.1796991	513.4749993	540.7573539	458.7497933	651.7785595	569.5978836	580.0752846	559.3140036
ARNT2	42.39668526	8.394067038	3.861883899	55.74656734	10.81722523	9.176300828	46.75962704	36.34151433	5.127989997	14.65933754	8.740110284	14.49248174	9.110689478	8.218428551	13.74455238	10.91839156	8.093332047	8.858252079	8.528958893	9.473522003
ARNTL	1675.30016	1193.253587	1311.290759	1209.564845	1552.346162	1271.646547	1542.615533	1446.49702	1187.776738	1332.651677	1128.998691	930.9034822	1358.077541	1373.660332	1208.496733	1483.621968	948.7877894	1123.924286	1139.211862	1376.069265
ARNTL2	17.73824354	27.90627791	63.86550595	27.85712767	20.21500865	76.26581305	8.642634316	80.16284196	15.34536163	74.47506166	27.11308386	21.2561485	14.62792225	113.4732037	108.7005604	21.48911449	79.80484939	17.2050122	27.93298379	20.22201551
ARPC1A	1527.881773	1731.960952	1130.165223	1112.360089	984.3362978	1754.539843	1360.512473	1655.390281	1443.199106	1696.618408	1592.386123	2081.714429	1054.740057	1452.650537	1490.706539	1238.204739	1093.307029	1362.925197	1402.079296	1186.348912
ARPC1B	15519.52259	18378.83639	13966.2079	13564.78031	12095.46772	15617.50107	13387.58706	15586.50154	13017.69663	19089.78265	16510.35501	16148.49524	12436.12203	14849.47823	12591.03477	12056.50141	13062.22523	14227.23386	16605.77505	13387.3717
ARPC2	25011.19466	31965.74679	23891.98441	20911.65978	22995.09206	25538.31843	25684.1327	27985.92401	20115.26899	23932.04455	24546.31312	35314.39403	23293.77166	28032.86437	20355.64775	18571.90038	22316.36385	26072.88763	22432.88751	20473.3987
ARPC3	13298.45329	15047.04075	11902.05491	11894.65161	12313.12569	13528.89984	11257.08687	13430.876	11951.61662	13755.30787	16154.38375	23681.58271	14577.13478	14896.17299	14530.3188	12871.50744	14238.09893	15439.70885	16458.81357	13731.84309
ARPC4-TTLL3	2084.75931	3740.619662	2180.442077	2479.547664	2114.131228	2902.882579	2123.279131	3030.753507	2882.423197	2829.093643	2271.902076	5294.442949	2693.106917	3212.719179	2193.793096	2968.888176	3768.922732	3463.936205	2527.130553	3173.526295
ARPC5	14393.52754	16666.34296	13149.31551	12444.39893	14946.12488	13602.72268	14740.8991	16183.32214	11367.0028	12901.07455	13705.95834	18131.28706	11417.4705	16529.14428	13731.56305	13285.60449	13097.91913	14753.32442	16544.95983	13037.40751
ARPC5L	3234.687432	3727.718807	2954.543692	2648.460113	3429.045011	2942.215713	2916.806439	2951.145488	2882.537603	2258.25524	2307.575702	3752.72882	3013.600999	3223.373185	2825.434568	3240.366031	1996.580875	2104.055793	2565.622025	3374.789645
ARPIN	410.3174275	325.1958668	212.1351723	343.7725474	348.65895	331.9257525	300.2075526	246.8693792	310.8684745	555.4293162	493.4317014	449.9292675	308.5278287	351.9541069	135.7062264	339.355628	268.0853634	426.5035827	388.2307802	289.9264414
ARPP19	1101.634135	1447.400459	1401.70005	1161.52165	1078.048625	1272.700486	1149.237804	1425.812113	1322.597568	1633.080714	1300.924187	1604.682763	1247.683253	1217.782716	1122.3425	1131.717549	991.0578919	1131.298797	1008.64307	1128.617164
ARPP21	7.265231973	37.3740912	16.29085113	8.910725013	10.80375638	12.55935288	9.198132572	9.439112451	73.00037471	9.618906247	99.59336992	117.0030418	83.99387423	116.3226111	110.550374	100.9519601	51.08760573	120.9109615	45.43527665	171.5524706
ARR3	154.364835	131.984887	183.8900865	197.3858418	200.0458131	103.9672419	130.3761617	206.9696115	196.4170471	104.2523692	185.4927448	161.8289708	165.5500356	253.8409491	220.7743134	254.6278079	166.7819881	338.5978025	189.3622503	175.3745675
ARRB1	1018.523655	1044.211667	846.6796266	787.4027717	975.6978744	1063.527908	769.5952396	1485.596593	1006.65364	1565.60193	1471.803938	1855.379089	901.4895523	1239.843048	1331.317294	966.6232782	1577.163009	1187.335553	1699.640773	790.0964347
ARRB2	5191.546372	6147.969895	4647.400736	5562.796135	5001.252664	6454.228639	4305.407926	7247.450092	5289.525632	7610.71352	8232.397553	5678.238995	4950.292354	7256.472613	5642.936627	6564.502879	6026.630676	6848.747454	7988.39656	4829.466785
ARRDC1	1414.579268	1307.502843	1321.341952	1284.582067	1337.039915	1556.870789	1291.994515	1652.933997	1684.812921	1493.075885	1526.017282	1063.113196	1195.339527	1473.362843	1188.627336	1336.603121	1560.828784	1465.660477	1657.0995	1144.391336
ARRDC1-AS1	184.2491801	140.8314102	204.1781779	113.9939784	131.268597	165.4386099	222.066253	88.85223271	157.5948195	54.3398512	169.9782769	71.09272034	103.976004	32.45070741	34.01926393	200.2212594	151.6758872	274.9638113	124.7102993	113.3217099
ARRDC2	1393.230217	1309.22815	1373.455184	1364.151902	1385.546646	1269.221093	1578.965918	1388.127523	1213.032455	1438.739152	1545.99438	1512.761542	1484.666027	883.6025942	1433.282361	1371.243519	1448.607006	1544.980653	1844.777922	1427.883139
ARRDC3	2165.752254	2263.85313	4273.714225	5050.675802	3231.500138	2257.342601	2081.509996	3285.325105	4018.53571	4108.16287	5120.683072	4205.844692	4415.357831	2223.501748	5695.039907	4014.63247	3071.413398	3840.184476	5021.978568	4797.42357
ARRDC3-AS1	178.5188952	218.5356815	136.2633605	191.1174518	151.5546781	145.8845711	146.4136416	174.973731	206.0121718	222.5670872	227.5168395	191.3392483	232.888378	195.1265133	237.3085641	224.0054098	226.3477387	207.1123328	161.2074199	205.7327269
ARRDC4	1112.433265	857.1814818	589.7919811	1015.430357	703.3180044	1194.922427	397.8839892	691.0660947	942.4207789	1432.010176	1052.103577	881.8344417	621.7719545	493.3297119	671.5007167	907.9235102	860.7522332	926.0954983	1495.669247	573.0935248
ARSA	392.6778528	278.1555266	395.5521028	439.6258769	162.1692352	255.2617084	285.6758517	437.1260381	418.6075525	434.3291251	143.2419483	516.5091274	258.5476061	199.8452187	342.749282	306.6137835	280.4970491	327.686214	401.0527733	275.2200263
ARSB	164.9307278	232.0405756	133.1717446	265.6386639	106.4706549	228.3400618	165.7393178	234.436342	230.5735746	234.5270847	233.8295162	323.8223964	173.5286086	258.1158363	271.845143	191.2218826	291.0682356	247.4883204	155.1960963	169.9312226
ARSD	690.5194217	588.3416513	147.5274288	891.4845093	524.5909077	735.5177033	627.6949334	808.3685489	924.185217	793.4122553	1218.216549	575.240958	727.7314792	698.7020248	827.9689023	714.1990656	512.2780897	891.5687843	916.3349886	699.0515219
ARSE	88.90983616	99.80243801	140.9624448	115.3484328	102.1594897	111.1836135	80.04676223	119.4531858	131.2785574	134.0648329	199.9074493	168.2618201	193.5420166	151.7407825	133.8658334	163.8946534	200.7712421	171.7973223	144.957891	164.6175508
ARSF	13.44141023	202.1238466	95.42443725	189.8048675	130.2191473	63.35215569	90.84135807	27.80677872	20.77373366	128.555243	216.0589931	35.62893139	113.8415435	27.71117284	201.8391606	49.72376544	131.8853383	150.0600531	146.7327838	74.99277744
ARSG	391.1243727	434.3752426	281.7338608	312.4003407	301.4258537	375.0640401	364.5760657	346.7865273	271.530478	436.38296	416.3239078	437.9445313	422.4574526	326.8911272	506.8312827	336.5265559	344.755052	343.5040802	306.7147302	366.081628
ARSI	9.997353406	11.34032876	5.721618999	8.471949811	8.683977464	6.425666278	8.501069174	15.26610741	15.72571666	9.876593767	25.88897869	6.565805694	23.53645307	8.138709277	9.097119089	24.07268694	29.68312112	9.2801312	6.471913728	8.122337098
ARSJ	2.610576046	6.70448353	5.841039238	1.589106872	31.83464921	50.09966735	63.17729111	39.80674246	28.98758877	61.98227689	3.437923866	20.07461602	5.31444829	29.5764438	5.643340537	57.60958285	7.554400667	18.3784243	13.93855129	9.326384534
ARSK	311.6053888	307.3970206	235.7165644	228.7742963	190.8308517	163.7341706	381.1955983	224.3878101	226.902813	168.878474	370.9202782	375.2812816	338.8272934	327.3070418	435.0890225	222.3173016	274.9034995	174.2685319	372.285845	380.4696147
ART1	168.811246	306.6229119	134.104862	162.6973737	150.1989914	188.1752424	162.9578931	159.1438168	189.246031	174.1799702	190.9238597	211.2578034	260.3330734	173.4946084	218.5072385	254.0337428	318.7085031	285.2562615	197.7837579	206.8184457
ART3	59.3477497	77.83526821	73.76480459	68.29224293	23.16521851	6.64634162	28.51617372	6.135867274	79.12436194	59.86186364	47.91354694	60.53085564	101.6848868	74.70992977	52.30205004	32.14232151	46.1592314	141.0823577	93.79875695	32.328136
ART4	53.92430361	98.58176026	11.31890412	49.40300174	35.08192804	54.15949222	47.46138791	39.20846194	43.36356509	29.97527176	65.44107045	37.60464594	38.41731808	78.88693106	70.83778147	85.55485251	64.24390394	108.0005895	51.14554648	58.04417906
ART5	26.36574552	21.95710232	41.65475439	26.33250719	26.54180861	21.12613589	102.1810624	18.52225395	29.67346126	40.15932424	28.19384769	34.9979298	31.44259057	20.77555053	29.61001849	40.4956896	30.28100712	25.22960011	27.87847406	25.87557381
ARTN	170.135027	105.1116113	66.24054698	106.8522383	159.4827908	88.60518229	56.49024512	83.88600825	137.9998551	191.7989335	139.947438	211.1754898	178.3672448	53.6825499	210.2037754	143.3932894	232.4436104	243.3184453	184.1176366	131.4270568
ARV1	863.8821505	785.5075437	712.183634	757.2543328	825.4606285	1143.071289	842.3665914	583.7982595	743.6888463	628.0249814	831.1503107	965.9312202	719.8262622	675.3542517	947.9570101	768.3598771	676.3239996	651.6386907	760.9366111	676.1818449
ARVCF	44.07008521	36.65374175	15.43572446	17.82257681	45.81004894	55.81370297	12.97203922	41.58312012	48.91874302	17.4999457	19.18727235	21.79930851	36.19235865	55.76041333	73.67550565	32.2753172	60.79138377	27.53189116	51.54449311	34.31007647
ARX	126.3339437	193.2324571	23.91659046	10.53978123	126.5352057	146.9294528	23.69706355	25.58821865	9.560349974	50.22044426	146.9196325	12.3150935	85.97765549	191.4633674	119.6466046	52.76208777	60.73847797	146.5609827	136.7838992	131.6492393
AS3MT	123.6051028	134.3934694	96.67447364	133.2926783	168.1187167	135.4450097	96.63358032	109.5786392	179.831005	166.3654516	98.23007775	116.7302924	108.9594541	154.9560879	135.6264026	152.4324271	177.8511558	184.3456427	140.0307799	155.4045369
ASAH1	14343.98609	15061.63919	10295.17793	12728.78588	11180.99952	12878.7774	9609.911031	13250.72592	11738.96387	13455.7684	15007.93878	20514.11642	13409.62595	12956.68571	15129.27092	12432.96924	15659.88168	16721.65739	17765.69565	12441.42796
ASAH2B	156.369113	166.636792	104.0191406	165.1076108	159.4828315	119.197837	179.3034869	136.0753145	141.3050959	102.9751158	149.8752897	153.970278	214.6135622	5.386685747	156.5761801	220.352135	180.6505815	179.70156	183.5302458	138.1640817
ASAP1	2924.590959	3749.482612	3148.456248	3005.546897	2759.64039	3064.803703	3059.039228	4454.177737	3692.098503	4429.308737	3325.978856	2338.359867	2665.089638	2814.399492	3166.782794	3292.241921	3721.207147	2941.661558	3454.035121	2474.305342
ASAP1-IT1	92.4286744	182.2423177	156.8641945	194.7259109	192.3662618	219.3565149	141.0350024	370.2428975	138.6983799	215.5658224	258.6894607	110.8603801	112.8383919	207.038398	177.4579943	161.6775811	180.1604847	208.7426881	153.2769766	85.870758
ASAP1-IT2	170.3633457	106.2504947	166.9769437	240.0351141	204.2869076	165.079327	131.7363636	250.5479354	222.7030364	202.9672461	185.6589997	108.5505501	174.0950414	143.1273511	252.757445	256.7680484	202.3556016	233.8967321	232.2254488	202.3979093
ASAP2	174.9623051	470.3520013	539.6216026	220.9746261	112.156056	289.1297635	181.6915248	365.4138237	365.4720819	738.8755112	205.037908	208.7796268	201.8624211	203.7932753	238.1174547	203.8361279	243.8636971	178.763789	399.4115475	289.5173701
ASAP3	11.79039517	28.46457308	73.72983019	25.27615423	114.5277698	22.9227991	38.47493344	67.02450804	58.64821721	41.09057086	91.25866486	42.42424503	21.85844322	32.51534865	19.80017549	34.7061054	31.86047476	117.0839128	28.44926616	32.81001822
ASB1	558.8544488	638.3785632	576.4721241	704.1150252	687.8231013	641.8145777	480.0559949	588.9680716	535.9248933	513.236621	549.036609	416.5534635	526.9335051	506.1288416	569.5393303	606.2625283	539.4477294	654.5485373	456.9328319	681.7407687
ASB10	34.15576273	43.58227896	69.63628881	26.07746727	31.42184023	45.54483154	32.18841912	29.90219107	45.85007971	27.96389852	89.85089362	60.99558164	89.4361602	51.74731068	51.57551457	25.78722672	50.40962654	101.0016479	58.33555914	63.5480894
ASB11	14.67800836	3.319443664	5.391497066	8.386476901	5.597674765	3.306722756	6.274745416	21.14947145	3.424925575	7.196921464	15.24199212	12.47033048	19.20053779	9.753509674	23.59549466	19.33534473	11.53097823	37.44435637	9.382731366	9.748240791
ASB12	31.44790398	36.05785692	23.66201098	21.92769029	21.91663112	36.48091531	29.00529277	21.82542006	18.98674371	26.00469478	21.91570653	12.83855228	15.02380915	14.34548283	16.47835678	14.71568471	17.51023812	15.81741352	16.80102172	19.59117732
ASB13	546.6990205	545.6270629	515.8783771	513.9575172	566.4530877	595.5001209	486.4622099	382.0892687	653.7431417	878.2484996	627.7006897	531.6511294	562.2678267	330.7318563	621.1652029	602.193931	638.0795442	726.7340237	875.5382847	456.0842823
ASB14	89.99789129	258.7711022	166.1062651	227.2123246	139.883587	125.8908633	85.84320792	124.3159427	222.6532574	37.81708599	105.6030702	112.6722834	138.0745391	139.5780074	212.4055664	119.2897821	191.6175083	257.1112898	89.92707945	193.0658044
ASB15	30.34017945	57.70919691	51.52247024	87.60913906	106.8414304	14.45831942	28.39211262	10.68038748	15.74838066	13.32107981	35.74734098	22.16456264	11.07828018	101.5665973	47.73420096	53.03933271	101.8567399	10.12913918	13.2488251	8.504667273
ASB16	202.7628931	328.2412443	349.1651489	355.839145	287.9255327	188.4292973	192.0552969	223.8771171	381.70744	374.719	399.0810615	319.09728	429.8855659	288.0465658	413.0339544	498.3088389	541.7876147	378.7603278	400.879326	372.9872321
ASB16-AS1	536.7832067	539.8096144	637.6274126	658.9583253	535.3236268	695.7948836	804.4372624	684.5975294	743.5230919	600.9968113	623.6099182	488.3308916	857.119125	615.4955977	810.3433783	725.6142947	565.6342536	652.3460752	684.392005	723.0821431
ASB17	8.676680459	81.75875612	35.34965272	50.76009401	51.58760392	23.59213685	70.90144705	35.56290085	37.65038628	34.44795279	48.75805918	94.76607807	86.39800226	38.26067687	66.59039509	74.28097314	50.71309138	56.61120094	65.76427677	51.07238527
ASB2	144.5238818	152.4100589	155.6807082	120.0437	151.6733057	99.81118036	142.5667046	113.8586583	193.5649603	168.8361462	113.6349925	187.8952094	84.62328582	117.1535103	142.7057943	90.32784763	232.7609848	87.61715147	21.82428332	46.89290258
ASB4	5.46215911	134.7990457	58.56477314	43.42347362	38.07056322	12.85805639	49.29349058	38.89808593	6.580881526	38.75819066	15.37435782	62.0313852	48.11962908	53.03342145	108.6653231	110.5007651	96.94766031	16.32393292	38.56502804	30.33402896
ASB5	2.977333676	26.574294	1.377541	0.482445864	1.441253428	9.882924235	16.15287108	31.6006847	12.24105307	25.6962396	2.548302667	20.15236425	0.899222662	3.115435505	19.34058509	19.69532343	15.52155268	37.60412565	8.002584715	2.085658225
ASB6	438.9449381	355.6857299	388.2118957	378.4242693	474.3799265	357.5330601	486.2145509	463.9090835	340.2569466	365.0596985	505.5422229	237.6927288	328.7849975	389.6793221	363.5704562	292.7558748	291.2083436	325.8744479	372.7819032	314.9078852
ASB7	903.5893512	718.8726624	822.7798282	1011.631168	932.3994318	974.6292169	1041.726031	828.5217145	902.5807355	694.4043653	907.0526603	802.4415869	917.2376912	912.7901604	949.0547987	1122.073572	863.71928	782.1476974	970.597951	946.5837198
ASB8	1433.96426	1204.985795	1424.980846	1362.765682	1369.124054	1377.629371	1523.92689	1606.180792	1401.282924	1377.853017	1286.862312	1216.61487	1241.403165	1481.01214	1428.488115	1366.502281	1429.563918	1088.846744	1383.108463	1366.285642
ASB9	59.94203756	94.18154297	51.27172521	123.098672	43.57455232	41.42845742	67.0185311	56.16352594	65.03902794	81.62735583	88.33326581	74.23909265	57.88382744	71.25527254	90.12040186	48.35343761	108.9303659	80.76398205	133.5528639	97.44761094
ASCC1	683.5815436	783.342566	739.0704276	791.9403981	892.9622675	844.1844653	778.5316312	514.0059378	960.7699209	594.9158483	666.0883961	1241.392572	918.1432452	799.6905587	881.7774159	708.4478753	869.776556	920.176993	832.9601773	732.2307273
ASCC2	647.804645	827.6109283	574.2602668	692.529832	659.8765378	661.6327476	659.2796081	592.4879236	679.8532827	552.4483035	714.5539379	774.9637486	504.7865087	679.914834	675.5499942	640.2557644	834.979543	543.57204	634.6470003	719.2354549
ASCC3	886.5891815	695.4443385	813.641176	793.352091	883.7326283	901.0832882	884.2529355	845.3842054	873.1143678	855.6028807	1174.155652	900.3359596	1007.760801	974.9165648	1132.478377	1000.097746	1003.549738	1022.334852	979.7394259	1110.710897
ASCL1	99.52228278	15.39957199	25.84052568	59.50997062	22.10835932	18.70805133	92.3634456	16.49308969	29.45479383	134.313807	58.43377434	19.7734162	172.7622756	39.62023865	94.74582007	111.9958355	117.1488443	26.38240488	53.36162208	32.73553936
ASCL2	426.720589	464.2649086	362.1507274	330.0975618	570.9850624	390.8732581	430.0773938	562.8612437	441.2088349	1102.118419	629.0968098	440.7871544	261.2529451	357.3847252	296.6541436	750.7455162	416.9564743	342.819275	592.2811575	539.3592105
ASCL3	10.56248131	15.86210128	20.61844091	17.4012607	71.56970883	53.58498836	21.38962716	16.67780012	14.42126904	37.73510226	30.30127152	12.09693872	31.14485353	32.42345622	35.64423833	91.85210464	10.61449399	22.81141139	141.9979314	54.72910041
ASCL5	4.656186725	12.14503227	11.8990012	8.061240036	13.34762552	9.971433196	5.512080725	9.422336377	17.60141489	7.11451816	10.48671363	8.138088233	20.77564337	6.972783459	13.89308786	9.011228907	7.429342982	23.67915038	16.89187462	36.54345281
ASF1A	2896.97483	2928.166727	3267.677595	3099.102505	2742.68554	2543.791318	3240.767758	2249.983936	2691.603467	1637.588442	2156.204877	3525.792525	2813.871633	1919.291192	2363.448026	2714.544015	2674.624109	1396.280465	2131.311858	2510.708562
ASF1B	424.251768	282.2715699	292.5484021	298.4612117	302.8714337	476.0103844	349.5959159	432.7010512	338.153143	460.920683	400.4501785	593.3123657	311.1775247	353.4373891	437.7525098	429.0381009	446.2983016	456.03345	504.6655877	357.9837491
ASGR1	583.6292055	582.3707101	267.0579022	464.1859594	525.8584471	363.5123441	408.7211375	512.2674261	541.8815129	502.5250698	673.414426	572.2379281	330.4236309	549.9984096	417.2457802	415.4794816	543.5299301	575.8082225	615.9859096	261.6498416
ASGR2	676.0237835	544.2641708	411.8807999	734.4308718	882.2983273	1857.703781	528.5238883	843.057923	617.9971361	2421.048126	892.8985031	1143.089609	291.2451174	467.6326548	358.6227821	570.16169	1098.240745	587.3799933	1388.90341	631.5504337
ASH1L	4399.92054	2389.200138	4149.403549	4517.683503	4854.99546	3651.093144	4467.536166	3928.051338	3616.044954	3023.914321	2651.012986	1391.253947	4134.43914	3306.692556	3023.563148	2988.436848	3814.75863	3869.029976	2923.780238	2890.59217
ASH1L-AS1	469.5397247	521.6143602	632.078872	603.2206172	598.7193779	460.0762508	596.4286193	515.5784139	550.6618735	369.7482311	463.0235594	571.2880626	453.8031473	447.3407705	545.7624258	446.2270959	517.131908	875.2944004	534.275175	416.6713281
ASH2L	1677.497023	2254.624768	1858.947722	1700.331089	1855.828335	1786.372352	1759.744514	1785.92523	1778.430074	2176.324172	1794.338809	1581.461511	1574.126434	1796.052815	1864.650491	1078.812509	1521.034281	1789.707073	1416.466759	1400.296413
ASIC1	32.93765122	265.9429303	184.2947174	23.93640454	42.71429306	138.1432934	22.57857094	88.80440234	42.45258657	78.76168406	28.38546226	190.7742101	98.77781225	95.60138395	132.0960458	166.7757272	151.9203478	350.7500867	27.21744216	189.7270632
ASIC2	21.36339024	18.27149793	29.41066383	60.88770888	12.38592086	5.445777034	16.98873018	12.93028928	9.168960621	9.61640809	74.10331	14.80058856	6.698217098	23.36453743	17.65096623	29.39510234	31.7703683	86.76873632	27.3445223	16.61388256
ASIC4	17.31341457	26.44145744	17.53620244	19.40325866	19.45775756	9.093542044	8.189768626	5.255936114	18.14773596	35.06694786	24.35271638	18.9314102	9.38275994	9.138585521	8.701614448	16.12646931	20.86093279	24.0629029	34.44784932	24.41206816
ASIC5	19.35472161	97.97221298	62.29692095	39.07210009	25.43504454	40.1493616	9.457174128	33.96796713	13.88116504	8.668972004	38.00010591	67.9030921	70.49387985	8.66309602	9.981955511	6.189529196	9.076980039	18.04753674	16.50581677	12.7220503
ASIP	20.00451156	40.38282335	42.60966571	16.48521689	4.127772005	48.62751281	13.08083252	13.07330391	45.1883886	12.29321149	13.18320526	50.71724164	18.57501014	18.18426972	13.54020247	8.375513256	16.73855222	107.1347816	11.46741871	53.00677302
ASL	696.6968589	444.2000493	452.2262284	599.437806	595.7175626	508.9645101	385.3221476	517.1687902	595.8371927	636.0500545	564.0130574	575.2726361	453.8303344	586.8295647	646.8899903	487.5194726	642.5037893	554.8804348	549.3163965	592.6112271
ASMT	48.43565229	46.13736894	8.545892797	49.9950965	13.36072935	7.430901288	26.98120331	43.86200653	12.13530182	66.3280988	31.24819972	53.29415581	36.06534596	16.73381958	14.77359004	48.21380242	45.0136139	5.854704796	51.70005328	22.97202212
ASMTL	1625.119951	1673.809648	1501.213693	1470.862302	1717.991618	1338.285993	1561.39008	1185.561966	1271.418664	1150.420682	1177.308466	1601.940107	1451.53121	1161.593503	1310.318327	1194.814252	1533.04919	1119.528318	1592.343804	1230.788651
ASMTL-AS1	353.9149968	353.5848491	362.9373201	290.698295	281.4742162	271.3586844	233.0245008	364.0559838	376.2617573	199.5097117	376.9299394	231.8233715	249.5886767	246.2662063	374.3860257	391.6479048	299.8938431	388.6800692	420.5049178	393.6075199
ASNA1	1298.819176	1412.704286	1162.688365	1238.488738	1235.763421	1367.695457	1055.551311	1367.447685	1205.728501	1380.086085	1373.286284	1395.228591	1010.961533	1119.783707	1129.511141	1121.617055	1211.395752	1120.373258	1233.286678	1072.918955
ASNS	748.683773	606.1611832	770.1062623	979.8933122	929.3451869	626.4395085	1041.248789	655.6985431	1035.389628	600.7218484	791.1739263	563.1123118	1058.201285	634.4891243	893.7036917	843.4238186	645.6382326	1171.574889	857.2758983	1033.632191
ASNSD1	2295.266551	1595.917249	1930.385144	2312.26034	1976.273502	2264.230802	2512.543542	1815.37851	1765.534716	1472.986611	1426.357975	2273.704878	2331.681831	2065.123693	1866.266268	2132.665195	1498.671469	1699.898567	2128.365827	2043.754976
ASPA	52.44198002	14.5623712	76.19890059	31.07841748	39.36902828	54.9561791	8.018594558	12.34007208	7.552305763	7.313881143	6.913572764	41.84059643	11.83714892	35.27562434	51.99001716	8.340687126	41.10529776	55.54391675	18.390572	19.42977748
ASPDH	17.73562607	16.75394166	9.114913701	74.77205968	37.11909169	48.99079636	18.83042711	21.76894507	22.00728846	22.73815168	16.1987349	24.69992625	20.01589779	25.07525213	40.48787221	31.76798336	68.50140057	25.95493196	9.65370378	10.54452183
ASPG	36.14018961	16.76567774	27.32924288	13.66302823	13.92587282	22.09610999	18.54993435	4.121050094	42.63986909	19.96841091	13.21607936	17.30256413	3.176967963	22.40413485	4.670237132	19.50425197	7.820004439	11.21507005	11.60321514	16.33194648
ASPH	461.1091203	415.6120944	343.8690935	477.4983594	385.1684511	300.0583659	301.9590142	419.2728269	472.9726167	628.4296768	509.2978225	524.847943	356.8839515	316.3079182	332.5694057	368.353745	442.3007431	321.2769086	529.181841	423.1442124
ASPHD1	167.5209887	243.7293359	225.7345133	237.3104954	230.3198938	201.1423551	195.8338872	230.2507059	280.5048907	203.7083321	269.5891422	255.0458686	297.0522598	298.6447611	293.8192206	220.0552897	225.6184692	205.5609119	219.89551	186.5169062
ASPHD2	473.6634949	603.5458354	587.3635085	574.0373767	350.2048795	537.2997642	586.1460513	752.9336409	572.4227915	822.4974715	716.0286642	868.4624944	615.4057187	680.0710446	568.2681556	681.4705049	572.2619897	624.0944254	554.3756518	651.5627733
ASPM	50.09202707	96.34735202	48.99046485	21.43386812	79.81619381	137.6153345	138.6921942	106.7639015	85.63528708	47.42559498	9.199600572	68.18755748	13.03171866	61.45604254	103.0937533	18.80103113	80.76832284	8.747170378	10.74523952	20.42275188
ASPN	31.1067688	80.77845694	50.76162636	5.387120568	84.56306624	6.65511293	55.04611788	4.05873777	6.368516474	65.77301859	32.44965777	57.73627407	46.42590268	79.34634372	63.92498403	56.55885149	41.3243441	56.87131413	53.09581671	65.73509192
ASPRV1	253.6264715	233.6297951	223.8809567	184.6288783	222.5541916	234.4067696	245.3759257	265.7408296	214.1307892	310.3892632	262.4352215	324.6908011	188.275844	275.1851184	309.26886	307.2508218	243.6205701	297.9445531	261.4335892	289.8400143
ASPSCR1	446.7495303	570.7228373	497.8957123	458.6147869	530.265807	408.8435792	589.4422912	409.2265758	426.6769134	404.1000904	333.1287652	403.6545093	334.0643889	359.5842164	367.3050243	419.3924382	451.6732926	433.6991666	400.1153608	460.2965993
ASRGL1	950.8594789	986.2333159	660.4256098	885.1870469	758.7166779	856.5815166	609.4583138	821.9348468	806.660938	852.1081215	879.9481175	1028.256241	776.9283737	749.557106	682.047747	985.7924508	1047.397499	1129.991152	843.3546532	673.6004783
ASS1	236.1156904	166.6852789	163.2340467	254.8894029	159.8675403	130.8052898	207.5827777	185.4706204	136.409922	126.3138025	149.2147345	51.21726008	296.2524248	240.4483274	144.8185202	123.6294541	183.867312	182.1667016	160.6757015	119.9348218
ASTE1	458.7329674	409.0626291	315.5692931	408.9349171	302.9701797	509.4866705	459.1745671	401.2031997	289.3624424	373.1014708	352.1158443	385.0886371	446.0113522	340.7659094	273.0476773	458.5957576	322.4571924	219.3199624	292.5033887	274.1377652
ASTN1	8.076120157	14.43826354	10.56407709	10.3681571	10.73419428	9.191201017	3.741277845	4.349562606	9.987462851	9.485073522	3.808473514	53.94361385	4.830019675	5.439409439	5.223174108	6.745437106	6.404646534	8.992668424	5.114798701	12.64317054
ASTN2	118.5346716	100.0709116	119.2738381	104.0075654	138.2653733	109.6942742	98.92893589	137.2532403	99.78101871	88.50716639	104.6241928	54.56067872	114.9457767	72.90092592	42.28652246	61.35122636	82.09487901	173.1136173	12.63407998	53.71233306
ASUN	1503.920221	1588.106038	1154.257926	1548.402	1533.223504	1486.328849	1848.039356	1324.753616	1708.428913	1098.034522	1418.01152	1262.782692	1470.991084	1513.126197	1277.784101	1883.230747	1361.848907	978.0780341	1265.594474	1410.135935
ASXL1	518.8369776	641.7859007	709.5268274	638.9940033	544.7651795	703.7788212	625.7250803	565.3133082	711.4917756	534.8024867	426.514466	544.4330754	448.2740318	365.5793612	549.675094	452.2652136	515.3657549	597.2917709	471.0603016	505.4100396
ASXL2	3711.098053	2989.239116	3571.768945	3716.805404	3598.969053	3456.90202	3740.597257	3366.654364	3405.270803	3235.523649	4285.908958	2446.684046	4230.792	3798.957291	4025.286133	4454.850604	3444.605736	3473.279288	4523.66008	4464.22813
ASXL3	98.65601901	163.0882691	95.57806283	131.0318085	104.638245	90.21006987	111.2757184	125.2662431	48.02473838	101.3623579	108.3073035	170.3674367	149.6430114	130.4898027	193.3233053	148.0139203	117.658394	154.2935101	198.9949626	129.3365079
ASZ1	2.206090954	11.80907048	1.983794031	15.12757699	18.12213003	1.563981941	3.901934519	1.299562568	1.894712524	17.8584869	2.162198757	23.19653698	52.65724389	7.862905569	9.029680087	15.36224301	18.22763085	6.541707999	6.139640678	23.85342872
ATAD1	1617.190711	1789.955916	1938.304069	1869.342233	1835.940575	1409.818946	2069.897769	1472.486878	1753.318045	1701.21462	1721.964723	2203.739438	2293.016059	1848.42486	1854.595305	1914.019324	1619.972875	1564.636131	1930.658993	2460.616612
ATAD2	345.9787248	314.9715958	293.603488	332.6711803	343.6332928	358.074487	352.0070611	379.2855087	434.9199434	198.4046764	252.7960843	235.067431	410.8529754	326.489792	328.3550579	350.6213687	263.0425258	229.5976708	258.3243895	361.959308
ATAD2B	1001.473974	791.9636957	601.4912793	714.7131757	739.0631592	987.134309	848.4131962	916.540856	716.040311	653.3468453	655.2944165	525.5547126	607.7937705	656.5260243	589.7208942	824.4662981	604.3073205	384.0318674	737.4876592	504.6781954
ATAD3A	417.1095225	363.7080635	494.888074	474.9131049	515.8227565	518.820206	490.2952756	495.3743273	540.7308229	448.0604733	404.2106387	586.9951158	561.8476733	476.2690904	457.5803703	489.9358088	474.0513922	554.3040226	571.9200288	502.0458619
ATAD3B	405.0603091	639.120484	465.7313463	577.1394703	524.6110557	486.5900995	603.5820857	462.8028943	654.7025004	425.2678347	421.6311017	402.4996059	544.7483774	407.4753051	430.4055481	362.3944209	447.9388757	323.9628465	337.6613226	461.6834089
ATAD3C	56.72563812	90.42091878	105.3089356	30.44483137	108.6763838	91.80053624	62.93337939	69.92743482	44.49048285	46.7015738	22.15057655	26.98652612	8.191859965	12.98397466	28.62557304	8.388751652	65.16983747	59.20969216	51.40595901	104.8478842
ATAD5	167.8737252	206.5356666	233.4423906	158.2977269	180.8439331	198.3072952	181.181903	176.4035028	202.8333026	202.1012544	106.86169	203.7169894	194.767346	152.928316	213.5557844	178.4355977	207.502446	229.794332	124.83991	150.2524217
ATAT1	154.0119764	163.0647995	227.9627596	206.6369282	215.0185497	196.4095103	210.2105993	215.9479377	263.2217342	224.8067575	191.2868143	56.88350514	234.7098188	220.5111427	125.3780428	182.9398897	175.3651667	106.4473644	147.6371474	278.9802224
ATCAY	6.0868668	39.09408663	17.33937941	21.19074764	8.944805062	19.04028828	33.86269484	14.90795469	8.902375537	36.74983176	19.05359638	29.63900367	11.10132112	29.04825802	9.597687465	24.4180368	60.36515423	17.70203213	22.11657597	32.72040763
ATE1	1015.623798	883.5547132	1415.768923	1183.143081	1172.538043	1002.278347	1044.858628	1061.994395	1153.96637	1110.789795	1270.968901	1778.810578	1406.036347	1493.592304	1457.894396	1582.76857	1497.569989	1336.243638	1424.404276	1489.558244
ATF1	1949.699618	1870.46404	1791.386567	2168.409155	2177.29739	1994.30891	2319.947631	2007.775834	1966.369123	1898.588044	2342.082051	2623.481773	2279.372061	1982.433081	2056.233499	1926.795354	1831.55447	1715.892416	2220.308269	2342.842211
ATF2	1448.26094	1610.398602	1460.874896	1661.274201	1591.940929	1495.681757	1668.373482	1640.90106	1584.140194	1530.434832	1662.279504	1473.438837	2071.759542	1634.260767	1541.703046	2093.527431	1730.869718	1211.898884	1651.121357	2396.52903
ATF3	240.1628213	243.2959916	137.7351399	136.693356	184.2718903	231.6467975	176.5428912	349.6104476	99.12742463	376.6299818	263.9205484	215.7247634	268.649568	233.6568591	244.0722912	278.9128243	367.9884939	309.6335441	261.8387583	190.5741583
ATF4	4746.125402	5915.879264	6608.406929	4871.926844	5300.045448	5557.361743	5217.187597	5159.231126	6035.802601	6580.306781	5214.332537	6226.819538	4830.046186	4924.726209	5487.070421	4462.046078	5070.949881	7898.3045	6013.096866	5927.943294
ATF5	270.1444354	285.2649681	250.3259186	235.5450041	207.0210993	297.1028095	190.3547627	251.7317295	214.3490601	484.392738	220.3500022	209.7271971	276.6921098	261.317369	296.726803	269.6966941	367.203576	225.7396199	475.4109121	252.2964487
ATF6	2179.743077	2111.214922	2292.863397	2224.64565	2403.361829	2227.066683	2185.662523	2011.885284	2177.426119	2203.349947	2438.627702	2030.148247	1902.908319	1899.787406	2752.782852	2243.965535	2262.736818	2434.795516	2553.814541	2237.629345
ATF6B	410.0728931	544.6736624	518.8925191	384.8058394	423.0852196	487.6056824	449.2055866	521.8897893	506.0170503	610.1256645	890.8985861	825.971161	800.772492	693.6666149	961.7693043	724.2124609	691.1437584	994.9763714	843.6865962	613.9916666
ATF7	318.1702015	346.4985519	328.2702681	428.2138731	420.0333049	426.8123838	363.1901377	386.2153168	437.8640702	443.9348055	545.4951477	258.9933354	297.5820729	392.9365682	517.1720355	418.2257833	428.2022043	422.2527874	577.1892652	411.5931366
ATF7IP	2210.414923	1942.058827	2259.050156	2681.041343	2621.836633	1759.142823	2079.145335	2196.591819	2216.878149	1990.013306	2554.788628	1171.366836	3199.071186	2655.998711	3009.95086	2813.226578	2850.838439	3071.46052	2724.593644	2874.863807
ATF7IP2	830.4941726	456.9723489	994.4111163	671.433176	916.1908134	799.7417981	1011.438434	483.3581243	951.4529594	386.0023459	544.3540848	504.5845394	622.8414163	726.6267736	779.0192462	852.9529255	663.9088119	528.2088654	482.7186964	1034.990288
ATG10	146.4191762	94.28503247	30.27731995	113.125103	44.41901157	132.2767094	79.69413977	94.27806733	24.93949713	165.8481824	60.17539224	161.8149068	40.36126798	190.577913	143.2219784	103.6856617	118.5659525	155.0065661	114.3511296	99.76389902
ATG101	651.7505725	793.6935361	616.3997136	684.8737958	777.932439	759.735362	932.9888751	825.3001599	673.5067446	630.1882488	834.5907881	804.1037518	415.4076557	617.3851707	407.3417251	669.1528351	700.6031623	487.507227	759.5493832	757.3861092
ATG12	2626.90557	2073.861383	2554.143042	2392.970881	2704.901745	2297.572012	2534.598464	2072.283927	2354.36718	2081.01926	1904.68462	2559.812506	2393.735362	2164.909895	2227.602944	2183.599988	2108.032327	2171.868255	2128.836343	2100.501901
ATG13	675.0393373	1194.348781	1354.448819	1322.472095	1128.824001	1024.398314	1225.974833	1043.682334	1220.666859	996.9770899	886.9696647	711.3561317	630.35107	772.2888782	707.5414495	822.0921809	773.0484318	798.5542692	706.8091371	895.9928632
ATG14	1368.193323	1232.795628	1182.882859	1246.556994	1165.043939	1010.921498	1093.721768	981.7100082	1120.341867	1038.061779	1268.866788	1131.839607	1362.170105	1055.972234	1031.986569	1154.577427	1257.659054	1313.571273	1158.679681	1162.710165
ATG16L1	483.8841408	427.4788686	380.622196	499.6503324	399.9476288	369.7401974	604.2159726	344.3937871	420.7621255	330.2639167	366.2684603	350.858707	455.7121802	429.984044	467.8423958	407.1212072	339.9389366	427.8121344	445.8063873	515.3305814
ATG16L2	2434.897111	1593.178449	1786.789471	2246.777961	2006.827638	2476.660664	1556.413628	3162.040964	1894.943317	2543.191233	2212.098304	1474.325901	1464.070708	1954.461494	1320.297164	1905.36307	2010.986695	1806.041854	2070.33046	1479.350883
ATG2A	1022.144703	710.3561914	1007.829781	901.9791437	971.0390857	952.7013882	900.6803997	994.2215319	777.1130205	836.2062285	862.3745353	629.9933837	802.1821723	863.923987	859.6238488	908.0206755	689.2256902	823.0411513	907.0098225	754.3202581
ATG2B	1089.365441	1046.099918	1242.813113	1232.881599	1364.688388	944.8917559	1331.683797	1024.654984	1140.429674	1070.13484	1092.304179	811.988145	1316.90104	1178.53421	1240.068528	1212.353689	1027.546922	1242.017137	1207.925565	1137.831568
ATG3	6166.540413	7956.570781	5672.015328	5377.08524	6991.079189	6871.779405	5863.877503	8323.765646	6241.101334	8758.936027	7802.420662	9179.831381	6094.958554	7284.662317	6569.45328	6294.27829	8015.810315	7785.100583	7367.222046	5814.954924
ATG4A	843.9921631	697.7658473	693.4118916	665.9280899	668.3817187	702.9730791	719.4484208	560.5888816	631.6736812	773.4168243	751.1735556	663.1968402	925.5873512	720.6891521	697.6597226	822.2331222	575.6339453	533.6934197	684.5558647	754.1303605
ATG4B	435.8496837	341.3333863	485.4174907	549.1202027	399.5047108	393.8547382	369.8703116	416.9319768	449.1552095	306.5132788	504.42351	219.3891992	524.1555774	386.6794819	237.0809822	276.0102282	330.6052138	219.6883142	347.6993114	483.5894376
ATG4C	424.8765749	475.8853261	433.3731546	498.8756138	444.7673197	465.346721	404.4890319	372.30803	472.2962124	567.5073221	449.7687546	436.98408	375.3948503	587.4765029	326.9136806	304.2135535	390.4652411	281.0586034	411.8720642	373.7549844
ATG4D	408.9587107	374.7541257	356.6379245	432.0737317	337.4566843	363.3786024	301.0010441	460.5075648	343.5977663	382.5259415	497.9720873	501.2131253	475.6244753	545.5635472	518.7900574	551.3893197	434.0790887	383.0486848	498.7808938	529.6092105
ATG5	1587.987452	1704.5891	1541.084418	1390.483459	1535.200679	1754.422255	1657.478792	1549.256096	1494.403108	1477.94876	1458.297047	2238.306136	1269.870616	1522.541124	1374.06377	1338.523917	1461.998274	1427.184046	1518.668664	1532.449356
ATG7	740.8211225	580.768464	480.3622469	695.3225185	722.8358661	743.1255346	549.8981478	666.9675495	703.2886569	968.346104	729.4600082	724.6609933	609.9249303	585.7414439	458.303149	654.1088691	622.5114253	752.9613084	668.875189	521.0952274
ATG9A	903.5137855	750.4797391	955.7671155	856.4229222	615.747205	1057.238131	886.6330023	989.5028419	900.0185463	944.5540774	834.7435212	638.7080048	675.0692378	718.9557594	720.9423942	743.2471755	709.4206109	638.2860242	969.3667135	543.5205994
ATG9B	168.3231482	243.8040493	270.7549275	277.6811471	258.5912507	210.3084477	363.4560489	225.162681	282.2329069	274.4270225	294.4343784	282.6489246	329.5114181	296.0281093	338.682144	320.4755937	297.2440557	320.1006792	297.8671429	366.0661956
ATIC	1684.956707	1762.422775	1836.208633	1753.722939	1675.047939	1805.368242	2264.092924	1243.774729	1796.561747	1518.42299	1629.518085	2145.657995	2005.077611	1571.905944	1775.837517	1681.314696	1252.029396	1846.32557	2035.147305	2003.315254
ATL1	286.939748	273.7596569	283.9938893	208.2776233	259.5979188	248.3220369	271.7360156	289.7619627	296.3385227	340.3793672	272.5119272	281.1394263	200.1011588	202.1545087	222.3813309	250.5066068	215.5086185	225.1996582	177.7478008	229.7474575
ATL2	1275.556192	994.8399975	1264.832469	1286.660419	1193.272263	1229.685304	1479.582494	1195.486403	1294.811908	871.0785964	1015.234223	1277.138484	1371.882771	1305.212543	1267.345834	1313.978412	1247.003857	1074.98778	1249.310724	1568.204619
ATL3	2556.682213	2121.689375	2156.094443	2482.175139	2278.649408	2373.38879	2321.602834	2424.68392	2338.980766	2172.916273	2209.939903	2627.027288	1869.736624	2121.604727	1660.22564	2306.927123	1858.882791	2089.579474	2383.011295	2365.410613
ATM	6235.531256	4761.474699	6252.879055	6095.403956	6200.301574	5540.286883	7099.05068	4602.520527	4511.493255	3735.225416	4213.144856	4256.491927	5683.317561	5434.772022	4437.581862	4890.839741	5480.725475	4984.042768	5019.839675	5351.272161
ATMIN	1697.230827	1676.180677	1528.870254	1723.032222	1650.993347	1475.747812	1699.224705	1237.385789	1554.548106	1242.78135	1636.646827	2367.08274	1649.05515	1534.880847	1818.561487	1669.438691	1750.930306	1967.381564	1737.012611	2322.924559
ATN1	264.0462778	295.8247952	247.0880387	333.1814374	281.3935698	210.7834086	254.9055792	145.5682404	312.2955723	331.6981432	197.5439158	53.01603421	143.9507888	370.2153124	292.4807062	388.4846601	257.7591667	197.1986952	318.0308236	248.3524192
ATOH1	6.449511964	4.549794858	7.102521214	4.918191093	5.074795303	6.181959117	5.399358653	8.511843222	12.94676735	27.84070001	6.468730721	81.3020747	8.321838784	61.79056641	22.32953036	13.71195738	7.251277005	8.379399295	12.16555974	13.34725215
ATOH7	17.73504082	58.74400309	55.80701341	13.71894979	19.32401236	11.6567656	31.43671317	12.67530929	40.92332979	12.70999097	18.96993031	13.51034331	20.42282982	35.80864284	42.18471578	49.61663939	21.6244736	38.0328642	16.9234155	87.17680258
ATOH8	176.1012142	277.4313006	150.5681613	138.1319723	221.701236	209.4120397	192.1803162	167.4044087	210.9008386	230.4606271	121.0989065	182.6242117	283.5234157	138.2749643	304.5344618	179.8879386	194.3908822	362.0693734	140.575389	261.9668496
ATOX1	861.3026911	713.1218641	559.5817374	608.2127218	673.5614892	743.3519775	695.2803713	788.8673062	773.7275609	948.9290548	548.3286793	778.1189416	517.5634695	709.4112107	601.8359184	633.3076875	634.5534523	842.6891547	694.9404241	569.3105676
ATP10A	414.6178389	345.4292323	567.6513687	477.0760396	387.1111981	409.2299405	545.6015992	453.8259356	299.2204521	349.4572309	316.4483823	400.5816471	491.8701427	659.2942876	461.2224232	506.6897275	647.6527535	475.7807663	532.1198734	630.4904787
ATP10B	92.02116163	195.162164	10.46504551	36.35698637	11.87561863	47.20977163	37.64512836	16.80385771	99.46692744	112.4944	81.62637019	135.0198515	87.72792748	131.6241114	208.4302013	79.58405537	19.99161615	25.24307811	184.9095927	128.0907285
ATP10D	916.220759	1006.537886	860.3121073	830.6972558	929.9193705	1056.7975	991.0680249	1326.05929	926.9218664	878.7416458	1314.874582	1093.904058	980.8033481	1564.846775	1067.101834	863.0028522	1084.995299	1023.178439	804.8444203	951.2013243
ATP11A	2453.925392	1973.476768	1728.108683	2315.136284	2222.619716	2335.169841	1689.003957	2580.429279	2273.750711	2917.980648	2685.343159	2218.241685	2058.320083	2448.147029	2109.582591	2474.658861	2880.303107	1623.034091	1664.93397	2176.89644
ATP11A-AS1	70.79886217	31.43857746	57.76585983	115.2748798	144.1134156	72.6306599	15.24568148	39.86295155	29.77533019	36.76288949	183.1122309	33.42365003	44.04496375	66.39024231	124.2879684	139.6655871	70.07435049	35.37366245	117.6217643	89.04174091
ATP11B	1947.847191	1963.586911	2301.592458	2262.561428	2267.095194	1979.020265	2224.119179	2088.70024	2094.627847	1740.04045	2306.339601	2523.758332	2522.539056	2506.831688	2361.644995	2708.451687	2153.646947	2164.604723	2496.472976	2624.922722
ATP11C	1022.412493	868.3348858	1016.79417	988.1210019	1054.995327	972.8459878	1258.241442	947.0196172	1023.549987	669.3513176	891.530061	776.7544027	1254.000996	1109.154276	1135.918182	1107.945498	1051.152263	811.2523728	1054.689983	1082.023583
ATP12A	91.25790633	77.33356493	135.9989855	79.10026253	102.7779738	61.42595964	74.90196389	110.7955205	94.36457443	66.64525444	127.9920919	128.5510484	122.4262172	167.6467513	121.8293102	182.6522211	77.8196367	114.0056833	160.0564541	63.26020861
ATP13A1	1732.155892	1575.74642	1851.636874	1761.759922	1820.871735	1763.148418	1920.656128	1506.50959	1626.918975	1832.806728	1444.741667	1102.214175	1405.602774	1503.425932	1450.772229	1460.766102	1460.644968	1402.259814	1413.465073	1450.296637
ATP13A2	385.9408179	344.0877338	438.7103641	454.1365585	382.2885936	356.4736228	307.4242598	350.5299896	573.4199566	518.6290678	464.322316	482.807618	358.6858505	347.0338374	218.0363314	298.6472867	461.340379	345.7445805	428.858653	393.976614
ATP13A3	1723.582107	1562.839068	1535.398464	1879.926893	1708.461626	1221.351599	1411.988012	1300.459298	1471.827674	1182.839224	1366.070601	1531.787036	1731.19046	1410.0157	1437.85087	1479.661961	1815.358604	1271.593679	1913.488692	1742.878388
ATP13A4	12.10410532	60.91479964	64.64459319	92.29992403	69.96249579	47.26388186	11.57298073	9.960233134	49.62300955	80.88691167	14.22445718	78.62510811	14.47826384	62.24952092	104.7548186	65.69223066	65.91065017	29.29271355	11.65919611	78.88658353
ATP13A5	85.24458178	149.6782362	103.8287056	162.6972674	61.90527353	115.4171615	51.0335389	85.18199847	98.0898558	115.0923559	78.01434129	102.2668945	121.4456836	75.65225956	146.100947	57.06410478	90.81507139	129.689221	136.7887559	145.7773988
ATP1A1	2606.993974	3020.285451	2847.387735	2634.817275	2503.31567	2433.782838	2779.886755	2356.220789	2341.489627	2766.207972	2519.431429	2937.36719	2738.074149	2327.987836	2549.328351	2358.579995	3033.614451	2848.036579	2787.137518	2441.92675
ATP1A1-AS1	157.0106369	35.1973856	141.2697905	121.6993795	211.947083	115.72248	142.0339782	67.02787848	99.701181	89.47709291	76.4734536	164.870152	151.391935	126.1421586	65.47533942	129.1612914	107.8527363	78.04994658	79.73501966	81.67836621
ATP1A2	3.704876216	99.89812333	33.78860956	35.15702416	8.577653727	38.71592878	15.44678072	4.195860299	49.26129913	18.31427055	9.212446548	92.89827644	51.28052319	54.39820358	78.60802475	69.90822684	23.02657448	10.94313248	18.22856922	105.8497888
ATP1A4	74.9151159	105.599997	66.41399056	78.86658112	102.5690555	37.37862428	52.7916271	70.97775433	28.90135622	106.7781725	128.287374	95.22954152	207.6686685	52.82274633	112.0611951	63.48466355	160.3488269	114.9274756	109.7753389	68.86962303
ATP1B1	205.7298595	356.5085768	273.9034039	285.4193103	238.6074096	361.9781904	309.6431485	426.1072653	318.8719503	528.2370109	342.8334784	239.1636587	236.8079405	359.7715797	225.0669772	213.6985927	381.2027722	400.2893862	329.3448164	495.9039911
ATP1B2	20.01255824	146.0823272	22.02746224	59.54922029	23.23077673	13.88621463	76.10817522	22.80976167	45.04242374	23.75935216	52.37367319	28.66551237	53.38686878	15.60433415	86.42140189	87.9360162	8.655114611	155.8940241	62.41079162	53.41215623
ATP1B3	4608.658658	4282.785742	3619.559308	3876.918234	4085.633772	4450.739798	3904.689991	4892.101974	4159.872829	5092.104367	4802.888166	6223.85287	3659.966325	4268.600789	4360.992651	3469.1722	5801.954673	5272.656186	5814.543335	3441.051928
ATP1B4	63.9156384	76.22922333	61.23447389	58.40784826	66.94486598	48.97670138	56.80416564	38.0085045	60.84284577	77.45447112	66.59403648	20.48662896	86.86668975	57.36887508	67.89933756	135.4939439	75.97384072	112.3625575	49.67352865	83.19250555
ATP23	746.6835297	510.3114649	329.2269921	482.990588	317.7455956	566.5013064	768.4474425	582.6739457	529.422629	570.7161152	553.7863436	925.8992968	564.1983058	495.422155	534.6815856	608.0116604	629.109194	736.5735668	789.8034241	693.609398
ATP2A1	27.86622262	117.8370965	129.4755472	60.02377324	106.5603232	111.3717882	54.1406145	71.01081897	49.59034148	54.5257714	47.16894236	91.73760678	109.12384	17.64941969	150.4095875	82.38581138	84.94627812	130.2494642	68.46914431	60.46031837
ATP2A1-AS1	75.51002425	12.83960412	46.83001836	77.82997201	45.90305727	67.12504185	48.05438752	57.66507417	59.15232487	88.93677681	124.9314286	45.0775472	36.76214932	8.874076479	15.33815714	15.72349232	14.58414597	66.72167609	37.2217433	20.71554977
ATP2A2	2254.277841	2620.778649	1916.028127	2025.147496	1947.577389	2395.316937	2175.360631	2307.317592	2192.357072	2418.178002	2504.388544	2013.787388	2104.40487	2747.490031	2381.738747	2478.526056	2115.884873	1775.989602	2482.051148	2530.68023
ATP2A3	2562.928722	3286.350176	3257.172376	2755.56273	3135.586996	2486.299134	2732.8871	2701.232423	2817.13412	3757.407178	2150.772236	1777.380358	1883.856253	2293.280731	2176.626592	2260.02986	2027.212449	1599.503129	2540.571019	2687.994466
ATP2B1	2677.712139	2160.331727	2099.403577	2501.887693	1844.167162	2182.063562	2129.321137	2797.819538	1937.715641	3045.811978	2352.020848	1497.043677	2398.553642	2017.857792	1994.429152	2096.553355	2798.546805	1839.922458	2671.195888	2169.825343
ATP2B2	19.35994819	49.87557092	13.79156707	78.30399769	61.44952535	14.9340364	47.97160211	37.95988576	90.4976298	88.47157955	13.57924638	91.26534761	94.73891219	137.0148666	37.37964542	96.18250186	145.3576299	231.3210889	16.59056144	43.70697946
ATP2B3	96.59565388	149.2964973	64.44247173	125.4944789	132.3193388	85.70639133	116.7422504	95.00224105	103.2761536	137.2442941	23.71402791	164.4915194	49.95540485	153.2367644	46.37808152	121.7596825	151.1880157	205.8133335	126.886789	121.33718
ATP2B4	4498.254634	3846.87338	4198.623853	4194.790292	4239.873955	3888.61175	3975.917521	3804.250261	3638.225854	3725.706638	4686.703364	4505.614084	5083.096298	5120.753835	4173.626633	4866.055605	4168.489209	3506.722564	4741.348157	4831.549429
ATP2C1	507.5484977	452.8328098	520.2838218	627.342664	527.4644822	422.0171216	480.0076051	516.7072194	462.5116502	454.6415971	566.1830585	479.4906218	624.7801312	503.0409521	577.1804511	585.5345247	561.1381784	689.7749674	588.5767258	662.2737838
ATP2C2	81.985299	87.83547929	78.46216603	58.78245235	97.83984767	89.89092467	119.1379485	43.7527634	68.64653286	105.7134339	85.42388514	89.91039425	59.79998369	83.60305068	105.6566395	12.45677752	125.5329849	55.46015457	47.85162423	67.8349724
ATP4A	55.80900297	7.934996743	6.569613301	13.90485153	9.456215044	8.645998966	47.63271819	31.41106843	12.54976781	6.296722469	8.118482522	105.5052418	22.717107	14.2725416	12.21805786	54.78452926	83.1089824	38.33414255	65.68372873	47.44925844
ATP4B	10.46329497	99.57951743	28.09050441	51.83059846	75.54201749	50.44143862	45.79195484	74.71010071	31.15161358	25.53530111	9.575994784	40.52573166	54.08963151	13.82471789	91.7526913	8.704202626	33.56605111	109.4602356	62.38336524	83.59894925
ATP5A1	15747.26566	17423.818	16094.14264	16131.07865	17074.04688	18473.62171	17707.76633	13912.69714	13592.45685	14930.31254	16549.39754	24691.90623	15743.41525	14277.20282	15323.1469	13951.02072	13541.86017	16095.46053	16449.68923	16556.32168
ATP5B	9582.672824	10105.19619	8221.663951	8800.135882	8898.144405	10389.39617	9156.734311	9119.509606	8092.381445	8757.747453	9102.38023	11972.85406	8108.239514	9393.335003	8801.919798	7882.39766	8865.629178	9714.922416	9623.90712	8029.324551
ATP5C1	7558.496386	7817.936812	6891.155675	6517.74063	7518.441352	7820.33424	7002.539756	5674.285264	6606.383676	7150.27	6896.906065	9331.08668	6275.717303	6578.78465	6624.146168	5986.91144	6475.837235	8346.112661	7670.268287	6560.476031
ATP5D	2950.120454	2892.345587	3395.812156	3388.723748	2743.896428	2730.253258	3066.818092	2756.49182	2989.262784	3271.387013	2127.630205	2468.023261	1873.171029	2158.58454	2096.197123	1978.670307	2021.972411	2359.860332	2115.338278	2448.650237
ATP5E	21228.85977	23300.59186	20074.90109	18381.38538	20764.36957	21412.8049	20815.80956	19423.20722	17429.4018	19853.63197	19168.56339	28246.65655	17061.58169	18287.68858	18548.46703	17001.73365	16778.89928	19927.22012	21830.88868	16786.25569
ATP5F1	11988.85713	14003.59958	11401.9254	10218.5737	12358.7765	12607.30673	12166.72756	12320.2874	10625.15218	11550.95777	13867.58277	15067.91387	10150.41044	11988.71808	12464.76766	10882.24279	10133.05489	12376.02627	14723.20443	11567.30136
ATP5G1	876.5572739	850.617357	920.3549538	790.605951	1142.940446	1035.058579	1058.420142	671.6788622	741.609157	844.8372017	753.553593	1137.645817	922.0008597	871.485605	864.6362902	740.4664707	936.0719062	889.4293359	813.5082899	961.4232563
ATP5G2	10940.1677	12633.14837	12198.16851	10373.69652	12292.73029	11744.14346	12189.91028	10170.34038	10137.105	11771.25316	9704.499233	13845.98811	8181.386261	8644.454607	8528.210629	8448.258407	8823.803789	10586.84646	8638.731503	8482.058603
ATP5G3	8635.764626	8224.29173	7216.152893	7076.849435	7448.230835	8861.574019	8289.916841	7699.669927	6791.436995	7857.018804	8552.461498	10203.60451	6625.713411	7221.187436	6889.821869	6544.791612	6326.482049	7400.803013	7914.527252	7390.405739
ATP5H	7950.327532	8277.929174	8931.353676	7989.825716	8540.802834	9688.421078	9068.527621	7912.1596	7011.088968	7754.775222	9025.015561	12460.27677	7355.525405	7759.677212	7854.009528	6353.482543	7685.570014	9617.31007	8329.216966	6771.532358
ATP5I	6389.262551	6470.453322	6040.75628	5879.872729	5897.980212	5833.513822	6019.80428	5538.099688	5434.68548	5135.503126	4378.029328	5345.464326	4054.591449	4251.920203	4697.684676	4638.933059	3836.06406	4642.615342	5096.600432	4466.519831
ATP5J	5724.412792	5942.069008	5490.646992	5538.026519	5561.019193	6480.178033	6151.827916	5614.246448	5483.447934	5825.789391	6302.396806	7430.615166	5218.543858	5118.576748	5210.953738	5806.127745	5368.659859	5911.003472	6237.070057	6149.383965
ATP5L	10768.42973	11479.06884	11229.02681	9401.370211	10517.4212	11704.02226	10904.51664	8407.202009	8594.974699	9043.070992	7553.037157	7422.410804	7590.10217	7071.225622	7785.528694	6963.717033	7272.830948	8742.531449	7637.469015	8405.328255
ATP5O	8753.552804	9457.636879	9320.997269	8592.77956	9294.702129	9661.215706	10368.58425	7508.412701	8014.391689	8407.148653	8723.065548	11387.79173	8405.725219	7465.69913	7319.003073	7523.827618	7587.226981	9751.537395	10081.31803	9190.491326
ATP5S	1265.401975	1782.755581	1483.252218	1439.793797	1700.479507	1222.417565	1413.9551	1150.664859	1583.442173	1501.31054	1450.866624	1491.608594	1383.813131	973.4565645	1522.092743	1299.298583	1275.397444	1611.353872	1129.258692	1336.36464
ATP5SL	1170.872939	1102.167908	1061.036967	1461.283019	1226.898643	1269.609309	1098.051469	1071.929187	1328.667634	1325.907986	1399.106637	1698.863281	1385.818203	1483.215393	1328.134143	1187.778873	1169.772432	1391.93507	1348.752552	1171.08564
ATP6	25559.67633	34502.12944	28807.0563	25849.7395	27652.03211	28188.94687	33611.20269	30171.28386	25854.44021	27025.94428	30772.77657	41548.70002	33853.13229	33258.91892	31596.40289	26096.92439	24307.14139	38205.23491	34255.76029	28515.95755
ATP6AP1	2817.224791	3135.646605	2794.582734	2837.193368	3083.060103	3090.107977	2762.003005	2486.094415	2751.256701	3858.169204	3672.38665	3282.838802	2360.877386	3185.076778	2989.920518	2302.092928	2944.006658	3336.325812	3198.175957	2289.841723
ATP6AP2	11310.22875	11792.78002	10415.3985	10243.86569	10335.24797	11251.70325	10546.31425	11510.45554	10117.70585	12118.573	13809.55586	13008.15119	11877.57222	11804.89672	12032.02672	10710.23982	11537.28951	13735.85175	13063.65083	10334.06612
ATP6V0A1	925.8334488	857.0821586	852.9868601	944.0277886	873.5235728	971.272776	825.8228139	944.6558902	1145.012981	1105.179446	991.2411398	589.5890489	938.1441341	825.9806627	1007.198603	750.4570422	893.4233141	857.9021847	1070.786348	756.1386047
ATP6V0A2	487.4013042	522.460825	569.1176549	505.4601175	586.943875	537.3897202	737.5483818	513.5527344	532.3797613	334.6096424	579.9497682	565.386201	538.2882787	506.0870403	500.3236104	632.945171	601.1149813	466.45037	480.0592359	482.4748614
ATP6V0A4	8.526414545	52.14036791	55.07609164	20.88781636	16.84025126	14.12823303	8.089362608	9.544766892	9.931397839	44.19929531	21.71239678	24.14246268	66.43109129	13.45483809	67.61859795	9.524382571	62.54206586	19.24475537	16.91327928	63.42549872
ATP6V0B	4438.483034	5316.079935	4237.773767	4385.565412	4741.962321	5306.956832	3583.476656	5925.8415	4827.79337	6473.820929	5874.308437	6244.015896	3969.36967	4416.32907	4632.474304	4146.090609	6035.933287	5318.266665	6119.193607	4105.272415
ATP6V0C	7939.646558	9579.177243	7126.392341	7061.978967	8025.367362	8865.961757	7601.088141	8839.712988	7546.779067	10671.75812	8858.348374	8309.08466	5661.5731	7027.071449	6992.345481	6426.814232	6481.54176	8255.933906	8639.091088	5725.364541
ATP6V0D1	7258.420967	7949.874762	6168.687292	6227.775175	6689.77849	8837.56517	6350.590015	8621.499101	7158.28558	9567.899592	7699.596293	7448.891963	5106.179854	7395.443349	6865.943907	6273.94214	6067.463472	7045.859006	6951.490497	5418.261376
ATP6V0D2	205.7563722	855.95045	281.0298898	185.0880958	539.0283774	290.7758669	463.8302333	354.7378803	187.8069034	317.2433015	517.6331545	425.1346096	693.9662301	1018.499794	498.1669135	898.1313029	407.5051732	1149.17385	440.8763761	609.7746955
ATP6V0E1	9338.939516	7374.267162	7377.027621	8034.15679	6865.542795	9356.817138	7500.03132	8705.579883	6536.816481	7242.115736	10527.79222	12382.06491	7362.532672	9811.108207	9620.834131	9714.462872	8836.508885	11024.65199	11024.43559	9008.60386
ATP6V0E2	1425.262124	1212.905843	2229.492084	1571.553683	1532.364081	1665.075292	1877.923392	1056.733066	1421.71285	1081.27579	1296.893103	1728.498729	1397.78548	1066.164247	1603.140505	1223.817552	1970.209866	1394.703945	1839.527005	1811.643028
ATP6V0E2-AS1	87.5650355	5.335764261	179.5354483	65.28205555	101.1376884	84.06165273	152.758652	4.904005316	89.76999331	63.14638313	31.27479408	22.12632259	104.5836044	73.27477593	109.6781501	42.61346217	20.8798381	20.24383127	81.64037689	32.64088178
ATP6V1A	4334.138258	3803.434945	3291.051364	3905.429436	4235.010066	5081.848006	3545.464186	5844.478303	3840.661944	4690.513777	5380.33561	5016.882442	3604.968219	4824.263454	4463.843491	4307.621404	4451.819573	4146.336644	5245.719518	3516.435077
ATP6V1B1	104.7880932	61.84265547	77.27620783	88.28408167	132.7599556	85.64258305	108.1529968	50.58821249	109.033633	73.91760977	164.6755856	120.761342	167.9603764	115.5283557	117.6872505	110.1062827	86.8902963	29.39380452	84.1511848	87.4136104
ATP6V1B2	6440.834861	6398.107451	4288.570225	5833.218654	5925.937148	7195.979941	5182.704929	7870.697508	5442.608711	6149.592739	7999.154324	5991.956673	5535.914611	6403.920058	5281.059446	5654.169609	5799.423779	5203.573618	6813.965404	4669.207577
ATP6V1C1	796.3556831	1214.207455	1026.471002	967.4882593	938.1234122	1131.784956	1158.532631	1258.772505	963.6321284	1349.187882	968.1189357	1264.045641	910.2946571	1042.675372	1147.041972	1000.275864	982.2450614	803.7370815	814.8000207	831.3952656
ATP6V1C2	30.79982137	35.9696695	30.34571861	29.59024788	121.7979328	35.94617777	52.14476446	31.61387876	25.70124987	127.6903303	27.61242101	62.98954955	129.4108942	142.7486159	29.55931845	113.0281791	32.44656356	140.2635592	107.848077	38.4225287
ATP6V1D	1542.553428	1497.922553	1492.454405	1236.061708	1443.5271	1497.036069	1387.209748	1726.38209	1419.540265	1305.928895	1688.40579	2149.790813	1270.592731	1581.905678	1892.783366	1604.89696	1362.623312	1140.730327	1226.89255	1272.781282
ATP6V1E1	2210.136386	2458.881627	1883.546718	1796.562723	1874.458993	2134.34659	2059.248602	2217.689431	1593.903661	2173.928695	1997.593216	2054.036118	1608.649082	1993.177845	1785.191278	2005.8055	1893.118299	1530.303393	1896.762447	1813.200969
ATP6V1G1	9971.918715	10535.02446	10364.18815	9600.387856	9050.506325	8897.559098	8772.738033	9387.748154	9218.436291	8546.593075	9649.091843	11870.72403	9016.410291	7936.782066	9214.686804	8122.091704	8629.592186	10199.5587	9638.949783	9126.213102
ATP6V1G2	111.4345982	120.6963491	86.80963019	167.7209237	173.2737405	142.0409013	134.2549088	130.7673696	126.9137106	131.6062234	111.7906015	79.89504904	115.2265156	132.9943083	104.6889926	60.67841414	130.3515203	158.3427948	198.2645675	98.6601268
ATP6V1G3	71.99084357	109.992696	51.02402204	43.53660345	49.71117291	59.29720535	35.33324166	23.46398973	65.98858122	31.15149151	104.661247	48.46994178	60.69062726	72.32860677	69.42323876	70.77368074	66.24394692	88.34115598	40.04366868	81.08301899
ATP6V1H	902.7793576	1354.588418	1131.732916	1167.318525	1096.337785	1232.361527	1234.073752	1159.770417	1284.71589	1387.715403	1473.544223	1481.911589	1250.785766	1404.338802	1545.817025	1773.02891	1266.051008	1181.630215	1376.651902	1418.356773
ATP7A	232.7098349	313.2483174	328.086099	286.3950242	321.8250135	207.1532899	356.0762755	347.2267859	591.6570448	282.3059357	252.8565911	429.3776152	364.6107939	379.5244236	255.5858312	316.5291242	306.614717	369.3179083	232.5364104	249.5527587
ATP7B	111.8388425	203.1481278	132.1932967	165.8422741	149.1732569	84.87812189	163.1002045	111.6358479	171.7004619	134.8480886	151.5967543	211.1606063	169.9912097	173.7691431	175.8895396	202.0965886	217.8738686	203.1819495	229.7815886	229.6448314
ATP8A1	1965.453759	1965.551403	2885.67902	1907.627728	2205.65966	1886.843566	2164.055662	1867.36814	1722.10999	1254.506506	1899.468222	2751.381043	2714.033761	2213.505154	2273.293302	2119.844775	2026.543359	2243.751535	2534.730101	2714.422341
ATP8A2	56.2148693	118.2449893	115.8827471	106.8987722	49.71518906	108.85227	203.8553109	24.76733714	115.4381099	89.15443971	88.91878891	99.49207513	131.8808792	29.55338118	160.6891126	130.069908	143.7230338	137.6932267	126.3882743	163.8288523
ATP8B1	910.1312549	656.1834611	683.7461054	699.8717354	698.6363722	751.8535646	537.0380215	654.7357752	695.5917038	726.2157667	881.3407592	521.6622221	1156.500896	919.5990899	1031.957432	964.1603856	852.6934019	1134.226378	1031.120969	947.160248
ATP8B2	2878.817028	2610.571399	2836.307646	3592.344054	3160.552306	2476.673343	5447.394267	3185.929006	2517.629688	1994.220444	2419.549259	1634.316165	3041.443024	2300.144219	2377.082178	2444.939236	2849.97291	2535.957584	2153.832776	2247.552145
ATP8B3	145.6082924	178.065388	162.4101592	143.8218628	163.9860858	150.0549269	115.2117009	74.97858941	102.8019234	230.3889282	180.7686793	189.9158392	252.0850706	133.2632816	200.0944528	169.6463685	148.8992294	188.7555046	220.3549417	98.08152758
ATP8B4	390.4138768	316.2339299	255.7162001	352.9774527	223.6485528	500.4866135	133.8062142	381.582034	285.4496304	381.6964598	345.9218044	516.5114512	246.1598032	605.5907261	426.067123	355.2756059	343.5468395	251.6111847	384.5769674	331.4818824
ATP8B5P	2.277055517	11.44027957	2.237688512	6.659143352	2.617012035	14.65338037	7.776300794	1.22972436	23.39631998	24.97436226	4.262471538	4.349011011	14.97086741	11.24306548	20.55765248	5.684563429	7.991537544	6.722141176	9.303976801	6.225105989
ATP9A	360.0656289	353.4466626	294.4079762	147.1295436	148.7382497	280.0796539	133.4184996	201.9465651	304.1911974	290.4866066	83.24579	60.34372886	115.3398339	203.5637773	202.7530347	23.65977534	105.1630948	26.19663968	223.2301912	132.5126047
ATP9B	966.5862551	967.0794276	926.7094174	1338.238102	1053.021896	1275.400661	1100.73212	771.3134274	1177.172337	873.1748926	1577.489778	1016.976267	595.545077	938.7249556	1248.380847	1497.86986	1029.250638	1015.481283	1758.816865	1260.889192
ATPAF1	868.4384733	1075.641428	788.2046096	658.5013076	910.5031748	929.08328	913.5529378	586.4177493	671.7533677	804.4388584	690.8042321	1092.979509	1053.631706	841.9589044	856.772456	868.4148765	937.4942594	809.8885995	780.2145481	754.4859354
ATPAF2	312.7346738	333.534153	265.3155683	309.3842341	339.7143856	305.3153865	230.5500004	200.3337003	211.6123018	401.0460869	424.0610421	392.8455339	281.405312	304.6828727	259.5034922	234.3502905	245.4850785	276.2582517	391.1691769	177.7937395
ATPIF1	2515.493512	2658.757255	3450.759496	3426.636672	3244.504564	2665.137248	2953.998094	2089.592716	3150.724588	3373.827591	3208.489357	5030.240836	6023.01021	3341.953614	4541.314678	4634.782622	3687.827521	4685.168803	4676.329748	4735.377595
ATR	2152.6988	1503.142589	2129.333332	2144.439823	2079.773111	1770.552276	2185.103311	1871.754167	2144.782393	1508.297287	1871.899648	1668.25099	2245.772979	1954.480488	2302.984154	2326.436436	1903.45332	1865.558019	2357.485203	2113.158348
ATRAID	4803.269837	5129.186903	4892.366617	4517.064218	4514.073895	4847.698559	4859.916428	3743.631312	4193.101879	4313.923987	4485.251293	5774.486601	4175.291231	3787.887545	4104.140601	4036.889528	4320.374131	4655.186316	4385.835105	4247.226778
ATRIP	1248.324588	1301.032873	1009.043983	961.4136905	1051.013209	1159.565219	964.2379884	1147.443646	1175.804289	1341.145602	1211.00879	1186.776688	994.5725275	1280.837349	1237.93645	1020.587481	1270.122794	1200.790064	1061.748562	891.0303362
ATRN	398.9431172	358.5996947	359.8506655	676.1231943	447.6362907	509.6155871	436.6478058	384.5709486	397.6633617	542.6803754	583.1643132	297.9495341	549.7006122	475.0037426	573.3242909	589.6035693	480.2995614	565.040696	478.6185508	502.2864391
ATRNL1	88.81203217	57.37910656	76.49116913	14.43195069	66.61985089	101.3207711	69.41456772	25.04549951	110.2400615	92.231324	49.89820355	153.5724123	84.60000683	90.94052851	109.3196252	117.0118271	107.2414317	156.8514788	60.52491555	120.9435675
ATRX	2897.585091	2740.958085	3008.599001	2921.30808	2968.737496	2893.574383	3128.176109	2807.874031	2676.102429	2407.957071	2947.745042	2883.900868	3539.401012	2872.220924	3152.979741	3015.675654	2749.207711	2497.413903	3053.007899	3319.809985
ATXN1	2126.540538	1384.626387	1456.937007	2085.98815	1605.172926	1786.706686	1445.829206	1701.373228	1452.786898	1415.572499	2370.598803	1226.966143	2322.816695	1741.172585	1485.893059	2234.153555	1947.619554	1431.328242	1368.218653	1745.145228
ATXN10	5273.110547	5655.030026	5088.027935	4403.495804	5686.142009	5696.944817	4798.357926	4448.677881	4228.274031	4478.657112	4216.488182	5135.55942	3758.636149	4039.366882	4148.961117	3903.59615	3964.300874	4142.955726	4653.738641	4158.705513
ATXN1L	1389.009503	990.5841273	1350.828183	1448.370667	1460.2998	1253.526054	1390.541077	1151.171676	1248.700396	1165.03162	1311.106961	909.1168281	1250.581464	1149.574706	1183.982305	1277.395034	1014.389194	1573.953683	1223.02899	1241.105706
ATXN2	676.732654	644.8487944	705.7660527	731.1474589	718.5852982	743.1776064	733.8087996	601.9964948	715.7808392	703.2355507	669.1296878	643.9701092	712.1858649	674.334785	549.7189655	553.053702	574.3168444	668.5151103	704.2447902	896.0092618
ATXN2L	217.2553867	155.1203389	297.6548987	226.7065252	219.0659902	212.6194583	174.7560389	269.381428	220.892652	242.7651501	247.6582376	129.0191413	275.6809694	207.0574036	309.9905372	301.2532654	247.1843939	297.0467563	205.2567961	272.1612382
ATXN3	608.4929391	453.0069867	531.5856392	706.4727706	571.6488184	480.823947	658.305691	552.7381035	582.738296	578.1861291	624.002539	634.4591862	618.403652	540.5488103	598.3827542	608.5493682	575.72685	418.3808139	635.9034044	741.5647388
ATXN3L	49.54317901	44.17497608	6.32145019	66.26035265	57.08956298	16.29100225	17.91356748	38.8090717	47.12571598	62.77476092	39.31256496	23.26303086	62.53117043	19.92226319	40.01297379	48.72615573	50.81872641	141.0121742	43.66822383	33.32122308
ATXN7	2759.658117	2616.405866	3932.223251	4028.274181	3947.934257	3204.227218	3118.361396	4325.053595	3139.617898	3360.133896	3918.260303	1796.680032	4345.636632	3404.19848	4384.806012	4716.442491	3274.504236	4016.711121	4339.051131	4930.342406
ATXN7L1	704.5673956	494.5457338	1023.627526	806.342661	788.703984	609.008616	964.4813904	683.2414307	882.2461008	687.7303728	644.378886	405.7099374	824.4478769	582.9332764	915.4213043	743.9597545	734.0886356	494.6789986	739.4837273	834.7562845
ATXN7L2	88.12758045	59.96947636	84.78240469	78.62516573	75.20604296	77.64625062	73.00329822	74.48528055	82.85866923	70.16734529	40.33431432	46.24868173	92.77896442	65.67281839	33.62897182	64.37605623	51.64817673	103.9837052	80.54899138	140.9971768
ATXN7L3	1002.626824	1217.469165	1010.511117	961.1920005	1247.645262	1026.129854	1013.99401	1033.200114	1117.609636	1276.416723	961.5327393	529.7234323	878.5212991	964.1930245	856.6348363	898.7652157	1002.107711	651.7836027	1111.11231	933.9304813
ATXN7L3B	2537.915496	2830.839376	2889.344434	2606.797502	2705.819593	2780.900445	3175.037408	2426.879175	2608.404762	1949.147322	2433.318705	2554.775949	2153.357463	2729.193837	1988.339257	2005.685529	2150.352777	2143.995018	2137.206646	2338.45017
ATXN8OS	19.58822883	86.51106233	11.09273794	9.469655025	9.819599448	11.10561859	30.97508396	91.27252461	10.83414996	28.91858595	16.87036428	89.52136609	80.69523135	23.6411299	10.14784296	14.31134	54.74766739	56.86226488	74.57236962	19.14794028
AUH	912.5211238	788.5298129	947.440552	890.7391008	825.5115829	1019.175334	892.8203549	830.143073	882.861141	779.5414578	840.0758914	958.226021	926.5963667	837.7949549	803.4743528	951.2138459	566.0432611	825.664316	879.4287853	866.6302768
AUNIP	178.7580776	173.2388973	158.5172907	276.432797	171.8698955	184.8678486	151.1058541	179.1352378	229.2736345	183.4017636	120.975215	227.1556002	173.3022555	149.491543	231.6270718	202.0874312	219.4196707	207.7636814	210.4169399	251.0864007
AUP1	1761.290934	1382.081114	1813.628598	1745.725398	1740.951666	1798.256818	1769.630136	1636.00152	1650.401823	1815.183108	1701.494543	1564.234938	1655.278262	1734.619234	1392.648494	1458.612944	1636.688358	1439.587874	1587.930875	1721.413885
AURKA	80.14659517	78.22412441	75.56858876	105.9255702	98.90206044	161.3947418	82.45408817	131.7902638	142.6086306	88.71396387	79.99850041	118.3856189	71.21676082	103.2881475	108.941686	104.3948194	124.4394802	48.875097	101.8474566	91.05860812
AURKAIP1	2277.299433	2153.472818	2397.978473	2144.470834	2324.506104	2707.091848	2333.063865	2196.529435	2099.729612	2472.032792	1927.797471	2308.208012	1746.506898	2134.8189	1867.141103	1807.850018	1892.258267	1817.284454	2396.853334	1994.085453
AURKB	42.12325303	64.48738178	79.63662666	21.95489001	35.48265279	145.0391037	94.14484038	104.6391695	159.5508005	21.70942061	19.12652191	108.2336232	114.323712	37.46689916	74.8394125	70.93744804	21.14620119	94.42038297	98.40976725	80.39304934
AURKC	101.3587352	115.6093435	145.3724638	142.6054404	155.188571	27.79701374	71.38119454	38.29485672	81.22953061	77.01422545	103.2901939	85.44470881	79.20674697	77.46532056	124.0459432	98.44841481	24.94267694	161.6244815	137.7262411	37.72935463
AUTS2	2086.62197	1351.313445	1644.012387	1639.208991	1299.162815	1358.291972	1397.113203	1267.665851	1298.894891	1148.21688	1320.260407	1207.796626	1614.588398	2227.592949	1595.873932	2095.354377	746.2351114	1134.446278	2231.685351	2624.17681
AVEN	449.6470308	275.7589869	343.4310787	403.8765166	356.5486921	548.0439301	323.351971	245.1118341	432.4453084	269.0565742	295.2914855	171.9180596	290.8038305	248.7255505	263.0060795	284.172456	202.8642659	229.6295055	271.3544323	356.7720203
AVIL	374.79386	313.399082	437.2006614	511.6284791	386.873304	332.6130792	375.8129267	602.1345235	450.882584	400.2766116	411.5246218	369.8745258	574.4832603	462.7321232	464.9805152	572.0380347	503.7586004	461.6148764	618.5765245	516.182937
AVL9	1294.864073	998.0935185	1139.390613	1256.620632	1133.481572	1096.311883	1189.477786	1131.125456	1110.80803	973.9022057	1067.068524	877.6215937	1120.299813	1090.424023	1171.001565	1292.140865	1096.380309	1051.353035	1082.48153	1210.595037
AVP	7.404718953	15.09896407	9.359303657	21.56527772	17.15120137	13.07297998	8.227282853	8.896132712	8.013202533	14.18468579	38.78673053	14.53335505	29.32370907	72.02438716	53.77600109	13.0600318	12.7848479	17.42185846	15.98586953	18.35336844
AVPI1	292.8467073	236.5759124	240.3269022	391.9159606	279.7070891	268.2143593	293.6222564	326.3554475	291.7263312	210.5047265	417.5722657	433.3159456	339.6286217	317.5321098	402.6963179	256.0036561	354.606709	459.2304223	364.7327651	412.24069
AVPR1A	60.34982695	75.85001319	205.5999263	162.635865	60.70636825	119.1834999	124.3062119	241.0721972	198.0935331	212.9184071	194.7496905	63.68908381	118.2422434	81.46234983	100.5245519	64.40863239	176.5612664	38.1780988	150.144762	166.1717257
AVPR1B	46.20196899	55.96903308	45.60089945	197.0659875	31.23288257	82.8893211	48.70567507	58.72261919	96.62073925	48.98564988	16.4993267	199.8563267	68.13489252	148.6193502	45.28194384	45.09550335	80.90375969	49.82713053	49.86454366	68.16227659
AVPR2	8.858466707	6.672458648	21.03141866	6.175763022	6.211398484	39.72143834	59.9270267	8.065473299	30.94871511	14.42701826	9.486355289	16.368605	8.649709712	9.724517478	16.10451762	20.41557512	47.34453162	106.9029164	46.43294623	10.23448735
AWAT1	19.17684905	47.87334689	24.77260748	15.68371786	17.28734004	28.55635711	17.13143139	16.11177843	28.41668459	14.5481274	43.87130335	31.94716876	62.33236761	75.17724056	25.35263826	17.82064842	90.36665768	41.99416065	28.13058662	24.78432408
AXDND1	24.49813604	32.4768866	52.69845885	13.007605	24.68101075	38.82633231	6.208942576	8.890495403	7.63990944	18.35663909	9.083104478	36.50207713	21.38026644	7.010533258	59.12717701	36.60464732	79.32087405	26.38741093	47.68046245	32.73988847
AXIN1	308.8707408	573.3830103	439.8015274	504.430769	673.4016769	644.7580387	612.5407023	555.9205496	488.3631202	332.5961675	686.1359925	571.61622	285.2317323	948.5678828	869.4103226	504.2107651	630.9747337	343.962581	743.1822554	722.0926863
AXIN2	561.7117008	486.2836969	589.6114531	688.8040722	713.6374587	529.8670042	1049.371456	447.2833938	730.5565935	499.480755	822.8042194	531.4501926	762.7979519	362.1539327	695.1850834	576.217457	495.4461275	750.5150254	1086.042921	925.863169
AXL	79.02847025	157.060226	163.0434614	110.5753223	75.21215045	41.25669624	61.4323132	87.05007387	58.69341564	314.3309088	128.4192243	77.4634347	118.1080027	136.4033843	109.5234626	88.05885161	153.4178117	142.8134771	106.9815709	71.30955529
AZGP1	50.61380436	55.80959762	24.01016476	6.392373752	69.1233338	19.47014177	53.58318907	41.29232995	29.46159497	54.2727715	42.87352631	41.13453994	46.66053027	62.68832672	49.8005494	10.29706374	68.67583682	66.08179263	43.38351904	46.79455166
AZGP1P1	50.78245343	24.84542187	8.240848322	22.93424809	42.0771273	17.23500397	22.52489441	18.74654615	15.96337327	20.35773402	29.80444075	21.21529894	19.87744161	9.547052232	19.62968684	32.13941888	19.64332681	22.22021317	29.8108392	21.73279535
AZI2	1207.139894	1277.296875	1134.895159	1631.561367	1371.498877	1301.681038	1016.866409	1212.577061	1352.996406	1442.909447	1726.666508	1696.916046	1711.46876	1740.060606	1590.561076	1628.297919	1580.538444	1246.424278	1577.342013	1239.632485
AZIN1	3269.269263	3621.046059	3205.897934	3028.482774	2953.039524	3210.746582	3116.007798	2771.29051	2991.475043	3516.869945	3505.385389	3654.882398	3103.06829	3316.41392	3150.744014	3179.415034	3062.09179	3314.322892	3470.949771	3210.475514
AZIN2	122.595216	133.7119974	225.0203191	291.4238153	291.823024	162.5799105	254.0158516	171.7694166	280.2126611	189.6183673	113.3700713	195.5641012	210.1415619	216.3166355	254.4500829	245.8619114	183.4438926	223.3783678	152.8884923	132.1840761
AZU1	262.994585	70.47394997	236.5701121	74.62217732	217.9909185	65.23294761	73.58082141	152.9793262	56.27128663	505.0959794	13.34124742	342.3314254	18.86278666	54.17438283	47.89612313	247.5483043	171.8191124	71.95605716	397.1001771	130.6065333
B2M	34517.47831	49792.08767	42870.55211	34599.69344	36417.09032	41695.76932	44813.01094	45914.83727	34738.96725	41428.36974	43490.86647	73641.33387	44946.87539	50002.28687	44032.81429	33852.94824	36636.21896	55077.31794	47162.46696	35983.6405
B3GALNT1	84.50395245	148.4202764	13.94106028	83.42897856	54.43019005	27.04622479	46.74569512	74.40629153	83.94332353	45.79483961	37.73593885	88.13876312	80.85738779	51.23548673	14.75876902	61.086977	55.63264064	17.6927867	88.85147471	92.92638048
B3GALNT2	640.5189463	607.5465079	771.6190106	831.2929991	568.9130865	708.9757548	665.1184119	831.333402	546.2642378	616.0163852	589.0012739	643.6506513	767.7290281	670.4886612	594.303559	505.8232086	942.2457246	492.0087064	873.6123407	576.9749525
B3GALT1	151.3576763	84.30864365	104.1251789	102.8021831	67.67262312	77.57497454	95.45586871	70.36681384	63.63276646	131.0988655	176.6692404	91.89293143	101.7452242	144.2600548	143.906148	145.7952702	131.5270685	145.3323499	122.6040241	64.63131071
B3GALT2	106.5615859	59.56085458	46.27312045	74.92715787	65.90850484	242.6665306	67.48237255	49.53662878	63.77261768	58.4605171	59.77749885	64.69770792	74.39027369	119.8425802	97.16824934	101.5841905	112.7244064	68.043315	91.17401828	104.6595285
B3GALT4	1008.397722	798.8903333	792.4618963	1080.914127	1076.657953	916.6046745	1139.167243	741.5247624	953.3150834	770.3138014	668.27271	1341.308962	685.3912042	707.2137725	605.2437701	884.2793449	876.6943032	568.4521211	783.5315099	687.9656804
B3GALT5	109.4811598	84.63641845	70.28015365	83.49733479	76.54025181	50.73221719	90.5384368	7.576304938	164.334479	113.2249538	54.66479912	47.35030636	90.44874817	84.93167655	72.4075981	84.61190491	98.00957624	15.2473741	59.43302306	88.88248905
B3GALT5-AS1	29.85532361	84.34168112	39.7872578	6.290498571	49.64736756	39.9606642	5.217037123	6.56971867	33.01185907	42.43681065	19.62416126	7.255881813	64.33448669	9.264354405	15.22669729	82.0823953	64.3727763	75.40468601	32.66254432	48.81273633
B3GALT6	1608.863017	1512.721846	1190.542657	1342.386669	1015.185252	1468.385214	1238.079668	1138.035624	1130.232488	1433.524426	1275.227629	1303.238004	917.3248203	959.907081	1103.914505	998.4247728	1191.862219	915.0990735	1244.932469	1201.774266
B3GAT1	65.29279144	14.91616556	9.167817018	9.528588785	13.04311231	22.64301435	9.428599174	11.62615845	9.371554264	238.1129401	226.708094	249.1944424	131.7961686	255.2552492	46.50310417	21.7191601	22.25621436	164.5693675	206.3173662	135.3605955
B3GAT2	127.4773701	121.1915521	175.1436703	163.5671993	191.7239355	117.7851722	104.889646	212.0892607	267.1412469	176.3909873	200.6637504	16.6736026	176.5164156	147.2567071	164.2261298	105.3347618	149.4891352	144.8971711	78.980766	165.4752469
B3GAT3	374.1468291	282.5051641	326.0102475	393.0021114	420.4050331	326.4900272	360.3841421	242.0897855	292.7732838	302.2056036	361.7459871	345.5914645	308.7157832	293.2683239	242.9767045	302.2931732	374.571051	200.9671059	390.8611413	314.4237696
B3GLCT	410.8983691	351.973958	436.6264311	446.8323911	465.2391659	399.3620319	439.3598562	304.4649092	383.8468859	318.2697461	526.788895	588.7587191	536.63022	467.2201686	531.2023637	562.8779722	405.4909014	479.4021182	509.1795473	656.0993171
B3GNT2	1335.5384	1330.148453	1236.03418	1124.51881	1244.613894	1415.516407	1895.699192	1213.807393	1318.308985	993.2690434	1404.152438	1319.569546	1119.409753	1561.416915	1430.128409	1716.25647	1148.294167	921.3004705	1416.631318	1590.058406
B3GNT3	90.44494576	27.26554087	84.72398386	74.87522596	131.4500252	86.13206058	62.62962494	54.25181619	133.6768904	80.8722197	130.1950587	108.8987632	173.5387344	91.01009345	99.8439382	88.60183677	170.7724717	27.09670396	110.5189625	104.4539467
B3GNT4	136.265734	207.180085	68.47913591	171.0273352	135.8347769	138.4288737	142.3446747	159.9541404	225.6149787	163.4779528	215.2577146	283.5058775	173.1907454	149.6667065	232.9270769	239.3701371	252.7639758	252.7258458	190.461598	188.9590413
B3GNT5	490.7254822	479.6931015	364.7731504	426.8097169	426.8650922	547.3415944	289.2395542	581.9847325	455.0176924	879.509676	578.2343228	503.7968161	433.3935663	518.8525867	467.7075979	489.08722	521.0208901	507.993748	633.7414559	370.3599377
B3GNT6	90.23388269	65.00588562	75.54575135	102.769166	10.44455394	76.27324295	60.28815574	74.5414073	114.4914624	149.5853624	94.69486102	176.5927672	33.7107555	25.1195225	169.2512108	131.8181783	38.68359477	138.9205778	100.9807786	52.84499988
B3GNT7	198.1728664	205.5880481	121.9946661	63.22045346	130.3728577	134.2484188	145.8844148	174.8635137	135.0298758	174.874757	178.4104124	125.0142317	129.613203	166.9393702	247.3143011	123.1333737	154.1800683	174.5449561	104.1919953	159.2515543
B3GNT8	182.183455	178.5179027	134.4861211	103.01726	90.89552789	200.7577572	208.1878984	263.6370659	283.119574	174.776086	197.8491927	411.4924324	141.4099755	270.8366427	217.9509665	301.9458012	185.9794067	116.1072252	287.4450572	182.797592
B3GNT9	170.5199926	191.3231626	155.5780156	158.7755798	176.5569968	239.8701136	212.4415562	182.1977396	153.9330425	172.388165	179.5127093	149.0617212	245.397182	192.5987689	170.2477928	206.0374949	214.0739748	242.2857934	230.0202798	184.9716144
B3GNTL1	227.5311363	164.2545095	74.26829645	189.9350911	194.4106541	141.736326	139.0248905	210.0400395	105.2448004	130.576393	183.6969729	26.46291353	39.4479191	115.1021358	30.0764302	77.04836564	29.57990253	36.58690452	119.1760642	26.97991607
B4GALNT1	75.84756984	102.3259104	99.1384628	87.96015237	57.21830612	121.6604173	57.04162457	49.18177942	111.5213124	31.44188978	49.56095421	194.8284306	85.432304	91.32568805	183.9316764	86.03143283	186.6634894	138.6979527	140.3271874	158.2801306
B4GALNT2	22.23913874	122.1694398	25.14516802	18.60827599	24.75083774	29.31116328	18.6590797	18.1357681	32.85473913	16.48806463	60.68817251	24.55421786	30.19137989	132.9386885	99.24929457	105.5206576	184.6678779	113.3742567	176.0196474	44.34214949
B4GALNT3	5.258195167	24.52604369	77.27417908	28.19102918	8.991535106	56.15978118	67.20935661	7.804013741	101.879917	40.78080962	65.35006155	63.39686409	70.79271964	26.32946698	26.55292461	21.18127924	21.78998485	140.3403698	21.86225737	81.95231103
B4GALNT4	73.39461038	70.18458118	87.3438775	93.28222989	76.75201125	105.8840678	88.29538575	104.3951997	69.88691776	83.26797303	98.42803207	124.3398113	87.88218652	168.0338802	98.93564945	153.3411311	172.9347252	167.5024681	191.5017019	165.0041738
B4GALT2	185.7174727	200.5861975	254.4667784	250.1973239	257.908353	224.9557512	163.3045649	220.5448424	212.373844	321.0184466	131.24942	285.8607124	223.5499692	207.4783539	249.3130444	216.7841886	213.8230951	232.9665263	169.0469397	207.165148
B4GALT3	1021.490584	996.0315435	1158.345768	1131.388748	1248.261519	1230.219994	1467.502329	1353.426342	1219.10336	1014.931329	1185.976959	960.5699607	1422.997742	1014.794289	1288.369411	1284.240756	1146.356603	1083.557974	1250.322911	1319.995098
B4GALT4	300.2943843	465.0801092	565.2877649	488.9726144	483.4027982	314.6915981	539.98393	354.0046737	370.9883935	261.0653152	441.3801817	474.8477067	516.9921165	552.2715735	467.6073123	701.9630491	418.0815454	344.0934675	392.1317306	697.7371514
B4GALT5	1470.567441	1130.685182	984.8278843	1300.435922	1153.692821	1080.506485	894.0944586	1667.700685	1296.250079	1919.716745	1507.976513	1451.259158	1209.721988	1439.136627	1440.737963	1662.330605	1488.854639	931.3062081	1921.641751	1501.70968
B4GALT6	247.2270285	361.2609597	244.3742967	202.768206	194.5846028	191.9558838	133.3243678	250.9582806	225.1346957	304.215877	218.3915279	245.1422792	262.4744251	439.3807376	245.3406071	380.6284702	250.2777659	248.8057956	256.5680016	499.8142452
B4GALT7	509.4271035	504.9182741	418.4216866	504.4812296	444.3177702	570.6939986	456.8297044	378.1750715	534.8224047	433.8174088	476.8982586	494.7507733	369.4884202	442.1836524	358.9212922	407.7831476	459.0301839	444.0988014	460.4537862	302.4803664
B4GAT1	432.8567631	346.3329689	447.4392835	478.7378541	504.9839911	417.3694536	545.0133265	281.1822345	498.0161961	441.4405867	396.9524136	525.2921679	438.7366926	410.9970535	503.8112593	491.7057654	461.9290766	384.2037032	557.2644935	463.1448515
B9D1	35.80777192	69.21862549	33.99410081	18.60121988	54.22862752	44.48944216	24.6961908	46.00963048	77.11809014	62.40969092	29.43393908	38.5410259	86.01062746	36.61662883	29.93108398	173.3348616	76.13869102	95.28872693	54.27890103	50.17113494
B9D2	153.7925625	139.0575005	78.62822763	174.4647511	137.0789548	166.160226	172.5124894	159.5874845	126.1434942	139.8579443	64.43732033	145.1084975	10.03308747	125.5909659	134.4031602	164.9604979	88.94868143	10.66175722	238.6438626	113.1561202
BAALC	67.46643438	99.5849307	66.53793361	4.794826914	108.2722343	14.8937514	16.13042464	49.20906723	18.93175932	20.70011434	9.038089401	166.7115367	84.73257002	86.19125258	92.75562529	98.63952607	60.93030362	50.49900891	8.790668075	84.29512479
BAALC-AS2	28.46230021	95.58014104	14.26588126	48.00195749	95.43535475	54.33754544	57.87753638	76.9586446	30.12848528	34.37418537	79.50608553	20.09934053	22.52587839	8.307165872	43.3846798	49.87194061	66.86458658	24.96683934	94.46758238	12.22667689
BAAT	12.33165908	99.45523582	36.15876177	7.953407827	18.00838005	19.04337513	19.63397826	32.0103482	82.25425075	25.68125367	82.00830499	15.16133737	58.63763148	65.27103624	121.2483642	82.10870913	15.93735057	26.25179074	79.8988594	97.86420827
BABAM1	2023.169621	1690.463397	1928.965405	1955.664818	1990.645871	1927.622469	1901.022198	1835.28813	1600.49062	1372.154805	1410.431751	1737.521158	1556.771489	1717.741291	1458.710106	1622.024722	1571.659871	1321.887217	1552.308711	1743.909269
BACE1	332.5975801	282.1413025	332.2642982	308.8994951	353.0947414	393.9418586	248.6280946	337.2272919	443.6509519	366.0634165	314.4841243	290.343535	286.9136737	256.2812529	265.479228	382.5901503	434.796282	310.0264739	327.1645585	365.6179317
BACE2	351.7019789	239.6793933	354.3774003	273.1883079	442.3952366	362.6568238	366.9481383	116.3987652	348.279365	247.3640992	272.6862509	308.351177	276.3038613	192.5997363	240.9563732	150.8005353	193.1225761	325.626224	158.9445535	271.2402266
BACH1	3166.336995	3130.611585	2246.213177	2893.015484	2420.845212	3962.247344	2940.585579	4247.350101	2689.77894	4161.29991	4342.683404	4313.384474	3399.76941	3969.240461	3353.521435	3599.305293	4531.212809	2796.228512	4285.54501	2501.113438
BACH2	1356.435288	1191.082871	1765.472842	1226.396648	1741.096571	1074.214242	2558.219889	1066.351894	1546.36201	547.8632018	1189.996892	1201.457277	1572.172392	1366.616064	1610.410142	1286.115881	1150.934467	1159.381998	1090.014972	2177.920471
BAD	220.1187401	366.145189	338.8711825	224.8088248	262.7472879	332.4046571	232.630559	246.2478727	352.5413941	273.6368717	262.6928172	398.4915882	266.855794	290.984911	184.6471107	288.6066128	292.5421536	307.7937509	257.1474377	325.9564137
BAG1	1453.386255	1646.715592	1428.750857	1543.471885	1404.415364	2037.655143	1421.177262	1575.029084	1385.001541	1688.940681	1622.127093	2179.32314	1435.163414	2217.982044	1740.821395	1289.760401	1660.963511	1734.117101	1424.306102	1576.240144
BAG2	428.5489584	286.9848184	431.8575555	385.3076946	394.4365092	365.6241372	453.0177433	255.1284975	378.083586	192.7630053	334.9011669	423.4779663	481.2639965	378.504242	468.4866571	399.1114314	337.8915073	289.729979	319.9149074	535.9137865
BAG3	1110.039638	723.6852199	1163.949384	1577.579666	1479.757888	1124.646946	1730.225002	929.574401	1142.349646	1007.415737	1102.448629	582.8465961	1378.291629	730.4979773	1592.663206	1090.298488	1333.562541	1316.30368	1184.454701	1401.222916
BAG4	261.6087585	269.0812266	180.2040623	148.403855	334.7118528	294.0651981	236.1472101	318.3776358	212.92865	337.9633803	340.9358068	368.7594956	193.5361801	188.793629	329.644466	230.7239182	256.618286	266.8025325	303.8855303	247.778086
BAG5	1879.889839	2047.690627	1672.47916	1690.482651	1795.137248	2217.532577	1893.700475	1977.953588	1822.940983	1683.573846	1810.268908	2554.419058	2155.147629	1675.579884	1655.841426	1849.900438	1820.603877	1865.710771	2074.003312	1870.309846
BAG6	3381.32775	3720.608172	3653.445095	3635.081862	3827.046104	3000.356458	3824.07409	3319.848362	3068.659657	3598.161505	4068.392593	3765.811679	3108.568838	3756.647424	3329.406676	3415.97255	3392.782088	3321.906751	4215.357312	3606.333429
BAGE	108.6833342	172.5587791	134.2266014	199.0687925	132.7065145	99.27425044	81.90117306	133.1398212	182.1320672	222.9854297	128.8320474	119.2866688	196.9673885	284.6742265	224.6678353	163.7692448	142.2390557	184.9640839	82.1164408	289.313425
BAHCC1	41.07270182	74.45331734	40.58817514	162.4859104	113.2105375	49.06693392	61.18455219	173.8759493	28.93146968	97.25789012	108.0141226	54.28305311	106.181182	94.06200726	94.54856039	49.61145426	108.056618	92.73014164	182.1566395	120.5341051
BAHD1	613.3230283	608.9672805	561.056757	450.9586588	596.4241331	536.9368136	637.1670353	633.4217474	571.6335328	634.4794351	560.6067271	641.0155975	665.2575923	529.6669884	689.8104817	680.9979644	623.5465686	519.4695921	769.7453583	787.1567609
BAIAP2	182.9662771	217.3925877	276.7145004	174.6682832	229.0545747	198.3209923	101.7052532	309.1973348	245.355735	306.3893973	291.9587962	392.4294998	240.721061	391.4336217	335.8063957	294.1669502	198.2883575	148.7303325	246.4274155	145.7091337
BAIAP2-AS1	546.6387542	625.8590696	309.660452	561.0572066	418.3608474	558.3768716	349.6339424	582.3043131	494.7067844	673.0067842	749.9679991	594.1229038	540.5832624	419.7262944	387.3503826	470.0858609	596.6003779	450.7864563	602.6866938	326.5423937
BAIAP2L1	12.09425731	62.84610324	15.21894935	41.92822425	4.69025959	16.23105893	24.3450468	3.656532499	37.85943814	45.75256004	72.71011092	109.2675246	29.69035347	29.95656809	38.58770049	72.90745247	5.164918289	74.99609537	90.48502164	11.91211531
BAIAP2L2	80.54976583	94.55123753	66.75313011	70.09367242	82.85064649	93.57559868	87.84494282	96.74944415	93.08748777	82.60204996	119.7349936	217.8043145	146.3568011	168.2722481	114.5872231	120.0487615	118.8339379	173.9887838	124.067861	165.5792254
BAIAP3	46.26470493	45.95160194	94.13390727	194.2953226	49.34406866	56.45711664	72.17967972	83.31088038	48.06524648	28.80863508	134.3919655	39.91615639	45.70199348	54.09642999	39.34457352	41.15931143	203.5009836	52.84678987	20.90829729	194.5028329
BAK1	493.7708885	639.1474795	553.4140384	638.0863175	655.9823906	629.9695316	619.082316	588.5893051	601.2597528	677.6045285	635.1653698	557.077342	690.4920936	520.4096276	663.5294438	687.781832	588.7397351	552.4185662	389.7123316	657.6635699
BAMBI	143.3343394	171.8482382	93.30376013	163.6072154	113.8177577	156.6816851	152.6569729	262.273598	187.8357479	162.1964655	188.5049403	82.05997845	176.0128444	186.7621492	178.0865149	179.3996493	207.2106321	136.0090579	216.7570792	252.2231129
BANCR	10.52275401	34.29759285	6.825157458	6.667795165	7.041122985	23.17289015	16.84068201	7.627113406	7.828323	8.065770546	59.70325284	10.32474311	10.85790177	20.2632587	9.618000158	35.95975222	12.33646903	91.02218195	10.12382666	7.258692087
BANF1	3333.168571	3730.378858	3810.333273	3400.558073	3780.19382	3761.476453	3899.023259	3889.108574	3293.258708	3153.948775	3162.668165	3705.335281	2579.926753	3129.937897	2881.315781	2496.501427	2581.411053	2935.161349	2791.612887	2686.02625
BANF2	41.19444258	51.07931845	60.75228837	48.98167374	5.850303865	54.42846944	13.83768751	4.800183465	14.86486359	65.26920888	41.17099235	78.53020781	39.97545984	45.63790263	26.28885004	18.71284728	110.8254021	121.1839984	66.80444852	59.61362447
BANK1	2264.429683	2155.841024	3365.76902	1432.752874	2849.671983	1827.283633	2458.742009	2144.349548	2868.584984	1125.498697	2220.294602	2606.819188	2417.76029	2145.409892	1911.547898	1185.453192	2069.031647	1805.237282	1244.636312	3132.330726
BANP	1038.935995	781.799072	1159.759648	1395.536617	1333.066502	947.6591437	1318.00132	1443.711429	1063.288905	823.0162151	774.4670865	727.9893925	611.7878783	689.0591938	1001.849034	820.5907122	955.7681865	606.5854891	490.9088784	944.6456797
BAP1	713.4921791	629.8282218	906.4043934	854.1022543	711.169343	533.9981768	925.7923058	631.996649	820.3858788	711.2319422	639.1210501	684.336104	807.7285607	718.8041544	771.1994587	541.8579221	607.9690606	337.8918121	803.9123044	456.9339111
BARD1	351.6279611	372.5423659	365.006311	260.2251721	263.6951411	205.2261246	334.4872598	281.1822807	235.4440951	265.9681438	329.0058618	137.1146876	190.6851956	248.2989653	232.2364511	353.7784356	341.5728751	229.7256634	292.3797779	377.8371995
BARHL1	28.31136847	42.87658809	37.40833764	109.9646446	27.60840979	31.70604708	47.30746374	29.37734734	47.19101075	43.21321735	108.8878943	42.15341337	22.8707494	169.9691083	39.06720964	23.69262551	39.8926743	24.09042696	30.17285059	77.513454
BARX1	111.2502122	28.64855958	34.69035105	48.20296882	77.50013446	75.00413332	38.73876599	40.75743882	41.92610147	65.92291922	49.25570809	87.01124068	91.29300804	12.82631904	107.3339625	58.78730027	97.96016467	43.08201144	7.071196523	39.0781227
BARX2	17.24744833	36.32025074	31.31455454	40.36350549	14.50671065	25.95749524	62.89557571	34.62124102	30.03104656	58.58205267	62.07401009	30.64993043	22.85808794	30.46294733	36.35198534	20.03252779	20.1633171	47.84341587	15.45350716	19.32233588
BASP1	4145.235648	3361.177559	3388.233885	2832.055622	3482.497524	4152.568185	2919.719044	7159.980585	3488.817053	3945.316591	3680.872705	3745.380273	2518.364771	4068.623196	2937.936917	3200.789871	2925.287194	3000.747199	4214.590815	2660.313858
BATF	999.1184134	884.3813791	795.4664259	820.3989721	869.3292023	920.9829008	971.2387534	859.9927103	724.4131873	801.92277	685.6178777	680.6571459	540.4530472	781.0080485	525.9491905	794.8142838	714.8010587	537.4622844	602.8657047	789.3124707
BATF2	131.6815503	100.4884107	103.9822605	118.9484184	121.0360214	187.8521368	144.5768775	212.2721527	249.8182733	277.3122316	156.0667163	155.8804025	90.88372776	323.193071	207.4053247	149.5392602	126.7945819	8.224352371	129.2212392	125.1343287
BATF3	626.9291449	613.6919384	438.0298479	459.2498883	366.0841157	310.9989157	298.2700791	826.706719	292.1351566	1211.618553	450.59251	304.0523187	247.7309274	400.4726768	412.1389935	380.7738107	643.6661491	578.4334194	447.098353	336.333327
BAX	775.9938309	950.7498125	895.8566778	794.3043079	695.9757104	932.1810309	846.8347226	1030.580532	911.9023621	906.8193819	1223.798634	1249.8172	817.9759335	875.7922759	901.0776435	766.0769284	560.6050371	963.7305868	836.2506458	749.7540477
BAZ1A	2302.464714	1940.862541	1964.583454	1956.069181	2257.106348	2178.888181	2024.063447	2935.719863	2249.046677	2400.886235	2137.977399	2177.273902	2144.912408	2678.50562	2264.667922	2353.570839	2376.327791	1872.360064	2321.651491	2076.98513
BAZ1B	1044.600462	910.4391508	944.7630995	1053.139804	1146.871091	783.7546456	1256.201136	876.7828311	1030.179977	807.87201	857.1787328	924.7452757	1155.712032	974.738331	963.7597879	1021.818117	1068.667531	522.9421599	945.3960828	1043.686225
BAZ2A	720.3359812	468.6581976	475.904987	685.901726	623.1709973	517.0000737	512.5319885	547.0769977	386.13923	428.9010217	789.2783664	574.388532	850.6340543	687.1085548	864.7291507	757.9653178	892.5872405	784.6814622	988.8783384	810.8308895
BAZ2B	1316.733567	931.3389289	856.8123207	1197.092932	1003.067699	1160.387024	1021.338189	1735.186878	1114.742021	1109.895846	1313.523044	676.6347605	1306.102757	1392.206731	1146.654103	1301.579361	1193.335525	896.5025331	1425.822179	1005.215061
BBIP1	2988.665688	2598.414249	3856.981458	2237.898945	2497.234011	2577.714951	3217.820649	1886.360892	2099.676282	1957.575203	2525.013692	2681.888526	3124.000542	2213.043629	2346.559806	2882.043417	1990.491371	2643.726245	1808.761525	2984.230056
BBOF1	308.3686046	395.58167	420.2744658	333.7352589	289.7009395	290.6081312	294.8244321	310.1597038	380.2696156	225.8386241	278.6572829	497.1501133	335.5361065	346.8331451	354.1534687	319.2158986	485.4837977	218.6213607	323.7165676	345.452761
BBOX1	32.32747756	26.10253876	35.88299599	14.76015048	6.675444279	30.74669417	75.47104648	17.92800896	39.78900712	6.798169924	10.97025012	8.042499854	12.07204051	36.47167622	73.68238894	77.13101054	8.406280283	15.28281472	41.86624903	20.14041911
BBS1	444.1530034	369.2194769	508.1536296	504.1353047	555.8853243	424.5085084	579.9035171	443.5898469	533.9157637	435.2576628	410.4672721	387.0653206	707.7713502	476.5069039	460.588921	504.0249867	483.2886953	607.9984024	471.6218289	459.6805155
BBS10	305.9271877	298.8765506	263.9938589	555.5233186	291.4796141	331.186047	541.9600746	308.2150453	195.7789332	180.0545769	245.6537868	264.7843558	350.6545373	371.0149866	243.8176027	371.6053168	342.0559701	212.5092204	313.8578482	477.106937
BBS12	181.9585505	191.5006434	136.0783829	140.8322997	130.4974533	157.4555001	170.6233308	137.384752	133.5422415	143.8872542	235.1113139	105.5597155	165.0870658	146.0000891	150.722639	199.2013887	142.3525996	96.23828857	91.81648196	173.3862268
BBS2	984.5792926	1164.374244	1185.964673	1370.406959	1030.264531	796.056907	1250.508897	963.1595543	1022.095536	838.2226506	973.3483728	1026.773787	1358.05263	1020.820327	1285.886699	1181.67099	905.953122	1208.760859	1182.246638	1154.203024
BBS4	545.2741038	445.1980427	434.743876	615.3203423	512.6820427	506.6247402	547.7898818	335.123884	524.6250731	372.4227205	375.2268638	473.5044983	517.204508	435.533208	511.0972577	483.8781834	439.0304002	433.6594843	422.4732228	469.2567023
BBS5	60.50059259	49.94031026	66.07595745	17.22225328	45.84578324	6.911009832	69.61367254	69.87923112	45.18421733	29.88858191	51.4274073	72.37399596	101.8378799	4.54027236	20.09049264	44.65645979	55.87617519	97.15287272	50.35272591	90.14808375
BBS7	248.0661028	163.2827989	255.7121949	303.1110017	225.3226671	249.1093954	276.1112974	289.5193672	230.5645769	279.7253541	276.2820506	235.9609223	248.7674423	250.8766465	222.3447239	262.0476774	269.2600203	183.7081183	195.4329259	284.5503768
BBS9	317.39882	298.2698427	175.0230533	232.1379909	207.3507237	251.8442235	390.4713534	312.1293389	283.5371434	276.1506765	321.2022882	225.6031212	99.17745022	92.91847725	177.330195	266.3296224	182.0651803	150.3524796	185.7484263	286.9873341
BBX	2909.958706	2768.563713	3280.042104	2983.278068	3016.542977	2733.496809	3871.725036	2792.757091	2912.327873	2543.845232	2638.966625	2260.615262	3238.799674	3051.946251	2847.603431	4096.40655	2802.497944	2411.653372	2903.918855	3557.78547
BCAM	69.07233724	31.32948449	26.3474152	21.80372597	31.39891395	66.5417337	72.21916722	103.3842897	25.12590387	77.16219233	26.04854132	26.28454006	39.66922224	116.7468717	26.78178809	32.45672345	27.85583276	110.2946097	18.12614752	22.73592888
BCAN	297.9327448	472.9474088	346.9401206	460.6545775	323.7492218	363.2697012	360.7716489	385.5371764	473.7332351	512.6379737	370.1600252	427.8959203	451.2220268	325.5256612	498.8518141	529.4033631	585.9944894	585.9205453	362.6113076	471.317193
BCAP29	980.1030474	1085.916478	914.2875267	876.4373967	845.5794105	840.5338879	710.9556916	1065.421642	880.4180896	1130.281264	904.9896782	1217.481209	805.0420325	1006.696185	752.4762519	704.8636608	830.7479144	850.1687788	934.7039257	732.0017566
BCAP31	4208.482531	3843.540174	3516.141034	3159.636507	4165.480265	3895.621721	3662.014351	3965.234226	3082.712475	4268.846514	3349.139356	4393.680743	3085.555046	3174.918809	2867.516638	2922.745645	3357.90904	3454.596785	3469.156703	3530.627561
BCAR1	18.61170278	51.40817026	104.6980756	30.27750896	44.46010571	49.86314117	16.85969133	63.71389868	45.99933548	17.47837234	97.27348682	56.94642581	53.7436454	30.49884259	126.8477081	42.74131465	41.95238659	53.91147522	128.4909005	37.42138751
BCAR3	45.37570756	102.281046	81.25379175	62.44833202	60.22942159	61.70199118	65.580525	65.41634083	93.83442479	44.42019337	62.71202428	32.39859294	61.82650745	90.62962436	32.05477945	93.38370882	44.49974863	70.83925013	40.1293129	69.31453862
BCAR4	42.16471555	86.59013196	92.93452479	64.89631312	46.27069395	125.8824762	107.2118021	46.27269088	33.80294751	74.14408592	70.08440373	107.1276408	48.38429404	97.15167667	86.4411446	108.7148643	94.12506378	80.40814331	129.0489692	66.60836625
BCAS1	136.8106366	153.3035268	101.0419786	118.9947414	94.03693072	89.57961467	105.7882841	124.4333018	67.46705973	120.9730127	120.2490276	156.704016	108.4130139	107.8989422	115.3130141	158.3593318	112.8951891	139.0512931	122.3125784	105.5467899
BCAS2	1864.543987	2316.282784	1792.66901	1893.745757	2129.871969	2269.379874	2274.354627	2060.385097	1854.985819	1623.259398	1927.707397	2727.028943	1769.425269	1977.350153	1787.239698	2131.873757	1720.899503	2020.1441	2098.375326	2402.35402
BCAS3	206.6459705	336.2014203	304.5906931	302.6725761	351.5729573	248.0948453	367.4228406	100.7153876	355.6287876	225.9684123	306.4476629	239.6426722	303.9614751	241.6489192	435.3324459	258.7821259	348.6862444	242.05984	337.8924571	266.9569365
BCAS4	367.0476623	234.4636161	406.8531384	365.7045427	617.8118592	458.5824371	492.4527709	265.7966894	497.1628103	187.3406554	360.7686496	342.9722551	479.8888875	397.761287	442.8188982	421.4312838	431.8155374	426.8135563	496.4916654	697.7078342
BCAT1	485.8205535	343.4277363	223.9046046	917.786197	267.079565	477.0874325	263.5688138	554.9610088	318.7385581	934.8012561	913.8226173	403.6396999	279.3359494	375.1286578	340.1570938	243.4240462	387.5779155	488.2667538	738.8502554	510.4257753
BCAT2	379.1685822	530.6698779	450.734965	483.6252287	489.0257051	461.3556007	481.9002497	412.5466812	436.9686249	350.8347557	387.64361	230.7489926	400.9248016	377.3076475	454.1972248	349.081787	334.5975281	370.5932459	451.8508686	432.5889907
BCCIP	1677.856466	1789.674818	1498.399976	1730.753826	1733.000119	1698.910181	1608.077288	1678.267757	1615.676943	1782.15992	1622.706954	1912.287211	1355.971029	1447.889786	1497.917477	1544.132132	1487.501386	1964.83105	1725.474204	1420.87667
BCDIN3D	319.3843558	293.593152	285.0496897	338.0888033	249.4311357	207.1449437	307.2993617	286.3287702	242.6250089	193.4766516	280.4758454	250.2083891	202.367934	274.7965622	190.2610292	242.7259944	303.2897804	261.5898911	238.4240905	327.3948085
BCDIN3D-AS1	93.54545529	127.0852142	61.68964294	41.71105064	91.35754973	71.73137867	34.06084419	97.23283926	29.46343497	94.81526472	81.7358713	118.1428185	114.0984683	131.6966695	129.145395	30.02313127	122.5560099	89.8263985	90.01041865	114.6217164
BCHE	31.73134643	28.43695923	19.91027289	18.19395683	26.15294296	4.123104512	45.10319221	9.232409824	31.65280351	29.86764763	29.74293701	31.69654295	21.11316274	19.91698422	27.31842777	54.71459827	44.12512235	22.01041965	68.6430122	32.41606744
BCKDHA	942.2854066	1007.950909	813.0950762	824.2163377	869.5080007	941.3703749	790.6079958	763.9628198	581.6155491	813.2856205	1101.372607	1138.463503	683.6805559	747.5476267	1006.668194	891.1404937	614.0452032	1061.103904	866.1869254	797.8310803
BCKDHB	254.7339785	356.4993973	404.6238366	344.9675025	384.6562551	218.8593181	406.5704759	237.0255664	348.8869632	289.6025939	338.6701868	360.4593093	296.0111905	251.1845189	373.6322576	202.7968616	310.1356683	362.5131252	252.7071906	284.8127922
BCKDK	824.159739	889.6022884	529.8436755	732.1450758	758.2995558	835.6233605	668.0608001	730.403131	719.8666451	980.1103326	705.4307018	765.2788032	572.5171534	583.0666434	659.6986971	727.6450972	726.0701833	614.7215999	868.8454024	550.8063002
BCL10	215.840213	147.5142451	368.7176109	215.0419323	239.3426846	243.8080139	170.9013246	258.5102965	385.3889237	262.7520904	313.020343	420.3955362	229.7287079	214.6378281	361.7188791	214.5806249	302.2019421	512.9762027	322.1424888	430.098938
BCL11A	2209.920054	1831.41734	2551.51615	1603.41541	2059.453285	1826.350546	2114.302947	1834.558462	1912.172385	1521.761099	1783.592952	1148.286414	2220.360312	1859.548916	1570.922074	983.684488	1612.104685	2099.176946	1154.114094	2011.971076
BCL11B	4960.80209	6272.001198	9182.612878	7476.975145	7746.693254	5601.322858	9617.99429	5006.645626	5632.246921	3722.28414	4537.324894	4248.469265	6330.274771	4715.477178	7443.053407	6085.478757	3872.106342	6272.040724	6390.953452	6228.642096
BCL2	2246.896954	2214.316659	2077.254489	2527.414775	2595.786127	2289.619781	2394.759764	1720.249644	1819.38439	1301.72909	1746.115148	2145.396049	2022.495199	1738.343115	2506.001084	1932.726432	1886.118463	2906.280303	2239.800175	2814.894133
BCL2A1	2932.578084	2568.632375	1805.18183	1974.234398	2150.096933	2377.880265	2474.222995	5217.922328	2742.657368	3324.321077	2915.857445	3203.021003	1978.262928	2890.157966	2734.269615	2574.723393	5037.172866	2988.605872	3065.496747	1930.949583
BCL2L1	1172.405442	2451.002878	1171.469679	693.6999905	966.3908971	1005.410067	848.0042943	1240.279373	1043.613142	1208.240515	662.1171631	607.7542379	461.4183107	1086.001933	676.9258679	769.7789111	1573.073965	367.585732	1239.823571	1243.574179
BCL2L10	21.07570062	48.26629632	40.42957111	62.8534364	15.75451302	92.43374256	24.17632885	96.13708232	44.12832252	80.0676956	89.82007138	137.8115723	95.51964353	80.75892519	79.53260764	17.93072964	107.2669443	94.08474019	15.62445146	88.37251389
BCL2L11	690.848897	718.4332993	686.0994984	772.0978517	623.9981856	734.2419594	756.0370764	764.6420151	898.1230119	756.16999	997.0820955	697.4776973	674.6515464	742.6916921	574.5441506	778.0786092	843.482243	704.0939708	648.2155548	607.4966142
BCL2L12	258.6187954	312.3064835	394.1938971	308.2840407	268.8145694	413.1018593	382.8876443	300.8965976	337.4301919	293.7532116	239.7865438	205.1926529	295.3211845	280.5541385	288.516581	271.394893	227.5183882	312.6454059	311.0798097	378.8463175
BCL2L13	1275.370077	1317.458926	996.3497845	993.0163645	1108.170997	1423.277499	887.1253598	945.9657503	1096.322661	1124.356849	1047.015786	1350.830064	968.762267	1071.633869	1099.682896	1277.024076	910.4016368	1106.695822	1250.299623	982.5795751
BCL2L14	44.83328323	111.915219	130.9461798	114.4467172	89.08195709	23.20366638	151.9262815	111.7358711	152.0492916	111.8974117	205.5810053	16.51745638	119.5042536	119.1899528	176.6913307	163.234674	23.82342127	81.82497551	182.7262293	169.2522493
BCL2L15	192.8359782	183.6782402	195.7822887	215.7674142	177.9424236	201.4596875	196.3189661	130.5938367	242.5924722	146.2664769	205.540157	321.8365951	297.6927178	251.2107879	334.2250241	242.0356377	240.2833739	258.4430809	298.8616854	266.6347204
BCL2L2	348.1437041	443.4115653	318.3438898	373.0881743	359.5670499	432.5273545	277.3163992	396.221669	465.7682404	803.6539604	499.5911745	285.4980331	459.3825177	529.2731627	419.1126979	497.0708698	477.055948	320.5610492	459.4831689	465.833522
BCL6	3073.152112	2703.763378	2031.93734	2625.364693	2162.280264	3289.391838	2577.296457	5340.608476	2726.890613	4287.747865	3331.912217	1816.56134	2045.682575	2584.092672	2337.078342	2586.074392	3465.135559	2730.983972	3147.946282	1733.804812
BCL6B	167.2028154	60.55269907	83.78716939	214.9259055	209.2808333	175.2065063	133.2050841	302.4328638	244.9506567	179.8462648	258.1201415	71.19065356	385.2929183	262.3645001	302.3297168	177.9319905	206.1473182	43.87107415	104.4021633	195.5388533
BCL7A	317.3151131	245.4382813	440.0653596	304.7283106	437.2028766	299.6590503	524.601775	260.1417663	484.6196485	154.2541014	239.4221913	307.3718503	325.4852011	330.6474853	249.7443503	249.8849487	312.606992	307.1531249	142.146156	268.8220401
BCL7B	903.643734	955.3444158	953.1200105	710.1228494	823.5720365	1008.002356	1036.426021	1028.71716	725.8113689	953.1055651	865.9436924	1129.13022	661.6447022	808.6553241	832.4904885	822.985103	831.3570173	811.284101	832.0283003	957.6305888
BCL7C	1079.006741	778.1287328	653.4731508	837.0699638	736.0316289	946.7141846	768.3885906	823.9116835	710.2115211	684.0356653	421.6481374	838.3279715	724.8943354	484.5210011	627.8083563	754.4752111	525.8580341	400.4384987	498.6733441	689.8143946
BCL9	237.7323834	317.080401	401.670745	272.5662148	302.4857939	257.9781722	379.7873658	191.598884	256.449928	289.2323634	251.2992725	216.3345312	316.2334308	225.2950913	350.9821486	458.1643412	317.3851225	347.4311523	312.4279695	351.6882762
BCL9L	1223.180939	886.0857943	1312.015951	1157.997754	1227.391861	941.9002643	1083.340552	854.5421092	970.6918721	986.2451359	757.0913895	508.5775318	970.4153082	835.1596273	890.0796034	1221.224503	695.568843	707.0877804	1001.081832	1291.963757
BCLAF1	6441.881246	5929.867071	6892.123676	6190.500679	7007.38697	6107.107418	6789.208471	6356.766301	5976.465609	5465.545135	5873.529773	6499.181478	7219.835456	6029.211092	6697.137102	6034.985668	5666.149819	6729.773456	6319.640834	6003.896609
BCO1	44.54557136	83.37409934	47.65934454	4.87553433	51.62801515	29.67062417	8.135548922	14.54544898	3.7325194	56.95792658	15.66722613	80.71948547	84.18968721	16.44299919	8.45398418	83.49134176	136.3977213	59.5747899	61.30752041	60.6841953
BCO2	59.88660433	115.2772955	90.07881234	94.24405003	88.86371407	113.8091941	71.34937323	41.23303765	50.5012554	67.23977698	26.60337581	7.717732379	139.3250566	103.5709407	51.17054608	96.61340123	117.2181396	64.29741693	41.76602877	113.0312994
BCOR	977.0006246	703.0560567	864.1487322	831.0328941	820.7695096	766.2565227	1055.411887	768.7192569	1003.598409	904.9745682	1080.911623	801.8448998	1354.190842	841.7328716	1064.113968	1130.10701	1083.186071	782.6060645	951.183655	1178.914293
BCORL1	569.7790981	465.5859251	381.9481259	558.2867727	465.3602644	558.5732783	480.4021694	519.3598572	545.5110431	652.6805927	533.4434173	464.3082368	441.698326	507.2351605	492.0787471	593.8038065	600.1968481	379.2465682	448.8870575	482.4855763
BCORP1	189.2482672	332.6920996	327.8556181	42.67974047	273.1102146	69.45977634	11.88310656	34.91279747	41.94297013	229.2063208	11.27081624	134.6027348	46.20045802	46.29163188	33.31111321	308.7944484	327.3659557	89.19942792	209.433214	77.96177772
BCR	831.630049	770.5633393	779.1055062	766.7187734	599.236893	427.6007683	1135.757532	574.0477346	867.2401112	987.9410001	612.939165	681.719399	590.6642798	524.7434141	326.9690667	755.9827933	882.7264399	425.6520564	740.2423211	784.7253028
BCRP3	19.49929558	34.04808679	55.97276838	59.86117268	66.11988821	24.46000215	10.32078847	72.68665358	16.89352214	12.93388126	55.4605378	33.00341963	84.38338655	65.30605419	30.86217647	7.611036055	28.63072708	103.0946585	45.92733134	30.52527286
BCS1L	870.7285398	737.0690811	937.9472001	937.6429805	821.7193911	1048.347351	1042.57267	628.8012483	923.1049352	718.2992083	876.4049017	1016.885368	920.1019215	820.480942	1026.50091	973.0603024	879.4940838	946.0393472	855.6408888	784.870817
BDH1	323.0907537	237.7117247	389.3407146	360.3361638	429.5557198	322.5324632	537.8361042	290.0580273	336.2697536	144.1845723	282.5753846	442.9931431	403.6255893	330.4783772	397.1724121	328.8193625	300.8672387	451.4059571	389.8738432	435.0045803
BDH2	811.5704141	1376.970365	1047.948735	1061.63067	1380.904538	1318.773309	1337.729467	833.6970577	1083.112949	981.9050222	755.7240255	1596.535525	751.8267544	725.8829738	668.9818243	1144.176236	679.0847882	754.255908	690.9590516	1001.10731
BDKRB1	91.43532401	157.4622878	126.0685648	151.5312587	86.99480506	26.88847027	73.02322683	38.07191544	75.25797517	93.63693498	77.43934951	29.55098169	16.4909548	178.7824582	197.9353174	201.4005364	135.3041412	111.8167416	67.79696173	190.5863769
BDKRB2	60.28294507	20.78638611	14.35830764	64.71572813	41.38700362	55.57345441	44.55769129	12.31573329	10.32301168	10.26754464	12.11537672	49.07667091	9.757174542	116.7835427	7.509046486	39.99405504	18.94903491	5.811779799	68.37326902	14.24705647
BDNF	35.78336742	97.94740554	101.2590809	21.74873329	121.1735315	61.11696187	19.53173778	13.23460243	51.48980506	18.96289447	37.27435976	120.5690289	55.11709852	23.15913044	31.34589695	15.61869586	10.5629823	45.90323876	126.4570538	68.03895143
BDNF-AS	33.98629432	50.52543095	15.69931069	40.24991906	14.69862165	15.9692171	3.82363666	0.849415092	26.82797473	29.76650554	34.95235404	1.176301832	69.41889301	29.50312678	37.87114764	35.05310777	53.24748805	52.35417834	43.57226959	62.44550296
BDP1	1898.502839	1469.529316	1859.914562	1895.618999	1859.617441	1592.790669	1816.739213	1471.847168	1565.888153	1291.662399	1764.434269	1332.591065	2014.880023	1754.021825	1707.852513	2023.942755	1750.913585	1416.79513	1679.940349	2078.667658
BEAN1	7.226905962	69.67798272	77.57406606	38.21764402	4.155486395	42.26961775	63.9408108	66.51771605	7.496943541	95.37385199	85.24194937	114.6300384	72.05348285	71.1952175	27.20919327	83.00159045	24.62711765	10.68393247	74.1056325	41.48874356
BECN1	2165.892513	2647.111407	2152.16424	1925.351206	2387.65421	2129.492273	2297.952121	2145.800221	1988.921122	2032.185986	1446.728122	2452.776917	1873.192938	1843.450118	1511.826461	1492.154749	1804.043747	1711.019214	1813.521917	1472.840666
BEGAIN	190.7213113	167.9437157	135.053976	102.512468	137.9834015	67.91727532	196.5144989	188.8323793	204.5664148	261.8441917	229.4932434	46.32138678	172.1271362	194.6328721	242.5947269	235.9961827	118.9968872	237.9226362	157.8516114	219.2761778
BEND2	281.0357766	775.2862662	623.7074584	311.8230459	243.3178758	416.9006082	418.4857972	437.3954274	610.3406769	750.7088472	308.7603981	511.0562047	220.259179	297.5924956	370.0534313	252.2237011	401.2312099	364.8663321	399.1644624	496.9967986
BEND3	244.2677574	201.7489419	248.4604322	284.2102923	315.951066	314.9644462	224.6609924	271.8996859	299.0587703	289.4129761	287.5393373	275.3553535	213.6750432	225.585739	343.5349105	346.2492031	300.1904953	206.4432108	252.9064816	354.8032775
BEND4	226.8507629	216.2819176	247.4378743	69.29069454	119.6725462	121.662229	324.5843481	157.5119394	259.733977	92.66200516	152.159276	110.7189051	214.271245	144.9673489	154.1613422	124.7066871	102.3156531	57.31323622	96.60595565	198.2304393
BEND5	157.677477	239.5279033	290.6483354	173.4689907	315.5184384	129.7446176	224.5155437	115.1782993	222.0046887	31.36856615	125.4593462	255.9893198	148.9969107	196.2331014	224.2988697	124.6882249	175.6907144	131.0305199	108.6130816	187.4724292
BEND6	7.977091169	1.115692071	38.90623544	3.844460293	27.33088071	21.98654978	26.74764002	35.93527559	11.18146777	31.94433833	16.93210268	48.07739243	21.11556263	29.23071681	8.89102285	31.97558896	43.98348223	67.00262108	37.92893829	18.02115548
BEND7	12.21210155	12.38410802	8.659515609	11.60543934	16.80948184	10.55424403	8.478677942	55.59676428	12.49158873	14.41747117	7.91730863	17.71636014	10.99731259	5.983075339	17.46132143	72.57983537	76.33198895	3.876352345	12.7560724	5.237551039
BEST1	505.041161	647.1688239	409.4548756	366.2389577	538.7463107	463.0428805	419.5842979	490.7854049	550.260555	747.6709142	475.3975867	503.7202612	439.1570457	318.4533041	287.2972743	280.7801619	360.0577776	422.9076058	130.9932575	289.3707035
BEST2	36.01276446	90.97862467	104.3156447	66.90752133	8.5132187	69.79852054	41.92949299	13.22607073	9.382786923	20.12228464	92.1751077	26.1748248	8.381471236	27.08026837	14.19092202	13.85044247	9.383509841	7.564695428	14.88682488	28.03408106
BEST3	107.1517095	162.1474852	95.64651201	77.87262173	111.9976386	91.13325004	75.68600534	124.5339867	103.5756171	144.8138182	106.6970403	214.7427607	123.6705034	100.9177246	107.8242924	96.86473665	156.8264124	178.197258	141.266541	172.4372726
BEST4	23.44543356	28.74380475	48.25476506	39.24308115	17.17982335	25.37863675	86.92288234	17.15137381	35.65720153	21.71247825	61.64521283	41.47870875	87.07971834	16.76384161	10.65037441	16.67419008	19.88184824	28.22214871	98.71197727	10.61559673
BET1	1122.413815	1024.638968	979.780082	975.5017349	898.9922693	1131.04795	1118.886763	906.0300222	949.9804782	901.5680546	825.248568	852.1838134	842.5289972	1082.536988	838.292727	1108.851274	970.9164502	478.8459294	734.7367089	927.1608116
BET1L	1520.700618	1466.960167	1405.516197	1885.384996	1499.245443	1443.177216	1698.118541	1430.333387	1839.989785	1609.060088	1361.668323	1247.166077	1507.985864	1136.72664	1385.714605	1518.611379	1339.694259	1358.765706	1765.0671	1580.028828
BEX1	146.7092417	121.6778156	200.6957819	167.0514074	210.6793849	171.6243808	111.3451547	172.5359792	138.2505054	173.4471876	143.2996195	215.5671024	168.4516225	229.4908245	251.6510038	276.23696	242.221383	150.7670945	233.6456184	136.6921054
BEX2	1124.396908	1502.758281	1494.735524	1590.00819	1358.386852	1505.842935	1617.089434	723.915224	1454.795409	688.215919	735.6860569	1164.836219	1409.322114	697.7761297	1297.062591	1308.721499	940.6574792	1388.293569	1112.023437	1571.851071
BEX3	2057.511048	4608.982203	6278.497698	3361.160707	3797.045555	4162.980498	4404.022452	3625.494303	4502.789334	4564.54424	2028.678923	2445.2618	1250.951483	1082.088004	2536.809807	2382.174702	2390.139554	703.0139666	2877.602674	3321.872979
BEX4	1402.414331	1482.585918	1559.130291	1585.588012	1343.500686	1174.451964	1744.980015	1307.575816	1265.660935	1698.752644	1307.216689	1706.657258	1601.209035	1119.142065	1150.945602	1403.890051	1073.007637	1809.256388	1487.669248	1996.300372
BEX5	600.6429397	376.6692665	299.009979	474.1193656	411.1242445	365.9076577	358.4355698	288.7271269	301.1936007	304.182353	360.3788052	337.3098499	525.7804408	306.9054568	468.2075589	319.6148125	393.6597755	508.5898038	313.9595237	434.6633091
BFAR	1768.280855	1357.957071	1501.202674	1771.042018	1642.265613	1613.07995	1749.396741	1389.279656	1217.01592	1353.629496	1400.383593	1825.798569	1614.137259	1641.621624	1370.134836	1694.148771	1538.896751	985.9155665	1563.191433	1473.386845
BFSP1	50.5876044	57.06147101	63.135013	63.13635958	33.38031686	7.291158687	53.99827505	48.90589213	16.62195825	80.22149668	94.39620898	6.235011844	89.56711282	44.27018871	35.03428546	19.34459807	93.68281287	50.48961652	51.54424532	12.25526207
BFSP2	88.17716847	56.70237042	13.65842574	22.51609402	44.76366428	89.41519514	26.55449368	61.62310955	115.9034026	32.82306631	49.67995575	110.2895895	85.00466571	86.10806543	67.81103323	33.43825711	51.19805428	19.47253626	17.00652245	59.90741223
BFSP2-AS1	104.8692701	84.50153631	62.02695966	60.43201636	16.23374104	8.934054973	108.1852992	30.26949127	144.4129007	98.15569634	83.84679339	140.6169723	86.92668368	97.20414592	151.3771377	79.84695301	58.55583606	153.3758882	73.11810755	86.51274113
BGN	76.11867662	7.060593129	65.81789602	64.3978109	35.20768871	49.81161923	9.900532002	79.85782023	15.21531917	66.45272208	70.46848139	28.90873696	66.41842018	99.80704001	94.65097834	10.52423419	12.1269618	25.01173164	10.78014663	11.74474716
BHLHB9	94.73096725	108.0796906	107.3838577	96.03855988	78.95739577	57.32450797	68.42348303	100.8433563	70.62570288	73.43375001	64.79262769	77.22292443	99.52820194	50.49495931	118.3826102	55.98724334	93.32749108	82.0018899	146.5662233	146.0604032
BHLHE22	106.0348104	85.80789152	81.87018457	65.0629751	70.76132055	69.18560533	22.96393	64.37527783	70.01144749	93.67319588	123.6635436	79.58725157	68.29455564	122.1086145	60.303628	19.68562334	123.9973036	133.0751245	180.5233752	112.4436496
BHLHE23	24.59618559	8.668513548	6.48067411	4.129384058	5.714284498	5.036673068	7.669358231	11.31622799	8.564719316	50.21255114	72.93749463	4.405334312	17.12330798	11.74824146	8.742537156	11.24751852	6.768603846	11.66269372	7.665313852	17.71497287
BHLHE40	2330.294982	2318.435495	2799.709941	2532.097798	2201.574136	1883.536005	1726.570582	2792.357895	2087.213644	2409.663864	2614.759773	3029.064566	2300.894839	2886.383843	2282.834194	2444.541917	1910.646306	3054.400077	3011.902377	2362.304759
BHLHE41	144.844549	86.81926128	150.7078859	129.0649007	113.9650428	213.7599223	176.9486453	112.5204681	186.3143723	70.87044041	117.0136255	131.5264765	137.1295691	195.5550941	165.643122	159.7985488	153.4670723	136.0361264	118.7943566	189.1846681
BHMT	20.70640404	32.49445165	92.85456328	71.3773992	16.9025573	32.76670921	19.13684267	35.04966298	18.56811123	20.93640878	70.2796324	18.85050974	157.2960644	31.43766893	163.1282371	29.14690468	68.23792955	73.05264163	65.45194931	107.3381167
BHMT2	29.99732089	70.44314565	105.598135	35.60680946	12.87580123	47.28926218	35.51219286	11.14407463	19.27103246	14.65962587	109.6613017	26.28878419	80.84148238	61.18400753	65.9455536	68.68377426	73.35543764	44.24617809	113.9397381	81.61463505
BICC1	118.0082172	96.77750929	71.95105355	80.44322951	79.59450544	95.71738161	120.7092375	93.00493312	91.14827129	80.96623457	170.5228241	130.6393414	231.5934597	138.0428965	194.8056664	177.1168403	125.8256515	124.464094	124.5947936	164.1856209
BICD1	147.4178857	156.1234854	340.4039639	213.4369346	186.2437083	178.2165437	328.4250877	157.0684866	353.6841752	295.9434537	240.3464421	19.11281324	92.5668776	256.3090705	249.0685384	57.56008164	94.60645997	159.5969045	271.7946668	87.12771963
BICD2	3010.732742	3018.346994	2753.260083	2414.004466	2462.157565	3299.069169	2560.415615	2700.030388	3111.668442	3429.940081	2569.216534	2766.651058	2314.752344	2779.312064	2428.179943	2597.359247	2728.569955	2027.121326	3022.013994	3254.24883
BICDL1	743.811491	431.9167157	701.8494095	680.388411	761.6427201	566.8028454	836.093693	412.3107052	482.6485694	424.467646	566.8646827	526.3933711	633.9682537	605.3965418	737.6741432	558.7186652	572.6430236	644.1831312	647.4995471	599.1241426
BICDL2	115.8400386	125.1160178	97.65646483	93.15184403	67.67735679	167.8608325	142.8809665	128.5137965	73.38933021	127.5457626	107.6679974	59.98508017	59.24205829	187.2580636	82.89473309	121.0133698	158.4881493	188.5805621	189.307672	145.7297035
BID	1285.629455	1371.586393	771.3450644	891.1996105	1079.339413	1366.991284	932.9283498	1687.74076	1100.712442	1857.888649	1376.961579	1473.760628	955.2110146	1315.37335	1024.117294	974.76672	1508.2777	1068.479228	1181.673993	862.3208578
BIK	12.4807521	13.12340303	73.94685939	107.9898907	68.28208791	196.5238607	110.1663072	5.554311744	81.04378388	29.62080421	14.20799535	125.6767102	9.833345204	31.47586545	13.37624725	30.25550902	11.65345881	30.79071951	36.60427782	15.28595052
BIN1	2798.949102	2745.383385	2283.869331	2638.263767	2484.203071	1663.158271	2664.023208	1973.334795	2305.670261	1872.303389	2101.091383	2339.590972	2594.092068	2077.148308	2144.386144	2318.241932	2190.103263	2206.338007	2328.420174	2909.54535
BIN2	5256.353969	6550.241712	5154.587274	4986.249925	5081.875684	4901.272776	4897.459953	5728.940463	4424.450082	6198.453438	6040.10604	7034.31807	5034.844385	6293.100487	5414.32073	5024.69375	4851.523139	5862.152651	6449.789764	5987.797524
BIN3	1144.122097	1055.408902	1198.508012	1079.549121	1128.355065	1079.263295	1345.723722	1005.081849	1097.516252	1179.958365	1260.17516	1098.843374	1217.364295	1058.364254	1396.976338	1380.330849	1053.933882	1118.505418	1266.660131	1236.700883
BIN3-IT1	261.2579291	84.94097529	140.1233714	255.8766912	171.7339021	154.4733787	233.3364985	203.5509784	154.1482018	122.2567979	163.6838121	35.44812001	325.1930944	72.71401744	179.4937724	321.203175	206.8522794	225.005449	138.1467207	115.3537387
BIRC2	5103.449197	5130.794279	4796.382964	4755.407383	5009.904656	5177.630972	5718.15783	5031.833434	3962.7999	4992.795067	5136.354497	5565.375874	4938.07198	5373.893734	5005.06412	5048.810133	5129.192502	4717.72119	5718.0551	5131.769896
BIRC3	2793.579851	2428.087562	2726.019202	2209.67591	2403.629444	2544.467585	3445.03853	2392.755293	2258.159966	1197.041389	2072.88331	1512.49561	3087.53293	2576.297648	2472.278344	2418.264809	2157.607025	1986.984755	1606.503488	3049.066121
BIRC5	138.1942787	174.5438655	133.8813977	124.8483221	48.06766646	230.729574	94.57876288	218.3650441	114.0373507	115.9063714	115.5155271	170.7819064	75.22323814	79.30101381	246.824623	101.2855292	123.0922425	170.7216024	182.7953532	190.5421367
BIRC6	3378.502195	3019.109608	3287.856078	3328.855632	3323.628481	3329.625222	3321.51943	2981.618248	3016.439021	2595.525057	3908.720914	2949.094466	4672.755307	4095.055466	4723.103192	4712.990057	3505.890165	2937.070735	3768.275774	4883.160002
BIRC7	200.8637797	200.1177903	136.4882561	188.9935782	165.6262183	154.948154	154.9364977	72.04734308	135.0981124	151.172238	113.0878412	194.8530262	148.6787541	119.639078	194.084008	115.3427136	152.7372334	247.5415649	229.8999803	191.348184
BIVM	584.4386498	652.3276027	564.3752034	694.3077845	714.1501943	411.7821835	389.1617653	643.089318	518.5040631	448.7736545	449.0757965	547.8960806	713.0502379	610.1048061	544.5090059	526.3061611	736.5179716	477.1685895	527.6348581	560.6564756
BLCAP	3041.767699	3421.862695	3342.628965	3013.770527	3404.456875	3082.915006	4018.398423	2874.72495	3173.079414	2856.439153	2813.685303	3464.392752	2846.634821	2741.266264	2960.520347	2886.043866	2818.306183	2772.114338	2588.147584	2895.747317
BLID	63.06604976	119.255955	17.89617554	47.77580422	12.42902642	43.57174841	62.94492796	10.78687346	50.93864947	29.2904865	54.20983529	16.06941413	40.71890243	9.789995473	67.59481596	61.99505797	45.38658527	29.49057545	52.976433	41.81124424
BLK	465.1158903	499.8822347	668.3266616	333.804886	896.4747679	637.9258601	539.0484943	427.3409644	549.2578643	205.8941204	418.8696387	308.1320238	286.531746	454.6165149	410.7400901	295.3749011	394.8212373	515.8338308	158.8358882	554.5008569
BLM	426.8172915	535.6284661	514.1915434	446.7040453	419.2929958	456.7723702	366.9699149	392.0142018	528.2737115	315.8011745	433.9252841	551.3484222	470.3037313	530.243977	495.1346993	539.308171	378.7594289	613.9459697	437.0098098	533.3552725
BLMH	575.3589496	714.7198521	717.1219288	663.941945	716.2360095	884.5166639	839.0296108	614.0631548	583.0908514	505.2721516	597.8168605	721.95043	626.8913639	443.716361	872.3832613	704.7750257	581.6490279	541.3296746	748.3401765	731.7536728
BLNK	1587.130132	1112.419537	2484.919796	1282.103918	1679.041194	1586.82637	1570.869233	1521.516606	2188.56069	1151.137938	1314.973091	1275.428623	1495.529428	1528.927615	1575.324573	828.1051341	1091.440468	1232.38212	891.235506	1937.793439
BLOC1S1	2282.298834	2828.90164	2080.589234	2265.757546	2443.370259	2570.885473	2643.409756	2766.832216	2754.393622	2657.521792	2157.33099	2669.41515	1740.624115	2816.004802	1754.887287	1892.061764	2260.230777	2126.799147	2176.902624	1708.006948
BLOC1S2	4221.982981	3728.390909	3983.380717	2825.73892	4364.854885	3909.068717	3678.373165	3550.683105	3236.157613	2912.429763	4184.929822	4737.473461	3268.670267	3486.622505	3800.352714	3302.93256	2100.035666	3963.636995	3789.644908	3678.336928
BLOC1S3	555.0603433	472.3668489	382.6329421	443.1955445	531.0565016	609.5037358	631.3639777	570.7240454	494.671591	554.8502744	437.4192043	530.6911334	445.4183349	460.0505636	503.2077141	568.2233571	358.1555055	309.7241002	526.5474913	479.9860921
BLOC1S4	2953.535786	2484.585991	2573.903391	3172.915859	3079.993112	2580.151026	3843.052836	2446.439446	2559.604656	2357.220626	2150.227551	3563.77991	2392.648073	1948.595401	1685.637187	2751.521231	1535.101235	2432.149209	2191.882865	2443.157734
BLOC1S6	4224.333926	3789.211176	4047.273882	3852.41275	3668.710653	3851.440305	3876.67008	3554.881565	4049.241344	4111.182534	3930.594454	4609.454025	3583.743592	3669.991871	4284.694871	4076.324302	5548.841373	3524.159716	5039.983595	4650.419223
BLVRA	2397.441206	2729.339877	1027.841331	1249.201423	2077.190534	1833.500543	1491.914524	1799.464358	1560.495054	2412.34304	1554.855402	2410.047525	1563.647238	2515.696069	1975.252635	1651.230987	2460.833851	1440.235092	1423.107379	1232.291832
BLVRB	1988.192502	2399.181081	1368.678286	1942.543415	1481.035362	2405.6991	1416.869872	1876.824864	2181.757101	2762.72659	2104.384603	2329.665367	1171.276311	1975.482772	1280.481737	1650.413696	2542.651786	1758.619526	1961.39834	1430.81018
BLZF1	335.8477848	436.7461703	459.9446718	549.5571017	524.9063738	372.4835753	453.5493957	347.4480492	417.9505593	423.6829018	415.202912	497.4648965	423.5758323	597.3190247	543.3435953	618.6646899	561.1484707	223.1518887	521.9937332	616.1894827
BMF	376.4657593	235.6215282	228.368501	225.8790491	304.3286152	433.9321933	190.8919264	334.0118578	364.3600447	551.3706607	561.7396219	238.0908445	196.8363314	359.6530844	418.8967714	410.7036141	408.9351094	277.7577634	528.4855449	220.4242195
BMP1	170.3302584	225.5646782	188.9507189	126.6991192	150.1286536	218.914762	199.1911452	263.6792541	248.8977055	87.63123622	89.84531413	94.90379716	214.4960835	196.7174632	256.6836947	166.2025381	195.9754595	195.8833949	196.9718371	90.25952877
BMP10	100.8907922	66.7574173	111.7830922	54.76991177	12.01166942	90.91516449	27.86148971	64.56146951	126.1380307	148.8611097	111.9202824	161.9241053	109.2306588	13.91706453	146.5889972	94.14535861	112.3862803	152.9688116	115.4258163	66.06688548
BMP15	105.0536107	188.1519138	90.41383909	127.2150601	133.6678546	123.9842548	138.9842776	74.48503668	211.6359253	222.4322328	172.7238393	172.0972386	151.742669	66.72913251	167.2792182	149.8723118	27.62086859	240.8193082	84.81144684	113.8021098
BMP2	36.21004237	86.68767761	5.13265148	76.88281554	36.44447154	22.35790614	66.43529463	40.5725295	61.57674639	43.57707627	28.44797705	105.7380149	61.99031159	14.42535456	106.1263261	55.24389427	28.8452765	56.76679194	50.45646508	52.08154148
BMP2K	800.9132208	766.9083775	506.1908753	898.3234488	580.9036564	620.6485095	498.3379719	829.1073114	786.1975769	868.9807871	859.5247074	575.1313499	662.8443996	920.1682032	497.3109205	754.7249584	955.215799	619.5563661	851.3504252	732.9910548
BMP3	17.56368632	15.9442006	6.086236627	16.0562072	13.70338649	6.77694902	4.423893208	5.559565915	8.599103186	6.261008009	11.06776158	15.54970276	5.197071082	7.040726645	6.391793522	9.16409143	6.76297655	5.825276916	19.34018741	6.257975182
BMP4	7.148863042	11.07095274	9.531437465	7.980604034	11.20564319	8.931665711	8.026078402	9.603252128	9.81043438	8.454685156	12.38997375	13.02233018	12.98105803	12.62330317	11.40199448	13.66469747	9.709550599	13.76149693	9.919413146	8.763813144
BMP5	46.35427029	154.5602541	63.56172118	31.00753561	86.03928552	42.90782955	3.763639584	64.88256699	87.45281732	71.6712222	100.378986	141.4010783	15.467644	106.9280497	95.85364985	51.75317894	138.7246028	113.682989	16.74056176	80.27054005
BMP6	281.5870963	724.3072317	433.7168162	235.2554317	267.7338728	310.7257084	308.0188487	537.4099636	573.5929151	622.2447525	312.9390134	284.7954409	236.3329918	276.9154248	214.0455916	315.828172	362.8284239	414.8442352	434.5442467	488.8694878
BMP7	240.8271345	216.5843949	244.2662073	193.8175456	200.728822	277.9707343	338.2717755	36.68446273	238.2449436	359.8395646	367.6156333	331.4348574	321.4523495	374.661664	311.6991319	315.5395742	278.5046404	308.4959723	227.4450178	328.542367
BMP8A	44.059495	45.4501249	40.00392982	82.33549567	22.61464206	20.22430803	26.48359727	46.79348018	77.59901308	20.41531798	27.00165649	17.74608383	27.60153945	33.84326126	62.60860147	56.48784254	12.53101326	17.7343198	25.86127877	14.85011273
BMP8B	174.2806591	225.9752703	198.5060186	164.440476	108.61914	272.818671	156.4701622	184.2642165	223.8438278	115.9413956	101.0702249	274.1359216	187.6692961	170.9621968	246.7888475	167.8358243	188.9524629	194.6535904	189.0622647	312.5005486
BMPER	13.46351428	37.31527728	30.22810555	4.242867946	6.420074553	30.91270783	4.404907252	1.571861563	27.84424441	22.02370557	3.688220124	50.63516328	6.461529008	39.55624988	3.195943559	13.41603786	2.599000079	30.41375089	4.793478378	5.372289284
BMPR1A	245.3049145	176.8085133	265.6415751	331.143146	248.2607828	240.6451377	319.282753	181.6675943	239.1459706	249.4495887	312.4397873	248.9940032	303.7636093	209.3348328	335.7404674	375.2499562	281.818641	298.3317602	253.0857644	408.6010962
BMPR1B	28.43459057	72.24589483	26.73683482	75.36119703	82.26360041	57.40031513	34.14468037	63.59549514	75.87170722	49.94395494	82.28764893	88.35180917	58.38439811	102.065694	40.58102575	57.90123984	66.57562959	25.93815724	99.66450888	74.19036081
BMPR2	714.7899506	695.4313582	833.4021966	825.8303094	871.523777	718.4838975	722.7264018	837.5421906	826.9489526	1064.470575	714.751528	743.5388275	1075.70471	896.7983239	711.0672369	804.8335195	726.3318724	684.9707132	850.2526458	812.6792352
BMS1	634.3920899	621.4609813	854.8446199	795.7261298	892.9695299	655.1134289	658.3724524	598.5669834	689.2008526	578.4585217	740.8429273	712.9415097	593.8660907	803.3427055	760.2667844	594.9345446	683.3786906	630.5749702	700.888962	808.0141246
BMS1P17	9.74234223	15.09428753	2.010283102	2.672583293	5.534664969	4.813974012	3.774260833	2.05688872	2.572333562	14.2932132	3.947732645	4.880793083	7.332057991	4.848837195	11.64159292	2.300832445	3.951544854	5.011198523	5.784564432	31.30199802
BMS1P20	410.259238	484.0779455	870.237952	659.3083594	503.6998554	1043.584158	924.1122326	383.3945744	797.9989248	229.2517901	876.9301445	593.6426746	521.5458635	816.8082905	1433.674983	942.895134	696.0230151	618.8295099	506.405526	784.9497987
BMS1P5	978.2761883	497.3627611	807.5200954	934.8531414	861.7768614	623.3841028	833.7718515	653.9881001	1184.216945	1055.673502	796.5981525	490.7949349	1363.431304	633.7119373	697.1208208	1044.525673	1225.188918	785.8382322	636.4298092	732.2278513
BMS1P6	16.79300734	85.85970449	13.32390825	16.29791234	64.47961697	159.7303393	8.699365754	9.40218688	11.25333211	54.50347586	123.4013075	9.247329172	9.89177274	141.2884801	18.73945488	27.22505775	28.20611473	11.28320923	15.31761833	10.71867457
BMT2	760.5607811	781.1772875	834.8507344	858.302182	923.7494834	817.8316617	848.7200416	791.790857	809.5762399	793.6789595	888.8258927	991.8717221	648.0004638	685.2926857	928.6341801	984.7133159	628.9517584	993.2182929	936.595272	903.8634415
BMX	33.21325901	30.19087817	4.955475222	21.65296148	18.94420133	47.92995224	18.17965893	70.75754999	21.49739665	22.0771375	26.05058129	20.47829853	22.94705202	25.73922959	29.06926096	22.29010422	68.79087923	159.0908267	48.5434025	63.31631518
BNC1	46.1224997	37.39870899	71.13915903	13.5719386	39.53754407	43.63483988	41.40356508	48.67489273	52.39406135	9.559784993	82.83432296	97.49843433	36.49699959	40.11957691	88.25948335	61.03503095	96.0801511	122.1213708	49.2537527	51.99604511
BNC2	158.4703174	266.8710353	114.8752585	117.7889369	236.5351208	117.285733	202.9183589	303.3450637	193.4262986	248.88677	265.1790322	170.4187886	171.8513252	349.8240347	269.8511726	304.1214694	202.7047555	316.9992715	188.7444525	344.7569073
BNIP1	386.3987327	279.3584408	307.0593093	209.2665425	277.6895136	322.4308757	198.305464	152.0992715	228.9675556	225.1937227	227.0302833	285.9583187	188.5989795	251.0280221	250.8913517	286.6609806	319.3247164	221.6790451	240.569823	260.5995079
BNIP2	2975.857001	2892.144267	2970.718516	3069.484889	2789.913232	2673.568092	2377.36522	2426.198469	2938.136265	3584.14188	2678.506768	4351.071272	2908.533469	1974.125163	2733.503334	3077.179692	2460.343727	2786.759134	2916.125487	3002.96964
BNIP3	717.5830905	633.9356902	1059.932934	924.6156759	876.4918996	697.2685237	1068.059942	540.268453	724.1629035	552.2113819	582.5580522	908.6185094	743.249273	687.5585634	988.4726226	736.7529498	808.7557821	658.5735157	739.3383428	1105.142051
BNIP3L	4793.352352	5424.654934	4441.299753	4584.95405	4414.047334	5174.979628	3619.068253	4949.75685	4509.604045	5353.288133	6000.08142	8936.245554	5164.663173	5694.516944	6014.866202	5397.002978	7705.338566	5823.640749	6677.494152	4715.974103
BNIPL	105.1658299	30.33324593	60.70876565	47.8185707	77.67606827	16.64291773	79.65373022	101.8673101	44.09838644	44.67497442	35.85082834	122.3740922	96.92621983	118.4599828	115.5761867	26.47994019	78.85948706	101.7919668	86.16911081	126.8836518
BOC	13.33009306	70.03973491	79.79165237	125.9923066	69.05348437	113.820155	91.14523172	13.70787658	130.8995296	50.93400795	107.0393162	23.95833064	22.13477556	75.78943864	65.57923147	126.3927443	53.29803892	135.4951497	96.51202304	22.32874845
BOD1	1285.94241	1349.37584	1186.3907	1326.869548	1462.88643	1495.675126	1567.179402	1083.290655	1048.527495	1236.243816	1029.315835	1500.381469	1177.009537	1375.385039	1246.18438	1136.41986	1135.015349	957.4880624	1156.431422	1335.449662
BOD1L1	1580.281229	1069.034824	1417.50136	1369.051842	1750.159022	1216.86201	1266.515647	1661.341258	1343.284665	1082.433706	646.4257382	1090.040102	1094.613902	1075.826337	856.2261087	917.3782541	1221.574872	1134.277744	656.7214433	1108.388038
BOD1L2	62.68976348	80.20951145	86.62096869	82.60971433	139.702706	144.9509118	63.75759217	98.38918978	97.85530069	134.4634205	86.40212085	173.0656409	172.8157276	50.9380374	148.9614556	62.47904684	162.955253	132.8142339	89.99857214	35.20396369
BOK	76.23130281	8.441483393	17.33938373	8.062150083	128.8095153	21.09514655	10.28456018	250.8455391	144.7042061	76.29350439	20.96548482	15.93101226	108.5174196	92.26567929	136.5500978	173.846596	18.52751731	51.05775852	230.2799977	163.3477273
BOLA1	398.3121542	289.9780908	248.4026584	320.859624	377.2108493	328.1761855	375.660467	361.0471233	309.3209632	359.8087975	230.8427715	226.6586938	304.0374919	369.3108198	257.0246285	329.9700327	252.2770061	172.376451	309.8930614	351.8051916
BOLA2	139.3115568	176.3834092	99.02453537	116.0550058	125.3883826	126.8844462	163.043422	139.1533858	72.10957822	128.1797089	159.9817228	134.4456137	109.9256621	205.8806314	157.3059841	148.8788104	170.4544864	212.6621752	73.63230181	155.0614738
BOLA3	1256.217548	1012.52275	1124.389957	1537.154937	1224.190665	1298.878679	1677.092591	886.2943949	837.3012258	879.1532605	955.4153756	1238.663704	744.8488987	1093.301304	812.8476175	772.6537793	823.442048	1219.199434	1037.315646	1092.968943
BOLA3-AS1	13.12492943	12.79584111	47.12302662	36.00683323	9.739544215	14.73306871	42.8407851	21.06813428	8.959402616	9.978443677	7.975665224	161.9673112	12.62732045	5.730468609	7.744020385	6.45685403	6.422827617	15.56152831	9.353299297	13.89776837
BOLL	94.21131	173.0685178	106.7210288	110.4507367	85.01216291	64.87827744	31.00471809	85.53541078	93.58659917	81.73620415	131.8379473	129.2355626	135.6134335	117.356019	168.2216852	146.3276831	142.7024833	236.2056399	94.6896279	93.95118873
BORA	388.2162205	389.2886234	345.3171568	399.4973184	450.9563419	412.639694	407.0170279	316.815458	381.9051091	350.0702836	340.6184391	365.3513969	494.5574695	503.6603986	422.669443	390.729584	432.6208927	254.8800849	359.0113039	379.0978621
BORCS5	139.7478358	254.7068435	211.6714113	305.5968065	163.6282837	198.8520704	184.5917178	178.7976777	166.3344962	206.834782	139.2181353	217.668887	68.77625552	178.1052432	256.7102535	147.0406695	243.4098294	123.3909485	224.3611908	128.117044
BORCS6	541.9881511	657.2346957	497.9126893	621.5900105	510.1260221	551.8911747	594.2104591	780.3144613	645.3691218	667.6261297	642.1127813	787.3326638	509.9256232	558.3532136	550.0058125	496.2410037	456.1992599	529.7642468	555.5190133	647.4418508
BORCS7	1896.794065	1834.836293	2009.829442	1899.935873	2124.168391	2078.703808	1614.867928	1606.640673	2173.580723	1987.624808	1808.658701	2792.889178	1703.707786	1461.948089	1983.992363	1439.393901	1698.732846	1631.221565	1635.733671	1650.20216
BORCS8	935.9355905	914.1678019	796.9147374	832.5850088	871.919513	853.5658468	818.4929567	905.8044596	838.9141991	1019.378667	1019.369012	1081.658695	680.0324251	901.5996566	806.4393283	767.3005467	801.1964386	1058.99874	978.5472196	762.5244732
BPESC1	2.17215218	2.551195687	2.115702676	1.389220335	0.910140857	1.369030368	17.45165437	1.157044969	5.828233359	8.679080987	1.351357326	36.4014742	43.35737842	16.62881277	4.12378778	9.536058507	4.004325883	2.900828542	26.71162272	14.76699117
BPGM	652.8758875	729.1709652	403.2516255	374.6769035	491.0538957	487.5427949	342.5358189	561.4343222	427.9757008	377.868389	506.4162342	783.878645	389.3275059	635.0005218	576.5763936	537.0565445	1710.093768	505.1753117	748.609518	495.5657504
BPHL	248.8564137	298.7232649	222.864247	229.3341477	241.2290008	161.4073105	179.4986362	252.427332	256.8230555	187.6256676	272.0362541	264.2510714	212.5819473	245.3754447	233.0382312	276.2395461	223.7264238	257.0700485	284.1928001	321.7256154
BPIFA1	106.0761383	130.2810958	118.0046585	106.1015158	121.7337967	41.01174313	92.64084067	77.25061735	112.3233835	87.58680787	101.5058483	260.2082291	198.1476844	102.9324737	190.3356409	115.4790496	100.7346061	171.7341562	113.0294102	195.628151
BPIFA2	102.8832395	205.164242	127.0275806	100.6099893	208.000151	98.92344191	114.3228628	69.18984734	147.3100788	152.8984741	135.5508767	184.2230158	115.3615778	251.5076924	155.3267886	278.8044767	143.0997519	169.693515	185.4636278	252.1991109
BPIFA3	162.6929844	251.9601713	230.3733572	214.7758744	264.1898251	171.4150068	301.7097618	150.5588293	212.0027518	178.9552692	197.0031455	66.25943994	289.0265239	174.0364043	189.2649564	356.4467467	299.0036727	275.0762665	219.1799119	236.9650855
BPIFA4P	101.5689344	157.9120488	125.3808093	155.8184239	186.6840646	134.9149018	125.0453879	191.6010441	182.0449828	169.0936847	122.0656908	124.7711571	138.6420878	165.949003	120.2175737	195.6579415	185.7486878	185.3067872	121.7400803	112.0547611
BPIFB1	7.467740856	6.259678897	4.0248809	10.91358513	8.823099583	5.687985048	5.263885753	4.768678418	5.28914631	9.732236513	5.391690098	18.08123319	15.11370496	6.758310477	9.010858968	7.191122213	11.6750555	8.173105898	6.900432151	6.338567352
BPIFB2	30.13607553	107.5767797	22.48781632	39.50307445	66.43614098	31.07072387	109.6777941	97.50951496	123.0474393	82.29762218	75.92267562	34.98943731	161.0733611	169.6143858	126.0745555	158.2649712	9.233458837	68.51732507	60.25264253	107.5486764
BPIFB4	10.68960251	9.898930619	9.141856296	7.441913323	15.95449288	35.00138561	21.59950933	17.11366098	13.65909083	14.83502859	20.93683474	10.85064186	18.87995294	19.76893799	15.96555232	15.84419425	16.99547241	14.16761569	26.92792421	18.02046746
BPIFB6	15.335302	91.04674024	23.63182469	37.47347084	59.19559247	23.54386937	22.12256665	44.7393974	35.20130949	88.67111569	98.79741826	28.91516072	51.98203512	123.0462452	30.11249988	47.01483691	128.2106317	28.50002987	100.344869	29.58901642
BPIFC	9.509082319	41.50076727	13.73349326	14.43051353	87.88718096	8.626165592	10.96668513	5.190384276	9.933030911	17.004027	8.808056788	10.80687611	9.118077648	11.50121285	19.82212703	9.864877574	18.97037877	19.6975344	23.8096119	9.415719625
BPNT1	358.2338434	333.1890324	345.8980069	390.7639279	317.2067538	357.410848	294.9518104	334.9355414	391.1212788	322.2436202	343.428075	548.1584724	444.8085432	347.3332861	475.3780865	398.8002361	318.2657392	435.6333392	249.7391282	473.4305387
BPTF	2045.189252	1871.116635	2039.551895	2042.650908	2114.955653	1886.296079	2233.650663	1884.002623	2044.844962	1734.039099	1856.272732	1637.127683	1859.72347	1928.070546	1993.768352	1679.396816	1514.245024	1374.809016	1835.136654	2137.743108
BPY2	5.490287409	9.329861763	3.419356059	6.108881877	5.643039578	3.35981373	17.62401151	8.511919551	4.858729743	5.394595063	6.334010866	7.584209145	6.447022525	44.8312928	18.73965248	7.205373861	15.38045893	58.49193421	17.05516927	5.557952322
BRAF	559.7114481	459.0326551	694.6332515	790.2995932	631.7772851	622.0812127	654.2027752	628.0768144	766.9139953	526.2503201	676.9292299	444.8907768	784.1616123	512.152223	759.4933081	811.1444356	619.5103459	775.6981732	525.0558389	733.7806921
BRAP	225.7458732	265.9454627	315.9926395	209.7044782	259.058341	317.645893	213.5215266	380.4252363	166.4217137	209.747424	300.6345836	191.0985984	231.8085382	44.48233908	349.1939595	231.4041944	332.339014	305.1797343	276.0748407	261.4623088
BRAT1	895.4278699	506.5264295	753.3614813	813.5902906	705.1636908	1049.922835	1021.708906	534.8895144	925.2147247	775.9169882	714.6807604	580.7547769	785.7471791	549.6550467	641.5067694	702.2135619	572.5380375	769.1597004	662.026724	676.4789424
BRCA1	113.6290035	108.9870976	189.2054128	131.5442282	121.140242	123.4707894	144.9866517	130.2934588	178.2482671	66.23464918	81.21664357	70.6716611	128.1564764	131.1964866	166.9355205	64.09751422	85.18107994	32.17379053	113.2160971	62.59384748
BRCA2	67.85120253	106.1535436	104.7460032	57.36499856	90.0032458	74.79402062	109.1539588	83.70598306	86.82455123	18.17912802	99.87137333	63.18622886	116.6630248	61.35632873	97.1555984	66.06940896	72.66845107	58.8546464	46.90259695	104.2803049
BRCC3	860.2828774	739.5674657	519.0844662	936.786399	900.9726038	788.7826791	875.9998452	640.4244027	787.8909576	883.3401511	1020.693149	964.599073	753.3189467	894.9631623	928.0914195	925.4178987	865.9476196	930.7866538	949.877783	981.480155
BRD1	1258.738439	1279.253129	1420.442508	1379.390502	1495.376246	1270.579311	1433.616144	1184.494842	1207.837883	985.6848275	1569.496803	1065.830838	1575.944223	1468.672925	1465.649868	1491.556468	1438.502334	1298.485377	1436.035127	1595.948382
BRD2	4451.444127	3152.686924	3916.605279	2939.346609	4407.589437	3474.459046	4696.449649	3601.524985	3174.137331	3016.7167	3681.767006	3473.60343	3439.167331	3952.811522	3131.32023	3510.328799	3069.737524	2957.427707	3812.616209	3443.895224
BRD3	2552.355356	2526.386976	2456.45347	2560.003637	2022.418914	2274.845773	1761.458294	2356.501572	2523.531723	2961.809122	2093.415386	1900.964659	2148.203274	1980.214522	2194.558225	2064.957427	2187.771661	1751.120218	2493.921889	1965.484291
BRD4	3738.312806	3277.134892	3618.217203	3999.351268	3824.92195	3734.439733	3724.15473	3789.821193	4070.589774	3680.214	2906.341681	2320.500183	3184.279401	3485.733699	2619.108027	3090.103523	3335.4354	2918.648729	3690.495848	3108.971199
[truncated: 18,069 more rows]
