# Supplementary material for: Coupling of Co-expression Network Analysis and Machine Learning Validation Unearthed Potential Key Genes Involved in Rheumatoid Arthritis
Source: Front Genet. 2021 Feb 11;12:604714. doi: 10.3389/fgene.2021.604714 (PMC7905311; doi:10.3389/fgene.2021.604714)
Supplement: Supplementary file 3 [file Data_Sheet_2.CSV › Supplementary_1.2/GSE65391.txt]

	HC_B7_01	HC_B7_02	HC_B7_03	HC_B7_04	HC_B7_05	HC_B7_06	HC_B7_07	HC_B7_08	HC_B7_09	HC_B7_10	HC_B7_11	HC_B7_12	HC_B7_13	HC_B7_14	HC_B7_15	HC_B7_16	HC_B7_17	HC_B7_18	HC_B7_19	HC_B7_20	HC_B7_21	HC_B7_22	HC_B7_23	HC_B7_24	HC_B7_25	HC_B7_26	HC_B7_27	HC_B7_28	HC_B7_29	HC_B7_30	HC_B7_31	HC_B7_32	HC_B7_33	HC_B7_34	HC_B7_35	HC_B7_36	HC_B7_37	HC_B7_38	HC_B7_39	HC_B7_40	HC_B7_41	HC_B7_42	HC_B7_43	HC_B7_44	HC_B7_45	HC_B7_46	HC_B7_47	HC_B7_48	HC_B7_49
1-Dec	3.32192809	3.32192809	3.32192809	3.32192809	3.32192809	3.32192809	3.32192809	3.34796182	3.32192809	3.32192809	3.32192809	3.32192809	3.32192809	3.32192809	3.32192809	3.32192809	3.32192809	3.32192809	3.32192809	3.32192809	3.32192809	3.32192809	3.32192809	3.32192809	3.32192809	3.32192809	3.32192809	3.32192809	3.32192809	3.32192809	3.32192809	3.32192809	3.32192809	3.32192809	3.32192809	3.32192809	3.32192809	3.32192809	3.32192809	3.32192809	3.32192809	3.32192809	3.32192809	3.32192809	3.32192809	3.32192809	3.32192809	3.32192809	3.32192809
1-Mar	6.10322652	6.00913695	5.646068755	6.202594405	6.966306205	6.5395557	6.13041751	7.447085505	6.82887207	6.38687869	6.68015029	5.71093999	6.836411015	6.17731575	5.91357387	6.28057626	6.78605123	6.872918025	6.847087115	7.049535505	6.63575203	6.92490089	6.20049891	7.536356865	7.16519074	6.449224235	6.344404645	7.132602955	7.08655669	6.30831012	7.47739211	6.092174185	5.062843025	6.222052045	6.90784707	5.970868025	7.68335079	6.302055065	7.356857145	6.64081474	6.584550505	7.693637065	7.880292755	6.328444325	7.20209316	6.27988786	6.839962295	6.688358375	7.188672155
10-Mar	3.32192809	3.32192809	3.32192809	3.32192809	3.32192809	3.32192809	3.32192809	3.32192809	3.32192809	3.32192809	3.32192809	3.32192809	3.32192809	3.32192809	3.32192809	3.32192809	3.32192809	3.32192809	3.32192809	3.32192809	3.32192809	3.32192809	3.32192809	3.32192809	3.32192809	3.32192809	3.32192809	3.32192809	3.32192809	3.32192809	3.32192809	3.32192809	3.32192809	3.32192809	3.32192809	3.32192809	3.32192809	3.32192809	3.32192809	3.32192809	3.32192809	3.32192809	3.32192809	3.32192809	3.32192809	3.32192809	3.32192809	3.32192809	3.32192809
11-Mar	3.32192809	3.32192809	3.32192809	3.32192809	3.32192809	3.32192809	3.32192809	3.32192809	3.32192809	3.32192809	3.32192809	3.32192809	3.32192809	3.32192809	3.32192809	3.32192809	3.32192809	3.32192809	3.32192809	3.32192809	3.32192809	3.32192809	3.32192809	3.32192809	3.32192809	3.32192809	3.32192809	3.32192809	3.32192809	3.32192809	3.32192809	3.32192809	3.32192809	3.32192809	3.32192809	3.32192809	3.32192809	3.32192809	3.32192809	3.32192809	3.32192809	3.32192809	3.32192809	3.32192809	3.32192809	3.32192809	3.32192809	3.32192809	3.32192809
2-Mar	7.103688543	6.735655395	7.276136133	6.387896425	5.690009733	6.114884123	6.724516078	6.914190308	6.16916589	6.567820125	6.12359439	6.721700363	6.85994569	6.952134183	6.997343198	6.796494043	6.617146665	7.026239788	7.210211948	7.054181645	6.767458158	6.746602943	7.087813943	6.74683299	5.812145388	6.628469393	7.113100263	5.778058388	6.77680353	6.273809403	5.586345408	7.073495138	7.452157858	6.401777915	6.856407945	7.12987061	6.549585278	6.78070497	6.492644905	6.42079268	6.300850203	6.90721011	6.406564988	6.405664668	6.758911983	6.586236778	7.3239088	6.279520683	7.290288695
3-Mar	4.77493634	6.301096563	5.222158627	4.992058583	5.71597775	6.376716883	4.835513823	5.74175224	5.207882547	4.70635725	5.033399967	5.382406823	5.166214837	5.101301837	4.63315818	4.880764603	5.167414083	6.22134061	5.319346613	5.919815867	5.243599003	6.557933467	6.026582233	5.295711247	4.930501493	5.06938514	5.103812	5.353120483	5.935992547	6.03457721	6.017942553	5.120760547	5.147145493	4.658732997	5.08342923	5.622768157	5.577994007	4.396451957	5.84535492	4.713097347	5.202893883	5.569231317	5.0323397	5.605633237	5.454167747	6.35524148	5.392620043	4.924184817	6.037722693
5-Mar	4.305432065	3.84536127	4.037559475	4.266558265	4.47266857	4.09448175	4.559516365	4.631393505	5.153977325	4.956168075	5.02675724	4.06298514	4.054002105	3.99748069	3.84536127	4.197661825	4.25453679	4.088429715	4.983824445	4.478149415	4.515488575	4.10352205	4.730641045	3.948877355	4.59546962	4.49312405	4.94780681	4.53436317	4.071666485	4.377459275	4.35941557	4.85023692	4.692874685	4.68056609	4.775550305	4.16142766	4.072415255	4.30065193	4.29685883	4.38019417	4.725115045	4.101709855	4.26926565	4.043927595	4.515488575	4.619060785	4.037967195	3.914330715	4.409164415
6-Mar	8.55977399	7.70237705	8.08856089	9.17855212	7.5373745	8.20082867	8.51618875	7.47573238	8.18672962	8.84426513	8.7734576	8.1888786	7.95844267	8.00782121	7.99387102	9.36021554	7.42334622	8.37712896	7.98738056	8.30890234	8.40667739	9.22759188	7.89316742	8.02347327	8.22458548	8.07996922	7.73845914	7.3750403	8.22868548	8.05020727	7.92067977	7.79431058	8.08856089	8.50713458	8.36464509	8.04891185	8.48239697	7.79960996	8.46131737	7.73422864	7.74574154	7.82899564	8.16897099	7.9552184	7.9349878	9.7037688	7.99037842	8.47266894	8.83413477
7-Mar	9.86747773	10.5323409	9.90722148	9.05663923	10.5361643	10.2573505	10.1130344	9.18467155	10.2768861	9.88432528	10.9147976	9.63101358	10.1626624	10.5176231	9.49291688	9.3816934	9.93284072	9.47551802	10.0694981	9.92273558	9.48843306	9.83208144	10.0915266	10.1371718	10.2460765	10.4286848	9.83283765	9.7984198	9.87624296	9.95732728	10.2430347	10.2239643	9.90722148	10.2792217	10.1535672	9.84510722	9.68642454	9.69702124	9.98532822	9.88661858	10.3355266	9.71739718	9.872911	9.87221786	9.84131458	9.15618666	9.79724126	9.28626945	8.70285037
7A5	4.12254186	3.32192809	3.32192809	3.39917383	3.32192809	3.32192809	3.32192809	3.32192809	3.32192809	3.32192809	3.32192809	3.32192809	3.50078039	3.32192809	3.67783294	3.32192809	3.32192809	3.32192809	3.32192809	3.32192809	3.32192809	3.32192809	3.32192809	3.32192809	3.32192809	3.32192809	3.32192809	3.32192809	3.32192809	3.32192809	3.32192809	3.32192809	3.32192809	3.32192809	3.32192809	3.32192809	3.32192809	3.32192809	3.32192809	3.32192809	3.32192809	3.32192809	3.32192809	3.32192809	3.32192809	3.68006213	3.32192809	3.32192809	3.32192809
8-Mar	5.981106597	6.819853427	6.78853954	6.13442595	5.774554967	5.944800673	6.341644443	6.727433897	5.331337253	5.667050293	5.86366907	5.3266342	5.831946803	6.49668752	5.61318187	6.642684217	6.05371462	7.218224673	5.939225847	5.4524838	6.03092592	6.97052133	6.654391467	6.46862486	5.19483449	6.06913608	5.71151334	4.912771647	6.81894902	5.93095244	6.383137367	6.838079953	7.04854463	5.843353657	6.26569963	7.297281877	7.171174327	6.214468067	6.73892274	5.515098087	5.450124883	6.516511917	4.81662458	5.556065823	6.13308753	6.511444087	6.142351323	4.830847133	6.806760623
9-Mar	3.32192809	3.32192809	3.4611998	3.32192809	3.32192809	3.32192809	3.32192809	4.97996953	3.33429939	3.32192809	4.48066711	3.32192809	3.40229241	3.32192809	3.32192809	3.32192809	3.32192809	3.32192809	3.32192809	3.32192809	4.1449543	4.70049077	3.32192809	3.32192809	3.32192809	3.32192809	3.32192809	4.37541066	4.28219958	3.32192809	3.41541255	3.32192809	4.4409595	3.97367464	3.32192809	3.50693321	3.50869612	3.32192809	3.32192809	3.32192809	3.32192809	3.60063014	3.55570574	3.32192809	3.32192809	3.65399093	3.44548173	3.32192809	3.32192809
A1BG	3.32192809	3.32192809	3.32192809	3.32192809	3.32192809	3.32192809	4.015212735	3.65128108	3.32192809	3.35981351	3.373358595	3.83306157	3.32192809	3.80638634	3.32192809	3.606562805	3.32192809	3.94499135	3.382267295	3.71707223	3.32192809	3.32192809	3.32192809	3.71389065	3.32192809	3.32192809	3.63875808	3.468817555	3.32192809	3.32192809	3.32192809	3.32192809	3.32192809	3.50792271	3.32192809	3.32192809	3.32192809	3.333476265	3.32192809	3.32192809	3.32192809	3.32192809	3.32192809	3.32192809	3.32192809	3.32192809	3.32192809	3.32192809	3.32192809
A1CF	3.448302435	3.32192809	3.32192809	3.32192809	3.32192809	3.32192809	3.32192809	3.32192809	3.32192809	3.32192809	3.32192809	3.32192809	3.32192809	3.32192809	3.537261815	3.33005073	3.32192809	3.32192809	3.32192809	3.32192809	3.32192809	3.32192809	3.32192809	3.32192809	3.32192809	3.32192809	3.32192809	3.32192809	3.32192809	3.32192809	3.32192809	3.32192809	3.32192809	3.32369611	3.32192809	3.32192809	3.32192809	3.32192809	3.32192809	3.32192809	3.32192809	3.32192809	3.32192809	3.32192809	3.32192809	3.32192809	3.432911165	3.32192809	3.32192809
A26C3	3.32192809	3.32192809	3.68050209	3.32192809	3.32192809	3.32192809	3.32192809	3.32192809	3.32192809	3.32192809	3.51109789	3.902169425	3.32192809	3.57412337	3.556887745	3.42992826	3.32192809	3.32192809	3.32192809	3.32192809	3.32192809	3.32192809	3.41914563	3.32494063	3.32192809	3.387180715	3.32192809	3.32192809	3.705235	3.32192809	3.32192809	3.32192809	3.32192809	3.32192809	3.32192809	3.32192809	3.32192809	3.32192809	3.32192809	3.32192809	3.32192809	3.641468215	3.32192809	3.32192809	3.32192809	3.659935845	3.32192809	3.32192809	3.681136305
A2BP1	3.32192809	3.32192809	3.32192809	3.32192809	3.32192809	3.32192809	3.32192809	3.32192809	3.32192809	3.32192809	3.32192809	3.32806732	3.32192809	3.32192809	3.32192809	3.32192809	3.32192809	3.32192809	3.32192809	3.32192809	3.32192809	3.32192809	3.32192809	3.32192809	3.32192809	3.32192809	3.32192809	3.32192809	3.32192809	3.32192809	3.32192809	3.32192809	3.32192809	3.32192809	3.32192809	3.32192809	3.32192809	3.32192809	3.32192809	3.32192809	3.32192809	3.32192809	3.32192809	3.32192809	3.32192809	3.32192809	3.32192809	3.32192809	3.32192809
A2LD1	4.57117257	4.57117257	4.57117257	4.81907821	4.75211605	4.67354045	4.57117257	4.92566309	5.03454182	4.57117257	4.57117257	4.57117257	4.57117257	4.57117257	4.57117257	4.57117257	3.71950108	4.91734678	4.6069633	3.3976387	5.80706919	5.35724443	4.57117257	3.8216041	4.57117257	4.57117257	4.39545085	4.99868429	5.07672754	5.17836886	4.46657949	4.47348237	5.04279053	4.41371254	4.89932937	4.44706801	4.47107037	5.04630988	4.70775282	4.83346647	4.84682976	4.57117257	5.32232003	6.21678155	4.86892745	4.57117257	4.57117257	4.57117257	5.01737903
A3GALT2	3.32192809	3.32192809	3.518786105	3.32192809	3.32192809	3.32192809	3.32192809	3.32192809	3.32192809	3.54635743	3.32192809	3.421570465	3.32192809	3.32192809	3.32192809	3.63037275	3.32192809	3.32192809	3.32192809	3.32192809	3.32192809	3.32192809	3.32192809	3.32192809	3.32192809	3.32192809	3.32192809	3.32192809	3.32192809	3.32192809	4.014717055	3.32192809	3.32192809	3.32192809	3.32192809	3.32192809	3.32192809	3.32192809	3.32192809	3.32192809	3.32192809	3.32192809	3.32192809	3.32192809	3.32192809	3.45823593	3.32192809	3.32192809	3.32192809
A4GALT	3.32192809	3.32192809	3.32192809	3.32192809	3.32192809	3.32192809	3.32192809	3.32192809	3.32192809	3.32192809	3.32192809	3.32192809	3.32192809	3.32192809	3.32192809	3.32192809	3.32192809	3.32192809	3.32192809	3.32192809	3.32192809	3.32192809	3.32192809	3.32192809	3.32192809	3.32192809	3.32192809	3.32192809	3.32192809	3.32192809	3.32192809	3.32192809	4.14549568	3.32192809	3.32192809	3.32192809	3.32192809	3.32192809	3.32192809	3.32192809	3.32192809	3.32192809	3.32192809	3.32192809	3.32192809	3.32192809	3.32192809	3.32192809	3.32192809
A4GNT	3.32192809	3.32192809	3.32192809	3.32192809	3.32192809	3.32192809	3.32192809	3.32192809	3.32192809	3.32192809	3.32192809	3.32192809	3.32192809	3.32192809	3.32192809	3.32192809	3.79076057	3.32192809	3.32192809	3.32192809	3.32192809	3.32192809	3.32192809	3.32192809	3.8733378	3.32192809	3.32192809	3.35514457	4.37062115	3.38699851	3.94633411	3.32192809	3.32192809	3.32192809	3.32192809	3.6516981	3.32192809	3.32192809	3.32192809	3.32192809	3.32192809	3.32192809	3.32192809	3.32192809	3.32192809	3.32192809	3.32192809	3.32192809	3.32192809
AAA1	3.32192809	3.32192809	3.32192809	3.32192809	3.32192809	3.353908944	3.388574134	3.32192809	3.32192809	3.32192809	3.32192809	3.472991536	3.32192809	3.32192809	3.32192809	3.32192809	3.32192809	3.32192809	3.32192809	3.32192809	3.32192809	3.32192809	3.32192809	3.32192809	3.329859372	3.32192809	3.32192809	3.32192809	3.32192809	3.32192809	3.32192809	3.390935818	3.32192809	3.32192809	3.32192809	3.32192809	3.32192809	3.32192809	3.426987324	3.32192809	3.32192809	3.32192809	3.390291548	3.32192809	3.32192809	3.32192809	3.32192809	3.358713546	3.32192809
AAAS	3.91191795	3.91191795	3.91191795	3.91191795	3.91191795	3.91191795	3.91191795	3.91191795	3.91191795	3.91191795	3.91191795	3.91191795	3.91191795	3.91191795	3.91191795	3.91191795	4.57490803	3.7473541	3.75876261	3.32192809	4.00367329	3.32192809	4.41707207	4.33003558	3.91191795	3.91191795	4.15710032	3.70537306	4.47704067	3.49093846	3.76444276	4.41960563	3.32192809	3.7560775	3.33663045	4.33656833	3.32192809	3.74407389	3.74275863	3.32192809	3.92132969	3.91191795	3.91191795	3.91191795	4.00367329	3.91191795	3.91191795	3.91191795	3.91191795
AACS	3.98604225	3.98604225	3.98604225	3.98604225	3.98604225	3.98604225	3.98604225	3.98604225	3.98604225	3.98604225	3.98604225	3.98604225	3.98604225	3.98604225	3.98604225	3.98604225	3.32192809	3.32192809	5.16557916	4.22041509	4.1031896	3.32192809	4.61224161	3.82664	3.98604225	3.98604225	4.2959375	4.85302604	4.38059093	3.56303851	4.34088766	3.32192809	3.68424312	4.42083	4.61463565	3.99563376	5.47249102	3.32192809	4.72195443	4.17010853	3.98604225	3.98604225	4.51918593	3.98604225	3.98604225	3.98604225	3.98604225	3.98604225	3.98604225
AACSL	3.61458853	3.9589603	4.18439166	5.26589469	3.61458853	3.61458853	3.61458853	4.08698064	3.61458853	3.61458853	3.61458853	3.61458853	4.49984973	3.61458853	3.61458853	4.67126916	3.32192809	3.46283891	4.21311083	4.96550541	3.32192809	3.32192809	3.32192809	4.24341927	3.61458853	3.61458853	4.37011963	3.61458853	3.86147008	4.65491552	3.96215568	4.53988401	4.34426466	3.56739577	4.43380474	3.53460201	4.03311989	3.32192809	3.32192809	3.35843424	4.36885005	3.84303415	4.12575191	3.61458853	3.61458853	3.93045498	3.61458853	3.61458853	3.61458853
AADAC	3.32192809	3.32192809	3.32192809	3.32192809	3.32192809	3.32192809	3.32192809	3.32192809	3.32192809	3.32192809	3.32192809	3.32192809	3.32192809	3.32192809	3.32192809	3.32192809	3.32192809	3.32192809	3.32192809	3.32192809	3.32192809	3.32192809	3.32192809	3.32192809	3.32192809	3.32192809	3.32192809	3.32192809	3.32192809	3.32192809	3.32192809	3.32192809	3.32192809	3.32192809	3.32192809	3.32192809	3.32192809	3.32192809	3.32192809	3.32192809	3.32192809	3.32192809	3.32192809	3.32192809	3.32192809	3.39035127	3.32192809	3.32192809	3.32192809
AADACL1	6.184599545	6.500456905	5.711486925	6.316851405	6.03820837	5.85392294	5.982134145	5.92706005	5.45822913	6.475505785	6.586444165	6.23883348	6.63003832	6.44589963	5.836707945	6.408770725	5.825637705	5.966179155	5.98261629	6.39497279	6.129845	6.223639605	6.098181745	5.9396201	5.53394036	6.37369937	5.976034065	5.765037335	5.56684937	6.04669121	5.649043535	5.94511259	5.615955425	6.443353065	5.97810661	5.70408787	6.14564106	6.297072575	6.51551987	6.005119575	5.34280942	6.011599265	6.359242795	6.077498305	6.162660835	6.309726455	5.856157815	5.666189515	5.815284375
AADACL2	3.32192809	3.32192809	3.32192809	3.32192809	3.32192809	3.32192809	3.32192809	3.32192809	3.32192809	3.32192809	3.32192809	3.32192809	3.32192809	3.32192809	3.32192809	3.32192809	3.32192809	3.32192809	3.32192809	3.32192809	3.32192809	3.32192809	3.32192809	3.32192809	3.32192809	3.32192809	3.32192809	3.32192809	3.32192809	3.32192809	3.32192809	3.32192809	3.32192809	3.32192809	3.32192809	3.32192809	3.32192809	3.32192809	3.32192809	3.32192809	3.32192809	3.32192809	3.32192809	3.32192809	3.32192809	3.71250774	3.32192809	3.32192809	3.32192809
AADACL3	3.32192809	3.32192809	3.32192809	3.32192809	3.32192809	4.18560811	3.32192809	3.32192809	3.32192809	3.32192809	3.32192809	3.32192809	3.32192809	3.32192809	3.32192809	3.32192809	3.32192809	3.32192809	3.32192809	3.32192809	3.32192809	3.32192809	3.32192809	3.32192809	3.32192809	3.32192809	3.32192809	3.32192809	3.32192809	3.32192809	3.32192809	3.32192809	3.32192809	3.32192809	3.32192809	3.32192809	3.32192809	3.32192809	3.32192809	3.32192809	3.32192809	3.32192809	3.32192809	3.32192809	3.32192809	4.34342061	3.32192809	3.32192809	3.32192809
AADAT	3.35787115	3.34202854	3.31732816	3.31732816	3.31732816	3.55402213	3.31732816	3.41635959	3.660981705	3.91820625	3.893937045	3.50195698	3.31732816	3.31732816	3.712012505	3.31732816	3.32192809	3.54831963	3.32192809	3.32192809	3.32192809	3.32192809	3.32192809	3.32192809	3.31732816	3.40856308	3.32192809	3.32192809	3.32192809	3.32192809	3.32192809	3.32192809	3.32192809	3.32192809	3.32192809	3.32192809	3.32192809	3.32192809	3.32192809	3.32192809	3.32192809	3.31732816	3.31732816	3.31732816	3.31732816	3.61901493	3.34340741	3.31732816	3.719732455
AAGAB	6.80137583	6.26084996	4.76431338	5.92988168	6.48582123	6.25889054	6.18015522	5.44541533	6.14262974	6.12255468	6.4282932	6.07027186	6.56171498	6.10841659	5.9589554	5.70385421	6.51433802	5.80414393	6.13275614	6.15096436	5.48400211	6.08230789	6.33033933	5.72396778	6.5950549	6.35524272	6.30088735	6.83837069	6.31269167	6.43298612	6.38030122	6.23684426	5.90275858	6.14941262	5.99887832	6.11964232	5.9996235	6.52526349	6.06906969	5.96245903	6.61593811	6.03789372	6.66193895	5.32894147	5.93772302	4.97634811	6.45495327	6.06517085	4.54857536
AAK1	4.52644447	4.664214923	4.491177803	4.713512913	4.59441682	4.60573299	4.828563653	4.92488289	4.482004043	4.506569367	4.36820517	4.629711703	4.814896257	4.43380676	4.309521057	4.56759451	4.410471317	4.263313097	4.517204847	4.84109522	4.723706847	4.944089163	4.47799827	4.574406097	4.42018177	4.506830663	4.66704134	5.037937243	4.378552287	4.60899942	4.709066527	4.223026493	4.382202867	4.646634433	4.74430842	4.673089523	4.912354147	4.350037633	4.820970823	4.631824027	4.534958777	4.71939269	4.549352333	4.64639494	4.899830503	4.551505213	4.737652933	4.546919503	4.674496303
AAMP	7.19131201	5.89313497	5.40253626	6.62284891	6.02947261	6.04551549	5.49485797	6.22946645	5.98832721	6.90764802	6.58564932	5.85424372	5.60915919	5.76356603	5.29422211	6.79696922	6.25639044	6.02851611	5.2766515	5.76203435	6.54826861	6.22880022	5.70073128	6.0791274	5.65083914	6.20415026	5.99132184	6.24812682	6.15978114	6.04551549	5.82061783	5.6733447	6.33211677	6.19844406	5.60488824	5.74605689	6.66073043	6.40721983	5.93271885	5.61880335	6.5613683	5.61468844	5.68747415	5.78339554	6.3480057	6.29217005	6.58882973	7.02914542	6.20612801
AANAT	3.32192809	3.32192809	3.32192809	3.32192809	3.32192809	3.32192809	3.32192809	3.32192809	3.32192809	3.32192809	3.32192809	3.32192809	3.32192809	3.32192809	3.32192809	3.32192809	3.32192809	3.32192809	3.32192809	3.32192809	3.32192809	3.32192809	3.32192809	3.69745803	3.32192809	3.32192809	3.32192809	3.32192809	3.32192809	3.32192809	3.32192809	3.32192809	3.32192809	3.32192809	3.32192809	3.32192809	3.32192809	3.32192809	3.32192809	3.32192809	3.32192809	3.32192809	3.32192809	3.32192809	3.32192809	3.32192809	3.32192809	3.32192809	3.32192809
AARS	8.27087349	8.7975159	8.75365311	8.93925637	9.29271834	8.74900335	9.09550855	9.02951251	9.00561816	8.17681315	9.00325493	8.78790767	8.8082062	8.46573582	8.69495661	9.28263941	8.64003738	8.55867823	8.80686374	8.47760974	8.84824328	9.0481329	8.37583878	8.70889868	8.69527364	8.73501009	8.87261179	9.37273406	9.30552508	9.05222106	9.2922335	8.44533936	8.28630778	8.71799234	8.72955923	8.71651735	8.95904851	8.80364197	8.79716282	9.08249823	8.68020725	8.57057562	9.39212109	9.19494737	8.84824328	8.87420347	8.6680417	9.1084189	8.54334232
AARS2	5.5901246	5.27677245	4.82033425	4.82033425	6.2430678	6.37804674	5.80047218	6.46850882	5.83816068	5.52215917	5.24642721	6.02574928	5.72973948	6.26855914	5.73480004	5.71304156	5.13883863	5.55725537	5.30431974	5.33358653	5.86955165	5.79657933	5.40384305	5.42528977	6.36852621	6.30566626	4.30221814	6.27037738	6.24011909	6.61594459	5.99874205	5.27549842	4.86272711	5.82282904	5.52525863	5.76607592	5.92374677	5.39800895	5.90470639	5.64510819	5.79693254	4.82033425	6.60412739	6.71188525	5.34507998	5.34045774	4.86683369	7.42065444	6.4077218
AARSD1	5.50577181	6.10339564	6.60205416	6.65279704	6.52462542	6.70196418	6.47002379	5.04628133	6.22380426	6.45020269	6.70059806	6.09473616	6.0353923	6.41098619	6.18690172	6.14638045	5.98589589	6.10092594	5.8407233	6.2461922	6.174575	6.32677695	5.79168776	6.12300395	6.36938021	5.81885156	5.02118521	6.384714	6.42828931	6.13971771	6.85701183	5.96823594	6.30623799	6.4274917	6.44393447	6.28001462	6.84215546	5.43320852	6.21528895	5.79167891	6.54723928	5.88841568	6.22597513	6.08788155	6.46901784	6.43180712	6.04038557	7.10006637	6.09025961
AASDH	6.87738045	6.07752865	5.6077979	6.23900459	6.3460981	6.42280123	5.40463234	5.36909005	6.57217788	5.15470285	6.31779641	5.90492344	5.68765111	5.45920688	5.15470285	5.15470285	5.98253891	6.12917131	5.78832238	6.36166749	6.15393846	5.67864943	6.14950631	6.11383362	6.83701904	5.61804071	5.11637931	6.85234099	6.17366954	6.40088524	6.52657373	5.4435072	5.64866044	6.05564079	5.80818861	6.35262613	6.18440508	6.30294794	6.23086894	5.38063699	6.15507747	5.15470285	6.98472447	6.94823172	7.10231029	5.15470285	6.05962311	5.27316092	5.15470285
AASDHPPT	6.593618665	5.824453645	7.04388139	7.32608819	7.65549305	6.51070541	6.52160063	6.994435165	7.052148915	6.422294605	7.1557872	6.949596	6.771376215	5.958899065	6.15330657	6.621662105	7.172258655	6.929781265	6.949053825	7.49902706	7.064237395	6.75479962	6.68357385	6.67627659	7.08000582	6.721156635	6.252104	7.79635726	6.932099385	7.00152434	7.391003755	6.43652913	6.357160855	6.761215575	6.97781254	7.313303075	7.04043854	7.22282441	7.12854474	7.22562688	6.898353715	6.743541845	6.303493035	7.10541493	7.64248624	6.457785565	7.101184725	7.36863699	7.185245075
AASS	3.32192809	3.32192809	3.32192809	3.32192809	3.32192809	3.32192809	3.32192809	3.32192809	3.32192809	3.32192809	3.32192809	3.32192809	3.32192809	3.32192809	3.327525615	3.32192809	3.435454815	3.32192809	3.32192809	3.32192809	3.32192809	3.32192809	3.422704875	3.32192809	3.32192809	3.32192809	3.38467165	3.339004955	3.32192809	3.32192809	3.32192809	3.45280602	3.433509605	3.32192809	3.32192809	3.32192809	3.32192809	3.32192809	3.32192809	3.32192809	3.32192809	3.32192809	3.393897095	3.32192809	3.32192809	3.32192809	3.32192809	3.32192809	3.32192809
AATF	8.49990766	7.46615334	8.15744534	7.80864497	8.39018687	7.83921873	7.91227572	7.90753904	7.97072385	8.33593661	8.28221819	7.3138277	8.09604946	7.65720552	8.15101841	8.57257042	7.7174283	7.29588554	7.76196736	8.39079836	8.12356533	8.06733379	7.83967243	7.58064374	7.58482211	8.21112103	7.43959322	8.06334115	7.91608666	8.03672036	8.14325871	7.77728294	7.64416201	8.31656982	7.7267781	7.64546318	7.45832294	8.02925685	7.48772268	7.72926589	7.94692732	7.7410946	8.75966671	7.75029195	7.66732649	7.14883696	7.82613705	8.58958823	7.68443356
AATK	3.95321533	4.25511809	3.98360576	4.155576063	3.853503247	4.090417213	4.13947456	3.965369647	3.986699773	4.161282683	4.177231603	4.068109367	4.256632323	4.762814647	4.081129393	4.03726547	3.849864053	4.054902363	4.566011887	4.603602607	4.00671228	4.343438617	4.051387397	4.615158403	3.74691147	3.835394347	4.818044523	4.262460653	4.265285117	3.859202093	3.811919077	4.86542946	4.835358817	4.476803423	4.67447056	4.108425027	4.056726503	4.01737102	4.360729603	4.291424297	4.141337933	4.631648203	3.7047899	3.979673747	4.02552992	4.245056657	4.18215757	4.116769773	4.168545407
ABAT	3.879365693	3.934006513	4.180771237	3.879365693	4.06068109	3.879365693	4.096095123	3.879365693	3.879365693	3.879365693	4.025564093	3.879365693	3.96587021	4.176217237	3.959947367	4.1088661	4.134574813	4.140215147	3.97846411	3.493728967	3.333020927	4.57822354	3.83252315	3.67455326	3.879365693	3.879365693	4.385334817	3.981595517	3.6905451	4.091795827	3.38550135	4.23749753	4.2300737	4.283813723	3.98534241	3.84990929	3.98542668	4.18322965	3.707085293	4.428012483	4.750488087	3.95611561	3.879365693	3.986780077	3.99453037	3.879365693	3.879365693	3.879365693	3.90020926
ABCA1	8.4732153	7.26468237	8.92009923	8.61652365	7.75916222	6.46685963	9.12440847	7.71885839	8.22072277	7.91682222	8.51612569	8.90021214	7.69944548	9.0519553	7.62572151	8.3068345	8.20310031	7.6940681	8.42333571	8.79799023	7.93863278	7.37109531	7.81102012	9.14014596	8.17934863	8.68909461	8.20076867	7.13347414	8.27727252	7.11201824	7.67644091	8.99599604	8.54344794	8.56767017	8.4495523	8.12833413	8.59611482	7.58455443	8.32870903	7.77116986	8.54653837	8.35460168	10.3686266	8.3531719	8.156923	7.82965968	8.56523928	8.11198856	7.67344161
ABCA10	3.32192809	3.32192809	3.32192809	3.32192809	3.32192809	3.32192809	3.32192809	3.47963585	3.32192809	3.32192809	3.32192809	3.32192809	3.32192809	3.32192809	3.32192809	3.32192809	3.32192809	3.32192809	3.32192809	3.32192809	3.32192809	3.58794441	3.32192809	3.32192809	3.32192809	3.32192809	3.32192809	3.32192809	3.32192809	3.32192809	3.50695107	3.32192809	3.32192809	3.32192809	3.347251375	3.32192809	3.32192809	3.32192809	3.32192809	3.32192809	3.32192809	3.32192809	3.32192809	3.32192809	3.32192809	3.32192809	3.32192809	3.41284448	3.48169313
ABCA11	3.32192809	3.32192809	3.32192809	3.32192809	3.32192809	3.32192809	3.32192809	3.32192809	3.32192809	3.32192809	3.32192809	3.32192809	3.32192809	3.32192809	3.41874856	3.32192809	3.79553424	3.32192809	3.32192809	3.32192809	3.32192809	3.32192809	3.32192809	3.32192809	3.32192809	3.32192809	3.32192809	3.32192809	3.32192809	4.55134621	3.32192809	3.32192809	3.32192809	3.32192809	3.63521459	3.40851079	3.64938783	3.32192809	3.32192809	3.32192809	3.32192809	3.32192809	3.32192809	3.89997411	3.32192809	3.61033627	3.32192809	3.32192809	3.32192809
ABCA12	3.32192809	3.32192809	3.32192809	3.32192809	3.32192809	3.32192809	3.32192809	3.32192809	3.32192809	3.32192809	3.32192809	3.32192809	3.32192809	3.32192809	3.32192809	3.32192809	3.32192809	3.32192809	3.32192809	3.32192809	3.32192809	3.32192809	3.32192809	3.32192809	3.32192809	3.32192809	3.32192809	3.32192809	3.32192809	3.32192809	3.32192809	3.32192809	3.32192809	3.32192809	3.32192809	3.32192809	3.32192809	3.32192809	3.32192809	3.32192809	3.32192809	3.32192809	3.32192809	3.32192809	3.32192809	3.32192809	3.32192809	3.32192809	3.32192809
ABCA13	3.32192809	3.32192809	3.32192809	3.32192809	3.32192809	3.32192809	3.32192809	3.32192809	3.32192809	3.32192809	3.32192809	3.32192809	3.32192809	3.32192809	3.32192809	3.32192809	3.32192809	3.32192809	3.32192809	3.32192809	3.32192809	3.32192809	3.32192809	3.32192809	3.32192809	3.32192809	3.32192809	3.32192809	3.32192809	4.43103186	3.32192809	3.32192809	3.73285528	3.32192809	3.32192809	3.32192809	3.32192809	3.32192809	3.32192809	3.32192809	3.32192809	3.32192809	3.32192809	3.32192809	3.32192809	3.32192809	3.32192809	3.32192809	3.32192809
ABCA2	4.015417365	4.2227104	3.456730755	4.298793615	3.7692299	3.456730755	3.456730755	3.95372695	3.71477263	4.04290378	3.65968229	3.456730755	3.90317804	3.85064088	3.456730755	3.942664555	3.77263709	3.468335455	3.9380362	3.89587383	4.064124525	3.902452705	3.805208665	3.86428408	4.081532	3.47076706	3.32192809	3.931056745	4.220601665	3.82315298	3.63738661	4.059843045	3.574859335	4.235090265	3.865451395	4.26140099	3.53381613	4.22954918	4.129765715	4.19261779	4.1739256	4.15181145	3.456730755	3.5488017	4.064124525	3.456730755	4.379453095	3.755305625	3.470129365
ABCA3	3.34575119	3.32192809	3.32192809	3.91403346	3.3724674	3.32432242	3.32192809	3.60405471	3.47984751	3.8129982	3.32192809	3.32192809	3.32192809	3.57601414	3.32192809	3.32192809	3.32192809	4.13821404	3.58609337	3.32192809	3.56856359	3.32192809	3.32192809	3.77733554	3.32192809	3.32192809	3.32192809	3.54378909	3.32192809	3.32192809	3.32192809	3.32192809	3.32192809	3.32192809	3.32192809	3.35119862	3.32192809	3.32192809	3.63556867	4.3004525	3.32192809	3.43908186	3.32192809	3.32192809	3.333823	3.32192809	3.32192809	3.32192809	4.14682871
ABCA4	3.47702447	3.32192809	3.32192809	3.32192809	3.32192809	3.32192809	3.32192809	3.32192809	3.32192809	3.32192809	3.32192809	3.32192809	3.32192809	3.32192809	3.32192809	3.32192809	3.32192809	3.32192809	3.32192809	3.32192809	3.32192809	3.32192809	3.32192809	3.32192809	3.32192809	3.32192809	3.32192809	3.32192809	3.32192809	3.32192809	3.32192809	3.32192809	3.32192809	3.32192809	3.32192809	3.32192809	3.32192809	3.32192809	3.32192809	3.32192809	3.32192809	3.35653683	3.32192809	3.32192809	3.32192809	3.32192809	3.32192809	3.32192809	3.32192809
ABCA5	3.32192809	3.32192809	3.32192809	3.32192809	3.32192809	3.32192809	3.32192809	3.32192809	3.32192809	3.32192809	3.32192809	3.32192809	3.32192809	3.32192809	3.32192809	3.32192809	3.32192809	3.32192809	3.32192809	3.483217383	3.32192809	3.32192809	3.32192809	3.32192809	3.32192809	3.32192809	3.32192809	3.46825457	3.480348877	3.336714473	3.32192809	3.507935977	3.32192809	3.32192809	3.32192809	3.516207187	3.32192809	3.32192809	3.64052565	3.32192809	3.32192809	3.32192809	3.32192809	3.32192809	3.32192809	3.32192809	3.32192809	3.32192809	3.32192809
ABCA6	3.32192809	3.32192809	3.32192809	3.32192809	3.32192809	3.32192809	3.32192809	3.32192809	3.32192809	3.32192809	3.32192809	3.67226025	3.335720285	3.32192809	3.32192809	3.32192809	3.32192809	3.32192809	3.32192809	3.32192809	3.476075325	3.32192809	3.32192809	3.32192809	3.32192809	3.32192809	3.32192809	3.32192809	3.629469415	3.32192809	3.32192809	3.32192809	3.32192809	3.56398942	3.32192809	3.32192809	3.35110089	3.32192809	3.32192809	3.32192809	3.32192809	3.32192809	3.73050271	3.32192809	3.32192809	3.36760876	3.32192809	3.32192809	3.32192809
ABCA7	4.668981373	4.858542207	4.90083309	4.873612453	4.857874127	4.696001437	4.749864333	4.52345151	4.933955483	4.557141197	4.93429069	4.802826787	4.87681632	5.11672877	4.783724597	4.705308437	4.59449885	4.9708666	4.780750133	4.620250787	4.465343133	4.513556433	4.794323263	4.868841063	4.723436457	5.165772727	4.736822973	4.477315577	4.68409113	4.895193493	4.89485941	4.99937528	5.074853907	4.987292467	5.019295607	4.737582633	4.595573633	4.688186963	4.74752722	4.582450923	4.933955483	5.055158067	4.559269573	4.762332403	4.58260467	4.71434556	4.80316008	4.8872465	4.870799467
ABCA8	3.32192809	3.32192809	3.32192809	3.32192809	3.32192809	3.32192809	3.32192809	3.32192809	3.32192809	3.32192809	3.32192809	3.32192809	3.32192809	3.32192809	3.32192809	3.32192809	3.32192809	3.32192809	3.53905992	3.32192809	3.32192809	3.40978747	3.32192809	3.32192809	3.32192809	3.32192809	3.32192809	3.381274735	3.32192809	3.32192809	3.32192809	3.32192809	3.32192809	3.32192809	3.32192809	3.32192809	3.32192809	3.32192809	3.32192809	3.32192809	3.32192809	3.32192809	3.32192809	3.32192809	3.32192809	3.671140025	3.32192809	3.32192809	3.32192809
ABCA9	3.414296115	3.32192809	3.3235529	3.32192809	3.32192809	3.614971295	3.32192809	3.32192809	3.32192809	3.32192809	3.32192809	3.32192809	3.39504585	3.32192809	3.32192809	3.32192809	3.32192809	3.32192809	3.32192809	3.32192809	3.32192809	3.32192809	3.32192809	3.32192809	3.374682655	3.394533345	3.32192809	3.32192809	3.32192809	3.32192809	3.32192809	3.32192809	3.32192809	3.32192809	3.32192809	3.32192809	3.32192809	3.32192809	3.348802125	3.49520347	3.39684242	3.32192809	3.32192809	3.32192809	3.32192809	3.79487837	3.32192809	3.32192809	3.32192809
ABCB1	5.171089265	4.60035484	5.06309388	5.98319685	5.41346791	5.438246525	5.65767076	5.337308515	5.05167712	5.41319111	5.09550081	4.37569988	6.49862061	5.107527325	5.07129476	4.87183575	5.09084262	4.522335475	5.650874215	4.76131502	5.209936515	6.09333815	4.8685554	4.582876465	5.46671674	5.19263912	4.663737195	6.40551054	5.79448681	5.75413539	5.99038531	5.06629058	5.229342425	5.628740445	5.582349855	5.98044637	5.368567085	5.5275342	5.48362586	6.184262935	5.432744065	4.37569988	5.25742904	6.05603086	5.3812335	5.59082469	5.99199663	6.0344631	5.29901694
ABCB10	7.06497345	7.02865117	7.37405574	6.735395	7.33649019	7.13426925	6.18959204	7.16688247	6.12228548	7.1142146	7.1162241	5.7351032	7.46793704	6.55778496	6.61518104	6.66772598	7.12065468	7.2388776	6.84761239	7.14746647	6.44522066	7.14732095	6.84296249	7.21347657	7.11919848	6.3316153	5.90811901	7.11789033	7.01504255	8.04275814	7.02767271	6.41249804	7.44751638	7.22336849	6.53694218	6.91900392	7.20888982	6.98662823	6.3915263	6.9820558	7.09943408	6.47203349	6.75650354	6.50502909	6.96645988	8.12871263	6.48899976	7.14961352	6.56475049
ABCB11	3.32192809	3.48598061	3.32192809	3.63966861	3.32192809	3.80159016	3.55295738	3.32192809	3.32192809	3.47352588	3.32192809	3.32192809	3.32192809	3.32192809	3.32192809	4.54818814	3.32192809	3.90136026	3.32192809	3.32192809	3.32192809	3.32192809	3.32192809	3.32192809	3.32192809	4.1165336	3.32192809	3.32192809	3.32192809	3.32192809	3.32192809	3.32192809	3.32192809	3.32192809	3.32192809	3.32192809	3.32192809	3.32192809	3.32192809	3.32192809	3.32192809	3.41891853	3.32192809	3.32192809	3.32192809	3.32192809	3.32192809	3.32192809	3.32192809
ABCB4	3.32192809	3.32192809	3.32192809	3.32192809	3.38591278	3.62549845	3.32192809	3.32192809	3.32417406	3.32192809	3.79747892	3.32192809	3.32192809	3.32192809	3.47015939	3.32192809	3.32192809	3.32192809	3.75835648	4.69461781	3.79823719	3.32192809	3.82077941	3.32192809	3.32192809	3.32192809	3.32192809	3.32192809	4.66586741	4.92971479	4.80879381	3.32192809	3.66824282	3.39858022	3.32192809	3.92189234	4.58720415	3.32192809	3.47177535	3.32192809	3.88984244	3.32192809	3.37556079	3.32192809	3.32192809	3.32192809	3.32192809	3.32192809	3.32192809
ABCB6	3.68505769	4.17739083	4.79104747	4.59623383	5.19964558	5.03229586	3.68505769	3.83836237	3.92900456	4.02032826	4.16438863	4.55211754	4.71495506	3.89456845	4.29355092	3.82220443	4.48703158	4.80448884	4.13231197	3.95860978	4.33640765	5.11021957	4.47775827	5.06599014	4.2695623	3.87656728	3.32192809	4.5959607	3.99166696	4.59970877	4.48057858	4.47771618	4.89136426	4.83647559	4.34737014	5.05755035	4.08896331	4.55154616	3.86636798	4.24442739	4.75874982	3.80929979	4.66638503	4.37310194	4.73446611	5.37507153	4.88110819	4.49101128	4.4979206
ABCB7	7.05459322	6.43455297	5.95864481	6.8723229	6.44364086	5.82231858	6.41054985	7.1475804	6.74442077	7.40010273	5.795166	5.06669809	7.11113248	4.8778676	5.28459793	6.9447225	6.69516007	6.45037378	6.55079049	7.22786812	5.99269276	7.1692566	6.11549796	6.30218889	6.49890722	6.10145142	6.19741979	6.92407969	6.40609784	6.98272326	7.15924065	6.4102054	5.95864481	6.72978523	6.54238482	6.92476976	6.51355596	6.37968091	6.87516079	6.0629655	6.44534648	7.31833054	6.3552535	6.09660803	6.90380847	6.3333519	7.21093347	6.34340811	6.67435057
ABCB8	3.32192809	3.32192809	3.32192809	3.32192809	3.32192809	3.32192809	3.32192809	3.32192809	3.32192809	3.32192809	3.32192809	3.32192809	3.32192809	3.32192809	3.32192809	3.32192809	3.32192809	3.32192809	3.32192809	3.32192809	3.32192809	3.32192809	3.32192809	3.32192809	3.32192809	3.32192809	3.32192809	3.32192809	3.32192809	3.32192809	3.32192809	3.37122429	3.68484005	3.32192809	3.32192809	3.32192809	3.32192809	3.32192809	3.32192809	3.32192809	3.32192809	3.32192809	3.32192809	3.32192809	3.32192809	3.32192809	3.32192809	3.32192809	3.32192809
ABCB9	4.238405527	3.826608017	3.91705619	4.741792463	4.179652997	3.92809799	3.669562427	3.801632587	3.83659962	4.36738425	3.858957003	3.99461332	3.907526337	3.870063643	3.768293937	3.669529433	4.065581977	3.715042173	4.663599	3.48498369	4.073421457	4.03411144	3.96228917	4.08221231	4.13122063	3.88360714	3.618235183	4.656160463	3.709634447	3.849629113	4.24458038	3.716419573	3.660510293	3.705370603	3.59315607	4.61488141	5.049020487	3.822163833	4.372193813	4.4404025	3.444657923	4.159434113	4.2905629	4.055427023	4.023656723	4.210333193	3.880317487	3.94711334	3.659905497
ABCC1	4.15065281	3.618060685	3.618060685	3.618060685	3.618060685	3.70940747	3.618060685	3.618060685	3.830265385	3.618060685	3.618060685	3.618060685	3.618060685	3.618060685	3.618060685	3.723424055	3.65081257	3.32192809	3.618060685	3.671257815	3.550181365	4.002366975	4.043331915	3.32192809	3.618060685	3.618060685	3.65509552	3.70144719	3.948467995	3.32192809	3.478722265	3.32192809	3.32192809	3.816054115	3.57968744	3.7473854	3.87049986	4.117598815	3.973783695	3.50980926	3.85997536	4.441825015	3.618060685	3.618060685	3.618060685	3.618060685	3.618060685	3.618060685	3.945355445
ABCC10	4.79190359	4.2750987	4.2750987	4.2750987	4.2750987	4.82557881	4.2750987	5.03904476	4.2750987	4.34661839	4.2750987	4.2750987	4.78186413	5.29722572	4.2750987	4.2750987	4.26065199	4.2750987	4.74337709	4.35432944	4.54514859	4.85875885	3.64066026	4.68522479	5.09003625	4.2750987	5.08705246	4.72176418	4.56156687	4.26877272	4.32987633	5.36654044	4.18770916	4.97634301	4.25420928	5.3921278	4.49317592	3.75780841	4.87925583	4.15975753	4.26721891	4.64173034	4.33666894	4.2750987	4.2750987	4.2750987	4.58296551	4.81895287	4.2750987
ABCC11	3.560506145	3.32192809	3.32192809	3.32192809	3.32192809	3.32192809	3.32192809	3.32192809	3.32192809	3.40841887	3.565397495	3.32192809	3.32192809	3.32192809	3.32192809	3.324977265	3.32192809	3.32192809	3.32192809	3.32192809	3.43798277	3.32192809	3.32192809	3.32192809	3.7603443	3.32192809	3.32192809	3.32192809	3.32192809	3.32192809	3.32192809	3.32192809	3.32192809	3.32192809	3.32192809	3.32192809	3.32192809	3.32192809	3.32192809	3.32192809	3.32192809	3.32192809	3.32192809	3.32192809	3.32192809	3.32192809	3.781703395	3.32192809	3.32192809
ABCC13	3.652525037	4.025055497	3.843321027	3.652525037	3.755379567	3.900502647	4.00470145	3.652525037	3.91611683	3.652525037	3.652525037	3.976029557	3.652525037	3.652525037	3.652525037	3.652525037	4.469869637	3.967457613	4.242885357	3.819088307	3.688091507	5.513226833	4.454200307	4.124603563	3.652525037	3.652525037	3.44526707	3.32192809	3.753332667	4.395936527	3.408997907	3.805048303	4.287907247	3.519233697	3.532516907	4.009301533	4.109244867	3.55401181	4.220330877	3.599664727	3.36769892	3.79981508	3.652525037	3.832061263	3.652525037	4.05346258	3.916237987	3.652525037	3.89795926
ABCC2	3.32192809	3.32192809	3.32192809	3.32192809	3.32192809	3.32192809	3.32192809	3.32192809	3.32192809	3.32192809	3.32192809	3.32192809	3.32192809	3.32192809	3.32192809	3.32192809	3.32192809	3.32192809	3.32192809	3.32192809	3.32192809	3.32192809	3.32192809	3.66425754	3.32192809	3.32192809	3.32192809	3.32192809	3.32192809	3.32192809	3.32192809	3.32192809	3.32192809	3.32192809	3.32192809	3.32192809	3.32192809	3.32192809	3.32192809	3.32192809	3.32192809	3.32192809	3.32192809	3.32192809	3.32192809	3.32192809	3.32192809	3.32192809	3.32192809
ABCC3	5.5518636	5.68080522	5.4021054	5.12910258	4.873761985	5.204638905	5.24236602	5.352975025	5.6628993	4.98034791	5.638908265	5.34264464	5.16340606	5.782880165	5.52350002	5.553567325	5.318625335	5.519675455	5.57428055	4.863688565	5.39282758	5.33969562	5.606326005	5.403528905	4.544030525	5.290111845	5.50987319	4.18601396	5.4934472	5.208718905	5.107526815	5.27385456	5.5489308	5.540496675	5.54565785	5.24882464	5.261184835	5.102037945	5.61276731	5.030461425	5.426724565	5.49311195	5.771680075	4.86673881	5.521155595	5.787543155	5.40797818	5.12355	5.38496697
ABCC4	5.45659075	6.346392415	5.81674012	5.394548145	6.13846921	5.50106812	5.340674805	5.65203316	6.1961022	5.442423765	5.62921456	5.14973442	5.621698505	5.787954035	5.1099844	5.284087955	6.09273324	6.53186748	6.868720185	6.19404558	6.039562415	6.606831315	5.687449655	6.052075045	6.26405423	5.22726758	5.13567285	6.339195945	5.320815335	5.342430875	5.79062896	5.18644583	5.5407379	6.375988155	5.54005892	5.70455312	6.53699846	5.888191955	5.81652522	5.6514395	6.230728085	6.228785075	5.278994885	6.291005505	6.252225515	7.66727638	7.088832465	5.16505135	5.698624565
ABCC5	6.01589106	6.810517645	6.44383493	6.25466208	6.537051565	6.97764271	6.30360249	5.80490241	6.35947116	6.25684139	6.694337895	6.51412896	6.643427225	6.92191167	6.501300105	6.348360735	6.96904397	6.093231235	7.157662165	6.295372575	5.76899565	6.239204065	6.63863964	6.572780975	6.97304229	6.548213815	6.681070085	6.301508305	6.54263129	6.601174215	6.798072605	6.725714025	6.57433767	6.415136315	6.8966255	6.80963739	5.82659634	6.213847125	6.805608105	6.667781545	6.47250843	6.511482035	5.935531015	6.801659755	5.646188145	5.401550595	7.020860875	6.05891381	5.60073084
ABCC6	3.32192809	3.32192809	3.32192809	3.32192809	3.32192809	3.32192809	3.32192809	3.32192809	3.32192809	3.32192809	3.439391872	3.32192809	3.32192809	3.398425244	3.32192809	3.471334234	3.32192809	3.413402612	3.32192809	3.32192809	3.516020788	3.32192809	3.396401512	3.32192809	3.347563276	3.32192809	3.32192809	3.32192809	3.32192809	3.395449836	3.32192809	3.32192809	3.528509062	3.334040234	3.452804934	3.32192809	3.334899972	3.32192809	3.32192809	3.32192809	3.32192809	3.32192809	3.357930668	3.32192809	3.32192809	3.32192809	3.42140417	3.456467648	3.32192809
ABCC6P1	3.32192809	3.32192809	3.32192809	3.32192809	3.32192809	3.32192809	3.32192809	3.32192809	3.32192809	3.32192809	3.32192809	3.32192809	3.32192809	3.32192809	3.32192809	3.32192809	3.32192809	3.32192809	3.50702077	3.32192809	3.32192809	3.32192809	3.32192809	3.32192809	3.32192809	3.32192809	3.32192809	3.32192809	3.32192809	3.32192809	3.32192809	3.32192809	3.32192809	3.32192809	3.32192809	3.32192809	3.54139713	3.32192809	3.32192809	3.32192809	3.32192809	3.32192809	3.32192809	3.32192809	3.32192809	3.64639656	3.32192809	3.32192809	3.32192809
ABCC6P2	3.81541558	3.61729613	3.61729613	3.61729613	3.61729613	4.28713475	3.61729613	3.61729613	3.79115784	3.61729613	3.61729613	3.74831527	3.61729613	3.61729613	4.27809152	3.61729613	3.64691607	3.95454252	4.0778608	3.6947387	3.32192809	3.32192809	4.00865361	3.32192809	3.61729613	4.03327324	4.42408229	3.71564631	3.73706802	3.32192809	4.34231153	3.90848533	3.61729613	3.64442392	3.35551672	4.01389009	4.51913802	3.92384326	3.66742666	4.15532747	4.19857037	3.64328026	3.61729613	3.61729613	3.61729613	3.61729613	3.61729613	3.61729613	4.14611846
ABCC9	3.32192809	3.32192809	3.32192809	3.442760367	3.32192809	3.32192809	3.32192809	3.32192809	3.542137003	3.32192809	3.561953937	3.32192809	3.32192809	3.517941697	3.677345817	3.32192809	3.32192809	3.32192809	3.32192809	3.32192809	3.32192809	3.41280277	3.36523299	3.32192809	3.32192809	3.32192809	3.6840716	3.32192809	3.32192809	3.32192809	3.56367308	3.486582387	3.36638833	3.32604232	3.32192809	3.32192809	3.32192809	3.32192809	3.32192809	3.32192809	3.595554713	3.32192809	3.359007987	3.32192809	3.32192809	3.32192809	3.32192809	3.32192809	3.32192809
ABCD1	5.93726797	3.67046194	3.67046194	5.6668478	3.67046194	3.67046194	3.67046194	4.39212858	3.67046194	4.95108753	3.67046194	3.67046194	3.67046194	3.67046194	3.67046194	5.84232975	3.553793	4.3306258	3.32192809	3.5046903	5.39227345	3.88062676	3.73460558	3.95133974	3.67046194	3.67046194	3.46435722	3.58385481	3.82430453	4.77140231	3.71548158	4.12981383	3.67046194	4.60386546	4.52245128	4.62319088	4.85428944	3.72084317	3.88889713	3.93037496	3.41341401	4.11002976	5.23115978	3.67046194	4.68176006	4.06753434	5.05715316	3.67046194	3.67046194
ABCD2	3.32192809	3.32192809	3.32192809	3.32192809	3.32192809	3.32192809	3.32192809	3.32192809	3.32192809	3.32192809	3.32192809	3.32192809	3.32192809	3.32192809	3.32192809	3.32192809	3.32192809	3.32192809	3.32192809	3.32192809	3.32192809	3.39924904	3.64547572	3.32192809	3.32192809	3.32192809	3.69344793	3.32192809	3.32192809	3.32192809	3.32192809	3.32192809	3.32192809	3.32192809	3.32192809	3.32192809	3.32192809	3.32192809	3.32192809	3.32192809	3.32192809	3.32192809	3.32192809	3.32192809	3.32192809	3.32192809	3.32192809	3.32192809	3.32192809
ABCD3	5.03562183	4.61782061	5.92264761	4.94050909	5.58895468	6.69809214	5.08023107	5.93422184	5.19415408	6.28915701	6.11821427	5.13117592	5.40900455	5.90126239	5.00546107	5.19816487	5.47696131	5.87536036	4.70753694	5.42782973	5.62791233	4.79372529	5.27887314	5.34356559	4.63400739	5.96472078	4.71904705	6.22120042	5.06321084	5.39604506	5.58043375	4.86863294	5.1041777	5.76556445	5.61349393	5.05110233	5.43337446	5.59178532	5.9294691	5.63870843	5.90007824	5.30926991	5.16402216	6.0781092	5.35019228	5.3139293	6.14110554	6.1133234	5.5651838
ABCD4	3.32192809	3.32192809	3.32192809	3.51480431	3.32192809	3.32192809	3.32192809	3.32192809	3.32192809	3.32192809	3.32192809	3.32192809	3.32192809	3.32192809	3.32192809	3.32192809	3.32192809	3.32192809	3.32192809	3.32192809	3.32192809	3.32192809	3.32192809	3.32192809	3.32192809	3.32192809	3.32192809	3.32192809	3.32192809	3.32192809	3.32192809	3.32192809	3.51485486	3.32192809	3.32192809	3.449446217	3.32192809	3.32192809	3.32192809	3.32192809	3.32192809	3.32192809	3.32192809	3.39559179	3.33106391	3.32192809	3.32192809	3.32192809	3.32192809
ABCE1	8.052965765	7.799255795	7.295326285	8.09059039	8.215591045	7.379779305	7.514023655	7.581341255	6.587504855	7.835578155	7.78778002	6.852974515	7.910658295	6.18264068	6.122205615	7.88786591	7.271142975	7.437395815	7.56801605	7.87047247	8.005556285	8.07808763	7.314096015	7.284447625	8.050862515	7.546683305	7.213649665	8.282145125	7.5005429	7.82334001	7.981282955	6.74249079	7.34426876	7.56767948	7.478595235	8.058915395	7.600775195	7.163108005	7.3230192	7.515072785	7.535996795	7.575104485	7.81592597	7.714894455	8.7054369	7.290401275	8.06652207	7.61400969	7.223183675
ABCF1	8.18542307	7.65123803	8.120981075	8.372921165	8.601471335	8.563831575	8.20862055	8.43114096	7.9012738	8.592759725	8.735595035	7.88508905	8.56030557	7.95390702	7.749451525	8.593335475	7.702170455	7.96154006	7.996829945	8.464724455	8.568898105	8.818189485	8.073700775	7.741240255	7.663875625	8.109710055	7.68771202	8.668322645	8.630906235	8.145231365	8.36988587	7.6944706	7.819219725	8.546416145	8.39520204	8.293757665	8.20178869	8.022025055	8.004431485	8.318178105	7.964776185	7.40326056	8.9621777	8.24703113	7.956880285	8.39275147	7.996829945	8.587405385	8.333403075
ABCF2	5.18051943	4.877746125	4.81782873	5.074945825	5.505282725	4.67018735	4.509333205	4.53615858	4.78104038	4.74544326	5.17475773	4.22372198	4.910610205	4.862739435	4.73725323	5.560472305	4.543310275	5.15902295	5.269127585	5.09325972	5.6119193	5.49489181	4.638683105	4.314712555	4.36839193	4.592023045	4.24184824	5.61059747	4.781213025	4.924998485	5.11628839	5.201345495	4.69501266	5.07117816	5.093570365	5.43611909	5.02732087	5.190315675	5.408857705	5.12870099	5.16222157	4.427486125	4.794587895	4.670895445	5.0621089	4.55999162	5.407895425	5.16657982	4.93879567
ABCF3	5.31001323	5.25625392	4.34953415	4.34953415	4.52687283	4.34953415	4.34953415	5.76616638	5.11553133	5.27620312	4.34953415	4.34953415	5.20518026	4.34953415	4.34953415	5.534564	4.43886968	5.01577809	4.34602433	4.45107788	3.42525787	3.68569576	4.16095648	3.84978414	4.34953415	4.34953415	4.11440034	4.79506714	5.10652714	4.62509979	4.92569329	4.79675503	4.47081731	5.25130781	4.71069019	4.74287394	5.42406381	4.94762642	3.96374229	5.04488805	5.20860856	4.34953415	4.76262991	4.80152961	4.48395357	5.07974367	4.81756478	4.8807504	5.01577809
ABCG1	4.574559392	4.24477062	4.59595362	4.539064377	4.416943498	4.273006285	4.862215875	4.578490865	4.55371407	4.40102569	5.019565893	4.500618042	4.352485877	4.662807162	4.327464922	4.591670103	4.581613468	4.436116248	4.454933595	4.555041283	4.336726813	4.261862157	4.46787445	4.869773462	4.44990204	4.665621655	4.772239822	4.477751937	4.580076963	4.171183063	4.614907145	4.477299862	4.386783698	4.974835988	4.94495834	4.639998388	4.307826305	4.405749223	4.517332277	4.802430223	4.61653231	4.501831192	4.567480465	4.468200858	4.278119063	4.203939037	4.485303747	4.495163947	4.239287308
ABCG4	4.11102463	3.32192809	3.32192809	4.23311038	3.50039417	3.32192809	3.84149818	3.32192809	3.32192809	3.32192809	3.8925416	4.50403239	3.32192809	3.32192809	3.71714009	3.32192809	3.32192809	3.32192809	3.32192809	3.32192809	3.32192809	3.32192809	3.59586166	3.32192809	3.70399325	3.32192809	3.32192809	3.46322877	3.32192809	3.32192809	3.32192809	3.32192809	3.32192809	3.32192809	3.33686321	3.32192809	3.32192809	3.32192809	3.32192809	3.82513128	3.32192809	4.1198417	3.32192809	3.32192809	3.32192809	3.76789099	4.13352078	3.32192809	3.81654544
ABCG5	3.32192809	3.32192809	3.32192809	3.32192809	3.34448766	3.32192809	3.32192809	3.90273639	3.32192809	3.32192809	3.32192809	3.32192809	3.32192809	3.32192809	3.32192809	3.32192809	3.32192809	3.47111461	3.32192809	3.32192809	3.32192809	3.32192809	3.32192809	3.32192809	3.32192809	3.41089192	3.32192809	3.32192809	3.32192809	3.32192809	3.32192809	3.32192809	3.32192809	3.32192809	3.32192809	3.32192809	3.32192809	3.32192809	3.32192809	3.32192809	3.32192809	3.32192809	3.32192809	3.32192809	3.32192809	3.32192809	3.32192809	3.32192809	3.32192809
ABCG8	3.32192809	3.32192809	3.32192809	3.32192809	3.32192809	4.18822841	3.32192809	3.32192809	3.32192809	3.32192809	3.32192809	3.37253009	3.32192809	3.32192809	3.32192809	3.32192809	3.32192809	3.32192809	3.32192809	3.32192809	3.32192809	3.32192809	3.32192809	3.32192809	3.32192809	3.32192809	3.32192809	3.32192809	3.32192809	3.32192809	3.32192809	3.32192809	3.32192809	3.32192809	3.32192809	3.32192809	3.32192809	3.32192809	3.32192809	3.32192809	3.32192809	3.32192809	3.32192809	3.32192809	3.32192809	3.32192809	3.32192809	3.32192809	3.32192809
ABHD1	3.32192809	3.32192809	3.32192809	3.32192809	3.32192809	3.32192809	3.32192809	3.32192809	3.32192809	3.32192809	3.32192809	3.32192809	3.32192809	4.26665088	3.32192809	3.32192809	4.00239559	3.32192809	3.32192809	3.32192809	3.32192809	3.32192809	3.32192809	3.32192809	3.32192809	3.32192809	3.32192809	3.32192809	3.32192809	3.32192809	3.32192809	3.32192809	3.32192809	3.32192809	3.32192809	3.32192809	3.32192809	3.32192809	3.32192809	3.32192809	3.32192809	3.32192809	3.32192809	3.32192809	3.32192809	3.32192809	3.32192809	3.32192809	3.32192809
ABHD10	6.09543578	5.89849177	6.67781828	7.32125426	7.43694023	7.02022036	6.29205444	6.91152389	7.12684483	6.7167731	6.95323873	5.24661266	6.8250332	6.60767404	6.8376755	6.7862114	6.04011478	6.39320355	6.81604669	6.78831116	6.59649094	7.34301334	6.72551896	6.02399802	6.74289934	6.17798302	6.36277337	7.04332044	6.97208834	6.87343673	6.84185113	5.88842643	6.67781828	6.86211287	6.88908288	6.28135404	6.55699737	6.50262037	6.18594819	6.45353091	6.59650093	6.2766127	8.02321597	6.78185201	6.90708225	6.39888572	6.97953188	6.62593393	5.33442271
ABHD11	3.344489013	3.344489013	3.344489013	3.41561556	3.344489013	3.344489013	3.458830917	3.499732707	3.344489013	3.344489013	3.428124687	3.409151067	3.383965293	3.363439427	3.344489013	3.515029973	3.55225453	3.344489013	3.32192809	3.77566808	3.32192809	3.511719243	3.553746993	3.32192809	3.344489013	3.344489013	3.730681573	3.657429227	3.43736723	3.32192809	3.72314028	3.360329783	3.621448427	3.588348287	3.357033063	3.392541427	3.533036797	3.43381758	3.390255857	3.54210964	3.32192809	3.344489013	3.344489013	3.344489013	3.344489013	3.42917146	3.344489013	3.344489013	3.344489013
ABHD12	4.672828637	3.868615667	4.18379327	3.993831293	3.794639947	4.6953831	3.75915881	3.93488533	4.045438427	4.17616151	4.339151977	3.938969983	4.405661137	4.042810557	3.895048623	4.540916363	3.961788043	3.60368745	4.084537807	4.15875008	4.232436313	4.52571664	4.4577841	3.811621807	3.81333687	3.90336733	3.88630969	4.692560367	3.585378093	4.03693001	4.711559833	3.89009458	3.985225027	4.312793837	4.287684423	4.294741287	3.67033149	4.167050323	3.49062816	4.06287771	3.9135457	3.84016316	3.800345613	3.850539073	3.934254557	4.1645607	4.362621487	4.40506042	4.006372767
ABHD12B	3.606356645	3.32192809	3.52524867	3.32192809	3.32192809	3.66528771	3.32192809	3.32192809	3.450686885	3.32192809	3.32192809	3.96723849	3.32192809	3.67378278	3.32192809	3.51606585	3.32192809	3.34208115	3.32192809	3.32192809	3.32192809	3.32192809	3.32192809	3.903479385	3.32192809	3.32192809	3.656411985	3.32192809	3.32192809	3.32192809	3.358230035	3.66535538	3.40671873	3.32346509	4.12018698	3.32192809	3.32192809	3.32192809	3.89647321	3.446570055	3.32192809	3.32192809	3.32192809	3.48382064	3.32192809	3.77702617	4.03986399	3.32192809	3.32192809
ABHD13	3.32192809	3.32192809	3.32192809	3.32192809	3.32192809	3.32192809	3.32192809	3.32192809	3.32192809	3.32192809	3.32192809	3.490845855	3.32192809	3.627284265	3.32192809	3.32192809	3.50328422	3.32192809	3.32192809	3.32192809	3.363042305	3.32192809	3.32192809	3.32192809	3.32192809	3.32192809	3.32192809	3.32192809	3.32192809	3.32192809	3.32192809	3.32192809	3.32192809	3.609372665	3.32192809	3.32192809	3.32192809	3.32192809	3.490116065	4.019046585	3.32192809	3.6031873	3.32192809	3.32192809	3.32192809	3.32192809	3.32192809	3.32192809	3.32192809
ABHD14A	6.9432985	5.53315245	6.50327168	6.8556543	6.69224605	6.32910122	6.5026562	5.91490916	6.36589155	6.66135353	6.61901288	4.67752228	6.73490565	6.38321537	6.08692245	6.87979737	5.78579612	6.25702439	6.18024953	6.67052596	6.74259508	6.82368059	5.95979241	5.58760652	5.52210638	6.67423641	5.33588373	7.4220614	6.58300226	6.24195704	6.52654384	6.14674787	6.42359313	6.24475427	6.21915516	6.63510704	6.1707463	6.61355699	6.36028719	6.48274747	5.63489177	4.67752228	6.53352712	6.44039704	6.68431075	6.33650512	6.18024953	7.48455853	5.51869193
ABHD14B	6.03847418	5.09303077	4.95843143	4.91832937	6.34191014	5.25896691	5.02638667	6.38220377	5.44927109	5.98196117	5.79503504	5.44753184	5.82931561	4.83742991	5.42105104	6.52872181	3.93026992	4.71643785	5.61838433	5.36876451	6.16040594	5.91243622	5.58255119	3.32192809	5.4190819	5.2419202	4.92232203	6.31220355	6.14196528	4.89796401	6.48969497	4.81941784	5.31606354	6.001852	6.04151723	5.58635853	5.64068281	5.85627163	5.10168915	4.94932575	5.32626229	4.723322	4.97054602	5.02953255	5.86133879	5.02401548	5.84263288	6.7987428	5.78401358
ABHD15	6.42514113	5.32003368	6.11325621	7.02764946	7.26840464	6.23185562	5.92576125	5.32003368	5.50020955	5.94722492	7.21900082	5.94914685	6.22058173	5.50263699	5.32003368	5.32003368	6.1839801	5.89297649	5.89120554	6.50977342	6.0145316	6.512533	5.84851353	5.62915579	6.89421077	6.80439973	5.63684181	6.75247164	6.36593674	6.29813682	6.2737805	4.9661988	5.97787451	6.12971246	6.1669038	6.25380722	6.520531	6.70028989	6.13358633	6.07930728	6.09027442	6.77970974	6.77582196	7.80126337	7.33362421	5.32003368	6.67428778	7.18344687	5.50889918
ABHD2	5.30156739	5.284120975	4.87843186	4.50183612	5.10005309	5.52754821	5.265741985	5.170025235	5.245266395	5.207663945	6.328992575	5.917445825	5.400879635	6.142989845	6.161758475	4.849719475	5.274254105	5.03162615	5.62099896	5.69914089	4.73849688	3.934039215	6.03060141	5.73178691	5.0173463	6.323867835	6.209892765	4.47109418	4.794878215	5.30085589	5.03990465	6.052642585	5.94642365	6.244909545	5.333835035	4.507886105	5.221340755	5.567244545	5.39614148	5.38666061	5.579748255	4.99401351	5.04543154	5.316278075	4.50183612	5.38279978	5.35358827	5.11315186	4.871577005
ABHD3	7.61816568	9.11233655	8.41056554	7.28478176	7.89022928	8.67086402	8.66143748	7.98498478	8.65714488	6.81387484	8.61360476	8.18717087	7.78860076	9.2486433	8.08982831	7.52734331	8.65943761	8.23894923	8.52141749	8.16786218	7.23083705	7.29614809	8.64572723	8.64137912	8.45217176	7.760858	8.56485485	7.54673398	8.00896302	8.32167425	7.5607012	8.95850255	9.04355722	8.21784189	8.75126219	8.41593144	8.08425405	8.30156021	8.88242693	7.46565211	8.75763402	8.56044033	8.09442687	8.52139527	7.64056907	6.14814575	8.43353318	7.6497541	7.98749603
ABHD4	5.53154181	5.8011746	4.61735877	5.0739647	4.77906942	4.46044553	4.84452292	4.58005839	4.37658407	4.37658407	4.51354058	5.59033385	6.24708097	6.42356922	5.55851732	4.75697995	4.60103027	4.28613744	4.67560595	4.76236689	4.73014702	5.59175451	4.61662353	3.94537828	4.37658407	5.78335255	4.36294603	4.0917836	4.78244369	4.83464195	4.82610455	4.91879694	5.27216096	5.75863044	4.25405429	4.81595603	4.7870892	4.72629665	5.08389668	3.4305596	4.82887475	4.64126101	4.37975595	4.37658407	4.57320874	4.37658407	4.67560595	4.54804585	4.37658407
ABHD5	7.5597582	7.64948313	7.64758362	7.41493474	6.99929652	6.81595891	8.7863236	7.13817742	7.76626954	7.27898673	8.34321186	7.42808265	7.93271793	8.08365513	8.19996521	6.67510299	8.4627501	7.5564731	7.50748229	7.79952772	6.05058941	6.72306839	7.94159229	7.95605084	7.96593296	8.23238539	8.21549805	6.99002452	7.83108425	7.47281835	7.31967212	8.32982773	7.64758362	8.34286538	7.50030254	8.15855112	6.98764603	8.08435399	7.86806629	7.59556557	7.84343306	7.96346178	7.40955748	7.91453771	6.68792731	6.53034772	7.80793685	6.79270478	6.08955303
ABHD6	6.4210939	5.66767819	5.22902322	6.2982345	5.66498956	6.03964113	5.84394369	6.08517543	6.31027359	5.36122559	6.31992089	5.95654646	6.12023633	5.88602125	5.76524815	6.18289678	5.3730997	5.72945189	5.91729283	6.03353643	5.89502167	6.3084457	6.13120752	5.18629969	5.67404393	6.66487095	5.6276757	6.27498227	6.22123232	6.37370371	5.75224228	5.59729786	5.3633288	6.41531198	5.80470721	5.72429883	5.77175514	6.50478134	5.27143688	5.85391932	5.49390187	6.52425341	6.03923303	6.61126099	5.27950044	5.5261389	5.31789591	6.25472123	6.05762311
ABHD7	3.32192809	3.32192809	3.32192809	3.32192809	3.32192809	3.32192809	3.32192809	3.32192809	3.32192809	3.32192809	3.52752955	3.32192809	4.28640436	3.32192809	3.32192809	3.32192809	3.32192809	3.32192809	3.83029387	3.32192809	3.32192809	3.32192809	3.32192809	3.32192809	3.625046	3.32192809	3.32192809	3.34336376	3.32192809	3.61050282	3.93546163	3.32192809	4.13913056	3.90948799	3.83693502	3.75703285	3.92928161	3.32192809	3.32192809	4.67371301	3.32192809	3.32192809	3.32192809	3.32192809	3.46077532	4.08131491	3.32192809	3.32192809	3.32192809
ABHD8	5.23589236	5.15269074	6.23732289	5.00815754	6.40817889	6.6826778	6.30961494	6.23850551	6.32312312	5.1282744	7.90170662	6.38881134	6.41167803	6.30656209	6.67944979	6.92097349	6.57425882	5.77067208	6.31895525	6.80916488	6.83099808	6.32250452	6.05914217	6.19130404	6.79314145	6.5416401	6.64097355	6.50375118	6.27927832	6.43266783	6.12511524	5.74195985	5.57968854	6.59267006	6.52208479	5.22592039	6.33731273	6.63698924	5.37656892	6.52964247	6.06729753	6.96346438	6.28164552	6.10463036	6.19882534	6.58102622	5.67019299	7.30665331	5.80194416
ABHD9	3.32192809	3.32192809	3.32192809	3.32192809	3.32192809	3.32192809	3.32192809	3.32192809	3.32192809	3.32192809	3.32192809	3.32192809	3.32192809	3.32192809	3.32192809	3.32192809	3.32192809	3.32192809	3.32192809	3.32205793	3.32192809	3.32192809	3.32192809	3.32192809	3.32192809	3.32192809	3.32192809	3.32192809	3.32192809	3.32192809	3.32192809	3.32192809	3.32192809	3.32192809	3.32192809	3.32192809	3.32192809	3.32192809	3.32192809	3.32192809	3.32192809	3.32192809	3.32192809	3.32192809	3.32192809	3.32192809	3.32192809	3.32192809	3.32192809
ABI1	6.149144945	6.34594529	6.172704985	6.193906395	6.274132995	6.504940375	6.23824837	6.149552425	6.16229032	5.923071185	6.414699105	5.792425375	6.332294515	6.04437607	5.94540966	5.91497693	5.994588665	5.79730623	6.09460218	6.251306395	6.05502107	6.154093845	6.16905605	6.09268133	6.244329205	6.192063155	6.016199045	6.10634637	5.88838367	6.159137375	6.385469325	6.01985143	6.00442438	6.396783465	6.045820825	5.8008211	5.96595674	6.283053065	5.875706125	6.62574934	6.149837975	5.789022555	6.24048459	6.23216144	6.32061771	5.63515788	6.26969869	5.91999824	5.6426394
ABI2	3.832362628	3.859599725	4.18702997	4.042396908	3.973925185	4.05966171	4.102683018	4.07445635	3.831826815	3.943632185	4.110079883	3.66760892	3.88911685	3.902412368	3.885212728	3.920145615	3.922790768	4.162013133	4.097332763	4.065171418	4.203754803	4.027466598	3.9879605	4.01661838	3.795561945	4.096235915	4.024828628	4.091745395	3.969371983	3.89659245	4.320502285	3.977717995	4.040945333	3.974157185	3.884142398	4.163494395	3.977526105	4.212414053	3.998301563	4.370921673	3.926153088	4.151530523	4.07775108	4.017975308	4.221611385	3.817939393	4.102156365	3.96219994	4.00052677
ABI3	8.14156347	6.59652374	6.92047793	7.52283414	7.59161431	7.02418645	6.82616611	7.68468084	7.06513518	7.99652858	6.99246487	6.25134595	8.37751972	7.05765557	7.51770593	7.60395162	7.37882198	6.89901487	7.19036893	7.93225314	7.87044918	7.12841198	7.17910892	7.1228104	7.1821335	7.56240123	7.39128312	7.82835295	7.93801638	7.26552129	7.62165924	6.72117577	7.3308192	7.7744326	7.55565743	7.21138411	6.61384927	8.05937637	6.70131755	7.56080665	7.14428707	7.07557927	8.81433893	7.72803488	8.27291523	6.55409763	7.34422685	6.92895166	6.55298349
ABL1	4.41453151	4.21699611	4.375984233	4.318059813	4.4694818	4.61909319	4.515376983	4.341423853	4.375576713	4.32085334	4.430245803	4.4461405	4.47608327	4.263268263	4.403837137	4.338413557	4.113872683	4.199503143	4.153155737	4.22485714	4.429731567	4.38354707	4.285048167	4.329452327	4.495629653	4.622150133	4.26194008	4.559202443	4.36744625	4.456656017	4.558148323	4.10711518	4.25143571	4.430245803	4.481453797	4.1897165	4.351912817	4.48224781	4.364097997	4.154413517	4.216637563	3.928717877	4.607210267	4.514848217	4.57706148	4.483078473	3.928717877	4.433554417	4.13227291
ABL2	3.32192809	3.32192809	3.32192809	3.32192809	3.884883885	3.84345648	3.32192809	3.32192809	3.32192809	3.32192809	3.32192809	3.32192809	3.32192809	3.32192809	3.525103905	3.32192809	3.32192809	3.32192809	3.32192809	3.32192809	3.32192809	3.32192809	3.32192809	3.32192809	3.32192809	3.32192809	3.32192809	3.32192809	3.32192809	3.32192809	3.32192809	3.32192809	3.32192809	3.32192809	3.32192809	3.32192809	3.32192809	3.32192809	3.32192809	3.32192809	3.32192809	3.32192809	3.32192809	3.32192809	3.32192809	3.32192809	3.32192809	3.32192809	3.32192809
ABLIM1	6.946920318	7.012065053	6.840944115	6.877079678	7.278959103	7.112353635	6.87186011	7.037665788	6.933123385	6.252351315	6.455841343	6.69308919	6.528697038	6.450308598	6.532260278	7.055338778	6.872773318	7.017535873	6.839697585	7.022926508	6.968224308	7.104924855	6.664263488	6.60098534	6.857725405	6.055095563	6.506249388	7.66502226	7.069929328	7.080374283	7.521618673	6.35332681	6.909123	6.53264418	6.805224145	7.002509413	7.154708383	6.15852288	7.051120793	6.896706505	6.801421588	6.423084615	6.740577163	7.032463955	7.003336655	5.990280798	7.021936168	7.204424903	7.110285253
ABLIM2	3.32192809	3.32192809	3.32192809	3.32192809	3.32192809	3.32192809	3.32192809	3.32192809	3.32192809	3.32192809	3.32192809	3.32192809	3.32192809	3.32192809	3.32192809	3.32192809	3.32192809	3.32192809	3.32192809	3.32192809	3.32192809	3.32192809	3.32192809	3.32192809	3.32192809	3.32192809	3.32192809	3.32192809	3.32192809	3.32192809	3.32192809	3.32192809	3.32192809	3.32192809	3.85334599	3.32192809	3.32192809	3.32192809	3.32192809	3.32192809	3.32192809	3.32192809	3.32192809	3.32192809	3.32192809	3.32192809	3.32192809	3.32192809	3.32192809
ABLIM3	5.72063062	4.80400417	5.38729603	5.05861998	4.80400417	5.6431745	5.28817944	4.98243072	5.06798564	4.80400417	5.23321412	5.05865747	5.4626087	4.80400417	5.56996233	4.80400417	5.46142215	5.55713679	5.62349906	5.95408066	6.34477099	4.49289274	5.76798763	4.46511381	4.80400417	5.18024343	5.5573626	4.14708523	5.45568592	5.29596027	4.41629931	3.32192809	6.00688683	6.17622801	5.19885164	5.47055281	4.85189693	5.99543206	5.59670888	6.07966291	5.33026582	4.80400417	6.44724622	4.80646331	6.64048138	6.75225776	6.74900613	4.80400417	5.56919857
ABP1	3.32192809	3.32192809	3.32192809	3.32192809	3.32192809	3.32192809	3.32192809	3.32192809	3.32192809	3.32192809	3.32192809	3.32192809	3.32192809	3.32192809	3.32192809	3.32192809	3.32192809	3.32192809	3.32192809	3.32192809	3.38868551	3.32192809	3.32192809	3.32192809	3.32192809	3.32192809	4.41528071	3.32192809	3.32192809	3.32192809	3.32192809	4.32123255	3.32192809	3.32192809	4.76857817	3.32192809	3.32192809	3.32192809	3.32192809	3.85351367	3.49289274	3.32192809	3.32192809	3.32192809	3.32192809	3.32192809	3.32192809	3.32192809	3.32192809
ABR	6.22911167	6.70032206	6.2255516	5.80938585	6.49023276	6.70102537	6.67059682	6.23767362	6.64326605	6.12551574	6.622573565	6.71608336	6.351165695	6.680953115	6.6340581	6.313793015	6.29567202	6.22075929	6.497396765	6.552770215	6.2431753	6.33417128	6.96561428	6.42350429	6.30110801	6.631311985	6.85878542	6.219077665	6.603470225	6.31474627	6.548506805	6.88448991	6.47931231	6.45943031	7.22049874	6.2251328	6.712326475	6.44680862	6.417690665	6.212741845	6.791788595	6.35194511	6.57074697	6.67992624	5.913826515	6.162004785	6.44206254	6.540498575	6.23455225
ABT1	4.99567974	4.74724305	5.33003285	4.82724269	4.27342076	4.13649574	4.96565199	4.16107216	4.13649574	4.53328764	4.67197842	5.34889014	4.58132711	4.13649574	4.13649574	5.08932429	5.06349216	4.13649574	4.46160059	4.59232487	5.48667705	4.40153832	4.40397322	3.32192809	4.13649574	4.13649574	3.74538149	5.12456967	4.0194137	4.15176305	5.78503155	4.73006548	4.66885322	4.2869351	4.75571121	4.17308185	4.85057042	5.8695361	3.54835031	4.367898	3.64396583	4.14081591	4.51246043	4.13649574	4.7563097	4.13649574	4.13649574	4.13649574	4.13649574
ABTB1	9.43351973	10.20046376	10.05142386	9.24439081	9.433324475	9.27532517	10.13565648	9.532434195	9.94110726	9.314277515	10.02296773	10.01659365	9.78304403	10.35566445	10.48916793	9.19194991	9.63840775	9.265392285	9.83575827	9.601840545	8.745857265	9.50582718	9.83361191	9.76334964	9.869942505	10.49488533	10.25897995	9.113713895	9.348363615	9.510913605	9.368989195	10.36966215	9.83264458	9.992873835	10.16868923	9.74141369	9.444900685	9.51282846	10.02059111	9.795982035	9.86891668	9.64893359	9.631097565	9.999917495	8.87983627	9.43096997	9.916357295	9.020841895	9.65794949
ABTB2	3.80063799	3.32192809	3.32192809	3.32192809	3.32192809	4.02675669	3.32192809	3.32192809	3.32192809	3.32192809	3.32192809	3.32192809	3.32192809	3.32192809	3.32192809	3.52399345	3.32192809	3.32192809	3.32192809	3.32192809	3.32192809	3.32192809	3.32192809	3.32192809	3.32192809	3.43869739	3.39584565	3.32192809	3.32192809	3.32192809	3.32192809	3.61076738	3.32192809	3.51991297	4.01274833	3.81944134	3.32192809	3.32192809	3.32192809	4.10025023	3.32192809	3.55621603	3.32192809	3.32192809	3.32192809	3.32192809	3.32192809	3.32192809	3.45924012
ACAA1	8.93710641	8.71863279	8.52889295	8.04544261	8.24533583	9.01580504	8.50534747	8.31982905	8.73990744	8.15629375	9.02559053	8.33023615	8.37313745	9.7892591	8.849357	8.51299778	8.65653391	8.56400159	8.57291164	8.64778363	8.46920019	8.57964291	8.97728164	8.80969097	8.31145201	8.77038011	8.84577448	8.20684734	8.44233146	8.44031025	8.10213792	9.55634319	8.80577482	9.1295826	8.72874058	8.49836776	8.47257997	8.51517233	9.08376225	8.58011759	9.04817133	8.27008272	8.48463082	8.22982023	8.63553024	8.02425235	8.52265245	8.49794381	8.56400159
ACAA2	7.48178392	6.49240745	6.90579133	7.14632898	7.35364892	7.59519382	6.40601329	6.9587005	6.93822547	7.44963654	7.77008373	6.76871751	7.69637857	6.36794953	6.22071662	6.60190244	6.88490313	6.86285801	7.30863937	7.98006244	7.68980793	7.88643492	7.27271842	6.39803615	6.70435139	7.20704899	6.57210325	7.08404194	7.20045825	7.40772239	6.99993688	6.36794953	6.7958903	7.31719099	7.36367309	7.10197987	6.65342838	7.28658641	7.06521793	7.17762982	6.89598357	7.28209422	7.18784204	7.68234613	6.88882287	7.27117977	7.58981485	7.87121048	6.29548188
ACACA	5.71625103	5.02383057	4.80899174	6.069944545	6.314100825	5.86548889	5.693992765	5.534619975	5.5807469	5.791589925	5.91830417	5.002169915	6.12180068	4.601405565	5.038245245	5.990676575	5.43449388	5.103987085	5.009493445	5.937942615	5.87901414	5.70137196	5.210440545	4.879440065	5.800172545	5.37784565	4.941977255	5.989578145	5.540723165	5.77782589	5.51742457	4.995044785	4.898195165	5.445782485	5.634896725	5.369728015	5.577082145	6.024941425	5.00952368	5.078665145	5.49680719	5.6252377	6.466291845	5.95981292	5.727261965	5.381176905	4.846075295	5.78100983	4.926355825
ACACB	5.77524934	5.59876521	5.04382747	5.18341371	6.09149543	5.5201811	4.94942383	5.21381253	5.2008739	4.94942383	6.11730003	4.94942383	4.94942383	5.84030473	5.44956097	5.52301261	4.82931987	5.03775691	5.61952306	5.15445724	6.01133976	4.90935838	5.65516575	5.52908411	6.44188004	5.63112406	4.1694777	6.01009077	5.31551406	5.86851047	5.4722369	5.44007848	4.56876969	6.11730003	5.62870653	5.61664558	5.95149175	5.39415637	5.4575063	5.75415288	5.45414298	4.94942383	5.30023108	5.09127773	6.27187063	4.94942383	5.05614199	5.19156899	4.94942383
ACAD10	5.61255878	5.9621176	5.22745121	5.32470174	6.74196087	5.77363272	5.67566008	4.9653852	5.62998935	4.39389477	5.78641553	6.36570905	5.62621907	4.87158764	6.22264657	5.38788426	5.69684126	5.52958016	6.02445754	5.44457862	5.69085928	5.2581043	5.70919688	5.550096	6.57339818	5.69551227	5.43935518	6.34505266	5.3197534	5.97274733	5.50443448	5.98166842	5.13010718	5.10527914	5.66148312	5.30915545	5.29355147	5.04322375	5.66790404	5.00179009	5.65316122	6.12784993	5.46208334	6.10813721	4.39389477	4.39389477	6.05814139	6.03759353	5.44799584
ACAD11	5.74986889	6.34797201	6.8232391	5.31770956	6.58035687	6.26136442	6.12917427	5.71664339	7.09503269	5.00736246	6.60005102	6.84874993	5.14584668	5.95462464	5.60886692	5.00736246	6.02155102	5.79330027	6.38580995	6.27130969	5.73323881	5.77680937	5.94486172	5.98867787	7.77409308	5.71666809	4.75123179	6.66330619	6.33810863	6.58808316	6.58035687	6.21798309	5.60493627	5.56201188	6.3063924	6.35735688	5.99753314	5.15950083	6.43086866	5.59275063	6.59833572	5.00736246	6.25037218	7.6350489	6.67088697	5.52250163	7.29739015	5.97771476	5.35083737
ACAD8	5.11158093	5.105137155	5.379949785	4.866272745	5.47900637	5.175995695	5.22716832	5.231112485	5.19920609	5.03627368	5.3306942	5.295392475	5.142936105	5.22879555	4.966917525	5.185975155	5.11466778	5.015058355	5.21739385	5.033949745	4.914980815	4.98165628	5.083942375	4.996330405	5.202116765	5.01271017	4.950190625	5.225807505	5.19314951	5.388576275	5.365188785	5.23316214	5.18166768	5.33673272	5.20012806	5.239598095	5.12031518	5.081858795	4.99476253	5.049476605	5.230216685	4.792790605	4.94061387	5.14045192	4.939463325	4.81167415	5.195660855	5.099398205	5.280672705
ACAD9	6.05003671	4.81899083	5.12485632	4.81899083	6.56009664	6.73142149	5.83384169	5.92360325	5.5483687	5.549656	5.86025344	5.39295957	5.09435314	5.93757448	6.06936551	6.72157076	5.75829758	5.70389582	5.56888913	4.60082101	5.44532711	5.52093637	5.70949136	5.36626451	7.04408186	5.72692517	5.53155208	6.22687744	6.45392297	6.00309487	5.85779891	5.35854009	4.93262438	5.86025344	6.34624139	6.03747272	6.51073901	6.29708538	5.38981389	5.97756157	5.7756619	4.81899083	7.11527848	6.12579434	5.71280034	4.81899083	5.67267595	5.99466744	5.72561056
ACADL	3.32192809	3.32192809	3.32192809	3.32192809	3.32192809	3.32192809	3.32192809	3.32192809	3.32192809	3.32192809	3.32192809	3.99331296	3.32192809	3.32192809	3.32192809	3.32192809	3.78414169	3.32192809	3.32192809	3.32192809	3.32192809	3.32192809	3.32192809	3.32192809	3.32192809	3.32192809	3.32192809	3.32192809	3.32192809	3.32192809	3.32192809	3.32192809	3.32192809	3.32192809	3.32192809	3.32192809	3.32192809	3.32192809	3.32192809	3.32192809	3.32192809	3.93130484	3.32192809	3.32192809	3.32192809	3.32192809	3.32192809	3.32192809	3.32192809
ACADM	7.723892815	7.82899098	6.92604889	8.23171977	8.04829706	7.753995755	7.29570154	8.119494415	7.53740145	7.828967935	7.301359335	7.28965612	7.43659549	6.37557183	5.886087205	7.39413302	7.609630675	7.79084262	7.870977935	7.85571173	7.56410113	7.793457445	7.620034395	7.71410117	7.53854747	7.093967765	7.3737756	8.32474189	7.745892785	7.745775795	8.115027885	6.16307088	7.19530256	7.317727675	7.014754165	7.870845275	8.081299565	7.54993798	7.525663105	7.61756461	7.670102455	7.560895295	8.56917617	7.46973549	8.181333525	7.549131895	7.986376195	7.364415145	7.5955991
ACADS	4.09272501	4.09272501	4.09272501	4.09272501	4.09272501	4.09272501	4.09272501	4.09272501	4.09272501	4.09272501	4.09272501	4.09272501	4.09272501	4.09272501	4.09272501	4.12820535	3.37438573	3.91265178	3.32192809	4.61256718	4.42618557	3.79709705	3.68749858	4.18050276	4.09272501	4.09272501	3.79558515	4.20494669	3.32192809	4.67117163	3.32192809	4.23182559	4.66082026	4.52574442	3.99407641	3.32192809	3.82414666	4.09272501	4.28851286	3.32192809	3.32192809	4.09272501	4.09272501	4.09272501	4.09272501	4.09272501	4.09272501	4.09272501	4.09272501
ACADSB	3.32192809	3.32192809	3.89995189	3.33127527	3.32192809	3.32192809	3.76495543	3.32192809	3.32192809	3.32192809	3.32192809	3.32192809	3.32192809	4.47775179	3.32192809	3.32192809	3.32192809	3.32192809	4.00535507	3.63761141	4.3592098	3.32192809	3.36458084	3.32192809	3.32192809	3.32192809	3.32192809	4.16239052	3.32192809	3.98877102	3.86733311	4.11531213	3.62505185	3.32192809	4.20839318	3.65087482	4.15293946	3.69400651	3.32192809	4.02018392	3.94554965	3.32192809	3.32192809	3.32192809	3.32192809	3.32192809	3.32192809	3.5576086	3.32192809
ACADVL	6.761720563	6.9128182	6.79121122	6.722546677	6.767979713	7.236090367	6.515419607	7.658177743	6.711289413	6.8778134	6.558268313	7.436868497	6.743751603	7.135390193	7.398444863	6.85648898	7.395837987	7.26795	7.201168573	7.44715825	6.83671558	6.710558103	7.043192723	6.944204463	6.74513934	6.944533443	6.99189844	7.027190997	7.220893143	6.905844163	7.449497993	7.035852597	6.96189346	7.203856453	7.188227183	7.24116534	6.431478523	6.479985197	7.064894467	7.04739517	7.34452944	7.026098747	6.98460214	6.713927657	6.551477853	6.660585913	7.34625675	7.042313257	7.13034488
ACAP1	8.9944276	8.32487985	8.04350202	9.55083816	8.41454066	8.47793781	7.94780978	8.85627481	7.77671684	8.69437414	8.31439907	8.05381099	8.44731557	8.78242429	8.52810114	9.41408713	8.1306905	8.42633898	8.08228851	8.18141666	8.53765483	9.05658109	8.44332858	8.58681765	8.56910544	8.82666874	8.30417972	8.94875034	8.77103282	8.56885867	8.59005928	8.78242429	8.98277687	8.83660649	8.90932339	9.27279002	8.14252066	8.31674584	8.66048087	8.76119151	8.8409365	8.85493453	7.8673828	8.53739019	8.60057806	8.73012383	8.1894926	8.19059324	8.36896638
ACAP2	8.74593239	8.59427527	8.48895747	7.5627844	8.48128645	8.39485365	8.53574084	8.13509376	8.60012331	8.08645958	8.73159236	8.35265673	8.66871292	7.8870162	8.61115937	8.4477527	8.21378615	8.42249835	8.63558391	8.59012554	8.28273076	8.05537355	8.62686947	8.80415684	8.13201304	8.42893593	8.38881507	7.98228232	8.1450655	8.39485365	8.31589948	8.7794495	8.52704843	8.845459	8.92771101	8.16488682	8.44279341	8.33702329	8.76972282	8.47984452	8.68413776	8.53145244	8.38177332	8.27562689	7.99245976	6.15125072	8.09180626	8.06404203	8.56832565
ACAP3	3.32192809	3.32192809	3.32192809	3.32192809	3.32192809	3.32192809	3.32192809	3.32192809	3.32192809	3.32192809	3.32192809	3.32192809	3.32192809	3.32192809	3.32192809	3.32192809	3.32192809	3.32192809	3.32192809	3.32192809	3.32192809	3.32192809	3.32192809	3.32192809	3.32192809	3.32192809	3.32192809	3.32192809	3.32192809	3.32192809	3.32192809	3.32192809	3.32192809	3.32192809	3.32192809	3.59888802	3.32192809	3.32192809	3.32192809	3.54067083	3.32192809	3.32192809	3.32192809	3.32192809	3.32192809	3.32192809	3.32192809	3.32192809	3.32192809
ACAT1	8.04890966	7.72795719	7.59079803	8.13027382	8.34203351	7.94955301	7.6329448	7.7582189	7.45431279	7.75904395	8.03021149	7.86081062	7.69768649	6.82191915	7.12630842	7.66964187	7.46547662	7.41479431	7.81707383	7.66488598	7.57245013	8.33193044	7.88712189	7.23463927	7.35389598	7.80837671	6.9666681	8.04163835	7.49540097	8.14029195	7.79983075	6.95795521	7.3601834	7.69640633	7.76800629	7.85793746	7.86731643	7.85496747	7.21001474	7.63084591	7.5259514	6.90272632	9.07295216	7.574128	8.26775781	7.52709445	7.73719717	7.89019228	6.51852861
ACAT2	5.0859306	5.169489765	5.246472615	5.352568385	5.638129825	5.638766685	5.07466553	5.400929745	5.452601415	5.271398415	5.463400235	4.98663823	5.772449855	5.372240465	5.129023755	5.398857575	5.220546665	5.24815327	5.436018435	5.311406955	5.55062116	5.524573045	5.36838783	5.1054781	5.05834473	5.34114445	5.17245307	5.55164849	5.400929745	5.541856	5.572078645	5.012087105	5.2809189	5.561553075	5.32274816	5.40423113	5.349292435	5.15330087	5.41747804	5.22191882	5.292516	5.03588077	5.22385763	5.25195655	5.37752163	4.48372703	5.3319036	5.660992235	5.460123335
ACBD3	7.66810092	7.23043401	7.52544935	8.3076362	8.19227716	7.73756805	7.52339474	7.02673333	6.45745281	8.1129392	8.23691058	7.29928057	7.44838891	7.17023584	6.80700712	7.61647918	7.42232132	7.40361966	7.39621858	7.89220643	7.62304598	7.63507597	7.5720567	7.54209705	7.81175721	7.96947861	7.51283921	7.81896429	7.47462099	7.52163656	7.80377724	6.97774701	7.24180206	7.56013409	7.16406922	8.03828582	7.81046688	7.44838891	7.15174012	7.83989032	7.86443194	7.48784794	8.25083804	7.51629395	8.42241522	7.8976288	7.75559404	7.29458826	6.37206243
ACBD4	3.32192809	3.32192809	3.32192809	3.32192809	3.32192809	3.32192809	3.32192809	3.63234268	3.32192809	3.32192809	4.10446918	3.32192809	3.32192809	4.28992518	3.32192809	3.32192809	4.3143543	3.32192809	3.32192809	3.89846958	3.32192809	3.63692038	3.98106169	3.60373434	3.64738359	3.32192809	3.83131586	3.32426625	3.32192809	3.51940352	3.32192809	3.52349672	3.32192809	3.32192809	3.71287857	4.18825374	3.32192809	3.61294338	3.32192809	3.32192809	3.32192809	3.32192809	4.04544122	3.32192809	3.32192809	3.32192809	3.45585718	3.32192809	3.67304981
ACBD5	4.11637391	4.11637391	4.11637391	4.11637391	4.11637391	4.11637391	4.11637391	4.11637391	4.11637391	4.11637391	4.11637391	4.11637391	4.11637391	4.11637391	4.11637391	4.11637391	4.11551523	4.50018062	4.53654159	5.03286916	4.13592061	4.95614961	4.57424989	3.32192809	4.11637391	4.11637391	3.75351683	4.35176329	4.52751391	4.11637391	4.48367908	3.32192809	3.32192809	4.40970795	4.47954295	3.32192809	3.71159292	4.11708908	4.38136229	3.96075356	3.32192809	4.11637391	4.11637391	4.65863592	4.11637391	4.11637391	4.11637391	4.11637391	4.11637391
ACBD6	5.68916577	4.67519548	4.67519548	4.67519548	5.72555856	4.67519548	5.3658021	4.67519548	4.67519548	4.67519548	5.29568337	4.67519548	5.34670173	5.7546207	4.67519548	5.6726411	4.75661556	4.22872943	5.22061011	5.29736459	5.36335929	4.67519548	4.90750601	3.85103439	5.03513827	4.67519548	4.44120126	5.71149353	4.98233195	5.57736598	4.68623886	4.99930689	4.35158664	5.61926245	4.66695651	4.82290296	5.7299312	4.26330263	5.29171184	4.81803759	5.35735107	4.67519548	5.6981179	5.56398042	4.67519548	4.67519548	5.14875591	5.32761957	4.67519548
ACBD7	3.32192809	3.32192809	3.32192809	3.32192809	3.32192809	3.32192809	3.32192809	3.32192809	3.32192809	3.32192809	3.32192809	3.32192809	3.32192809	3.32192809	3.32192809	3.32192809	3.32192809	3.32192809	3.32192809	3.32192809	3.32192809	3.32192809	3.32192809	3.32192809	3.32192809	3.32192809	3.32192809	3.32192809	3.32192809	3.32192809	3.32192809	3.32192809	3.32192809	3.32192809	3.32192809	3.32192809	3.32192809	3.32192809	3.32192809	3.32192809	3.32192809	3.32192809	3.32192809	3.32192809	3.32192809	3.32192809	3.32192809	3.32192809	3.32192809
ACCN1	3.32192809	3.32192809	3.32192809	3.32192809	3.32192809	3.38234823	3.32192809	3.32192809	3.32192809	3.32192809	3.32192809	3.590579605	3.4660105	3.32192809	3.32192809	3.32192809	3.32192809	3.32192809	3.32192809	3.32192809	3.32192809	3.32192809	3.32192809	3.32192809	3.32192809	3.32192809	3.32192809	3.32192809	3.32192809	3.32192809	3.32192809	3.32192809	3.32192809	3.32192809	3.32192809	3.32192809	3.32192809	3.32192809	3.32192809	3.32192809	3.32192809	3.50036734	3.32192809	3.32192809	3.32192809	3.32192809	3.32192809	3.32192809	3.32192809
ACCN2	3.32192809	3.32192809	3.32192809	3.32192809	3.32192809	3.32192809	3.32192809	3.32192809	3.32192809	3.32192809	3.32192809	3.32192809	3.32192809	3.32192809	3.32192809	3.32192809	3.32192809	3.32192809	3.86119313	3.32192809	3.32192809	3.32192809	3.32192809	3.32192809	3.32192809	3.32192809	3.32192809	3.32192809	3.32192809	3.32192809	3.59659649	3.32192809	3.32192809	3.32192809	3.32192809	3.32192809	3.40497803	3.32192809	3.32192809	3.32192809	3.32192809	3.32192809	3.32192809	3.32192809	3.32192809	3.32192809	3.32192809	3.32192809	3.32192809
ACCN3	3.49929485	3.32192809	3.32192809	3.32192809	3.32192809	3.32192809	3.32192809	3.32192809	3.32192809	3.32192809	3.32192809	3.32192809	3.32192809	3.32192809	3.32192809	3.32192809	3.32192809	3.32192809	3.32192809	3.32192809	3.32192809	3.32192809	3.32192809	3.32192809	4.05851565	3.32192809	3.32192809	3.32192809	3.32192809	3.32192809	3.32192809	3.32192809	3.74267565	3.32192809	3.32192809	3.32192809	3.32192809	3.32192809	3.32192809	3.32192809	3.32192809	3.32192809	3.32192809	3.32192809	3.32192809	3.84753497	3.32192809	3.32192809	3.32192809
ACCN4	3.32192809	3.32192809	3.32192809	3.32192809	3.32192809	3.32192809	3.32192809	3.32192809	3.32192809	3.32192809	3.32192809	3.32192809	3.32192809	3.32192809	3.32192809	3.32192809	3.32192809	3.32192809	3.32192809	3.32192809	3.32192809	3.32192809	3.32192809	3.32192809	3.32192809	3.32192809	3.32192809	3.32192809	3.32192809	3.32192809	3.32192809	3.32192809	3.32192809	3.32192809	3.32192809	3.32192809	3.32192809	3.32192809	3.32192809	3.32192809	3.32192809	3.32192809	3.32192809	3.32192809	3.32192809	3.32192809	3.32192809	3.32192809	3.32192809
ACCN5	3.32192809	3.32192809	3.32192809	3.32192809	3.32192809	3.32192809	3.32192809	3.32192809	3.32192809	3.32192809	3.32192809	3.32192809	3.32192809	3.32192809	3.32192809	3.32192809	3.32192809	3.32192809	3.32192809	3.32192809	3.32192809	3.32192809	3.32192809	3.32192809	3.32192809	3.32192809	3.32192809	3.32192809	3.32192809	3.32192809	3.32192809	3.32192809	3.32192809	3.32192809	3.32192809	3.32192809	3.32192809	3.32192809	3.32192809	3.32192809	3.32192809	3.32192809	3.32192809	3.32192809	3.32192809	3.32192809	3.32192809	3.32192809	3.32192809
ACCS	6.09671439	6.49546136	6.64680054	4.94934184	5.97377976	6.0199658	5.50233168	5.9013518	6.45916853	4.42576985	6.4095566	9.22324929	5.09097522	7.03272557	5.56264435	5.88383892	6.390364	6.07085062	7.06046357	6.18139758	5.97332565	5.99783953	6.60661278	6.3014426	6.74799222	6.7609598	4.6772111	5.99062182	6.41216283	6.58912213	6.47046414	6.88487872	6.6192921	6.1885663	6.63177235	7.63266665	5.89648209	5.49581442	6.53129505	6.86835464	6.35944333	5.90957479	5.61383142	6.88437207	5.24638262	6.34861581	6.33653397	6.43793944	6.36143891
ACCSL	3.32192809	3.32192809	3.32192809	3.32192809	3.32192809	3.32192809	3.32192809	3.32192809	3.32192809	3.32192809	3.32192809	3.32192809	3.32192809	3.32192809	3.32192809	3.32192809	3.32192809	3.32192809	3.32192809	3.32192809	3.32192809	3.32192809	3.32192809	3.32192809	3.32192809	3.32192809	3.32192809	3.32192809	3.32192809	3.32192809	3.32192809	3.32192809	3.32192809	3.32192809	3.32192809	3.32192809	3.32192809	3.32192809	3.32192809	3.32192809	3.32192809	3.32192809	3.32192809	3.32192809	3.32192809	3.32192809	3.32192809	3.32192809	3.32192809
ACD	6.67805697	6.56922846	6.23250025	7.0514015	7.08661187	6.59579792	6.25387837	7.11300699	5.97843812	7.00689144	7.07763868	5.66825792	6.56795791	6.51431167	6.74458997	7.21858671	6.26317848	6.12773335	6.53477879	6.38675043	6.81019758	6.89438974	6.26005672	6.0039206	6.42762109	6.59284088	6.08924453	6.42762109	6.54094184	6.69442615	6.89137301	6.62513983	6.4120644	6.33341711	6.66936131	6.88991762	6.5526253	6.68684505	6.20463413	6.35828179	6.33285792	5.78668911	5.9842442	6.49606485	6.37907291	6.74814077	6.92936264	7.0741217	6.4770771
ACE	3.32192809	3.37365366	3.32192809	3.32192809	3.32192809	3.322292473	3.426255897	3.32192809	3.32192809	3.32192809	3.32192809	3.49303103	3.32192809	3.32192809	3.450502287	3.32192809	3.32192809	3.32192809	3.323608777	3.32192809	3.399515237	3.32192809	3.32192809	3.32192809	3.32192809	3.32192809	3.32192809	3.32192809	3.32192809	3.32192809	3.32192809	3.32192809	3.32192809	3.32192809	3.46264192	3.32192809	3.375249743	3.32192809	3.32192809	3.32192809	3.32192809	3.32192809	3.32192809	3.32192809	3.32192809	3.32192809	3.32192809	3.32192809	3.32192809
ACE2	3.32192809	3.32192809	3.32192809	3.43085528	3.32192809	3.32192809	3.32192809	3.32192809	3.32192809	3.32192809	3.32192809	3.32192809	3.32192809	4.04135777	3.32192809	3.36475311	3.32192809	3.32192809	3.32192809	3.32192809	3.32192809	3.32192809	3.32192809	3.32192809	3.32192809	3.32192809	3.32192809	3.32192809	3.32192809	3.32192809	3.32192809	3.32192809	3.39627459	3.32192809	3.32192809	3.32192809	3.32192809	3.32192809	3.32192809	3.32192809	3.32192809	3.32192809	3.32192809	3.32192809	3.32192809	3.32192809	3.32192809	3.32192809	3.32192809
ACER1	3.32192809	3.32192809	3.32192809	3.32192809	3.32192809	3.57644256	3.32192809	3.32192809	3.32192809	3.32192809	3.32192809	3.968451155	3.32192809	3.32192809	3.32192809	3.32192809	3.32192809	3.32192809	3.32192809	3.32192809	3.32192809	3.32192809	3.32192809	3.32192809	3.32192809	3.32192809	3.32192809	3.32192809	3.32192809	3.32192809	3.32192809	3.32192809	3.32192809	3.32192809	3.32192809	3.32192809	3.32192809	3.32192809	3.32192809	3.32192809	3.32192809	3.32192809	3.32192809	3.32192809	3.32192809	3.32192809	3.32192809	3.32192809	3.32192809
ACER2	4.056847645	4.056847645	4.056847645	4.132325015	4.388071175	4.056847645	4.056847645	4.056847645	4.056847645	4.12085244	4.056847645	4.39343634	4.056847645	4.056847645	4.056847645	4.056847645	4.534555685	4.35452553	4.102243265	4.03538061	3.686328835	4.00409552	4.20264456	4.060548635	4.437128025	4.056847645	4.056847645	4.179202305	4.286162715	4.2404163	4.08015557	4.33074715	3.860492495	4.191177755	4.046529425	4.17055212	3.86082372	4.33666549	3.81779558	3.76313654	4.370203915	4.056847645	4.056847645	4.056847645	4.127266415	4.525810585	4.056847645	4.056847645	4.39501069
ACER3	4.62036069	4.22720043	4.22720043	4.22720043	4.22720043	4.22720043	4.22720043	4.22720043	4.22720043	4.22720043	5.22494879	4.22720043	4.22720043	4.22720043	4.48704295	4.22720043	4.22720043	4.34379225	3.68339329	4.48194083	3.98907814	4.33200825	3.32192809	4.23423995	4.22720043	4.22720043	3.32192809	3.92484955	3.32192809	4.47906108	4.52219074	4.51518952	3.32192809	3.63780497	4.80303377	4.74563749	4.57162221	4.41229851	3.96921866	3.86948848	4.25603239	4.41140327	5.197979	4.22720043	5.16022232	4.22720043	4.22720043	4.22720043	4.87889095
ACHE	3.32192809	3.32192809	3.32192809	3.35443401	3.46122864	3.32192809	3.32192809	3.32192809	3.32192809	3.32192809	3.32192809	3.32192809	3.32192809	3.32192809	3.32192809	3.32192809	3.32192809	3.32192809	3.32192809	3.41059106	3.32192809	3.32192809	3.32192809	3.32192809	3.538985287	3.463257043	3.32192809	3.32192809	3.32192809	3.32192809	3.32192809	3.32192809	3.32192809	3.32192809	3.32192809	3.32192809	3.32192809	3.32192809	3.32192809	3.32192809	3.36360105	3.32192809	3.32192809	3.372206923	3.32192809	3.885294953	3.32192809	3.32192809	3.32192809
ACIN1	7.87912828	7.96221444	7.64711253	8.0262851	7.83196892	8.18151621	7.39571334	7.57090115	7.17949795	7.56509621	7.73225483	7.54813892	7.80112651	8.05159343	7.44152204	8.40497475	7.53621302	7.43996798	7.66645766	7.50729595	8.10518934	7.31641007	7.66757852	7.61693768	7.69468399	7.82888642	7.69269988	7.53376812	7.65865422	7.95112207	7.93003001	8.05159343	8.2034826	8.08698328	7.60591578	7.95344335	7.30462968	7.75329498	7.71627211	7.68812859	8.00886837	8.16447411	7.97815994	7.45776855	8.15794476	6.92840333	7.95453306	7.91223932	7.9374673
ACLY	8.731135005	7.819868685	7.9978796	8.28545136	8.1266467	8.11345011	8.20562984	8.001735755	8.215452085	8.36580085	8.580499685	8.099117185	8.469426935	7.890890825	8.30550595	8.389921245	8.044825775	7.636621655	7.89952246	8.44171149	8.433771855	8.73885938	8.4753949	8.20903532	8.100872205	8.28103924	7.895568185	8.288415945	8.11024752	8.24336205	8.548488205	8.069711585	7.958272175	8.462150905	8.0730676	8.27487598	8.00278393	8.428306705	8.092379475	8.10827599	8.35835453	7.537941115	9.04317912	8.38335977	8.2568483	7.87898806	8.305572405	8.16015028	7.87110526
ACMSD	3.32192809	3.32192809	3.32192809	3.32192809	3.32192809	3.32192809	3.32192809	4.08440108	3.32192809	3.32192809	3.32192809	3.32192809	3.32192809	3.32192809	3.32192809	3.32192809	3.32192809	3.32192809	3.32192809	3.32192809	3.32192809	3.32192809	3.32192809	3.32192809	3.32192809	3.32192809	3.32192809	3.32192809	3.32192809	3.32192809	3.32192809	3.32192809	3.32192809	3.32192809	3.32192809	3.32192809	3.32192809	3.32192809	3.32192809	3.32192809	3.32192809	3.32192809	3.32192809	3.32192809	3.32192809	3.32192809	3.32192809	3.32192809	3.32192809
ACN9	6.91205939	7.30404578	6.829250365	6.364426605	6.903802905	7.23838451	7.05016365	6.57547243	6.423518445	6.856907375	6.32291894	6.139933715	7.10010759	6.269548645	6.91177515	5.801621465	6.877946285	6.59525763	6.82309009	7.373617275	6.985014835	7.09130585	6.666383385	6.187251025	7.27397722	6.55876193	6.58658322	7.77484722	6.998854865	7.35638607	6.906175375	6.67347576	6.719108805	6.539574875	6.779344835	7.120255115	6.51231178	6.741865755	6.28863714	6.74987033	7.18767532	6.54294645	6.262741645	7.360730415	7.188351035	5.800315445	6.599415425	6.69609307	6.6650871
ACO1	6.99835198	6.45959794	6.89255605	6.43951082	7.66987936	7.03603004	7.29656747	6.83985976	7.03219911	7.28604851	7.16583789	7.11145463	7.29733574	5.6913571	6.88684657	6.67223391	6.83325191	6.18592401	6.63915762	6.80161783	6.82386907	6.87666182	6.89878396	6.17063535	6.25116229	6.93923487	6.88604404	7.46225277	6.87484737	6.71542118	7.26959612	5.98087782	6.71566004	7.27544944	6.9235438	6.99943634	6.40797436	6.89857358	6.25996598	6.89109469	6.76136374	5.98662209	6.39291313	6.57842907	6.65550608	6.08829365	6.99097631	7.18388988	5.56235131
ACO2	7.29874493	6.57753986	6.50461977	8.08150666	7.55881005	6.87294549	6.89028688	7.50947778	7.35621303	7.69642876	7.67761765	6.48999898	7.09237918	7.11225039	7.28138602	7.55637933	6.8879931	7.19027212	7.38394357	6.99592314	7.40494398	7.51767332	7.07851591	7.06340695	6.49516463	7.50927314	7.11141636	7.26280709	6.89898344	6.90599104	7.51180246	7.12994341	6.81216318	7.38562258	6.56229448	6.78901581	6.80845198	7.29873437	6.84698967	6.92093756	7.16979976	7.0287424	7.55434887	7.03639886	7.50017025	6.9178013	8.09127219	6.97716682	7.06374177
ACOT1	3.73756028	3.73756028	3.73756028	3.73756028	3.891143375	3.73756028	3.73756028	3.73756028	3.73756028	3.73756028	3.73756028	3.876892875	3.73756028	3.73756028	3.73756028	3.73756028	3.32192809	3.68061792	3.888179995	3.67865723	3.715399795	4.17662511	3.76415164	4.21939613	3.73756028	3.73756028	3.464009245	4.134927075	3.93104651	3.655459955	3.418001815	3.80564706	3.73756028	3.377837045	3.403130445	3.806266925	4.28583442	3.98251694	3.41834269	3.709812	3.65199035	3.73756028	3.80024432	3.740192	3.73756028	3.73756028	3.73756028	3.73756028	3.73756028
ACOT11	3.32192809	3.77406493	3.32192809	3.32192809	3.32192809	3.32192809	4.01099633	3.949096615	4.204825085	3.32192809	3.478078865	3.772207915	3.32192809	3.32192809	3.75266403	3.32192809	3.32192809	3.32192809	3.32192809	3.32192809	3.32192809	3.32192809	3.32192809	3.41885685	3.32192809	3.32192809	3.32192809	3.32192809	3.32192809	3.32192809	3.32192809	3.32192809	3.32192809	3.32192809	3.54589328	3.32192809	3.32192809	3.32192809	3.32192809	3.32192809	3.32192809	3.39011567	3.469821925	3.417269655	3.32192809	3.490074355	3.51300329	3.32192809	3.32192809
ACOT2	4.30295615	5.21494774	4.3851528	4.75789159	4.8661252	4.79541902	4.01896209	5.4759196	4.90360456	4.3839289	5.12635269	4.86796773	4.61875595	5.10944972	4.57415589	4.82243714	4.55766802	5.09393449	4.99576851	4.66913224	5.64034791	4.23202445	4.1889041	4.35358372	4.79092709	4.75998979	4.3651557	5.57356327	5.29385564	5.12181985	5.61062005	3.71165569	4.71854849	4.76355127	4.64173387	4.48414329	5.80531542	4.52923126	4.94477413	5.1945134	3.92842054	4.58137501	4.19457483	4.32647805	4.09081536	4.01896209	4.74238086	5.46528556	4.6918264
ACOT4	5.0399779	4.87434833	4.0677867	4.13863899	4.0677867	4.0677867	4.0677867	4.0677867	4.0677867	4.0677867	4.0677867	4.0677867	4.0677867	4.0677867	4.0677867	4.0677867	3.41347358	3.32192809	4.2119062	4.75951646	4.54040613	3.32192809	3.40240976	3.32192809	4.0677867	4.67783565	3.32192809	4.22523636	4.13000336	4.15295973	4.28518543	3.76789946	4.31165932	4.08794479	3.8948585	3.66204253	3.55443537	4.91610732	3.98525814	4.63247937	4.0677867	4.0677867	4.0677867	4.17781178	4.8487997	4.0677867	4.0677867	4.64766195	4.0677867
ACOT6	3.32192809	3.32192809	3.32192809	3.32192809	3.32192809	3.32192809	3.32192809	3.32192809	3.4702427	3.32192809	3.32192809	3.32192809	3.32192809	3.32192809	3.85589803	3.32192809	3.32192809	3.32192809	3.32192809	3.32192809	3.32192809	3.32192809	3.32192809	3.32192809	3.32192809	3.32192809	3.32192809	3.32192809	3.32192809	3.32192809	3.32192809	3.32192809	3.32192809	3.32192809	3.32192809	3.32192809	3.32192809	3.32192809	3.32192809	3.32192809	3.32192809	3.32192809	3.32192809	3.32192809	3.32192809	3.32192809	3.32192809	3.32192809	3.32192809
ACOT7	4.796968073	4.221701618	4.517900965	4.613618615	4.461262688	4.740404403	4.52079518	4.83062264	4.716260803	4.648040453	4.983776203	4.39337644	4.463208055	4.7202062	4.66883224	4.497134203	4.296243488	4.53269844	4.55223699	4.765867525	4.693290778	5.014271663	4.583862243	4.446724438	4.361665755	4.603031665	4.262667503	4.443053	4.519197108	4.348939748	4.222566958	4.357046603	4.256251333	4.784203893	4.706373953	4.399034573	4.340617305	4.47063478	4.408607753	4.296613275	4.668352513	4.406816618	4.799772978	4.667238928	4.758537283	5.294179693	4.462060935	4.531359178	4.634294015
ACOT8	4.11960619	5.04156496	4.38216563	4.11960619	4.30629056	5.3585257	4.11960619	5.04333575	4.3563388	5.54671457	5.37004878	5.57193383	5.75509639	4.11960619	4.83294481	4.45996336	4.95406134	4.91701254	4.81907801	4.67650268	5.10519322	4.4471282	5.12390825	4.51750499	4.52559964	5.11151527	4.87938818	5.18624857	5.04333575	5.54787578	4.80650039	5.16504285	4.90068377	5.21824994	4.36037973	4.28887013	3.83457471	5.25758434	4.31126696	4.56564226	5.02841754	5.26435024	5.14239441	5.7062302	4.67431389	4.11960619	5.28581387	5.32889859	5.59459921
ACOT9	6.941846185	7.0309721	6.36959988	6.760051495	6.500944855	7.37445851	6.30179259	6.654449575	7.05012376	6.609361565	7.34627659	6.174199425	7.165003935	6.7428023	7.312679765	6.0665681	7.00557805	7.02275543	7.007982955	7.439068855	6.4151883	7.281541655	7.17751525	7.98355324	6.832741435	7.76766287	6.744539835	6.777689165	6.39245632	6.64370162	6.588126725	6.720503655	6.389326695	6.91409271	7.059733235	7.200288835	6.771993645	6.832813535	7.172339175	6.79750482	7.2552462	8.395270405	8.786576285	7.33256451	6.47729294	5.921631325	7.602841455	7.053355005	7.262128005
ACOX1	4.500285963	5.009210953	5.07297084	4.458288873	4.66651654	5.012864787	5.188245483	4.426106893	4.68208218	4.444610537	5.05996827	4.898837777	4.545586407	4.801376263	5.024934817	4.762349073	4.817569257	4.51141443	4.989666117	4.802904833	4.47110617	4.738481927	4.870177067	5.240071587	4.755877343	4.944425433	5.428354303	4.411970233	4.51897982	4.87344613	4.81518969	5.018748973	5.01219692	5.05996827	4.99830047	4.861803443	4.773367947	4.47148599	4.819254787	4.97749981	4.909244783	4.879670993	4.540794133	4.756212137	4.07124373	4.132674213	4.875976983	4.71852425	4.621022653
ACOX2	3.32192809	3.32192809	3.32192809	3.32192809	3.32192809	3.32192809	3.32192809	3.32192809	3.32192809	3.32192809	3.32192809	3.32192809	3.32192809	3.32192809	3.32192809	3.32192809	3.32192809	3.32192809	3.32192809	4.36157959	3.32192809	3.32192809	3.32192809	3.32192809	3.32192809	3.32192809	3.32192809	3.32192809	3.32192809	3.32192809	3.36791337	3.32192809	3.32192809	3.49295682	3.32192809	3.32192809	3.32192809	3.32192809	3.32192809	3.32192809	3.32192809	3.32192809	3.32192809	3.32192809	3.32192809	3.32192809	3.32192809	3.32192809	3.32192809
ACOX3	4.01613962	4.65380282	5.06282431	5.3406839	5.17116863	4.97276865	5.05029783	4.75080533	4.31809074	4.93243712	5.65224169	5.72067336	4.74167536	5.2004057	5.43410574	5.19507208	4.84916862	4.77783681	5.14874908	4.68804884	4.66130268	5.67002933	4.85539377	5.26767025	4.91346998	5.79302323	4.46152201	5.37962339	5.28578763	5.22852704	5.6922425	4.90145439	4.59573041	5.3388034	4.67239819	4.69744079	5.29111396	4.49263963	4.66596857	4.92015465	4.5695318	5.01139556	4.50771754	3.92769269	4.58468231	4.91044282	5.09371008	4.08789781	4.77783681
ACOXL	3.32192809	3.32192809	3.32192809	3.32192809	3.32192809	3.32192809	3.32192809	3.32192809	3.32192809	3.32192809	3.32192809	3.32192809	3.32192809	3.32192809	3.32192809	3.32192809	3.32192809	3.32192809	3.32192809	3.32192809	3.32192809	3.32192809	3.32192809	3.32192809	3.32192809	3.32192809	3.32192809	3.32192809	3.32192809	3.32192809	3.32192809	3.32192809	3.32192809	3.32192809	3.32192809	3.32192809	3.32192809	3.32192809	3.32192809	3.32192809	3.32192809	3.32192809	3.32192809	3.32192809	3.32192809	3.32192809	3.32192809	3.32192809	3.32192809
ACP1	9.06360233	8.85534241	9.27411681	8.626349645	9.36769319	9.277205895	8.86348199	9.19670751	8.920837515	8.45426448	8.976828765	8.893001835	9.293657185	8.81110144	8.82506727	8.415559165	9.388462255	9.514052685	9.43570766	9.308589745	9.42635512	9.194341415	8.908055485	8.636917925	9.048029635	8.898079335	9.00441417	9.39073286	9.2292096	9.413103105	9.29510558	8.594510975	8.989656455	8.998424615	9.13987275	9.301288525	9.489867695	8.828773245	9.029627735	9.044637645	8.90173817	8.68708962	8.70132342	9.34834657	9.10900676	9.654866385	9.33652365	9.30306687	9.3709978
ACP2	5.74630351	4.83166092	5.18683284	4.83166092	4.83166092	4.83166092	5.48046871	5.36116207	4.83166092	4.83166092	5.7039649	4.83166092	6.00902321	5.6344861	5.4049414	5.39560878	5.03582359	5.3739784	5.58638526	5.96954953	3.73141571	5.34789345	5.0742725	5.31056153	5.73483728	5.87300975	5.51695121	5.2640079	5.3271538	5.36650442	5.17299347	5.06879762	5.54980807	5.72653507	5.37932152	5.12753919	5.30573054	5.0312752	4.94135895	4.50486951	4.77741445	5.97242911	7.82574675	5.18228263	4.83166092	4.83166092	5.81249785	6.3194436	4.83166092
ACP5	4.53823892	4.53823892	4.53823892	4.53823892	5.04061637	6.09257432	5.35262527	4.80733073	4.53823892	4.53823892	5.6903756	4.53823892	4.53823892	4.53823892	4.53823892	4.79096822	4.53823892	5.54222771	5.10442683	4.08703251	4.17336733	4.63786176	4.31030522	5.24775932	5.71102211	4.53823892	5.47239451	3.32192809	5.06213424	6.36922444	5.19362352	5.52362437	4.24436802	5.08622923	4.35928431	6.12884623	6.95530932	3.32192809	4.59425054	5.38732256	4.15942333	4.80295549	4.53823892	5.75930242	5.08324846	6.75909013	4.74420064	6.77501316	4.54447086
ACP6	4.24857492	4.24857492	4.24857492	4.24857492	4.59170754	4.24857492	4.84023519	4.24857492	4.24857492	4.24857492	4.24857492	4.24857492	4.24857492	4.24857492	4.24857492	4.24857492	3.75389972	4.54728633	3.44772729	4.29029316	3.32192809	5.30019037	3.32192809	4.35785177	4.24857492	4.24857492	3.80820277	4.71156979	4.65808635	4.46253728	4.59170754	4.10429975	3.70681674	5.21656972	4.34394926	4.20260814	4.48077437	3.38611012	4.88173558	3.36604239	3.94128382	4.24857492	4.24857492	4.24857492	4.24857492	4.64778868	4.24857492	4.41341525	4.24857492
ACPL2	5.72603521	5.5161217	5.593141685	5.36713681	5.47380659	5.11878649	5.20255263	6.274527835	4.68346556	5.34052351	5.20158317	5.710774685	5.62321442	5.31058005	4.571986615	5.928024305	5.71370656	5.71295364	5.35236488	5.550215865	6.03885547	5.47222332	4.79009434	4.72691758	4.847365895	4.47641187	5.453893005	5.913753245	5.84040549	5.87741502	5.47444098	5.810321875	5.349148215	5.459170925	5.37082388	5.70657849	5.74404703	5.30154186	5.536325355	5.664731975	4.9009222	4.47641187	5.98570344	5.409402945	5.414059815	4.47641187	5.28613242	5.375432385	5.559695845
ACPP	5.37541454	5.9350439	5.49845057	6.04616391	5.22987383	4.99159531	5.88145393	5.38007194	5.60542043	5.62592813	6.46778569	4.03375721	6.05866903	6.30997127	4.80567067	6.43298382	5.25709588	4.94569712	5.20995471	5.55920912	5.54276507	4.84398083	5.5283197	5.1979554	5.52652001	6.26770324	5.0954177	4.86643178	5.28560714	5.70716943	4.9905533	6.09628463	5.3415432	6.22888659	5.3652936	6.14901563	6.06916209	6.68163901	5.5253216	3.5402629	5.3658031	5.03241632	4.5483653	4.8509392	5.23488102	5.02171105	5.05268331	5.18698795	4.39802931
ACPT	3.74168996	3.332853365	3.332853365	3.332853365	3.332853365	3.332853365	3.837304385	3.548166215	3.332853365	3.332853365	3.332853365	3.457648245	3.332853365	3.332853365	3.332853365	3.43831646	3.552726675	4.10877926	3.47196359	3.586262255	3.44358715	3.32192809	3.582550975	3.371640335	3.332853365	3.332853365	3.7377205	3.32192809	3.32192809	3.32192809	3.32192809	3.711617635	3.42235602	3.682692295	3.352862495	3.339730195	3.538348485	3.84192541	3.32192809	3.736564275	3.42270676	4.08294157	3.332853365	4.097429505	3.44358715	3.45890858	3.332853365	3.332853365	3.332853365
ACR	3.32192809	3.32192809	3.32192809	3.32192809	3.32192809	3.32192809	3.32192809	3.32192809	3.32192809	3.32192809	3.32192809	3.32192809	3.32192809	3.32192809	3.32192809	3.32192809	3.32192809	3.32192809	3.32192809	3.32192809	3.32192809	3.32192809	3.32192809	3.32192809	3.32192809	3.32192809	3.32192809	3.39667875	3.32192809	3.32192809	3.32192809	3.32192809	3.32192809	3.32192809	3.32192809	3.32192809	3.32192809	3.32192809	3.32192809	3.32192809	3.32192809	3.32192809	3.32192809	3.32192809	3.32192809	3.32192809	3.32192809	3.32192809	3.32192809
ACRBP	8.63117418	9.26022753	8.64659919	7.61872651	8.43107197	8.93051691	7.41570393	9.1721615	8.30465054	8.00343299	8.60350219	9.00301843	8.31052749	8.41358088	8.67810283	7.91196422	8.76992939	8.6312662	9.42961115	8.9046861	9.19582592	7.90684852	8.99561284	8.26438067	8.06105766	8.75635923	8.84365038	7.98675507	9.17854186	8.8880473	7.54768734	7.48723068	9.09236735	8.37098725	8.69891611	8.37278498	8.27655901	8.58402294	8.16961389	8.24207559	8.51239481	8.81038927	8.38149298	8.32666149	9.14079296	8.17492387	9.22657371	7.33261895	8.70009166
ACRC	4.65684928	4.65684928	4.65684928	4.65684928	5.20343313	4.65684928	4.65684928	4.65684928	4.65684928	4.65684928	4.65684928	4.65684928	4.65684928	4.65684928	4.65684928	4.65684928	5.34751826	5.68833313	5.00996295	4.4501258	4.38227367	4.2182604	5.06195285	5.07161467	5.5628663	4.65684928	3.65785148	4.95549415	4.43253388	5.45552844	4.67906736	4.61335956	4.12541058	4.38000487	4.64206787	5.36172766	5.08302185	4.6756082	5.0303683	4.60777711	4.99796436	4.65684928	4.65684928	5.50046095	4.65684928	4.65684928	4.65684928	4.65684928	4.65684928
ACRV1	3.32192809	3.32192809	3.32192809	3.32192809	3.32192809	3.32192809	3.32192809	3.32192809	3.32192809	3.32192809	3.32192809	3.32192809	3.32192809	3.32192809	3.32192809	3.32192809	3.32192809	3.32192809	3.32192809	3.32192809	3.32192809	3.32192809	3.32192809	3.32192809	3.32192809	3.32192809	3.32192809	3.32192809	3.32192809	3.32192809	3.32192809	3.32192809	3.32192809	3.32192809	3.32192809	3.32192809	3.32192809	3.32192809	3.32192809	3.32192809	3.32192809	3.32192809	3.32192809	3.32192809	3.32192809	3.32192809	3.32192809	3.32192809	3.32192809
ACSBG1	4.26987846	5.0124806	5.60687988	4.97729988	4.45198212	4.26987846	4.26987846	4.94153688	5.40020512	4.26987846	5.2888423	4.60367313	4.6989684	4.26987846	4.26987846	4.29456692	5.16368228	5.78298013	5.59435894	4.99915442	4.63484589	4.56748217	5.4533085	4.26987846	4.3708171	4.26987846	4.12838002	3.38701368	5.11119202	4.33738927	4.70539131	3.4600702	4.44934083	5.20280714	5.33610983	4.77339244	4.48624777	4.78557671	4.32877831	3.32192809	4.48679095	4.26987846	4.26987846	4.26987846	4.28401662	4.91097682	4.81497206	4.26987846	5.12381824
ACSF2	5.13113552	4.12874623	4.30681706	4.93697063	4.78975515	4.82761633	4.67286558	4.12874623	4.12874623	4.19751609	4.42251221	4.12874623	4.61252642	4.12874623	4.12874623	5.68823266	4.20228998	4.12874623	4.54965931	4.30353383	4.54708763	5.3557542	4.45942572	4.04541851	4.427978	4.86751321	4.17772409	4.61062802	5.18304379	4.71776415	5.00972697	3.32192809	3.32192809	4.77909474	4.45120913	4.57285875	3.32192809	4.10164503	4.20777653	3.53788247	5.52864726	4.24768133	4.12874623	4.12874623	4.12874623	4.12874623	4.25347139	4.5681332	4.12874623
ACSF3	3.32192809	3.32192809	3.32192809	3.32192809	3.32192809	3.32192809	3.32192809	3.43124853	4.31309417	3.32192809	3.55997997	3.37473487	3.32192809	3.32192809	3.62328278	3.32192809	3.32192809	3.32192809	3.33786663	3.32192809	3.36139781	3.32192809	3.32192809	3.32192809	3.32192809	3.32192809	3.32192809	3.32192809	3.32192809	3.59334899	3.32192809	3.32192809	3.32192809	3.65173254	3.32192809	3.32192809	3.32192809	3.32192809	3.50768556	3.32192809	3.32192809	3.32192809	3.32192809	3.32192809	3.32192809	3.32192809	3.32192809	3.32192809	3.32192809
ACSL1	9.29936395	10.3551658	10.7195722	10.1872901	10.3879247	9.58129207	10.2995803	9.3188528	11.1724006	10.2390839	11.4148583	10.378267	9.95599429	11.3179573	10.7435354	7.91629611	10.0527419	10.3280353	10.3980724	10.0183115	8.5001842	9.54129993	11.0519104	11.4937669	11.0122856	10.8928493	12.017987	9.06026171	9.52968822	9.95441008	9.12649334	10.6834789	10.1384971	11.2242278	9.98456372	9.5409076	8.8093318	10.6061137	10.8637991	11.1493934	11.1724006	12.001643	9.8685618	10.9433755	9.86755129	9.8358991	10.9638136	9.41375645	9.30924427
ACSL3	5.76901758	5.954605253	5.49934395	5.077588607	6.06576938	5.99990057	5.81826769	5.94426626	5.26777739	5.105836397	5.929147897	5.846487113	6.026953543	5.8336983	5.98126539	5.211446497	5.975754237	5.991969373	5.882645277	6.29441274	6.030168973	5.399392943	5.8974596	5.668505413	5.862402953	5.843741387	6.142779183	5.65669304	6.167212007	5.677282777	5.66982714	5.892121067	5.351973557	6.091394493	6.025893607	5.86913534	5.822529857	5.659813237	5.778957307	5.760888617	5.65866249	5.785469577	6.319467243	5.693142167	5.54262597	5.051952713	5.96969928	5.478777853	5.56466813
ACSL4	5.324257047	5.968263597	5.299748507	5.258901467	5.43929281	5.481113927	5.79919557	5.29531322	5.707497597	5.25383638	5.756641597	5.21991452	5.70752653	5.614500717	5.523403623	4.82470602	5.492406867	5.586499383	5.497473113	5.368784083	4.88910809	5.38507583	5.482135523	5.87657119	5.221358723	5.56847211	5.841565873	5.10816326	4.999415817	4.931813687	5.28230055	5.468489027	4.928794903	5.790089957	5.336793107	5.431260757	5.298463377	5.33831945	5.840074713	5.499000643	5.81647959	5.87657119	5.387469167	5.6953712	5.35951693	4.972284573	5.535944003	5.119015623	5.44127009
ACSL5	5.44809471	5.13372077	5.337702233	5.407908663	5.77437654	5.59791649	5.653965565	5.17987646	5.615796378	5.565078778	5.447826033	5.144037933	5.323826435	5.288440533	5.38460391	5.223558375	5.198643708	5.514923775	5.562689563	5.46657183	5.57261663	5.61262913	5.360948243	5.269700753	5.455511295	4.988773485	5.215293815	5.658383705	5.39072061	5.76781052	5.50417897	5.093639675	5.314065088	5.511227915	5.506102843	5.395351283	5.45370323	5.564236253	5.486674533	5.402757893	5.214996695	5.352366378	5.74335653	5.670616863	5.544752463	5.002923235	5.64629367	5.529213268	5.356443635
ACSL6	3.33550247	3.33550247	3.33550247	3.345614967	3.33550247	3.533355267	3.33550247	3.33550247	3.33550247	3.7639464	3.33550247	3.33550247	3.541598627	3.33550247	3.600840663	3.765460667	3.526298753	3.32192809	3.401079693	3.32192809	3.616461847	4.154036273	3.674997593	3.32192809	3.33550247	3.401903913	3.32192809	3.441924007	3.678812463	3.382611933	3.571249403	3.32192809	3.351557517	3.32192809	3.32192809	3.691357733	3.93217951	3.32192809	3.6958784	3.329601317	3.32192809	3.33550247	3.41291156	3.33550247	3.33550247	3.749181937	3.401079693	3.33550247	3.51463065
ACSM1	3.32192809	3.32192809	3.32192809	3.32192809	3.32192809	3.32192809	3.32192809	3.32192809	3.32192809	3.32192809	3.32192809	3.32192809	3.32192809	3.32192809	3.32192809	3.32192809	3.32192809	3.32192809	3.32192809	3.32192809	3.32192809	3.32192809	3.32192809	3.32192809	3.32192809	3.32192809	3.32192809	3.32192809	3.32192809	3.32192809	3.32192809	3.32192809	3.32192809	3.32192809	3.32192809	3.32192809	3.32192809	3.32192809	3.32192809	3.32192809	3.32192809	3.32192809	3.32192809	3.32192809	3.32192809	3.32192809	3.32192809	3.32192809	3.32192809
ACSM2A	3.32192809	3.32192809	3.32192809	3.32192809	3.32192809	3.32192809	3.32192809	3.32192809	3.32192809	3.32192809	3.32192809	3.32192809	3.32192809	3.32192809	3.32192809	3.32192809	3.32192809	3.32192809	3.32192809	3.32192809	3.32192809	3.32192809	3.32192809	3.32192809	3.32192809	3.35417567	3.32192809	3.32192809	3.32192809	3.32192809	3.32192809	3.32192809	3.32192809	3.32192809	3.32192809	3.32192809	3.32192809	3.32192809	3.32192809	3.32192809	3.32192809	3.32192809	3.32192809	3.32192809	3.32192809	3.32192809	3.32192809	3.32192809	3.32192809
ACSM2B	3.32192809	3.32192809	3.55498788	3.32192809	3.32192809	3.327691607	3.32192809	3.32192809	3.454833033	3.32192809	3.524002217	3.738070213	3.32192809	3.37692377	3.32192809	3.344546367	3.32192809	3.32192809	3.335280683	3.32192809	3.32192809	3.32192809	3.32192809	3.32192809	3.32192809	3.32192809	3.467382543	3.32192809	3.32192809	3.32192809	3.573838733	3.32192809	3.32192809	3.32192809	3.32192809	3.32192809	3.32192809	3.32192809	3.32192809	3.32192809	3.32192809	3.32192809	3.32192809	3.32192809	3.32192809	3.728691803	3.370141523	3.32192809	3.32192809
ACSM3	3.691391017	4.00235243	3.59639982	3.870744583	4.012403603	3.848182933	3.81198867	3.67890949	3.52606824	3.52606824	3.52606824	3.52606824	3.52606824	3.636223757	3.566870797	3.635458657	3.573529603	3.927478353	4.09521319	3.778427343	4.234055883	4.3426731	3.619906523	3.674060403	3.967783683	3.688810937	3.783278763	4.19473305	3.687338363	3.77802739	3.917571293	3.777887713	4.044851317	3.87648187	3.83357197	3.868391763	4.059534517	3.473712337	3.769965453	3.783149723	3.67168489	3.672010383	3.52606824	3.52606824	4.117102577	3.67180052	3.96124974	3.981948057	3.88602932
ACSM4	3.32192809	3.32192809	3.32192809	3.32192809	3.32192809	3.32192809	3.32192809	3.32192809	3.32192809	3.32192809	3.32192809	3.32192809	3.32192809	3.32192809	3.32192809	3.32192809	3.32192809	3.32192809	3.32192809	3.32192809	3.32192809	3.32192809	3.32192809	3.32192809	3.32192809	3.32192809	3.32192809	3.32192809	3.32192809	3.32192809	3.32192809	3.32192809	3.32192809	3.32192809	3.32192809	3.32192809	3.32192809	3.32192809	3.32192809	3.32192809	3.32192809	3.32192809	3.32192809	3.32192809	3.32192809	3.32192809	3.32192809	3.32192809	3.32192809
ACSM5	3.32192809	3.32192809	3.32192809	3.32192809	3.32192809	3.32192809	3.32192809	3.32192809	3.32192809	3.32192809	3.32192809	3.32192809	3.32192809	3.32192809	3.32192809	3.32192809	3.32192809	3.32192809	3.32192809	3.32192809	3.51714797	3.32192809	3.32192809	3.32192809	3.32192809	3.32192809	3.32192809	3.32192809	3.32192809	3.32192809	3.32192809	3.32192809	3.32192809	3.32192809	3.32192809	3.32192809	3.32192809	3.32192809	3.32192809	3.32192809	3.32192809	3.385085723	3.32192809	3.32192809	3.32192809	3.32192809	3.32192809	3.32192809	3.32192809
ACSS1	5.17127311	6.95816383	6.81295254	6.53747063	7.07743332	7.41834379	6.85652671	7.60054319	7.0315992	7.12834456	7.26356742	6.67277928	6.95622936	7.00869067	7.28501625	7.32427658	6.88919607	7.2158135	7.1788411	7.02099549	7.09134123	6.96230956	7.14196406	7.23253797	6.95640804	7.13138091	6.46329222	6.95547672	6.89780795	7.19277708	7.49403713	6.82143343	7.2466741	6.85869222	6.61219014	7.16526781	7.18263768	6.83407785	6.22186336	6.52473915	6.85965032	6.41642282	7.06447123	7.30680523	6.73601702	7.63868113	7.73741149	7.51649114	7.10504056
ACSS2	5.89662027	6.013924065	5.907397885	5.574799145	5.795236128	6.033533955	6.100114508	5.552870493	5.868528108	5.72972248	5.989038293	5.88197924	5.977281275	6.101641693	5.907225375	5.841400295	5.872127523	5.771756153	5.926232765	5.806237353	5.66931938	5.73517182	5.872924418	5.83665925	5.713872818	6.153899998	5.860681655	5.709666913	5.662692613	5.805112995	5.693019128	5.95189149	5.848569968	5.987539293	5.87389355	5.58800821	5.5233758	5.719292843	5.731644243	5.729038553	5.871739693	5.923696138	6.150595095	5.607047178	5.695700818	5.52160901	5.800305555	5.67028776	5.565653388
ACSS3	3.32192809	3.32192809	3.32192809	3.32192809	3.32192809	3.32192809	3.32192809	3.32192809	3.32192809	3.32192809	3.32192809	3.32192809	3.32192809	3.32192809	3.32192809	3.32192809	3.32192809	4.38414723	3.32192809	3.66591572	3.32192809	3.32192809	3.77404167	3.32192809	3.32192809	3.32192809	3.32192809	3.59281938	3.32192809	4.06656369	3.32192809	3.79662994	3.32192809	3.32192809	3.32192809	3.32192809	3.32192809	3.32192809	3.32192809	3.68512833	3.32192809	3.32192809	3.32192809	3.32192809	3.32192809	3.32192809	3.32192809	3.32192809	3.32192809
ACTA2	6.90805367	7.44471918	7.50630024	5.66078279	8.5042146	7.37278202	7.25273354	7.41841052	7.90658442	7.49691227	7.5991599	7.45175768	6.34403008	7.31257549	7.61686969	7.23794194	7.03985232	7.65408892	7.45345667	6.32333764	7.6300421	7.58509925	6.38000453	7.39857868	5.7779153	7.54925233	7.15929919	6.6731041	7.64183283	7.03845923	8.15684304	7.54612507	7.12734438	7.8780043	7.70470946	6.00716881	6.53487603	6.53253469	6.08049586	7.26757606	7.75845376	6.77686637	9.55002266	7.95659174	7.62724651	8.24755197	7.1068207	5.7641897	6.92990888
ACTB	13.6841602	13.74926277	13.4548624	13.68931263	13.1403828	13.3888859	13.51552877	13.68826153	13.2080804	13.83373577	13.37344837	13.32869463	13.85422297	13.36399707	13.5137624	13.8442227	13.50648097	13.47409663	13.5589416	13.52723533	13.6603263	13.5257701	13.6657902	13.51470713	13.03135037	13.38852567	13.53558833	13.03306613	13.5486105	13.5697321	13.5406632	13.65448157	13.49350967	13.6020524	13.5191648	13.62913993	13.39330497	13.64546057	13.40902413	13.48002123	13.45348713	13.79594053	13.38228207	13.0241423	13.15585117	13.48869	13.46814273	13.44018717	13.55598963
ACTBL2	3.32192809	3.32192809	3.32192809	3.32192809	3.32192809	3.32192809	3.32192809	3.32192809	3.32192809	3.32192809	3.32192809	3.32192809	3.32192809	3.32192809	3.32192809	3.32192809	3.32192809	3.32192809	3.32192809	3.32192809	3.32192809	3.32192809	3.32192809	3.32192809	3.32192809	3.32192809	3.32192809	3.32192809	3.32192809	3.32192809	3.32192809	3.32192809	3.32192809	3.32192809	3.32192809	3.32192809	3.32192809	3.32192809	3.32192809	3.32192809	3.32192809	3.32192809	3.32192809	3.32192809	3.32192809	3.32192809	3.32192809	3.32192809	3.32192809
ACTC1	3.32192809	3.32192809	3.32192809	3.32192809	3.8105521	3.32192809	3.32192809	3.32192809	3.32192809	3.32192809	3.32192809	3.32192809	3.32192809	3.32192809	3.45417721	3.32192809	3.32192809	3.32192809	3.32192809	3.32192809	3.32192809	3.32192809	3.32192809	3.32192809	3.32192809	3.32192809	3.32192809	3.32192809	3.32192809	3.32192809	3.32192809	3.32192809	3.32192809	3.32192809	3.32192809	3.32192809	3.32192809	3.32192809	3.32192809	3.32192809	3.32192809	3.32192809	3.32192809	3.32192809	3.32192809	3.32192809	3.32192809	3.32192809	3.32192809
ACTG1	12.73291865	12.7608763	12.97429295	12.75478155	12.7732917	12.70820035	12.7108671	13.0130504	12.9903644	13.0020192	12.49087445	12.6036579	12.7735457	12.7871838	13.20790545	12.759181	12.8231071	12.72302855	13.1497849	13.0074782	12.94878215	12.96456405	12.8697674	12.75427565	12.46147245	12.82527235	12.85898065	12.8510845	13.113558	12.95692	13.09609	12.72086635	12.92213785	12.9404009	13.0258174	12.67155005	13.1060401	12.9664905	12.93848955	12.895073	12.8486818	12.8830597	12.5102639	12.6519398	12.839039	11.96472365	12.78604595	12.6957326	12.8807929
ACTL6A	7.17257975	7.62302636	7.547259365	7.129755485	8.23089103	7.987982705	7.3625885	7.712066765	7.48829658	7.394516175	7.81595823	7.038542745	7.673348295	6.881067185	7.27744582	7.465089175	7.417664025	7.5008728	7.711664025	7.899917645	7.912280725	7.72431282	7.445287135	7.33731369	7.4476102	7.13877711	7.561634615	8.118795885	7.58068265	7.86196013	8.188393625	7.267177875	7.36584281	7.866694145	7.562859565	7.913312985	7.461315555	7.688125925	7.569929525	7.78362661	7.308135605	7.570689765	7.662365605	7.706257685	8.14902277	6.928383545	7.644186265	7.46398226	7.530359645
ACTL6B	3.32192809	3.32192809	3.32192809	3.32192809	3.50947796	3.32192809	3.32192809	3.32192809	3.32192809	3.32192809	3.32192809	3.32192809	3.32192809	3.32192809	3.32192809	3.32192809	3.32192809	3.32192809	3.32192809	3.32192809	3.32192809	3.32192809	3.32192809	3.32192809	3.32192809	3.32192809	3.32192809	3.32192809	3.32192809	3.32192809	3.32192809	3.32192809	3.32192809	3.32192809	3.32192809	3.32192809	3.32192809	3.32192809	3.32192809	3.32192809	3.87853114	3.32192809	3.32192809	3.32192809	3.32192809	3.32192809	3.32192809	3.32192809	3.32192809
ACTL7B	3.32192809	3.32192809	3.32192809	3.32192809	3.32192809	3.32192809	3.32192809	3.32192809	3.59854029	3.32192809	3.32192809	3.32192809	3.32192809	3.32192809	3.32192809	3.32192809	3.32192809	3.32192809	3.32192809	3.32192809	3.32192809	3.32192809	3.32192809	3.71455546	3.32192809	3.32192809	3.32192809	3.32192809	3.32192809	3.32192809	3.32192809	3.32192809	3.32192809	3.32192809	3.32192809	3.32192809	3.32192809	3.32192809	3.32192809	3.32192809	3.32192809	3.32192809	3.32192809	3.32192809	3.32192809	3.32192809	3.32192809	3.32192809	4.25359149
ACTL8	3.32192809	3.32192809	3.32192809	3.32192809	3.32192809	3.32192809	3.32192809	3.32192809	3.32192809	3.32192809	3.32192809	3.32192809	3.32192809	3.32192809	3.32192809	3.32192809	3.32192809	3.32192809	3.32192809	3.32192809	3.32192809	3.32192809	3.6270885	3.32192809	3.32192809	3.32192809	3.32192809	3.32192809	3.32192809	3.51745712	3.59250009	3.32192809	3.32192809	3.32192809	3.32192809	3.32192809	3.32192809	3.32192809	3.32192809	3.37965284	3.32192809	3.32192809	3.32192809	3.32192809	3.32192809	3.32192809	3.32192809	3.32192809	3.32192809
ACTN1	9.86738412	10.3461962	9.89702716	9.69355058	9.68292425	9.89698716	10.9593152	9.71045211	10.7519563	10.055485	10.4630934	10.5094294	10.5035336	10.6321636	10.3258734	10.4197447	9.67415201	9.82066403	10.0894968	10.1445244	9.92026873	9.9955891	10.375677	10.6280955	9.81686513	10.3966849	10.9172311	9.91609651	9.70836263	9.99441284	10.0719222	10.2590029	10.1827829	10.5749918	10.0441851	9.59188022	10.3309516	9.91724004	10.5142179	9.70407447	10.0835671	10.2713705	10.1256965	9.98670563	9.66381844	10.35655	10.3900829	9.53603952	10.2247305
ACTN2	3.32192809	3.32192809	3.32192809	3.32192809	3.32192809	3.32192809	3.32192809	3.32192809	3.32192809	3.32192809	3.32192809	3.32192809	3.32192809	3.32192809	3.32192809	3.32192809	3.32192809	3.32192809	3.32192809	3.32192809	3.32192809	3.32192809	3.32192809	3.32192809	3.32192809	3.32192809	3.32192809	3.32192809	3.32192809	3.32192809	3.32192809	3.32192809	3.32192809	3.32192809	3.32192809	3.32192809	3.32192809	3.32192809	3.32192809	3.32192809	3.32192809	3.32192809	3.32192809	3.32192809	3.32192809	3.32192809	3.32192809	3.32192809	3.32192809
ACTN3	3.32192809	3.32192809	3.32192809	3.32192809	3.32192809	3.32192809	3.32192809	3.32192809	3.32192809	3.32192809	3.32192809	3.32192809	3.32192809	3.32192809	3.32192809	3.32192809	3.32192809	3.32192809	3.32192809	3.32192809	3.32192809	3.32192809	3.32192809	3.32192809	3.32192809	3.32192809	3.32192809	3.32192809	3.32192809	3.32192809	3.32192809	3.32192809	3.32192809	3.32192809	3.32192809	3.32192809	3.32192809	3.32192809	3.32192809	3.32192809	3.32192809	3.38985863	3.32192809	3.32192809	3.32192809	3.32192809	3.32192809	3.32192809	3.32192809
ACTN4	8.89484891	8.20105652	8.31406451	8.2750859	8.5397938	7.92228447	8.43310334	8.30015949	8.09495711	8.61187757	8.77588686	7.89500531	8.74417466	8.88264397	8.09325734	8.84880811	7.9366297	7.66184863	8.54515408	7.98171739	7.69200866	8.4045366	8.04507978	8.32546062	8.08190529	8.70896101	8.56592385	8.32384515	8.06020576	8.10654724	8.1593007	8.27616257	8.11077143	8.63489961	8.19151774	8.18821248	8.21417484	8.52189405	8.25406724	8.18894879	8.13610472	8.26939125	8.48876939	8.12665097	8.30704016	8.53537536	8.54515408	8.38302022	8.19863094
ACTR10	8.47867175	8.26125627	8.70674889	8.56546815	8.13063114	9.21320003	8.34048697	8.67172682	7.64371661	8.01557483	7.96234409	8.24008397	8.95872611	8.14052282	8.62480924	8.13802738	8.480875	8.45578297	8.67532197	9.07488162	8.50329506	8.0359719	8.63998241	7.94003223	8.14833077	8.27267438	7.95476688	8.84031782	8.53856532	8.67724853	8.80794734	8.49120253	8.29484724	8.5675983	8.614899	8.31784084	8.31359052	8.49250697	8.39043296	8.62878854	8.13176901	8.20872271	8.5999926	7.83020599	8.58760524	8.46879316	8.53385125	8.80235098	8.65465654
ACTR1A	8.24625205	8.10893818	7.4287717	8.07950297	8.33634554	8.35564216	8.14069968	8.15234	8.12916602	7.84623114	8.2254464	7.90300882	8.16611185	8.61363395	8.68849709	8.55407176	7.56153006	7.32294033	7.92060177	7.81713908	7.71915195	8.0326596	7.97440254	7.72907075	7.50224998	7.91295805	8.17597812	7.96606299	8.05838523	7.79067431	8.17148958	7.76603854	7.5970186	8.49613115	7.89023509	7.52732452	7.36730029	8.16611185	7.92873746	7.42667067	7.87173956	7.37197736	8.76816786	8.18791225	7.37342599	7.98049992	7.7077778	7.91803858	7.18400379
ACTR1B	7.48550869	7.20833051	7.30918052	7.20401325	7.36903331	7.79109167	7.28768918	7.36212979	7.00964141	7.24039793	7.35030957	7.4884319	7.07637073	7.06577047	7.48871583	7.87608262	7.49326544	6.97098591	7.28831426	7.55728141	7.03322365	7.41605942	7.17744047	6.70339975	7.35256504	7.09055749	7.18329197	7.8815698	7.13876226	7.28167414	7.70019139	7.06577047	7.48419373	7.27862601	7.55376444	7.43624847	7.21466299	7.115463	7.39113186	7.42108862	7.0657037	7.12089874	6.52159798	6.92647109	6.87410194	6.85450232	7.42128933	7.68928392	7.21582303
ACTR2	11.3482791	11.373596	11.0349676	10.6888669	10.9754729	11.351747	11.8185599	11.7025254	11.5554652	11.7987708	11.6591351	11.6100454	11.6403047	11.574279	10.8034963	11.79587	11.5990964	11.412356	11.7267797	11.9241207	11.2869562	11.7877716	11.3445267	11.5391641	11.1971077	11.5349946	11.7123009	11.198717	11.4531955	11.8083472	11.6704363	11.5576997	11.5965471	11.6155754	11.5729602	11.3085216	11.7526311	11.448313	11.0327497	11.7516491	11.7818359	11.7443787	11.0549034	11.2798384	11.4082449	11.2777517	11.8056214	10.5641623	11.5727377
ACTR3	8.95101526	8.34149484	9.57742249	10.3613617	10.3228713	7.83550347	8.43982821	9.64539727	9.98442683	9.12316948	9.33158066	8.59861987	9.60695992	7.78680676	8.19347619	7.88256469	9.66301188	9.75754936	8.7326457	9.38002419	8.88322307	8.89067924	9.29083146	9.37589046	9.95313402	9.47277889	10.0913018	10.1404515	8.93486587	9.26236339	8.93679545	8.45463489	8.87100423	9.27063779	8.58935902	9.05195308	8.68367575	9.79408554	9.32923238	10.1849026	9.37203816	10.5706467	8.9362423	10.6112553	11.0520278	8.58630944	9.47102893	9.24897209	9.1310303
ACTR3B	3.58982674	3.684735658	3.282366245	3.471705925	3.282366245	3.750867505	3.282366245	3.565941935	3.36558418	3.414285475	3.28428066	3.660385903	3.291609455	3.43293319	3.37747436	3.4040209	3.49033547	3.453234118	3.32192809	3.63537081	3.32192809	3.32192809	3.515544715	3.32192809	3.282366245	3.282366245	3.61132421	3.431601108	3.44540985	3.856566795	3.590953095	3.32192809	3.589187808	3.32192809	3.32192809	3.454731405	3.505074193	3.32192809	3.632649928	3.382822818	3.42364116	3.464626078	3.360166743	3.44824126	3.282366245	3.417274323	3.48897479	3.293756695	3.385709253
ACTR5	5.66342308	6.41607332	5.26821766	5.26821766	5.26821766	5.26821766	5.32958328	5.3551264	6.27880489	5.26821766	5.26821766	6.1878186	5.26821766	6.10252436	5.26821766	5.26821766	5.12001138	5.86409376	5.74360275	5.15559665	5.17130452	5.55705651	5.55698818	5.2785933	6.07118093	5.26821766	4.55937067	5.92835042	6.29374586	6.29089563	5.86757726	5.46730948	5.26821766	5.72461726	5.19071678	5.38529297	5.49868042	4.50824862	5.57232491	4.5873968	5.73495939	5.26821766	6.16851375	5.71482221	5.30683364	6.13940446	5.26821766	5.26821766	5.26821766
ACTR6	7.53433944	7.27327013	6.79947203	8.00719247	7.86264727	7.49785047	6.29549029	6.72788503	6.77938321	7.24572932	7.23047114	6.27388315	7.55476003	5.86742089	6.05096415	6.84651255	7.45081122	7.26467998	6.69379498	7.38448763	7.57952186	7.4272483	7.33342463	7.18486146	8.19457455	7.23251738	7.06338861	7.96132756	7.68144786	7.23479157	7.53929144	6.559162	6.79947203	7.02615491	7.24262346	7.7992324	7.34172607	7.7935903	7.14436662	7.38674715	7.07677285	7.04068682	7.84316273	7.09257312	8.32674819	6.197668	7.48289065	6.80091652	5.6458739
ACTR8	4.57876617	4.9937135	6.10563977	5.16029097	5.02934559	4.58366158	4.57876617	4.57876617	5.75127993	5.66747836	4.57876617	4.57876617	5.62701352	4.57876617	4.57876617	5.0268499	4.92903632	4.83695875	4.59161061	4.61795784	5.19206315	5.16734066	4.76527323	4.70767497	4.57876617	4.57876617	3.41366177	5.76733699	4.44005854	4.98715166	5.41438825	4.61227051	4.89425415	5.55889607	5.11054532	4.61788146	5.1452083	4.29390161	5.42875645	4.59583004	4.93108118	4.57876617	5.49996788	5.04417337	5.16995344	4.57876617	4.57876617	5.30176546	5.17632595
ACTRT1	4.36843618	5.30146195	5.70842353	6.05030284	4.76943306	5.05645288	4.28822196	4.64956026	5.56447444	5.97329153	5.78460915	5.89222685	5.81455975	4.69152132	4.57352356	5.58088712	5.4003265	5.23135291	4.62983802	5.84804049	6.00810722	4.71979019	5.97062269	5.77710458	4.28822196	4.46510256	6.11944769	4.36556307	4.35062807	5.00018078	5.32398211	5.26098839	5.06169326	4.86423122	3.42673037	6.03878382	5.97092082	5.78946948	4.83415802	4.82996927	5.52746731	5.23345958	4.94115537	5.57519357	4.79482086	6.08586627	4.82141251	4.28822196	4.62067671
ACTRT2	3.32192809	3.32192809	3.32192809	3.32192809	3.32192809	3.32192809	3.32192809	3.32192809	3.32192809	3.32192809	3.32192809	3.32192809	3.32192809	3.32192809	3.32192809	3.32192809	3.32192809	3.32192809	3.32192809	3.32192809	3.32192809	3.32192809	3.32192809	3.32192809	3.32192809	3.32192809	3.32192809	3.32192809	3.32192809	3.32192809	3.32192809	3.32192809	3.32192809	3.32192809	3.32192809	3.32192809	3.32192809	3.32192809	3.32192809	3.32192809	3.32192809	3.32192809	3.32192809	3.32192809	3.32192809	3.32192809	3.32192809	3.32192809	3.32192809
ACVR1	7.84816097	7.19262721	7.88254254	7.66265656	8.18588781	7.45918083	7.38465895	6.91266352	6.92269067	7.67667093	8.04487807	7.09614165	7.90804912	6.14467794	6.33467063	7.39475703	7.60416772	7.27952237	7.35960814	7.55264989	7.18539383	7.37090619	7.36907208	6.91359076	7.77257587	7.93637244	7.39906767	7.90717189	7.48940084	7.61624961	7.40031249	6.66769205	7.21991678	7.57677002	7.4896778	7.59263344	7.48884997	7.64760521	7.75496698	7.75432234	7.47374877	7.23669736	8.32281742	7.68885443	8.05903437	8.07838099	7.61252662	8.37556612	7.86373236
ACVR1B	4.640931807	4.4801349	4.616527503	4.451470903	4.74055641	4.787333663	4.671536933	4.438878423	4.532457597	4.50356492	4.803305053	4.598179233	4.774215677	4.786766443	4.939344293	4.61411402	4.55801626	4.56295735	4.817444297	4.61729131	4.633536743	4.709056823	4.566386047	4.515969297	4.58348827	4.88839686	4.68769919	4.686445897	4.643094763	4.632925063	4.714319137	4.65405685	4.45662331	4.827863653	4.846443663	4.58749113	4.703280147	4.704480883	4.60660661	4.51751794	4.530242847	4.65681338	4.956133323	4.621140253	4.657084373	4.375615723	4.459651683	4.816844473	4.334804023
ACVR1C	3.67339586	3.32192809	3.32192809	3.32192809	3.32192809	3.32192809	3.32192809	3.32192809	3.32192809	3.32192809	3.32192809	3.32192809	3.32192809	3.9400643	3.32192809	3.32192809	3.32192809	3.32192809	3.62624871	3.32192809	3.32192809	3.32192809	3.32192809	3.35993716	3.32192809	3.32192809	3.32192809	3.32192809	3.32192809	3.32192809	3.32192809	3.32192809	3.32192809	3.32192809	3.32192809	3.49180821	3.32192809	3.32192809	3.32192809	3.32192809	3.65086104	4.1705268	3.32192809	3.32192809	3.32192809	3.32192809	3.32192809	3.32192809	3.32192809
ACVR2A	4.19769766	4.19769766	4.305415815	4.19769766	4.27925185	4.503248435	4.19769766	4.19769766	4.19769766	4.19769766	4.43704329	5.09549172	5.014008825	4.19769766	4.417683125	4.19769766	4.37300166	4.02493788	4.19769766	4.46187756	4.004230275	4.437452565	4.50570212	3.904130415	4.51034506	4.68725377	4.222305275	4.52646741	3.883836995	4.298466825	4.94612828	4.267007445	4.283888885	4.16204143	4.51977789	4.00164173	4.222021345	4.321459065	4.368559095	4.242332915	4.274394965	4.43176565	4.19769766	4.326318255	4.55773005	4.19769766	4.19769766	4.34859858	4.19769766
ACVR2B	3.32192809	3.32192809	3.32192809	3.32192809	3.32192809	3.32192809	3.32192809	3.32192809	3.32192809	3.32192809	3.32192809	3.32192809	3.32192809	3.32192809	3.32192809	3.32192809	3.32192809	3.32192809	3.32192809	3.32192809	3.32192809	3.32192809	3.32192809	3.32192809	3.32192809	3.32192809	3.32192809	3.32192809	3.32192809	3.32192809	3.32192809	3.32192809	3.32192809	3.32192809	3.32192809	3.32192809	3.32192809	3.32192809	3.32192809	3.32192809	3.32192809	3.32192809	3.32192809	3.32192809	3.32192809	3.32192809	3.32192809	3.32192809	3.32192809
ACVRL1	3.32192809	3.32192809	3.32192809	3.32192809	3.32192809	3.32192809	3.32192809	3.32192809	3.32192809	3.32192809	3.32192809	3.32192809	3.32192809	3.32192809	3.32192809	3.32192809	3.32192809	3.32192809	4.00895025	3.32192809	3.32192809	3.5257845	3.32192809	3.32192809	3.32192809	3.32192809	3.34098092	3.68757249	3.32192809	3.32192809	3.32192809	3.32192809	3.32192809	3.32192809	4.15265802	3.32192809	3.32192809	3.68463586	3.74566868	3.62911411	3.32192809	3.32192809	3.32192809	3.32192809	3.32192809	3.32192809	3.89345153	3.32192809	3.32192809
ACY1	4.26870338	4.26870338	4.26870338	4.43480691	4.26870338	4.5173305	4.26870338	4.26870338	4.26870338	4.26870338	4.26870338	4.26870338	4.84351406	4.26870338	4.26870338	4.37424871	4.05458196	4.53695182	4.3379986	5.26270788	4.46041887	4.20608366	4.46273685	3.32192809	4.26870338	4.26870338	3.7066731	4.57800579	4.89183667	4.5173305	3.87688328	3.7007837	3.32192809	4.61838903	4.7390785	4.41451578	3.32192809	4.13832218	4.26850775	4.19376149	3.32192809	4.26870338	4.26870338	4.26870338	4.26870338	4.26870338	4.26870338	4.26870338	4.26870338
ACY3	3.32192809	3.32192809	3.32192809	3.32192809	3.32192809	3.32192809	3.32192809	3.32192809	3.32192809	3.32192809	3.32192809	3.32192809	3.32192809	3.32192809	3.32192809	3.32192809	3.32192809	3.32192809	3.32192809	3.32192809	3.32192809	3.32192809	3.32192809	3.32192809	3.32192809	3.32192809	3.32192809	3.32192809	3.32192809	3.32192809	3.32192809	3.32192809	3.32192809	3.32192809	3.32192809	3.32192809	3.32192809	3.32192809	3.32192809	3.32192809	3.32192809	3.32192809	3.32192809	3.32192809	3.32192809	3.32192809	3.32192809	3.32192809	3.32192809
ACYP1	5.725301905	6.52941861	6.10823395	5.17386045	6.367823315	6.775710265	5.97280463	5.889056645	6.68781658	5.729928495	6.36201446	6.79988482	5.758230515	5.772007795	6.061182135	5.24989195	6.31676472	6.403470825	6.507437765	5.80688165	5.99491308	6.455999115	5.589061795	5.56964757	6.474013575	5.28659916	5.84026746	6.889143945	6.56613042	6.535105575	6.68754651	6.188662305	6.1613278	6.23870897	6.646079675	6.567158615	6.175314385	5.79850749	6.39329954	6.81767491	6.38171339	5.71463228	6.5115749	6.01803443	6.10129298	4.699799725	6.264953485	5.857149645	5.835442035
ACYP2	4.91870697	4.854613855	4.67165392	4.78446261	4.9764286	4.693502865	4.462872815	4.99093432	4.631368795	4.837877495	4.950212915	4.571871435	4.678590555	4.068115435	4.611528525	4.910581565	4.77906454	4.888760815	4.949579805	4.72989387	5.452767275	4.248046795	4.76723743	4.324147685	4.403882145	4.765825915	4.451294155	4.85225816	5.14346944	4.706168375	4.87831577	4.27904368	4.598661305	5.001838355	4.882929375	4.891298635	4.98683218	4.98810896	4.649480675	4.664052905	4.469856155	4.300497135	4.64258932	4.3097584	4.964836585	4.068115435	4.587207435	4.96470464	5.052185365
ADA	8.06853423	8.02369817	7.3663536	7.92515121	8.50117322	7.5524677	7.94069242	8.61508969	8.16597967	7.92687797	8.08779377	7.49571574	7.75496153	7.5197286	8.42225359	8.3805975	7.43541274	7.11295758	8.21281687	7.81785665	8.11038204	8.39015176	7.63162162	7.65545917	7.82537915	7.82904664	7.73945255	8.15515166	8.50444521	8.17830781	7.8160851	7.42272581	7.79865518	8.08779377	7.71786831	8.33537026	7.36483941	7.99001204	7.59459483	7.76191419	8.03088945	6.98584694	9.3691655	7.89945982	7.75581091	8.05671362	8.13074988	8.67257148	7.52719306
ADAD1	3.32192809	3.32192809	3.32192809	3.32192809	3.32192809	3.32192809	3.32192809	3.32192809	3.32192809	3.32192809	3.32192809	3.32192809	3.32192809	3.32192809	3.32192809	3.32192809	3.32192809	3.32192809	3.32192809	3.32192809	3.32192809	3.32192809	3.32192809	3.32192809	3.32192809	3.32192809	3.32192809	3.32192809	3.32192809	3.32192809	3.32192809	3.32192809	3.32192809	3.32192809	3.32192809	3.32192809	3.32192809	3.32192809	3.32192809	3.32192809	3.32192809	3.32192809	3.32192809	3.32192809	3.32192809	3.32192809	3.32192809	3.32192809	3.32192809
ADAL	3.8073879	3.8073879	4.72479979	4.43459315	4.33182574	4.14128215	3.8073879	3.8073879	4.9672037	3.8073879	3.85499887	3.8073879	4.65729991	3.8073879	4.12366574	4.73621602	3.42839702	4.6879106	4.58614503	5.25887466	3.32192809	3.32192809	4.25667556	4.39136149	3.8073879	4.80959281	4.02102837	4.54221409	3.8073879	4.18373105	5.1439664	4.46092862	3.47476958	4.47872788	4.196681	4.89485316	3.97829815	4.77047705	4.49391756	4.16597141	4.92949467	4.64984787	3.8073879	3.84775574	3.8073879	3.8073879	4.13024479	3.8073879	3.9577435
ADAM10	6.017334215	6.23014304	5.95234388	5.992069445	6.580049135	6.393240595	6.15651802	6.10926157	6.36501988	5.69589569	6.5571361	5.482523065	6.103949485	6.356594855	6.353378225	5.178755175	6.126983165	6.506307475	6.206156535	6.464648275	6.607699925	5.904529225	6.10323669	6.479745855	6.417905915	6.26520873	6.938719235	6.42390013	5.74193123	6.13548402	6.320457525	5.817983885	5.189305745	6.424994805	5.64350393	5.343868885	6.19409934	6.203406325	6.419148435	6.380776495	6.34622678	6.093878455	6.50686536	6.606825495	6.231786845	5.537433835	6.30719511	5.29037841	5.71374395
ADAM11	3.32192809	3.32192809	3.32192809	3.32192809	3.32192809	3.32192809	3.32192809	3.32192809	3.32192809	3.32192809	3.32192809	3.32192809	3.32192809	3.32192809	3.32192809	3.32192809	3.32192809	3.32192809	3.32192809	3.32192809	3.32192809	3.32192809	3.32192809	3.32192809	3.32192809	3.32192809	3.32192809	3.32192809	3.32192809	3.32192809	3.32192809	3.32192809	3.32192809	3.32192809	3.32192809	3.32192809	3.32192809	3.32192809	3.32192809	3.32192809	3.32192809	3.32192809	3.32192809	3.32192809	3.32192809	3.32192809	3.32192809	3.32192809	3.32192809
ADAM12	3.32192809	3.32192809	3.32192809	3.32192809	3.32192809	3.32192809	3.456857297	3.5117523	3.32192809	3.32192809	3.32192809	3.32192809	3.32192809	3.32192809	3.32192809	3.610579307	3.32192809	3.349081753	3.32192809	3.32192809	3.698918663	3.32192809	3.32192809	3.32192809	3.32192809	3.32192809	3.32192809	3.32192809	3.808983073	3.52600218	3.32192809	3.32192809	3.438066003	3.32192809	3.32192809	3.352377807	3.32192809	3.32192809	3.42365134	3.32192809	3.32192809	3.32192809	3.32192809	3.32192809	3.32192809	3.380730437	3.340626937	3.393206837	3.32192809
ADAM15	6.113346433	5.74008319	5.363179095	6.047347355	6.135564603	6.00935208	5.684886788	5.390160928	5.845091148	5.96441921	5.820911775	5.731478093	6.15055488	5.855943688	5.571322033	6.296092748	6.08318486	5.399724075	5.746857905	5.810484058	5.6503575	5.805121315	5.495909688	5.86184577	5.56792557	6.222429098	5.659063293	5.769807273	5.573012995	6.045225328	5.809720668	5.706533008	5.41015633	5.857196905	5.89429305	5.276334975	5.6258303	5.893087565	5.724487523	5.489064508	5.700287923	5.57834952	5.4200919	5.915027153	5.037696488	5.594898918	5.77071439	5.911880303	5.31825761
ADAM17	5.62376989	6.64716784	5.778977495	5.74296423	5.738770635	5.89216673	5.89472895	5.705687675	6.363939265	5.55354801	5.77644347	6.43795217	5.723018275	6.88371508	6.2875467	6.077521295	5.79270596	6.454323215	6.16175591	5.398496015	5.694476925	5.55070667	5.44902961	6.266410445	6.160258705	5.699046565	5.699507335	5.70011126	5.73628148	5.70420069	5.62464284	6.351919205	5.61817334	6.169420665	6.10318817	5.257379995	5.259822055	5.195773245	6.432420725	5.109803895	5.64157194	5.677988795	5.975130475	5.47357326	5.62584628	5.9259969	5.948882045	5.94191481	5.849832955
ADAM19	6.317599145	6.2688545	6.37352493	5.99215608	6.416027565	6.407645305	6.46582419	6.092666795	6.36867672	6.11881793	6.737233345	6.328843665	6.2557372	6.289094955	6.547927205	6.431884395	6.443789765	6.25695988	6.225739635	6.23795143	6.137099665	6.06885678	6.261930915	6.46113247	6.174889905	6.457126385	6.717194895	6.30390383	6.244163355	6.300614485	6.470227645	6.333494545	6.418510185	6.732655645	6.409017735	6.198680355	6.545619085	6.241623975	6.345818005	6.593743695	6.30064293	6.15860718	5.856582785	6.25652224	5.918787995	5.948221135	6.287879495	6.28920442	6.29295298
ADAM2	3.32192809	3.32192809	3.33596482	3.32192809	3.32192809	3.32192809	3.32192809	3.32192809	3.32192809	3.32192809	3.32192809	3.94227521	3.32192809	3.32192809	3.43831415	3.35788414	3.32192809	3.32192809	3.32192809	3.34469359	3.60300433	3.32192809	3.32192809	3.32192809	3.32192809	3.32192809	3.43007247	3.32192809	3.32192809	3.32192809	3.32192809	3.79195885	3.32192809	3.32192809	3.32192809	3.32192809	3.32192809	3.32192809	3.32192809	3.32192809	3.32192809	3.32192809	3.32192809	3.36356219	3.32192809	3.32192809	3.32192809	3.32192809	3.32192809
ADAM20	3.32192809	3.32192809	3.32192809	3.32192809	3.32192809	3.32192809	3.32192809	3.32192809	3.32192809	3.32192809	3.32192809	3.32192809	3.32192809	3.32192809	3.32192809	3.32192809	3.32192809	3.32192809	3.32192809	3.32192809	3.32192809	3.32192809	3.32192809	3.32192809	3.32192809	3.32192809	3.32192809	3.32192809	3.32192809	3.32192809	3.32192809	3.32192809	3.32192809	3.32192809	3.32192809	3.32192809	3.32192809	3.32192809	3.32192809	3.32192809	3.32192809	3.32192809	3.32192809	3.32192809	3.32192809	3.32192809	3.32192809	3.32192809	3.32192809
ADAM21P	3.32192809	3.32192809	3.32192809	3.32192809	3.32192809	3.32192809	3.32192809	3.765609	3.32192809	3.32192809	3.32192809	3.32192809	3.32192809	3.32192809	3.32192809	3.32192809	3.32192809	3.32192809	3.32192809	3.32192809	3.32192809	3.32192809	3.32192809	3.32192809	3.32192809	3.32192809	3.32192809	3.32192809	3.32192809	3.32192809	3.32192809	3.32192809	3.32192809	3.32192809	3.32192809	3.32192809	3.32192809	3.32192809	3.32192809	3.32192809	3.32192809	3.52803615	3.32192809	3.32192809	3.32192809	3.32192809	3.32192809	3.32192809	3.32192809
ADAM22	3.32192809	3.32192809	3.32192809	3.32192809	3.32192809	3.32192809	3.32192809	3.535840045	3.32192809	3.32192809	3.32192809	3.32192809	3.32192809	3.32192809	3.77438052	3.32192809	3.32192809	3.32192809	3.32192809	3.32192809	3.32192809	3.32192809	3.378384895	3.32192809	3.32192809	3.32192809	3.32192809	3.32192809	3.32192809	3.32192809	3.32192809	3.32192809	3.32192809	3.32192809	3.32192809	3.32192809	3.32192809	3.32192809	3.32192809	3.32192809	3.32192809	3.32192809	3.32192809	3.32192809	3.32192809	3.32192809	3.32192809	3.32192809	3.32192809
ADAM28	3.709882713	3.709882713	3.709882713	3.709882713	3.714029843	3.798280457	3.709882713	3.709882713	3.996311843	3.709882713	3.709882713	3.709882713	3.709882713	3.709882713	3.709882713	3.709882713	3.51253912	4.09256067	3.848232627	4.028973863	4.23119008	3.746581167	3.613947537	3.53237722	3.857222673	3.709882713	3.81641229	3.84005259	3.84223841	3.562586567	4.50761861	3.714270543	3.96744959	3.596057557	3.852780793	3.961630597	4.45562568	3.566356687	4.092927527	3.90515881	4.10786752	3.709882713	3.709882713	3.709882713	3.758607463	3.709882713	3.811986073	3.709882713	3.891842527
ADAM29	3.32192809	3.32192809	3.32192809	3.32192809	3.32192809	3.32192809	3.32192809	3.32192809	3.32192809	3.32192809	3.32192809	3.32192809	3.32192809	3.5635999	3.4976724	3.32192809	3.32192809	3.32192809	3.32192809	3.32192809	3.32192809	3.32192809	3.32192809	3.32192809	3.32192809	3.32192809	3.53335901	3.32192809	3.32192809	3.32192809	3.32192809	3.32192809	3.32192809	3.32192809	3.32192809	3.32192809	3.32192809	3.32192809	3.32192809	3.32192809	3.32192809	3.32192809	3.32192809	3.32192809	3.32192809	3.48241722	3.32192809	3.32192809	3.32192809
ADAM30	3.32192809	3.32192809	3.32192809	3.32192809	3.32192809	3.32192809	3.32192809	3.32192809	3.32192809	3.32192809	3.32192809	3.32192809	3.41893067	3.32192809	3.32192809	3.32192809	3.32192809	3.32192809	3.32192809	3.96618126	3.32192809	3.32192809	3.32192809	3.32192809	3.32192809	3.32192809	3.32192809	3.32192809	3.32192809	3.32192809	3.32192809	3.32192809	3.32192809	3.32192809	3.32192809	3.32192809	3.32192809	3.32192809	3.32192809	3.32192809	3.32192809	3.32192809	3.32192809	3.32192809	3.32192809	3.32192809	3.32192809	3.32192809	3.32192809
ADAM32	3.32192809	3.32192809	3.32192809	3.32192809	3.32192809	3.32192809	3.51546966	3.32192809	3.32192809	3.32192809	3.32192809	3.32192809	3.467599987	3.32192809	3.3895323	3.32192809	3.32192809	3.32192809	3.32192809	3.38776707	3.32192809	3.32192809	3.32192809	3.32192809	3.32192809	3.32192809	3.32192809	3.32192809	3.32192809	3.32192809	3.39482126	3.32192809	3.54957146	3.32192809	3.32192809	3.32192809	3.32192809	3.32192809	3.32192809	3.32192809	3.32192809	3.59684555	3.32192809	3.32192809	3.32192809	3.32192809	3.32192809	3.32192809	3.36481046
ADAM33	3.32192809	3.32192809	3.32192809	3.32192809	3.32192809	3.32192809	3.32192809	3.32192809	3.32192809	3.32192809	3.32192809	3.32192809	3.32192809	3.32192809	3.32192809	3.32192809	3.32192809	3.48646405	3.34089328	3.32192809	3.32192809	3.482078	3.32192809	3.32192809	3.32192809	3.32192809	3.32192809	3.32192809	3.32192809	3.32192809	3.32192809	3.32192809	3.32192809	3.32192809	3.33467215	3.32192809	3.32192809	3.32192809	3.32192809	3.32192809	3.32192809	3.32192809	3.32192809	3.32192809	3.32192809	3.32192809	3.32192809	3.32192809	3.32192809
ADAM3A	3.32192809	3.32192809	3.32192809	3.6251561	3.347505247	3.471790687	3.32192809	3.32192809	3.32192809	3.32192809	3.358731877	3.34423015	3.32192809	3.4966113	3.32192809	3.32192809	3.32192809	3.32192809	3.32192809	3.32192809	3.57104376	3.32192809	3.32192809	3.32192809	3.32192809	3.32192809	3.32192809	3.32192809	3.32192809	3.32192809	3.32192809	3.32192809	3.32192809	3.32192809	3.32192809	3.32192809	3.32192809	3.32192809	3.32192809	3.32192809	3.32192809	3.32192809	3.32192809	3.32192809	3.32192809	3.32192809	3.32192809	3.375294507	3.32192809
ADAM5	3.32192809	3.32192809	3.32192809	3.32192809	3.32192809	3.32192809	3.32192809	3.32192809	3.345058365	3.42828746	3.32192809	3.32192809	3.32192809	3.32192809	3.32192809	3.32192809	3.32192809	3.32192809	3.32192809	3.32192809	3.32192809	3.32192809	3.32192809	3.32192809	3.32192809	3.32192809	3.32192809	3.32192809	3.32192809	3.32192809	3.32192809	3.32192809	3.413640225	3.32192809	3.32192809	3.32192809	3.32192809	3.32192809	3.32192809	3.32192809	3.32192809	3.32192809	3.32192809	3.32192809	3.32192809	3.32192809	3.32192809	3.32192809	3.32192809
ADAM6	3.32192809	3.32192809	3.32192809	3.32192809	3.32192809	3.32192809	3.32192809	3.32192809	3.4020087	3.32192809	3.32192809	3.44267553	3.32192809	3.32192809	3.32192809	3.32192809	3.32192809	3.32192809	3.32192809	3.32192809	3.617762055	3.32192809	3.32192809	3.32192809	3.396731425	3.32192809	3.32192809	3.32192809	3.32192809	3.32192809	3.32192809	3.32192809	3.4777308	3.32192809	3.32192809	3.32192809	3.32192809	3.32192809	3.32192809	3.32192809	3.32192809	3.32192809	3.32192809	3.32192809	3.32192809	3.43063466	3.32192809	3.32192809	3.32192809
ADAM7	3.32192809	3.32192809	3.32192809	3.32192809	3.32192809	3.32192809	3.32192809	3.32192809	3.32192809	3.32192809	3.32192809	3.32192809	3.32192809	3.32192809	3.32192809	3.32192809	3.32192809	3.32192809	3.32192809	3.32192809	3.32192809	3.32192809	3.32192809	3.32192809	3.32192809	3.32192809	3.32192809	3.32192809	3.32192809	3.32192809	3.32192809	3.32192809	3.32192809	3.32192809	3.38792771	3.32192809	3.32192809	3.32192809	3.32192809	3.32192809	3.32192809	3.32192809	3.32192809	3.32192809	3.32192809	3.32192809	3.32192809	3.32192809	3.32192809
ADAM8	9.6209257	8.96121004	9.23098351	9.27915845	8.10478338	8.44891783	9.20657397	8.21510769	9.09913678	8.93816602	8.90655903	8.70088595	8.80319113	9.75264498	9.60062438	9.62968573	8.78523601	8.54774632	8.90356737	8.04353043	8.30626497	8.35645637	8.97417823	9.59268183	9.07073429	9.6342149	9.40942658	7.95261197	8.53719393	8.5543471	8.22716393	9.63711281	9.23098351	9.59422587	9.14390433	9.38763589	8.42718669	8.82784696	9.12352938	8.85860396	9.2034246	9.84638045	8.0771674	8.84674907	8.27310228	9.09481696	9.23913412	9.09542482	8.6669501
ADAM9	3.32192809	3.32192809	3.32192809	3.32192809	3.32192809	3.32192809	3.32192809	3.32192809	3.32192809	3.32192809	3.32192809	3.32192809	3.32192809	3.32192809	3.32192809	3.32192809	3.74892703	3.32192809	4.10616068	4.06584456	3.44924177	3.32192809	3.32192809	3.88745508	3.32192809	3.32192809	3.32192809	3.32192809	3.32192809	3.32192809	3.32192809	4.40562756	3.32192809	3.82833708	4.04357111	3.32192809	3.97720847	3.32192809	3.53245661	3.32192809	3.32192809	3.32192809	3.32192809	3.32192809	3.32192809	3.32192809	3.32192809	3.32192809	3.32192809
ADAMDEC1	3.32192809	3.32192809	3.32192809	3.32192809	3.32192809	3.32192809	3.32192809	3.32192809	3.32192809	3.32192809	3.32192809	3.456699635	3.32192809	3.32192809	3.32192809	3.32192809	3.32192809	3.32192809	3.32192809	3.32192809	3.32192809	3.32192809	3.32192809	3.32192809	3.32192809	3.32192809	3.32192809	3.32192809	3.32192809	3.32192809	3.32192809	3.32192809	3.32192809	3.32192809	3.32192809	3.32192809	3.32192809	3.32192809	3.32192809	3.627531795	3.32192809	3.32192809	3.32192809	3.32192809	3.32192809	3.32192809	3.32192809	3.32192809	3.32192809
ADAMTS1	3.32192809	3.32192809	3.32192809	3.32192809	3.32192809	3.32192809	3.32192809	3.32192809	3.32192809	3.32192809	3.32192809	3.32192809	3.32192809	3.32192809	3.32192809	3.32192809	3.99014346	3.32192809	4.12706616	4.34900923	4.01004309	3.46269105	3.32192809	3.32192809	3.32192809	3.32192809	3.32192809	4.14283654	3.32192809	3.32192809	3.32192809	4.30369747	5.36510599	3.32192809	3.32192809	4.14353056	3.32192809	3.92335934	3.32192809	4.29915452	3.99724001	3.32192809	3.32192809	3.32192809	3.32192809	3.32192809	3.32192809	3.32192809	3.32192809
ADAMTS13	3.43802798	3.32192809	3.32192809	3.32192809	3.47758149	3.50635059	3.32192809	3.32192809	3.32192809	3.32192809	3.32192809	3.32192809	3.32192809	3.32192809	3.32192809	3.32192809	3.32192809	3.32192809	3.32192809	3.32192809	3.32192809	3.32192809	3.32192809	3.94551126	3.32192809	3.62686429	3.40060351	3.32192809	3.32192809	3.32192809	3.32192809	3.32192809	3.32192809	3.32192809	3.32192809	3.32192809	3.32192809	3.32192809	3.32192809	3.32192809	4.36946509	3.32192809	3.32192809	3.32192809	3.32192809	3.37832156	3.32192809	3.32192809	3.32192809
ADAMTS14	3.32192809	3.32192809	3.32192809	3.32192809	3.32192809	3.81845487	3.32192809	3.32192809	3.32192809	3.39972345	3.32192809	3.32192809	3.32192809	3.32192809	3.32192809	3.32192809	3.32192809	3.32192809	3.32192809	3.32192809	3.32192809	3.32192809	3.32192809	3.32192809	3.32192809	3.32192809	3.32192809	3.32192809	3.32192809	3.32192809	3.32192809	3.32192809	3.32192809	3.32192809	3.32192809	3.32192809	3.32192809	3.32192809	3.32192809	3.32192809	3.32192809	3.32192809	3.32192809	3.32192809	3.32192809	3.32192809	3.32192809	3.32192809	3.32192809
ADAMTS15	3.32192809	3.32192809	3.64295336	3.32192809	3.32192809	4.45651311	3.32192809	3.42813301	4.14192565	3.32192809	3.97451371	3.32192809	3.32192809	3.32192809	3.32192809	3.32192809	3.32192809	3.32192809	3.32192809	3.32192809	3.32192809	3.32192809	3.32192809	3.32192809	3.32192809	3.32192809	3.32192809	3.32192809	3.32192809	3.32192809	3.32192809	3.32192809	3.32192809	3.32192809	3.32192809	3.32192809	3.32192809	3.32192809	3.32192809	3.32192809	3.32192809	3.32192809	3.32192809	3.32192809	3.32192809	3.32192809	3.32192809	3.32192809	3.32192809
ADAMTS16	3.32192809	3.32192809	3.32192809	3.32192809	3.32192809	3.32192809	3.32192809	3.32192809	3.32192809	3.32192809	3.32192809	3.32192809	3.32192809	3.32192809	3.32192809	3.32192809	3.32192809	3.32192809	3.32192809	3.79184845	3.32192809	3.32192809	3.32192809	3.32192809	3.32192809	3.32192809	3.32192809	3.32192809	3.32192809	3.32192809	3.32192809	3.32192809	3.32192809	3.32192809	3.32192809	3.32192809	3.32192809	3.32192809	3.32192809	3.32192809	3.32192809	3.32192809	3.32192809	3.32192809	3.32192809	3.32192809	3.32192809	3.32192809	3.32192809
ADAMTS17	3.32192809	3.32192809	3.5898198	3.32192809	3.32192809	3.32192809	3.32192809	3.32192809	3.32192809	3.32192809	3.32192809	3.32192809	3.32192809	3.32192809	3.32192809	3.32192809	3.32192809	3.32192809	3.65445731	3.32192809	3.32192809	3.32192809	3.32192809	3.32192809	3.32192809	3.32192809	3.41172587	3.32192809	3.63386361	3.32192809	3.32192809	3.32192809	3.32192809	3.32192809	3.32192809	3.32192809	3.32192809	3.32192809	3.32192809	3.32192809	3.32192809	3.32192809	3.32192809	3.32192809	3.32192809	3.32192809	3.85061142	3.32192809	3.32192809
ADAMTS18	3.32192809	3.32192809	3.32192809	3.32192809	3.32192809	3.32192809	3.32192809	3.32192809	3.32192809	3.32192809	3.32192809	3.32192809	3.32192809	3.32192809	3.32192809	3.32192809	3.32192809	3.32192809	3.32192809	3.32192809	3.32192809	3.32192809	3.32192809	3.32192809	3.32192809	4.95256095	3.98117772	3.32192809	3.55291067	3.32192809	3.32192809	3.32192809	3.32192809	3.32192809	3.32192809	3.32192809	3.32192809	3.32192809	3.32192809	3.32192809	3.32192809	3.32192809	3.32192809	3.32192809	3.32192809	3.32192809	3.32192809	3.32192809	3.32192809
ADAMTS2	3.32192809	3.32192809	3.32192809	3.32192809	3.32192809	3.32192809	3.32192809	3.32192809	3.32192809	3.32192809	3.32192809	3.32192809	3.32192809	3.32192809	3.32192809	3.32192809	3.32192809	3.32192809	3.424992125	3.36754985	3.32192809	3.32192809	3.32192809	3.32192809	3.32192809	3.32192809	3.32192809	3.32192809	3.32192809	3.32192809	3.32192809	3.32192809	3.32192809	3.32192809	3.32192809	3.32192809	3.32192809	3.32192809	3.32192809	3.32192809	3.32192809	3.32192809	3.32192809	3.32192809	3.32192809	3.32192809	3.32192809	3.32192809	3.32192809
ADAMTS20	3.32192809	3.32192809	3.32192809	3.83860259	3.331985375	3.32192809	3.32192809	3.32192809	3.32192809	3.32192809	3.65522505	3.44296347	3.3916039	3.32192809	3.32192809	3.32192809	3.32192809	3.32192809	3.32192809	3.32192809	3.32201393	3.32192809	3.32192809	3.32192809	3.32192809	3.32192809	3.32192809	3.32192809	3.32192809	3.32192809	3.32192809	3.32192809	3.32192809	3.32192809	3.32192809	3.32192809	3.32192809	3.32192809	3.32192809	3.32192809	3.32192809	3.90269911	3.32192809	3.32192809	3.32192809	3.32192809	3.32192809	3.32192809	3.32192809
ADAMTS3	3.32192809	3.32192809	3.32192809	3.32192809	3.32192809	3.32192809	3.32192809	3.32192809	3.32192809	3.32192809	3.32192809	3.32192809	3.32192809	3.32192809	3.32192809	3.32192809	3.32192809	3.32192809	3.32192809	3.32192809	3.32192809	3.32192809	3.32192809	3.32192809	3.32192809	3.32192809	3.32192809	3.32192809	3.32192809	3.32192809	3.32192809	3.32192809	3.32192809	3.32192809	3.32192809	3.32192809	3.32192809	3.32192809	3.32192809	3.32192809	3.32192809	3.32192809	3.32192809	3.32192809	3.32192809	3.32192809	3.32192809	3.32192809	3.32192809
ADAMTS4	3.32192809	3.32192809	3.32192809	3.32192809	3.32192809	3.32192809	3.32192809	3.32192809	3.32192809	3.32192809	3.32192809	3.32192809	3.32192809	3.32192809	3.32192809	3.32192809	3.32192809	3.32192809	3.32192809	3.32192809	3.32192809	3.32192809	3.32192809	3.32192809	3.32192809	3.32192809	3.32192809	3.32192809	3.32192809	3.32192809	3.32192809	3.32192809	3.32192809	3.32192809	3.32192809	3.32192809	3.32192809	3.32192809	3.32192809	3.32192809	3.32192809	3.32192809	3.32192809	3.32192809	3.32192809	3.32192809	3.32192809	3.32192809	3.32192809
ADAMTS6	3.32192809	3.32192809	3.32192809	3.32192809	3.32192809	3.32192809	3.32192809	3.32192809	4.08746199	3.32192809	3.32192809	3.32192809	3.32192809	3.32192809	3.32192809	3.32192809	3.32192809	3.32192809	3.32192809	3.32192809	3.32192809	3.32192809	3.32192809	3.32192809	3.32192809	3.32192809	3.32192809	3.32192809	3.32192809	3.32192809	3.65189438	3.32192809	3.55417502	3.47823798	3.32192809	3.32192809	3.32192809	3.32192809	3.32192809	3.32192809	3.38286227	3.32192809	3.32192809	3.32192809	3.32192809	3.32192809	3.67740563	3.32192809	3.32192809
ADAMTS7	3.32192809	3.70947697	3.32192809	3.32192809	3.32192809	3.32192809	3.32192809	3.32192809	3.32192809	3.32192809	3.32192809	3.32192809	3.32192809	3.32192809	3.32192809	3.32192809	3.32192809	3.32192809	3.32192809	3.32192809	3.32192809	3.32192809	3.32192809	3.32192809	3.32192809	3.32192809	3.32192809	3.32192809	3.32192809	3.32192809	3.32192809	3.32192809	3.32192809	3.32192809	3.32192809	3.32192809	3.32192809	3.32192809	3.32192809	3.32192809	3.32192809	3.32192809	3.32192809	3.32192809	3.32192809	3.32192809	3.32192809	3.32192809	3.32192809
ADAMTS8	3.32192809	3.83761633	3.32192809	3.32192809	3.32192809	3.48235267	3.32192809	3.32192809	3.32192809	4.58007854	3.3285105	4.06321903	3.32192809	3.41566539	3.32192809	3.32192809	3.32192809	3.32192809	3.32192809	3.32192809	3.32192809	3.32192809	3.32192809	3.32192809	3.32192809	3.32192809	3.32192809	3.32192809	3.32192809	3.32192809	3.32192809	3.32192809	3.32192809	3.32192809	3.32192809	3.32192809	3.44542743	3.32192809	3.32192809	3.32192809	3.32192809	3.71715326	3.32192809	3.89155917	3.32192809	3.32192809	3.32192809	3.32192809	3.32192809
ADAMTSL1	3.32192809	3.32192809	3.32192809	3.32192809	3.32192809	3.32192809	3.32192809	3.32192809	3.369555627	3.32192809	3.32192809	3.32192809	3.32192809	3.32192809	3.32192809	3.32192809	3.32192809	3.32192809	3.32192809	3.32192809	3.32192809	3.32192809	3.32192809	3.32192809	3.32192809	3.43146711	3.32192809	3.32192809	3.32192809	3.32192809	3.32192809	3.32192809	3.32192809	3.32192809	3.32192809	3.32192809	3.32192809	3.32192809	3.32192809	3.32192809	3.32192809	3.32192809	3.32192809	3.32192809	3.32192809	3.32192809	3.32192809	3.32192809	3.32192809
ADAMTSL2	3.32192809	3.32192809	3.32192809	3.32192809	3.32192809	3.32192809	3.32192809	3.32192809	3.32192809	3.32192809	3.32192809	3.32192809	3.32192809	3.32192809	3.32192809	3.32192809	3.32192809	3.32192809	3.32192809	3.32192809	3.32192809	3.32192809	3.32192809	3.32192809	3.32192809	3.32192809	3.32192809	3.32192809	3.32192809	3.32192809	3.32192809	3.32192809	3.32192809	3.32192809	3.46010822	3.32192809	3.32192809	3.32192809	3.32192809	3.32192809	3.32192809	3.32192809	3.32192809	3.32192809	3.32192809	3.32192809	3.32192809	3.32192809	3.65423503
ADAMTSL3	3.32192809	3.32192809	3.32192809	3.32192809	3.32192809	3.32192809	3.32192809	3.32192809	3.32192809	3.32192809	3.32192809	3.32192809	3.32192809	3.32192809	3.32192809	3.32192809	3.34820975	3.32192809	3.74030373	3.32192809	3.32192809	3.32192809	3.32192809	3.32192809	3.32192809	3.32192809	3.40650674	3.62412079	3.32192809	3.32192809	3.32192809	3.70924321	3.32192809	3.32192809	3.32192809	3.32192809	3.32192809	3.32192809	3.32192809	3.32192809	3.32192809	3.32192809	3.32192809	3.32192809	3.32192809	3.32192809	3.32192809	3.32192809	3.32192809
ADAMTSL4	3.523499623	3.523499623	3.523499623	3.523499623	3.523499623	3.523499623	3.637934403	3.66438067	3.523499623	3.523499623	3.711186127	3.523499623	3.729610817	3.523499623	3.79364431	3.590234377	3.817025607	3.399127113	3.908207517	3.48893925	3.430378333	3.350535307	3.821752403	3.639145407	3.523499623	3.60978354	3.626216237	3.44128847	3.681077917	3.694962693	3.58579	3.32192809	3.32192809	3.711186127	3.743687177	3.473344627	3.633202807	3.49136205	3.43347945	3.551894847	3.992569027	3.523499623	3.523499623	3.54003299	3.523499623	3.523499623	3.523499623	3.691718287	3.66640636
ADAMTSL5	3.32192809	3.32192809	3.32192809	3.32192809	3.32192809	4.03972185	3.32192809	3.32192809	3.51211941	3.32192809	4.1767903	4.1867731	3.32192809	3.73641113	3.32192809	3.32192809	3.50037887	3.32192809	3.78325548	3.32524824	3.32192809	3.7578148	3.87969204	3.32192809	3.32192809	3.32192809	3.32192809	3.32192809	3.32192809	3.32192809	3.32192809	3.32192809	3.59168061	3.32192809	3.32192809	3.32192809	3.6867291	3.32192809	3.32192809	3.4678494	3.32192809	3.32192809	3.32192809	3.32192809	3.32192809	3.32192809	3.32192809	3.32192809	3.32192809
ADAP1	6.6034585	5.58510825	4.08088935	5.22774783	4.08009974	6.01417261	5.81703369	4.3308972	4.62494049	5.64062094	5.90570101	4.06297314	5.27770288	5.58152036	4.33977945	6.66629682	5.00474182	4.57176902	5.60193091	5.17074029	3.32192809	4.51978657	5.25326055	5.85106188	4.26800525	5.43193756	4.96308519	4.94922582	5.06419522	5.66342888	4.69448075	4.96674884	4.83551384	5.73235387	5.23605477	5.25236873	5.08978498	4.34705968	4.37428903	3.82900622	4.69436151	5.99788588	4.95226989	4.95429433	5.32407966	4.06297314	6.1222083	5.25134305	4.12611985
ADAP2	7.84707013	7.63266351	7.34003881	7.29660923	7.60666377	8.17237957	8.09882787	7.05965861	7.72645373	7.24167604	8.37265364	6.98331059	7.82300582	7.20211667	7.7609614	7.9641104	7.36830303	7.56952603	7.34481518	7.66815104	7.51768513	7.39954796	7.92448593	7.63826865	7.28862192	7.9555755	7.7609614	7.55548335	7.85347549	7.80350346	7.45093079	7.2480955	6.75454148	8.03547435	7.83817527	6.66136482	7.08449165	7.86352595	7.51843128	6.30649211	7.34938916	7.2910138	9.54007948	6.28643767	7.55140091	7.43379938	7.00249363	7.73814414	7.23152589
ADAR	8.461501263	8.269578797	8.044418967	7.94740389	7.91964917	8.186701573	8.403865763	7.65505478	8.274618787	8.042156723	8.34970963	8.17673529	8.28802423	8.29056487	8.12517476	8.37028763	7.754756013	8.03515215	8.005564503	7.87249373	8.147197567	7.974159197	8.349187663	8.661391163	7.86032316	8.12120857	8.26131879	7.79810088	8.026525773	8.17664983	7.966919653	8.217648663	8.20975733	8.430957097	8.29176025	8.004535223	7.799747983	8.184594723	7.900896097	7.967985327	8.17393313	8.665201063	8.938276897	7.900707593	7.96184752	8.00393297	7.912906603	7.94673586	7.917258443
ADARB1	5.781280463	5.253475573	5.44297914	5.85423333	6.176264673	5.636309433	5.336347913	5.70393893	5.723860587	5.975481867	5.88851497	5.102566373	5.242220297	5.76219663	5.345587893	5.74038886	5.474432277	6.214122473	5.855229033	6.14151667	5.858468327	5.769264527	5.585472767	5.358209667	5.823701373	5.60460977	5.15532697	6.175749857	5.928274017	6.077538487	5.943837957	5.468489863	5.405323927	5.746433317	5.672861973	5.907680367	6.022982747	5.209845353	5.522207257	5.596772507	5.728074013	5.521728117	5.59553769	6.039232807	5.868567527	5.785840987	5.397837407	5.72287583	5.70490683
ADARB2	3.32192809	3.32192809	3.32192809	3.32192809	3.32192809	3.32192809	3.32192809	3.32192809	3.32192809	3.32192809	3.32192809	3.32192809	3.32192809	3.32192809	3.32192809	3.32192809	3.32192809	3.32192809	3.32192809	3.32192809	3.32192809	3.32192809	3.32192809	3.32192809	3.32192809	3.32192809	3.32192809	3.9821083	3.32192809	3.32192809	3.32192809	3.32192809	3.49647769	3.4106396	3.32994304	3.32192809	3.32192809	3.32192809	3.32192809	3.32192809	3.32192809	3.32192809	3.32192809	3.32192809	3.32192809	3.32192809	3.32192809	3.32192809	3.32192809
ADAT1	6.9601049	6.94452281	6.36256285	6.95515511	6.67578313	7.10145429	7.58364736	7.09268469	7.10501868	6.65825817	6.93977283	6.55105636	6.8366694	7.25277254	6.26000688	7.28756487	6.59970773	6.89675501	6.34314591	6.44845797	7.01990092	7.14772695	6.25162196	6.22318678	7.16551372	6.45080272	6.35592066	6.9490271	6.40068701	6.49593463	6.88402029	7.58828589	6.37444972	6.84583876	7.08506236	6.86115144	7.43424207	6.48521556	7.45219758	6.03210283	7.0142303	6.02470294	7.30444101	6.59483682	6.96528459	7.57706275	6.87722303	7.05092784	6.68082361
ADAT2	3.57399491	3.32192809	3.32192809	3.56439036	3.32192809	3.32192809	3.32192809	3.32192809	3.32192809	3.32192809	3.32192809	3.32192809	3.32192809	3.32192809	3.32192809	3.32192809	3.32192809	3.32192809	3.32192809	3.32192809	3.32192809	3.32192809	3.32192809	3.32192809	3.32192809	3.32192809	3.32192809	3.32192809	3.33648192	3.32192809	3.32192809	3.32192809	3.32192809	3.32192809	3.32192809	3.32192809	3.32192809	3.32192809	3.58431194	3.32192809	3.32192809	4.06056279	3.32192809	3.32192809	3.32192809	3.32192809	3.32192809	3.32192809	3.32192809
ADAT3	4.51629824	3.32192809	3.32192809	4.38560153	3.51076702	3.78146463	3.32192809	3.71231073	3.32192809	4.42199545	3.32192809	3.32192809	3.32192809	3.32192809	3.64657282	3.51939974	3.64539847	3.32192809	3.59928089	3.32192809	4.35221685	4.46907651	3.32192809	3.61164808	3.32192809	3.83425815	3.43125254	3.40307817	4.61981794	3.32192809	3.32192809	3.32192809	3.32192809	3.4904315	3.88103318	4.04760033	3.32192809	3.41256612	4.98906678	3.32192809	3.73631154	3.32192809	4.38972305	3.32192809	3.88338621	3.32192809	4.2879827	3.39300838	3.32192809
ADCK1	4.00067864	5.00166655	4.79609983	4.30826687	4.59401616	5.13802674	4.00067864	4.00067864	4.63662058	4.52294837	4.45084734	4.31457457	4.81611307	4.42535354	4.00067864	4.48536126	4.68923541	4.0578384	4.58426744	4.1256478	4.11582148	3.71694811	4.46839238	4.76422087	4.77471124	4.49882941	3.62788811	4.52231317	3.80150532	4.37098794	5.04137004	4.63120442	5.17732385	4.48277924	6.32428948	4.57261565	4.18704638	3.89041653	3.85138926	3.34461122	4.49697997	4.00067864	4.3203301	5.28590092	4.00067864	4.00067864	4.5868006	4.87751891	4.00067864
ADCK2	6.94051238	6.79005855	7.10637056	7.19813847	7.6411196	7.35857384	7.50160555	7.15876642	7.30987075	7.15914376	7.70929002	6.13322394	7.15498343	6.33685885	7.05103856	7.37385145	6.69927261	6.8445702	7.07184739	6.675902	7.75421342	7.53554289	6.80935013	6.86713539	6.24576985	7.46951509	6.53834462	7.79607596	7.38940333	7.35857384	7.7518406	6.22991395	6.60201675	7.32598088	7.52343101	7.21456101	7.40047901	7.44702701	7.09760448	7.30745494	6.87210231	6.19561641	7.84716893	7.1420955	7.12158353	5.35061661	6.47755574	7.66723202	6.91017282
ADCK4	4.93194322	4.56441328	4.24845875	4.72538889	4.43575523	4.24845875	4.49515747	5.07799579	4.24845875	4.76243856	4.58973976	4.24845875	4.88236233	5.11403238	4.24845875	4.24845875	4.32469829	5.31134907	4.41801112	6.01758279	4.44590478	4.39548855	3.90400039	4.90515928	4.81122527	5.03576332	4.84625711	4.28548804	5.39326277	3.46453758	4.34777619	5.07982267	3.32192809	5.16262778	4.99808806	5.5643803	5.37495043	4.85592493	3.90297944	4.95634014	4.44840147	6.16633613	4.24845875	4.25677208	4.24845875	4.24845875	5.7643387	4.98843384	4.67115032
ADCK5	4.09459079	4.09459079	4.09459079	4.09459079	5.3592287	4.09459079	4.09459079	4.09459079	4.09459079	4.09459079	4.09459079	4.09459079	4.09459079	4.83867092	4.09459079	4.09459079	4.59210357	4.43434533	4.61828447	4.82555466	4.16218425	4.09459079	3.64482882	3.48018368	4.55491293	5.09595133	3.90916057	4.40588483	3.96889162	4.93214009	4.08207068	4.19515859	3.74552348	4.30151888	4.27504058	5.45446513	4.07428021	4.65809035	4.49994663	3.79604324	4.6981629	4.09459079	4.09459079	4.09459079	4.09459079	4.09459079	4.12598175	4.09459079	4.09459079
ADCY1	3.32192809	3.32192809	3.32192809	3.32192809	3.32192809	3.32192809	3.32192809	3.32192809	3.603736095	3.32192809	3.32192809	3.37468869	3.32192809	3.32192809	3.32192809	3.32192809	3.32192809	3.32192809	3.32192809	3.32192809	3.32192809	3.32192809	3.32192809	3.32192809	3.32192809	3.32192809	3.32192809	3.32192809	3.32192809	3.32192809	3.32192809	3.32192809	3.360930335	3.32192809	3.32192809	3.32192809	3.32192809	3.32192809	3.32192809	3.32192809	3.32192809	3.32192809	3.32192809	3.32192809	3.32192809	3.32192809	3.32192809	3.32192809	3.32192809
ADCY10	3.32192809	3.32192809	3.32192809	3.32192809	3.32192809	3.32192809	3.32192809	3.32192809	3.32192809	3.32192809	3.32192809	3.32192809	3.32192809	3.32192809	3.32192809	3.32192809	3.32192809	3.32192809	3.32192809	3.32192809	3.32192809	3.32192809	3.32192809	3.32192809	3.32192809	3.32192809	3.68425546	3.32192809	3.32192809	3.32192809	3.32192809	3.32192809	3.32192809	3.32192809	3.32192809	3.32192809	3.32192809	3.32192809	3.32192809	3.32192809	3.32192809	3.32192809	3.32192809	3.32192809	3.32192809	3.32192809	3.32192809	3.32192809	3.32192809
ADCY2	3.32192809	3.32192809	3.32192809	3.32192809	3.39077498	3.32192809	3.43732097	3.32192809	3.55786833	3.32192809	3.32192809	3.32192809	3.32192809	3.32192809	3.32192809	3.32192809	3.32192809	3.32192809	3.32192809	3.32192809	3.32192809	3.32192809	3.32192809	3.32192809	3.32192809	3.32192809	3.32192809	3.32192809	3.32192809	3.32192809	3.32192809	3.32192809	3.32192809	3.32192809	3.32192809	3.32192809	3.32192809	3.32192809	3.32192809	3.32192809	3.32192809	3.62926685	3.32192809	3.32192809	3.32192809	4.38196718	3.32192809	3.32192809	3.32192809
ADCY3	7.33604981	7.48238099	7.3836099	7.08499382	7.12679562	7.52287177	6.45956374	6.83523938	6.89311378	6.90972084	7.52263014	5.98579603	6.86244395	7.03158929	6.80470107	7.0548812	6.89528323	7.35430669	7.31281581	7.05781415	6.89997677	6.87850098	7.10525378	6.69395942	7.71052517	7.15360869	6.68687446	7.47672029	7.28160275	7.01599703	7.0511143	6.61638505	7.04436789	7.12734645	7.2604275	7.36301334	7.49949115	6.86244395	7.30593405	6.63206823	7.27213333	7.07285807	7.58062298	6.6852989	7.78679649	7.58017064	7.43179716	7.4237697	6.76405009
ADCY4	5.15884319	5.61254537	5.89141483	4.7054278	4.7054278	4.7054278	6.24997007	4.7054278	4.83798096	4.7054278	5.95207059	5.24788299	4.7054278	6.63188843	6.22147877	4.7054278	5.43143676	5.0231125	5.5628493	4.854997	4.52031223	4.7054278	5.26642189	5.84330579	4.7054278	6.00212366	5.69351065	3.70061061	5.21509923	4.64267443	4.75297654	6.65837717	5.59473604	5.73313656	5.66261796	5.12076042	4.8054978	4.36613894	5.9622885	4.94036552	5.51997554	6.03514558	5.76415436	5.14494563	4.7054278	4.7054278	4.7054278	4.7054278	5.38761633
ADCY5	3.32192809	3.32192809	3.32192809	3.32192809	3.32192809	3.32192809	3.32192809	3.32192809	3.32192809	3.32192809	3.32192809	3.36986985	3.80263371	3.32192809	3.32192809	3.32192809	3.32192809	3.32192809	3.32192809	3.32192809	3.32192809	4.76635346	3.32192809	3.32192809	3.32192809	3.88189755	3.76895814	3.32192809	3.32192809	3.32192809	3.32192809	3.32192809	3.32192809	3.32192809	3.32192809	3.32192809	3.32192809	3.32192809	3.32192809	3.32192809	3.32192809	3.67318892	3.32192809	3.32192809	3.32192809	3.32192809	3.32192809	3.32192809	3.32192809
ADCY6	3.32192809	3.32192809	3.32192809	3.67029671	3.32192809	3.32192809	3.32192809	3.32192809	3.32192809	3.32192809	3.32192809	3.32192809	3.32192809	3.32192809	3.32192809	3.32192809	3.32192809	3.32192809	3.32192809	4.01194591	3.43239517	3.32192809	3.32192809	3.32192809	3.32192809	3.509393855	3.32192809	3.32192809	3.32192809	3.32192809	3.32192809	3.32192809	3.32192809	3.32192809	3.32192809	3.32192809	3.32192809	3.32192809	3.32192809	3.4552668	3.32192809	3.32192809	3.32192809	3.32192809	3.32192809	3.32192809	3.762821475	3.32192809	3.49117339
ADCY7	8.02842159	8.53380344	8.24574428	7.53761791	9.01067801	9.34182051	7.84979984	8.3628232	8.47179361	7.61791776	8.11344035	6.42527716	7.73520681	8.60821342	8.18665876	8.25905785	8.46040552	8.6581172	8.61407043	8.55580044	8.52670658	7.64308125	7.67845648	8.63230494	8.52783092	8.68870563	8.33243405	8.4463497	8.28072995	8.42093793	8.39112972	8.60821342	8.1803289	8.62819033	8.38625181	8.55696849	8.09229731	8.05177177	9.01065705	8.49660815	8.45678808	8.43434458	9.27794443	9.37899199	8.09057962	6.2460597	8.12707026	8.25957597	8.5154723
ADCY8	3.32192809	3.32192809	3.32192809	3.32192809	3.32192809	3.32192809	3.32192809	3.32192809	3.32192809	3.32192809	3.32192809	3.32192809	3.32192809	3.32192809	3.32192809	3.32192809	3.32192809	3.32192809	3.32192809	3.32192809	3.32192809	3.32192809	3.32192809	3.32192809	3.32192809	3.32192809	3.52725804	3.32192809	3.32192809	3.32192809	3.32192809	3.32192809	3.32192809	3.32192809	3.32192809	3.32192809	3.32192809	3.32192809	3.32192809	3.32192809	3.32192809	3.56879218	3.32192809	3.32192809	3.47078413	3.32192809	3.32192809	3.32192809	3.32192809
ADCY9	4.26721741	4.26721741	4.26721741	4.26721741	4.26721741	4.26721741	4.26721741	4.26721741	4.26721741	4.65579713	4.26721741	4.26721741	4.26721741	4.26721741	4.26721741	4.26721741	3.57193038	3.32192809	4.67504979	5.15926588	3.32192809	4.79742549	4.99439734	3.9790952	4.26721741	4.26721741	3.77829164	3.32192809	3.32192809	5.0444186	3.32192809	4.5762857	4.15608267	5.0389541	3.32769886	3.87740169	4.4912233	5.06544436	4.18480474	4.2930526	4.26721741	4.72464991	5.01687352	4.26721741	4.26721741	4.26721741	4.58125493	4.26721741	4.26721741
ADD1	9.80439024	9.54624125	9.643641735	9.48679894	9.24677806	8.95687361	8.861061005	9.218740855	8.84931808	9.76403105	9.59217905	8.71172334	9.257025015	9.642995815	8.723839295	9.53553831	9.11687084	9.2442799	9.15425792	9.065138705	9.430574995	9.827235405	9.46402913	9.321139765	9.09573043	8.518029145	8.63624973	9.143580545	9.416655525	9.52283624	9.30532808	9.18527916	9.32899694	9.34474548	9.32245205	9.707134105	9.243951975	9.132223085	9.058912005	9.24061794	9.22667657	9.31643989	9.39136692	9.23041264	9.357954035	10.07642456	9.461037975	9.232012295	9.15100653
ADD2	3.32192809	3.32192809	3.32192809	3.32192809	3.32192809	3.32192809	3.32192809	3.32192809	3.32192809	3.32192809	3.32192809	3.32192809	3.32192809	3.32192809	3.32192809	3.32192809	3.32192809	3.45658054	3.32192809	3.32192809	3.413403245	3.32192809	3.32192809	3.399206735	3.32192809	3.32192809	3.736275155	3.32192809	3.32192809	3.32192809	3.59614394	3.32192809	3.512472855	3.32192809	3.32192809	3.32192809	3.32192809	3.32192809	3.32192809	3.32192809	3.32192809	3.32192809	3.32192809	3.32192809	3.32192809	3.49893071	3.32192809	3.32192809	3.32192809
ADD3	7.69363127	7.814002635	7.541781393	8.343635	8.11320348	7.78101393	7.755449238	8.062927808	7.836700935	7.759440975	7.533867118	7.34407753	8.110863528	7.429939933	7.019238385	7.618527673	7.896801595	7.99525569	7.921012888	7.975430833	7.780049488	8.23965717	7.557408795	7.72837745	8.09698352	7.28631727	7.81310305	8.55111604	7.977158275	7.948805283	7.991277175	7.556039738	7.592084818	7.622744893	7.768981068	8.095138163	8.123620023	7.84073724	8.24733455	8.06652163	7.879356275	7.853222383	8.070378325	8.232770565	8.319269525	7.79713536	8.327284475	7.68592338	7.937491265
ADH1A	3.32192809	3.32192809	3.32192809	3.32192809	3.32192809	3.32192809	3.32192809	3.82641324	3.32192809	3.32192809	3.32192809	3.32192809	3.32192809	3.32192809	3.32192809	3.91211043	3.32192809	3.32192809	3.32192809	3.32192809	3.32192809	3.32192809	3.32192809	3.32192809	3.32192809	3.32192809	3.32192809	3.32192809	3.32192809	3.32192809	3.32192809	3.32192809	3.32192809	3.32192809	3.32192809	3.32192809	3.32192809	3.32192809	3.32192809	3.32192809	3.32192809	3.32192809	3.32192809	3.32192809	3.32192809	3.54639074	3.32192809	3.32192809	3.32192809
ADH1B	3.32192809	3.32192809	3.32192809	3.32192809	3.32192809	3.32192809	3.32192809	3.32192809	3.32192809	3.32192809	3.32192809	3.32192809	3.32192809	3.32192809	3.32192809	3.32192809	3.32192809	3.32192809	3.32192809	3.32192809	3.32192809	3.32192809	3.32192809	3.32192809	3.32192809	3.32192809	3.32192809	3.32192809	3.32192809	3.32192809	3.32192809	3.32192809	3.32192809	3.32192809	3.32192809	3.32192809	3.32192809	3.32192809	3.32192809	3.32192809	3.32192809	3.32192809	3.32192809	3.32192809	3.32192809	3.32192809	3.32192809	3.32192809	3.32192809
ADH1C	3.32192809	3.32192809	3.32192809	3.32192809	3.32192809	3.32192809	3.32192809	3.32192809	3.32192809	3.32192809	3.32192809	3.32192809	3.32192809	3.98340409	3.32192809	3.32192809	3.32192809	3.32192809	3.32192809	3.68162467	3.50230005	3.32192809	3.32192809	3.32192809	3.32192809	3.32192809	3.32192809	3.32192809	3.32192809	3.32192809	3.37965284	3.32192809	3.32192809	3.32192809	3.32192809	3.32192809	3.32192809	3.32192809	3.32192809	3.32192809	3.32192809	3.32192809	3.32192809	3.32192809	3.32192809	3.32192809	3.32192809	3.32192809	3.32192809
ADH4	3.32192809	3.32192809	3.32192809	3.32192809	3.32192809	3.32192809	3.32192809	3.32192809	3.32192809	3.5191237	3.32192809	3.32192809	3.32192809	3.32192809	3.32192809	3.32192809	3.32192809	3.72719818	3.32192809	3.32192809	3.32192809	3.32192809	3.32192809	3.66110154	3.32192809	3.32192809	3.32192809	3.32192809	3.32192809	3.32192809	3.32192809	3.32192809	3.32192809	3.32192809	3.32192809	3.32192809	3.32192809	3.32192809	3.32192809	3.43285921	3.32192809	3.32192809	3.32192809	3.32192809	3.32192809	3.32192809	3.32192809	3.32192809	3.32192809
ADH5	5.10630286	4.28206345	4.24301773	4.24301773	4.42840097	4.86316963	4.24301773	4.70146589	4.61633854	5.09354355	4.80999456	4.24301773	4.24301773	4.24301773	4.64448983	4.24301773	4.3209027	4.95613752	5.42181911	4.07388534	5.84983017	4.82697704	4.9465339	5.21426977	4.61469479	4.4101958	4.45005583	5.49312948	4.70146589	4.79801214	4.40617677	4.0272505	4.93123203	4.54196329	5.50831487	4.74856267	4.23877693	4.13077852	4.82005741	4.47122389	4.37550102	4.24301773	4.24301773	4.90257883	4.97548319	4.61969375	4.24301773	4.24301773	4.76533166
ADH6	3.32192809	3.32192809	3.32192809	3.32192809	3.32192809	3.32192809	3.32192809	3.32192809	3.32192809	3.32192809	3.32192809	3.32192809	3.32192809	3.32192809	3.32192809	3.32192809	3.32192809	3.32192809	3.32192809	4.37796357	3.89495742	3.32192809	3.48153274	3.32192809	3.32192809	3.32192809	3.32192809	3.34103217	3.65903972	3.39602382	3.32192809	3.32192809	3.85050741	3.32192809	3.32192809	3.32192809	3.32192809	3.32192809	3.32192809	4.02771849	3.32192809	3.32192809	3.32192809	3.32192809	3.32192809	3.32192809	3.32192809	3.32192809	3.32192809
ADH7	3.32192809	3.32192809	3.32192809	3.32192809	3.32192809	3.32192809	4.03010385	3.32192809	3.32192809	3.32192809	3.32192809	3.32192809	3.32192809	3.32192809	3.32192809	3.32192809	3.32192809	3.32192809	3.32192809	3.32192809	3.32192809	3.32192809	3.32192809	3.32192809	3.32192809	3.32192809	3.32192809	3.32192809	3.32192809	3.32192809	3.32192809	3.32192809	3.32192809	3.32192809	3.32192809	3.32192809	3.32192809	3.32192809	3.32192809	3.32192809	3.32192809	3.32192809	3.32192809	3.32192809	3.32192809	3.37855601	3.32192809	3.32192809	3.73946254
ADHFE1	5.116483155	5.3494719	5.48712202	4.456460645	5.896502045	6.23518455	5.518604275	5.981334555	6.074160325	4.96407533	6.07150675	5.59090659	5.703724235	6.20117562	5.289147595	4.66792707	5.58701393	5.634858715	5.976044045	6.33937687	5.13636447	4.622041205	5.892732355	5.42968439	6.11659481	5.23572008	4.630943105	5.461172555	5.78024658	5.950559155	5.783972355	6.44835569	5.584843	6.05622661	5.62012876	5.618423495	4.712830875	5.17454332	6.21971294	5.57596217	6.342180075	5.50125904	5.573154425	6.70616857	4.78842895	5.43512712	6.048963085	5.893483965	5.810218475
ADI1	4.3108236	4.3108236	4.3108236	4.87657869	5.32937375	4.90775493	4.41463409	4.3108236	4.3108236	4.3108236	4.3108236	4.3108236	4.3108236	4.3108236	4.3108236	4.3108236	5.65249539	5.60135422	4.51606622	5.65103274	4.38561188	4.03735938	3.94053889	4.45093277	4.66345333	4.3108236	5.12147135	6.38030365	3.83557952	4.04163813	4.49644637	4.1860647	3.97770397	5.11554769	3.32192809	4.56613565	3.67530785	5.65851884	4.74286316	4.79930338	4.99749701	5.86838907	4.37906515	4.3108236	5.59632052	4.74574481	4.3108236	4.3108236	4.3108236
ADIPOQ	3.32192809	3.32192809	3.32192809	3.34313347	3.32192809	3.32192809	3.32192809	3.32192809	3.5029123	3.32192809	3.32192809	3.32192809	3.32192809	4.13939582	3.32192809	3.32192809	3.32192809	3.37276827	3.32192809	3.32192809	3.32192809	3.32192809	3.32192809	3.32192809	4.09610411	3.32192809	3.32192809	3.32192809	3.32192809	3.32192809	3.32192809	3.32192809	3.32192809	3.32192809	3.32192809	3.32192809	3.32192809	3.32192809	3.32192809	3.32192809	3.6366339	3.32192809	4.21769137	3.32192809	3.42450964	3.32192809	3.32192809	3.32192809	3.32192809
ADIPOR1	11.4693408	11.9975773	12.00212385	10.7183113	10.5585364	11.0212063	11.3813957	12.2453302	10.5778312	10.58952698	10.6298427	11.4123926	11.17943255	11.78470025	11.5414667	11.30810315	11.1869528	11.91601815	11.7920126	11.4402275	11.27283275	12.1400112	11.71991075	11.77606975	10.77989805	11.5353065	11.55512805	10.3027209	11.79058005	10.85637945	10.60987405	11.73142605	12.04785385	11.0555236	11.7409728	11.7220875	11.7094287	11.2972657	11.6794543	10.78212645	10.59074135	11.9005619	10.13104835	10.9494692	11.36945375	13.0351892	11.8878071	10.63373485	12.0960468
ADIPOR2	8.15785549	7.77275076	7.8334609	7.46412847	8.6228905	8.28235025	8.57235841	7.96388859	7.89046811	8.04480744	8.51602062	7.84373288	8.40588626	8.30322163	8.26433331	8.4644269	7.70880662	7.45498192	8.20858505	8.07113517	7.87805153	8.03287611	7.93821991	7.48006393	7.75490613	8.23587564	7.88624346	7.98968287	8.03854538	8.42058051	8.13917477	7.63118288	7.85273985	8.52376227	8.07983781	7.74856253	7.76372892	8.24891523	8.03945044	8.01095994	7.77560436	7.03173732	8.53248518	7.64858921	7.69901297	7.54714475	8.15432419	7.94354713	7.67636852
ADK	4.84302918	4.644891318	4.961735163	4.436767313	4.828739098	4.732137515	4.565374468	4.719285478	4.638730595	4.343925468	4.894883905	4.721792555	4.750014775	4.63589165	4.503573388	4.444967098	4.66792321	5.004134908	4.916912215	4.851453593	4.951959835	4.559203245	4.68991701	5.148104885	4.593754903	4.58859329	4.402949378	5.056108323	4.92405425	4.90562659	5.397328073	4.591938235	4.735071068	4.735844905	4.61366432	4.767362755	5.273049175	4.723184798	4.773502235	4.78065085	4.623689693	4.360381288	4.386284313	4.750571868	4.649211508	4.514754288	4.845455728	4.870121773	4.6379335
ADM	10.1520212	11.0449642	10.162402	8.75169918	8.68002198	10.149192	10.2488425	8.64551014	10.2886026	9.34643919	10.9587701	9.09464472	9.85380422	10.4529635	11.2403731	9.06664301	8.9936871	9.482888	10.6791062	9.05936664	7.90758953	8.82222378	10.4644702	11.0508254	9.42074912	10.3071926	11.1215976	8.05645293	9.73711346	9.56099785	8.36684193	10.9302435	9.91557154	10.7263093	9.47846022	9.4693329	8.00412606	10.052617	10.3912092	10.0779333	10.3058782	11.2512063	10.8525994	9.16679866	7.84324874	9.14618657	10.1138775	8.85192435	9.45043018
ADM2	3.32192809	3.32192809	3.32192809	3.32192809	3.32192809	3.32192809	3.32192809	3.32192809	3.32192809	3.32192809	3.32192809	3.32192809	3.32192809	3.32192809	3.32192809	3.99108007	3.32192809	3.32192809	3.32192809	3.32192809	3.32192809	3.32192809	3.32192809	3.32192809	3.32192809	3.32192809	3.32192809	3.63253928	3.32192809	3.32192809	3.32192809	3.32192809	3.89430946	3.60338066	3.32192809	3.32192809	3.32192809	3.32192809	4.16745588	3.32192809	3.32192809	3.32192809	3.32192809	3.32192809	3.32192809	4.17962649	3.32192809	3.32192809	3.32192809
ADNP	5.89014648	5.360072955	6.018745985	6.317056425	6.249517505	6.06280982	6.14546378	6.047233555	6.489252425	5.76929068	6.22792269	6.656035795	6.134384265	5.65468101	5.26231963	6.15982091	6.211768285	6.473252235	6.366189285	6.24676756	5.8404798	6.058179645	5.90748849	6.69351446	6.9843292	5.91880384	5.726575965	6.518497625	6.2409723	5.51106425	5.97356676	5.689571765	6.22149806	5.761100755	6.48228374	6.609043745	6.589103855	5.627403295	6.52880138	5.73990504	6.4223196	6.059156225	5.8707429	6.387602665	6.5001523	6.199298265	6.51696913	6.16579342	5.51054223
ADNP2	6.69238724	7.17307416	6.58292761	7.02904885	6.49506929	6.5907542	6.88099834	6.34790213	6.93177898	6.86291503	7.16658509	6.46064532	6.06726919	6.46670383	5.76430904	6.14862614	6.1201265	6.43631711	6.38089184	7.19126555	7.00863031	6.78576893	6.42104788	6.42256437	6.41820352	6.53965775	6.26958995	6.99474829	6.34790213	6.47277547	6.82248288	6.07207921	6.06082085	6.76231958	6.48771641	6.03421021	7.16302265	6.79715568	6.68964581	6.60595592	6.35658067	6.19899777	6.38550273	6.93041546	6.89765634	6.55103019	6.75325863	6.86467673	6.75647906
ADO	7.56681283	6.96017504	6.99524105	7.69112438	7.66003084	7.68883122	6.90721746	7.11409555	6.68782161	7.54203658	7.3896173	5.97964537	8.05117928	6.87828719	6.55759039	7.50358628	7.35513963	6.63975933	7.15422572	7.4943364	7.08651099	7.45951277	7.74027796	6.94772927	6.81611284	7.47760503	6.84942387	7.5728048	7.1359401	7.49201419	7.66003084	6.03411819	6.9037939	7.62299549	7.19230268	7.2618091	7.21734124	7.39023776	7.13248328	6.98775516	7.18114927	7.02146387	7.75959473	7.31412842	7.76581221	7.02412654	6.93145781	8.27089472	6.81660648
ADORA1	3.849395425	4.360409915	4.53449319	4.41251679	4.415474235	4.95086284	4.58690387	4.49555337	3.849395425	3.849395425	4.921952895	4.527749895	4.439530155	5.12275797	4.52008091	4.58064751	4.50515285	4.780535785	4.51422504	4.13789976	4.46451511	4.59938175	4.462773955	4.050156655	4.17996694	4.635481315	4.25173877	4.22474375	4.67913911	4.13121446	4.11499388	4.34402337	4.81442652	4.12744132	4.367872095	4.309182285	4.830188465	3.926829435	4.532363565	4.304534685	4.041906115	3.849395425	4.30191873	4.290607	4.15608204	4.8983963	4.51422504	3.849395425	4.67787056
ADORA2A	7.97600312	6.33616668	7.12524116	7.48989531	7.14708142	6.88373592	6.50523472	7.20939042	6.60933839	7.57616393	6.89303777	6.40589812	7.08751005	6.18939313	6.96958798	7.58605711	6.4044987	7.03981285	6.679276	7.03598344	6.89685307	7.15995507	6.85502168	6.83984121	7.33456633	6.30665495	6.73835983	7.28631841	6.99619439	7.33500975	7.42638889	6.68083208	7.24581793	7.65077317	7.00712821	7.47599844	6.81958133	6.46945476	6.22884235	7.11157702	7.2007672	6.73420486	6.24781316	5.9035968	7.1073066	6.26234689	7.06148737	7.4646602	6.85545277
ADORA2B	4.0370694	4.0370694	4.0370694	4.0370694	4.0370694	4.0370694	4.0370694	4.0370694	4.0370694	4.0370694	4.0370694	4.0370694	4.0370694	4.0370694	4.0370694	4.0370694	4.1413772	4.44432517	4.75216358	4.50698016	3.32192809	3.32192809	3.87319702	3.84984518	4.0370694	4.0370694	3.93854175	4.57836454	4.67709945	3.61824101	3.44589882	5.09924849	3.32192809	4.58747001	3.32192809	3.49220058	4.4993261	4.62115634	3.96466478	4.21250631	4.0370694	4.0370694	4.0370694	4.18791239	4.0370694	4.0370694	4.0370694	4.0370694	4.0370694
ADORA3	4.85609507	4.043533905	3.981675025	3.99923287	3.79929993	4.52779816	4.107975125	4.170673395	3.86836242	3.78354869	4.476168385	4.037447835	3.98031116	4.848030085	4.224127455	5.59881643	4.428745445	3.85078492	4.299513065	4.298626835	4.20463677	3.938434335	4.3938447	4.86235171	3.78354869	4.4574178	3.722973845	4.007107895	4.126819415	4.0514028	4.22561091	4.780381355	4.45886683	4.667672285	4.543509545	3.79461171	5.2068723	3.81623881	4.543737245	4.387080695	4.18640946	4.67721101	3.971486005	3.78354869	3.85484298	4.21780685	4.627107485	3.983876125	3.78354869
ADPGK	7.13540781	7.58418901	7.26578861	7.45931581	7.78746642	8.16083014	8.05170384	8.27242115	8.32006574	7.6177676	8.32107939	8.1821294	8.23516199	8.76489407	8.03591363	8.08835018	8.07701596	8.18848055	8.10260617	8.17673715	8.05600902	7.73350552	8.18603746	8.36787992	7.06808174	8.09763753	8.03591363	8.05306191	8.12259042	8.07571071	7.99662036	8.43821632	7.83522617	8.36858983	8.26980975	7.94476476	7.75220467	7.91747651	8.79128501	8.17758298	7.96521171	8.19648494	8.75400415	8.0954912	7.74100375	7.61999	8.15926252	7.81983372	8.25570725
ADPRH	4.94628769	4.74440546	4.74440546	4.74440546	4.7655497	4.74440546	4.75348313	4.74440546	4.74440546	5.58985295	4.74440546	4.74440546	4.85331525	4.74440546	5.36672581	5.17868086	4.51372823	4.11808226	4.67806796	4.68048302	4.8729681	5.29650183	4.83054994	5.04235192	4.74440546	4.87808603	4.00628725	4.56886391	4.03520512	4.9092542	5.16175751	5.01088365	4.10984528	5.22365114	5.72043882	4.54054313	4.73862302	5.02066265	5.41895023	4.84237499	3.52559284	4.74440546	6.51851061	4.74440546	4.74440546	4.74440546	4.74440546	4.82182759	4.74440546
ADPRHL1	3.32192809	3.45179928	3.32192809	3.83262372	3.32192809	3.32192809	3.32192809	3.32192809	3.32192809	3.32192809	3.32192809	3.51890017	3.32192809	3.32192809	3.32192809	3.32192809	3.32192809	3.51219528	3.32192809	3.32192809	3.32192809	3.32192809	3.32192809	3.32192809	3.32192809	3.36435951	3.32192809	3.32192809	3.85021835	3.32192809	3.32192809	3.32192809	3.32192809	3.98985927	3.42611041	3.32192809	3.32192809	3.32192809	3.32192809	3.80834489	3.32192809	3.32192809	3.32192809	3.32192809	3.32192809	3.37753748	3.32192809	3.32192809	3.32192809
ADPRHL2	8.23264548	7.70401792	7.63696527	7.42378451	8.46562133	7.88778003	8.38722251	7.55336752	7.68227138	7.01395185	7.98128195	7.23126174	7.86382433	8.39449773	7.59549087	8.12694222	7.44963318	7.61534567	7.58970208	7.81208294	7.94916779	7.75035058	7.58806996	7.58957625	7.80732217	8.49036981	7.49673956	8.16458065	7.8632168	8.07253138	7.93509608	7.57010768	7.4775721	8.0201588	8.1264443	7.20341261	7.37174616	7.48276198	7.5209282	7.91498182	7.31437206	6.86605212	9.11478466	8.37786709	6.01747082	7.16045195	7.3772448	8.27115012	7.62429797
ADRA1A	3.32192809	3.32192809	3.32192809	3.32192809	3.32192809	3.32192809	3.32192809	3.388764098	3.423259008	3.32192809	3.32192809	3.32192809	3.381578343	3.338239478	3.32192809	3.32192809	3.404353375	3.32192809	3.32192809	3.395410188	3.32192809	3.566651068	3.32192809	3.46467981	3.32192809	3.32192809	3.32192809	3.32192809	3.327365888	3.32192809	3.32192809	3.32192809	3.502858575	3.562411328	3.32192809	3.32192809	3.32192809	3.32192809	3.370208905	3.430377875	3.32192809	3.32192809	3.32192809	3.32192809	3.32192809	3.32192809	3.32192809	3.32192809	3.32192809
ADRA1B	3.32192809	3.32192809	3.32192809	3.32192809	3.32192809	3.32192809	3.32192809	3.32192809	3.32192809	3.32192809	3.32192809	3.32192809	3.32192809	3.32192809	3.32192809	3.32192809	3.32192809	3.32192809	3.32192809	3.32192809	3.32192809	3.32192809	3.32192809	3.32192809	3.32192809	3.32192809	3.32192809	3.32192809	3.32192809	3.32192809	3.32192809	3.32192809	3.32192809	3.32192809	3.32192809	3.32192809	3.32192809	3.32192809	3.32192809	3.32192809	3.32192809	3.32192809	3.32192809	3.32192809	3.32192809	3.32192809	3.32192809	3.32192809	3.32192809
ADRA2A	3.32192809	3.32192809	3.48761111	3.32192809	3.32192809	4.09123353	3.32192809	3.32192809	3.32192809	3.32192809	3.32192809	4.70990211	3.32192809	3.32192809	3.32192809	4.04486183	3.86775416	4.0869247	3.32192809	3.32192809	3.32192809	3.32192809	3.32192809	4.83285407	3.50987949	3.32192809	3.32192809	3.32192809	3.32192809	3.32192809	3.32192809	3.32192809	3.75403766	3.32192809	3.32192809	3.42286539	3.32192809	3.32192809	3.5042352	3.32192809	3.62052659	3.32192809	3.32192809	3.84325729	3.32192809	3.85644794	3.32192809	3.32192809	3.35984301
ADRA2B	4.37549248	3.28876306	3.61354637	3.82753632	4.17803088	4.78801911	3.28544867	3.28544867	4.99057685	3.28544867	4.60985204	4.91105022	3.57266562	3.28544867	3.28544867	3.32192809	3.67830069	3.59371828	4.17666346	4.73217204	3.32192809	3.32192809	3.32192809	3.32192809	3.28544867	3.73039768	4.04460832	3.85585419	3.42969496	3.32192809	3.40313136	3.32192809	3.32192809	3.32192809	3.32192809	3.32192809	3.84654948	3.89889035	3.53725879	3.49371393	3.32192809	4.62525878	3.28544867	3.28544867	3.8431793	3.97338278	3.28544867	4.34268959	3.70621778
ADRA2C	3.32192809	3.32192809	3.32192809	3.32192809	3.32192809	3.32192809	3.32192809	3.32192809	3.32192809	3.32192809	3.32192809	3.32192809	3.32192809	3.32192809	3.32192809	3.32192809	3.32192809	3.32192809	3.32192809	3.648032735	3.369664835	3.32192809	3.32192809	3.66379204	3.32192809	3.32192809	3.32192809	3.32192809	3.498015255	3.643746765	3.32192809	3.32192809	3.786028345	3.32192809	3.32192809	3.32192809	3.32192809	3.60197153	3.32192809	3.32192809	3.32192809	3.32192809	3.32192809	3.32192809	3.32192809	3.32192809	3.32192809	3.32192809	3.32192809
ADRB1	3.32192809	3.32192809	3.32192809	3.32192809	3.39839826	3.32192809	3.32192809	3.32192809	3.32192809	3.32192809	3.32192809	3.32192809	3.95737883	3.73050519	3.32192809	3.32192809	3.32192809	3.32192809	3.32192809	3.32192809	3.32192809	3.32192809	3.32192809	3.32192809	3.32192809	3.32192809	3.32192809	3.32192809	3.32192809	3.32192809	3.5142801	3.32192809	3.32192809	3.32192809	3.32192809	3.32192809	3.32192809	3.32192809	3.32192809	3.32192809	3.32192809	3.32192809	3.32192809	3.32192809	3.32192809	3.32192809	3.32192809	3.32192809	3.32192809
ADRB2	8.49522601	8.75529558	8.74092432	8.25961781	8.67621352	8.57580432	8.50330441	8.28216273	8.46581985	8.57193059	9.13972922	7.98820143	8.71679186	8.24978114	8.00270323	8.1695489	8.4681157	7.70094041	8.6927602	7.94270333	8.55010301	8.25379266	8.26464949	8.37384785	8.63380317	8.73383046	8.08452035	8.59602721	8.31242421	8.57580432	8.61777452	8.31369254	8.16391832	9.16092523	8.63746462	8.05640307	7.42099097	8.696086	8.15824815	8.6735437	8.1694771	8.67295166	8.60169613	8.59136339	8.66781724	8.05142446	8.06241885	8.82762955	8.01848815
ADRB3	3.32192809	3.32192809	3.32192809	3.32192809	3.32192809	3.32192809	3.32192809	3.32192809	3.32192809	3.32192809	3.32192809	3.32192809	3.32192809	3.32192809	3.32192809	3.32192809	3.32192809	3.32192809	3.32192809	3.32192809	3.32192809	3.32192809	3.32192809	3.32192809	3.32192809	3.32192809	3.32192809	3.37834237	3.32192809	3.32192809	3.32192809	3.32192809	3.32192809	3.32192809	3.32192809	3.32192809	3.32192809	3.32192809	3.32192809	3.32856507	3.32192809	3.32192809	3.32192809	3.32192809	3.32192809	3.32192809	3.32192809	3.32192809	3.32192809
ADRBK1	6.988833795	7.171714645	7.332864845	6.780743145	7.402262895	7.300356645	7.223976445	7.055711795	7.403465245	6.921542395	7.208078245	7.406548195	7.090286645	7.498905495	7.258660195	7.074569995	7.152317895	7.120817345	7.204611595	7.096952445	7.101045845	6.962757745	6.991945245	7.301465695	7.072598395	7.558588995	7.417304645	7.158832795	7.007343295	7.065002495	7.095192445	7.217637495	7.150477945	7.272008895	7.282936295	7.020540795	7.117911395	7.166459895	7.292398745	7.158167295	7.239429045	7.267394945	7.296017345	7.301613745	7.205446695	7.134998245	7.082160845	7.277088945	7.230612195
ADRBK2	3.32192809	3.32192809	3.32192809	3.32192809	3.32192809	3.32192809	3.32192809	3.32192809	3.32192809	3.32192809	3.32192809	3.32192809	3.32192809	3.32192809	3.32192809	3.32192809	3.32192809	3.32192809	3.90426924	3.32192809	3.32192809	3.32192809	3.32192809	3.32192809	3.32192809	3.32192809	3.32192809	3.32192809	3.32192809	3.32192809	3.32192809	3.32192809	3.32192809	3.32192809	3.32192809	3.32192809	3.32192809	3.32192809	3.32192809	3.32192809	3.32192809	3.32192809	3.32192809	3.32192809	3.32192809	3.32654885	3.32192809	3.32192809	3.32192809
ADRM1	7.93742653	7.859510435	7.92437907	7.877570435	8.115479205	7.88494982	7.860507835	8.066803475	7.658158045	8.08365908	8.2128303	7.328230915	8.15436773	7.837915325	7.914609045	8.01274261	7.641069955	7.521122825	7.942116225	7.76242338	8.097946975	7.755930065	8.08312597	7.80389655	7.557627295	7.907328265	7.70023701	7.99953205	7.89372455	8.00187209	8.157069215	7.665294535	7.7783521	8.216018995	7.88962857	8.038078865	7.468847155	8.1925752	7.662100405	7.622160285	7.908578565	8.287892675	8.1456144	7.82301519	8.11640227	7.655242915	7.85267895	7.739908725	7.66421732
ADSL	9.49700001	9.63043522	9.13334228	9.08572549	9.70508204	9.72765014	9.65717695	8.96746928	9.70088094	9.81110545	9.0710677	9.42454722	9.54099109	9.24618608	9.01339691	10.0703222	9.40047773	9.20096014	9.31407223	9.26013342	9.77693073	9.61034886	9.13385092	9.18051042	9.19383251	9.48404703	9.25174655	9.68705771	9.83362525	9.52501607	9.85416946	8.92907018	9.32083326	9.30986125	9.57903491	9.4556897	9.55763084	9.27640082	9.36210031	9.54626498	9.34160043	9.1772149	9.70686048	9.33824481	9.46116239	8.35690096	9.31407223	10.1779629	9.60831352
ADSS	6.957334105	6.763928955	7.583655465	7.475465435	7.798132245	7.444170495	7.488450915	7.57461796	7.138473625	7.215034875	7.595604165	7.130408125	7.554581635	6.76382101	6.61089785	7.0486976	7.76209425	7.67390246	7.372732835	7.40451326	7.249028165	6.981501165	7.170236335	7.085259285	8.063914925	7.004101685	7.34274691	7.64697321	7.58556145	7.80178483	7.31175897	7.22853582	7.25845066	7.305147175	7.28368937	7.7579642	7.264355825	7.52871803	7.24141769	7.979060195	7.40322826	7.069562445	7.481746925	8.05203276	7.60131246	6.20296991	7.512059685	7.460546235	7.50986094
ADSSL1	3.32192809	3.32192809	3.32192809	3.32192809	3.32192809	3.32192809	3.32192809	3.32192809	3.32192809	3.32192809	3.32192809	3.32192809	3.483514397	3.32192809	3.32192809	3.33640286	3.32192809	3.41750153	3.32192809	3.670060847	3.32192809	3.41481252	3.32192809	3.32192809	3.32192809	3.32192809	3.32192809	3.32192809	3.32192809	3.32192809	3.32192809	3.32192809	3.32192809	3.32192809	3.32192809	3.32192809	3.74741904	3.32192809	3.516623437	3.361461957	3.32192809	3.32192809	3.32192809	3.32192809	3.32192809	3.32192809	3.32192809	3.32192809	3.32192809
AEBP1	4.84449182	4.76183273	4.5157887	4.74905347	4.57495096	4.73866335	5.11523446	5.10537198	4.89579375	4.00643236	5.14722017	5.32896684	4.00643236	4.38717732	4.32066599	5.03473204	4.50623442	4.49426007	4.24173114	4.6690262	5.18518269	5.21072199	4.93921576	4.56110064	4.92820457	4.85166386	3.32192809	5.13790349	4.79681369	5.60355098	5.07297784	3.51298407	4.3685791	4.26488693	4.00169237	5.73129812	5.31705692	4.45879013	3.5253761	4.21001941	4.53735385	4.00643236	4.94414359	4.48035639	5.18518269	5.20681053	4.00643236	6.14713054	4.45749415
AEBP2	5.61307128	5.37284066	4.71846645	5.83276042	5.17536157	5.57496294	5.84199262	4.85398747	6.02967937	4.43735482	5.97189591	5.44060737	4.66707602	5.29221451	4.4364217	5.69973019	5.68726173	5.22404027	5.63952218	5.24988142	5.8274019	5.32927001	5.46830374	5.01927491	5.2131456	5.99243854	3.88711872	5.94680524	5.20282477	5.6714352	5.76132304	4.74174957	5.34061461	5.68414772	4.77508953	5.29206427	5.76873086	4.65769316	4.9616562	5.79210492	5.17247311	4.72696878	4.91953321	5.4558596	4.4364217	5.20973364	5.21778813	5.18340685	5.51813082
AEN	6.07083307	6.33956706	5.03455094	4.84968045	6.49425949	5.54632591	5.18115013	4.84751803	4.84751803	5.83954389	5.34767047	4.84751803	4.84751803	5.45609358	5.59890205	5.60192327	5.06664334	4.69181051	5.25088125	4.9766088	5.58550191	5.66880757	5.29770207	5.44750349	5.55916622	4.84751803	4.7259745	5.29270225	5.24343069	5.54632591	5.14971786	4.31871091	4.9913427	5.71194279	5.36730641	5.54805124	5.44910109	5.40557684	5.27898351	5.41567046	6.04793007	6.56931982	6.37458085	5.68338229	5.07070824	4.84751803	5.69266761	6.06389715	6.00982798
AES	7.99385803	7.172824013	7.12372434	8.011705213	7.38469481	7.2604384	6.929035033	7.636042547	7.190158257	7.937148493	7.29473399	6.819720217	7.724738017	6.767916637	7.050720133	8.09488902	7.15882837	7.255630143	7.317634077	7.631846437	7.670824143	7.659224727	7.435785537	7.0920003	7.000508983	6.933535547	7.025142877	7.68080023	7.801593843	7.383697033	7.554372067	7.03632709	7.331938153	7.589706417	7.319066893	7.810812863	7.373668587	7.39415633	7.404348737	7.84271911	7.108630283	7.02347986	7.52660832	7.062920813	7.78916272	6.886516587	7.577027533	7.449470927	7.439054917
AFAP1	3.85919485	3.754366723	4.087097637	4.12294497	3.677142763	3.89228873	3.876067567	3.708535847	3.828107773	3.805805593	3.865193833	4.162544183	3.821203367	4.1131637	3.718659077	3.916046403	3.808411417	4.063231307	3.937512507	3.79872857	3.8027557	4.154789357	3.96879243	3.829898147	3.829407817	4.146643773	3.974754407	3.71593382	4.01043278	3.983801277	3.506640077	4.01844092	4.09406309	3.817402243	4.145332693	3.86282071	3.58852622	3.86135116	3.776309477	3.62526232	3.437500223	3.920245543	3.78267812	3.650470553	3.877177457	3.97741259	3.805050877	3.95372365	3.5732943
AFAP1L1	3.32192809	3.85463305	3.32192809	3.32192809	3.32192809	3.32192809	3.32192809	3.32192809	3.32192809	3.49342702	3.32192809	3.32192809	3.32192809	3.32192809	3.32192809	3.32192809	3.32192809	3.37557469	3.32192809	3.32192809	3.32192809	3.32192809	3.32192809	3.32192809	3.32192809	3.32192809	3.32192809	3.32192809	3.32192809	3.32192809	3.32192809	3.32192809	3.32192809	3.32192809	3.32192809	3.32192809	3.32192809	3.32192809	3.32192809	3.32192809	3.32192809	3.61309076	3.32192809	3.32192809	3.32192809	3.9936318	3.32192809	3.32192809	3.32192809
AFAP1L2	4.006904525	3.99226078	3.99226078	4.025586455	3.99226078	4.183195375	3.99226078	3.99226078	3.99226078	3.99226078	3.99226078	3.99226078	3.99226078	3.99226078	4.11549523	3.99226078	3.93027782	3.89184422	4.433295905	3.79508378	4.67659694	3.959749295	4.54470278	3.862031105	4.233218155	3.99226078	4.05333416	4.23869835	5.226742785	4.590321365	3.935163715	3.61043388	3.946650155	4.223865215	3.879793645	4.23099514	4.0007487	3.99226078	4.24172207	3.78783353	3.99992504	3.99226078	4.41956344	4.196938325	4.27248865	4.06152714	3.99226078	3.99226078	3.99226078
AFAR3	3.32192809	3.32192809	3.32192809	3.32192809	3.32192809	3.32192809	3.32192809	3.32192809	3.32192809	3.32192809	3.32192809	3.32192809	3.32192809	3.32192809	3.32192809	3.32192809	3.32192809	3.32192809	3.32192809	3.32192809	3.32192809	3.32192809	3.32192809	3.32192809	3.32192809	3.32192809	3.32192809	3.32192809	3.32192809	3.32192809	3.32192809	3.33340226	3.32192809	3.32192809	3.32192809	3.32192809	3.32192809	3.32192809	3.32192809	3.32192809	3.32192809	3.32192809	3.32192809	3.32192809	3.32192809	3.32192809	3.32192809	3.32192809	3.32192809
AFARP1	3.32192809	3.32192809	3.32192809	3.75806541	3.32192809	3.32192809	3.32192809	3.32192809	3.37446085	3.32192809	3.32192809	3.32192809	3.32192809	3.32192809	3.32192809	3.977497	3.32192809	3.32192809	3.32192809	3.32192809	3.67950938	3.32192809	3.32192809	3.32192809	3.32192809	3.32192809	3.59167822	3.32192809	3.32192809	3.32192809	3.32192809	3.78739485	3.63759054	3.37211771	3.32192809	3.32192809	3.32192809	3.32192809	3.32192809	3.32192809	3.32192809	3.32192809	3.32192809	3.32192809	3.32192809	3.32192809	3.32192809	3.32192809	3.32192809
AFF1	5.728565035	5.70900531	6.23966362	5.460150495	5.499710945	5.455712695	5.537313665	5.62066502	5.841000505	5.557870555	5.89374645	6.13145809	5.64609408	5.7661608	5.78517319	5.461723305	5.630843525	6.3806405	6.354964765	5.54525543	5.247998945	5.486773075	6.30851638	6.000794725	5.652801765	5.555249235	6.10036513	5.732041895	6.17108152	5.762811935	5.804103365	5.925260315	5.81320613	6.45778009	5.82775181	5.34895197	5.722425715	5.054961855	6.27668281	5.42637105	5.31379521	5.901954065	6.30558521	5.42796066	5.374087835	5.688468575	5.870962115	5.57633071	5.824694635
AFF2	3.32192809	3.32192809	3.32192809	3.32192809	3.32192809	3.32192809	3.32192809	3.32192809	3.32192809	3.32192809	3.32192809	3.32192809	3.32192809	3.32192809	3.32192809	3.32192809	3.32192809	3.32192809	3.32192809	3.32192809	3.32192809	3.61887058	3.32192809	3.32192809	3.32192809	3.32192809	3.32192809	3.32192809	3.32192809	3.32192809	3.32192809	3.32192809	3.32192809	3.32192809	3.32192809	3.32192809	3.32192809	3.32192809	3.32192809	3.32192809	3.32192809	3.32192809	3.32192809	3.32192809	3.32192809	3.32192809	3.32192809	3.32192809	3.32192809
AFF3	4.94365297	5.035982375	5.088738505	5.228463595	5.725940395	4.93874529	4.853238355	4.81945316	4.341761955	4.85133379	4.84288215	4.37704099	4.82961529	4.18141449	4.219060315	4.88690358	4.98910568	5.11685417	4.81961264	5.556084275	5.2035457	4.61550256	5.01333226	4.49729806	5.3299738	4.921869385	4.37054234	5.2665899	4.98279302	5.47300389	5.08832594	4.249495385	4.736666475	4.845280915	4.278239995	5.324197665	5.62548493	4.786135995	5.06034876	4.453362485	5.00335869	4.890004815	5.096670545	5.343504975	5.795611745	4.456485585	5.0498667	4.764452755	4.86436572
AFF4	7.30805234	8.0047547	7.63599333	7.26403103	8.45819978	7.96709603	7.30406575	7.70705557	8.08446342	7.28402409	8.28511966	7.55410715	7.69446005	7.3190189	7.56232845	7.73124322	7.84995236	7.85530518	7.26893212	8.00984373	8.14404892	7.36406985	7.78030879	7.86413847	6.91789777	8.10613126	7.61033391	8.12007247	7.78549039	7.88907071	7.88707558	7.32010915	7.47096222	8.28511966	7.757316	7.48935588	7.84516321	7.20036703	7.99610341	7.65905614	7.44395717	7.7529221	7.75060314	8.03910309	7.82134522	5.71025108	7.40781162	7.39270295	7.89585334
AFG3L1	3.973351635	4.249574755	3.869400183	3.63036185	4.028195535	4.15460145	4.07708474	3.99891829	4.031273838	3.888804813	4.013771	3.984984365	3.973922248	4.04124833	3.86838149	3.932891725	4.161453738	4.037208505	4.014475195	4.059394363	3.987060375	3.795178538	4.051294768	3.987851685	4.209253698	3.87522845	3.898194303	3.997520503	4.049254533	4.036148178	3.917353175	4.02292072	4.017967128	4.0596232	4.123874683	4.27716633	4.022444748	3.862719923	3.92341012	3.92109682	4.239626565	3.971011023	3.865164545	4.03459394	3.92196841	3.647528523	4.185379628	3.972654758	4.003207765
AFG3L2	7.77420252	7.73608509	7.78469706	7.50966211	8.2631942	8.58968013	7.84675064	7.8748877	7.91191414	7.24265601	8.29640096	7.20186844	8.45876211	7.09932821	7.16310547	7.99293663	7.46278526	7.33430547	7.19787718	8.14903525	8.40381391	8.416982	7.12627289	7.59311918	8.03999619	7.67161611	7.17409177	8.47496811	7.67461036	8.13611139	8.04552706	7.24112895	7.37046946	8.29640096	8.15843246	7.83522238	7.94196782	7.80073039	7.75513127	7.71454708	7.39808097	7.1882851	8.19511033	7.34862506	7.61096926	7.69938588	7.72517289	8.54695903	7.52520859
AFMID	4.35839981	4.11794382	4.430370085	4.09947978	4.09947978	4.49605192	4.62084607	4.09947978	4.34571404	4.3444122	5.08917603	4.41892527	4.938060055	4.287506035	4.733805365	4.09947978	3.963987325	4.218886225	4.36763804	4.76086583	4.7034795	3.896610785	4.779466605	4.892813035	4.340811005	4.09947978	5.38143973	4.21231797	3.32530833	4.642929615	4.43996405	3.947757345	3.78359017	4.87890475	5.139582675	3.78356963	4.283165375	5.26969962	3.75380219	4.266947455	4.34571404	5.58985991	4.25417208	4.09947978	4.09947978	4.21936026	4.382150055	4.13198396	4.15569641
AFP	3.32192809	3.32192809	3.32192809	3.32192809	3.32192809	3.32192809	3.32192809	3.32192809	3.32192809	3.32192809	3.32192809	3.32192809	3.32192809	3.32192809	3.32192809	3.32192809	3.32192809	3.32192809	3.32192809	3.32192809	3.32192809	3.32192809	3.32192809	3.32192809	3.32192809	3.32192809	3.32192809	3.32192809	3.32192809	3.32192809	3.32192809	3.32192809	3.32192809	3.32192809	3.32192809	3.32192809	3.32192809	3.32192809	3.32192809	3.32192809	3.32192809	3.32192809	3.32192809	3.32192809	3.32192809	3.32192809	3.32192809	3.32192809	3.32192809
AFTPH	7.343594703	7.088500557	7.386431397	7.186338303	7.719907733	7.413850387	7.57350676	6.961485373	7.119761623	7.501514823	7.491144763	7.095708577	7.295674063	6.728908133	6.177779887	6.794435273	7.306781817	7.173919423	7.161442823	7.067748417	7.20393253	7.381791357	7.30067213	7.389029757	7.341274883	7.003325	7.12303571	7.393097703	6.981516877	7.274016407	7.373366977	7.061231737	7.05937892	7.55568672	6.98043488	7.234262477	7.31933901	7.014344133	7.395830273	6.89760143	7.374382587	7.320989873	7.308991993	7.450290823	7.545220503	6.936237377	7.290176583	6.985579493	6.02620745
AGA	6.80756618	5.75592061	5.67637614	6.78522489	7.26785434	6.45381932	6.32656782	5.68627393	6.08585832	6.0982438	6.13832292	4.95149279	6.25571585	5.87455523	6.23329963	6.97309866	5.42143876	6.06342809	6.39072477	6.7112347	6.56196622	7.04677806	6.64091543	5.80905656	7.32428501	5.33714801	5.67552352	6.93027253	6.53763806	6.97986644	6.60530527	5.83853911	5.94867163	6.04219277	5.94832798	6.4673191	6.01728859	6.37366283	6.28266109	6.72561711	6.66151305	5.76565024	6.82414822	6.77785335	7.16939443	6.18739137	6.54737832	6.65801052	5.89146554
AGAP1	3.32192809	3.32192809	3.32192809	3.493526815	3.32192809	3.32192809	3.32192809	3.32192809	3.32192809	3.32192809	3.365700925	3.81298553	3.32192809	3.32192809	3.32192809	3.498524235	3.32192809	3.32192809	3.32192809	3.32192809	3.32192809	3.32192809	3.32192809	3.32192809	3.32192809	3.32192809	3.32192809	3.32192809	3.32192809	3.32192809	3.32192809	3.32192809	3.32192809	3.32192809	3.427906415	3.32192809	3.32192809	3.32192809	3.32192809	3.32192809	3.32192809	3.32192809	3.32192809	3.32192809	3.32192809	3.32192809	3.32192809	3.32192809	3.32192809
AGAP11	3.32192809	3.32192809	3.32192809	3.32192809	3.32192809	3.32192809	3.32192809	3.32192809	3.32192809	3.32192809	3.32192809	3.32192809	3.32192809	3.32192809	3.32192809	3.32192809	3.32192809	3.32192809	3.32192809	3.32192809	3.32192809	3.32192809	3.32192809	3.32192809	3.32192809	3.32192809	3.32192809	3.32192809	3.32192809	3.32192809	3.32192809	3.32192809	3.32192809	3.32192809	3.32192809	3.32192809	3.32192809	3.32192809	3.32192809	3.32192809	3.32192809	3.32192809	3.32192809	3.32192809	3.32192809	3.32192809	3.32192809	3.32192809	3.32192809
AGAP2	3.32192809	3.32192809	3.32192809	3.32192809	3.32192809	3.32192809	3.32192809	3.32192809	3.32192809	3.32192809	3.32192809	3.32192809	3.32192809	3.32192809	3.32192809	3.32192809	3.32192809	3.32192809	3.32192809	3.57193402	3.81750354	3.32192809	3.32192809	3.32192809	3.32192809	3.32192809	3.32192809	3.32192809	3.32192809	3.32192809	3.32192809	3.32192809	3.32192809	3.32192809	3.32192809	3.32192809	3.32192809	3.32192809	4.31815702	3.79171719	3.32192809	3.32192809	3.32192809	3.32192809	3.32192809	3.32192809	3.32192809	3.32192809	3.32192809
AGAP3	3.32192809	3.32192809	3.32192809	3.32192809	3.32192809	3.32192809	3.32192809	3.32192809	3.32192809	3.32192809	3.32192809	3.32192809	3.32192809	3.32192809	3.32192809	3.32192809	3.32192809	3.4591955	3.32192809	3.32192809	3.788972315	4.1814497	3.514236505	3.32192809	3.37931682	3.32192809	3.32192809	3.68558992	3.32192809	3.337874095	3.47748374	3.32192809	3.32192809	3.32192809	3.742386075	3.32192809	3.32192809	3.49600067	3.42548907	3.32192809	3.32192809	3.32192809	3.32192809	3.32192809	3.32192809	3.32192809	3.32192809	3.32192809	3.32192809
AGAP6	7.07344025	6.50825525	6.77714684	5.65035159	6.16243121	6.61452643	6.42551889	6.28611339	7.37146313	6.03282518	5.92882965	6.96544253	6.6800984	7.67393732	6.25943265	6.93519981	5.86849935	6.11064972	6.94654958	5.76684504	5.82362888	6.39163713	7.19917664	6.47231831	6.31106064	6.08793508	5.5572039	5.89124078	5.52379465	6.71917796	6.82271103	7.48988729	6.76700454	6.08906356	6.65311879	6.66528048	6.7052619	6.08624941	6.48856192	6.06333489	7.21754288	6.47231831	5.63201575	6.07058242	5.49308	5.27729909	6.39029973	6.16524014	6.65156342
AGAP7	3.32192809	3.32192809	3.32192809	3.32192809	3.32192809	3.32192809	3.32192809	3.32192809	3.32192809	3.32192809	3.32192809	3.32192809	3.32192809	3.32192809	3.32192809	3.32192809	3.32192809	3.32192809	3.32192809	3.32192809	3.32192809	3.32192809	3.32192809	3.32192809	3.32192809	3.32192809	3.78263607	3.32192809	3.32192809	3.32192809	3.32192809	4.38301232	3.32192809	3.32192809	3.32192809	3.32192809	3.32192809	3.32192809	3.32192809	3.32192809	3.32192809	3.32192809	3.32192809	3.32192809	3.32192809	3.32192809	3.32192809	3.32192809	3.32192809
AGAP8	7.58023851	8.81293583	7.67116136	6.87676179	7.63866221	7.33005032	7.84509545	7.7662338	8.67912617	6.63362629	7.18727657	8.80814561	7.46729812	8.54875436	7.36892082	7.7340095	7.84728916	7.70447984	7.79943187	7.35458968	7.0086023	6.99195034	8.3810112	8.5181645	7.96012506	8.00787156	7.70031833	7.61688108	7.73281255	8.01284519	7.93035119	8.72830592	8.13219998	7.00737605	8.14016923	8.3667165	8.08437791	7.65196439	8.28994786	8.00679058	8.8359206	8.13033504	7.09387789	8.07357003	7.16988234	6.94131113	8.40147085	7.76133778	8.28855436
AGBL1	3.32192809	3.32192809	3.32192809	3.32192809	3.32192809	3.32192809	3.32192809	3.32192809	3.32192809	3.32192809	3.32192809	3.32192809	3.32192809	3.32192809	3.32192809	3.32192809	3.32192809	3.32192809	3.32192809	3.32192809	3.32192809	3.32192809	3.32192809	3.32192809	3.32192809	3.32192809	3.32192809	3.32192809	3.32192809	3.32192809	3.32192809	3.32192809	3.32192809	3.32192809	3.32192809	3.32192809	3.32192809	3.32192809	3.32192809	3.32192809	3.32192809	3.32192809	3.32192809	3.32192809	3.32192809	3.32192809	3.32192809	3.32192809	3.32192809
AGBL2	3.32192809	3.32192809	3.32192809	3.32192809	3.44729354	3.32192809	3.32192809	3.32192809	3.32192809	3.32192809	3.32192809	3.32192809	3.5035739	3.32192809	3.32192809	3.32192809	3.32192809	3.32192809	3.32192809	3.32192809	3.32192809	3.44805252	3.32192809	3.32192809	3.32192809	4.89884683	3.32192809	3.32192809	3.46456372	3.32192809	3.44516122	3.32192809	3.32192809	3.32192809	3.32192809	3.32192809	3.32192809	3.32192809	3.32192809	3.32192809	3.32192809	3.32192809	3.32192809	3.32192809	3.32192809	3.32192809	3.32192809	3.32192809	3.32192809
AGBL3	3.32192809	3.32192809	3.32192809	3.32192809	3.32192809	3.32192809	3.32192809	3.32192809	3.32192809	3.32192809	3.32192809	3.32192809	3.32192809	3.32192809	3.32192809	3.32192809	3.32192809	3.32192809	3.32192809	3.32192809	3.32192809	3.32192809	3.32192809	3.32192809	3.37279055	3.32192809	3.32192809	3.32192809	3.32192809	3.32192809	3.32192809	3.32192809	3.32192809	3.32192809	3.32192809	3.32192809	3.32192809	3.32192809	3.32192809	3.32192809	3.32192809	3.32192809	3.32192809	3.32192809	3.32192809	3.60808535	3.32192809	3.32192809	3.32192809
AGBL4	3.32192809	3.32192809	3.32192809	3.32192809	3.32192809	3.32192809	3.32192809	3.32192809	3.32192809	3.32192809	3.32192809	3.32192809	3.32192809	3.32192809	3.32192809	3.32192809	3.32192809	3.32192809	3.32192809	3.32192809	3.32192809	3.32192809	3.32192809	3.32192809	3.32192809	3.32192809	3.32192809	3.32192809	3.32192809	3.32192809	3.32192809	3.32192809	3.32192809	3.32192809	3.32192809	3.32192809	3.32192809	3.32192809	3.32192809	3.32192809	3.32192809	3.32192809	3.32192809	3.32192809	3.32192809	3.32192809	3.32192809	3.32192809	3.32192809
AGBL5	4.64898703	5.02008825	4.33441469	4.25244793	4.53757305	4.55205219	4.083026375	4.96742061	4.304762865	4.693677555	4.585972105	4.083026375	4.705848435	4.195518195	4.532093395	4.7581177	4.294746175	4.236733145	4.85333546	4.510451085	4.38923013	4.282332745	4.453424405	4.1972695	4.324667275	4.583250315	4.27423334	4.352715455	4.57344774	4.686991545	4.764126215	4.544838045	4.56594018	4.62492353	4.67529459	4.427692455	4.222571995	4.60489244	4.170535215	4.20205773	4.318441525	4.1972695	4.520636855	4.083026375	4.42761735	4.81211998	5.235497685	4.825807305	4.633180845
AGC1	3.32192809	3.32192809	3.32192809	3.32192809	3.32192809	3.32192809	3.32192809	3.32192809	3.32192809	3.32192809	3.32192809	3.32192809	3.32192809	3.32192809	3.32192809	3.32192809	3.32192809	3.32192809	3.32192809	3.32192809	3.32192809	3.32192809	3.32192809	3.32192809	3.32192809	3.32192809	3.32192809	3.32192809	3.32192809	3.32192809	3.32192809	3.32192809	3.32192809	3.32192809	3.32192809	3.32192809	3.32192809	3.32192809	3.32192809	3.32192809	3.32192809	3.32192809	3.32192809	3.32192809	3.32192809	3.32192809	3.32192809	3.32192809	3.32192809
AGER	4.12254629	3.853447067	3.926956953	4.09524161	3.610685283	3.940065717	3.769033167	3.983858563	4.254450773	4.200682793	4.046989317	3.61156468	3.622236737	4.231884613	3.88561345	4.10840377	4.05396427	4.07991977	3.670340267	3.91218147	3.658346807	3.513711133	3.807363857	3.843745207	3.692149557	3.729390243	3.826707903	3.758931853	3.40567327	3.607235937	3.771113883	4.824641733	4.198912617	3.807441837	3.696843753	4.168244197	3.739472033	3.606864803	4.14601642	3.79958576	4.434363117	4.075583403	3.788911733	3.6011031	3.384911447	3.399739797	4.432085323	3.536937637	3.733260543
AGFG1	4.940078495	4.940078495	5.32662515	6.080251725	6.158819865	5.494415325	5.137677365	5.24998031	5.59553384	5.29636362	5.645902535	5.1354415	4.940078495	4.940078495	4.940078495	5.19046882	5.676181225	5.45711575	5.62828106	5.268080015	5.91415006	4.789768755	4.7415402	4.82536259	6.26542108	5.454829815	4.93031971	6.06620241	5.052856585	5.34131614	5.76030085	5.0651511	5.658801385	5.6128403	5.251011585	5.635922295	5.69332671	5.429701135	5.82950391	5.290761435	5.558304385	5.695872655	5.13890387	5.878160545	6.19250248	5.128559275	5.687622125	5.25928041	4.940078495
AGFG2	4.349075575	3.694578605	3.694578605	4.229040215	4.17845397	4.336724615	3.694578605	3.694578605	3.694578605	3.694578605	3.74458435	3.74556497	3.90050647	3.773634645	3.69500047	4.32205639	3.82801003	3.39165629	3.369367705	3.694578605	4.445978405	4.14603103	3.96049259	3.35470046	3.809627835	3.694578605	3.484599425	3.856488035	4.28797418	3.725245615	4.3837597	3.70008621	3.525929105	4.165587685	3.91108814	3.96490289	3.584523045	3.679798795	3.32192809	3.93308432	3.567334315	3.694578605	3.694578605	3.694578605	3.694578605	4.226938995	4.14968743	4.0157843	3.694578605
AGGF1	6.17205345	6.28246921	5.777689435	6.15332556	6.51236628	6.835116975	6.088110275	6.253866985	6.41657704	6.162401275	6.55560125	6.1406321	6.259087325	6.0515845	5.356002055	6.61097338	5.561283765	5.74532728	6.441852765	6.057161865	5.587409485	6.491699785	6.20963918	5.733398855	6.06145515	6.006359835	5.906168205	6.825341665	6.375477595	6.332624215	7.2581859	6.24626082	5.88361663	6.673146035	6.50224763	6.28628766	6.296207225	6.353497935	6.222669825	6.52932291	6.251348235	5.80065962	6.623308795	5.77928339	6.49070689	6.327137775	5.939913095	6.5471463	5.615040235
AGK	5.98604647	5.4111658	6.52026626	6.62748696	7.65980172	6.96800184	6.60004553	6.3508718	6.57920127	6.90355933	6.73830247	6.12788313	6.90775825	5.7727788	6.67215333	6.27320783	6.45656239	5.90561974	6.92838335	6.24396606	6.85662472	6.70683442	6.59940528	6.22931951	6.96968467	6.19543371	5.84162146	6.96968467	6.88716577	6.71633385	7.19761479	6.01346226	6.39313403	6.56111042	6.68258875	6.39795951	6.34710842	6.63160271	6.65207055	6.50005088	6.88713896	7.03766253	6.88809676	6.80401081	7.19823397	5.26237677	6.87686148	7.34851168	6.03438852
AGL	4.152233119	3.919282498	4.120858403	4.33530798	4.274785851	4.123094854	4.032401274	3.984400563	3.971356365	4.235628514	4.218833294	3.97438281	4.123206645	4.082383405	3.941252591	4.022658968	4.079903081	4.01318441	4.034874839	4.062346356	4.214747368	4.151741228	4.111944056	4.015958375	4.144497369	3.867712604	4.038905584	4.364159909	4.104054578	4.142351295	4.17338096	3.916906493	4.055511545	4.135532484	4.109513448	4.265273211	4.120130885	4.222321633	4.162145023	4.170141971	4.185329723	4.084614976	3.942402626	4.109571065	4.3052198	4.222614443	4.1895373	4.074454608	3.912604823
AGMAT	4.90563298	5.6272585	5.54761175	4.90563298	5.99734703	4.90563298	5.15788997	5.31377743	4.90563298	5.57857511	4.90563298	4.90563298	4.90563298	4.90563298	4.90563298	5.77859566	5.11219677	6.1656091	5.62133132	4.35448883	5.38705023	5.22903604	4.95423447	5.28464072	5.27698664	4.90563298	5.07903585	6.30567856	5.66964193	5.2925311	6.01593372	4.38134844	4.92376103	3.32192809	5.1399262	5.63378661	5.78355906	4.90563298	5.42551369	5.44599712	5.25555738	4.90563298	4.90563298	4.90563298	5.91619729	4.90563298	4.90563298	5.44825556	5.80781618
AGPAT1	5.793853815	5.056741515	4.888978025	5.48967021	4.445457595	4.86846966	4.49836323	5.335402735	4.68453425	5.15050891	5.150837145	4.371416885	5.10631636	4.648659605	4.663142445	5.72706475	4.92990272	4.69677481	5.00031763	5.019425895	5.03143659	4.898986605	5.03128416	4.681646545	4.35663578	5.031409545	4.84249902	4.68779223	5.09422395	4.858823645	5.01379959	4.774389765	5.291713	5.143479255	5.02185748	5.313215005	4.89322965	4.9871112	4.85123172	4.72015211	5.04202017	4.75738578	4.94576583	4.72146145	4.95549156	4.983759925	5.463816975	4.985182205	4.733753815
AGPAT2	6.344482907	5.670071323	5.246255803	6.20607721	5.59872096	5.567522927	5.21029606	5.75122006	5.128747357	5.76909534	6.222738633	5.246590727	5.768222853	5.80756237	5.919306447	6.809587563	5.778369553	5.57281332	5.4781259	6.096276737	5.405728583	5.849516477	5.450093747	5.457959583	5.86882727	6.40001946	5.90531933	5.68983085	5.55538194	5.722886817	5.33703374	6.057184837	5.387530987	6.133067453	5.664062407	5.194668423	5.378228383	5.83067243	5.546962337	5.891482333	5.334204357	5.828471007	5.88068334	4.77452231	4.985312743	4.91833125	5.722403277	5.704997303	5.419213787
AGPAT3	3.84086566	3.717773827	3.717773827	3.717773827	3.717773827	3.717773827	3.717773827	3.834774053	3.879786077	3.717773827	3.717773827	3.717773827	3.808708613	3.717773827	3.717773827	4.02181006	3.702859243	3.78870211	3.657616857	4.212375693	4.179361537	3.444320243	4.27163326	3.994652007	3.717773827	3.717773827	4.018653837	3.723055083	3.747085613	3.92425853	3.82620767	4.0112508	3.67926787	3.717773827	4.153155737	3.79434784	3.57384272	3.771972753	3.908318233	3.582056657	3.808843853	3.741172353	4.423984003	3.717773827	3.717773827	3.717773827	3.717773827	3.717773827	3.717773827
AGPAT4	4.224328915	3.92769267	3.92769267	4.311343365	4.004516875	3.92769267	4.09592749	3.92769267	4.199278755	3.92769267	4.08844663	4.14241817	3.92769267	3.92769267	3.92769267	3.92769267	4.17425033	3.90478857	4.300321275	3.9600448	4.01952943	4.215546315	4.14779218	4.170010265	3.92769267	3.92769267	3.62055351	4.088953665	4.049502915	4.232671365	4.06603082	4.12567516	3.828687095	3.79855624	4.170939735	4.400371985	3.929692535	4.0371355	4.311250515	4.128771705	4.360808	4.54942706	4.08963593	4.757084035	3.92769267	3.92769267	4.303889285	3.92769267	3.92769267
AGPAT5	5.42132361	5.89944843	5.12768062	5.04407101	7.00826223	6.45931588	5.04407101	5.04407101	6.29060314	6.07690465	5.93452704	5.04407101	6.30766856	5.04407101	5.04407101	5.04407101	5.09039617	5.97707587	6.17273252	6.15080275	5.56414797	5.95297555	5.04407101	5.94809455	5.15207483	5.58786084	4.55415843	6.29154591	5.66635468	6.11404526	6.36335088	3.99215026	4.83522175	5.86502898	5.68838684	5.48769568	6.21090956	5.02320833	5.54263942	5.03046454	5.68792039	5.04407101	6.68349722	5.04407101	5.04407101	5.04407101	5.95357302	6.31717566	5.60408645
AGPAT6	4.93753284	4.56306757	4.18015025	4.18015025	4.18015025	4.73888515	4.84181595	4.18015025	4.18015025	4.26623695	4.18015025	4.18015025	4.18015025	5.13032897	4.18015025	4.70578218	4.10230959	4.01028752	4.48789919	4.1898791	4.60555715	5.15811684	4.9033073	3.32192809	4.69847992	4.18015025	3.80061314	4.58731458	4.18015025	5.1530019	5.33353072	4.39814785	3.96770906	4.78994152	3.97212006	4.34041771	4.71540525	4.0916956	4.32019582	4.91503992	5.03322872	5.11110478	4.18015025	4.18015025	4.18015025	4.5209734	4.30945833	4.18015025	4.18015025
AGPAT9	8.32510362	8.67765027	8.35836986	8.08609424	7.83220351	7.95266684	8.86568076	7.83052848	8.06822183	8.48182138	8.81768029	8.382348	8.5986039	8.91846064	9.13743274	8.40786276	8.29693272	7.64877388	7.9307125	8.39752105	6.4491531	8.40447145	8.11068218	8.88428929	8.12430389	8.10818207	9.48937394	7.39540132	7.21489997	7.97659563	7.9487626	8.60868803	8.27354153	9.00975837	8.69779571	7.9644899	8.2606392	8.02631152	8.27036869	8.77078644	8.17057507	8.60299018	7.78849153	7.80563009	7.01392954	8.3716564	8.08380956	8.78066626	7.76947723
AGPS	6.20729333	5.50818648	5.60642115	4.79871489	5.74047347	6.64974096	5.59113327	4.53698912	6.40417632	6.14269868	6.04523369	5.54708504	6.74820509	6.23166031	5.15645003	6.05324235	6.625287	6.32378707	6.36991817	6.72184974	5.93384335	6.58523223	6.34132667	6.21678368	6.23454412	6.01609911	5.0571383	6.51002909	6.1538177	6.25743801	6.33463245	5.51539108	5.52546474	6.35845815	5.90980358	5.71725939	5.58818033	6.62516307	5.9567604	5.61848975	6.18171521	6.76889211	7.25231892	6.39875317	5.95519743	4.92425239	6.51110502	5.17306846	5.28997658
AGR2	3.32192809	3.32192809	3.32192809	3.32192809	3.32192809	3.32192809	3.32192809	3.32192809	3.32192809	3.32192809	3.32192809	3.32192809	3.32192809	3.32192809	3.32192809	3.32192809	3.32192809	3.32192809	3.32192809	3.32192809	3.32192809	3.32192809	3.32192809	3.32192809	3.32192809	3.32192809	3.32192809	3.32192809	3.32192809	3.32192809	3.32192809	3.32192809	3.32192809	3.32192809	3.32192809	3.32192809	3.32192809	3.32192809	3.32192809	3.32192809	3.32192809	3.32192809	3.32192809	3.32192809	3.32192809	3.32192809	3.32192809	3.32192809	3.32192809
AGR3	3.32192809	3.32192809	3.32192809	3.32192809	3.32192809	3.32192809	3.32192809	3.32192809	3.32192809	3.32192809	3.32192809	3.32192809	3.32192809	3.32192809	3.32192809	3.32192809	3.32192809	3.32192809	3.32192809	3.32192809	3.52066585	3.32192809	3.32192809	3.61128589	3.32192809	3.32192809	3.5796834	3.32192809	3.32192809	3.32192809	3.366965245	3.32192809	3.32192809	3.32192809	3.32192809	3.32192809	3.32192809	3.32192809	3.32192809	3.32192809	3.32192809	3.32192809	3.32192809	3.32192809	3.32192809	3.32192809	3.32192809	3.32192809	3.32192809
AGRN	4.624320755	4.53159004	4.09289021	4.44932262	3.79823052	4.528947725	4.30817858	4.088455815	3.865225015	4.291278005	4.33036266	4.434037465	4.229606945	4.406302555	3.819249885	4.562420375	4.08496876	4.02466917	3.994892515	4.264150275	4.372993415	3.9775224	4.44687737	4.54527443	3.793160455	3.692806135	4.072470315	4.23546444	4.167759715	4.30780709	3.84649218	4.547688225	4.36803384	4.27747071	4.325805355	4.17562246	4.1188882	4.279330505	4.21237834	3.986968335	4.387762835	4.843986345	4.820799275	4.075169195	3.69786305	4.24532665	4.302328965	4.188144375	4.515643385
AGRP	3.32192809	3.32192809	3.32192809	3.32192809	3.32192809	3.32192809	3.32192809	3.32192809	3.32192809	3.32192809	3.32192809	3.32192809	3.32192809	3.32192809	3.32192809	3.32192809	3.32192809	3.32192809	3.32192809	3.32192809	3.32192809	3.48127104	3.32192809	3.32192809	3.32192809	3.32192809	3.32192809	3.32192809	3.32192809	3.32192809	3.32192809	3.32192809	3.32192809	3.32192809	3.32192809	3.32192809	3.32192809	3.32192809	3.32192809	3.51331428	3.32192809	3.32192809	3.32192809	3.32192809	3.32192809	3.32192809	3.32192809	3.32192809	3.32192809
AGT	3.32192809	3.32192809	3.32192809	3.32192809	3.32192809	3.32192809	3.32192809	3.32192809	3.44830763	3.32192809	3.32192809	3.9316027	3.32192809	3.32192809	3.32192809	3.32192809	3.32192809	3.32192809	3.32192809	4.20721819	3.32192809	3.32192809	3.32192809	3.32192809	3.32192809	3.32192809	3.32192809	3.32192809	3.32192809	3.32192809	3.32192809	3.32192809	3.32192809	3.32192809	3.32192809	3.32192809	3.32192809	3.32192809	3.32192809	3.32192809	3.32192809	3.32192809	3.32192809	3.32192809	3.32192809	3.32192809	3.32192809	3.32192809	3.32192809
AGTPBP1	6.47597756	6.497125565	6.49812504	6.26070251	6.127786695	6.48718423	6.514521645	6.170499415	6.39425062	6.40479861	6.801610525	6.280392125	6.60680349	6.61739036	6.361135	6.554313505	6.82571983	6.555017945	6.52275434	6.173261575	5.686288355	5.947201425	6.244079485	6.52594752	6.18999739	6.598629515	6.76448382	6.72304461	5.84376833	6.52519897	5.876231	6.35618536	6.455198	6.291104865	6.18916775	6.839356395	5.89352992	6.34130283	6.49471521	6.331789615	6.71281807	6.570119285	6.12219047	7.442740365	6.3787621	6.423490325	6.656965085	6.29205472	6.235876785
AGTR1	3.602047855	3.32192809	3.32192809	3.46117743	3.32192809	3.32192809	3.443612135	3.32192809	3.32192809	3.32192809	3.32192809	3.591272655	3.32192809	3.32192809	3.39242537	3.32192809	3.32192809	3.32192809	3.32192809	3.32192809	3.32192809	3.32192809	3.32192809	3.32192809	3.32192809	3.32192809	3.32192809	3.32192809	3.32192809	3.32192809	3.32192809	3.32192809	3.860442235	3.32192809	3.32192809	3.32192809	3.32192809	3.32192809	3.32192809	3.32192809	3.32192809	3.721013505	3.32192809	3.32192809	3.32192809	3.32192809	3.32192809	3.66110154	3.32192809
AGTR2	3.32192809	3.32192809	3.32192809	3.32192809	3.32192809	3.32192809	3.32192809	3.32192809	3.32192809	3.32192809	3.32192809	3.32192809	3.32192809	3.32192809	3.32192809	3.32192809	3.32192809	3.32192809	3.32192809	3.43556192	3.32192809	3.84366734	3.32192809	3.32192809	3.32192809	3.32192809	3.32192809	3.32192809	3.32192809	3.32192809	3.32192809	3.32192809	3.78651586	3.32192809	3.32192809	3.32192809	3.32192809	3.32192809	3.57768864	3.32192809	3.32192809	3.32192809	3.32192809	3.32192809	3.32192809	3.32192809	3.32192809	3.32192809	3.32192809
AGTRAP	7.79276826	7.321995585	6.99162772	7.250875345	7.10973934	7.158606885	7.424416105	6.812416545	6.797306455	7.972929325	7.90013271	6.613134585	7.891495145	7.64710803	7.590174665	7.566036495	7.370268655	6.883745855	7.21257522	7.44245002	6.627289605	7.301138795	7.168113235	7.611789505	6.27449773	7.857610745	7.556495875	6.762012935	7.30506662	7.27798146	6.671191585	7.564223955	7.14736098	8.24497324	7.440334685	7.13929357	6.460139455	7.87086402	7.22419748	7.158096885	7.1380933	7.693813435	7.356748365	6.936023225	6.84450436	5.72599648	7.333738035	7.08830323	6.980741955
AGXT	3.32192809	3.32192809	3.32192809	3.32192809	3.32192809	3.73048563	3.32192809	3.32192809	3.32192809	3.32192809	3.32192809	3.32192809	3.32192809	3.32192809	3.32192809	3.32192809	3.32192809	3.32192809	3.32192809	3.32192809	3.32192809	3.32192809	3.32192809	3.32192809	3.32192809	3.32192809	3.32192809	3.32192809	3.32192809	3.32192809	3.32192809	3.32192809	3.32192809	3.32192809	3.32192809	3.32192809	3.32192809	3.32192809	3.32192809	3.32192809	3.32192809	3.32192809	3.32192809	3.32192809	3.32192809	3.32192809	3.32192809	3.32192809	3.32192809
AGXT2	3.32192809	3.32192809	3.32192809	3.32192809	3.32192809	3.32192809	3.32192809	3.32192809	3.32192809	3.32192809	3.32192809	3.32192809	3.32192809	3.32192809	3.32192809	3.32192809	3.32192809	3.32192809	3.32192809	3.32192809	3.32192809	3.32192809	3.32192809	3.32192809	3.32192809	3.32192809	3.32192809	3.32192809	3.32192809	3.32192809	3.32192809	3.32192809	3.32192809	3.32192809	3.32192809	3.32192809	3.32192809	3.32192809	3.32192809	3.32192809	3.32192809	3.32192809	3.32192809	3.32192809	3.32192809	3.32192809	3.32192809	3.32192809	3.32192809
AGXT2L1	3.32192809	3.32192809	3.32192809	3.32192809	3.32192809	3.32192809	3.32192809	3.32192809	3.32192809	3.380346665	3.32192809	3.32192809	3.32192809	3.32192809	3.32192809	3.32192809	3.32192809	3.32192809	3.32192809	3.32192809	3.32192809	3.34768793	3.32192809	3.32192809	3.32192809	3.32192809	3.32192809	3.32192809	3.32192809	3.32192809	3.32192809	3.44629569	3.32192809	3.32192809	3.32192809	3.32192809	3.32192809	3.32192809	3.32192809	3.32192809	3.32192809	3.32192809	3.344677535	3.32192809	3.32192809	3.32192809	3.32192809	3.32192809	3.32192809
AGXT2L2	6.159665405	5.77855423	5.477579995	5.450530665	6.067714535	6.189474125	5.662311765	6.21532296	6.30196438	5.303180395	6.19244365	6.06937965	5.36685444	6.79537117	5.447142495	6.631225395	5.62282578	6.03444836	6.29529979	5.85947867	6.562099945	4.580482145	5.51510564	5.88063494	5.476748095	5.765848005	5.573958085	5.686988245	5.927538745	5.935439565	6.080933755	6.59712735	6.872383895	6.21767678	6.24177127	6.461752695	6.45059119	5.14250394	6.58455107	5.724078645	6.109189615	6.32116216	5.538740825	6.02776133	5.445450295	5.05111985	5.89340145	5.922331035	6.141203305
AHCTF1	6.117649367	6.657129843	6.22989368	5.870881637	6.10573356	6.13340914	6.525582493	5.739179693	6.209308973	5.987565653	6.219628753	6.232512793	6.501049193	6.0455713	5.350869967	5.8859996	6.066739253	5.838156327	6.28541457	6.044984363	5.888467027	5.984737477	6.22883417	6.17696588	6.02440473	6.135550043	5.943454443	6.02261327	5.570778667	6.36039496	5.92006358	6.204434223	6.214262	6.580022683	6.381413177	6.219531147	6.12052855	6.069952597	6.211694053	5.83528856	6.428515367	6.036346287	5.820772933	6.217407417	5.690522023	5.115936213	6.41411227	5.62185332	5.41203441
AHCY	7.7149439	7.58375827	7.24656616	7.94848667	7.88995984	7.6178201	7.89348802	7.61626476	7.16639711	7.50399805	8.11835955	7.13806963	7.13931058	7.1703792	6.78319559	7.84012091	7.29043546	7.27480024	7.4718784	7.59973138	7.27785832	8.05969164	7.47159312	7.3503726	7.00503504	7.45900955	7.15963019	7.92955609	7.87979887	7.58507746	7.89809768	6.44903174	6.73574014	7.53442351	7.67329706	7.83459872	7.33027424	7.52040496	6.72144239	7.26440507	7.16639711	7.20239843	7.37484472	7.39713172	7.73905453	6.08484855	6.89371289	7.46869032	6.649757
AHCYL1	9.25887621	8.59803893	8.5790561	9.02821214	9.119332	9.44601552	9.32661495	7.80734321	8.92072903	9.2078458	9.13440469	9.06366018	8.72482521	8.8618572	8.145253	9.32080988	8.4925991	8.49121376	8.75274491	8.78775437	8.8890768	9.11130393	8.71923137	8.39999007	9.36199175	9.24410191	8.62381347	9.04760164	8.69808301	8.96782368	8.85676072	8.25174087	8.64185667	9.37474174	9.11569447	8.78683189	9.00993748	8.85678779	8.82874771	8.76366021	8.87799388	8.40282384	9.29309523	8.52056654	8.94478444	9.25919737	8.57424812	8.33317784	6.99876828
AHCYL2	6.21816419	5.8565437	4.91380326	5.07441372	5.9751115	6.32370846	5.30211295	4.91380326	5.28267105	5.79053197	5.53736676	4.9939124	5.43747762	4.91380326	4.91380326	5.85848258	5.40364335	5.19350762	5.51831828	5.35881328	4.97439669	5.24862933	5.24865285	5.27353305	5.5184506	5.96590401	4.89585419	5.55848623	5.61547868	5.62363601	5.9751115	5.33096276	5.89600247	5.89568361	5.43343088	5.50501533	5.69396722	5.6060196	5.41728916	5.2287479	4.85540921	5.99073239	5.60165677	4.91526974	5.64700226	5.16602513	6.08493578	5.89748096	4.9537586
AHDC1	3.32192809	3.32192809	3.32192809	3.32192809	3.32192809	3.32192809	3.32192809	3.32192809	3.32192809	3.32192809	3.32192809	3.32192809	3.32192809	3.32192809	3.32192809	3.48137903	3.66062519	3.40735819	3.32192809	3.32192809	3.32192809	4.07739854	3.32192809	3.32192809	3.32192809	3.32192809	4.23814178	3.43276704	3.32192809	3.32192809	3.60238205	3.32192809	4.06887542	3.32192809	3.37064556	4.01240777	3.62276874	3.32192809	3.32192809	4.37842423	3.32192809	3.32192809	3.32192809	3.32192809	3.32192809	3.32192809	3.32192809	3.32192809	3.32192809
AHI1	3.88070022	3.88070022	3.88070022	3.88070022	3.88070022	3.88070022	3.88070022	3.88070022	3.88070022	3.88070022	3.88070022	3.88070022	3.88070022	3.88070022	3.88070022	3.88070022	3.99890494	3.96372472	3.32192809	3.32192809	3.7165443	5.08419781	3.56765253	3.88070022	3.88070022	3.88070022	3.32192809	4.02587396	3.64901527	4.43015813	3.32192809	3.37057443	3.76788675	4.25022337	3.32192809	4.23327761	4.85431239	3.32192809	3.32192809	3.35466937	4.57578972	3.88070022	3.88070022	3.88070022	3.88070022	3.88070022	3.88070022	3.95429015	3.88070022
AHNAK	6.899310337	6.66988975	6.374494713	7.14162631	6.59415598	8.67084191	6.801345013	7.113611373	6.99035362	7.195941097	6.956414387	6.655355117	7.202165047	6.778538017	6.75728461	7.198584457	6.920018153	6.204618233	7.152335677	6.671142193	7.07986815	7.279190117	7.028997513	7.028010197	6.757907383	6.967517383	6.985019197	7.160546743	6.75069103	9.138343983	6.366496103	6.827765247	6.5939313	7.364564577	6.92010118	6.59228774	6.626490693	7.145758987	6.450451177	7.059484533	6.914078937	7.283844107	6.33639861	6.718014917	6.85622173	7.02335067	7.032500963	6.940887113	6.55899357
AHNAK2	3.32192809	3.32192809	3.32192809	3.32192809	3.32192809	3.32192809	3.32192809	3.32192809	3.32192809	3.32192809	3.32192809	3.32192809	3.32192809	3.32192809	3.32192809	3.32192809	3.32192809	3.32192809	3.32192809	3.32192809	3.32192809	3.32192809	3.32192809	3.32192809	3.32192809	3.32192809	3.32192809	3.32192809	3.32192809	3.32192809	3.32192809	3.32192809	3.32192809	3.32192809	3.32192809	3.32192809	3.32192809	3.32192809	3.32192809	3.32192809	3.32192809	3.32192809	3.32192809	3.32192809	3.32192809	3.32192809	3.32192809	3.32192809	3.32192809
AHR	7.178682965	7.231352615	7.66054103	7.65943818	7.63508316	7.297245145	7.559898715	7.509407665	8.12724133	6.80936396	7.34573214	8.06584738	7.29419366	7.509224815	7.853434025	7.45346755	7.58558515	8.18968413	7.592963185	7.856867045	7.427002405	7.56518087	7.455776335	8.02621702	7.927330915	7.766434235	8.195633695	7.388956565	7.70420816	7.53098189	6.826138455	7.947046135	7.49904403	7.73275854	7.70824894	7.303762405	7.547533885	7.075027525	7.89212508	7.906509875	7.608533965	7.742233055	7.030634945	7.718464865	7.335918015	7.69178807	7.539099295	7.69299833	7.558397065
AHSA1	7.8313039	7.21115173	7.70947809	8.24905559	7.91405914	7.6421465	7.28963889	7.30024002	7.42148075	7.84067912	7.90960748	7.08299803	6.98751023	7.04133757	7.3477842	8.28553716	7.15563692	6.95200967	6.38569953	6.921904	7.42623624	8.01291333	7.22168571	7.06802691	6.94140385	7.13335313	7.35202223	7.18762425	7.86642152	7.71687912	7.57188383	7.11651967	7.1547361	7.72783539	7.67429398	7.52872914	7.07228162	6.61830606	6.737826	8.18387949	7.79713104	6.24002105	7.99901916	7.35988755	6.86019297	7.1677458	6.27780796	7.752685	7.04236946
AHSA2	7.02927922	7.50981646	8.01095265	7.76646344	7.52162715	8.24572205	7.31668369	8.25085467	8.40304869	6.79684181	7.11239837	7.92871556	7.51456645	7.9211472	7.54189912	7.09883325	8.41117368	8.3842778	8.38775284	8.04916896	7.06768389	7.31779879	7.95954877	8.47651859	8.73259242	7.22495803	7.46406865	8.08193502	8.14485246	8.42491957	7.78564732	8.57051454	7.92260878	7.71574789	7.89208497	9.08790036	7.23664377	7.38411285	8.38064028	8.18444297	8.79761257	8.8902392	7.52677791	8.70290451	8.20901426	6.95957538	8.58765445	6.56707607	7.86523677
AHSP	11.1042968	11.7664022	11.4384967	10.6429765	9.94115395	11.2213291	10.755058	11.0177047	9.80424726	8.75213514	10.5633329	11.2885254	11.8263508	12.382453	11.4553426	11.1685129	11.7502133	11.6907375	11.4230949	11.2958607	11.6218472	12.2626974	11.4500709	11.7292337	10.1000023	10.8889651	11.2338857	9.86929402	11.1294286	11.0183532	9.90585238	12.3030821	11.3615414	11.292	10.9447523	12.0380108	10.6146786	11.8644141	10.9429997	9.92350681	10.4910474	11.7402409	9.41651078	11.1023254	11.6218472	13.9570374	10.9379402	9.45717432	12.2187809
AICDA	3.32192809	3.32192809	3.36559596	3.39055351	3.32192809	3.70502795	3.59570296	3.32192809	3.32192809	3.32192809	3.32192809	4.43963178	3.54188897	3.51536301	3.32192809	3.32192809	3.94514883	3.32192809	3.76023585	3.32192809	3.32192809	3.32192809	3.32192809	3.32192809	3.32192809	3.48263922	3.32192809	3.32192809	3.32192809	3.32192809	3.32192809	3.32192809	3.32192809	3.32192809	3.32192809	3.32192809	3.32192809	3.32192809	3.32192809	3.32192809	3.32192809	3.32192809	3.32192809	3.32192809	3.32192809	3.32192809	3.32192809	3.32192809	3.32192809
AIDA	9.57054347	9.83388066	9.90125487	10.5148744	10.1492359	10.1110175	9.64767074	10.2529122	9.50651312	9.77693254	10.2648437	9.65376172	9.7660499	9.09677205	9.04619558	9.70015635	9.79242803	10.3382138	9.63380081	10.272575	10.0637982	10.3778471	10.1076643	9.58523768	10.1478498	10.1170705	9.47178941	10.1478498	10.0569682	10.0453761	9.64646583	9.27739784	9.42757852	9.86320394	9.86009017	9.98239185	10.6187938	9.95271169	9.96295527	9.87731665	9.8019521	10.0084067	10.352056	10.1284203	10.7321763	12.1539601	10.0222637	10.0453758	9.75499669
AIF1	8.969744467	8.608219163	8.627424897	8.705084463	8.315185297	8.821757927	8.524995263	8.448280563	9.017796763	9.145606497	9.050655253	8.90771653	8.982180733	9.047728227	9.12333603	8.588890963	8.579157463	8.739820993	8.854016597	8.955568697	8.42499753	8.343392363	8.856288863	8.392615297	8.04114657	8.94459634	9.11881277	7.856139503	8.52157293	8.73093373	8.253017163	8.907588497	8.77641493	8.779220197	8.598359763	8.316523	8.414633897	8.682401063	8.510197597	8.311351997	8.857671763	8.8544033	9.05062283	8.29910233	8.51548933	8.277219237	8.921067007	8.60078903	8.729471863
AIF1L	4.42305438	4.42305438	4.96809557	6.34860877	4.42305438	4.42305438	4.42305438	4.42305438	4.42305438	4.42305438	4.42305438	4.65530007	4.42305438	4.42305438	4.42305438	4.42305438	4.77253179	4.47102354	4.2878505	4.33864904	4.14813609	4.40047303	4.8687875	4.25767145	5.09494101	4.42305438	4.84174674	4.16835562	4.47330442	4.62982578	3.7962873	3.80268437	4.7409281	4.57099777	4.35412558	4.81798184	4.12155009	4.6857165	4.58042712	3.81352366	4.61484586	4.56291151	4.4300532	4.42305438	4.42305438	4.42305438	4.42305438	4.42305438	4.42305438
AIFM1	5.484430918	4.973319388	5.155520355	5.200185945	5.430724153	5.704346193	5.043404698	5.299020573	5.051298868	5.081283103	5.743278003	5.08181375	5.422946403	4.88206664	5.21563261	5.094047218	5.125726033	5.369269308	5.226834898	5.334664645	5.405083375	5.27298057	5.271753968	5.324010175	5.162053823	5.23137142	5.021316283	5.709930343	5.362927765	5.273419055	5.472303948	4.750005463	4.872369905	5.513142093	5.353157628	4.89925059	5.45620785	5.231061423	5.433581348	5.381001378	5.40173301	5.082295675	5.803142403	5.359477183	4.898276535	4.912717605	5.277655028	5.645453323	5.274917915
AIFM2	3.32192809	3.32192809	3.32192809	3.32192809	3.32192809	3.32192809	3.32192809	3.32192809	3.32192809	3.32192809	3.32192809	3.32192809	3.32192809	3.32192809	3.32192809	3.32192809	3.32192809	3.41209049	3.32192809	3.32192809	3.32192809	3.32192809	3.32192809	3.32192809	3.32192809	3.32192809	3.32192809	3.43574992	3.32192809	3.32192809	3.32192809	3.35630301	3.67248757	3.32192809	3.32192809	3.32192809	3.32192809	3.32192809	3.32192809	3.32192809	3.32192809	3.32192809	3.32192809	3.32192809	3.32192809	3.32192809	3.32192809	3.32192809	3.32192809
AIFM3	3.32192809	3.32192809	3.32192809	3.32192809	3.32192809	3.32192809	3.32192809	3.32192809	3.32192809	3.32192809	3.32192809	3.32192809	3.32192809	3.32192809	3.32192809	3.32192809	3.32192809	3.32192809	4.02683015	3.98939155	3.80519235	3.32192809	3.32192809	3.32192809	3.32192809	3.32192809	3.32192809	3.32192809	3.77324103	3.32192809	3.32192809	4.04100462	3.32192809	3.72751209	3.32192809	3.32192809	3.32192809	3.32192809	3.53444763	3.32192809	3.32192809	3.32192809	3.32192809	3.32192809	3.32192809	3.32192809	3.32192809	3.32192809	3.32192809
AIG1	5.53575718	5.40896049	4.89128065	5.57244652	5.45892928	4.89128065	4.89128065	4.89128065	4.89128065	4.89128065	5.02661194	4.89128065	4.93431012	5.58630076	4.89128065	5.37731225	4.79319413	5.8401384	4.90840655	5.67686314	5.54272793	5.51179313	4.70741159	4.95043855	4.89128065	4.89128065	4.75577636	5.2445153	4.88295112	4.9773161	4.57729588	5.44209853	4.6593549	5.36516585	4.74848485	5.35599023	5.01255929	5.38384804	5.00917874	5.15917948	4.86988966	4.89128065	5.50861016	5.13551621	4.89128065	5.09753752	5.24300282	4.89128065	5.86702087
AIM1	5.62435944	5.55353559	5.73139174	6.44183432	6.59994512	4.8093654	5.75013115	5.80378163	6.83331403	5.83379174	6.98383016	6.0105678	6.22239351	6.35576849	4.77957048	5.70591534	6.46999193	6.6555894	5.98590408	4.91718444	6.4023898	6.50275353	5.77549888	6.25583965	7.18187818	6.47164008	6.4572029	6.46610975	5.80378163	6.06172674	6.36324223	5.6389887	6.39265985	6.64422259	5.98202385	6.43964956	6.54126779	6.48273182	6.64310579	6.19934726	6.18083033	6.39899664	7.24828855	6.44756249	6.80684628	6.48223467	5.84223863	6.488193	5.75159033
AIM1L	3.32192809	3.32192809	3.32192809	3.32192809	3.32192809	3.32192809	3.32192809	3.32192809	3.32192809	3.32192809	3.32192809	3.32192809	3.32192809	3.32192809	3.32192809	3.32192809	3.32192809	3.32192809	3.32192809	3.32192809	3.32192809	3.32192809	3.32192809	3.32192809	3.32192809	3.32192809	3.32192809	3.336167598	3.32192809	3.32192809	3.32192809	3.32192809	3.383044225	3.32192809	3.32192809	3.32192809	3.32192809	3.32192809	3.32192809	3.32192809	3.32192809	3.32192809	3.32192809	3.32192809	3.32192809	3.40036029	3.32192809	3.32192809	3.32192809
AIM2	5.16776377	5.96417008	5.34620568	5.140237715	5.561337325	5.354698525	5.63845031	5.44957056	5.63650151	4.670982035	5.436778525	5.17903644	5.75621913	5.44028727	5.60182781	4.42585798	4.836407655	5.77327338	5.44387834	5.06748714	5.19238378	5.40579291	5.26580136	6.85989187	4.86512512	5.560915465	5.901268275	5.2699584	5.354427705	5.58469382	5.561337325	5.618887005	5.293339685	5.53692049	5.664892	5.2368062	5.33228275	5.55281121	5.547979675	5.3213756	5.37403435	6.562532175	6.724600745	5.35005808	5.13326791	5.052143375	5.694490495	5.36117519	5.82686171
AIMP2	8.67461936	7.4431146	8.14632992	7.66939147	8.60643317	8.50905625	8.01128261	7.89558548	8.26961703	8.3513799	9.1627604	8.23876388	8.20038962	7.42164955	8.08332827	8.71503966	7.86802245	7.75475525	8.26795381	8.36421741	8.66424673	8.20137852	8.06416665	7.8377301	7.93254339	8.44023771	8.36009822	8.45819004	8.06525832	8.29233544	8.35914161	7.3268483	7.58263729	8.07860343	8.12021299	7.75734667	8.37223693	8.25120544	7.78764337	7.99875401	7.9168116	7.76180614	8.93142497	8.2343156	8.50836264	7.6578011	7.85337867	8.04310258	7.00685953
AIP	8.87214512	8.57305094	8.84327888	8.51762423	9.22274412	9.14935499	8.65163726	8.85933498	8.45238835	8.77847998	8.76452955	8.66720098	9.00574047	8.9290701	8.64441005	9.04041128	8.336349	8.57158125	8.45471261	8.60872535	9.24335252	8.89437549	8.34910161	8.37459439	8.91354795	8.79699237	8.28970769	9.00337483	8.96174775	8.60596169	9.0826994	8.55022925	8.78865994	8.85134428	8.6066606	8.58627273	8.61618344	9.00574047	8.16204434	8.70864525	8.19652344	8.00189049	8.83739958	8.77792806	9.04588889	9.00380469	8.12185544	9.09338771	8.46290628
AIPL1	3.32192809	3.32192809	3.32192809	3.32192809	3.32192809	3.32192809	3.32192809	3.32192809	3.32192809	3.32192809	3.32192809	3.32192809	3.32192809	3.32192809	3.32192809	3.32192809	3.32192809	3.32192809	3.56821578	3.8194628	3.32192809	3.32192809	3.32192809	3.32192809	3.32192809	3.32192809	3.32192809	3.32192809	3.32192809	3.32192809	3.32192809	3.32192809	3.32192809	3.32192809	3.32192809	3.32192809	3.32192809	3.32192809	3.32359345	3.32192809	3.32192809	3.32192809	3.32192809	3.32192809	3.32192809	3.32192809	3.32192809	3.32192809	3.32192809
AIRE	7.438503945	7.438089395	7.437661495	7.623496695	7.835325945	7.408085745	7.986310095	7.812375595	8.059432345	7.467633945	7.423434345	8.075175095	7.357040555	7.696548395	7.626994745	7.100695595	7.928338345	7.871525845	7.573911095	7.661111245	7.503259445	7.506591745	7.496359195	7.848547845	8.078982145	7.826393745	7.957572195	7.711320845	7.575537795	7.476405445	7.559946745	7.708103045	7.570664795	7.500359845	7.758027295	7.561411345	7.605797795	7.616529495	7.924630095	7.874788345	7.933064145	7.761144545	7.350879195	8.227771045	7.469514545	7.744167545	7.744019995	7.745613545	7.871525845
AJAP1	3.32192809	3.32192809	3.32192809	3.32192809	3.32192809	3.32192809	3.32192809	3.32192809	3.32192809	3.32192809	3.32192809	3.32192809	3.32192809	3.32192809	3.32192809	3.32192809	3.32192809	3.32192809	3.388013815	3.749199635	3.826090855	3.422184665	3.32192809	3.45222278	3.62015104	3.32192809	3.32192809	3.445916145	3.32192809	3.32192809	3.32192809	3.568867535	3.32192809	3.49547119	3.48432994	3.32192809	3.369970615	3.32192809	3.58633976	3.36293941	3.32192809	3.32192809	3.32192809	3.32192809	3.32192809	3.32192809	3.32192809	3.32192809	3.32192809
AK1	4.99263159	4.99263159	5.37450964	4.99263159	5.88275449	5.85941694	4.99263159	4.99263159	6.38698768	4.99263159	4.99263159	6.22038806	4.99263159	4.99263159	4.99263159	4.99263159	5.77674253	6.78251079	5.69784275	5.08190286	4.99263159	4.84392155	4.97443386	5.71035159	5.63240738	4.99263159	5.49406962	4.88578763	5.31980722	5.91310315	5.39086816	5.87306312	5.47643354	4.46471596	5.36975227	5.51758814	5.26977002	4.69636112	6.20822265	5.42141419	5.64606413	5.32165871	5.29568518	6.95644748	4.99263159	5.55997843	5.08718522	5.27550547	6.0279085
AK2	6.781765263	6.42235631	6.15192855	6.287586727	7.032004713	6.288420893	6.00303005	6.511803587	6.151390917	6.514797887	6.402008713	6.390605577	6.79877056	5.842916153	6.222400887	6.279148747	6.118515363	5.977908607	6.454659747	6.40895034	6.531547717	6.255021707	6.702893273	6.1858845	6.05870288	6.563175583	6.172557997	6.87547315	6.649861987	6.692056417	6.779201917	5.94682454	6.075048297	6.529861097	6.307083733	6.56570588	6.022721057	6.76806227	6.248441267	6.208190537	6.31011398	6.109009953	7.386362257	6.11869922	6.966935363	5.884775693	6.39075608	6.519313893	6.091225067
AK2P2	4.38921435	5.19539733	4.86160958	4.39932675	4.65947178	4.96183146	4.82644103	5.296008	5.9882693	4.38921435	4.38921435	5.39035075	5.29539151	5.92176572	5.60289696	5.92722948	5.00528859	5.91594748	5.00988683	4.38921435	4.03895585	5.25552037	5.14287411	5.61338932	6.80084506	5.43154911	4.95158686	5.66178921	4.98621659	3.55740029	4.95179152	5.86361688	3.32192809	4.62247241	5.22090607	5.76493686	5.33553649	5.14117608	6.05894916	5.51395841	6.17460716	4.38921435	4.94992735	5.31951342	5.66016065	4.38921435	4.55565216	4.85313808	4.38921435
AK3	8.13535764	8.2741622	7.57657451	8.21588537	7.92661763	7.43598883	7.7344921	7.04803611	7.53134828	7.81127721	7.93524077	6.79706519	7.84220921	7.43776832	7.91625425	7.92639736	7.50345289	7.42694065	7.57232582	7.71603061	7.95665087	8.19792288	7.85108812	7.25382007	8.01282604	7.21954683	7.06021279	8.16953622	7.96234079	7.87040911	7.7566157	7.38520409	7.2261665	7.69098481	7.73456805	8.17767068	8.21890755	7.61676422	7.34883967	7.75476994	7.57644655	6.90308525	7.91132706	7.75677885	7.86679285	7.98316586	7.59832574	8.0183772	7.73531511
AK3L1	3.44754409	3.36624314	3.347403415	3.3298078	3.3298078	3.719822425	3.3298078	3.3298078	3.39286781	3.338477593	3.470885025	3.598368183	3.574862358	3.485060655	3.413147705	3.487716123	3.549572215	3.558110288	3.480106768	3.321942878	3.34179805	3.57186082	3.66841476	3.668401095	3.3298078	3.33337627	3.32447911	3.385066825	3.32192809	3.38682817	3.335094665	3.38753187	3.32192809	3.62471445	3.443392765	3.32192809	3.339390748	3.32192809	3.606917423	3.44852399	3.631036085	3.3298078	3.3298078	3.3298078	3.3298078	3.383863153	3.3298078	3.35936949	3.3298078
AK5	3.483894405	3.881196665	3.63149787	3.46965502	3.336658775	3.77139445	3.32192809	3.77443753	4.022644455	3.32192809	3.60488068	3.67538872	3.336969685	3.526363895	3.32192809	3.32192809	4.01227087	4.015022465	3.32192809	3.38464322	3.668657965	4.36353631	3.61496889	3.41547053	3.32192809	3.32192809	3.32192809	4.173627085	3.530332835	3.591208595	4.178380725	3.330625395	3.39276154	3.32192809	3.569477865	3.96918436	3.662268055	3.32192809	4.02399601	3.32192809	4.12671008	3.585136805	3.448992285	3.37346203	3.45370794	3.477313935	3.32192809	3.32192809	4.09871967
AKAP1	3.51676766	3.51676766	3.51676766	3.51676766	3.51676766	3.51676766	3.51676766	3.51676766	3.51676766	3.51676766	3.51676766	3.51676766	3.51676766	3.51676766	3.51676766	3.51676766	3.783751425	3.692990285	3.388265865	3.813021315	3.32192809	3.398631025	3.785082685	3.51676766	3.51676766	3.51676766	3.32192809	3.975003205	3.60087867	3.482791145	3.32192809	3.51531922	3.32192809	3.32192809	3.66111326	3.73187048	3.722677955	3.754434165	3.787647465	3.54468975	3.908874935	3.51676766	3.51676766	3.70942133	3.51676766	3.51676766	3.51676766	3.51676766	3.51676766
AKAP10	5.61546132	5.07379188	5.96284506	4.67825631	5.93430984	6.48638266	5.82709347	6.53907414	6.38732413	5.35648871	5.49034703	7.34737403	6.1936332	6.58751175	5.97225118	5.00262799	5.39171686	5.51095528	6.95038326	5.41218434	6.08363994	5.73222388	5.44208492	6.03982184	5.09133366	6.02652159	5.75411465	5.61278064	5.56370148	5.88029419	6.24886534	5.60992217	5.11755293	6.46692838	6.68919711	6.02097661	6.12434261	5.87099493	6.31209933	5.81029785	5.39392822	5.78461066	5.9465272	6.0627151	4.67825631	4.67825631	5.64174967	5.33639191	5.66969816
AKAP11	5.281792262	5.186948604	5.167708902	5.326519484	5.494687068	5.278523844	5.582829016	5.27938121	5.386530442	5.234568674	5.203473142	4.813550964	5.26028724	4.894980548	4.457071518	5.138774782	5.201320318	5.316045328	5.060260832	5.602578016	5.212886564	5.08891948	5.004427632	5.17397144	5.515048276	5.106473262	4.971715008	5.933237948	5.156136744	5.09344132	5.456995866	5.057640214	4.76952695	5.355287564	5.527172056	5.732053248	5.371249818	5.228745556	5.604519472	5.066751792	5.417834574	5.032962548	5.498502994	5.260565696	5.379835516	5.302516258	5.129956794	4.74108179	5.06412538
AKAP12	3.32192809	3.32192809	3.419742168	3.32192809	3.32192809	3.76736465	3.32192809	3.428510203	3.518655998	3.32192809	3.586115068	3.386251725	3.32192809	3.435432835	3.32192809	3.32192809	3.400732405	3.520698593	3.399921558	3.32192809	3.32192809	3.32192809	3.32192809	3.424005788	3.483616535	3.32192809	3.51844125	3.518762385	3.32192809	3.453647865	3.32192809	3.32192809	3.32192809	3.402786463	3.388741973	3.354389295	3.32192809	3.32192809	3.32192809	3.55276266	3.595578998	3.457289703	3.32192809	3.32192809	3.32192809	3.32192809	3.32192809	3.32192809	3.4493979
AKAP13	8.298777613	8.249147917	8.02843071	7.958383197	8.07763655	8.061855283	8.77331882	8.18079413	8.425010003	8.267682067	8.692820073	8.467958567	8.32617534	8.51389161	8.240207647	8.44399453	8.023108433	7.874468927	7.96239493	8.125351	8.13490149	8.584276187	8.282533387	7.952012783	8.088105633	8.57372255	8.270946807	8.091604517	8.16256958	8.100229373	7.943536347	7.941076827	7.879500833	8.673193077	8.539092343	8.193819237	8.371529853	8.193299767	8.141803713	8.170927	8.12228653	8.127420467	9.124708567	8.306352797	7.735391197	8.056403953	8.035524553	8.471146937	8.12609093
AKAP14	3.32192809	3.32192809	3.32192809	3.32192809	3.32192809	3.32192809	3.32192809	3.32192809	3.32192809	3.32192809	3.32192809	3.32192809	3.32192809	3.32192809	3.32192809	3.32192809	3.32192809	3.32192809	3.32192809	3.32192809	3.32192809	3.32192809	3.32192809	3.32192809	3.32192809	3.32192809	3.32192809	3.32192809	3.32192809	3.32192809	3.37862953	3.32192809	3.32192809	3.32192809	3.32192809	3.32192809	3.32192809	3.32192809	3.32192809	3.32192809	3.32192809	3.32192809	3.32192809	3.32192809	3.32192809	3.32192809	3.32192809	3.32192809	3.32192809
AKAP2	3.32192809	3.32192809	3.32192809	3.563077583	3.32192809	3.32192809	3.46671396	3.32192809	3.325846793	3.330063023	3.32192809	3.481835793	3.32192809	3.32192809	3.32192809	3.54819395	3.32192809	3.32192809	3.32192809	3.32192809	3.32192809	3.397243883	3.447703023	3.32192809	3.32192809	3.32192809	3.32192809	3.391182407	3.441240067	3.32192809	3.566684323	3.412764553	3.32192809	3.32192809	3.6627872	3.32192809	3.70344049	3.32192809	3.32192809	3.32192809	3.32192809	3.32192809	3.47275458	3.32192809	3.32192809	3.401695663	3.32192809	3.32192809	3.32192809
AKAP4	3.32192809	3.32192809	3.32192809	3.32192809	3.32192809	3.32192809	3.32192809	3.32192809	3.32192809	3.32192809	3.32192809	3.32192809	3.32192809	3.32192809	3.32192809	3.32192809	3.32192809	3.32192809	3.32192809	3.32192809	3.32192809	3.32192809	3.32192809	3.32192809	3.32192809	3.32192809	3.32192809	3.32192809	3.32192809	3.32192809	3.32192809	3.32192809	3.32192809	3.32192809	3.32192809	3.32192809	3.32192809	3.32192809	3.32192809	3.32192809	3.32192809	3.54879381	3.32192809	3.32192809	3.32192809	3.32192809	3.32192809	3.32192809	3.32192809
AKAP5	3.32192809	3.32192809	3.32192809	3.58492764	3.32192809	3.32192809	3.32192809	3.32192809	3.32192809	3.32192809	3.32192809	3.32192809	3.32192809	3.32192809	3.32192809	3.32192809	3.32192809	3.32192809	3.32192809	3.32192809	3.32192809	3.32192809	3.32192809	3.32192809	3.32192809	3.32192809	3.32192809	3.32192809	3.32192809	3.32192809	3.32192809	3.32192809	3.32192809	3.32192809	3.32192809	3.32192809	3.32192809	3.32192809	3.32192809	3.32192809	3.32192809	3.32192809	3.32192809	3.32192809	3.32192809	3.32192809	3.32192809	3.32192809	3.32192809
AKAP6	3.32192809	3.32192809	3.32192809	3.32192809	3.32192809	3.32192809	3.32192809	3.32192809	3.32192809	3.32192809	3.32192809	3.32192809	3.32192809	3.32192809	3.32192809	3.32192809	3.32192809	3.32192809	3.32192809	3.32192809	3.32192809	3.32192809	3.32192809	3.32192809	3.32192809	3.32192809	3.32192809	3.32192809	3.32192809	3.32192809	3.32192809	3.32192809	3.32192809	3.32192809	3.32192809	3.32192809	3.32192809	3.32192809	3.32192809	3.32192809	3.32192809	3.32192809	3.32192809	3.32192809	3.32192809	3.32192809	3.32192809	3.32192809	3.32192809
AKAP7	7.6576031	7.92125761	7.70298251	7.2805865	7.693002485	7.429840305	7.78992382	7.64376876	7.56898103	6.87708708	7.26118998	7.446949285	8.17852662	7.123035595	7.04403891	6.65444866	7.89769511	7.87646581	7.851766415	8.345650325	7.889771225	7.365834915	7.515052565	7.59992062	7.864614975	7.622501435	7.729091785	8.31979522	7.579475565	7.75677569	7.38513736	7.00359521	7.651623415	7.13041632	7.887508985	7.874714135	7.81355667	7.918445385	8.17571549	7.7889017	7.59891631	7.43516346	7.014500605	7.79624813	9.169385685	8.01911112	8.058354405	7.330719585	7.35993179
AKAP8	6.45384368	6.41772518	6.82933138	5.88632372	7.3769637	6.93618365	6.94872402	6.84451998	6.11776029	7.13907643	7.31850839	6.45113523	6.74347482	7.08204763	6.82057742	7.24338586	6.80042237	6.78770409	6.76448682	6.8279803	6.55055134	6.75656299	6.35648419	6.40774787	7.1917872	6.72059408	6.04831379	7.13484007	6.84451998	7.13758652	7.00034823	7.01587553	7.14259826	7.43289094	6.7842985	6.9180069	6.83522049	6.70270464	6.80542016	7.03150768	7.04145108	6.6134322	6.58746285	7.29080291	6.21827038	6.22308488	6.5140298	7.21074529	7.27113081
AKAP8L	7.16179605	6.48044714	6.38885672	6.12681779	7.07942889	6.117701	6.39684539	7.09803606	6.01059097	6.95409551	6.3549116	5.6335578	6.48807472	6.75189264	5.64727299	7.7637306	6.3353096	6.44043551	6.41534934	6.15234164	6.52323073	6.76263185	6.52545503	6.11278436	6.64642459	6.76996727	5.79847673	6.37320361	6.55746876	6.5236482	6.69972097	6.75372887	6.88147252	6.64451102	5.81607255	6.94956295	6.06296248	5.82527123	6.40190228	5.74457743	6.65342838	5.97134282	6.75655184	5.84299464	6.72315915	6.84031145	7.02641637	6.2171152	6.58796636
AKAP9	3.32192809	3.32192809	3.32192809	3.32192809	3.32192809	3.32192809	3.32192809	3.32192809	3.32192809	3.32192809	3.32192809	3.32192809	3.32192809	3.32192809	3.32192809	3.32192809	3.70887099	3.32192809	3.32192809	3.32192809	3.32192809	3.32192809	3.32192809	3.32192809	3.452960025	3.32192809	4.198199815	4.78414414	3.32192809	3.32192809	3.32192809	3.32192809	3.32192809	3.32192809	4.04065543	3.32192809	3.32192809	3.32192809	3.70609776	3.32192809	3.32192809	3.32192809	3.32192809	3.32192809	3.32192809	3.32192809	3.32192809	3.32192809	3.32192809
AKIRIN1	6.82772238	6.9232098	6.38564467	6.130821467	6.56708736	6.27766089	6.713266477	6.677809433	6.624059147	6.550598217	6.382238953	6.782996787	6.559860687	6.784109197	6.763531943	6.669632433	6.809834197	6.77722701	6.92642154	6.828345583	6.205118037	6.440806477	6.462727417	6.85874272	6.67929151	6.539878733	7.438712403	7.249548717	6.992075203	6.41423028	6.718926743	6.144586223	6.883301867	6.75951113	7.012820257	6.121475193	7.330232133	6.30767173	7.560393893	7.233664543	6.1864374	6.539612	6.185015283	6.62905446	6.527110553	6.120188627	6.839355437	6.855728497	6.918471633
AKIRIN2	9.34252742	9.0020185	9.31686153	9.07947667	9.03866174	8.84177051	8.98939215	8.85558887	9.1436612	9.22963332	9.75367261	8.62459582	9.52429278	9.03712192	8.61631842	9.2021546	9.35896608	8.88424563	9.20227054	9.32282094	8.49682502	8.55154409	9.29517567	9.73616073	8.63141509	9.02318741	9.40449019	8.73435703	9.13772918	8.74343553	9.33306565	9.12355705	9.01722683	9.67858905	9.3618712	9.27647736	8.78022872	9.20749319	8.65053015	9.17244201	9.06335895	9.25685681	9.16723131	8.81438896	8.81958232	9.10299538	9.30973387	9.22331438	8.83230067
AKNA	10.1614753	9.78597196	10.0647269	10.1917234	10.3370276	9.65488778	10.0639299	10.0103253	9.71921003	10.2927053	10.1869553	9.62469516	10.5526507	9.71869792	10.24844	10.3767434	9.82505624	9.26400738	9.92804307	9.93325513	10.0532444	10.0087689	9.88391646	9.88589645	9.53531519	9.88726368	10.0065028	10.1822429	10.0103253	9.94597736	10.2356577	10.1137109	10.2283521	10.3961691	10.1494143	10.1460862	9.72529058	9.97640087	10.1033888	10.0427866	10.1375765	10.1395781	10.3543899	10.1568265	9.94665853	9.709821	10.1920616	9.87689339	9.921937
AKNAD1	3.32192809	3.32192809	3.32192809	3.32192809	3.32192809	3.32192809	3.32192809	3.44334143	3.38562706	3.32192809	3.70698799	3.32192809	3.32192809	3.32192809	3.36908814	3.32192809	3.32192809	3.32192809	3.32192809	3.32192809	3.32192809	3.32192809	3.32192809	3.32192809	3.32192809	3.32192809	3.32192809	3.32192809	3.32192809	3.32192809	3.32192809	3.32192809	3.32192809	3.32192809	3.32192809	3.32192809	3.32192809	3.32192809	3.32192809	3.32192809	3.32192809	3.32192809	3.32192809	3.32192809	3.32192809	3.32192809	3.32192809	3.32192809	3.32192809
AKR1A1	7.208023283	7.000539993	6.859851657	7.016728937	7.305168303	6.959243657	6.748203377	6.834972137	6.730651683	7.47972377	7.036237153	6.736015487	7.277281467	7.156122367	6.891524213	7.198810047	6.896930793	6.85816506	6.93067833	7.184821377	7.023332297	7.63507872	6.93695124	6.83267758	6.76433378	7.112623643	6.742813233	6.94550354	7.037237353	7.062997303	7.187735293	6.718107887	6.85605648	6.942173093	6.973674	6.715470317	6.708731613	7.1359563	6.879256183	6.742072553	6.772834587	7.156519233	7.54278458	7.140783777	6.819164923	6.638870833	6.86383868	7.407927467	6.962510243
AKR1B1	8.70801497	8.91236572	8.48937014	8.93696184	9.13231163	8.7999143	8.85573357	8.99564712	8.67053065	9.07148554	8.92454008	8.25803731	8.762313	8.48330026	8.56728209	8.83304749	8.46471564	8.58322346	8.73718717	8.78847985	9.26990791	9.17311094	8.76419619	8.13949047	8.78689596	8.60713824	8.4457176	9.10417073	8.54604016	9.03388602	9.40897801	8.17164519	8.76013776	8.77970524	8.92340653	9.00324607	8.79129022	8.84922024	8.51480241	9.12292141	8.39913562	8.15195207	8.46069282	8.92010369	9.18890761	8.06107899	8.94001128	9.12536586	8.7584943
AKR1C1	3.32192809	3.32192809	3.32192809	3.32192809	3.32192809	3.32192809	3.32192809	3.32192809	3.32192809	3.32192809	3.32192809	3.32192809	3.32192809	3.32192809	3.32192809	3.32192809	3.32192809	3.32192809	3.32192809	3.32192809	3.32192809	3.32192809	3.32192809	3.32192809	3.32192809	3.32192809	3.32192809	3.32192809	3.32192809	3.32192809	3.32192809	3.32192809	3.32192809	3.32192809	3.32192809	3.32192809	3.32192809	3.32192809	3.32192809	3.32192809	3.59755382	3.32192809	3.32192809	3.32192809	3.32192809	3.32192809	3.32192809	3.32192809	3.32192809
AKR1C2	3.342715175	3.445995418	3.406936668	3.32192809	3.32192809	3.32192809	3.511108702	3.32192809	3.510390198	3.496824718	3.344913972	3.571942485	3.32192809	3.448511745	3.32192809	3.356250347	3.32192809	3.32192809	3.32192809	3.32192809	3.32192809	3.32192809	3.32192809	3.32192809	3.32192809	3.430716068	3.32192809	3.32192809	3.32192809	3.32192809	3.32192809	3.32192809	3.409576502	3.32192809	3.358130935	3.32192809	3.32192809	3.32192809	3.32192809	3.32192809	3.32192809	3.69608291	3.32192809	3.32192809	3.32192809	3.644611158	3.32192809	3.37467505	3.32192809
AKR1C3	7.27665752	7.23126619	6.85980987	7.48544139	8.12015922	7.6336644	6.79762307	7.84793092	7.8075134	6.35843282	8.38196986	6.85101558	7.2782787	7.03576735	8.10460457	6.2861909	8.07457394	6.92909741	7.90771029	7.84627015	8.47970227	7.3853016	6.33333625	6.26895121	7.38392963	7.68144177	7.99079266	7.54599462	8.61138598	6.89808377	7.41580007	6.79000175	7.87683308	8.38196986	8.00888685	7.5584276	6.85194389	7.36302561	7.40369293	7.49787977	7.48684709	6.67147647	8.87495525	8.76588379	8.74207934	4.95440659	7.25733038	7.27217923	6.74355948
AKR1C4	4.17075995	4.17075995	4.82467845	5.1474044	5.62652877	4.78042131	4.60952759	5.64687459	4.88972604	4.17075995	5.5642069	4.17075995	5.33689627	5.04105206	5.67339199	4.17075995	5.78437154	5.46101542	5.4370346	5.16159791	5.28715717	4.45960342	4.56046552	4.79671455	5.39706686	5.21407365	5.67216535	4.57874976	6.47395003	4.43267351	3.96582399	4.61838315	5.37322884	5.65401443	5.71468183	4.69398478	4.0765343	5.70109905	5.82824034	4.86339139	4.50307073	4.37966795	5.22592644	6.74408236	5.46180943	5.12811444	6.15162941	5.15953188	4.72015805
AKR1CL1	3.32192809	3.32192809	3.32192809	3.323473005	3.32192809	3.32192809	3.32192809	3.32192809	3.32192809	3.32192809	3.32192809	3.32192809	3.32192809	3.32192809	3.32192809	3.32192809	3.68336655	3.32192809	3.57311478	3.3912626	3.32192809	3.32192809	3.32192809	3.32192809	3.32192809	3.32192809	3.32192809	3.32192809	3.32192809	3.32192809	3.32192809	3.32192809	3.58650723	3.426191715	3.32192809	3.32192809	3.32192809	3.32192809	3.32192809	3.501412005	3.32192809	3.32192809	3.32192809	3.32192809	3.32192809	3.32192809	3.32192809	3.32192809	3.41223055
AKR1D1	8.039060095	7.697600245	7.679110745	7.775337395	7.990037895	7.903080945	8.243407495	8.137135495	8.490973245	7.772173695	8.067844645	8.536884685	7.655127495	8.38794686	8.139574195	7.833146545	8.117426295	8.200707795	8.095520745	7.976268945	8.053476495	7.860065045	7.853763395	8.311773595	8.380072945	7.900624695	8.276089345	8.036516495	8.003153395	8.023606995	7.817878595	8.106929845	8.000927195	8.067844645	8.239110745	8.042772945	8.129138895	7.929170845	8.299567195	8.400941945	8.214772095	8.016822695	7.937336145	8.444954845	8.02714039	7.943190675	7.963769595	7.962469795	8.272042945
AKR1E2	3.32192809	3.32192809	3.32192809	3.32192809	3.32192809	3.32192809	3.32192809	3.32192809	3.32192809	3.32192809	3.32192809	3.32192809	3.32192809	3.32192809	3.32192809	3.32192809	3.32192809	3.32192809	3.32192809	3.32192809	3.32192809	3.32192809	3.32192809	3.32192809	3.32192809	3.32192809	3.32192809	3.32192809	3.32192809	3.32192809	3.32192809	3.32192809	3.32192809	3.32192809	3.32192809	3.32192809	3.32192809	3.32192809	3.32192809	3.32192809	3.32192809	3.32192809	3.32192809	3.32192809	3.32192809	3.32192809	3.32192809	3.32192809	3.32192809
AKR7A2	9.17647275	8.21283112	8.47558339	8.74422795	9.48604221	9.47895473	8.54132751	9.05918315	8.54755443	8.96029564	9.60182432	8.78709693	8.60607342	8.23749121	8.73380032	8.66105933	8.7705192	8.87145989	8.67200909	8.96558258	9.0906481	9.50302945	8.67643562	8.43904794	8.57035125	9.45494524	8.58069235	9.33032086	8.99165874	8.8995823	9.2283151	8.21920677	8.80766275	8.8999055	8.71974919	8.58822479	8.9229227	8.93597798	8.87428734	8.89386727	8.09083808	7.94627601	9.23997243	8.60680665	9.03495823	8.89732666	8.67200909	9.49649128	8.89792739
AKR7A3	4.937348695	4.83239755	5.02970563	5.190480985	5.279400565	5.18721833	5.09221098	5.05942335	5.0114323	4.845170315	5.469167095	5.009129825	4.969601525	4.700113115	4.603547555	5.18523087	4.99112033	4.980468455	4.863030125	5.01993315	5.07489578	5.0174593	5.02741881	4.593307345	4.99861956	5.343082395	4.68654132	5.34494047	5.138090125	5.265943645	5.05047831	4.635216695	4.9672494	5.057917835	4.824195955	4.95457092	5.026057125	5.00121554	4.8798281	5.079244885	4.83339409	4.867994735	4.997510415	5.01922972	5.07489578	4.76683137	5.105176525	5.488501885	5.17046767
AKR7L	3.32192809	3.32192809	3.32192809	3.32192809	3.32192809	3.32192809	3.32192809	3.32192809	3.32192809	3.32192809	3.32192809	3.32192809	3.32192809	3.32192809	3.32192809	3.32192809	3.32192809	3.32192809	3.32192809	3.32192809	3.32192809	3.32192809	3.32192809	3.32192809	3.32192809	3.32192809	3.32192809	3.32192809	3.32192809	3.32192809	3.32192809	3.32192809	3.32192809	3.32192809	3.32192809	3.32192809	3.32192809	3.32192809	3.32192809	3.32192809	3.32192809	3.32192809	3.32192809	3.32192809	3.32192809	3.32192809	3.32192809	3.32192809	3.32192809
AKT1	7.495533833	7.332298887	7.483221573	6.98464935	7.337744363	7.10114499	7.488154667	7.252256713	7.560560417	7.4458133	7.838352663	7.455653303	7.531682833	7.568397353	7.461352963	7.64346506	7.336150247	7.091767887	7.23307747	7.649260723	7.481225973	7.4031394	7.459281553	7.286679257	7.156089743	7.671378357	7.54734787	7.29154592	7.251856387	7.29270586	7.23639697	7.742330853	7.41186676	7.73399399	7.62239786	7.094768643	7.389914447	7.50360278	7.253873937	7.287526087	7.464088707	7.605750253	7.411811823	6.936670683	7.247895687	6.908789213	7.270099973	7.36391706	7.17548679
AKT1S1	3.1557667	3.70596702	3.44110973	3.49409983	3.1557667	4.48570888	3.74073305	3.1557667	3.67384655	3.21918957	3.5457101	4.25792291	3.59562065	3.64026372	3.1557667	3.50597764	3.32192809	3.58720775	3.32192809	3.74662664	3.32192809	3.32192809	3.32192809	3.93916827	3.1557667	3.1557667	3.32192809	3.5794843	3.43574592	3.32192809	3.53133529	3.32192809	3.5979268	3.53420357	3.32192809	3.32885513	3.32192809	3.39388705	3.32192809	3.32192809	3.32192809	3.1557667	3.3210368	3.37929799	3.1557667	4.30850113	3.73272412	3.1557667	3.84919522
AKT2	4.08749848	3.32192809	3.32192809	3.32192809	3.32192809	3.32192809	3.32192809	3.32192809	3.32192809	3.32192809	3.32192809	3.32192809	3.32192809	3.32192809	3.32192809	3.32192809	3.32192809	3.32192809	3.32192809	3.96856727	3.32192809	3.50556451	3.32192809	3.32192809	3.32192809	3.32192809	3.32192809	3.32192809	3.32192809	3.32192809	3.32192809	3.32192809	3.32192809	3.32192809	3.86535172	4.6854216	3.32192809	3.32192809	3.32192809	3.7513116	3.32192809	3.32192809	3.32192809	3.32192809	3.32192809	3.32192809	3.32192809	3.32192809	3.32192809
AKT3	3.32192809	3.32192809	3.32192809	3.957552663	3.32192809	3.470203418	3.32192809	3.32192809	3.32192809	3.32192809	3.32192809	3.65903607	3.332365698	3.32192809	3.32192809	3.51473807	3.336264665	3.49375559	3.40151222	3.563157075	3.32192809	3.577626743	3.374191288	3.351641938	3.322010315	3.32192809	3.32192809	3.42351355	3.582699288	3.32192809	3.375695518	3.37427833	3.470555913	3.32192809	3.32192809	3.590444485	3.32192809	3.32192809	3.52350236	3.337602898	3.32192809	3.682434388	3.32192809	3.40645517	3.32192809	3.38572864	3.39176293	3.32192809	3.49686932
AKTIP	7.538332335	7.51491123	8.27220197	8.4604384	7.693125165	8.06361984	7.464267125	7.72972406	7.552654605	7.684294425	7.838109485	7.184138875	7.037420185	7.68756982	7.14708547	7.524369465	7.886349675	7.850506375	7.536964875	7.800247415	7.70114515	7.72043857	7.3806379	7.284701835	8.73420106	7.56441863	7.919044765	8.5062663	7.4439986	7.993845125	7.590390845	7.80682869	7.643762405	7.56753419	7.440779605	8.39186224	7.76871491	7.52093793	7.44271609	7.506887095	7.68994671	7.749064515	7.31685889	7.907151365	8.094232705	7.058805165	8.087964755	8.253977945	7.81381361
ALAD	4.57742135	4.488223553	4.679394797	4.298944197	4.88884781	4.637739337	4.669472253	4.68951743	4.578785617	4.301418657	4.857606787	4.81334399	4.710770903	4.80377048	4.54276124	4.56761453	4.905515593	4.60899214	4.667937087	4.6759787	5.15339049	4.616146027	4.608277513	4.48319142	4.41961474	4.39197894	4.503428167	4.88774307	4.52281752	4.507547607	4.60390729	4.58103468	5.02626856	4.761790127	4.67301509	4.458194447	4.61707497	4.82696379	4.66414721	4.543544097	4.68009163	4.578469953	4.371921423	4.538588577	4.409624647	4.106217703	4.624965123	4.612169853	4.58365847
ALAS1	3.42698698	3.42698698	3.42698698	3.42698698	3.610507603	3.53271718	3.42698698	3.42698698	3.724380443	3.42698698	3.57702702	3.42698698	3.519077493	3.445958197	3.448770887	3.42698698	3.829846907	3.789814707	3.459970743	3.485230307	3.32192809	3.528827597	3.53112975	3.71598946	3.42698698	3.42698698	3.417615447	3.370782757	3.32192809	3.69328069	3.32192809	3.32192809	3.596228023	3.626170257	3.426611133	3.32192809	3.355853577	3.59570306	3.32192809	3.577380657	3.57714679	3.42698698	3.648674187	3.431210863	3.42698698	3.42698698	3.42698698	3.42698698	3.42698698
ALAS2	9.172570247	10.47110064	9.955722983	8.363759277	8.078068713	8.935603407	8.524298493	9.6150805	8.535595213	8.377795683	8.32174119	9.3435699	9.516745473	10.74672784	10.30571389	10.12871879	9.188554093	10.36549031	10.2711568	8.424209267	9.249097177	10.47419097	9.65664676	9.83030932	7.838069967	9.2714464	10.17112222	7.627275657	9.54669215	8.548349123	8.23742545	10.27366057	10.37519733	8.702740433	8.782403223	10.37351923	9.235074793	9.628190473	9.87035041	7.841686243	8.031279583	9.802326763	8.402282647	9.069954353	8.941556433	12.06021868	10.0868236	8.245069323	10.54722005
ALB	4.10177408	4.04818984	3.730967855	3.69421059	3.69421059	3.727278615	3.816467825	3.913648155	3.69421059	3.792338475	3.69421059	3.88282301	3.69421059	4.458162625	3.69421059	3.69421059	3.70828266	3.86400786	3.849968035	3.884119625	3.447768855	4.315613265	3.620498195	3.804188035	3.69421059	3.69421059	4.142581105	3.83299835	3.925088415	3.560525315	4.04911502	3.89945328	3.56503299	3.78571933	3.496820195	4.17329786	4.0587548	3.982795185	3.61572196	3.96609556	3.948063555	3.69421059	3.69421059	3.821716185	3.80190079	4.13196125	3.83782852	3.69421059	4.356882595
ALCAM	7.35740413	7.58561292	5.47817708	7.47550358	6.53287663	6.18295775	6.90069762	6.36040853	6.55380361	7.15226492	6.8064464	5.53347943	7.077554	6.82898456	6.310884	7.1694847	6.64246534	6.54043929	6.12249589	6.59467156	6.30571194	6.88914374	6.82061554	6.57975822	6.710047	6.99366488	5.84448533	6.72650565	6.36040853	6.55637454	6.81327071	7.06566601	6.12332456	7.41204899	6.28578282	6.81530644	6.78576893	7.14140418	6.3313249	6.1481601	6.68250167	7.04599722	6.59805088	5.65250739	6.6695687	6.82616543	6.16164701	5.91675515	6.31214306
ALDH16A1	5.99860342	5.85938173	4.79956684	5.45894471	6.01788785	5.852959	5.21143747	6.34571629	5.63085158	5.61271927	4.97447314	3.93164112	5.7982999	5.32909582	5.17744282	6.03593316	5.35479876	6.02976648	5.62655624	5.28506296	6.20514889	5.60409357	4.92976544	4.95605665	5.15775008	5.46853253	4.75331411	5.58723866	6.10144418	5.62832334	5.1512236	5.75444982	6.36070717	5.3491908	5.7961323	5.91033452	5.38519977	4.90084218	4.84921116	5.68126343	5.63085158	6.04789807	6.06887608	5.37752512	5.73637951	5.79087403	5.79692493	6.18296726	5.5742526
ALDH18A1	6.1342429	5.54807899	5.24543105	6.07230865	6.79830184	5.17738303	6.09339211	5.8569624	6.02819808	5.93926879	5.67064876	4.92100637	5.8228962	4.92100637	5.82777539	5.91743634	4.26036671	5.61674555	5.94994387	5.00770143	5.69691635	6.46339506	5.87083494	4.56080237	5.6832157	4.92100637	5.15095563	6.09449536	5.75609245	5.60272529	6.38107394	4.51965764	5.6179267	6.08220973	5.53168026	5.95028783	5.71776579	5.67464454	5.06840383	6.01309171	5.62454194	4.92100637	6.06181905	5.33633671	5.9498103	4.92100637	5.33235451	5.64328265	4.92100637
ALDH1A1	7.72303946	7.5338234	7.185507115	7.2443192	7.584255815	6.640896155	7.32086547	6.59264234	6.21414808	7.76016138	6.81299705	6.222172125	7.75865966	6.035724145	6.25438186	6.65043179	8.157423135	7.54753396	7.796009835	8.18325703	6.3861179	6.09615519	7.954137735	7.10215519	7.59817338	7.5131938	6.96994607	7.728333165	6.629938635	7.074049775	6.7935133	6.71726668	6.728898435	7.203281335	7.47823227	5.92346051	6.56527335	7.67505916	7.05403723	6.91540924	6.44919555	7.57415943	7.67702928	7.66645603	7.15764224	5.37366164	7.93272444	7.0236104	6.591711705
ALDH1A2	3.32192809	3.53441009	3.32192809	3.479429455	3.32192809	3.32192809	3.32192809	3.32192809	3.798300625	3.354353655	3.676017295	3.32192809	3.523517225	3.32192809	3.32192809	3.73487544	3.32192809	3.32192809	3.32192809	3.32192809	3.32192809	3.32192809	3.32192809	3.32192809	3.449947915	3.33077861	3.618908035	3.32192809	3.32192809	3.32192809	3.32192809	3.32192809	3.32192809	3.32192809	3.32192809	3.32192809	3.32192809	3.32192809	3.39782309	3.38018167	3.32192809	3.602493385	3.32192809	3.32192809	3.32192809	3.64221866	3.32192809	3.32192809	3.41652979
ALDH1A3	3.32192809	3.32192809	3.32192809	3.32192809	3.32192809	3.32192809	3.32192809	3.32192809	3.32192809	3.32192809	3.32192809	3.32192809	3.32192809	3.32192809	3.32192809	3.32192809	3.32192809	3.32192809	3.32192809	3.32192809	3.32192809	3.32192809	3.32192809	3.32192809	3.32192809	3.32192809	3.32192809	3.32192809	3.32192809	3.32192809	3.32192809	3.32192809	3.59426787	3.32192809	3.32192809	3.32192809	3.32192809	3.32192809	3.32192809	3.32192809	3.32192809	3.32192809	3.32192809	3.32192809	3.32192809	3.32192809	3.32192809	3.32192809	3.32192809
ALDH1B1	3.500521095	3.888367505	3.500521095	3.991453265	3.63885935	3.500521095	3.52862903	3.500521095	3.500521095	3.500521095	3.588545225	3.500521095	3.500521095	4.21821005	3.500521095	3.500521095	3.32192809	3.32192809	3.603703885	3.995796065	3.32192809	3.953761715	3.32192809	3.32192809	3.57465106	3.500521095	3.32192809	3.741898215	3.6839131	3.605830275	3.698925005	3.32192809	3.32192809	3.65092321	3.734691885	3.470027565	3.938001195	3.70674412	3.43586947	3.765523045	3.32192809	3.559726875	3.500521095	3.500521095	3.500521095	3.75564762	3.500521095	3.500521095	3.500521095
ALDH1L1	3.32192809	3.32192809	3.32192809	3.32192809	3.32192809	3.32192809	3.32192809	3.32192809	3.32192809	3.32192809	3.32192809	3.32192809	3.32192809	3.32192809	3.32192809	3.32192809	3.32192809	3.32192809	3.32192809	3.32192809	3.32192809	3.32192809	3.32192809	3.32192809	3.32192809	3.32192809	3.32192809	3.32192809	3.32192809	3.32192809	3.32192809	3.32192809	3.32192809	3.32192809	3.32192809	3.32192809	3.32192809	3.32192809	3.32192809	3.32192809	3.32192809	3.32192809	3.32192809	3.32192809	3.32192809	3.32192809	3.32192809	3.32192809	3.32192809
ALDH1L2	3.339131045	3.32192809	3.32192809	3.50462151	3.32192809	3.769099165	3.32192809	3.32192809	3.331337035	3.32192809	3.32192809	4.01241386	3.32192809	3.32192809	3.32192809	3.32192809	3.32192809	3.45167402	3.32192809	3.32192809	3.32192809	3.32192809	3.32192809	3.32192809	3.32192809	3.32192809	3.32192809	3.32192809	3.32520565	3.32192809	3.32192809	3.32192809	3.5280018	3.32192809	3.32192809	3.32192809	3.32192809	3.32192809	3.32192809	3.32192809	3.32192809	3.32192809	3.32192809	3.54595409	3.32192809	3.420375745	3.35268625	3.32192809	3.34102396
ALDH2	8.46335881	7.89507505	7.60589652	7.66489871	8.21856428	8.45553158	8.62233204	8.56306776	7.81543548	8.39277195	8.80886464	7.78078433	8.66405595	8.08782627	7.8759496	8.44158007	8.37456396	7.82420204	8.42174086	8.60297049	7.64816917	7.88174781	8.23163497	7.86263364	7.67669905	8.59526621	8.2070812	8.15732066	7.8156004	8.0924284	8.0790239	7.50657417	7.60589652	8.46334331	8.11682738	6.56913666	7.6341409	8.48237236	8.05409362	7.92851719	8.06392622	6.83232809	7.8415915	7.67927341	7.38891252	7.85626776	8.36811691	8.2649113	7.7287867
ALDH3A1	3.32192809	3.32192809	3.3878395	3.32192809	3.32192809	3.32192809	3.32192809	3.32192809	3.32192809	3.32192809	3.32192809	3.32192809	3.32192809	3.32192809	3.32192809	3.32192809	3.32192809	3.32192809	3.32192809	3.32192809	3.32192809	3.32192809	3.32192809	3.32192809	3.32192809	3.32192809	3.32192809	3.32192809	3.32192809	3.32192809	3.32192809	3.32192809	3.32192809	3.32192809	3.32192809	3.32192809	3.32192809	3.32192809	3.32192809	3.32192809	3.32192809	3.32192809	3.32192809	3.32192809	3.32192809	3.32192809	3.32192809	3.34673143	3.32192809
ALDH3A2	5.609636087	5.444454807	5.26441087	5.5326861	5.29807907	5.257485647	5.28424073	5.386040687	5.46899903	5.587928817	5.415012743	5.858589797	5.541361967	5.673392967	5.134628793	5.68503443	5.237038113	5.345224737	5.24789431	5.477128947	5.461243723	5.490192857	5.261725247	5.116856267	5.000423873	5.26523219	5.182042297	5.4304532	5.405498577	5.79168504	5.54457605	5.533022377	5.350907737	5.149626677	5.47553332	5.303320927	5.5590017	5.613185743	5.396146663	5.02370172	5.36417133	4.999598103	5.36918116	5.165086917	5.05043891	5.70209698	5.496488547	5.46615468	5.420261583
ALDH3B1	5.310950935	5.314092385	4.75242091	4.59535512	4.76685627	5.02328952	5.36182819	5.326772535	4.818641535	5.152840455	5.506275935	5.19019072	5.23735689	5.218628865	5.220123995	6.23178894	5.101107835	4.878977985	5.118000515	5.56186607	4.7781806	4.919666855	5.161143235	6.15495324	4.887960325	5.3416167	5.08209144	4.984468725	5.222289015	5.18351295	4.83707344	5.174755065	4.913554305	5.557106065	5.43871454	4.818440435	5.29143041	5.303804325	5.048888345	5.07339824	5.03494236	6.936974925	5.41743879	4.30201258	5.139906935	5.204634055	5.1300223	5.076281615	5.166257195
ALDH3B2	3.32192809	3.32192809	3.32192809	3.32192809	3.32192809	3.32192809	3.32192809	3.32192809	3.32192809	3.32192809	3.32192809	3.32192809	3.32192809	3.32192809	3.32192809	3.32192809	3.32192809	3.32192809	3.32192809	3.32192809	3.32192809	3.32192809	3.32192809	3.32192809	3.32192809	3.32192809	3.32192809	3.32192809	3.32192809	3.32192809	3.32192809	3.32192809	3.32192809	3.32192809	3.32192809	3.32192809	3.32192809	3.32192809	3.32192809	3.32192809	3.32192809	3.32192809	3.32192809	3.32192809	3.32192809	3.32192809	3.32192809	3.32192809	3.32192809
ALDH4A1	3.32192809	3.32192809	3.32192809	3.32192809	3.32192809	3.72675446	3.32192809	3.32192809	3.32192809	3.326051103	3.32192809	3.32192809	3.32192809	3.32192809	3.32192809	3.444615033	3.32192809	3.32192809	3.32192809	3.32192809	3.32192809	3.32192809	3.334170218	3.32192809	3.32192809	3.32192809	3.396936465	3.505713528	3.39619982	3.404846085	3.32192809	3.32192809	3.32192809	3.4500723	3.45677165	3.32192809	3.32192809	3.446504853	3.32192809	3.32192809	3.32192809	3.394778	3.32192809	3.32192809	3.32192809	3.32192809	3.32192809	3.32192809	3.32192809
ALDH5A1	6.0399154	5.699242445	6.655838435	6.70344702	6.423547125	5.852148285	5.699562505	6.70836038	5.67863714	6.409823655	5.721014105	5.842805195	5.132657235	6.63039468	5.13219958	5.917855465	6.08102009	7.29987208	5.7467904	6.08886901	5.866230465	7.359800715	6.20433894	6.06458178	5.69158129	5.467994275	5.36991679	6.3169492	6.56415512	5.476733975	5.599976585	5.76553798	6.427319095	5.053683755	5.47242494	6.361737025	6.676563455	5.05633706	6.5764272	5.586921365	5.32606599	5.94815491	5.57557196	4.763195045	6.19660362	7.264397635	5.7467904	5.653526595	6.49872384
ALDH6A1	4.92189683	4.38618452	4.477337705	4.580956265	4.63135061	4.69451352	4.85323536	4.28164128	4.451332805	4.48869471	4.632010355	4.01076824	4.44235109	4.337325755	4.567075355	4.625242735	4.231079545	4.26796802	4.20462757	4.669960955	5.025521115	5.34696041	4.60239303	4.638573015	4.705183485	4.631605175	4.054096245	6.14094095	5.233998875	4.905883325	4.875730765	4.230180025	4.180137795	5.00283156	4.675645385	4.471069265	4.923049015	4.64166914	4.61917734	4.481995545	4.46640566	4.42299756	4.735170035	4.30450781	5.10297895	4.13261462	4.426234325	4.58724932	4.43589221
ALDH7A1	3.32192809	3.32192809	3.32192809	3.32192809	3.32192809	3.519376655	3.339434555	3.66932942	3.32192809	3.32192809	3.32192809	3.32192809	3.32192809	3.74963554	3.32192809	3.32192809	3.32192809	3.63873344	3.522306345	3.71042813	3.742630885	3.64747932	3.32192809	3.564435375	3.32192809	3.59887373	3.32192809	3.5126678	3.64286859	3.81742292	3.32192809	3.32192809	3.32192809	3.450110985	3.63932508	3.54878276	3.32192809	3.32192809	3.490236035	4.507415485	3.32192809	3.32192809	3.32192809	3.32192809	3.32192809	3.431948165	3.32192809	3.32192809	3.710502215
ALDH8A1	3.327594663	3.327594663	3.327594663	3.327594663	3.327594663	3.4090528	3.327594663	3.327594663	3.4408875	3.327594663	3.327594663	3.464111533	3.327594663	3.563780097	3.327594663	3.327594663	3.32192809	3.433492213	3.35844892	3.588996157	3.32192809	3.32192809	3.32192809	3.37356357	3.327594663	3.327594663	3.47573567	3.32192809	3.399395723	3.32192809	3.32192809	3.839185237	3.388668703	3.420060703	3.52515863	3.32192809	3.635319767	3.32192809	3.32192809	3.44468139	3.502881183	3.327594663	3.327594663	3.403750183	3.327594663	3.327594663	3.327594663	3.327594663	3.327594663
ALDH9A1	10.7918993	10.6964636	10.7667993	10.8777744	10.5244045	11.006964	10.8720323	10.604826	10.7157664	10.542739	11.121786	10.7364614	9.83935994	10.7362173	10.8641632	10.4370481	10.7911857	10.5673867	10.8265151	10.5401678	10.785674	10.8391691	10.509681	10.3123884	10.4454399	11.133548	10.804857	11.1296803	10.8301793	10.9230667	11.095579	10.7368602	10.8066906	11.009364	10.9240412	10.3148358	10.9717655	10.6133208	10.9642253	10.5469137	10.7157664	10.3478691	11.1464504	10.7510023	10.7339765	10.4314904	10.8923337	10.7036419	11.0521887
ALDOA	7.23157707	6.765436743	6.422155748	6.77209707	6.518523578	6.639060988	6.81436642	6.681852808	6.572889898	7.08051797	6.742789445	6.998783733	6.960862495	6.71278822	6.903803895	7.13372402	6.612389473	6.477830745	6.853712145	6.855616895	6.68838081	6.784670983	6.73316567	6.774330443	6.253319688	6.731422375	6.904114145	6.485255558	6.80060667	6.695720603	6.73845107	6.624356613	6.611609465	6.931003845	6.79220457	6.617493163	6.681904705	6.749030738	6.649052985	6.848840045	6.69109729	6.530093023	6.722097493	6.621821763	6.476139195	6.242226805	6.76149712	6.537630013	6.515163233
ALDOB	5.21170183	4.19435498	4.30416349	5.89683788	4.19435498	4.19435498	4.19435498	4.19435498	4.19435498	4.82332823	4.19435498	4.19435498	4.19435498	4.65549479	4.19435498	4.92450363	4.11391465	4.82592857	4.34042056	4.10764854	4.42905484	5.39506451	3.72162639	4.58314958	4.87604801	4.19435498	4.87872093	4.63015498	4.18305928	4.01198397	4.71729202	4.45550937	5.49300551	4.89722784	4.40986949	6.06624422	5.04548272	3.32192809	5.35161066	3.32192809	5.29977582	4.58314958	4.19435498	4.32530298	4.19435498	4.19435498	4.37693033	4.19435498	4.19435498
ALDOC	8.30670669	7.89255921	7.90176786	7.76482644	8.21310375	8.13052039	8.4031689	7.57980019	8.43162474	7.73782618	8.33673811	8.04002047	8.60963461	8.44118746	8.25472717	8.17797644	7.88407831	7.93007674	8.14281827	8.04729517	8.22553957	8.63241001	7.97440713	7.28907549	7.72006313	8.24159607	7.95218386	9.02037746	8.35078275	8.12533804	8.10419406	7.68706349	8.00737885	8.22590054	8.24341346	7.63474354	8.21879424	8.39624128	8.28349864	8.19273764	7.80370945	7.27222857	8.40274403	8.27137213	8.13093088	7.90972408	7.66843849	8.80687427	7.40681066
ALG1	4.15436691	4.15436691	4.15436691	4.15436691	4.38358442	4.15436691	4.15436691	4.15436691	4.15436691	4.15436691	4.15436691	4.15436691	4.43477929	4.15436691	4.15436691	4.15436691	4.47027915	4.10487757	3.8833168	4.62000746	4.00645782	4.23368409	4.14299742	4.15436691	4.15436691	4.15436691	3.32192809	4.21209147	4.4662323	4.20039371	4.43983454	3.95790996	4.29161092	4.06806627	4.80697565	4.42135797	4.13049108	4.14101663	4.353631	3.54986382	4.42465609	4.15436691	4.32943667	4.15436691	4.15436691	4.15436691	4.15436691	4.15436691	4.15436691
ALG10	3.32192809	3.32192809	3.32192809	3.32192809	3.32192809	3.32192809	3.32192809	3.32192809	3.32192809	3.32192809	3.32192809	3.32192809	3.32192809	3.32192809	3.32192809	3.32192809	3.32192809	3.6732579	3.32192809	3.32192809	3.32192809	3.32192809	3.39313335	3.48159603	3.32192809	3.32192809	3.32192809	3.32192809	3.32192809	3.78422442	4.1013097	3.32192809	3.32192809	3.32192809	3.32192809	3.32192809	3.32192809	3.32192809	3.51844827	3.32192809	3.32192809	3.32192809	3.32192809	3.32192809	3.32192809	3.32192809	3.32192809	3.32192809	3.32192809
ALG10B	4.104358177	3.783826333	4.39109269	4.222530083	4.023923897	3.88842346	4.1924049	4.138478333	4.059385643	3.95960708	4.139479013	4.278069663	3.943722883	4.615576263	3.70375209	4.166799123	3.992690393	4.030018153	4.079273037	4.106967257	4.221918113	4.17281652	3.846560917	4.075984267	4.16135024	3.857608217	3.644372723	4.087950733	3.802951883	4.209987993	4.311326997	3.730244453	3.904779273	4.32201212	4.177889513	4.370744927	4.137051677	4.004328877	4.09560395	4.094329587	4.125139233	3.70375209	3.792819217	4.10807984	3.964341567	3.70375209	4.330379873	4.104812457	3.739831443
ALG11	4.17489018	4.54179211	4.325033245	4.96828312	4.47336235	4.354464415	4.1086663	4.52032772	4.40829649	4.71315146	4.351383085	4.43969039	4.31606414	4.086060185	4.39946611	4.496193295	4.20533527	5.64053788	4.402929695	5.43444824	3.967109035	5.93802115	3.59746262	3.61572052	4.597468735	4.023822465	4.011095115	4.27506881	4.687073185	4.648262065	4.05021921	4.167127925	4.738076465	5.14783494	4.794133305	4.41253822	5.06571769	5.17954589	5.70210778	4.830570785	3.886050705	3.945143415	4.49220397	4.1451216	4.339378115	3.945143415	4.233626965	4.81226734	4.641724645
ALG12	3.98707786	3.6623525	3.6623525	3.6623525	3.6623525	3.6623525	3.6623525	3.73405614	3.6623525	3.6623525	4.48295711	3.74249165	3.6623525	3.6623525	3.6623525	3.6623525	3.64252483	4.36279879	3.72379117	4.04009549	4.612474	3.32192809	3.6623525	3.84086602	3.6623525	4.3321757	3.36576951	3.32192809	3.43881048	4.13987219	3.32192809	3.70020776	3.32192809	4.51881144	3.96868707	3.32192809	4.33052828	3.70044416	3.96956772	3.32192809	3.36503038	3.6623525	3.6623525	4.71208223	3.67950476	3.6623525	3.6623525	3.6623525	4.12177047
ALG13	5.220904955	5.26754413	5.595334685	5.41243498	5.43611439	5.316172555	5.14439588	5.40768384	5.019404355	5.249978735	5.585001645	4.815934345	5.60511585	5.323990035	5.44402607	5.45129404	5.764770815	5.374810705	5.60967533	5.55176062	5.35975516	5.50973212	5.48313168	5.484023775	5.42422698	5.54662757	5.34650778	5.918265995	5.350894505	5.531055455	5.52841198	5.251512835	5.24191242	5.462306795	5.2986138	5.301536815	5.592720515	5.451965935	5.819135315	5.295808025	5.1441862	5.215305915	5.724816535	5.492516395	5.464019085	4.87330893	5.493316875	5.507676935	5.684411115
ALG14	3.625869485	3.625869485	3.710427915	3.87747006	3.625869485	3.64410005	3.625869485	3.625869485	4.03741602	3.789325085	3.952523795	3.625869485	3.625869485	4.34126448	3.981598875	3.625869485	3.74058124	3.32924785	3.32192809	4.067714765	3.998958645	3.625869485	3.523272265	3.989076645	3.625869485	3.87067486	3.769437445	4.440680755	3.48447218	4.301776325	4.172036515	3.32192809	3.32192809	3.68823983	3.70567795	4.0817871	3.68466562	3.45034476	4.025369735	3.342530655	3.60425826	3.750661325	3.625869485	4.01498765	3.625869485	3.625869485	3.727944225	3.625869485	3.625869485
ALG1L	3.32192809	3.32192809	3.32192809	3.32192809	3.32192809	3.66966518	3.32192809	3.32192809	3.32192809	3.32192809	3.43523387	3.32192809	3.32192809	3.32192809	3.32192809	3.32192809	3.32192809	3.32192809	3.32192809	3.32192809	3.32192809	3.32192809	3.32192809	3.32192809	3.32192809	3.32192809	3.32192809	3.32192809	3.32192809	3.32192809	3.32192809	3.32192809	3.32192809	3.32192809	3.32192809	3.32192809	3.32192809	3.32192809	3.32192809	3.32192809	3.32192809	3.32192809	3.32192809	3.32192809	3.32192809	3.32192809	3.32192809	3.32192809	3.32192809
ALG2	3.32192809	3.32192809	3.32192809	3.622783005	3.32192809	3.32192809	3.32192809	3.32192809	3.32192809	3.32192809	3.449749155	3.37775693	3.32192809	3.32192809	3.39078805	3.32192809	3.32192809	3.330755805	3.32192809	3.88617543	3.484078215	3.32192809	3.32192809	3.32192809	3.41352778	3.32192809	3.32192809	3.32192809	3.32192809	3.32192809	3.32192809	3.38200717	3.32192809	3.32192809	3.438699125	3.32192809	3.53223235	3.32192809	3.32192809	3.65483321	3.32192809	3.81781408	3.32192809	3.32192809	3.52550384	3.498101145	3.32192809	3.456382405	3.32192809
ALG3	5.19359232	5.1189026	5.22084025	5.492122085	5.80633223	6.172620215	5.40355351	5.66664893	5.521522105	5.744087945	5.57806998	5.44182025	5.589575295	5.579676995	5.355444355	6.27901522	5.578999395	5.40902389	5.242967645	6.23962023	5.35268166	6.19508028	5.08830787	5.5697992	5.46830971	5.32704306	5.215798675	6.13467126	5.8920534	5.565496565	6.04694008	5.072919095	5.196474805	5.08519289	5.56643474	4.932683375	6.077599835	5.776771925	5.641618615	5.587997865	5.343742735	5.595844765	6.04810622	5.58378402	5.347926915	5.13942001	5.313920715	5.689745215	5.037354995
ALG5	7.53748803	5.40875403	6.78999464	7.25189043	7.46836973	6.52992157	6.24141864	7.28938596	6.33734632	7.60131136	7.42946181	6.53366393	7.36768463	6.80640775	5.84666588	7.05567416	7.12340134	7.13664872	6.47165164	7.53059127	7.36531897	7.07594651	6.7384409	7.30981374	7.80299057	7.3247255	6.86789646	7.76228303	6.79846662	7.13748098	7.44479625	7.06350618	6.24311589	6.8736828	6.65474915	7.56332366	7.3791106	7.22659426	7.10454739	7.65704328	7.37107091	7.08954955	6.89466216	7.67037531	7.87444307	6.94091107	7.87206588	6.7276872	6.74351886
ALG6	7.03053031	7.44650767	7.08188287	6.99142887	7.32680686	7.46780072	6.54988294	7.31714663	6.33747215	7.16777336	7.51480681	6.18927857	6.94801037	6.71427377	5.98522222	7.27131075	7.19428211	6.86901387	6.96401388	6.93581448	6.66467056	6.94922558	7.25363479	6.8207572	7.75951611	6.55502047	6.45771756	7.25416695	7.09907634	7.10919547	6.81537945	6.35694841	7.00072117	7.08683895	6.1685237	7.5439598	6.92710712	7.04173471	6.93913958	6.99356228	7.14537788	6.04472251	7.60370408	7.4032232	7.2447857	6.10209735	7.60602224	6.78650372	6.86631956
ALG8	5.959169057	5.549848863	5.438086117	6.130153343	6.024705017	5.773975387	4.859505083	5.51122017	5.52256983	5.966009007	5.64921604	4.842258743	5.977487853	5.269866513	5.099770893	5.716853023	5.665111907	5.608863317	5.844142797	5.765237853	5.800893837	5.684958833	5.525184213	5.477941653	5.471083707	5.284804033	5.19083191	5.97684895	5.816246853	5.95505838	5.882681177	5.165995887	5.27978931	5.674972007	5.56132201	5.636985677	5.757806553	5.600884697	5.506731813	5.48245522	5.547590127	5.472673927	6.229761113	5.557918717	5.77465292	5.112796207	5.760864903	5.681667833	5.36987343
ALG9	6.86405789	5.45866166	5.78915331	6.13694304	6.13455769	7.20228838	5.82084003	6.30199282	6.37892739	5.70581563	6.61903914	5.11118803	6.90109648	4.64986064	5.83842425	5.73107209	5.35903792	6.06372597	5.50299183	5.92254968	5.84533147	6.44012766	6.1012248	6.00912005	5.85514617	6.67390545	5.64186852	6.93503301	6.41287415	6.55467909	6.68570192	5.69702231	5.78915331	6.39651556	6.48031425	6.42598189	6.56207219	6.51229121	5.98060711	5.57868667	5.97851073	6.09629104	6.65144782	6.05788224	6.51779387	5.41389421	6.28417231	7.0769202	5.9433771
ALK	3.32192809	3.32192809	3.32192809	3.32192809	3.32192809	3.32192809	3.32192809	4.16200696	3.32192809	3.32192809	3.32192809	3.32192809	3.32192809	3.32192809	3.32192809	3.32192809	3.32192809	3.32192809	3.32192809	4.2617369	3.32192809	3.32192809	3.68733509	3.32192809	3.32192809	3.32192809	3.32192809	3.47444124	3.32192809	3.32192809	3.95651672	3.32192809	3.91298703	3.32192809	3.32192809	3.32192809	3.73972391	3.32192809	4.21689172	3.69535025	3.32192809	3.32192809	3.32192809	3.32192809	3.32192809	3.32192809	3.32192809	3.32192809	3.32192809
ALKBH1	5.236574447	5.069947693	5.083357017	4.7779822	5.076142573	5.42764981	4.663386603	4.70336352	4.483767837	5.106795973	5.26163945	4.731027	5.168846307	4.91997268	4.716484207	5.069506107	5.1650448	5.117192487	5.065462297	4.929945977	5.02659341	5.119041607	4.84460102	4.72661831	4.771332397	4.926775187	4.59226018	5.348808243	5.010556217	5.058308747	4.92326659	4.720124763	5.083219517	5.06679887	4.77426585	4.922069497	4.836207297	4.961629047	4.62577092	4.784546457	4.862264937	4.647808443	5.240186917	4.942528483	5.0570013	4.07534272	5.230900813	4.79471952	5.312521637
ALKBH2	5.99665617	5.22705632	5.59433573	5.30862114	6.15089635	5.90143937	5.60964021	4.96556563	5.7131564	4.71064759	5.1419398	6.14277539	5.53362877	5.31729678	5.28456256	5.51940125	4.98462672	4.91313643	5.705746	5.29639243	5.91606408	6.13223546	5.86198364	4.19480649	5.26830826	4.94673637	4.70588504	6.17899184	5.07714214	5.78773151	6.15089635	5.16598186	5.60731197	5.65017174	5.03355251	5.80007416	5.64741065	4.43088872	5.06293162	5.04242547	4.71348687	4.25836112	4.86633862	5.06600426	5.23164752	5.4062392	5.30503821	5.3464208	5.19456672
ALKBH3	6.43495852	6.2118381	6.96950054	6.48168564	7.43426798	6.78091211	5.93129227	6.3873345	5.97714852	6.72862938	6.36129783	5.53449219	7.39611619	7.13902563	6.28840868	6.93514742	5.89096827	6.87258501	6.47774532	6.88254524	6.1534584	7.17256852	6.35641834	6.04427039	6.64222701	6.79550053	6.26158742	6.93311228	6.58796694	6.78060144	6.32889407	5.61029286	5.99109209	6.74467779	6.31119265	6.49537234	6.43065426	6.16467789	6.3632403	6.08256103	6.14514348	5.3301016	6.88569878	6.73538029	6.97073982	6.30572468	6.33756314	6.90422051	6.6756912
ALKBH4	4.02820932	4.02820932	4.02820932	4.02820932	4.19696173	4.02820932	4.02820932	4.02820932	4.02820932	4.02820932	4.02820932	4.02820932	4.02820932	4.02820932	4.02820932	4.02820932	4.24236089	3.6499373	3.57449877	3.86187003	4.81984493	5.02415919	3.72712757	3.32192809	4.02820932	4.02820932	3.32192809	4.16155961	4.28434237	4.05140865	3.55113084	3.32192809	3.61858519	4.4827373	4.84541679	4.20384482	3.88927786	3.32192809	4.23751401	3.57422264	4.02820932	4.02820932	4.02820932	4.02820932	4.02820932	4.02820932	4.02820932	4.02820932	4.02820932
ALKBH5	10.8415986	10.3757542	10.599007	10.8606514	11.2816794	11.2539464	11.0986452	10.3385873	10.7884764	10.8158268	11.1977968	11.0267897	10.7892668	10.688353	10.4594742	10.8452366	10.4814665	10.7063605	10.5107098	10.7761821	11.2713486	10.9346403	10.5776828	10.4090514	10.5832563	11.4452204	11.0241742	10.9402181	11.0242566	10.7496156	11.0776115	10.2982379	10.519935	11.0675197	11.056173	10.4578436	10.750774	10.6197358	10.4862096	11.0622276	10.4150921	10.2659367	11.3384661	11.2185991	11.1391222	11.1974031	10.3928152	10.9435539	10.2863071
ALKBH6	5.89044348	6.04435854	6.73941339	6.18077053	6.95878553	7.39764059	6.70537714	6.2170161	6.92139253	6.29021894	7.50388824	6.20342477	6.85978032	7.06649997	7.29118214	6.28533803	6.40229753	6.80420848	6.98737772	6.34401498	6.06321968	6.78205597	6.4546765	6.53538472	6.44222403	6.7885437	6.33795348	6.88191907	6.80124533	6.48344127	6.72233077	6.6811878	6.73941339	6.95043575	6.55044744	6.35167709	6.42845012	6.30795723	6.67605015	6.57850116	6.91901227	6.34380551	7.02306053	6.75816957	5.99703504	4.65577111	6.94494603	6.19212197	6.71426668
ALKBH7	7.47108136	6.88618758	6.57874061	6.80938744	6.93115255	6.4880913	6.68839844	7.73418698	6.85887163	6.85484977	6.72005265	6.65830098	7.28591534	6.75116156	6.98156975	7.31075275	6.46188441	6.86162789	6.773097	6.31808144	7.65161359	6.73577127	6.02479704	6.09218164	6.35409014	6.9225329	6.78622257	6.76337174	6.98735498	6.76167755	6.94558429	6.52592118	6.74723028	7.02159632	6.94314774	7.17940456	6.72755701	7.48704895	5.50767605	6.74146159	6.21292608	6.33050053	6.69399842	6.86999001	7.01084459	6.04407951	6.773097	7.15123734	6.9998174
ALKBH8	4.49501778	5.40983408	4.49501778	4.49501778	4.49501778	4.49501778	4.94425691	4.87754781	4.49501778	4.49501778	4.49501778	4.49501778	4.61522903	4.49501778	4.49501778	4.49501778	4.29936776	4.29605648	3.94398788	4.6052383	5.31008014	6.10457779	4.06445867	4.57936844	4.58959438	4.79072318	4.86403109	6.60951371	4.72479923	4.8308014	5.192612	3.32192809	3.560891	4.49501778	5.06976703	3.7033765	5.48032426	3.32192809	4.87967685	4.77887404	4.80462255	4.49501778	4.49501778	5.34235811	5.53577838	5.46605323	4.49501778	5.5870398	4.49501778
ALLC	3.32192809	3.32192809	3.32192809	3.32192809	3.32192809	3.32192809	3.32192809	3.32192809	3.32192809	3.32192809	3.32192809	3.361597923	3.32192809	3.32192809	3.32192809	3.32192809	3.32192809	3.32192809	3.32192809	3.32192809	3.675814557	3.32192809	3.32192809	3.32192809	3.32192809	3.32192809	3.32192809	3.32192809	3.32192809	3.32192809	3.32192809	3.32192809	3.32192809	3.44717998	3.32192809	3.32192809	3.32192809	3.32192809	3.32192809	3.32192809	3.32192809	3.32192809	3.32192809	3.32192809	3.32192809	3.32192809	3.32192809	3.32192809	3.32192809
ALMS1	6.16847313	5.01517244	4.04789093	5.0572381	4.04789093	4.04789093	4.48920655	4.57382348	5.34726162	4.45004443	4.04789093	4.21709505	4.74170213	4.68789634	4.33022872	5.35699026	4.33261414	3.78545744	4.89590168	4.99266376	5.16617473	4.53933565	4.57651609	4.46442518	4.51861832	4.57876872	3.32277038	4.88943022	4.57382348	4.79695641	5.01427137	4.34748354	5.29659543	4.40957627	4.40411495	4.61914006	4.81333639	4.77297669	5.23265999	5.0060399	5.05396497	4.04789093	5.12713044	4.04789093	4.04789093	4.04789093	4.4450422	5.23585942	5.39777193
ALMS1P	3.32192809	3.32192809	3.32192809	3.32192809	3.32192809	3.32192809	3.32192809	3.32192809	3.81431765	3.32192809	3.75168437	3.32192809	3.64011997	3.32192809	3.32192809	3.79023823	3.32192809	3.32192809	3.32192809	3.32192809	3.32192809	3.77358181	3.59245345	3.47265932	3.32192809	3.32192809	3.32192809	3.32192809	3.3645122	3.32192809	3.32192809	3.32192809	3.32192809	3.40195534	3.32192809	3.32192809	3.32192809	3.32192809	3.32192809	3.32192809	3.32192809	3.52246635	3.32192809	3.32192809	3.32192809	3.32192809	3.32192809	3.32192809	3.32192809
ALOX12	6.54792415	6.87217945	6.3465071	5.74852046	5.534505	6.49099788	5.55703395	6.96709523	5.43037244	6.90348219	6.6387243	5.91494115	6.72273367	4.45410657	5.79745324	6.29426574	6.59453064	6.98031212	7.1140338	6.46740274	6.43130203	4.11806564	7.15033728	6.08913349	5.46116552	6.18787707	5.80452472	5.21160294	6.993697	5.96845991	5.36914818	5.01214358	6.52312202	6.4331576	5.58366229	6.56481637	5.49458266	6.39281936	6.6487861	5.77594075	6.06464297	5.2910336	6.24419972	5.72430474	6.87847363	6.18184087	7.52683995	5.88622573	6.71696961
ALOX12P2	3.32192809	3.38037993	3.32192809	3.32192809	3.32192809	3.6698729	3.32192809	3.32192809	3.37609865	3.32192809	3.32192809	3.432994655	3.32192809	3.32192809	3.34999093	3.32192809	3.32192809	3.32192809	3.32192809	3.34646952	3.32192809	3.32192809	3.32192809	3.32192809	3.32192809	3.32192809	3.32192809	3.32192809	3.32192809	3.32192809	3.32192809	3.32192809	3.32192809	3.32192809	3.32192809	3.32192809	3.32192809	3.32192809	3.32192809	3.32192809	3.32192809	3.415499675	3.32192809	3.32192809	3.32192809	3.746838065	3.477356395	3.630284315	3.32192809
ALOX15	4.636667908	3.462816565	3.33243577	3.57730564	3.33243577	3.651897968	3.71917766	3.36350523	3.613647915	3.372845788	3.78217134	3.643674168	3.744916063	4.053832845	3.33243577	4.842640925	3.74851196	3.32192809	3.866487328	3.409567678	3.937968435	3.43591362	3.569052548	4.10706566	3.83284304	3.915421948	3.749773748	3.822720498	3.32192809	3.427169403	3.357880965	4.540014938	3.32192809	4.260962905	4.231947275	3.402729388	4.136533758	3.737503478	4.28740146	3.879761425	3.421958455	3.606417383	3.33243577	3.40253441	3.33243577	3.825810775	3.951029193	3.602450088	3.6761054
ALOX15B	3.32192809	3.32192809	3.32192809	3.32192809	3.32192809	3.32192809	3.32192809	3.32192809	3.32192809	3.32192809	3.63939569	3.696654895	3.32192809	3.391574425	3.32192809	3.83317592	3.60591203	3.388478355	3.32192809	3.32192809	3.49330283	3.32192809	3.77055876	3.568979195	3.32192809	3.47251997	3.53500249	3.621648885	3.32192809	3.58520992	3.32192809	3.32192809	3.49204742	3.32192809	3.548223175	3.32192809	3.60444052	3.48876647	3.32192809	3.43879115	3.89322761	3.61039423	3.32192809	3.6073752	3.62787215	3.32192809	3.32192809	3.32192809	3.395079745
ALOX5	6.04850364	6.207470917	6.108815307	6.19144486	6.2343175	6.320995243	6.447627233	5.85323003	6.242268263	5.83123275	6.18734103	6.656788153	6.190597657	6.79096867	6.599415427	6.191466603	6.35011855	6.096221583	6.171598427	6.174375207	6.001682403	6.10574049	6.086304893	6.198914927	6.02501625	6.514201473	6.653537453	5.830024827	6.157194613	6.007440393	6.213512467	6.647762903	6.128617293	6.364670733	6.204607173	5.93702553	6.112500767	6.000461693	6.25482656	5.988140327	6.137709427	6.120637093	6.00992425	6.160196293	5.466499383	5.530257417	6.1523606	5.894962483	5.872369817
ALOX5AP	12.215272	12.8570605	12.6868291	12.1047682	12.1024684	12.0819422	12.2997422	11.2451867	12.1519629	12.543878	13.4142963	12.4061746	12.1165868	12.3889269	13.2899226	12.4503154	12.3064109	11.9265532	12.3424047	12.0788296	11.9481584	11.2338395	12.3707531	12.6225415	11.8780788	12.9567842	12.5829052	11.7869067	11.968485	12.0790964	12.1064723	12.2822637	12.676888	13.1068318	12.3756691	11.3126601	12.0448241	12.4512593	11.8969314	12.6483603	12.0586632	12.560872	12.2392765	12.1689394	11.3284433	10.9355315	12.2302368	11.9372731	11.1219603
ALOXE3	3.32192809	3.32192809	3.32192809	3.32192809	3.32192809	3.32192809	3.32192809	3.32192809	3.32192809	3.32192809	3.32192809	3.32192809	3.32192809	3.32192809	3.32192809	3.32192809	3.32192809	3.32192809	3.32192809	3.32192809	3.32192809	3.32192809	3.32192809	3.32192809	3.32192809	3.32192809	3.32192809	3.32192809	3.58703489	3.32192809	3.32192809	3.32192809	3.32192809	3.32192809	3.32192809	3.32192809	3.32192809	3.32192809	3.32192809	3.32192809	3.32192809	3.32192809	3.32192809	3.34097949	3.32192809	3.32192809	3.32192809	3.32192809	3.32192809
ALPI	3.32192809	3.32192809	3.32192809	3.32192809	3.32192809	3.50526342	3.32192809	3.32192809	3.32192809	3.32192809	3.32192809	3.32192809	3.70354261	3.50066823	3.32192809	3.32192809	3.32192809	3.32192809	3.32192809	3.32192809	3.32192809	3.32192809	4.10750961	3.5780825	3.32192809	3.32192809	3.32192809	3.32192809	3.32192809	3.32192809	3.32192809	3.32192809	3.97519269	3.32192809	3.32192809	3.32192809	3.32192809	3.32192809	3.32192809	3.32192809	3.32192809	3.32192809	3.32192809	3.32192809	3.32192809	3.32192809	3.32192809	3.32192809	3.32192809
ALPK1	7.88110943	8.96063168	7.99394248	7.51756816	6.23894509	7.25983098	8.77320069	7.28226469	8.4216234	7.83867709	8.37445354	7.09096725	7.87942164	9.01976058	8.33266065	7.56297712	7.35479329	8.08120539	8.33891284	7.17383901	7.112183	7.5622783	8.87712306	8.83694884	7.99012242	7.88824746	8.22426703	6.62142495	7.42950717	7.24911061	6.45103748	8.84136652	7.82858525	8.37445354	7.55961112	7.8205849	6.87971679	7.71240319	7.93351363	7.08542041	8.14239761	8.75442768	8.36673865	7.23901734	6.22045144	6.92700741	8.01047563	6.38111581	8.35943825
ALPK3	3.32192809	3.32464358	3.32192809	3.32192809	3.32192809	3.7086938	3.83463133	3.32192809	3.32192809	3.32192809	3.32192809	3.32192809	3.32192809	3.32192809	3.32192809	3.32192809	3.32192809	3.32192809	3.32192809	3.32192809	3.32192809	3.32192809	3.32192809	3.32192809	3.32192809	3.60659976	3.32192809	3.32192809	3.32192809	3.32192809	3.32192809	3.32192809	3.32192809	3.32192809	3.32192809	3.32192809	3.32192809	3.32192809	3.32192809	3.32192809	3.32192809	3.80713747	3.32192809	3.43501112	3.32192809	3.32192809	3.32192809	3.32192809	3.4078082
ALPL	10.940117	12.2842415	11.4114272	9.12776845	10.0312077	11.5865884	12.2186387	10.1505702	12.5946666	9.93184573	12.407452	11.7356031	11.3310142	12.9562991	12.9039541	10.3091042	9.87536141	10.3312842	11.4683568	10.2203989	9.15505955	9.60542322	12.1930423	12.0765932	10.4741952	11.8399126	12.4804964	9.12443154	10.3279904	10.7305746	10.0312077	12.5857651	11.3896679	12.027566	10.4549244	9.80486025	9.92175125	11.4048047	11.1546378	10.9936715	11.7380741	11.7775174	6.95777306	11.0045874	8.900289	10.0155436	11.3401353	10.1030736	10.2409859
ALPP	9.98185829	10.8555902	10.6278062	10.7023343	10.337422	10.2269604	10.7009404	11.1701492	11.447642	10.4679324	10.270842	11.3750335	9.1844392	11.2401825	10.1199866	9.72394198	11.3449383	11.3122885	10.3051999	10.7713665	10.0965162	10.5445868	10.0856783	11.1550617	11.9594911	10.5663579	10.9495984	10.8961962	10.6792346	9.89470092	10.1819386	11.0757679	10.5703159	10.1921942	10.913012	10.9460217	10.9406293	9.94698593	11.6295889	11.1861966	11.5919991	11.090924	10.1302339	11.5434513	10.9774402	10.7711987	10.9638049	10.5747464	11.2003559
ALPPL2	3.80003221	3.32192809	3.32192809	3.32192809	3.32192809	4.11640884	3.71888216	3.32192809	3.32192809	3.32192809	3.56088122	3.32192809	3.78878697	4.18079473	3.32192809	3.32192809	3.32192809	3.32192809	3.32192809	3.32192809	3.32192809	3.32192809	3.32192809	3.70726304	3.32192809	3.32192809	3.32192809	3.32192809	3.62293269	3.32192809	3.32192809	3.32192809	3.32192809	3.32192809	3.32192809	3.32192809	3.32192809	3.32192809	3.32192809	3.32192809	3.32192809	3.32192809	3.32192809	3.32192809	3.32192809	3.53520942	3.32192809	3.4536914	3.32192809
ALS2	6.27184303	5.82681512	6.10094423	5.78393423	6.13338063	6.79786343	6.60246677	6.03325409	6.81817516	6.81793569	7.27397368	6.38649145	5.91662701	5.92635198	5.95480147	6.29308102	6.46978213	5.0451616	6.64858336	6.374561	6.11576198	6.10740123	6.00468857	6.5915409	6.71482211	6.57607367	5.97507137	6.55853521	6.23928977	6.55800415	6.84303538	5.73885618	5.79361839	6.70740469	6.90645291	6.65364191	6.52759257	6.19390674	6.1873103	6.10094822	6.46401865	6.24530812	7.09843744	6.88578818	5.63510266	6.81693739	6.63431802	6.87804397	5.13144641
ALS2CL	3.32192809	3.32192809	3.32192809	3.32192809	3.32192809	3.32192809	3.32192809	3.32192809	3.32192809	3.32192809	3.32192809	3.32192809	3.32192809	3.32192809	3.32192809	3.32192809	3.32192809	3.32192809	3.32192809	3.32192809	3.32192809	3.32192809	3.32192809	3.32192809	3.32192809	3.32192809	3.32192809	3.32192809	3.32192809	3.32192809	3.32192809	3.32192809	3.32192809	3.32192809	3.32192809	3.526322647	3.32192809	3.32192809	3.32192809	3.32192809	3.32192809	3.32192809	3.32192809	3.32192809	3.32192809	3.32192809	3.32192809	3.32192809	3.32192809
ALS2CR12	3.32192809	3.32192809	3.32192809	3.32192809	3.32192809	3.32192809	3.32192809	3.32192809	3.32192809	3.32192809	3.32192809	5.75301613	3.32192809	3.32192809	3.32192809	3.32192809	4.44358809	3.32192809	3.32192809	3.42586611	3.32192809	3.32192809	3.32192809	4.12735594	3.32192809	3.32192809	3.32192809	3.32192809	3.32192809	3.32192809	4.63661882	3.32192809	3.32192809	3.32192809	3.32192809	3.32192809	3.32192809	3.66411643	3.32192809	3.32192809	3.32192809	3.32192809	3.32192809	3.32192809	3.32192809	3.81340668	3.32192809	3.32192809	3.35514739
ALS2CR14	5.87979639	5.3727815	6.24241724	5.04457798	5.62859772	5.55436067	4.83575486	6.55812689	6.98614556	4.83575486	5.07842809	5.42633197	4.83575486	6.37871167	5.43555347	5.65392071	6.38501146	6.59915233	5.81419868	5.21216503	5.56470801	5.49808616	4.74639554	7.11473973	7.66303267	6.90477985	6.43839699	5.92315798	5.37685226	5.06543229	4.64302842	6.27910055	6.20850594	5.2768625	5.94041391	5.46964996	5.68980541	4.90098318	6.52100675	6.34815627	6.59483963	6.43962115	4.83575486	7.00561894	5.54450273	4.83575486	6.21074312	5.92639695	6.25294415
ALS2CR16	3.32192809	3.32192809	3.32192809	3.46677719	3.32192809	3.32192809	3.32192809	3.32192809	3.32192809	3.32192809	3.60822968	3.32192809	3.32192809	3.32192809	3.32192809	3.32192809	3.32192809	3.32192809	3.32192809	3.32192809	3.32192809	3.54618204	3.32192809	3.32192809	3.32192809	3.32192809	3.32192809	3.32192809	3.32192809	3.96908509	3.34813184	3.32192809	3.68737204	3.32192809	3.32192809	3.32192809	3.32192809	3.32192809	3.32192809	3.32192809	3.96356845	3.32192809	3.32192809	3.32192809	3.43513517	3.32192809	3.32192809	3.32192809	3.32192809
ALS2CR4	3.47591497	3.47591497	3.47591497	3.47591497	3.47591497	3.47591497	3.47591497	3.47591497	3.47591497	3.47591497	3.47591497	3.47591497	3.47591497	3.47591497	3.47591497	3.47591497	3.32192809	3.32192809	3.36117741	3.88457839	3.98199235	3.70805256	3.69869189	3.32192809	3.47591497	3.47591497	3.32192809	4.42564393	3.8815501	4.26061662	3.47591497	3.32192809	3.87278149	4.07148725	4.340219	3.93888514	4.28683828	3.69426511	3.32192809	3.32192809	3.32192809	3.47591497	3.47591497	3.47591497	3.47591497	3.47591497	3.47591497	3.47591497	3.47591497
ALX1	4.11997446	4.11997446	4.13184647	4.34453712	4.11997446	4.20284597	4.16864869	5.24701734	4.11997446	4.70093129	4.11997446	4.11997446	4.18476076	5.37869478	4.11997446	4.8959605	4.55344529	3.84351359	5.07946302	3.88384952	4.32351779	3.32192809	4.77536033	3.8515002	4.11997446	4.11997446	4.41253631	4.11997446	4.37686754	4.62886281	4.3587289	3.32192809	4.9555453	4.05632601	4.29014053	4.76125974	4.56091667	4.07479655	4.5623273	4.48515372	4.13890865	5.78223511	4.11997446	4.21583678	4.35898015	4.11997446	4.30842983	5.08762044	4.72704575
ALX3	3.32192809	3.32192809	3.32192809	3.32192809	3.32192809	3.32192809	3.32192809	3.32192809	3.59312795	3.32192809	3.32192809	3.69227705	3.32192809	3.32192809	3.32192809	3.32192809	3.32192809	3.32192809	3.32192809	3.432146935	3.32192809	3.610475465	3.32192809	3.32192809	3.32192809	3.32192809	3.32192809	3.32192809	3.32192809	3.32192809	3.3861916	3.32192809	3.32192809	3.32192809	3.39913739	3.32192809	3.32192809	3.32192809	3.765337765	3.47725695	3.32192809	3.32192809	3.32192809	3.32192809	3.32192809	3.32192809	3.32192809	3.32192809	3.32192809
ALX4	3.32192809	3.32192809	3.32192809	3.32192809	3.32192809	3.32192809	3.32192809	3.32192809	3.32192809	3.32192809	3.32192809	3.32192809	3.32192809	3.32192809	3.32192809	3.32192809	3.32192809	3.32192809	3.32192809	3.32192809	3.32192809	3.32192809	3.32192809	3.32192809	3.32192809	3.32192809	3.32192809	3.32192809	3.32192809	3.32192809	3.32192809	3.32192809	3.32192809	3.32192809	3.32192809	3.32192809	3.32192809	3.32192809	3.32192809	3.32192809	3.32192809	4.08361165	3.32192809	3.32192809	3.32192809	3.34962429	3.32192809	3.32192809	3.32192809
AMAC1	3.32192809	3.32192809	3.32192809	3.32192809	3.32192809	3.32192809	3.32192809	3.32192809	3.32192809	3.32192809	3.32192809	3.32192809	3.32192809	3.32192809	3.32192809	3.32192809	3.32192809	3.32192809	3.74980347	3.32192809	3.32192809	3.32192809	3.32192809	3.32192809	3.32192809	3.32192809	3.32192809	3.32192809	3.32192809	3.7904353	3.32192809	3.32192809	3.32192809	3.32192809	3.32192809	3.32192809	3.32192809	3.32192809	3.32192809	3.32192809	3.32192809	3.32192809	3.32192809	3.32192809	3.32192809	3.32192809	3.32192809	3.32192809	3.32192809
AMAC1L1	3.51095939	3.32192809	3.32192809	3.32192809	3.71896762	3.41968585	3.32192809	3.32192809	3.32192809	3.32192809	3.32192809	3.57486202	3.32192809	3.32192809	3.32192809	3.32192809	3.32192809	3.32192809	3.32192809	3.32192809	3.32192809	3.32192809	3.32192809	3.32192809	3.9715785	3.32192809	3.32192809	3.32192809	3.32192809	3.32192809	3.32192809	3.35486962	3.32192809	3.32192809	3.32192809	3.32192809	3.32192809	3.32192809	3.32192809	3.32192809	3.32192809	4.69192047	3.32192809	3.32192809	3.32192809	4.31687125	3.32192809	3.32192809	3.32192809
AMAC1L2	3.32192809	3.390794627	3.32192809	3.32192809	3.32192809	3.534365607	3.32192809	3.32192809	3.32192809	3.32192809	3.413019287	3.462041557	3.32192809	3.32192809	3.32192809	3.41320627	3.32192809	3.32192809	3.32192809	3.32192809	3.32192809	3.32192809	3.32192809	3.420870557	3.32192809	3.32192809	3.32192809	3.657404097	3.46521624	3.32192809	3.32192809	3.41389708	3.32192809	3.32192809	3.32192809	3.32192809	3.32192809	3.32192809	3.536576367	3.32192809	3.32192809	3.32192809	3.32192809	3.32192809	3.32192809	3.32192809	3.32192809	3.32192809	3.32192809
AMAC1L3	4.10346239	3.32192809	3.32192809	3.32192809	3.32192809	3.32192809	3.65189094	3.32192809	3.93100126	3.356972	3.32192809	3.48827334	3.57407365	3.59811505	3.32192809	3.32192809	3.32874888	3.32192809	3.44644019	3.52169151	3.7053244	3.32192809	3.32192809	3.32192809	3.32192809	3.32192809	3.81603849	3.32192809	3.32192809	3.32192809	3.32192809	3.49250953	3.52044865	4.2824791	4.02334763	3.32192809	3.32192809	3.32192809	3.34107061	3.32192809	3.32192809	3.32192809	3.32192809	4.20891284	3.32192809	3.87463469	3.32192809	3.32192809	3.32192809
AMACR	4.089325917	3.809072723	3.793357593	3.835415573	3.703215167	4.141133473	4.735340083	3.703215167	3.87414371	3.703215167	3.809384413	3.841819413	4.015115793	3.85366653	3.941533493	3.703215167	4.30013484	3.830163467	4.30087409	4.279221417	3.44972686	3.66674579	3.65744383	3.833998313	3.703215167	3.758701363	4.37944579	4.412082527	3.596978707	3.505140307	3.854755027	3.884794353	4.07735678	4.1143121	4.155926927	4.0857691	3.923505907	3.90585487	3.84142776	3.73955881	3.97737333	4.06065078	3.703215167	4.146599533	3.703215167	3.703215167	4.206208317	3.878927397	4.17620078
AMBN	3.32192809	3.446476765	3.32192809	3.32192809	3.32192809	3.391291288	3.32192809	3.32192809	3.32192809	3.32192809	3.32192809	3.34166183	3.32192809	3.452495273	3.32192809	3.41184175	3.32192809	3.32192809	3.32192809	3.32192809	3.32192809	3.32192809	3.336141593	3.32192809	3.534312433	3.32192809	3.32192809	3.32192809	3.32192809	3.32192809	3.32192809	3.46975603	3.32192809	3.32192809	3.32192809	3.32192809	3.32192809	3.32192809	3.32192809	3.32192809	3.328538525	3.32192809	3.32192809	3.32192809	3.32192809	3.391087393	3.32192809	3.32192809	3.32192809
AMBP	3.32192809	3.32192809	3.32192809	3.32192809	3.32192809	3.32192809	3.32192809	3.32192809	3.32192809	3.32192809	3.32192809	3.32192809	3.32192809	3.32192809	3.32192809	3.32192809	3.32192809	3.32192809	3.32192809	3.32192809	3.32192809	3.32192809	3.32192809	3.32192809	3.32192809	3.32192809	3.32192809	3.32192809	3.32192809	3.32192809	3.32192809	3.32192809	3.32192809	3.32192809	3.32192809	3.32192809	3.32192809	3.32192809	3.32192809	3.32192809	3.32192809	3.32192809	3.32192809	3.32192809	3.32192809	3.32192809	3.32192809	3.32192809	3.32192809
AMBRA1	3.32192809	3.32192809	3.32192809	3.32192809	3.32192809	3.32192809	3.32192809	3.32192809	3.32192809	3.32192809	3.32192809	3.32192809	3.32192809	3.32192809	3.32192809	3.32192809	3.32192809	3.32192809	3.32192809	3.32192809	3.32192809	3.32192809	3.32192809	3.32192809	3.32192809	3.32192809	3.32192809	3.32192809	3.35683822	3.32192809	3.32192809	3.32192809	3.32192809	3.32192809	3.32192809	3.32192809	3.32192809	3.32192809	3.32192809	3.32192809	3.32192809	3.32192809	3.32192809	3.32192809	3.32192809	3.32192809	3.57946378	3.32192809	3.32192809
AMD1	7.864732635	8.91981126	8.873998195	8.211427495	8.964761765	8.919151575	8.557475195	8.761806225	9.162100875	8.14659947	8.878229205	8.94238064	9.029718045	8.60179627	8.25200333	8.22287597	9.001618105	8.569534115	8.805170605	8.77064092	8.17197987	8.48266097	8.62550721	8.97690139	8.680556335	9.08039663	8.958358835	8.82049785	8.65003784	8.79526866	9.040054605	8.21287369	8.902007815	8.78072369	8.78704557	8.06903934	8.896946035	8.664429665	8.98152805	8.954719635	8.87646997	8.8087479	8.47073134	9.138584015	8.692428785	7.496293665	9.043491305	8.09910793	8.430615755
AMDHD1	3.32192809	3.32192809	3.32192809	3.32192809	3.32192809	3.32192809	3.32192809	3.32192809	3.32192809	3.32192809	3.32192809	3.32192809	3.32192809	3.32192809	3.32192809	3.32192809	3.32192809	3.32192809	4.40578411	3.32192809	3.32192809	3.48531476	3.32192809	3.32192809	3.32192809	3.32192809	3.32192809	4.57790975	4.11754877	3.34970496	3.32192809	3.32192809	3.32192809	3.55794305	3.39883465	3.53075246	3.32192809	3.32192809	3.79296881	3.32192809	3.52894257	3.32192809	3.32192809	3.32192809	3.32192809	3.32192809	3.32192809	3.32192809	3.32192809
AMDHD2	5.45478551	5.03271592	5.10012994	5.84962706	4.40060679	4.22828314	4.22828314	5.98808197	4.98195955	5.43781823	5.63019589	4.72589755	4.67318445	4.34525067	5.38970328	6.49390516	4.62908321	5.1011958	4.84315677	5.13414001	4.75752735	5.3460332	5.28970538	5.17517366	5.41169343	4.22828314	5.04534642	4.98034525	5.23658446	4.57570563	5.30806557	5.33056916	5.2348726	4.90746035	5.1824321	5.85430366	5.34806985	4.76458077	4.50925245	4.93218687	5.19927854	4.22828314	5.91659422	5.28195267	5.61972369	4.22828314	5.63414538	5.86677223	4.7091397
AMELX	3.32192809	3.32192809	3.32192809	3.32192809	3.32192809	3.32192809	3.32192809	3.32192809	3.32192809	3.32192809	4.68139417	3.32192809	3.32192809	3.32192809	3.32192809	3.32192809	3.32192809	3.32192809	3.32192809	3.32192809	3.32192809	3.32192809	3.32192809	3.32192809	3.32192809	3.32192809	3.32192809	3.32192809	3.32192809	3.32192809	3.32192809	3.32192809	3.32192809	3.32192809	3.32192809	3.32192809	3.32192809	3.32192809	3.32192809	3.32192809	3.32192809	3.32192809	3.32192809	3.32192809	3.32192809	3.32192809	3.32192809	3.32192809	3.32192809
AMELY	3.32192809	3.32192809	3.32192809	3.32192809	3.32192809	3.32192809	3.62750645	3.32192809	3.32192809	3.32192809	3.32192809	3.32192809	3.32192809	3.32192809	3.32192809	3.32192809	3.32192809	3.32192809	3.32192809	3.32192809	3.32192809	3.32192809	3.32192809	3.32192809	3.32192809	3.32192809	3.32192809	3.32192809	3.32192809	3.32192809	3.32192809	3.32192809	3.32192809	3.32192809	3.32192809	3.32192809	3.32192809	3.32192809	3.32192809	3.58783901	3.32192809	3.32192809	3.32192809	3.32192809	3.32192809	3.32192809	3.32192809	3.32192809	3.32192809
AMFR	6.28555556	6.92280296	5.84797651	6.15247517	5.36369065	5.89594049	6.141323115	6.64465455	5.472653935	5.475492105	4.71707174	4.96760701	5.93909032	6.38935539	4.479547785	6.958525675	5.38836282	6.444716225	5.363992915	6.132824095	6.207911105	6.542840365	5.74714035	5.34244194	5.69243567	5.84173687	5.641073415	5.64817793	6.51583725	5.78495832	6.1175806	5.607855015	5.854678495	5.39141438	6.65366082	6.49365315	6.648564225	5.527286405	6.174636415	6.146459455	4.95217501	5.002472705	6.54036555	5.515325085	6.196625845	6.535180985	5.905692865	6.06779604	6.89001867
AMHR2	3.32192809	3.32192809	3.32192809	3.32192809	3.32192809	3.32192809	3.32192809	3.32192809	3.32192809	3.32192809	3.32192809	3.32192809	3.32192809	3.32192809	3.32192809	3.32192809	3.32192809	3.32192809	3.32192809	3.32192809	3.32192809	3.32192809	3.32192809	3.32192809	3.32192809	3.32192809	3.32192809	3.32192809	3.32192809	3.32192809	3.32192809	3.32192809	3.32192809	3.32192809	3.32192809	3.32192809	3.32192809	3.32192809	3.32192809	3.32192809	3.32192809	3.32192809	3.32192809	3.32192809	3.32192809	3.32192809	3.32192809	3.32192809	3.32192809
AMICA1	11.3213769	11.4228395	11.6060318	11.1226672	11.0126568	11.4415747	11.7455153	10.8054872	11.6265845	11.2084168	11.8723235	11.3040253	11.2043193	11.794631	11.0634165	11.2398839	11.2809227	10.7576584	11.2464627	10.9283607	10.3294275	10.3879871	11.5449437	11.5526513	10.9483886	11.340826	11.640531	10.1999643	10.6809001	11.1766731	10.6861083	11.6502575	11.7046701	11.9104081	11.6424913	10.668347	10.7900609	11.13053	11.162757	11.5048334	10.906124	11.4534963	10.7825058	10.3473437	10.0597468	10.5330087	11.1263177	11.0790101	10.9163071
AMIGO1	3.32192809	3.32192809	3.7117691	3.32192809	3.32192809	3.32192809	3.32192809	3.32192809	3.32192809	3.57624639	3.32192809	3.32192809	3.32192809	3.32192809	3.32192809	3.32192809	3.32192809	3.32192809	3.32192809	3.53247157	3.32192809	3.32192809	3.36563515	3.32192809	3.32192809	3.32192809	3.32192809	3.32192809	3.32192809	3.6310088	4.36202516	3.32192809	3.32192809	3.32192809	3.32192809	3.32192809	3.82565132	3.80877219	3.32192809	3.32192809	3.32192809	3.32192809	3.32192809	3.32192809	3.32192809	4.1501437	3.32192809	3.5388299	3.49491733
AMIGO2	3.32192809	3.32192809	3.32192809	3.32192809	3.32192809	3.32192809	3.32192809	3.32192809	3.32192809	3.32192809	3.32192809	3.32192809	3.32192809	3.32192809	3.32192809	3.32192809	3.32192809	3.32192809	3.32192809	3.32192809	3.32192809	3.99930012	3.32192809	3.32192809	3.32192809	3.32192809	3.32192809	3.32192809	3.32192809	3.32192809	3.32192809	3.32192809	3.32192809	3.32192809	3.32192809	3.32192809	3.32192809	3.32192809	3.32192809	3.6032857	3.32192809	3.32192809	3.32192809	3.32192809	3.32192809	3.32192809	3.32192809	3.32192809	3.32192809
AMIGO3	3.32192809	3.32192809	3.32192809	3.32192809	3.32192809	3.32192809	3.32192809	3.32192809	3.32192809	3.32192809	3.32192809	3.32192809	3.32192809	3.32192809	3.32192809	3.32192809	3.32192809	3.32192809	3.32192809	3.32192809	3.32192809	3.32192809	3.32192809	3.32192809	3.32192809	3.32192809	3.32192809	3.32192809	3.32192809	3.32192809	3.32192809	3.32192809	3.32192809	3.32192809	3.32192809	3.32192809	3.32192809	3.32192809	3.32192809	3.32192809	3.32192809	3.32192809	3.32192809	3.32192809	3.32192809	3.32192809	3.32192809	3.32192809	3.32192809
AMMECR1	4.25207048	4.869361897	4.80780135	5.36559806	5.635007067	4.82964948	4.886695927	5.107454133	5.043839913	5.11276038	5.142456443	4.841506563	4.817436017	4.5679267	4.28676953	4.657997583	4.62371563	4.710702123	5.11194309	4.534418277	4.966398403	5.120430077	4.565746413	5.427363007	5.074814373	4.556959583	5.00937392	5.30336912	4.97663793	5.098462033	5.33457103	4.713532227	5.161453337	4.981720327	4.49660304	5.067037207	5.09270915	4.98010966	4.865623483	4.92251313	5.029905343	4.842976217	4.801761577	5.037666647	5.23077962	4.763658393	4.56062436	5.163255013	4.868770093
AMMECR1L	5.23857642	4.64830305	5.36795176	6.24334881	5.82758414	6.0585318	4.95966317	4.93105716	5.88073234	5.74546277	5.79906092	5.26499668	6.43267804	5.18326904	5.92967015	6.04174341	5.98767649	5.12877427	5.53617851	5.4744182	5.25749948	5.28284157	5.65413476	5.62052864	5.1979259	5.58890057	5.18371477	6.81874705	5.55985519	6.22907047	5.80455802	5.49858629	5.85549842	5.82439848	5.73603791	6.0690901	5.81930746	5.63922579	6.29125526	5.58645011	5.60992394	6.01903035	5.75039272	6.20036872	6.05792371	5.77083729	5.852182	5.3965805	5.87091413
AMN	3.32192809	3.32192809	3.32192809	3.32192809	3.32192809	3.56671775	3.32192809	3.32192809	3.32192809	3.32192809	3.32192809	3.75570373	3.32192809	3.32192809	3.32192809	3.32192809	3.32192809	3.32192809	3.32192809	3.32192809	3.32192809	3.32192809	3.32192809	3.32192809	3.32192809	3.32192809	3.32192809	3.32192809	3.32192809	3.32192809	3.32192809	3.61906433	3.32192809	3.32192809	3.32192809	3.32192809	3.32192809	3.32192809	3.32192809	3.32192809	3.32192809	3.32192809	3.32192809	3.32192809	3.32192809	3.32192809	3.32192809	3.59456169	3.32192809
AMN1	4.6403536	4.6403536	4.96985612	5.39868407	5.36997336	4.6403536	4.6403536	4.6403536	5.62051274	4.6403536	5.25380699	5.21522434	4.6403536	5.34889225	4.90653805	4.6403536	4.39771057	5.78679054	4.72729098	4.4513252	3.45183752	4.93865936	4.80210427	5.22069174	5.18141638	5.07137422	4.90653805	5.21904032	4.6425901	4.90307877	4.80000425	4.61478404	5.09296428	4.46477346	4.04647622	4.65080993	5.08178827	4.70227854	5.48503841	4.77056215	5.73419747	4.6403536	4.6403536	5.02236229	4.6403536	4.6403536	4.78636878	5.12700928	4.6403536
AMOT	4.42913839	4.35622861	4.80811122	5.59635667	4.57511391	4.59464986	4.35622861	4.64252428	4.76702774	5.40723381	5.565667	4.35622861	4.69829175	4.35622861	4.35622861	5.01329508	4.93992471	4.96485512	4.87626006	4.47118681	5.17537929	5.72164936	5.01501043	3.89516882	5.27451484	4.97024014	3.98581553	5.19289798	5.04210104	4.49510927	4.85966597	3.69759147	3.73536837	4.97839014	4.47050953	5.25869529	4.14879422	4.98072179	3.78122436	4.2822767	5.28405396	4.39140908	4.94389987	4.7281922	5.21282554	4.35622861	4.38642906	4.73972445	4.38093551
AMOTL1	3.32192809	3.32192809	3.32192809	3.32192809	3.32192809	3.60430266	3.32192809	3.32192809	3.32192809	3.32192809	3.32192809	3.32192809	3.32192809	3.3719505	3.32192809	3.32192809	3.32192809	3.32192809	3.32192809	3.32192809	3.32192809	3.32192809	3.32192809	3.32192809	3.32192809	3.50507029	3.32192809	3.32192809	3.32192809	3.32192809	3.32192809	3.32192809	3.32192809	3.32192809	3.32192809	3.32192809	3.32192809	3.32192809	3.32192809	3.32192809	3.32192809	3.32192809	3.32192809	3.32192809	3.32192809	3.32192809	3.32192809	3.32192809	3.32192809
AMOTL2	4.7647039	5.81967667	4.7647039	4.7647039	4.7647039	4.7647039	4.7647039	4.7647039	5.7444132	4.7647039	5.06125763	4.7647039	4.8790336	6.08925761	4.7647039	4.7647039	6.07610241	4.88577299	5.18195964	5.10956867	4.56027902	4.7647039	5.10387106	4.79145518	6.0962704	5.17559853	4.02025949	5.38474818	4.93304475	4.8624142	5.14228231	5.77386107	5.28880481	5.34647012	5.21530623	5.56522457	5.19183503	4.86308854	5.28681093	5.31791652	5.470613	5.36571669	4.7647039	4.7647039	5.63862337	4.7647039	4.7647039	4.93880858	4.7647039
AMPD2	3.32192809	3.32192809	3.32192809	3.32192809	3.32192809	3.32192809	3.32192809	3.32192809	3.32192809	3.32192809	3.32192809	3.32192809	3.32192809	3.32192809	3.32192809	3.32192809	3.32192809	3.32192809	3.32192809	3.32192809	3.32192809	3.32192809	3.32192809	3.32192809	3.32192809	3.32192809	3.32192809	3.32192809	3.32192809	3.32192809	3.32192809	3.32192809	3.32192809	3.32192809	3.32192809	3.32192809	3.32192809	3.32192809	3.32192809	3.32192809	3.32192809	3.32192809	3.32192809	3.32192809	3.32192809	3.32192809	3.32192809	3.32192809	3.32192809
AMPD3	3.668799957	3.510396467	3.695490523	3.690809887	3.510396467	3.580302423	3.683872897	3.510396467	3.844296927	3.510396467	3.571197287	3.70092337	3.955277157	3.855252903	3.85907686	3.618309463	3.534377353	3.32192809	4.283421903	3.734944653	3.32192809	3.578163153	3.649189433	3.335768747	3.510396467	3.510396467	3.74598938	3.938867307	3.966632637	3.56045341	3.751236057	3.68508676	3.865914233	3.767321597	3.756668863	3.522172787	3.32192809	3.407707343	3.713457193	3.736656573	3.448966213	3.896385983	3.510396467	3.510396467	3.510396467	3.510396467	3.510396467	3.510396467	3.522459673
AMPH	3.32192809	3.32192809	3.32192809	3.32192809	3.32192809	3.32192809	3.62728568	3.32192809	3.32192809	3.32192809	3.32192809	3.32192809	3.32192809	3.32192809	3.32192809	3.32192809	3.32192809	3.32192809	3.32192809	3.32192809	3.378482275	3.32192809	3.32192809	3.357484025	3.32192809	3.32192809	3.32192809	3.32192809	3.32192809	3.32192809	3.32192809	3.32192809	3.32192809	3.32192809	3.32192809	3.32192809	3.32192809	3.32192809	3.32192809	3.32192809	3.32192809	3.32192809	3.32192809	3.32192809	3.32192809	3.32192809	3.32192809	3.32192809	3.32192809
AMT	6.17170501	5.6246733	6.68319114	5.53824018	6.88140914	7.11985332	6.50976583	5.70254813	7.618089	5.83354379	6.55844767	5.70353569	6.04908844	7.54969381	6.42327052	6.05019135	6.38352217	6.66443591	6.86541284	6.44101131	6.12449502	5.68249408	6.69626095	6.76491272	6.94344195	6.07989738	5.72705975	6.78380628	7.31623174	6.56639857	6.64732746	6.61786795	6.68319114	6.20672292	7.02320655	6.59751389	6.06932817	5.85023886	6.98346565	5.98731313	7.22419852	5.95346234	6.0327574	7.0861419	5.08777311	4.98511057	6.76363368	6.57158982	6.46174687
AMY1A	5.164498405	4.6566365	5.13671959	5.614042025	5.857087605	5.1257004	5.94627278	5.41884026	4.983660215	5.092375175	4.975503375	4.59923771	4.838475395	4.49085905	4.414296225	4.76556632	5.283585415	5.27856717	4.876351635	5.93900744	4.802257895	5.217988755	4.854489245	4.6432835	5.636421565	5.42524287	5.41255651	5.760737405	4.836442915	4.920921475	4.981926115	4.40479484	4.389240805	4.579009555	4.784488215	4.817991345	4.88469521	5.340605985	6.292139985	5.541162685	5.1026877	4.6432835	4.8539413	6.04768185	6.00903275	4.414296225	5.233472185	4.827683335	4.76033411
AMY1B	3.62768326	3.62768326	3.62768326	4.069652623	3.962568027	3.81162515	3.843943607	3.62768326	3.760044013	3.857435927	3.65038916	3.974414087	3.62768326	3.78459621	3.737383853	3.647042647	4.371740583	3.919287923	3.896644883	4.006719283	3.922545183	3.35654501	3.645701753	3.857983543	3.738820307	3.737113513	4.734359033	3.898909353	3.949273747	3.67872293	3.559844357	3.990184197	4.083603147	3.526545497	3.846396017	3.796295137	3.440847033	3.496113083	4.4012872	3.96228261	4.67018602	3.86313008	3.62768326	4.538876763	3.89969454	3.62768326	3.803353013	3.758878317	3.798432637
AMY1C	10.6588693	9.06534301	11.582622	11.8259343	11.4982638	11.2660182	7.80624009	10.9723731	11.0502838	10.4871598	11.2548072	11.6220131	11.0110302	10.5796442	10.6563555	10.5402287	11.466002	11.0635582	11.2386281	10.5061241	11.290433	11.3883042	11.153718	11.6334739	10.2131488	10.5977816	11.3889133	11.5889287	11.1044035	10.8008587	11.5182774	10.5096028	11.1914633	10.8209001	11.1495185	11.1682528	11.0549733	11.4027142	10.8803006	11.5601155	10.8847055	11.8100909	9.92205363	11.5126973	12.0118407	10.8163169	10.5757827	11.2966607	10.5684569
AMY2A	3.810986958	3.959237863	4.093358043	3.823364805	4.184301865	4.015107635	3.80931403	4.094947148	4.046071085	3.952876095	3.939811785	3.970161645	3.959117643	3.990929585	3.971815413	3.709525075	4.186179225	4.142612173	4.08653393	4.106167135	3.98961076	3.95986806	4.036735175	4.146465825	4.447651893	3.992058625	4.122031423	4.20745607	3.97950179	4.008588998	3.993944135	4.509545828	4.097787898	3.994386838	4.050604905	4.146273128	3.967199608	3.800469043	4.28261951	3.96052324	4.34337284	4.440565538	3.709525075	4.395259183	4.049150725	4.063267588	4.27479811	4.18947555	3.906771655
AMY2B	4.06965313	4.06965313	4.30162807	4.87220169	4.4418521	4.6440356	4.06965313	4.06965313	4.108455115	4.08062535	4.06965313	4.344983805	4.574606525	4.06965313	4.06965313	4.06965313	5.39248208	5.137828455	4.056176915	5.09332494	3.32192809	3.50095065	4.39625661	4.87601089	5.1952534	4.25971757	3.619254435	5.1050253	4.3007908	4.73103507	4.225792625	4.648416755	4.34410295	3.742869695	3.730850225	4.98713543	4.906222725	4.04742073	5.190725845	3.873367555	5.27692009	4.06965313	4.06965313	4.65358686	4.51223608	4.45369444	4.54132396	4.06965313	4.06965313
AMZ2	8.95069337	9.25183556	9.49299134	9.17269006	9.76902	10.0661262	8.94984044	9.09310706	9.83066074	9.14754654	9.71436106	9.14994606	9.52387159	9.67292575	9.31631733	9.41881068	9.00743268	9.13275444	9.22069295	9.38799425	9.25806094	9.25862562	9.10111163	8.9231257	9.26891843	9.29980549	9.16959334	9.45241114	9.11868183	9.11143227	9.25872643	9.09382793	9.19503429	9.49918417	9.43698548	9.07234862	8.84496557	9.05263298	9.14824344	9.00113539	9.35823448	8.49129618	9.8046503	9.22497706	9.1771059	9.24310114	9.03015368	9.28936213	9.09807458
ANAPC1	5.70830061	6.08288021	5.56073763	5.816864023	6.227016507	6.110529383	5.755439277	6.166001503	5.911809457	5.664165343	6.19518198	5.77491051	5.779097763	5.825122973	5.50774894	5.784764903	5.637714747	5.9463326	5.69308067	5.82995009	5.838600163	6.38185331	5.661529127	5.8774888	5.932766417	5.543465083	5.486202873	5.902186093	5.707729143	5.723995277	5.77223074	5.681837453	5.772659873	5.910593787	5.90193659	5.892793837	6.007747423	5.74154979	5.863437527	5.702582627	6.031645793	5.825856643	5.838190933	6.320132507	5.76192415	5.629420357	6.09761695	6.066423293	5.66511164
ANAPC10	5.33987367	6.40656034	6.63535221	5.29743687	7.30786007	7.23499285	5.88634201	6.26820165	5.53461873	5.89916886	6.88194272	5.15493456	7.20863815	5.86710946	6.49111395	6.03623816	6.64674878	6.12963417	6.56823691	6.47700633	6.29340746	5.8179821	6.22367411	5.79987917	6.68294719	5.65782318	5.87451223	7.0814387	6.72682713	7.09095503	6.22449143	5.98824954	5.92744234	5.86472845	6.08505344	6.65302848	6.48518963	6.55190125	5.65302504	6.27320591	6.42719885	5.83715725	7.16453685	7.40381029	7.25831637	5.55628432	6.44099716	6.08839087	5.53168835
ANAPC11	5.098123468	5.172600573	5.259398475	5.00840351	5.608215183	5.68666043	5.209160663	5.151484345	5.18563986	5.341216993	5.369308535	5.119030858	5.404427258	5.487264703	5.444925193	5.263184508	5.20245435	5.105494915	5.0708397	5.425446798	5.311456435	5.209687115	5.145131783	5.11279399	5.1304564	5.38033986	5.045864565	5.098539785	5.2736537	5.42930087	5.187090718	5.061735375	5.121525685	5.297761215	5.348002285	5.048771898	5.060585468	5.308970615	4.97480669	5.101785505	5.246224195	4.91618152	5.62772821	5.274526693	5.3537982	4.959179573	5.171794848	5.543580708	5.005925315
ANAPC13	10.1098353	10.2474418	10.2457085	9.34491584	10.3437168	10.187427	10.1651262	9.4242962	9.50251688	9.7138186	10.1001336	10.1221899	9.91629484	10.0922163	9.94794777	9.63781579	9.83588871	9.81523838	10.035371	9.69684185	9.91098864	9.634372	10.0168682	9.73533448	9.58358872	9.74708208	10.0281064	10.0281796	9.3883256	9.88967629	9.98659723	10.0485713	9.85299509	10.0657137	9.93126229	10.2213297	9.99990983	10.3004315	9.55045514	9.8181672	9.54082664	9.57826725	9.85029889	9.96367495	9.91098864	8.95241121	9.96347223	10.512516	9.42942604
ANAPC2	3.93408069	3.51079205	3.32192809	3.467231435	3.32192809	4.17781543	3.459431615	3.564946115	3.32192809	3.32192809	3.32192809	3.944969455	3.729359555	3.32192809	3.33152996	3.652604975	3.333827575	3.585518325	3.331150465	3.36981943	3.35012344	3.345526965	3.500573465	3.32192809	3.32192809	3.32192809	3.32192809	3.32192809	4.009301505	3.471957145	3.32192809	3.687484515	3.32192809	3.32192809	3.32192809	3.385687285	3.368306495	3.322968965	3.32192809	3.973131195	3.32192809	3.6818545	3.32192809	3.32192809	3.32192809	3.32192809	3.534769995	3.32192809	3.32192809
ANAPC4	7.39889618	8.21150989	8.28377041	7.41464841	8.62751489	8.37266877	7.77325996	7.94485021	8.56582174	7.57615775	7.85451724	8.43178331	7.4121477	8.56805504	8.05679994	7.80127004	7.84001311	8.03261663	8.21031336	8.03505255	7.77295321	8.03996689	8.01463872	8.28176222	8.66002511	7.61188044	7.3379813	8.19767032	8.42681782	8.37266877	8.7684381	8.35912536	8.12493654	8.0433981	8.49128472	8.30435725	8.17212794	7.57364492	8.06685502	7.75003564	8.38041821	7.87018741	8.94454241	8.22713053	7.87992023	6.89422347	7.91062273	8.40182048	8.14432031
ANAPC5	9.5058818	9.02900699	9.32868163	9.13479395	9.52620976	9.5985267	9.47488316	9.57506514	9.31432913	9.39216575	9.53356675	9.45193183	9.46109494	9.08282749	9.44107237	9.72038353	9.28288942	9.35950316	9.57833174	9.57873742	9.54603476	9.07338351	9.41448483	9.3357588	9.73361702	9.34778746	9.16323253	9.44885223	9.42675955	9.73076221	9.48500853	9.16924206	9.52462163	9.65401693	9.49091203	9.45219078	9.42505179	9.33617424	9.61928278	9.15701212	9.4320965	8.79849162	9.52043088	9.38571967	9.63180413	9.43779445	9.50967516	10.0978287	9.32483312
ANAPC7	5.51008125	4.7534849	4.7534849	4.7534849	5.25309254	4.7534849	4.7534849	5.40911425	4.7534849	5.71659572	4.7534849	4.7534849	5.15774172	4.7534849	4.7534849	4.7534849	5.08317421	5.39710608	4.92972473	5.77056479	4.73029541	5.35449977	4.54408039	4.98318972	4.7534849	4.7534849	5.64271803	5.65223206	5.40911425	5.27088172	5.57908418	4.41656144	3.70060839	5.1558415	5.6263524	4.20797248	5.57152634	4.76478032	5.24392761	4.76764632	5.30224702	4.7534849	4.7534849	4.95416502	5.32930935	4.7534849	5.00581336	5.06332465	5.42326548
ANG	5.620879285	5.390429855	5.13372053	6.527972855	6.38855096	4.98041724	5.532174335	5.15924379	5.4060733	5.973879035	5.696469075	5.433495865	5.29824285	5.440035455	5.403827745	6.20420864	6.149673375	5.06550838	5.440170185	4.967414985	4.577398265	5.733726135	5.645656815	5.13741868	5.39896398	5.531338085	6.118039215	5.51642487	5.91401314	5.02081288	5.433333785	4.381005	4.62299843	5.72738147	5.24916792	4.765331395	5.093188875	5.206476515	6.03648108	5.461388965	5.15204946	5.42655746	6.589681805	5.891289665	5.092155365	5.517075355	5.13276323	5.869349345	4.698120135
ANGEL1	5.18172438	5.03967482	5.02092375	5.86870331	5.40716825	5.5199178	4.37394825	5.16568649	4.6228595	4.90390109	5.49278835	4.37394825	4.98201088	4.71588847	5.06419637	5.60335775	5.41700622	5.5127629	4.85840727	4.86853318	5.38459521	5.59265018	4.92041955	4.95953463	4.37394825	5.35874319	4.09830417	5.10804431	5.09577297	5.62902316	5.19200435	5.26731968	4.57864471	5.63288443	6.18269845	5.96027469	5.5594034	5.18878742	5.5404923	4.46764402	5.01334925	5.83089735	4.98972518	4.37394825	5.64933679	4.37394825	4.94330518	6.19236324	5.87883606
ANGEL2	8.83324102	8.43645833	8.54026087	8.77346695	8.77041733	8.54897748	9.01552699	7.22413787	8.61521194	8.13293969	8.94310825	8.0291293	8.34472532	8.13060254	7.45859726	8.17126725	8.27845736	8.29468094	8.5086089	8.63167254	8.41212183	8.47000763	8.06622915	8.11364946	9.10515297	8.60775341	7.77149145	8.68495581	8.50250405	8.77103282	8.77778429	8.28409071	8.2222979	8.38048704	8.30568786	8.85320287	8.0064669	7.78793455	8.48918284	8.30702317	8.65606549	8.54468878	9.38621791	8.75760864	8.72697162	8.52218655	8.430305	8.7437253	8.19617684
ANGPT1	4.290374485	5.46479269	4.42934956	5.22976222	5.13523891	4.40157171	4.965784325	4.5335396	4.89020106	4.208750725	5.358821185	5.25355976	4.89779343	4.79172547	4.53760365	4.208750725	4.847972265	5.110158415	5.396796655	4.031953135	4.252985785	4.50670663	5.04212867	4.740979165	4.449321365	4.42144976	4.887655595	4.55654516	5.08280245	4.24824792	5.455696425	4.335872245	4.276099855	5.721946985	5.745458965	4.666474945	4.912263605	5.201251105	4.54448458	4.206646135	4.268893125	4.54574056	4.208750725	4.874131165	4.208750725	4.208750725	4.82542788	4.846546445	4.922336575
ANGPT2	3.32192809	3.32192809	3.32192809	3.32192809	3.32192809	3.32192809	3.32192809	3.32192809	3.32192809	3.32192809	3.32192809	3.32192809	3.32192809	3.32192809	3.32192809	3.32192809	3.32192809	3.32192809	3.32192809	3.32192809	3.32192809	3.32192809	3.32192809	3.32192809	3.32192809	3.32192809	3.32192809	3.32192809	3.32192809	3.32192809	3.32192809	3.32192809	3.32192809	3.32192809	3.32192809	3.32192809	3.32192809	3.32192809	3.32192809	3.32192809	3.32192809	3.32192809	3.32192809	3.32192809	3.32192809	3.32192809	3.32192809	3.32192809	3.32192809
ANGPT4	3.32192809	3.32192809	3.32192809	3.32192809	3.32192809	3.32192809	3.32192809	3.32192809	3.32192809	3.32192809	3.32192809	3.32192809	3.32192809	3.32192809	3.32192809	3.32192809	3.32192809	3.32192809	3.32192809	3.32192809	3.32192809	3.32192809	3.32192809	3.32192809	3.32192809	3.32192809	3.32192809	3.32192809	3.32192809	3.32192809	3.32192809	3.32192809	3.32192809	3.32192809	3.32192809	3.32192809	3.32192809	3.32192809	3.32192809	3.32192809	3.32192809	3.32192809	3.32192809	3.32192809	3.32192809	3.32192809	3.32192809	3.32192809	3.32192809
ANGPTL1	3.32192809	3.32192809	3.32192809	3.32192809	3.32192809	3.74534706	3.32192809	3.32192809	3.32192809	3.32192809	3.32192809	3.32192809	3.32192809	3.32192809	3.32192809	3.32192809	3.32192809	3.32192809	3.32192809	3.32192809	3.32192809	3.32192809	3.32192809	3.32192809	3.32192809	3.32192809	3.32192809	3.32192809	3.32192809	3.32192809	3.32192809	3.32192809	3.32192809	3.32192809	3.32192809	3.32192809	3.32192809	3.32192809	3.32192809	3.32192809	3.32192809	3.32192809	3.32192809	3.32192809	3.32192809	3.32192809	3.32192809	3.32192809	3.32192809
ANGPTL3	3.334548825	3.42209803	3.32192809	3.640594105	3.32192809	3.32192809	3.762486295	3.32192809	3.32192809	3.32192809	3.624641125	3.32192809	3.32192809	3.32192809	3.450182245	3.32192809	3.32192809	3.32192809	3.32192809	3.32192809	3.32192809	3.32192809	3.32192809	3.32192809	3.32192809	3.5217756	3.32192809	3.32192809	3.32192809	3.32192809	3.397400915	3.32192809	3.32192809	3.32192809	3.32192809	3.32192809	3.32192809	3.32192809	3.32192809	3.32192809	3.32192809	3.32192809	3.32192809	3.32192809	3.32192809	3.49308542	3.32192809	3.32192809	3.32192809
ANGPTL4	4.16385401	4.249816855	4.115877765	3.636824665	3.93871082	4.4145568	3.636824665	3.661305435	4.174881515	3.636824665	4.098004285	4.092477945	4.275421005	4.117495935	3.636824665	3.693702915	4.23909783	3.904275865	4.01005189	3.46107156	3.707255095	3.37857831	3.9488096	4.32352285	4.061179695	3.792289605	4.005655005	3.9450324	3.812293925	4.176527965	4.027242735	3.961639075	4.20327726	3.813885845	3.93005401	3.64407129	3.702188035	4.328454625	4.20039682	3.84384985	3.868218555	4.2572755	3.636824665	3.636824665	3.81410378	4.04675602	4.05786555	3.6837582	4.01831327
ANGPTL5	3.32192809	3.32192809	3.32192809	3.74941627	3.32192809	3.84839059	3.32192809	3.32192809	3.32192809	3.32192809	3.32192809	3.32192809	3.32192809	3.32192809	3.32192809	3.32192809	3.32192809	3.32192809	3.32192809	3.32192809	3.59113244	3.3340605	3.32192809	3.32192809	3.32192809	3.32192809	3.32192809	3.32192809	3.32192809	3.32192809	3.32192809	3.32192809	3.32192809	3.32192809	3.32192809	3.32192809	3.32192809	3.32192809	3.32192809	3.32192809	3.32192809	3.32192809	3.32192809	3.32192809	3.32192809	4.95437873	3.32192809	3.32192809	3.32192809
ANGPTL6	3.32192809	3.69009969	3.32192809	3.32192809	3.32192809	3.32192809	3.89179342	3.32192809	3.32192809	3.32192809	4.35826403	4.03505552	3.32192809	3.32192809	3.32192809	3.37955858	3.32192809	3.32192809	3.32192809	3.32192809	3.47610816	3.32192809	3.32192809	3.32192809	3.32192809	3.32192809	3.32192809	3.32192809	3.32192809	3.32192809	3.32192809	3.32192809	3.32192809	5.70736769	3.36230155	3.32192809	3.32192809	3.32192809	3.32192809	3.32192809	3.32192809	3.32192809	3.32192809	3.32192809	3.32192809	3.32192809	3.32192809	3.32192809	3.32192809
ANK1	4.038032555	4.551817875	3.897233275	3.897233275	3.897233275	3.897233275	3.897233275	4.224358005	3.897233275	3.897233275	3.897233275	3.897233275	3.897233275	4.16118081	3.897233275	3.897233275	3.7998073	4.336050525	3.944728555	3.897233275	3.431695445	4.765665285	4.33545043	3.755122965	3.897233275	3.897233275	3.32192809	3.48434664	4.373206435	4.064959345	3.63394297	4.16027415	4.005391315	3.83805999	3.94784792	4.37670616	4.22100583	3.8953251	4.36727488	3.65733195	3.92253392	3.897233275	3.897233275	3.897233275	3.897233275	6.1315321	3.93440995	3.897233275	4.401204165
ANK2	3.32192809	3.32192809	3.32192809	3.32192809	3.32192809	3.32192809	3.32192809	3.32192809	3.32192809	3.32192809	3.32192809	3.32192809	3.32192809	3.32192809	3.32192809	3.32192809	3.32192809	3.32192809	3.32192809	3.32192809	3.32192809	3.32192809	3.32192809	3.83434514	3.32192809	3.32192809	3.32192809	3.32192809	3.32192809	3.32192809	3.32192809	3.32192809	3.32192809	3.32192809	3.32192809	3.32192809	3.32192809	3.32192809	3.32192809	3.32192809	3.32192809	3.32192809	3.32192809	3.32192809	3.32192809	3.32192809	3.32192809	3.32192809	3.32192809
ANK3	3.36006154	3.32192809	3.32192809	3.485599397	3.62452392	3.32192809	3.32192809	3.32819692	3.67385896	3.555290793	3.32192809	3.761000647	3.32192809	3.32192809	3.529320097	3.32192809	3.32192809	3.644336323	3.32192809	3.654320723	3.492651167	3.495625077	3.32192809	3.32192809	3.360346657	3.32192809	3.32192809	3.3941091	3.32192809	3.32192809	3.533098177	3.50647891	3.32192809	3.351831763	3.32192809	3.41598058	3.875849823	3.508228883	3.46276465	3.599486277	3.9994937	3.59344654	3.32192809	3.32192809	3.58449264	3.32192809	3.47219667	3.58059151	3.390956663
ANKAR	3.45545985	3.45545985	3.45545985	3.512414095	3.45545985	3.45545985	3.45545985	3.45545985	3.45545985	3.45545985	3.45545985	3.45545985	3.45545985	3.45545985	3.54219501	3.45545985	3.392849155	4.17218058	3.32192809	3.538331225	3.32192809	3.32192809	3.32192809	3.45545985	3.66772479	3.45545985	3.32192809	3.51866475	3.548125125	3.77876095	3.6727248	3.32192809	3.35690632	3.51226008	3.496300385	3.792802025	3.77155845	3.4856936	4.02642502	3.32192809	3.924022245	3.99169045	3.45545985	3.45545985	3.45545985	3.45545985	3.45545985	3.45545985	3.45545985
ANKDD1A	4.50778527	5.94277691	4.50778527	4.50778527	4.50778527	4.50778527	5.08676069	4.50778527	4.50778527	4.91909111	4.50778527	6.06886012	4.50778527	4.7015381	6.40126359	4.50778527	6.6642382	4.52705156	6.68366979	4.10834129	3.58205856	3.87159332	4.76806043	5.1931768	4.50778527	4.50778527	6.44489794	3.90625086	4.73400937	3.7897908	3.32192809	5.87219738	4.20701198	4.28689962	6.34065929	4.63154552	5.50767415	3.38239473	4.94014137	4.33223531	4.61728144	4.50778527	4.72534358	5.70835993	4.50778527	4.55745786	6.64848705	4.50778527	4.51050939
ANKFN1	3.32192809	3.32192809	3.32192809	3.32192809	3.32192809	3.32192809	3.32192809	3.32192809	3.32192809	3.32192809	3.32192809	3.32192809	3.32192809	3.32192809	3.32192809	3.32192809	3.32192809	3.32192809	3.32192809	3.32192809	3.32192809	3.32192809	3.32192809	3.32192809	3.32192809	3.32192809	3.32192809	3.32192809	3.32192809	3.32192809	3.32192809	3.32192809	3.32192809	3.32192809	3.32192809	3.32192809	3.32192809	3.32192809	3.32192809	3.32192809	3.32192809	3.32192809	3.32192809	3.32192809	3.32192809	3.32192809	3.32192809	3.32192809	3.32192809
ANKFY1	5.837264717	5.629694853	5.83786696	5.37601412	5.470372033	5.36265508	5.650946937	5.253589987	5.996761573	5.424417123	5.757901157	5.732001937	5.391478313	6.33477205	5.30634458	5.548444567	5.65912643	5.855253133	6.181271143	5.243070703	5.37460786	5.54337997	5.577619507	5.990490207	6.032956713	5.53750083	5.4109306	5.44739897	5.68813643	5.450147193	5.40689122	6.361429807	5.378878773	5.303647483	6.251574887	6.418576723	6.03641441	5.270375917	5.61523542	5.50674634	5.8995382	5.955892773	6.838815057	5.686741057	5.373307703	5.426093293	5.51467755	5.483787943	5.692179007
ANKH	3.32192809	3.32192809	3.32192809	3.32192809	3.32192809	3.32192809	3.32192809	3.32192809	3.32192809	3.32192809	3.32192809	3.32192809	3.32192809	3.32192809	3.32192809	3.32192809	3.32192809	4.666528015	3.32192809	3.705240515	3.32192809	3.86603791	3.32192809	3.579933145	3.32192809	3.32192809	3.356440935	3.638827355	3.653936005	3.32192809	3.32192809	3.32192809	3.50231642	3.32192809	3.65682972	3.69997133	3.666944405	3.32192809	3.97377405	3.526054135	3.495085455	3.32192809	3.32192809	3.32192809	3.32192809	3.32192809	3.32192809	3.32192809	3.592207595
ANKHD1	4.970196737	4.722982547	5.15745858	4.73970743	4.944728587	5.078326223	4.779684243	5.1370885	4.873901007	4.66994772	4.87923024	4.73275933	4.692532033	4.85316383	4.77145104	4.83628819	4.821823167	4.648575153	4.821160427	5.016618377	5.16638615	4.828538613	4.795406057	4.91141742	4.769733573	4.700341047	4.985841743	4.81745579	4.96182468	4.928212763	4.950465093	4.906081743	4.989077227	4.87926382	5.03158255	4.753824667	5.035037627	4.720077687	5.26930984	4.757302893	4.773485137	4.886669617	4.833264447	4.78643315	4.785388867	4.767469223	5.068761693	4.874070697	4.87620638
ANKHD1-EIF4EBP3	5.92837656	4.73199865	4.73199865	5.26412207	5.66279124	4.73199865	4.73199865	5.07088625	5.00276199	5.34941093	4.73199865	4.73199865	5.54608061	5.81738999	4.79631038	6.08693426	4.97743747	4.2317634	5.67161041	5.75108152	3.32192809	4.62037292	5.3575228	4.60817704	5.29442426	4.97851011	4.11090941	4.51593254	5.2809014	5.11930969	5.07137655	5.44126867	5.38542206	5.30954511	4.36923823	4.58943872	4.66065371	4.95265972	4.98760556	4.47743902	5.23880902	4.73199865	5.97250899	4.73199865	4.73199865	4.73199865	5.09678285	5.02510423	5.63128103
ANKIB1	7.69976819	7.02875603	7.66007186	7.31732066	7.90564158	8.0743636	7.49832817	7.51096669	7.43579307	7.42091074	7.83610787	7.51787609	7.63326206	7.31602924	7.19355747	7.54529764	7.43923332	7.38899454	7.5739887	7.91012162	7.71763462	7.80707731	7.53340839	7.34445038	8.17773391	7.41710473	7.31699738	8.30254845	7.53009104	8.0743636	7.82823996	6.87734058	7.27560215	7.78953495	7.79731978	7.67180004	8.02869677	7.76548767	7.60513723	7.62191267	7.56132919	7.6985362	8.18916883	7.80804853	7.94412098	7.04860688	8.05894888	7.47119192	7.74256851
ANKK1	3.32192809	3.32192809	3.32192809	3.32192809	3.32192809	3.32192809	3.32192809	3.32192809	3.32192809	3.32192809	3.32192809	3.32192809	3.32192809	3.32192809	3.32192809	3.32192809	3.32192809	3.32192809	3.32192809	3.32192809	3.32192809	3.32192809	3.32192809	3.32192809	3.32192809	3.32192809	3.32192809	3.32192809	3.32192809	3.32192809	3.32192809	3.32192809	3.32192809	3.32192809	3.32192809	3.32192809	3.32192809	3.32192809	3.32192809	3.32192809	3.32192809	3.32192809	3.32192809	3.32192809	3.32192809	3.32192809	3.32192809	3.32192809	3.32192809
ANKLE1	3.32192809	3.32192809	3.32192809	3.32192809	3.32192809	3.32192809	3.32192809	3.32192809	3.32192809	3.32192809	3.32192809	3.32192809	3.32192809	3.32192809	3.32192809	3.32192809	3.32192809	3.32192809	3.32192809	3.32192809	3.62169322	3.32192809	3.32192809	3.32192809	3.32192809	3.32192809	3.32192809	3.32192809	3.32192809	3.32192809	3.32192809	3.32192809	3.32192809	3.32192809	3.32192809	3.32192809	3.32192809	3.32192809	3.32192809	3.32192809	3.32192809	3.32192809	3.32192809	3.32192809	3.32192809	3.32192809	3.32192809	3.32192809	3.32192809
ANKLE2	6.97759902	6.8884082	6.27880533	7.05290653	6.80907798	7.28809303	6.96960105	6.78912331	7.15900743	6.79497334	7.24853134	7.01804092	6.8790402	7.00523561	6.8649199	7.09871265	6.7569819	6.72166658	6.85306623	6.52551721	7.43202737	7.19022075	6.86256669	6.88398487	6.42189542	6.66423197	6.74773648	6.90543153	6.75547114	6.90233773	7.27213146	6.61429626	6.30928753	7.36813013	7.09879535	6.46353435	7.004416	6.73276304	6.76879701	6.83679897	6.75434906	6.04087751	7.06931505	7.3456367	6.57338604	6.74635045	6.24412978	6.85828065	6.80650346
ANKMY1	4.406719725	4.51376915	5.091875835	4.707797035	4.161946895	4.81214129	4.901158195	4.007050885	4.26080817	4.007050885	4.25149654	4.505855705	4.57598755	5.277531705	4.63678506	4.007050885	4.73327155	4.632353825	4.803977765	4.629491675	4.808612225	4.51081537	4.59467298	4.258222125	5.057053435	4.55087599	4.360797065	4.905315135	4.28270948	4.55128471	4.31199962	4.981198595	4.38238936	4.33146447	4.135074995	4.555087255	4.631548545	4.28901988	4.747268805	4.05222809	4.2169473	4.480252755	4.377292345	4.685252675	4.007050885	5.241995175	4.417890485	4.447914515	4.31714091
ANKMY2	6.48566962	6.52038429	6.91015801	5.14099733	7.33652383	6.72714043	6.88652554	5.82786803	6.72719184	6.07162189	6.60713629	5.14099733	6.4489224	6.60720051	5.85911297	6.24577277	6.01469316	6.3915483	5.91978936	6.46635826	6.74068745	6.03075563	6.46019293	6.68256487	6.75104203	6.33037154	5.27460011	6.59162377	6.83231788	6.75853904	6.33154525	6.1196612	5.85000376	6.32705102	6.35724038	6.21614557	5.94433303	6.6517664	5.69182418	6.70525637	6.8622654	6.4288561	7.2991553	6.86372782	6.80671799	5.14099733	6.72811793	6.87949454	5.14099733
ANKRA2	6.91293445	7.392387945	7.50447579	6.898678215	8.22063739	7.36160261	6.748295645	6.95487382	8.315613535	6.744320815	7.46929821	7.70656895	6.60502209	7.552504685	6.80040948	6.65521758	7.59370053	8.02012161	7.66871492	7.40155419	7.405202675	7.132965455	7.16193431	7.36411312	8.11031005	7.14052234	7.58338094	7.725175665	7.33460602	7.739025645	7.41570091	7.484885195	7.727781275	7.27153992	7.361119615	7.382030845	7.59033057	6.9489235	7.798946185	7.11308201	7.905687415	7.35110076	7.228242305	8.20891953	7.539360125	6.45947973	7.6737891	7.676669435	8.05656639
ANKRD1	3.52613143	3.32192809	3.32192809	3.66597824	3.32192809	3.92012081	3.32192809	3.72010989	3.32192809	3.32192809	3.32192809	3.32192809	3.32192809	3.32192809	3.32192809	3.32192809	3.32192809	3.32192809	3.32192809	3.32192809	3.32192809	3.32192809	3.32192809	3.32192809	3.32192809	3.32192809	3.32192809	3.32192809	3.32192809	3.32192809	3.32192809	3.32192809	3.32192809	3.32192809	3.32192809	3.32192809	3.32192809	3.32192809	3.32192809	3.32192809	3.32192809	3.32192809	3.32192809	3.32192809	3.32192809	3.63277656	3.32192809	3.32192809	3.32192809
ANKRD10	6.686320615	6.06193649	6.67241413	7.304961665	7.54722482	6.94151492	6.26342949	6.94429869	6.9706734	6.64656269	7.092918695	6.349929695	7.154252185	7.224679805	6.558240295	6.297109555	6.923846525	7.06127497	7.078947785	7.012705505	6.59598414	6.60242111	6.72266563	6.956026195	7.454731255	6.920459395	6.72959289	7.124149555	6.90944802	7.09724105	6.92851254	6.82850404	6.256004115	6.84506055	6.830161505	7.510866715	7.08549091	6.4617295	7.189157555	6.98462925	7.084554595	7.12115441	6.680145125	7.677496695	7.49868841	5.539404545	7.197376105	5.65743143	6.422044405
ANKRD11	5.69766432	6.2414532	6.1845172	5.574292045	6.07221241	6.086000065	6.370404495	5.55251985	6.08911894	5.777770035	6.037237515	6.666721985	5.919138555	6.10914834	5.79178579	5.50359373	5.918871905	5.77671961	5.96104576	5.933890905	5.77627067	5.85298787	5.81558125	5.947821905	6.268149925	6.08223149	6.027478485	6.010429735	5.969473485	5.846164555	5.94423959	5.96102736	6.027092745	5.953953255	6.15251044	5.793730785	6.152417495	5.89394781	6.112996825	5.912468035	5.888819165	5.88907905	5.87355539	6.22979942	5.763516505	5.351332415	5.72382347	6.033721005	5.67839969
ANKRD12	8.62914171	8.22520985	8.30005309	8.36229471	8.20603037	8.73172223	9.19904969	8.18641223	8.5574328	8.11932316	8.68411426	8.35880228	8.58936142	7.6531368	7.37708074	8.19583236	8.30174767	7.42239028	8.20199106	8.25901632	8.68981107	8.46195945	8.35731315	8.07498756	8.42126561	7.94902419	7.90875588	8.53730888	8.08929369	8.47012643	8.51071433	8.45464024	8.1636381	8.68411426	8.36155257	8.60086701	8.6201289	8.21087148	8.45498726	8.26069518	8.83124231	8.62642495	8.68267322	8.42594369	8.03855183	7.6789191	8.68887749	8.6866148	7.82062766
ANKRD13A	10.0737287	9.79457974	9.80152513	10.2261489	9.36037644	9.65621843	10.0054571	9.60128075	9.65692495	10.4154363	9.77881626	9.96249879	9.7108964	9.85476944	9.53588454	10.3984198	9.57736594	9.40102903	9.94878771	9.94564399	9.76708104	9.84261623	10.2230375	9.99827732	9.62781738	9.99789054	9.76468204	9.2330667	9.51333342	9.70389562	9.87595772	9.92602092	9.71291385	10.2308322	9.80858938	9.71438394	9.17831602	9.9843031	9.71962617	9.55165828	9.95798132	10.2703627	10.464748	9.91933234	9.60366899	9.70810539	10.0605546	9.4588279	9.30053536
ANKRD13B	3.32192809	3.32192809	3.32192809	3.32192809	3.93397669	3.32192809	3.32192809	3.32192809	3.32192809	3.32192809	3.32192809	3.32192809	3.32192809	3.32192809	3.63145822	3.32192809	3.32192809	3.32192809	3.32192809	3.32192809	3.32192809	3.32192809	3.32192809	3.32192809	3.32192809	3.32192809	3.32192809	3.32192809	3.32192809	3.32192809	3.32192809	3.4624882	3.32192809	3.32192809	3.32192809	3.32192809	3.32192809	3.32192809	3.339441	3.32192809	3.32192809	3.47090644	3.32192809	3.32192809	3.32192809	3.66333323	3.32192809	3.32192809	3.54287091
ANKRD13C	4.75842625	4.94899634	4.23506303	5.01732144	5.11642929	4.92422798	5.43810628	4.7986927	4.52577405	5.34651707	5.34494373	4.23506303	5.15283159	4.23506303	4.48545711	5.73746594	4.83243992	5.17043186	4.62942074	5.5802266	5.83532914	5.03143446	5.19975753	4.52452322	4.81067452	4.58187245	4.93201439	6.30548906	5.39149382	5.33439987	4.74384884	5.11292069	3.57572378	5.03928187	4.80393581	5.6474095	5.07479869	5.15283159	5.38284049	4.5459696	4.8372096	5.63256701	5.02816901	5.55150886	4.82806391	5.8300405	4.67907591	4.99828846	4.23506303
ANKRD13D	3.979514448	4.216963008	4.194107318	3.958217562	4.041204178	3.952681615	4.138798207	4.051919235	4.194006908	4.058335405	3.96693959	4.11616028	3.89183057	4.288542715	4.010071038	4.148198332	4.439755473	3.981034793	4.233627717	3.96669358	4.04258547	4.12016293	3.941252618	4.556843088	4.1406291	4.078149555	4.156487238	4.032759973	4.155002008	4.037254313	4.021926342	4.24651725	4.208539103	4.051476572	4.330603375	4.161312845	4.045686978	3.726028482	4.211186468	4.111685813	4.474750128	4.542918707	4.04699684	4.107209035	3.896743762	3.996164988	4.125376698	4.007876757	4.061521817
ANKRD16	3.755279157	3.84526726	3.755279157	3.906984127	3.801806097	4.094758277	4.064432863	3.945649417	4.110660197	3.755279157	4.103948133	4.39719744	3.755279157	4.067763093	4.198556297	3.816592483	3.442162633	4.058521927	4.041179823	3.847617317	3.988460337	4.079314517	3.98193482	3.934319247	3.87497201	3.755279157	3.56299078	4.285374	3.86314822	3.95792192	4.296367037	3.748627533	3.861354917	3.82768732	3.966943563	4.095518377	3.736183973	3.661532867	3.478209753	3.627342337	3.685702747	3.755279157	4.101912707	3.809735367	3.755279157	4.09018294	3.82383981	3.941278873	3.93046675
ANKRD17	5.694464443	5.682541837	5.295830937	5.674161957	5.61408401	5.537827283	5.083567367	5.460767523	5.51838395	5.553153173	5.5281728	5.398289093	5.7350063	5.12394735	5.196562563	5.588624223	5.568906027	5.561055037	5.257579277	5.608277903	5.612721553	5.98897988	5.480704577	5.764382817	5.895974293	5.414829273	5.66992528	6.005349837	5.469255583	5.520950013	5.05379079	5.270357157	5.4940017	5.659914677	5.657413443	6.05748845	5.86725188	5.686773247	5.760135013	5.73162978	5.42086846	5.85542338	5.886177567	5.578308517	5.775856383	5.407485503	5.599456413	5.30783646	5.467861437
ANKRD18A	3.32192809	3.32192809	3.32192809	3.32192809	3.32192809	3.32192809	3.32192809	3.32192809	3.32192809	3.32192809	3.32192809	3.32192809	3.32192809	3.32192809	3.32192809	3.32192809	3.32192809	3.32192809	3.32192809	3.32192809	3.32192809	3.32192809	3.32192809	3.32192809	3.32192809	3.32192809	3.32192809	3.32192809	3.32192809	3.32192809	3.32192809	3.32192809	3.32192809	3.32192809	3.32192809	3.32192809	3.32192809	3.32192809	3.32192809	3.32192809	3.32192809	3.32192809	3.32192809	3.32192809	3.32192809	3.32192809	3.32192809	3.32192809	3.32192809
ANKRD18B	3.32192809	3.32192809	3.32192809	3.32192809	3.32192809	3.32192809	3.32192809	3.32192809	3.32192809	3.32192809	3.32192809	3.32192809	3.32192809	3.32192809	3.32192809	3.32192809	3.32192809	3.32192809	3.32192809	3.32192809	3.32192809	3.32192809	3.32192809	3.32192809	3.32192809	3.32192809	3.32192809	3.32192809	3.34820212	3.32192809	3.32192809	3.32192809	3.32192809	3.32192809	3.32192809	3.32192809	3.32192809	3.32192809	3.32192809	3.32192809	3.32192809	3.32192809	3.32192809	3.32192809	3.32192809	3.32192809	3.32192809	3.32192809	3.32192809
ANKRD2	3.32192809	3.32192809	3.32192809	3.32192809	3.32192809	3.32192809	3.32192809	3.32192809	3.32192809	3.32192809	3.32192809	3.32192809	3.32192809	3.32192809	3.32192809	3.32192809	3.32192809	3.32192809	3.32192809	3.32192809	3.32192809	3.32192809	3.32192809	3.32192809	3.32192809	3.32192809	3.32192809	3.32192809	3.32192809	3.32192809	3.32192809	3.32192809	3.32192809	3.32192809	3.32192809	3.32192809	3.32192809	3.32192809	3.32192809	3.32192809	3.32192809	3.32192809	3.32192809	3.32192809	3.32192809	3.32192809	3.32192809	3.32192809	3.32192809
ANKRD20A1	3.977323008	3.977092965	3.90651002	4.396170763	3.596012673	3.878137098	4.03453209	4.374310508	4.192089318	3.860523018	3.74762193	3.946216128	3.884581143	4.083860073	3.560811038	4.301296668	3.981876743	4.449751248	3.687376623	4.195475438	3.846723778	4.005279855	3.816772558	4.113196343	3.866645205	3.93668854	3.6678561	3.889978115	4.210967558	4.12704535	4.17294347	4.342333978	3.987360133	3.952795475	4.042359368	4.349059123	4.5341909	3.860356893	4.214051253	3.774900738	4.212168013	3.949464163	4.024274728	4.64392242	3.973359285	3.77730553	3.800023478	3.613859188	4.403166335
ANKRD20A2	3.32192809	3.32192809	3.32192809	3.32192809	3.32192809	3.32192809	3.32192809	3.32192809	3.32192809	3.32192809	3.32192809	3.32192809	3.32192809	3.32192809	3.32192809	3.32192809	3.32192809	3.32192809	3.32192809	3.32192809	3.32192809	3.32192809	3.32192809	3.32192809	3.32192809	3.32192809	3.32192809	3.32192809	3.32192809	3.32192809	3.32192809	3.32192809	3.32192809	3.32192809	3.32192809	3.32192809	3.32192809	3.32192809	3.32192809	3.32192809	3.32192809	3.32192809	3.32192809	3.32192809	3.32192809	3.32192809	3.32192809	3.32192809	3.32192809
ANKRD20A3	3.32192809	3.32192809	3.32192809	3.32192809	3.49053034	3.92134207	3.32192809	3.32192809	3.32192809	3.32192809	3.32192809	3.32192809	3.32192809	3.94358381	3.32192809	3.32192809	3.32192809	3.32192809	3.32192809	3.32192809	3.32192809	3.32192809	3.32192809	3.32192809	3.32192809	3.32192809	3.32192809	3.32192809	3.32192809	3.32192809	3.73790953	3.32192809	3.32192809	3.32192809	3.32192809	3.32192809	3.32192809	3.32192809	3.32192809	3.32192809	3.32192809	3.32192809	3.32192809	3.32192809	3.32192809	3.9717008	3.32192809	3.32192809	3.43030535
ANKRD20A4	3.32192809	3.32192809	3.32192809	3.32192809	3.32192809	3.32192809	3.32192809	3.32192809	3.32192809	3.32192809	3.32192809	3.32192809	3.32192809	3.32192809	3.32192809	3.32192809	3.32192809	3.32192809	3.32192809	3.32192809	3.32192809	3.32192809	3.32192809	3.32192809	3.32192809	3.32192809	3.32192809	3.32192809	3.32192809	3.32192809	3.32192809	3.32192809	3.32192809	3.32192809	3.32192809	3.32192809	3.32192809	3.32192809	3.32192809	3.32192809	3.32192809	3.32192809	3.32192809	3.32192809	3.32192809	3.32192809	3.32192809	3.32192809	3.32192809
ANKRD20B	3.32192809	3.32192809	3.32192809	3.32192809	3.32192809	3.32192809	3.32192809	3.32192809	3.32192809	3.32192809	3.32192809	3.32192809	3.32192809	3.32192809	3.32192809	3.32192809	3.32192809	3.32192809	3.32192809	3.436645145	3.32192809	3.32192809	3.32192809	3.47215398	3.32192809	3.32192809	3.32192809	3.32192809	3.752411475	3.32192809	3.41289154	3.32192809	3.32192809	3.32192809	3.32192809	3.32192809	3.407618625	3.49373604	3.32192809	3.32192809	3.32192809	3.32192809	3.32192809	3.32192809	3.32192809	3.32192809	3.32192809	3.32192809	3.32192809
ANKRD21	3.32192809	3.32192809	3.32192809	3.32192809	3.32192809	3.32192809	3.32192809	3.32192809	3.32192809	3.32192809	3.32192809	3.32192809	3.32192809	3.32192809	3.32192809	3.32192809	3.32192809	3.32192809	3.32192809	3.32192809	3.32192809	3.32192809	3.32192809	3.41180992	3.32192809	3.32192809	3.32192809	3.32192809	3.32192809	3.32192809	3.32192809	3.32192809	3.32192809	3.32192809	3.32192809	3.32192809	3.32192809	3.32192809	3.32192809	3.32192809	3.32192809	3.32192809	3.32192809	3.32192809	3.32192809	3.32192809	3.32192809	3.32192809	3.49071645
ANKRD22	4.940402175	4.961305035	5.123627925	5.062594485	4.32377637	5.41369112	4.48014918	4.696282985	4.556469185	5.387535285	5.49219739	4.7952984	5.426373565	5.603354025	6.05638135	4.84025685	5.0495602	7.341232815	4.894480585	6.023867905	4.146138955	4.152497395	6.250375985	6.259018325	4.578326765	5.010785605	5.71413482	4.12121456	4.817011305	5.483072785	4.215382445	4.547746375	5.799208315	5.49656344	5.58412094	4.58669827	4.24568746	5.93362225	4.465012865	4.872798875	4.22591773	6.39949146	7.912867725	4.227571345	4.58184416	4.585205445	5.528593515	4.555878765	6.927618345
ANKRD23	3.787113965	3.32192809	3.32192809	3.32192809	3.447936665	3.758754285	3.38901293	3.32192809	3.825887955	3.368287555	3.638616725	3.32192809	3.344594355	4.36208147	3.66378013	3.653854055	3.32192809	3.486806785	3.869743925	3.546112175	3.650291595	3.32192809	3.935040985	3.322896935	3.32192809	3.82391745	3.810183965	3.32192809	3.867714035	3.32192809	3.47945389	4.064996165	3.9019251	3.50324439	3.710998625	3.70033855	3.390676575	3.938668755	3.588384575	3.32192809	3.586035205	3.74950126	3.32192809	3.69650084	3.32192809	3.32192809	3.517698685	3.32192809	3.32192809
ANKRD24	3.32192809	3.32192809	3.32192809	3.63149663	3.32192809	3.32192809	3.32192809	3.32192809	3.32192809	3.36297899	3.32192809	4.00322262	4.14878446	3.32192809	3.32192809	3.32192809	3.32192809	3.32192809	3.32192809	3.32192809	3.32192809	3.32192809	3.32192809	3.77141974	3.32192809	3.32192809	3.32192809	3.32192809	3.67558562	3.32192809	3.32192809	3.32192809	3.32192809	3.32192809	3.32192809	3.32192809	3.32192809	3.32192809	3.32192809	3.32192809	3.32192809	3.32192809	3.32192809	3.32192809	3.32192809	3.32192809	3.32192809	3.32192809	3.32192809
ANKRD26	3.62967039	4.16844357	3.50765639	3.50765639	3.50765639	3.50765639	3.50765639	3.50765639	3.50765639	3.50765639	3.76520052	3.50765639	3.50765639	3.50765639	3.50765639	3.50765639	3.50765639	4.02350022	3.81381094	3.70400985	3.32192809	4.29021132	3.32192809	3.32192809	3.50765639	3.50765639	3.32192809	4.77877629	4.33682608	4.11696769	3.32192809	3.32192809	4.01840273	3.4217417	4.21246273	4.11556516	5.17130212	4.19716557	3.68222831	3.89519306	4.414948	3.50765639	3.50765639	3.50765639	3.50765639	3.50765639	3.50765639	3.50765639	3.50765639
ANKRD27	4.54782692	4.54782692	5.27513488	6.53112008	5.6423846	5.39477909	4.54782692	4.54782692	5.90863952	5.75833548	5.80834222	4.55220462	5.79070925	5.60495343	4.54782692	5.9646953	5.70084889	4.65324292	5.00925803	5.34857379	4.77659621	5.54131411	5.18457031	5.31423102	5.68371109	5.19159446	5.23811082	6.18230575	4.95343707	5.12449026	5.69895659	4.33045227	4.78911261	4.70731495	4.89373594	5.04832775	5.38680888	5.89339959	5.27226026	4.74489356	5.90863952	5.61905345	5.06454205	5.75778428	6.04241047	5.29021866	6.05383468	5.43775675	4.54782692
ANKRD28	4.621343965	5.185685495	4.98525829	5.18441814	5.326134025	5.196500945	4.325972605	4.732818935	5.06875542	4.87713826	4.82350955	4.357903995	5.21962628	4.516171605	4.354245315	5.64593847	4.90619815	5.38408549	4.705632585	5.28441106	5.12818846	4.96515552	4.613556555	4.733961175	4.845158205	4.60038074	4.57316492	4.994811195	5.351271535	4.99219152	4.414930325	4.208582835	4.41983716	4.744080095	4.088105025	5.15015751	4.70480786	4.660971485	5.048376015	4.62035084	4.90559593	4.70441158	4.637524155	4.64819969	5.18676785	5.11605966	5.051387005	5.35850927	5.2099252
ANKRD29	3.32192809	3.32192809	3.32192809	3.32192809	3.32192809	3.32192809	3.32192809	3.32192809	3.32192809	3.32192809	3.32192809	3.32192809	3.32192809	3.44992677	3.32192809	3.32192809	3.32192809	3.32192809	3.32192809	3.32192809	3.32192809	3.32192809	3.32192809	3.32192809	3.32192809	3.32192809	3.32192809	3.32192809	3.32192809	3.32192809	3.32192809	3.32192809	3.32192809	3.32192809	3.32192809	3.32192809	3.32192809	3.32192809	3.32192809	3.32192809	3.32192809	3.32192809	3.32192809	3.32192809	3.32192809	3.32192809	3.32192809	3.32192809	3.32192809
ANKRD30A	3.32192809	3.32192809	3.32192809	3.32192809	3.32192809	3.32192809	3.32192809	3.32192809	3.32192809	3.32192809	3.32192809	3.32192809	3.32192809	3.32192809	4.16443312	3.92342685	3.32192809	3.32192809	3.32192809	3.32192809	3.32192809	3.32192809	3.32192809	3.32192809	3.32192809	3.32192809	3.32192809	3.32192809	3.32192809	3.32192809	3.32192809	3.32192809	3.32192809	3.32192809	3.32192809	3.32192809	3.32192809	3.32192809	3.32192809	3.32192809	3.32192809	3.32192809	3.32192809	3.32192809	3.32192809	3.32192809	3.32192809	3.32192809	3.32192809
ANKRD30B	10.3883149	10.8893527	10.7532353	10.7146023	10.7946361	10.3057159	10.7504885	11.3567769	12.1439674	10.3622273	10.161326	11.7960126	10.2443615	11.6000926	10.9073718	10.0139253	11.103573	11.3676195	10.9481818	10.824884	10.2978311	10.518366	10.5634871	11.3566963	12.4554271	11.3371426	11.2364514	10.7875361	10.5928317	10.1228914	10.5795781	10.9019024	10.9522069	10.4396751	10.9002827	10.6331142	10.6886568	10.2530592	11.1748277	10.6804659	11.4008746	11.6103308	11.0700979	12.1029136	10.9091767	10.6776819	10.730283	11.0543684	11.3676195
ANKRD31	3.32192809	3.32192809	3.32192809	3.585245	3.32192809	3.32192809	3.32192809	3.32192809	3.32192809	3.32192809	3.32192809	3.32192809	3.32192809	3.32192809	3.32192809	3.32192809	3.32192809	3.32192809	3.32192809	3.32192809	3.32192809	3.32192809	3.32192809	3.32192809	3.32192809	3.32192809	3.32192809	3.32192809	3.32192809	3.32192809	3.32192809	3.32192809	3.54955212	3.32192809	3.32192809	3.32192809	3.32192809	3.32192809	3.32192809	3.43171388	3.32192809	3.32192809	3.32192809	3.32192809	3.32192809	3.32192809	3.32192809	3.32192809	3.32192809
ANKRD32	5.18432654	4.884604595	4.6678519	4.771178515	5.47830109	4.6678519	4.6678519	4.6678519	5.26693094	4.6678519	5.05939581	4.81336131	5.034071605	5.40367658	4.6678519	4.6678519	5.190193175	4.928765395	4.666168505	5.080574075	3.6155669	4.15920316	4.939918765	5.14512199	4.6678519	4.932387635	5.09464331	4.820802695	5.502741395	5.58419916	4.74177646	5.016554105	3.888994525	5.34355546	5.26178899	5.41175103	5.049692885	4.78246687	4.666951005	4.998551755	5.25078084	5.447804985	5.21652448	5.40506872	4.6678519	4.6678519	4.99508354	4.6678519	4.6678519
ANKRD33	6.92190139	6.60193492	6.64602256	6.99935935	7.39313872	6.92276095	6.63375286	7.64610521	7.85701957	6.98207394	7.6147401	8.22478945	7.68519011	7.45718199	6.80958314	7.43002496	7.29327575	6.65361898	7.22141988	6.93852928	6.36319071	6.87167858	6.811349	7.39894544	5.83870025	7.61465396	7.76624796	6.79560852	7.27575391	7.21751574	5.85575753	6.94836139	7.08180616	7.15921643	6.87719209	5.64143852	6.08806292	7.66749337	6.69321791	7.44100118	7.13661386	7.34746457	8.66354434	8.09747602	7.29453157	6.7393033	7.1625811	7.61987382	6.75805879
ANKRD34A	3.32192809	3.32192809	3.32192809	3.32192809	3.32192809	3.40994347	3.32192809	3.32192809	3.32192809	3.32192809	3.42055516	3.32192809	3.32192809	4.38462318	3.32192809	3.32192809	3.32192809	3.32192809	3.748414	4.23300988	3.32192809	3.32192809	3.82096725	3.32192809	3.32192809	3.32192809	4.55597195	3.88022806	3.82585379	3.32192809	3.32192809	3.7452922	3.32192809	3.32192809	3.32192809	3.32192809	3.32192809	3.32192809	4.0883036	3.39855423	3.85486539	3.32192809	3.32192809	3.32192809	3.32192809	3.32192809	3.32192809	3.32192809	3.32192809
ANKRD34B	3.32192809	3.32192809	3.32192809	3.32192809	3.32192809	3.32192809	3.32192809	3.32192809	3.32192809	3.32192809	3.32192809	3.32192809	3.32192809	3.32192809	3.32192809	3.32192809	3.32192809	3.32192809	3.32192809	3.32192809	3.32192809	3.32192809	3.32192809	3.66147371	3.32192809	3.32192809	3.32192809	3.32192809	3.32192809	3.32192809	3.32192809	3.32192809	3.32192809	4.14612242	3.32192809	3.32192809	3.32192809	3.32192809	3.32192809	3.32192809	3.32192809	3.32192809	3.32192809	3.32192809	3.32192809	3.32192809	3.32192809	3.32192809	3.32192809
ANKRD34C	3.32192809	3.32192809	3.32192809	3.32192809	3.32192809	3.32192809	3.32192809	3.32192809	3.32192809	3.32192809	3.32192809	3.32192809	3.32192809	3.94101708	3.32192809	3.32192809	3.32192809	3.32192809	3.32192809	3.32192809	3.32192809	3.32192809	3.32192809	3.32192809	3.79319673	3.32192809	3.32192809	3.32192809	3.32192809	3.39495034	3.32192809	3.32192809	3.32192809	3.32192809	3.32192809	3.32192809	3.32192809	3.32192809	3.32192809	3.32192809	3.71895119	4.2139188	3.32192809	3.32192809	3.32192809	4.25909544	3.32192809	3.32192809	3.32192809
ANKRD35	3.49300588	3.49300588	3.49300588	3.49300588	3.49300588	3.50125689	3.64186043	3.49300588	3.49300588	3.49300588	3.902698815	3.526164845	3.9468554	3.49300588	3.49300588	3.49300588	3.892450555	3.32192809	4.1338424	3.606444655	3.98952107	3.685351625	3.406928425	3.6317008	3.49300588	3.51174619	3.88449177	3.79259057	3.32192809	4.14733013	3.8602484	3.71487869	3.78940861	4.084568255	3.5740065	3.32192809	3.37425879	3.32192809	3.527980655	3.32192809	3.32192809	3.49300588	3.66262703	3.49300588	3.49300588	3.59886337	3.49300588	4.11826824	3.49300588
ANKRD36	3.695722125	4.262710188	3.709511668	3.695722125	4.124089115	4.109432738	4.417276448	4.13208409	4.727550203	3.695722125	3.695722125	4.236470873	3.695722125	4.244959025	3.695722125	3.826890008	3.90854928	4.399931903	4.392902473	4.071073288	3.632278165	4.25674727	3.725459183	4.358371865	4.063962023	3.695722125	4.039585675	4.364436103	4.265998185	3.881948438	4.27668077	4.21584638	3.82192172	3.64406882	4.453657733	4.646824525	4.39243442	3.56151383	4.811235053	4.05055179	4.581274185	4.018450888	3.935589925	4.849996798	3.84019642	3.695722125	4.180849025	3.695722125	4.375966495
ANKRD36B	4.33759443	6.23362435	6.68019796	5.85917183	6.37936285	5.61243418	6.77138118	6.00859243	7.50527127	4.49328805	4.87862623	7.66431523	4.91292283	7.28587872	5.85757898	5.85008627	5.82929145	6.34047824	6.50037759	6.67588648	5.25299348	5.91801072	6.20813738	7.15940011	6.48608773	4.82405451	5.90592343	7.13502484	6.59642176	6.73752453	6.78938105	6.42459244	6.32174107	5.57396826	6.74566895	7.48012372	7.20672722	4.54673707	7.43781614	6.8272309	7.25157709	7.04393246	6.71601672	7.57342707	4.53768787	4.47712071	6.84242645	5.84928645	7.20781441
ANKRD37	4.49853874	4.64596398	4.49853874	4.83015568	5.35041848	4.49853874	4.49853874	4.49853874	4.49853874	4.96187033	4.49853874	4.49853874	4.49853874	4.49853874	4.49853874	4.49853874	4.0891159	4.56492075	4.95793409	3.98253275	4.36010016	3.89493317	4.62379606	4.47898992	4.49853874	4.49853874	4.4590545	5.01778654	4.71634236	4.79850783	4.4800531	4.50683802	3.58787261	4.5493944	4.17666665	5.09852946	4.91678235	4.93216277	4.63932189	4.69837185	4.49853874	4.49853874	4.75295742	4.62857473	4.49853874	4.58517035	4.55569507	4.49853874	4.49853874
ANKRD38	3.32192809	3.32192809	3.32192809	3.32192809	3.32192809	3.32192809	3.32192809	3.32192809	3.32192809	3.32192809	3.32192809	3.32192809	3.32192809	3.32192809	3.76256143	3.32192809	3.32192809	3.32192809	3.32192809	3.32192809	3.32192809	3.33604911	3.32192809	4.46471792	3.64659356	3.8719885	3.32192809	3.32192809	3.32192809	3.32192809	3.32192809	3.32192809	3.32192809	3.32192809	3.33190008	3.32192809	3.32192809	3.32192809	3.32192809	3.32192809	3.32192809	3.32192809	3.32192809	3.32192809	3.32192809	3.32192809	3.72399534	3.32192809	3.32192809
ANKRD39	5.20586841	5.11607508	5.80947446	5.25332981	5.83525346	6.118457	4.36606035	5.42661968	6.40226334	5.61640471	5.50904291	4.36606035	6.14169671	4.54794528	5.384817	4.41192964	5.3381616	4.83488158	5.10484655	4.95403342	6.02355588	5.6720301	4.5896143	4.66998201	5.4421631	5.55853861	4.29710042	5.49240025	5.42661968	5.85920925	5.97043403	5.41908039	4.66690653	5.12512289	4.94538578	4.78849518	5.79648251	5.18533574	5.31401308	5.69056292	4.86555513	5.76361527	5.84283656	4.6582543	4.99452788	6.1734297	5.89120013	5.97399473	5.3515943
ANKRD40	6.48689051	6.33797594	5.86838885	5.86215537	6.16461796	6.37775583	5.71277101	5.79005144	5.63643142	6.69909157	5.10547437	4.99730005	6.21791639	6.23502194	5.77820537	5.43339813	5.83389879	5.75360561	5.9367583	6.07456794	6.24316503	5.8056714	5.68140232	6.08716557	5.50101237	5.68756251	6.01431534	6.13586829	5.70575706	5.18057039	6.16461796	5.9570117	6.14724258	5.80450459	5.93952374	5.76381734	5.41937439	5.68025627	5.98216536	6.44205738	5.24447344	6.50824869	5.82572529	6.69588708	6.03477412	4.75944605	5.53105138	6.12139106	6.04087428
ANKRD41	3.32192809	3.32192809	3.32192809	3.59745228	3.32192809	3.32192809	3.32192809	3.32192809	3.32192809	3.32192809	3.32192809	3.32192809	3.35555883	3.32192809	3.32192809	3.32192809	3.389638395	3.62327055	3.537583385	3.57863708	3.32192809	3.32192809	3.32192809	3.32192809	3.32192809	3.32192809	3.45095717	3.32192809	3.603061685	3.32192809	3.32192809	3.857437335	3.32192809	3.32192809	3.32192809	3.32192809	3.32192809	3.32192809	3.628831575	3.32192809	3.32192809	3.32192809	3.32192809	3.32192809	3.32192809	3.32192809	3.32192809	3.32192809	3.32192809
ANKRD42	3.32192809	3.32192809	3.32192809	3.32192809	3.32192809	3.32192809	3.32192809	3.32192809	3.32192809	3.32192809	3.32192809	3.32192809	3.32192809	3.32192809	3.32192809	3.32192809	3.32192809	3.32192809	3.32192809	3.32192809	3.32192809	3.32192809	3.32192809	3.32192809	3.32192809	3.32192809	3.32192809	3.32192809	3.32192809	3.32192809	3.32192809	3.32192809	3.32192809	3.32192809	3.32192809	3.32192809	3.32192809	3.32192809	3.32192809	3.32192809	3.32192809	3.32192809	3.32192809	3.32192809	3.32192809	3.32192809	3.32192809	3.32192809	3.32192809
ANKRD43	3.32192809	3.32192809	3.69177087	3.32192809	3.32192809	3.32192809	3.32192809	3.32192809	3.32192809	3.32192809	3.32192809	3.82140409	3.32192809	3.32192809	3.32192809	3.32192809	3.32192809	3.32192809	3.32192809	3.32192809	3.32192809	3.32192809	3.32192809	3.32192809	3.32192809	3.32192809	3.32192809	3.32192809	3.32192809	3.32192809	3.32192809	3.32192809	3.32192809	3.32192809	3.32192809	3.32192809	3.32192809	3.32192809	3.32192809	3.32192809	3.32192809	3.32192809	3.32192809	3.32192809	3.32192809	3.32192809	3.32192809	3.32192809	3.32192809
ANKRD44	4.176500805	4.839334725	4.14957187	4.14957187	4.14957187	4.14957187	4.14957187	5.071744505	5.80563041	4.14957187	4.14957187	4.813472275	4.204131775	4.577689055	4.14957187	4.19435213	4.88526924	5.641884265	4.626603095	4.259930035	3.70647796	4.43065135	4.32686402	5.352614415	5.67596822	4.157532575	4.687338545	5.10764828	4.34583896	3.8508168	3.842883915	4.676181725	4.033894295	4.032898425	5.647692295	5.60492463	4.451228445	3.449627095	5.96068986	4.675588055	5.53334798	4.74212254	4.14957187	5.12634797	4.31563595	4.14957187	4.783257175	4.15149674	4.533580275
ANKRD45	3.32192809	3.32192809	3.32192809	3.32192809	3.32192809	3.32192809	3.32192809	3.32192809	3.32192809	3.32192809	3.32192809	3.32192809	3.32192809	3.32192809	3.32192809	3.32192809	3.32192809	3.32192809	3.32192809	3.32192809	3.32192809	3.32192809	3.32192809	3.32192809	3.32192809	3.32192809	3.32192809	3.32192809	3.32192809	3.32192809	3.32192809	3.32192809	3.32192809	3.32192809	3.32192809	3.32192809	3.32192809	3.32192809	3.32192809	3.32192809	3.32192809	3.32192809	3.32192809	3.32192809	3.32192809	3.32192809	3.32192809	3.32192809	3.32192809
ANKRD46	6.98547016	6.77844869	7.04823613	6.28020339	7.81141063	6.90392186	7.00540649	7.25896437	6.82678878	6.85612246	6.74307865	6.91134457	7.29633298	6.14007438	6.60139595	6.97527831	6.62598947	6.67981364	7.1879508	6.87226979	7.25243553	7.0885911	6.12114598	6.45288564	7.13070871	6.99889174	6.56917814	7.45651952	7.24552038	7.20118883	7.09848167	6.25911258	6.86244767	6.78019066	6.82161456	7.17693906	7.1225402	6.87330507	6.89532201	6.76719925	6.8767318	6.02697714	7.60218891	6.65900271	7.51294036	5.37398496	6.94124735	7.60131834	6.82452259
ANKRD47	3.32192809	3.38997286	3.32192809	3.32192809	3.63312892	3.32192809	3.32192809	3.32192809	3.32192809	3.32192809	3.32192809	3.32192809	3.32192809	3.36196202	3.32192809	3.32192809	3.32192809	3.32192809	3.32192809	3.32192809	3.32192809	3.32192809	3.32192809	3.32192809	3.32192809	3.32192809	3.32192809	3.41446301	3.32192809	3.32192809	3.32192809	3.32192809	3.32192809	3.32192809	3.32192809	3.32192809	3.32192809	3.32192809	3.32192809	3.32192809	3.32192809	3.82430555	3.32192809	3.64184656	3.32192809	3.32192809	3.32192809	3.32192809	3.32192809
ANKRD49	8.0358027	7.96749143	8.26538607	7.55038294	8.16089552	8.18566234	7.16450876	7.92260326	8.0149812	7.0708088	7.56161274	7.65543955	7.17259234	8.13974063	7.24695848	7.50923917	8.11575949	7.95902242	8.39249088	7.98681138	7.530507	7.55190817	7.84589332	7.70326062	8.42349819	7.7155112	7.40677984	8.21099953	7.9392448	7.9768167	7.87152396	8.13974063	7.71401261	8.02960417	7.80077439	8.45311421	7.73803888	7.68039117	8.0319399	7.28306242	7.73419476	7.84202022	8.21561924	8.32206469	7.79223676	7.52367231	8.28498284	7.99768914	7.9917331
ANKRD5	3.32192809	3.32192809	3.385396685	3.38612429	3.32192809	3.32192809	3.32192809	3.68584738	3.32192809	3.32192809	3.32192809	3.32192809	3.32192809	3.32192809	3.32192809	3.32192809	3.34802334	3.32192809	3.32192809	3.32192809	3.60434641	3.32192809	3.47382314	3.564258575	3.32192809	3.32192809	3.32192809	3.32192809	3.32192809	3.32192809	3.953839465	3.32192809	3.32192809	3.32192809	3.32192809	3.32192809	3.32192809	3.32192809	3.32192809	3.32192809	3.32192809	3.32192809	3.32192809	3.32192809	3.32192809	3.32192809	3.32192809	3.32192809	3.32192809
ANKRD50	5.31766109	4.82721213	4.82721213	4.82721213	4.82721213	4.82721213	5.55917995	4.82721213	4.88456535	4.82721213	4.82721213	4.82721213	4.8693129	4.82721213	4.82721213	5.44467237	5.32843151	3.96449197	4.6190062	5.49019882	4.70076484	5.69779745	5.43632611	3.75371363	4.82721213	4.82721213	4.89545386	4.877968	4.52150371	5.02451694	4.5863186	5.13998307	4.76532045	5.21490735	4.87075481	4.99022925	5.10746693	5.34660415	4.39875737	5.03665806	4.95292339	4.82721213	4.82721213	4.82721213	4.82721213	4.82721213	4.82721213	4.82721213	4.82721213
ANKRD52	3.32192809	3.32192809	3.32192809	3.32192809	3.32192809	3.32192809	3.38957232	3.32192809	3.32192809	3.32192809	3.69845187	3.32192809	3.32192809	3.32192809	3.32192809	4.0700518	3.32192809	3.32192809	3.39554407	3.32192809	3.32192809	3.32192809	3.32192809	3.90074125	3.32192809	3.32192809	3.32192809	3.39045721	3.69653027	3.32192809	3.47281137	3.32192809	3.32192809	4.23638853	3.65832804	3.32192809	3.32192809	3.76032316	3.32192809	3.32192809	3.83236042	3.32192809	3.32192809	3.32192809	3.32192809	3.32192809	3.32192809	3.32192809	3.32192809
ANKRD53	3.32192809	3.32192809	3.32192809	3.32192809	3.32192809	3.32192809	3.32192809	3.32192809	3.32192809	3.32192809	3.32192809	3.32192809	3.32192809	3.32192809	3.32192809	3.32192809	3.32192809	3.32192809	3.35559565	3.32192809	3.32192809	3.39006506	3.32192809	3.32192809	3.32192809	3.493696	3.46079105	3.32192809	3.32192809	3.32192809	3.32192809	3.32192809	3.32192809	3.32192809	3.32192809	3.32192809	3.32192809	3.32192809	3.32192809	3.32192809	3.32192809	3.32192809	3.32192809	3.95605386	3.32192809	3.32192809	3.32192809	3.32192809	3.32192809
ANKRD54	5.71879971	5.08254782	4.62414272	5.52974008	5.86810482	4.62414272	5.10472013	5.93894944	4.62414272	5.10851703	4.62414272	4.62414272	4.71814361	4.83422107	4.62414272	4.62414272	4.85647284	5.47546886	5.34381925	3.32192809	5.3035488	4.72024453	5.16186955	3.32192809	5.4835812	4.62414272	4.79980433	5.78907217	5.29853185	4.56592004	4.82616812	4.83939076	3.91049379	5.26891005	5.53319422	5.69115809	4.46433565	4.76713726	5.53315091	5.56226197	4.53151434	4.62414272	4.89515836	5.09178113	5.12983654	4.62414272	4.62414272	5.86689276	4.63833516
ANKRD55	6.22382281	5.23997909	5.25738712	5.69887379	7.76541061	5.88549373	6.26066269	5.86204229	5.90179781	5.29039092	6.39605074	5.47298912	5.24100044	6.2524982	6.4117364	6.27293677	6.33507373	5.17483742	5.96009741	6.20503156	6.98139717	6.30612076	5.65341434	5.41695051	6.51238363	5.03595634	6.35532467	6.21532196	6.14812856	5.8055156	7.57888967	6.09168947	5.25487102	6.09731856	5.99311003	6.16475994	6.32393457	5.4844965	5.38546935	5.65681239	6.11453278	4.96484447	6.18760823	5.03502906	7.07119044	4.96484447	5.96009741	7.15152694	4.96484447
ANKRD56	3.32192809	3.32192809	3.32192809	3.32192809	3.32192809	3.32192809	3.32192809	3.62392069	3.32192809	3.32192809	3.32192809	3.32192809	3.32192809	3.32192809	3.79292405	3.32192809	3.32192809	3.32192809	3.32192809	3.32192809	3.32192809	3.32192809	3.32192809	3.32192809	3.32192809	3.32192809	3.32192809	3.32192809	3.32192809	3.32192809	3.32192809	3.32192809	3.32192809	3.32192809	3.32192809	3.32192809	3.32192809	3.32192809	3.32192809	3.32192809	3.32192809	3.32192809	3.32192809	3.32192809	3.32192809	3.32192809	3.61013544	3.32192809	3.32192809
ANKRD57	4.972418	4.37829659	4.37829659	4.54254353	4.37829659	4.37829659	4.90828241	4.37829659	4.37829659	5.77381297	4.87029228	4.37829659	4.37829659	4.37829659	4.37829659	5.21758223	4.98332929	3.86063212	4.97478351	4.37829659	4.07387763	4.59749542	5.3144105	4.58230911	4.37829659	4.37829659	4.42981277	4.74855355	3.51166032	3.75715449	3.32192809	3.32192809	3.32192809	4.74911481	4.64031609	4.07844247	4.23535026	4.50392684	4.94837377	4.15670564	4.10054377	4.37829659	4.37829659	4.55045636	4.37829659	4.37829659	4.39802554	4.78624968	4.37829659
ANKRD58	3.32192809	3.32192809	3.32192809	3.32192809	3.72724305	4.32407107	3.32192809	3.32192809	3.32192809	3.32192809	3.32192809	3.71556615	3.32192809	3.32192809	3.32192809	3.32192809	3.32192809	3.32192809	3.32192809	3.32192809	3.32192809	3.32192809	3.32192809	3.32192809	3.32192809	3.47809039	3.32192809	3.32192809	3.32192809	3.32192809	3.32192809	3.96490871	3.32192809	3.32192809	3.32192809	3.32192809	3.32192809	3.32192809	3.32192809	3.32192809	3.32192809	3.32192809	3.32192809	3.32192809	3.81335845	3.33039347	3.32192809	3.32192809	3.32192809
ANKRD6	3.81243492	3.532487875	3.72927615	4.00764145	3.57434237	4.256922495	4.068649525	3.793139405	3.80822275	3.703844315	4.06049243	3.66425991	3.532487875	3.532487875	3.532487875	3.904617085	3.75110721	3.469552155	3.901661955	3.5439059	3.69955734	3.613861875	3.986382505	3.84864053	3.78649325	3.67006651	3.95067693	3.591698095	3.97991376	3.68582386	3.32192809	3.32192809	3.889985715	3.780340665	4.373027195	4.16956134	3.70222891	3.59429986	3.695603315	3.32192809	3.35105586	3.548670915	3.532487875	3.532487875	3.532487875	4.038278985	3.532487875	3.949871795	3.532487875
ANKRD7	3.32192809	3.32192809	3.41869917	3.32192809	3.32192809	3.32192809	3.32192809	3.478121855	3.32192809	3.32192809	3.32192809	3.32192809	3.32192809	3.369923375	3.32192809	3.32192809	3.32192809	3.32192809	3.32192809	3.32192809	3.96522793	3.32192809	3.32192809	3.32192809	3.32192809	3.32192809	3.61356824	3.32192809	3.32192809	3.32192809	3.32192809	3.32192809	3.49673755	3.32192809	3.350340535	3.32192809	3.32192809	3.32192809	3.32192809	3.32192809	3.32192809	3.415457855	3.32192809	3.32192809	3.32192809	3.32192809	3.32192809	3.48927115	3.32192809
ANKRD9	5.416720395	5.659034445	6.24447697	5.028809115	5.10270219	6.114863035	5.304257275	5.414890775	5.16104873	5.49192528	5.600305525	5.44474294	4.96508802	5.96963839	5.68583156	5.215911035	5.371580745	5.52550588	5.725818575	5.755532365	5.879541555	6.360647525	5.705120195	5.67602254	4.78342546	5.35724832	5.602526995	4.636721225	5.59880125	5.748070615	4.78899421	5.457738415	6.131053295	5.62028477	5.47478096	5.206411925	5.45811067	5.25629567	5.646586075	5.247786125	4.80080406	5.39463123	5.412072955	5.34544543	5.862575795	8.46626339	5.725818575	5.56090688	5.425394005
ANKS1A	7.23955175	6.86652784	6.70851678	6.73326444	7.28251808	7.18038136	7.51478694	6.90433506	6.98519413	6.51096867	7.98258759	7.6891555	7.08705561	7.66997348	6.86968081	7.33897511	7.18315796	6.81210413	7.14106999	7.29906237	6.62537176	6.78091503	7.29095975	7.48601522	7.2083219	7.40603307	6.83923907	7.19055955	6.97776189	7.19902839	6.79083588	7.34056405	6.93213796	7.45338753	6.89872593	6.83497156	7.31307712	7.27295258	7.05134056	6.94940303	6.93541849	6.65251799	7.15714204	7.07044751	6.79253969	6.35751292	6.84287184	7.1469647	6.0504057
ANKS1B	3.44824855	3.32192809	3.32192809	3.32192809	3.32192809	4.183150155	3.43724296	3.32192809	3.32192809	3.683662815	3.56932277	3.7984821	3.446922565	3.983892675	3.32192809	3.752145285	3.32192809	3.32192809	3.32192809	3.32192809	3.399631095	3.32192809	3.32192809	3.32192809	3.32192809	3.32192809	3.32192809	3.32192809	3.32192809	3.32192809	3.32192809	3.32192809	3.32192809	3.32192809	3.32192809	3.32192809	3.32192809	3.32192809	3.32192809	3.32192809	3.392614405	3.32192809	3.32192809	3.32192809	3.32192809	3.6609406	3.32192809	3.32192809	3.32192809
ANKS3	3.32192809	3.32192809	3.72560593	4.02958098	3.61085949	3.85412235	3.32192809	4.05223068	3.32192809	3.73377516	3.71368372	4.10529171	3.32192809	3.32192809	3.32192809	3.32192809	3.32192809	3.32192809	3.32192809	3.32192809	3.32192809	3.32192809	3.32192809	3.32192809	3.32192809	3.32192809	3.47112111	3.72717333	3.32192809	3.32192809	3.32192809	3.32192809	3.32192809	3.32192809	3.32192809	3.80469379	3.32192809	3.32192809	3.32192809	3.32192809	4.13516381	3.32192809	3.5762476	3.32192809	3.32192809	4.02593507	3.44632902	3.32192809	4.23028219
ANKS4B	3.32192809	3.32192809	3.32192809	3.32192809	3.32192809	3.32192809	3.32192809	3.32192809	3.32192809	3.32192809	3.32192809	3.32192809	3.32192809	3.32192809	3.32192809	3.63803096	3.32192809	3.32192809	3.32192809	3.32192809	3.32192809	3.32192809	3.32192809	3.32192809	3.32192809	3.32192809	3.32192809	3.32192809	3.32192809	3.32192809	3.32192809	3.32192809	3.32192809	3.32192809	3.32192809	3.32192809	3.32192809	3.32192809	3.32192809	3.32192809	3.32192809	3.32192809	3.32192809	3.32192809	3.32192809	3.32192809	3.32192809	3.32192809	3.32192809
ANKS6	3.32192809	3.32192809	3.32192809	3.32192809	3.32192809	3.32192809	3.32192809	3.32192809	3.32192809	3.32192809	3.32192809	3.32192809	3.32192809	3.32192809	3.32192809	3.32192809	3.32192809	3.32192809	3.32192809	3.32192809	3.32192809	3.32192809	3.32192809	3.32192809	3.32192809	3.32192809	3.32192809	3.32192809	3.32192809	3.32192809	3.32192809	3.32192809	3.32192809	3.32192809	3.32192809	3.32192809	3.32192809	3.32192809	3.32192809	3.32192809	3.32192809	3.32192809	3.32192809	3.32192809	3.32192809	3.32192809	3.32192809	3.32192809	3.32192809
ANKZF1	4.5252387	4.982410597	4.869623283	4.81107311	5.15579641	4.751466637	4.84640577	5.01443428	4.93537447	4.6114901	4.961055317	5.15074378	4.37760112	4.754349303	4.646146293	4.5936613	5.02122425	4.874200117	4.893278333	4.437129763	4.967686703	4.52906993	4.806262187	4.832110317	4.90266226	4.69731237	4.525617193	5.068038153	4.567297823	4.892662007	5.11956211	4.585861253	5.116789507	4.529994873	4.44826969	4.864690537	4.8029003	4.61232084	4.482887843	4.63459849	4.840615613	4.571965467	4.46720451	4.615590933	4.91174106	4.42345931	4.71481807	4.690877483	5.059533277
ANLN	3.32192809	3.32192809	3.32192809	3.32192809	3.32192809	3.32192809	3.32192809	3.32192809	3.32192809	3.32192809	3.32192809	3.32192809	3.32192809	3.32192809	3.32192809	3.32192809	3.32192809	3.32192809	3.32192809	3.32192809	3.84914259	3.32192809	3.32192809	3.32192809	3.32192809	3.32192809	3.32192809	3.32192809	3.32192809	3.32192809	3.32192809	3.32192809	3.32192809	3.32192809	3.32192809	3.32192809	3.32192809	3.32192809	3.32192809	3.32192809	3.32192809	3.32192809	3.32192809	3.32192809	3.32192809	3.32192809	3.32192809	3.32192809	3.32192809
ANO1	3.32192809	3.32192809	3.32192809	3.32192809	3.32192809	3.32192809	3.32192809	3.32192809	3.32192809	3.32192809	3.32192809	3.32192809	3.32192809	3.32192809	3.32192809	3.32192809	3.32192809	3.32192809	3.32192809	3.32192809	3.32192809	3.32192809	3.32192809	3.32192809	3.32192809	3.32192809	3.32192809	3.32192809	3.32192809	3.32192809	3.32192809	3.32192809	3.74610419	3.32192809	3.32192809	3.32192809	3.32192809	3.32192809	3.32192809	3.32192809	3.32192809	3.32192809	3.32192809	3.32192809	3.32192809	3.32192809	3.32192809	3.32192809	3.32192809
ANO10	4.99939628	3.97730372	5.16220661	3.84741671	3.84741671	3.84741671	5.16266758	4.52393327	3.84741671	4.56815746	4.93589892	3.84741671	5.28357855	4.69435204	5.12163661	5.46451344	4.34371267	4.78607512	4.40701549	4.09015816	4.09753748	4.5492114	4.47998005	4.53193784	3.84741671	5.00733647	4.3216352	3.97824872	4.22971019	4.14206784	3.32192809	4.81858525	3.43359913	4.68058935	4.67228672	4.4506966	4.07042024	4.96989691	4.3877761	4.57385074	3.84741671	5.48622781	5.16086052	3.84741671	3.84741671	3.84741671	4.84203625	4.6649139	3.84741671
ANO2	3.32192809	3.32192809	3.32192809	3.32192809	3.32192809	3.32192809	3.32192809	3.32192809	3.37414086	3.32192809	3.32192809	3.32192809	3.32192809	3.62265162	3.32192809	3.32192809	3.32192809	3.32192809	3.32192809	3.67945758	3.32192809	3.32192809	3.32192809	3.32192809	3.32192809	3.32192809	3.32192809	3.32192809	3.32192809	3.32192809	3.33462691	3.32192809	3.32192809	3.32192809	3.32192809	3.32192809	3.32192809	3.32192809	3.32192809	3.32192809	3.32192809	3.32192809	3.32192809	3.32192809	3.32192809	3.32192809	3.32192809	3.32192809	3.32192809
ANO3	3.32192809	3.32192809	3.32192809	3.32192809	3.32192809	3.32192809	3.32192809	3.32192809	3.32192809	3.32192809	3.32192809	3.32192809	3.32192809	3.32192809	3.32192809	3.32192809	3.32192809	3.32192809	3.32192809	3.32192809	3.32192809	3.32192809	3.32192809	3.32192809	3.32192809	3.32192809	3.32192809	3.32192809	3.32192809	3.32192809	3.32192809	3.32192809	3.32192809	3.32192809	3.32192809	3.32192809	3.32192809	3.32192809	3.32192809	3.32192809	3.32192809	3.32192809	3.32192809	3.32192809	3.32192809	3.32192809	3.32192809	3.32192809	3.32192809
ANO5	3.32192809	3.32192809	3.32192809	3.32192809	3.32192809	3.32192809	3.32192809	3.32192809	3.32192809	3.32192809	3.32192809	3.32192809	3.32192809	3.32192809	3.32192809	3.32192809	3.32192809	3.32192809	3.32192809	3.32192809	3.32192809	3.32192809	3.32192809	3.32192809	3.32192809	3.32192809	3.32192809	3.32192809	3.32192809	3.32192809	3.32192809	3.32192809	3.47709832	3.32192809	3.32192809	3.32192809	3.32192809	3.32192809	3.32192809	3.32192809	3.32192809	3.32192809	3.32192809	3.32192809	3.32192809	3.32192809	3.32192809	3.32192809	3.32192809
ANO6	8.11436395	8.4124023	8.05370421	7.69453898	8.11546385	8.54460989	7.83450074	8.25444136	8.01861159	7.92771518	8.20646387	8.07378592	8.50870555	7.56516189	7.12507158	7.73752377	8.19656033	8.2327797	8.34033572	8.47544689	8.0760358	7.99569028	8.48632662	7.87997772	7.86661888	8.07664487	8.00281164	7.85237158	8.08782983	8.04933998	7.8149445	7.73042191	7.78499335	8.4951395	8.46202573	7.93890502	7.7708733	8.15999845	8.55717226	7.89840912	7.9967452	7.98773923	8.14755104	7.88386794	7.94412374	8.05312851	8.34033572	7.79773883	7.9588246
ANO7	3.32192809	3.32192809	3.575196565	3.32192809	3.32192809	3.32192809	3.32192809	3.32192809	3.32192809	3.32192809	3.392044535	3.588496445	3.32192809	3.359092435	3.364354815	3.32192809	3.32192809	3.32192809	3.68636768	3.32192809	3.32192809	3.32192809	3.32192809	3.32192809	3.32192809	3.32192809	3.32192809	3.32192809	3.32192809	3.32192809	3.32192809	3.32192809	3.32192809	3.457078335	3.32192809	3.32192809	3.32192809	3.32192809	3.32192809	3.32192809	3.69743411	3.32192809	3.55116372	3.32192809	3.32192809	3.32192809	3.32192809	3.32192809	3.32192809
ANO8	3.78802998	3.78802998	3.81613655	3.78802998	5.25099999	3.78802998	3.78802998	4.01342215	3.78802998	3.78802998	3.78802998	3.78802998	4.58609377	4.19317934	3.78802998	3.78802998	4.27649443	4.15508131	4.09128431	5.10139291	3.32192809	3.32192809	3.45695199	3.97631322	3.78802998	3.78802998	3.78802998	4.41179365	4.62953906	3.52932872	3.5315212	3.32192809	4.42055718	4.15443334	3.32192809	5.01144331	4.32878406	3.32192809	5.23207896	3.32192809	3.32192809	4.23285498	3.78802998	3.92191568	3.78802998	3.78802998	4.86631804	4.70210919	3.78802998
ANO9	4.309081093	4.20024124	4.425650587	4.320080457	5.044329307	4.73966247	4.122970003	4.255698023	4.60922352	4.490847293	4.25708827	4.201907727	3.762721223	4.452694847	4.12762175	4.98022643	3.940940977	4.058599617	4.82656077	4.277888703	4.198100473	4.225431513	4.59155323	4.39018142	4.560113537	3.97686133	4.26089587	4.097421333	4.468501447	4.760912297	4.85715198	4.675314083	4.555638763	4.726816803	3.870156813	4.950879283	4.11647558	4.37325362	3.682514557	3.808215933	4.981832897	4.215808723	3.762721223	4.11973036	4.079135747	4.05478155	4.74899792	4.531207	4.241120597
ANP32A	5.10414677	5.50668451	6.01127049	5.10414677	7.31363476	5.10414677	5.48464351	5.10414677	5.33496461	5.62562975	7.28330554	6.03117773	5.10414677	5.82721336	5.73934487	5.48563836	7.07975996	6.6965656	4.63278819	5.25533795	4.87459633	5.48938783	5.51002861	7.30676349	7.07261728	7.06195033	6.87766819	5.46922274	4.62000394	5.29737596	5.38553768	5.88400783	5.49145806	5.80933238	4.80604663	4.8096902	5.67487782	6.84248612	4.31798921	6.72035782	6.75974307	7.97524681	5.10414677	7.18307148	6.97881549	5.5041425	5.10414677	5.10414677	5.92971181
ANP32B	11.7184036	11.7388673	11.9520742	11.8930635	11.7044143	11.3799274	11.3987896	11.7139313	11.1825162	11.6516716	11.5235868	11.2451858	11.393061	11.6449988	10.7988141	11.6821072	11.6122143	11.5628396	11.5770317	11.6742099	11.5738185	11.8468157	11.2503878	11.4366506	11.6428876	11.3118469	11.2308413	11.8987446	11.7351553	11.6343273	11.6896023	11.4153272	11.4945261	11.4477853	11.4981267	11.7672824	11.9647686	11.6100028	11.2163318	11.5830795	11.3061369	11.2489528	11.782551	11.1339324	11.7819911	12.7647587	11.4753646	12.0232917	11.5685923
ANP32C	3.52721608	3.52721608	3.77653963	3.95998904	4.005242915	3.98108406	3.881694165	3.69524749	3.799807365	3.52721608	3.68171043	3.597526885	3.5588495	4.109426445	3.90708844	3.52721608	4.35637715	3.858212885	3.32192809	3.45603808	3.397129945	3.80888946	3.32192809	3.663627655	4.31652944	3.81728303	4.47656043	3.807563935	3.41614058	3.814477175	3.714257555	3.32192809	3.62360014	3.64408606	3.48840978	3.59791788	3.77785402	3.87951931	3.32192809	4.2007875	4.169967075	3.52721608	3.52721608	3.895928805	3.774688565	3.52721608	3.88349724	3.87769735	3.59845155
ANP32D	3.32192809	3.32192809	3.32192809	3.32192809	3.32192809	3.32192809	3.32192809	3.32192809	3.32192809	3.32192809	3.32192809	3.32192809	3.32192809	3.32192809	3.32192809	3.32192809	3.32192809	3.32192809	3.32192809	3.32192809	3.32192809	3.32192809	3.32192809	3.32192809	3.32192809	3.32192809	3.32192809	3.32192809	3.32192809	3.32192809	3.32192809	3.32192809	3.32192809	3.32192809	3.32192809	3.32192809	3.32192809	3.32192809	3.32192809	3.32192809	3.32192809	3.32192809	3.32192809	3.32192809	3.32192809	3.32192809	3.32192809	3.32192809	3.32192809
ANP32E	3.32192809	3.32192809	3.32192809	3.32192809	3.32192809	3.32192809	3.32192809	3.32192809	3.32192809	3.32192809	3.32192809	3.32192809	3.32192809	3.32192809	3.32192809	3.32192809	3.69627654	3.32192809	3.35936374	3.32192809	3.32192809	3.32192809	3.32192809	3.32192809	3.32192809	3.32192809	3.32192809	3.32192809	3.32192809	3.32192809	3.32192809	3.32192809	3.32192809	3.32192809	3.80027041	3.32192809	3.32192809	3.32192809	3.32192809	3.32192809	3.32192809	3.32192809	3.32192809	3.32192809	3.32192809	3.32192809	3.32192809	3.32192809	3.32192809
ANPEP	9.01381799	8.83142712	8.79610809	8.37954127	7.16401518	8.87090684	9.29076829	7.55056185	7.82369632	9.42221121	9.98329189	7.77488689	8.8696273	9.0191541	9.04175071	8.83994155	8.78722969	7.09199173	8.84090567	8.63481468	7.67523586	7.86020364	8.64238678	8.36257027	8.23323213	8.33654994	9.11091442	7.46387744	7.68007535	8.60943437	7.47453258	9.23243724	8.79610809	9.9300831	8.24780982	8.29551182	7.01331597	8.87429656	8.2772302	8.71953017	8.13170574	8.95424517	7.27811618	7.82305051	7.00026287	7.868363	9.00452402	8.07203679	6.80848247
ANRIL	3.32192809	3.32192809	3.72928955	3.41010634	3.32192809	3.32192809	3.92171243	3.32192809	3.32192809	3.32192809	3.32192809	3.32192809	3.5945999	3.38409264	3.32192809	3.32407323	3.32192809	3.32192809	3.32192809	3.32192809	3.32192809	3.32192809	3.32192809	3.32192809	3.36071683	3.32192809	3.32192809	3.32192809	3.32192809	3.32192809	4.06966436	3.32192809	3.32192809	3.32192809	3.32192809	3.32192809	3.32192809	3.32192809	3.32192809	3.32192809	3.32192809	3.32192809	3.32192809	3.32192809	3.32192809	3.32192809	3.32192809	3.32192809	3.32192809
ANTXR1	3.468897503	3.32192809	3.32192809	3.471180238	3.32192809	3.32192809	3.32192809	3.32192809	3.409341595	3.32192809	3.32192809	3.32192809	3.32192809	3.32192809	3.32192809	3.493635013	3.364255743	3.32192809	3.32192809	3.331531868	3.32192809	3.350959718	3.323031865	3.32192809	3.32192809	3.334529485	3.32192809	3.32192809	3.32192809	3.609984495	3.32192809	3.32192809	3.32192809	3.32192809	3.32192809	3.32192809	3.32192809	3.32192809	3.32192809	3.32192809	3.32192809	3.403117495	3.333282193	3.32192809	3.32192809	3.575466203	3.332015845	3.32192809	3.451298923
ANTXR2	9.41725317	9.61563373	9.3969924	9.21725078	8.84876301	8.57888242	9.2416619	8.29181574	8.6976291	9.44179405	9.75007859	8.80665824	9.26868936	9.00699447	8.96561451	9.52330548	9.02776283	8.42011013	8.92799509	8.55176362	8.70095428	9.05019584	9.41613418	9.12654006	8.87312867	9.24967248	9.02249931	8.99394716	9.0533791	8.43501178	8.71127498	9.56116649	9.12190153	9.56921745	9.09755418	9.20264741	8.50189529	9.09237369	8.72324147	8.76997533	9.20499093	9.4896474	9.18997077	8.91341818	8.76886164	8.87321427	8.96552879	7.73732821	7.88442821
ANTXRL	3.32192809	3.32192809	3.32192809	3.64903252	3.32192809	3.32192809	3.32192809	3.32192809	3.32192809	3.32192809	3.32192809	3.32192809	3.32192809	3.32797329	3.32192809	3.32192809	3.32192809	3.32192809	3.32192809	3.32192809	3.32192809	3.32192809	3.32192809	3.32192809	3.32192809	3.32192809	3.32192809	3.32192809	3.32192809	3.32192809	3.32192809	3.32192809	3.32192809	3.32192809	3.32192809	3.32192809	3.32192809	3.32192809	3.32192809	3.32192809	3.32192809	3.32809396	3.32192809	3.32192809	3.32192809	3.6272181	3.32192809	3.32192809	3.32192809
ANXA1	11.5510942	11.2993674	10.7970863	11.5500374	11.0294222	11.4579387	11.2027645	10.5145102	10.4539115	11.1068798	11.1187114	10.3536057	11.4005683	10.9306472	11.188367	11.8163947	11.2446772	10.7633842	10.8411562	11.2490139	10.7319435	10.9393243	11.0790881	11.0595946	10.4706531	11.4027555	10.9639531	10.9971294	10.9921998	11.2995835	11.1342672	11.2129808	10.5475925	11.1441917	11.126729	11.1372736	10.8242913	11.4005683	10.8152848	10.9945981	11.1873824	11.2771886	11.3097976	10.9990903	11.1071991	10.7310948	10.6862087	10.8093733	10.4608277
ANXA10	3.32192809	3.32192809	3.32192809	3.32192809	3.32192809	3.32192809	4.53258128	3.32192809	3.32192809	3.32192809	3.32192809	3.32192809	3.32192809	3.32192809	3.32192809	3.32192809	3.32192809	3.32192809	3.32192809	3.32192809	3.32192809	3.32192809	3.32192809	3.32192809	3.804478	3.32192809	3.32192809	3.32192809	3.32192809	3.32192809	4.15483512	3.83153882	3.32192809	3.32192809	3.32192809	3.32192809	3.32192809	3.32192809	3.32192809	3.32192809	3.32192809	3.32192809	3.32192809	3.32192809	3.32192809	3.32192809	3.32192809	3.32192809	3.32192809
ANXA11	7.10188175	7.301085303	7.078303357	7.29369316	6.603073283	6.54244498	8.06765955	6.323252497	7.61120848	7.193655023	6.85657528	7.19514769	6.74680533	7.8731412	6.722576597	7.28095027	6.888854327	6.38015608	6.987769427	7.15394877	6.182774917	7.302717717	6.876638943	7.65150211	7.553435143	7.127380217	7.0817163	7.12886688	6.894711247	6.573203757	6.786371183	7.216483733	7.2917103	7.01033345	7.482097853	7.2976853	7.17159641	6.32120637	7.38211294	7.020155017	7.312243573	6.67480677	7.03559674	7.520935243	6.751715663	6.405547283	7.150986703	6.933985813	6.655136503
ANXA13	3.32192809	3.32192809	3.32192809	3.32192809	3.32192809	3.32192809	3.32192809	3.32192809	3.32192809	3.32192809	3.32192809	3.32192809	3.32192809	3.32192809	3.32192809	3.32192809	3.32192809	3.32192809	3.32192809	3.32192809	3.32192809	3.32192809	3.32192809	3.32192809	3.32192809	3.32192809	3.32192809	3.32192809	3.32192809	3.32192809	3.32192809	3.32192809	3.32192809	3.32192809	3.32192809	3.32192809	3.32192809	3.47586907	3.32192809	3.32192809	3.32192809	3.32192809	3.32192809	3.32192809	3.32192809	3.32192809	3.32192809	3.32192809	3.32192809
ANXA2	7.946821967	8.12699136	7.651220593	7.68825524	8.45795348	8.478994233	7.989443007	8.01661267	8.290619353	7.71343244	8.494684063	7.801169693	8.087594627	7.708693623	7.81147602	8.253565143	7.792343027	7.663524	7.622413297	8.140840487	7.80012125	7.83809179	8.007747587	8.125805643	7.805150627	8.448297587	7.84311738	7.928170653	8.19618559	8.348772597	8.35287274	7.51308965	7.39281534	8.405397503	7.488450533	7.298334763	7.89222678	8.319018023	7.664678407	7.692051417	7.950763553	7.984443693	9.284648203	7.6760959	7.66197719	7.253566963	7.893316743	7.767696643	7.675965477
ANXA2P1	6.5499333	6.255026345	7.04611714	7.8847246	7.761624805	6.379358635	5.741518955	7.128261715	6.859046995	7.01775874	6.68220177	5.800831695	6.573924605	6.049254785	5.749740415	6.485172495	7.834675735	7.1942256	6.3974677	6.43777696	5.845539115	6.386921955	6.675772935	7.645879435	7.559469555	7.144121795	7.5964539	7.702703895	6.24526823	6.93358277	6.281529315	5.725890725	5.754390795	6.52231178	5.936435395	6.273018345	6.50103358	8.06898108	6.87743187	7.04767149	7.497311365	7.94768014	7.472339615	7.236510555	8.672716125	6.69421542	7.26148518	7.11324798	6.32046667
ANXA2P2	13.8806542	13.8890041	13.9724573	13.940642	13.3236314	13.370272	13.5498434	13.4142477	13.7616486	13.7621239	13.427149	14.3105614	13.3938003	14.2673441	13.9303448	13.7792627	13.6159491	13.568639	13.6040551	13.3295945	13.3102847	13.7546193	13.7966754	13.9443698	13.0308742	13.5275469	13.7502768	13.3855942	13.6140438	13.7007756	13.895313	13.9384062	13.8242189	13.5668746	13.8486982	13.5080225	13.8527772	13.8095049	13.6715068	13.4829982	13.6576746	13.9443698	13.7683776	13.6807491	13.1009065	14.0257848	13.4920738	13.9024743	13.5762702
ANXA2P3	3.32192809	3.32192809	3.32192809	3.32192809	3.81890985	3.32192809	3.32192809	3.56682124	3.32192809	3.34934971	3.76603324	3.32192809	3.32192809	3.56957251	3.32192809	4.56131514	3.32192809	3.32192809	3.32192809	3.32192809	3.32192809	3.8411922	3.32192809	3.74284053	3.77417349	3.59738577	3.32192809	3.45450625	3.32192809	3.86909064	3.32192809	3.32192809	3.32192809	3.3845845	3.32767587	3.32192809	3.32192809	3.72971699	3.32192809	3.46702379	3.32192809	3.32192809	3.32192809	3.32192809	3.33520739	3.32192809	3.48473494	3.32192809	3.60186645
ANXA3	7.57908566	8.53391439	8.7600115	7.70467025	6.89814899	7.24031092	6.61949805	5.54859632	7.78838018	7.01828853	8.71869988	8.32222981	7.95960325	8.65600683	9.61754309	5.78126444	7.20716176	7.83982357	8.25965242	6.52444346	4.93780246	5.96712917	9.14494446	9.67929799	7.39520035	8.69250379	9.73413192	5.47611594	6.27612571	7.37776407	5.76816579	8.65600683	8.12378051	8.57342831	6.47610557	6.48579647	5.50068416	8.10453638	8.29550264	7.87052686	8.27762914	9.43807667	5.54859632	7.64310975	5.54859632	5.54859632	9.20841016	5.77999186	7.57120737
ANXA4	3.69163131	3.69163131	3.69163131	3.69163131	3.69163131	3.69163131	3.69163131	3.69163131	3.69163131	3.69163131	3.69163131	3.69163131	3.69163131	3.69163131	3.69163131	3.69163131	4.93522352	4.9443417	3.62794529	3.88733615	4.37733896	3.65740106	4.49630127	4.19510818	3.69163131	3.69163131	3.49930888	5.17017905	3.64428663	4.4416654	3.69163131	3.32192809	3.32192809	3.32192809	3.32192809	3.32192809	3.41166351	4.42926914	4.20671589	3.32192809	4.06669543	3.69163131	3.69163131	3.69163131	4.38511158	3.69163131	3.69163131	3.69163131	3.69163131
ANXA5	10.376247	10.0116289	9.21807341	9.55383172	9.93530924	10.4734892	10.4661027	9.8239477	10.5446475	9.81006849	10.3078967	10.0011634	9.77338399	9.98994109	9.74323675	10.1237329	9.93096333	8.9208688	9.64077961	9.98155587	9.37724199	10.2746891	9.69550375	10.1549725	8.22539243	10.282647	9.54265659	9.13329226	9.8996267	10.4008922	10.1509467	9.56960976	9.21314433	10.5775988	9.83621908	8.94948211	9.52147658	10.3201766	9.33341121	9.66735765	10.0201619	9.84201385	10.5123975	9.27607411	9.3478912	9.08728048	9.73966513	9.46983018	8.84624499
[truncated: 29,020 more rows]
[truncated: 23 more columns]
