# Supplementary material for: Coupling of Co-expression Network Analysis and Machine Learning Validation Unearthed Potential Key Genes Involved in Rheumatoid Arthritis
Source: Front Genet. 2021 Feb 11;12:604714. doi: 10.3389/fgene.2021.604714 (PMC7905311; doi:10.3389/fgene.2021.604714)
Supplement: Supplementary file 3 [file Data_Sheet_2.CSV › Supplementary_1.2/GSE55457.txt]

	RA_B12_01	RA_B12_02	RA_B12_03	RA_B12_04	RA_B12_05	RA_B12_06	RA_B12_07	RA_B12_08	RA_B12_09	RA_B12_10	RA_B12_11	RA_B12_12	RA_B12_13	HC_B12_01	HC_B12_02	HC_B12_03	HC_B12_04	HC_B12_05	HC_B12_06	HC_B12_07	HC_B12_08	HC_B12_09	HC_B12_10
12-Jul	480.12	593.4533333	584.6466667	534.1266667	542.9666667	577.6466667	609.9066667	569.5066667	771.3866667	512.6533333	621.02	676.76	523.62	593.32	576.0066667	739.64	567.16	683.4133333	534.1266667	517.8466667	555.0133333	564.64	553.88
A1CF	225.4	244.8	282.2	178.1	169	98.7	133.5	195.6	120.4	226.7	205.4	197.2	227.2	190.5	235.2	275.1	233.6	266.3	137.1	159	152.9	114.7	201.7
A2M	6826	7329.5	8330.7	7587	8703.7	7509.7	6676.6	7730.7	7684	8211.8	8268.8	8152.4	5768.8	9714.1	9137	10259.8	3835.9	3718.8	6682	11731.5	9162.2	8088.5	9098.6
A4GALT	297.6	273.9	162.6	206.9	271.7	317.6	198	224.5	217.4	193.1	209	214.4	285.2	148.5	337.7	118.5	83.9	90.5	356.6	478.3	353.1	446.4	261.4
A4GNT	216.5	100.4	146.1	118	189.4	98.4	102	96.7	77.8	159.1	220.5	186.5	180.4	286.8	191.1	166.5	153.8	123.7	100.7	157	132.2	172.2	213.7
AAAS	97.6	117.8	234.9	173.7	234.9	207.9	145.5	148.4	283.9	363	297.4	272.4	260.4	138.1	169.2	275	55.1	145.4	275.6	396.5	329	294.2	328.6
AACS	614.1	358.5	367.3	449.9	353.3	348.4	242.7	342	317.7	415.2	419.8	390.8	423.1	393.8	470.1	518.5	536.2	614.4	913.4	298.5	448.5	431.5	392.6
AADAC	18.9	27.2	18.9	18.1	39	18.1	8.8	13.5	11.5	9.3	21.7	15	19.2	7.6	25.1	17.1	23.8	21.8	31.7	5.1	14	22.6	21.7
AAGAB	212.55	243.15	257.9	290.05	165.9	178.45	219.3	212.1	192.85	261.6	174.1	168.05	181.6	192.5	234.15	162.45	208.9	241.75	221.7	189.15	199.1	201.05	182.75
AAK1	165.66	130.06	170.34	180.08	130.26	130.82	162.76	137.14	212.64	223.56	171.4	157.84	148.9	204.06	190	149.74	165.46	167.48	115.06	133.12	213.7	180.02	197.32
AAMDC	230.8	272.2	207.1333333	199.8	270.4666667	266.2	240.7	284.6666667	257.0666667	250.3	262.0666667	200.6333333	241.2666667	187.3333333	312.4333333	417.3666667	159.3666667	173.9	369.3333333	283.8	392	305.1666667	306.2666667
AAMP	468.6	420.7	466.9	465.7	444.5	469.4	411.9	363.8	406.8	543.1	406.5	429.6	533.6	496.6	476.9	492.8	674.7	608.3	887.9	558	660.9	584.3	674.2
AANAT	6.9	6.5	13.6	7	3.1	9.4	3.6	6.4	5	7.2	5.4	9.2	7	2.9	3.2	5.7	10.3	6.5	4.7	5	8.3	3.5	6.9
AAR2	673.7	580.5	659.8	607.2	677.2	622.9	541.1	503.1	463.1	737.4	620	520.3	583.1	632.9	638	599.2	645.5	675.5	593.1	699.3	627.9	714.8	534.6
AARS	2072.8	1834.5	1869.2	1411.2	1544.8	2047.8	1862.1	2028.5	2165.6	2328.9	1705.2	1814.3	2056.9	1449.1	2133.7	1575.9	1357.1	1695.6	2557	1968.2	2377.7	2059.9	2115.1
AASDHPPT	420.3	699.3	591.75	629.15	617.1	553.2	464.35	577.8	600.2	530.95	659.95	718.1	445.4	581.35	486.4	640	913.05	960.25	568.05	342.9	333.95	330.3	421.25
AASS	69.65	47.75	36.9	53.05	48.35	100.15	39.15	90.1	127.4	67.75	90	61.95	50.5	138.25	100.45	251.3	96.25	180	137.9	27.5	103.5	95.6	101.85
AATF	688.2	731.2	705.9	658.4	748.8	519.9	823.5	549.8	399.9	748.3	558.4	575.6	358.6	537.6	580.5	605	1592.3	782.7	736.3	530.7	579.9	601.9	491.8
AATK	217.3	272.7	319.1	213.8	277.3	210.4	117.6	183.6	139	280.4	152.5	214.1	240.9	473.3	170.2	345.2	659.9	245.2	150.5	294	251.1	270.5	254.3
ABAT	143.9666667	99.53333333	131.9333333	149.9333333	61.93333333	112.9666667	103.7666667	136.4	103.7333333	110.3	101.4666667	112.2	75.46666667	111.3666667	195.1	150.5333333	68.9	66.56666667	135.1333333	97.56666667	155.8666667	150.7333333	87.8
ABCA1	562.3333333	1651.7	854.6666667	850.0666667	839.8666667	764.7666667	1114.866667	816.7666667	1374.033333	688.8666667	790.6666667	1451.233333	1053.366667	795.6	1186.733333	1485.233333	1323.3	1198.433333	816.9333333	805.2333333	1089.5	1076.533333	730.1333333
ABCA11P	16.7	91.2	108.3	67	122	82	85.9	70.5	83	101	96.9	54.3	46.8	71.6	97.5	140	118.9	93.9	40.9	91.8	92	17.4	59.3
ABCA12	5.8	24.4	30.1	17.9	23.8	36.8	34	27	16.3	50.7	16.5	32.3	44.9	3.8	14.4	15.4	20.6	32.1	18.9	3.8	1.3	49.7	45.7
ABCA2	139.6666667	129.6	158.2	95.56666667	154.4333333	137.6333333	124.8666667	159.9666667	151.2333333	165.0666667	185.0333333	121.5666667	190.3666667	164.3666667	153.3666667	104.6333333	147.4	120.2333333	95.76666667	228.8333333	237.0333333	254.7666667	171.6666667
ABCA3	63.3	232.5	113.5	137.8	345.4	93.8	142.6	116.3	72.1	36.6	189.2	100.7	114.7	93.6	166.9	154.4	142.7	134.4	152.9	334.9	288	191.9	209
ABCA4	30.2	21.5	26.9	10.3	11.8	34.2	7.5	20.5	13.8	24.3	20	8.5	68.8	26	47.1	24.3	85.7	118.9	25	24	34.6	40.4	23.3
ABCA5	182	251.5	262.4	406.1	373.8	195.3	274.3	267.9	461.1	328.9	433.7	494.6	237	353.5	332.2	572.3	135.1	269.7	739.5	208	468.6	507.7	433.8
ABCA6	184.3	276.8	211.6	192.7	428.6	331.2	217.2	470.9	284.2	153	242.5	544.2	330.7	189	421.6	560.8	59.5	126.2	299.6	89.5	210.9	236	292.3
ABCA7	202.4	132.2	218.7	260.9	150.2	244.1	248.6	219.3	195.1	337.9	161.5	199.4	157	165.5	178.7	162.6	283.1	165.4	126.8	145.2	231.5	350.2	229.7
ABCA8	1093.7	1220.7	359.6	237.4	2219.2	83.3	333.9	147.3	310	627	251.8	661.6	52.7	629.5	839.3	2730.3	412	1324.8	1623.6	556.7	1071.4	1197.7	801.1
ABCB1	170.5	235.1	213.2	162.5	223.7	137.9	182.3	131.6	157.7	295.8	216.1	100.2	77.8	173	168.9	167.7	87	94	83	143.5	178.5	117.4	217.4
ABCB11	48.2	35.8	32.4	28.2	10.05	13.2	16.45	12.75	18.1	52.45	10.35	9.45	49.7	27.85	55.2	29.15	36.35	32.7	31.6	12.45	41.95	20.8	20.3
ABCB4	61.6	83.1	75.6	82.8	125.7	74.2	115.5	82.7	59.5	132.45	131.6	46.7	87.35	139.65	117.65	39.85	31.7	16.5	70.85	121.1	85.3	48.15	55.55
ABCB6	261.85	173.6	184.35	173.3	153.6	190.2	116.55	95.75	138.45	240.4	208.85	148.15	222.5	227.5	133.85	208.75	22.05	139.05	154.95	117.85	128.6	154.15	186.85
ABCB7	337	399.3	281.5	333.5	363.3	315.3	501.7	428.8	458.1	313.2	427.8	272.4	333.1	294.7	374.5	336.7	255.6	226.9	528.6	393.6	362.6	394.7	347.1
ABCB8	67.85	44.65	32.45	36.5	27.4	52.4	15.85	27.9	36.65	79.35	62.05	65.65	91.25	70	58.15	48.4	27.6	52.1	48.7	62.35	50.4	60.75	68.85
ABCB9	65.45	51.05	41.85	31.4	38.6	37.75	53	23.6	59.15	39.45	15.95	38	94.55	50.15	34.7	63.9	22.85	25	38.1	60.35	64.2	92.5	38.1
ABCC1	674.8	593.15	495.45	593.7	413.1	460.4	513.5	585.05	622.15	591.95	719.95	626.25	773	712.3	547.5	389.5	753	773.15	429	715.8	534.85	509.15	482.2
ABCC10	575.6	394.6	522.05	553.55	321.35	344.95	325.7	399.55	551.25	540.45	584.95	487.5	413.25	503.45	428.8	375.9	288.25	320.05	197.4	459.35	398.7	433.55	332.3
ABCC2	240.3	84.5	5.3	7.3	68.9	59.5	21	21	37.2	60.2	23.3	40.6	78.7	7.5	20.1	23	7.2	101.1	255.8	91.4	62	13.2	15.9
ABCC3	159.15	121.55	329.6	418.6	129.8	221.65	484.55	272.25	838.4	273.5	505.3	499.85	583.75	151.75	492.4	277.65	272.2	90.1	250.75	616.9	1004.55	1334.7	847.35
ABCC4	212.2	245.3	339.2	372.1	122.2	363.2	145.7	318.7	394.1	265.6	274	355.3	286.4	257.8	181.3	161.7	252.3	170.1	99.4	147.6	82.1	77.5	153.9
ABCC5	452.5	711.1	654.2	568.9	582.9	478.4	337.4	490.4	858.8	776.5	1029.7	586.1	625.9	842.8	785.8	716.3	393.6	417.8	635.3	562.7	1060.3	1028.1	1121
ABCC8	9.2	14.8	11.2	5.15	8.5	9.25	4.9	5.1	10.3	8.15	13.35	8.3	16.8	10.5	8.65	6.6	15.1	12.8	14.6	7.7	13.9	15.3	10.15
ABCC9	122.8	93.86666667	105.9	48.43333333	87.8	71.43333333	42.26666667	77.16666667	61.66666667	92.3	94.76666667	72.93333333	97.6	120.7	59.8	124.3333333	74.56666667	82.66666667	66.4	112	89.06666667	73.93333333	77.4
ABCD1	526	418.9	297.5	368	312.1	407.9	349	202.1	271.2	269	236.2	409.3	394.1	311.4	424.8	318.1	373.9	309.6	346.6	520.8	463.6	476.3	316.5
ABCD2	64.3	23.9	50.1	52.7	49.5	50.3	62.7	42.4	37.6	54.3	42.2	52.8	30.9	13.5	40.2	73.4	9.4	27.6	75.4	11.5	13.1	15.7	9.4
ABCD3	379	630.1	715.7	812	619.6	578	445	391.9	765.9	468.8	800.4	568.2	390.7	754.8	522.6	682.2	461.1	709.3	471.6	442.7	583.1	577	430.7
ABCD4	239.3	183.35	185.4	190.8	167.4	190.35	145.85	172.8	213.25	218.35	236.6	174.05	158.25	256.75	279.4	228.7	151.75	156.65	123.7	149.75	191.3	201.2	270.8
ABCE1	560.7	607	680.95	642	614.25	551.95	586.65	552.35	588.15	529.15	556.45	727.05	452.45	919.1	495.75	766.4	1618.05	1507.5	795.3	495.85	388.9	424.1	525.3
ABCF1	2057.1	1658.9	1889.8	1787.7	1389.4	1545.8	1616.6	1682.8	1116.2	1285.9	1243	1421	1512.8	1373.6	1394.6	1034.8	2457.9	1709.4	1792.3	1105	1197.9	1316.7	1467.3
ABCF2	235.12	228.14	248.38	214.64	226.48	203.78	205.14	219.3	167.18	236.4	190	197.9	224.42	266.7	155.66	203.42	726.38	538.52	348.52	186.68	221.78	214.84	196.04
ABCF3	580.3	368.5	513.9	364.2	270	477.6	293.7	378.8	293.5	453.6	424.5	478.2	462.4	383.8	473.7	331.5	463.9	433.7	556.6	398.3	462.6	631.6	329
ABCG1	393.3	908.35	452.05	447.55	333.55	522.35	556.15	606.1	417.9	324.4	379.05	488.85	586.45	292.35	385	300.6	477.35	263.15	192.05	355.1	454.6	385.15	214.95
ABCG2	180.9	278.5	208.3	284.8	342.8	126.7	164.3	165.1	211.7	188.8	169	89.9	82.5	209.6	314	262.8	90.4	111	206.2	154.4	204.7	186.6	463.6
ABCG4	161.5	100.4	105.9	108.9	53.4	134.6	119.8	83.9	82.5	132.5	115.5	95.1	156.4	104.6	127.2	124.6	141.7	136.5	36.1	121.2	180.6	128.3	134.8
ABCG5	19.5	4.1	7.3	8.3	11.2	34.4	5.5	3.1	2.8	6.5	3.6	4	5	5.2	17.9	9.7	4.4	37.9	14.2	4.1	3.7	5.8	9
ABHD10	1885.9	1411.3	1476.7	1721.3	1351	1077.9	1373.6	1112.9	1162.2	1130.6	1008.3	1054.9	867	777.3	1172.5	1209.6	519	520.4	1140	1082.2	1125.7	1197.3	970.3
ABHD11	648.6	322.2	362.6	335.9	314.2	314.1	477.1	362.7	388.5	382.3	277.3	411.4	462.2	406.2	503	423.3	311	374.6	260.4	437.2	577.3	415.1	302.3
ABHD14A	633	905.2	724.2	575.4	671.6	586.9	818.9	676.8	478.1	527.4	712.1	581.7	449.4	289	742.4	583.5	235.8	328.2	522.2	862	851.1	768.4	647.2
ABHD14A-ACY1	300.3	261.6	330.6	252.4	270.8	532.8	324.2	335.2	308.2	316.1	207.3	296.8	370.7	464.9	309.5	390.5	245.2	241.8	287	466.7	416.8	405	505.3
ABHD17A	1288.7	1447.6	1644.5	1446.4	1407.3	1326.9	1609.4	1680.6	1362.1	1409.4	1317.3	1259.7	1050.3	1792.1	1551.1	1471.6	990.1	1153.8	1476.9	1773.4	1411.9	1410.1	1441.2
ABHD17B	165.6	158.4	155	92.8	211.7	248	170.7	274.9	108.7	188.1	196.7	176.6	192.4	233.1	148.6	171	218.9	210.5	167	128.5	110.3	170.7	178.7
ABHD18	109.4	88	143.9	150.4	95.1	113.2	76.2	121.6	175.7	219.5	261.9	155.9	104.7	110.5	158.3	151.9	235.9	172.8	90.2	94.9	201.8	154.9	194.7
ABHD2	362.35	490.175	348.3	369.375	518.925	438.125	147.025	355.125	360.325	215.375	359	255.725	661.4	328.85	328.275	223.35	353	209.65	328.375	790.925	380.675	372.275	399.275
ABHD3	296.1	485.8	530.7	485.9	220.7	178.6	256.4	273.9	429	549.8	499.7	517.9	206.9	286.3	424.5	519.9	472.6	341	169.6	145.8	250.6	174.9	233.3
ABHD4	817.2	1033.4	964.7	676.6	871.2	814.5	489.8	514	461.7	736.4	871.3	600.7	822.8	787.5	589.8	772.5	404.9	629.3	1024.1	981.1	694.6	530.7	1139.6
ABHD5	152.6	113.4	189.5	123.1333333	132	119.2666667	124.1666667	119.5333333	118.9	202.6666667	135.1	171.1333333	112	162.8666667	111.7666667	563.8	274.6666667	345.8666667	198.5333333	61.83333333	88.96666667	109.7666667	143.7666667
ABHD6	207.25	249.825	136.2	200.05	272.2	179.075	225.925	189.65	205.725	168.725	206.6	219.85	155.225	156.325	278.25	213.4	155.075	164.5	296.975	324.65	435.875	375.1	318.025
ABHD8	68.9	33.5	50.6	62	73	27.7	56.6	82.8	24.5	83.7	51.9	86.8	50.3	18.2	105	12.4	10.5	18	69	103.4	90	63.9	55.7
ABI1	573.6	867.25	723.2	822.75	654	757.7	667.5	788.2	897.05	709.85	1001.35	993.05	788.4	681.15	600.55	675.85	856.9	759.1	538.55	511.75	482.1	511.15	467.15
ABI2	215.275	170.825	246.425	123.575	140.225	173.825	99.95	130.35	147.1	199.5	246.925	191.825	196.925	329.925	261.675	213.025	215.25	219.35	197.25	250.925	192.55	212.825	256.4
ABI3BP	72.2	125.4	300.7	132.9	67.9	47.4	48.9	67.8	471.7	244	201.3	289.5	197.8	188.4	201.3	137	675.2	453.6	166.6	53.6	326.3	460.8	380.6
ABL1	1654.3	1426.5	1819.2	1273.2	1776.4	1874.3	1197.5	1588.6	1131.9	1453.2	1664.5	1482	1570.3	2852.4	1720.8	1488.8	1315.2	1660.1	1743	2143.3	1706	1897	2820
ABL2	229	217.7	168.4	156.8	125	134.7	100	134.8	136.2	195.7	213.7	130.6	253	215.8	208.4	189	303.7	281	207	117.3	119.8	124.1	266.8
ABLIM1	1264.85	2350.75	566.9	688.3	4656.95	1067.3	1574	1045.7	987.3	943.25	1519.1	829.35	555.7	1199.55	2119.75	2148.1	501.9	1274.1	2639.45	1555.5	1899.2	1403.35	1083.55
ABLIM3	237	348.4	312	177.8	506.1	310.8	256.3	230.4	334.5	298.9	307.4	314.6	277.2	668.6	315.2	793.1	85.1	258.4	383.4	450.5	325.1	224.9	374.4
ABO	23.03333333	52.4	58.23333333	51.2	44.2	74	41.1	12.83333333	56.26666667	39.1	73.63333333	34.96666667	30.86666667	17.3	21	33.53333333	47.9	62.96666667	48.03333333	46.3	25.56666667	50.7	89.16666667
ABR	779.7	1076.55	1065.2	1387.65	1063.6	820.7	693.05	785.9	869.2	602.3	1328.9	598.1	1241.15	890.05	1291.45	769.05	707.45	607.05	664.8	1303.45	1219.9	1149.5	873.75
ABT1	392.7	360.9	406.2	489.7	467.4	526.8	748.3	543.9	497.5	472.5	284.8	410.2	426.3	411	402.3	262.2	607.2	379.5	503.1	439.3	415.4	338.9	447.2
ABTB2	247.4	276.9	114	115.4	242.9	131.4	111.6	106.9	46.2	116.3	144.5	122.7	72	154.6	353.1	153.8	266.9	246.6	395.9	166.5	150.1	256.3	277
ACAA1	495.55	359.5	543.6	494.3	438.85	493.4	580.35	477.85	599.05	529.85	406.75	499.55	580.6	551.45	587.05	466.8	468.1	386.7	402	694.6	361.7	565.45	556.8
ACAA2	397.85	284.5	338.4	301.5	685.1	579.25	637.55	455.65	489.35	440.95	439	452.9	420.75	350.9	398.55	691.25	133.1	455.95	435.1	529.55	360.2	525.4	526.6
ACACA	220.7	285.55	142.15	200.85	283.9	50	120	165.55	64.5	118.25	208.5	59.7	178.85	71.75	164.55	389.6	469.65	317.7	216.55	213.4	213.65	247.65	164.6
ACACB	273.7	163.9	122.075	134.1	621.975	108.975	119.775	109.1	202.1	265.65	191.15	373.35	151.125	267.6	387.7	4533.3	93.6	868.45	1109.125	247.025	396.4	383.725	248.075
ACAD10	264.1	189.1	206.2	209.1	173.4	235.5	222.5	300.9	356.8	323.3	221.6	226	350.5	313.8	284.9	187.1	228.9	181.4	262	499.2	446.6	271.4	423.5
ACAD8	326.2	342	354.3	232.6	368.3	345	411.9	404.1	653.5	482.1	564.6	477.2	312.1	418.2	454.3	503.4	321.1	313.6	275.3	263	392.9	345.7	290.7
ACADL	76	25.25	42.4	19.05	183	7.65	4.4	17.15	6.35	40.2	7.95	48.8	20.4	16.5	8.25	230.4	38.2	83.35	136.55	21	29.3	23.55	28.25
ACADM	492.6	643	543.9	526.3	537.5	408.8	486.9	376.4	532.3	699.7	726.1	807.8	248.4	877.8	332.9	1760.2	406	671.6	494.6	272.1	296.9	349.8	487.8
ACADS	381.9	169.7	210.4	307.7	362.6	408.8	325.6	221.1	303.3	355.5	239.3	327.8	348.9	439.3	336.5	474.1	197.2	201.8	635.8	584.9	371.5	276.6	377.3
ACADSB	4.1	16.5	8.9	15.5	39.1	45.7	50.6	36.7	32.3	32.2	29.8	36.4	16.3	9.2	31	29.8	34	35.8	67.2	24.8	42.6	41.7	40.9
ACADVL	1990.1	1459.8	1715.5	1988.4	3306.5	1259.5	2306.7	2060.1	3138.3	2545.6	2559.3	2157.2	1633.6	1765.2	2154.3	3053.5	1994.4	2274.3	3136.4	2373	3343.5	3470.1	3855.4
ACAN	191.3	160.5666667	271.9666667	206.6	206.5	217.2333333	110.9666667	178.9333333	168.7333333	196.5666667	334.7333333	193.1666667	321.2333333	193.8666667	154.6	100.8	162.5666667	173.1	115.3333333	460.2666667	97.4	203.8666667	184.4666667
ACAP1	153.8	19.2	182.5	226.4	35.95	197.3	559.95	328.4	224.7	308.45	62.1	142.15	231.85	98.3	16.65	34.05	83.85	70.35	53.95	32.1	53.35	63.9	80.95
ACAP2	323.4	379.3	461.3	432.4	251.3	309.85	220.4	225.5	398.9	282.25	443.35	375.8	293.95	368.85	417.4	508.5	318.9	306.4	280.8	255.3	184.35	214.5	195.95
ACAT1	2376.4	2841.8	1437.4	1844.8	3249.8	1836	1777.5	1900.8	1975	1940.2	2222.8	2395.2	1574.2	1619.3	2170.7	3573.9	914.9	1606.4	2451	2086.1	1847.7	1644.4	2383.4
ACAT2	219.8	279.2	304.2	262.7	285.3	229.3	401.2	301	214.7	350.9	296.3	294.6	265	259.8	317.4	228.6	157.4	256.3	407.8	212.2	244.5	328.1	316.4
ACBD3	638.5	875.85	704.3	773.45	601.35	543	664.9	524.2	791.2	501.85	813.7	617.4	779.7	914.3	1158.25	970.8	810.9	1011.45	1044.55	703.1	749.2	828.7	707.5
ACBD4	124.8	207.4	164.3	228.9	300.9	273.1	380.8	196	419.7	397.8	329.2	387.3	229.2	187.9	171.2	289.1	51.7	203.6	428.8	444.5	459.7	301.8	302.5
ACD	151.6	284.8	166.3	205.1	398.2	305.7	419.5	282.7	282.9	329.6	316.5	227.1	248.5	367.1	354.5	289	91.7	143.3	311.9	142.9	348.2	412.5	265.7
ACE	106.3	38.2	23.8	16.9	48.1	78.6	56.1	69.1	64	75.2	40	97.2	239.8	62.5	61	19.2	79.4	40.1	64.6	232.5	111.2	122.7	111.6
ACE2	31.4	18.35	72	37.35	32.15	42.2	40.4	39.25	42.95	45.8	50.3	31.05	46.8	24.6	21.15	188.1	34.35	64.25	46.9	11	24.55	18.9	26.1
ACHE	100.8	28.76666667	23.03333333	42.76666667	40.3	51.66666667	39.6	56.46666667	23.6	39.8	34.93333333	47.16666667	56.66666667	14.06666667	33.3	27	21.6	16	26.76666667	36.56666667	58.66666667	23.2	36.46666667
ACIN1	224.9	287.9	262.4	286.9	416.2	231.4	404.1	280.2	526.9	564.2	514.3	412.3	533.8	526.1	307.3	347.1	480.1	490.6	413.3	430.9	779.9	635.3	699.2
ACKR1	1531.8	1696.5	2421.8	1389.5	5002.5	2464.3	2733.2	2720.6	3644.8	3424.1	2018.4	1910.7	883.1	6088.6	3322.3	3928.9	2315.8	4210.5	3750.3	2482	2838.1	2258.5	2843.2
ACKR2	104.8	60.3	101.2	94.6	87	42.7	19.3	35.1	42.1	67.6	18.4	78.8	27.8	97	113.1	72.3	90.2	172.1	90.3	104.4	64.7	67.9	132.8
ACKR3	3862.3	4099.4	1121.5	3584.1	3009.1	2449.2	741	927.8	1136.9	1376	2684.8	2919.5	1689.1	1310.7	3386.2	3898.5	2981.9	5404.8	1656.3	1741.2	1594	1619.5	2879.3
ACKR4	69.8	92.2	9	45.6	56.2	73.2	20.9	32.9	56.1	5.9	20.4	9.7	2.9	27.1	40.5	216.7	4.9	30.8	53.9	37.6	32.6	42	51.6
ACLY	942.5666667	1117.133333	1109.066667	1347.666667	1179	1331.833333	1327.1	1407.466667	1168.566667	1286.233333	1394.733333	1091.133333	1365.866667	1222.533333	724.8333333	867.2666667	1404.2	1465.9	1558.2	1450.766667	1033.333333	958.0666667	1297.366667
ACO1	1491.1	851.8	1386.1	1802.2	1213.2	833.6	1108.6	1186.3	969.3	1130.6	689.4	1574.3	1646.1	1393.6	1691.1	2897.1	1189.2	1710.8	1240.2	848.4	1002.4	1006.1	1032
ACO2	545.8	459.45	298.05	405.3	710.65	560.75	812.65	769.1	626.15	687.9	593.75	767.85	527.25	267.95	286.05	595.3	182.55	313.85	527.25	508.05	499.4	527.9	551.6
ACOT1	494.1	438.4	349.5	248.7	737.6	263.4	312.3	289.7	221.1	408.1	312.2	277	236.1	379.2	330.5	1178.3	157.9	580.9	456.1	451.5	275.4	194	257.9
ACOT11	68.85	72.45	72.55	65.7	90.65	67.05	33.5	71.65	71.7	103.4	128.25	66.8	123.95	112.95	123.75	75.6	121.15	80.2	68.15	91.8	118.65	140.45	132.75
ACOT13	811.8	708.5	632.9	645.2	801.4	726.2	875.8	714.2	686.4	915.3	665.1	1025.2	738.2	530.1	493.8	739.9	349.8	629.6	643.7	1002.8	800	670.7	823.9
ACOT7	514.5	272.35	327.55	729.3	288.75	469.35	421.35	411.6	255.75	376.1	487.4	506.8	646.2	222.75	246.25	172.3	253.25	186.55	217.2	526.8	422.35	425.4	421.4
ACOT8	328.2	248.4	379.8	229	142.2	303.1	247.6	257.1	201.1	370.4	208.4	235.2	291.4	276.8	241.1	221.4	198.2	181.9	363.5	285.9	329	216.7	328.5
ACOT9	838.8	864.6	662.3	1070.5	782.5	911.9	982.3	855	945.1	656.4	1052.2	1123	921.1	672	1282.2	768.2	830	667.7	567.4	786.9	775.2	923.7	1170.4
ACOX1	67.1	94.625	116.9	89.3	90.6	89.425	67.15	89.3	134.1	95.3	89.2	89.35	118.8	89.325	60.725	112.95	108.275	140.175	102.825	83.2	72.8	80.325	108.95
ACOX2	243.3	300	169.3	295.6	335.9	259.1	197.1	303.1	346.8	343.1	368	252.4	267.4	264.9	221.9	331.1	95.9	169.5	345.7	319.7	533.4	650.8	367.7
ACOX3	260.35	143.55	203.55	207.7	166.4	124.9	148.05	130.4	142.3	137.05	185.95	133.05	140.1	140.65	138.8	187.55	182.55	196.3	178.55	148.75	140.9	123.35	128.35
ACOXL	31.7	3.4	3.5	6.1	25	9.5	7.5	2.8	9.7	4.3	1.4	3.4	4.9	7.1	1	1.6	7.7	1.9	9.5	2.6	40.7	4.3	3.3
ACP1	672.0333333	687.5666667	607.6666667	598.7	670.7333333	714.0333333	1018.066667	798.1	592.9666667	773.9	735.6	681.5	597.4	655.7666667	752.6666667	816.6	796.0666667	887.9	630.5	593.2333333	621.6	660.8333333	604.7
ACP2	2151.5	1163.8	1262.5	1773.1	867.2	1299.7	1380.6	1427.1	1487.3	1286.3	887.3	1582.9	1535.8	664.1	1774	942.4	738.8	717	613.5	1516.4	1136.1	1214.4	918.1
ACP5	917.5	1597.4	900.9	1321.4	1294	1574	1788.3	1657.2	1641.7	2158.9	1029.7	2459.6	1784.8	2168.3	2126.9	672.3	506.5	366.1	1135.4	3034.2	2539	2262.3	2436.9
ACP6	456.2	411.1	309.3	337.6	457.9	298.1	265.1	314.1	224.1	372.7	311.2	306.8	232.9	396.9	419.8	534.2	286.4	166.8	448.2	181.5	373.4	298.7	398.3
ACPP	182.5	70.4	80.1	59.5	16.2	97.9	33.9	108.9	65.9	86.4	78.6	131.2	120.1	89	98.8	63.4	160.3	82.7	26	48.2	111	118.6	95.5
ACR	30.1	101.1	37.7	49.2	36	37	21.6	26.5	29.7	48.4	114.7	23.8	60.3	41.3	93.6	92.8	45.8	31.8	53.5	43.9	100.5	144.9	77
ACRV1	154.5166667	114.2666667	146.1166667	88.9	73.4	119.1	95.8	87.61666667	103.3666667	182.0333333	110.9	107.8	122.0333333	129.85	142.7	125.35	168.55	193.05	93.06666667	70.41666667	88.4	98.88333333	121.3333333
ACSBG1	53.95	45.55	28.4	52.05	41.7	31.35	72.05	33.7	62.65	71.75	46.1	48.75	36.25	38.4	22.4	35.05	19.65	58	24	21.3	47.35	50.2	65.25
ACSBG2	116.7	124.7	75.8	60.1	69.4	95.8	34.6	73.6	72	93.9	123	53.2	96.2	177.5	51.2	118.2	116	121.5	22.9	46	109	47.5	80.8
ACSF2	231.7	144.1	264.8	242.8	192.8	166.2	185.9	155.3	145.2	117.6	219.5	228.9	196.9	240.8	173.6	366.4	104.5	122.8	236	194.2	331.3	261.9	263.2
ACSL1	1484.65	809.1	659.6	946.4	2643.35	1184.8	573.5	1182.65	1464.3	1610.65	929.65	3015.05	2099.3	1872.1	773.6	6314.05	5129.45	6503.4	3635.15	535	620.5	546.65	1849.9
ACSL3	970.2333333	1057.866667	689.3666667	849.3	662.4333333	725.8	519.2333333	784.1333333	719.4666667	584.7333333	796.5	831.1	706.3666667	580	664.6	733.4666667	874.6	647.4333333	544.2333333	812.8333333	800.2333333	906.6666667	571.1666667
ACSL4	250.7	266.4	355.2	355.7	166.1	185.4	91.8	129.9	205.9	140.9	198.3	265.7	183.4	399.9	195.8	700.2	1151.7	1771.8	154.7	67.1	125.7	93.9	169.6
ACSL5	631.1	398.4	622.6	609.3	359.4	556.3	730.4	538.6	520.4	485.9	417.3	450.1	268.8	307.1	296.3	608.2	386.8	738.4	278.3	337.8	342.2	367.6	303.7
ACSL6	93.83333333	58.96666667	98.8	66.63333333	56.26666667	58.43333333	69.16666667	46.06666667	44.6	108.7666667	70.2	74.96666667	87.13333333	60.36666667	66.16666667	83.4	86	81.06666667	65.06666667	47	53.86666667	75.26666667	85.9
ACSM1	4.3	6.9	6	5.3	6.8	8.2	6.9	15.5	17.9	10.3	10	10.3	13.5	32.1	11.1	10.1	15.2	12.3	8.2	47	11.4	21	10.2
ACSM2B	55.8	35.8	13.3	41.4	17	38.6	53.6	37.8	12.8	25	11.4	72.8	55.5	26.3	68.7	4.1	58.5	105.9	48.6	13.3	19.5	13.9	55.8
ACSM3	73.2	57.65	51	49.55	24.95	37	52.2	34.7	42.35	114.1	36.75	34.15	22.8	67.6	51.35	36.7	58.9	70.25	11.6	22.2	35.05	25.45	23.65
ACSM5	195.7	286.45	268.4	211.15	426.2	196.55	353.75	250	195.75	232.2	157.65	429.45	217.85	174.9	420.6	769.6	135.6	193.55	659	296.75	415.5	396.2	433.7
ACSS3	297.8	200	269	166	253.7	225.9	172.1	198	114.8	213	192.2	223.6	160.6	231.1	230.3	621.4	150.3	266	410	174.8	206	246.4	259.6
ACTA1	6.8	17.4	52.7	35.6	65.3	23.6	47.4	15.2	47.9	48.5	19.6	21.5	65.2	25	39.4	51	62.7	37.7	48.1	79.7	42.4	63.1	9.6
ACTA2	2088	3267.75	2189.95	1654.85	4825.25	1431.4	1577.5	1455.25	1572.95	1468.45	2476.15	885.45	943.35	2408.15	2011.15	1544.45	651.75	888.35	1653.85	4273.5	2411	1812.75	1273.25
ACTB	15474.42	10867.36	12991.36	14198.9	13173.06	14815.2	17703.74	16307.52	14509.16	18257.94	14630.06	16404.88	22057.06	19796.92	23207.6	15311.68	21352.9	16761.84	16452.02	24247.24	20541.12	20501.64	22738.92
ACTBP9	114.8	386.9	134.3	291.2	352.4	180.9	252.6	251.2	178.3	377.2	210.8	411	399.9	298.6	299.3	238.2	452.1	283	193.7	222.6	245.6	307.3	402.6
ACTC1	322.3	769	168	278.8	943.3	92.6	36.8	163.8	126.8	109	234.2	95.1	262.9	109.2	275.5	205.2	299.6	284.2	304.7	271.8	149.2	161.5	142.4
ACTG1	15310.425	11877.7375	13774.125	15995.9125	12614.0625	14671.475	17916.025	15603	15581.35	18537.725	14976.2625	16775.4625	18885.525	21700.775	23117.8875	17581.575	20922.6375	17431.975	17552.175	21505.0375	17997.6375	18745.15	19460.725
ACTG1P4	3.5	62.8	80.2	96.1	100.3	40.4	59.5	65.8	158.3	120.7	207.2	150.7	77.2	138.8	169.3	309.6	36.7	97.1	61	62.4	69.2	117.9	65.1
ACTG2	376.3	547.7	269.7	158	1377.3	207.1	138.8	144.5	189.8	188.9	226	212.8	152.4	241.5	246.9	404.4	205.5	271.6	176.8	692.5	257.3	142	129.9
ACTL6A	209.5	271.3	287.6	308.9	194.8	223.9	212.6	175.5	268.5	179.1	306.4	211	243.3	395.1	335.8	575.4	594.3	558.7	266.3	190.2	154.8	190.5	161.8
ACTL6B	5.45	7.8	8.5	3.85	4.7	4.75	7.25	11.65	8.2	5.1	5.65	5.95	7.1	6.1	8.8	5.2	8.55	6.35	7.65	6.25	6.9	25.2	9.2
ACTL7A	18.6	13.4	14.6	6.9	10.7	7.6	5.4	9.6	3.9	10.1	6.5	12.5	8.4	15.1	6.2	16.2	20.4	20.6	17.8	9	7.8	9	7.6
ACTL7B	49.8	12.1	10.9	10.1	13.2	13.8	6.6	16.3	9.9	9.7	10.2	34.7	29.1	43.4	15.3	10.9	15.1	57.1	11.9	23	58.8	25	27.3
ACTL8	25.2	18.2	30	18.8	20.9	33.9	25.1	32.4	22.8	38.6	23.2	54	51.5	40.2	20.7	18.7	22.5	52	31.1	31.9	98.1	45.3	109.2
ACTN1	1184.6	1633.566667	1691.5	1577.6	1741.966667	1225.766667	793.7	1158.133333	1654.766667	1359.5	1556.433333	1118	2581.166667	2657.1	1279.733333	941.7333333	2106.9	2094.7	787.6	1978.766667	1181.7	908.5666667	1325.066667
ACTN2	80.7	62.875	76.25	42.975	39.575	43.675	43.825	33.075	42.7	74.575	52.525	45.1	59.725	66.05	43.525	55.8	43.25	55.85	35.925	25.875	31.225	54.125	39.35
ACTN3	84	80.6	129.2	93.6	80.8	95.1	23.9	54.1	68.8	66	71.1	76.8	138.2	80.3	54.9	93.8	67	144.9	74.8	123.2	82.5	95.2	39.5
ACTN4	2896.6	2618.4	2040.4	2441.9	2074.9	1946.8	1647.6	1733.6	1925.4	1350.6	1452.3	885.8	1457.4	2091	2497.4	1108.6	2291.6	1229	2066.5	3324.3	2424.5	2560.4	1741.4
ACTR10	3099.5	3087.7	2802.9	3245.2	2718.4	3191	2430.4	2370.8	2645.9	2701.5	3042.6	2863.8	2377.5	2262.1	3212.1	2784.6	2216.8	2142.3	2482.7	2363.5	1912.6	1935.5	2079.9
ACTR1A	1038.55	849.5	780.7	974.55	857.15	1047.95	759.4	849.15	806.65	674.75	780.8	681.1	1158.1	910.35	955.9	769.1	800.2	757.75	1093	1260.75	1086.95	1220.15	1101.45
ACTR1B	682.8	716.3	523.4	381.1	830.1	434.6	680	565.4	693.7	678.7	660.1	620.5	756.1	686.1	703.8	662.1	379.4	515.5	674.3	711.8	738.4	740	761.5
ACTR2	1705.666667	1430.933333	2114.466667	1776.2	1557.033333	1931.366667	1946.633333	2220.7	1731.7	1679.2	1695.066667	2015.2	2268.033333	1810.966667	1599.566667	1522.766667	1782.2	2138.133333	1417.433333	1591.566667	1390.366667	1714.733333	1383.766667
ACTR3	4029.433333	3340.966667	4125.3	5014.366667	3412.3	4137.2	4110.866667	4299.033333	4248.033333	4144.766667	3872	4659.3	4827.1	4496.6	3196.8	2383.1	5711.4	4058.633333	2616.1	3470.066667	2872.8	2957.733333	3540.966667
ACTR3B	97.7	92.7	89	72.2	138.7	101.7	80.9	80.8	92.5	81.9	142.3	98.3	84.8	182.9	39.7	183.5	289.3	188.2	166.2	86.8	107.6	122.5	62.3
ACTR5	211.15	178.9	171.8	176.8	199.65	158.6	271.85	225.95	285.9	292.1	230.1	189.4	223.15	202.45	210.65	176.4	286.5	246	235.15	164.4	177.7	210.9	236.7
ACTR6	308.5	438.5	432.6	499.9	338.6	294.3	399.4	298.6	424.4	333.3	463.2	340.9	241.5	371.9	401.2	477	364.6	554.7	282.3	171.5	203.4	188	281.3
ACTR8	160.9	188.4	162.9	199	142.1	164.6	162.1	212.1	142.7	125	180.5	188.4	200.8	138.3	223.3	185.2	234.6	172.7	279.9	146	192.1	225	220.2
ACVR1	1229.2	2431.4	1208.9	1363.7	1424.3	1443.1	885.6	981.9	1024.6	965.1	1751.5	1239.7	1094.8	1243.8	1836.5	1606.2	1470.3	1295	985.6	1018.2	901.7	1087.3	1107.2
ACVR1B	185.65	171.9166667	198.1833333	106.4166667	206.8833333	151.5666667	156.45	175.6833333	164.35	163.5166667	140.8833333	127.95	173.8833333	221.8166667	222.6833333	290.8	263.6333333	283.9	202.1166667	121.1166667	144	146.0833333	177.9
ACVR2A	904.5	468.8	563.9	578	515.8	418.8	602.8	547.7	490.6	385	299.7	441.8	676.9	595.1	595.1	446	765.1	495.9	506.9	458.1	515.4	389.3	509.7
ACVR2B	175.6	208	247.5	113.3	89.9	163.8	158.3	133.9	144.3	225.2	164.8	137.3	183.7	152.4	192.5	209.8	176.4	246.9	81	135.7	142.4	185.5	200.6
ACVR2B-AS1	81.8	86.7	77.2	15.5	100.2	15.4	49.3	83.6	16.6	56.6	15.9	33.7	68.3	92	157.9	101.4	58.3	72.5	60.2	15.4	16.5	8.1	69.1
ACVRL1	177.1	213.7	192.4	141.2	144.1	211.5	104.6	159.3	219.8	173.8	153	109.9	149.4	489.9	314.7	326.7	206.6	102.6	251.8	169.6	224.6	155.2	236.3
ACYP1	375.2	342.5	165.4	521.4	265.3	134.6	166.5	118	310.2	325.7	490.4	291.5	170.4	214.4	318.4	158.5	119.5	114.3	443.4	196	291.8	331.7	233.2
ADA	363.05	314.85	404.75	383.8	247.95	409.15	357.95	442.5	528.3	458.95	418.75	475.6	379.9	617.3	276.65	213.45	285.65	332.5	436.85	344.9	324.75	293.25	303.9
ADAM10	817.2666667	939.9666667	1134.366667	1030.466667	778.0333333	905	860.8333333	940.4666667	1020.933333	886.1666667	952.1	1121.4	921.3333333	839.2	1112.366667	853.8333333	594.5333333	619.0333333	843.6333333	665.3333333	827.4333333	1097.566667	933.9666667
ADAM11	27.3	16.8	22.8	12	17.8	9.8	10.6	20.4	20.1	29.3	21.8	10.9	41.8	30.4	29.8	24.9	19.1	17.3	30.1	39.5	43.6	14.5	44.8
ADAM12	148.625	79.35	261.05	79.55	96.9	305.375	64.9	182.25	386.425	206	270.3	153.2	664.425	1603.4	132.15	99.075	152.6	184.25	49.35	221.225	89.25	79.95	47.875
ADAM15	123	55.3	76	81.7	75.4	88.8	63.1	93.1	66.4	80.2	45	59.5	293.8	287.3	240.7	225.1	233.4	292.3	220.8	460.5	373.8	351.5	163.8
ADAM17	382.4666667	388.6	473.8	565.2	405.2666667	430	442.4333333	339.6333333	467.8	360.9333333	476.7333333	573.6333333	534.4333333	588.7	513.9666667	500.8666667	554.7333333	490.9	413.4	459.0333333	490.9333333	484.8666667	418.8
ADAM18	107.2	38.8	118.4	19.3	15.9	50.9	18.9	41.9	16.5	62	46.4	39.6	60.1	60.1	47.9	70.8	77.3	79.9	59.9	8.3	10.6	11.5	19.3
ADAM19	260.15	156.95	295.6	250.55	95.7	266.9	284.65	243.85	178	387.25	150.8	201.1	258.55	305.5	122.45	149.6	386.7	195.3	91.45	82.4	170.35	135.7	132.55
ADAM2	8.5	6.5	3.8	17.5	1.6	11.1	24	2.2	3.3	31.8	8.7	1.7	2.3	16.1	5.7	3.8	6.2	5.1	7.8	27.3	1.3	16.3	6.9
ADAM20	23.55	71.9	103.1	52.65	31.85	81.75	54.35	68.5	48.95	56.95	58.85	49	87.75	79.15	111.15	100.65	83.45	99.4	50.45	54.45	43.5	36.65	48.8
ADAM21	152.2	165.5	182.4	76.6	76.3	136.5	74.2	85.5	104.8	194.6	142.6	84.5	151.2	100.1	171.6	169.8	166.4	201	91.1	102.4	82.6	128.7	107.9
ADAM22	56.36666667	28.7	40.33333333	32.41666667	46.7	35.71666667	40.08333333	31.5	28.4	29.83333333	32.36666667	37.03333333	16.88333333	36.1	72.08333333	75.96666667	32.9	76.93333333	90.11666667	30.13333333	42.46666667	67.66666667	54.08333333
ADAM23	114	114.7	167.05	82.15	102.8	50	93.05	84.55	51.1	88.2	101.35	10.7	89.6	299.3	149.75	87.15	178.15	82.2	84.4	177.15	141.75	254.25	91.45
ADAM28	65.5	23.56666667	292.5333333	233.9	49.1	189.2666667	430.0333333	326.4333333	374.1333333	282.9666667	63.46666667	265.0666667	249.4333333	127.4333333	62.73333333	35	32.66666667	31.53333333	18.93333333	38.5	126.7	63.9	71.5
ADAM30	130.2	11.1	63.4	35.6	72.9	39.3	75.5	21.6	22.3	52.4	61.5	65	136.8	31.6	144.3	84.3	75.5	167.3	66.4	103.1	33.6	159.5	158.4
ADAM3A	31.9	33.85	27.4	4.2	6.15	12.75	16.85	37.05	19.9	17.55	17.7	12.85	28.55	23.95	23	21.95	26.45	29.95	16.45	9.95	2.55	20.65	10.25
ADAM3B	3.8	3.7	4.9	10.3	6.4	3	26.6	6	13.8	5.6	5.8	5.6	38.6	1.5	3.5	3.6	1.4	9.2	20.9	3.2	5.9	14.7	2.7
ADAM5	141.15	58.8	115.5	67	82	72.8	50.1	74.9	45.2	90.55	61.15	81.25	63.2	74.35	74.55	66.1	80.75	86.6	58.45	46.75	59.85	65.65	52.65
ADAM7	11.75	27.75	31.6	22.45	26.65	10.6	15.15	4.25	15.95	17.6	15.7	14.8	22.75	19.55	19.25	21.45	9.25	35.75	28.95	29.85	35.25	19.25	8.15
ADAM8	167.4	15.15	98.75	158.8	92.05	76.5	147.75	117.85	302.15	113.35	80.3	92	473.45	88.15	68.9	23.05	455.95	54.8	38.5	99.95	104.95	54.45	110.4
ADAM9	1263.8	2105.3	1620.5	1279.3	1307.6	1376.2	1257.6	1564.3	1944	804.9	1995.4	1645.9	1888	1812.7	2119.2	1678.1	1310.5	1822.7	1574.4	1832.3	1698.7	1464.5	2312.8
ADAMDEC1	1422.6	125.1	2079.1	1482.5	168.2	1318.6	4239.5	2423.2	1581.8	2646.5	89.2	895.5	668.7	389.1	88	43.4	52.3	63.1	38.9	69	56.5	44.2	39.1
ADAMTS1	453.4	1698.3	974.7	386.6	1081.3	541	330	447.6	611.8	927.4	1180.2	504.8	612.2	1678.7	560.6	994.5	3009.5	3070.2	1594.1	236.4	1550.5	1275	3370.4
ADAMTS12	145.3	146.1	156.5	136.2	114.4	88.1	81.9	100.7	72.2	104.4	142.4	101.2	206.7	160.3	174.6	155.4	196.4	176.9	104.2	123.9	61.9	77.4	110.3
ADAMTS13	81.2	38.7	69.2	26.4	41.6	26	25.6	64	55.2	35.8	86.5	28.3	105.7	108.7	36.1	33.4	74.9	103.2	34.6	81.1	40.7	35.9	119.7
ADAMTS2	520.35	687.85	361.95	483.95	479.35	617.9	165	382.35	217.55	367.35	428.7	400.3	780.6	328.95	462.5	271.9	269.15	346.95	472.8	578.4	343.95	374.65	550.55
ADAMTS20	49.7	64.6	43.3	46.2	33.2	37.8	14.6	36	32.1	36	8.5	28.6	1.5	40.5	50.5	25.4	58.8	37	30.4	19.4	15.2	33.4	34.7
ADAMTS3	121.5	92.5	190.3	176.7	110.7	83.5	155	101.9	92.1	191.2	309.2	109.7	82.9	146.9	83.5	64.3	191.4	166	96.2	237.5	181	297	127.5
ADAMTS5	3377.1	1149.5	1062	2061.2	3122.9	1253.2	608.1	829.2	1269.3	948.9	1845	1008.5	1162.9	1004.6	2482.8	3309.6	1096.5	1087.9	3857.4	550.1	1113.6	1404.2	1567.3
ADAMTS6	77.7	54.4	75.8	40.1	12.6	15.3	30.5	62.7	33.5	57.1	37.9	48.6	137.7	89.4	91	102	98.7	162	107.8	43.6	74.6	19.9	52
ADAMTS7	74.65	41.7	63.15	63.25	67.65	68.55	58.05	46.2	76.8	44.25	41.15	42.4	132.6	100.7	109.55	91.6	110.45	106.25	121.45	115.85	74.2	109.25	115.6
ADAMTS8	27.85	25.2	35	22.75	31.7	59.3	19.9	29.95	32.8	15.2	23.55	17.7	14.35	22.7	43	22	53.1	49.15	55.1	33.45	29.2	46.5	39.1
ADAMTS9	189.7	125.4	239.1	138.2	136.5	127.8	115.2	141.9	221.6	371	354.9	276.8	251.2	887.6	282	486.7	1001	848.6	105.2	76.5	270.2	267.3	2048.9
ADAMTSL2	6.8	7.5	7.3	7.9	9.6	12.6	6.5	8	3.8	7.2	8.9	6.5	8.8	11.7	10.9	8.8	18.3	9.6	10	10.9	20.5	77.3	22.8
ADAMTSL3	827.3	692.2	815	515	892.1	287	977.5	564.3	312.9	588.9	378.7	244.5	132.9	241.9	908	388.7	294.6	442.3	434.7	988.5	1623.2	1925.6	500.5
ADAMTSL4	234.4	140.6	221.7	106	70.9	91.3	82.2	163.9	163	202.5	177.2	181.5	388.2	170.2	232.9	150.7	242	137.8	122.1	144.1	244.3	212.2	302
ADAP1	653.7	330.8	492.4	596.75	289.5	438.7	277.1	362.55	308.35	439.65	363.9	524.55	462.4	216.15	340.45	153.3	300.9	311.4	366.55	314.15	328.85	458.05	404.15
ADAP2	1325.8	827.8	1891	1881.7	622.9	1252.7	1533.4	1763.2	1640.8	636.2	914.6	1353.4	1320.9	834.7	3262.1	716.3	1174.7	1174.6	1085.2	1774.7	2435.3	2180.1	2424.9
ADAR	3550.9	3144.7	2963.4	3649.7	2476.9	3150.3	3627.9	3165.6	2821.3	3243.6	2260.6	2646.9	2880.4	2536	2433	2582	2764.1	2571.8	2034.2	3030.3	2939.9	3005.9	2303.7
ADARB1	164.8666667	247.3	178.4	164.3333333	328.1333333	123.9333333	174.2666667	129.3333333	162.1666667	137.1666667	217.5	123.7666667	186.1333333	242.6	263.8333333	265.8	119.6333333	154.3	166.1333333	220.1333333	176.5	157.6333333	170.6666667
ADARB2	61.4	18.7	14.5	9.8	16.7	8.4	5.1	7.7	13.3	15.5	13	9.7	13.1	9	8.5	13.3	10.6	12.6	14.5	12.4	9.6	20.3	26.5
ADAT1	327.1	314.4	334.1	265.2	299.6	211.6	344.4	412	213.2	261.1	357.4	296.4	360.6	354.4	398.4	335.3	404.7	311.6	289.7	253.5	326.5	326.6	332.5
ADCK2	208.075	208.9	252.95	207.225	231.45	253	377.625	268.175	256.025	242.55	222.075	273.175	270.35	198.8	212.9	194.65	113.8	146.65	152.325	371.65	259.825	201.025	190.375
ADCY1	150.0333333	101.3666667	248.3666667	215.9333333	79.06666667	119.3	200.3666667	127.8	61.16666667	168.8666667	141.9	68.7	135.5	123.7333333	145.3	95.53333333	112	114.2666667	56.7	229.8	139.6	158.9	74.63333333
ADCY10	37.25	25.5	39.35	33.8	23.3	28	28.8	30.4	33.35	43.55	24.15	31.2	34.2	40.15	16.6	53.75	45.2	19.65	23.5	42.2	65	32.5	44.2
ADCY2	80.76666667	55.2	102.8666667	66.53333333	165.3666667	56.03333333	34.5	50.53333333	29.96666667	71.5	75.8	80.56666667	70.26666667	89.33333333	266.4666667	138.6666667	104.5	132.4	236.1	47.23333333	108.2	118.2	142.8
ADCY3	767.3	400.8	413	363.35	735.2	509.5	486.3	510.9	485.05	478.45	396.7	392.8	645.95	595.15	434.15	629.45	372.35	597.65	856.05	913.35	779.25	575.75	513.65
ADCY6	381.4	465.9	388.4	380	537.3	336.9	262.8	324.3	369.9	649.6	643.1	469.8	494.5	523.6	523	777.1	451.5	486.6	558.6	657.5	770.7	900.4	696.6
ADCY7	489.8	664.5	718.3	959.4	315.6	536.6	542.8	600.7	1121.6	568.6	1009.6	814.6	802.8	304.2	848.8	271.2	509.1	442.2	242.9	474.3	584.6	657.5	415.6
ADCY8	27.9	128.5	13.3	16.7	6.1	36.7	18.3	18.6	10.3	12.3	15.1	5.9	15.8	44.5	9.4	27.5	16.6	50	29.9	107.1	30	103.6	85.8
ADCY9	241.7	396.7	248.2666667	192.0333333	376.6333333	242.8333333	200.2666667	176.1	186	247.0333333	338.1333333	169.2333333	269	215.0333333	273.4333333	239.2666667	241.9666667	180.0666667	270.6	316.7	353.5666667	331.2	317.5333333
ADCYAP1	187.6	138.7	173.2	100.7	92.8	164.5	103.1	128.1	111.6	245.1	93.1	164.4	44.2	172.4	181.6	105.7	136.7	194.9	65.8	74	142.9	53.8	52.6
ADCYAP1R1	38.1	29.9	71.6	52.5	71.1	14.2	17	69.1	78.9	23.5	91.2	9.7	105.7	75.8	112	32.7	109.1	76.6	88.6	108.8	193.4	100.4	90.9
ADD1	1052.233333	892.1333333	698.5666667	587.8666667	1064.533333	761.9666667	981.7666667	846.1	644.9666667	665.7	745.7	501.6	862.2666667	876.2666667	988.0333333	873.4	559.0666667	655.6666667	926.9	1035.9	1208.033333	1165.2	931.7666667
ADD2	144.8666667	53.86666667	117.4333333	78.06666667	87.36666667	90.5	109.0666667	101.7333333	67.83333333	97.6	44.13333333	133.5	114.3666667	92.7	132.4	98.13333333	139.3666667	109.7666667	122.2	113.9666667	77	91.5	100.6666667
ADD3	2585.725	3605.9	2831.25	2223.875	3834.125	2997.175	2909.125	3345.65	2433.65	2299.175	3263.85	1715.2	1859.525	2137.45	2113.8	3608.625	620.95	1216.35	3128	3153.725	2222.475	2230.65	2485.575
ADD3-AS1	65.25	20.55	10	43.65	15.9	59.15	30.25	10.4	25.45	13.15	41	19	16.45	22.25	39.85	52.95	26.25	8.75	12.1	26.4	34.05	11.15	27.7
ADGB	5.6	29.8	4.5	6.9	4.2	11.3	9.1	2.2	11	8.1	13.1	2	24.7	8.3	53.2	4	24.2	30.6	10.9	49.6	14.2	32	30
ADGRA2	509.15	721.85	613.75	360.2	769.1	597.1	490	576.2	474.45	609.6	664.35	399.45	676.75	643.3	431.3	414	244.4	326.5	340.05	914.55	728.3	647.95	487.4
ADGRA3	422.8	876.6	459.5	637.2	546.2	643.7	342.9	316.3	246.6	420.1	757.1	282.1	356.7	410.8	913.6	481.3	514.6	477.2	412.1	791.6	1196.5	1484.1	445.3
ADGRB1	40.9	89.4	44.2	84.4	88	172.9	114.6	73.1	218	39.8	110.3	62.3	18.7	26	34.4	23.5	84.5	28.5	94.8	51.5	50.3	194.8	33.4
ADGRB2	80.2	58.2	92.7	98.2	30.2	52.3	40.6	68	64.4	120.6	92.2	65.4	115.8	46.7	24.6	64.8	52.6	92.6	64	149.6	130.8	125.2	149.7
ADGRB3	94.7	80.75	67.8	25.15	63.2	68.95	42.35	76.9	42.25	62.75	29.9	34.85	21.15	47.9	58.6	78.1	29.6	43	112.6	57.1	95.6	105.35	133.25
ADGRD2	11.1	8.1	9.8	12.4	10.4	11.4	20.5	9.2	45.3	12.2	11.3	43.7	115.5	48.6	16.3	15.5	24.1	13.5	74.7	131.4	25.8	129.3	77.6
ADGRE1	189.1	96	232.4	180.7	69.5	172.8	77.6	319.9	113.2	151.2	86.5	153.8	288.1	119.1	96.3	85.7	165.4	76.9	95.8	74.5	90.7	120.1	104.9
ADGRE2	240	53.3	292.4	195.5	125.8	225.8	158.2	185	318.7	256.1	71.7	384.3	327.7	359.4	78.1	37.7	892.6	164.5	93.8	67.9	75.4	100.5	253.8
ADGRE3	27.9	12.3	5.2	3.5	11.3	37	29.6	9	34.9	14.8	5	22	15.3	13.3	43	19.2	495.9	16.5	3.7	9.3	8.3	7.5	6
ADGRE5	1160.3	676.7	328	1518.1	552.4	843.4	1037.5	1043.6	765.7	532.6	728.2	858.5	1411.2	411.4	1098.5	355.8	1265.9	505	499	851.6	1051.2	1138.3	610
ADGRF1	19.5	4.1	5.6	26.1	27.5	14.8	13.3	2	3.5	3.4	3.1	5.4	12.6	10	6.5	3.6	26.9	14.5	5.4	40.4	5.2	22.8	5
ADGRF5	667.8	1370.55	1136.3	637.4	1167.2	1096.4	560.65	722.2	956.65	977.5	1332	758.6	611.95	1895.05	619.2	1871.8	388.7	698.9	724.7	1395.8	911.75	790.9	754.35
ADGRG1	205.3	247.5	273.85	173.15	314.15	172.25	88.8	212.85	152.15	220.9	160.2	198	138.85	337.2	278.8	368.85	390.85	163	158.3	130.35	101.65	133	217.9
ADGRG2	1825.5	1632.6	248.1	890.4	1332.7	661.1	496.2	281.1	309	727.6	1046	530.1	227.5	109	1644.4	718	2194.8	1387	1716.3	568.8	1592.8	1960.3	1339.5
ADGRG3	110.6	66.7	94.4	92.4	52.1	81.3	31.3	63.5	49.2	116.5	70.4	94.6	97	99.3	86.7	29.4	737.3	80.5	23.7	92.6	45.5	65.8	90.4
ADGRG6	78.5	147.8	196.9	117.5	154.4	144.8	90.4	106.2	191.6	131.2	173.5	69.7	90.5	454.6	108.4	278	115	121.8	365.4	228.3	188.8	141.6	151.7
ADGRL1	162.5333333	209.4666667	286.2666667	141.8666667	227.3333333	200.5	167.8	221.1666667	129	230.4	257.1666667	149.5333333	173	386.0333333	191.0666667	161.6666667	127.3333333	244.1666667	115.7666667	199.5	186.1666667	193.6333333	125.4666667
ADGRL2	351.1	645.2	543	320.2	546.1	413.5	182.3	310.1	334.7	467.8	719.6	347.6	246.6	795	151.7	476.7	89.9	392.1	189.8	267.7	247.8	338.6	351.7
ADGRL3	41.6	113.8	47.15	48	167.9	26.35	32.15	27.4	59	23.4	48	35.3	45.3	18.4	80.9	103.1	38.4	112.4	31	123.85	49	47.4	73.85
ADGRL4	635.3	1150.7	849.1	700.5	822.7	988.6	366.2	570.3	955.3	671	670.3	475.9	356	1780.7	629.4	1376.9	480.9	601.9	641	943.2	758.6	595.2	356
ADGRV1	66.3	48.8	35.5	46.5	45.5	68.6	32.1	55.8	14.3	64.2	84	62.5	36.2	46.1	40.4	33.6	64.4	61.4	31.9	31	42.1	63.5	65.8
ADH1A	103.6	49.7	50.9	28.7	121	62.6	8.3	5.1	42.3	104.9	68.9	79	42.4	73.3	83.1	317.9	90.4	134.8	120.5	59.4	53.6	40.3	109
ADH1B	1065.266667	177.4333333	24.06666667	65.8	3117.333333	53.86666667	17.16666667	33.2	23.1	1018.5	8.533333333	1242.666667	31.03333333	83	673.5	8187.4	56.16666667	3832.4	2195.9	26.43333333	56	19.7	725.8
ADH1C	74.9	67.5	12.8	21.5	937.6	28.6	32.4	39.9	48.4	33.1	9.8	48.1	15.3	10.7	128	1084.3	41.9	229.2	325.4	36.6	19.7	30.5	66.5
ADH5	1778.15	1839.75	1369.1	1292.15	2151.05	1583	1430.1	1504.6	1238.05	1396.35	1377.8	1192	1052.6	1275.85	2160.5	2749.2	647.2	1088.95	2830.95	1492.25	872.85	929.3	1483.25
ADH6	123.8	29.55	31.25	34.65	35.25	35.85	51.5	19.4	37.45	21.35	13.25	30.95	33.9	96.7	39.15	26.6	71.55	96.5	14.2	36.6	30.8	70.1	25.8
ADH7	115.1	85.5	96	76	78.6	67.4	32.6	77.2	73.6	90.2	90.8	70.4	93.6	71.3	117.3	115.6	157.5	135.4	62.9	57.2	113.9	60.7	73.4
ADI1	1729.3	1131.2	1578.5	1387.6	899.8	1151.7	1036.7	1284.3	1708.6	1044.4	1429.8	1625.4	780.1	1197.9	1253.5	1594.4	1112.1	1141.2	1916.5	794.3	1200.6	1079.7	988.8
ADIPOQ	1464.1	45.9	68.7	180.8	4959.2	74.3	36	44.5	104.3	1909.2	29.6	2395.9	63.5	306.4	100.2	8332.4	211.3	5954.7	3047.8	25.6	163.9	61.5	906.9
ADIPOR1	1034	1136	1139.3	834.9	1139.1	1257	1266.9	1226.4	936.2	1212.2	1151.7	1564.1	1087	1062.9	1067.5	848.7	1389.2	1028.4	829.2	829.8	991.2	934.3	944.9
ADIPOR2	1281.9	1072.6	968	1155.1	1410.1	922.3	890.5	893.3	732.9	1003.3	852.6	1085.6	771.3	949	877.8	1356.4	1093.1	1327.8	1892	958.2	1167	1029.3	1059.1
ADIRF	1350.5	2897.5	645.2	1089.1	7259.3	714	1108.9	819.6	1163.6	1871.2	2211.4	2397	613.9	702.3	2394.4	9715.8	1515.7	4411.7	2718.6	3929	1847.2	1544.6	1562.6
ADK	550.7	629.8	538.45	359.85	585.65	813	939	649.65	495.1	435.05	549.35	545.25	392.45	422.65	426.6	419.1	975.8	366.7	898.45	573.7	388.4	422.6	557.2
ADM	666.7	1386.7	1050.7	557.1	1671.7	991.4	1561.6	982.8	1891.7	367.6	672.7	1036.1	1985	626.3	4824.8	4634.3	1958.8	4253.2	1111.4	1172.8	1884.6	1802.8	912.4
ADM2	44.6	70.3	44.5	75.2	84.9	37.6	52.9	23.9	86.1	106.4	58.7	34.4	473.9	219.3	195.3	41.4	287.5	195.6	183.8	260	223.6	286.9	267.3
ADNP	894.7	1087.5	1074.1	932.7	980.8	982.6	1330.2	1156.5	983.4	1091.5	1025	867.6	681.3	1011.1	756.8	927.2	925.6	848	522.6	660.1	709.1	677.8	629.5
ADNP2	522.3	399.05	395.35	397.4	370.7	397.35	378.3	368.55	422.35	401.2	338.8	430.45	419.65	378.7	506.65	482.2	583.55	453.2	329	441.3	496.1	500.45	415
ADO	459.25	587.7	627.1	485.7	466.5	526.35	417	473.45	416.25	401	456.35	529.15	375.1	495.95	414.65	443.9	797.1	685.45	308.1	265.65	323.25	297.3	351.6
ADORA1	142	130.8	168.8	128.4	123.55	113.3	87.3	93.5	115.5	156.3	157.8	128.4	235.55	171.75	149.25	177.1	147.65	132.55	199.25	224.6	266.5	230	149.45
ADORA2B	375.2	402.2	221.4	277	231.9	273.3	187.6	224.2	209.7	233.1	278.6	292.6	485.4	236	236.8	117.1	297.7	238.9	342.4	199.9	293.8	388.2	432.9
ADORA3	263.3	471	804.8	434.8	400.3	543.1	374.3	408.7	770.9	327.1	612.8	212.8	252.8	390.7	1546.1	802.8	228.7	352.4	1214.1	1285.3	957	892	1353.8
ADPGK	2730.8	1951.7	2868.7	2957.9	2162.5	2010	2367.1	2384.1	2602.1	3151.9	2431.1	2644.2	1943.7	1776.7	1702.9	1254.1	2485.3	1642.5	1571.4	1528	1587.6	1501.2	1538.2
ADPRH	80.5	26	31.7	18.9	13.7	24.8	10.6	16.6	13.7	26.9	27	22	130.7	65.4	34.5	33.1	35.2	35.7	74.2	133.4	22.4	65.3	141.8
ADPRM	189.4	214.1	204.3	162.1	269.8	280.3	256.9	206	221.9	185.7	253.3	157.9	188.4	252.5	315.1	246.3	166.9	132.6	483.6	256.5	230.8	224.6	252.5
ADRA1A	26.3	30.025	39.5	12.25	11.2	34.175	20.55	22.125	24.375	28.7	26.975	26.525	28.075	22.175	22.225	33.3	21.825	30.9	28.275	15.775	19.425	43.075	24.625
ADRA1B	35.7	29.1	34.7	38.6	22	43.9	45	60.2	3.9	33.8	18	15.7	50.8	16.8	3.8	7.7	5.8	24.7	40.7	7.8	37.3	23.1	18
ADRA1D	32.25	27.55	32.2	18.75	14.3	16	42.9	11.55	13	43.55	31.55	34.8	20.3	33.2	42.75	23	25.45	29.55	20.9	47.8	23.75	58.7	30.45
ADRA2A	294.6	624.4	118.1	201.4	950.7	246.9	444.9	231.8	204.6	375.2	192.3	196.8	326.7	297.9	590.6	1442.5	298	653.1	413.7	550.8	378.5	244.8	282.3
ADRA2B	106.2	66.4	79.5	102.1	65.7	30.6	42.1	71.6	62.1	40.9	74.3	29.5	32.2	102.4	180.7	78.1	26	144.8	33	13.3	108	115.7	50.5
ADRA2C	115.3	51.7	72.9	42.5	73	71.5	150.3	47	142	67.5	108	98.1	138.2	57.4	64.9	64.5	16.2	90.6	159.1	144.2	87.1	182.2	166.1
ADRB1	11.3	13.4	7.2	4.6	5.8	4.3	11	16.3	9.9	8.4	6.4	10.5	40.6	2.1	35.7	10.3	7.4	7.4	32.9	6	60.1	13.4	46.5
ADRB2	344.9	986.2	441	541.8	580.3	472	431.8	440.2	467.1	427.5	778.6	978.1	434	294.2	415.4	792.8	284.6	392	561.4	213.5	500	428.6	207
ADRB3	36.7	13.7	24.5	16.65	25.05	13.25	27.1	12.25	11.3	16.8	16.05	13.45	63.45	18.8	36.05	23.45	43.9	46.9	23.65	24.95	21.25	25.4	44.4
ADRM1	1069.8	734.3	922.9	975.1	1162.4	1017.2	1160.6	1003.6	717.1	1149.7	886.3	1160.3	1187.6	966.6	1000.3	871.3	1798.2	1171.4	1409.5	1141.5	968.1	909.9	1044.9
ADSL	914.5	824.75	949.85	984.25	868.15	776.9	1045.1	902.2	644.55	843.75	894.85	785.2	825.95	714.75	788.6	866.5	1184.1	1092.25	949.25	873.75	680.45	985.65	1035.6
ADSS	695.5	776.7	636.3	688.5	575.3	705.9	519.3	571.6	739.7	693.4	924.8	845.2	680.4	1114	536.3	706.3	1339.8	956.2	673.6	580.4	656.1	622.4	831.5
ADTRP	185.2	159.5	216.3	154.4	143.3	151.6	168.2	143.6	156.9	278.6	262.8	385.9	406.5	279.2	247.8	172.6	410.1	222.2	142.1	173	219.4	270.7	277.4
AEBP1	1280.9	4156.3	1835.7	654.6	2708.9	3064.4	969.1	2724.6	2432.1	1155.8	2529.2	1010.4	5036.2	7850	2404.5	1753.4	847.1	904.4	1515	4241.6	2656.8	1756.5	2378.4
AEN	228	158.8	215.3	143.4	174	185.4	300.6	138.6	193.2	237.6	191.5	223.3	366.1	256.4	87.4	165.3	566.3	184.3	243.5	196	246	204	317.1
AES	497.1	444	478.2	592	755.6	752.2	891	656.2	771.4	515.5	549	603.8	579.3	743.4	711.1	679.2	344.3	581.2	1078.3	870.7	937.9	753.7	621.2
AFAP1	57.4	58.2	31.3	36.7	30	34.5	21.2	34.5	6.3	40.8	29.6	14.8	6.6	81.8	37.1	38.8	53.3	35.3	32.9	48.4	37.6	75.8	27.8
AFDN	16.8	9.633333333	20.1	17.2	12.6	13	20.76666667	11.66666667	12.46666667	19.13333333	22.8	19.66666667	45.8	11.46666667	8.133333333	11.76666667	25	10.3	25.43333333	16.4	19.03333333	27.7	13.9
AFDN-AS1	85	65.5	46.1	18.2	26.3	33.9	10.9	4.8	30.4	109.2	58.8	9.9	52.8	66.4	25.9	15.6	13	56.5	8.5	25.4	58.1	5.6	55.7
AFF1	691.7	956.5	631.3333333	580.1	809.8333333	538.4333333	582.1333333	518.9666667	664.9	535.3333333	1054.8	747.3333333	611.2	941.4333333	1380.4	1286.2	967.8	1046.133333	1100.333333	695.3333333	623.2333333	596.1	716.7
AFF2	49.2	38.16666667	53.73333333	49.83333333	52.83333333	38.86666667	21.33333333	37.6	37.33333333	46.7	60.53333333	47	83.23333333	69.03333333	36.2	57.93333333	115.1333333	106.5	37.9	32.73333333	33.7	44.56666667	57.36666667
AFF3	12.35	3.6	8.65	3.6	5.05	4.6	6.8	7.8	9.3	9.2	3.75	4.15	11.05	5.85	7.4	5.9	9	13.95	10.45	9.85	12.85	5.95	6.75
AFF4	16.7	36.1	59.5	37.1	56.3	78	50.5	33	43	53.4	59.9	68.8	110	105.6	13.6	53.1	119	116.1	106.1	54	67.3	59.1	112.1
AFG3L2	375.9	496.4	737.9	447.6	248.4	591	546.9	461.7	429.7	542.2	609.8	451.9	375.3	659.3	383.1	354.7	846.3	639.7	457.1	394.3	360	423.9	390.6
AFM	118.3	67.1	104	7.9	52.9	32.7	59.2	34.6	15.8	74.5	69.9	61	64	41.3	101	43	87.5	102	25.3	35.5	6.3	78.2	66.8
AFP	30.6	46	12.6	76.1	30	38.1	47.4	42.3	40.2	73	57.9	34.9	63.1	43.9	54.4	59.2	47.8	105.7	36.1	12.2	19.3	14.9	50.7
AFTPH	1665.1	1616.7	1444.4	1828.2	1620.7	1265.8	1946.3	1307.1	1207.3	1266.2	1236.7	1332.9	1191.5	964.9	996.1	1164.4	1105.1	1055.9	1389.9	1152.4	938.6	1209.1	971.6
AGA	425.7	566.3	388.2666667	377.9	344	657.1666667	731.9666667	521.4666667	495.6666667	490.0666667	408.1666667	638.8666667	454.9	321.8333333	480.7	204.7333333	208.2333333	215.6666667	371.6	443.0666667	362.8	464.9333333	365.4
AGAP1	268.6	662.8	283.6	203.2	780.1	329.8	271.5	348.1	237.1	227.1	559.2	210.5	430.6	364.2	351.3	184.4	368.4	411.3	262	726.3	483.6	456.8	459.4
AGAP2	58.6	50.6	77	61.35	49.5	51.6	67.7	43.2	55.05	75	54.65	82.05	95.6	69.2	62.9	51	82.1	105.65	53.95	101.75	89.3	93.15	69.7
AGBL2	6.9	38.7	50.7	22.6	32.3	39.4	37.7	14.4	43.2	98.3	62.4	27.9	66.5	49.2	45.2	56.9	51.5	68.6	13.3	58.6	33.8	47.9	33.2
AGBL3	20.5	9.3	3.8	18	14	21.2	3.4	13.4	1.8	1.9	0.3	6.6	22.8	1.6	10.7	4.7	1.3	9.6	13	2.9	5.3	11.7	24.8
AGBL5	142.1	111.4	90.7	67.2	201	104.2	128.4	91.7	132.8	82.1	118.4	75.5	117.6	174.3	106.5	119.2	16.3	20.1	94.5	103.7	137.8	130.6	93.8
AGER	33.85	56	38.6	84.95	40.85	20.7	44.3	45.8	92.05	62.15	81.3	51.3	48.9	74.7	35.25	39.7	56.2	44	31.15	24.7	42.1	58.2	83.45
AGFG1	379.65	268.05	395.05	467.775	292.45	378.825	307.975	356.675	360.975	268.2	280.05	513	420.225	444.15	441.45	428.2	993.95	1234.025	522.175	223.525	296.9	364.225	536.3
AGFG2	99.8	102.38	112.38	102.66	86.42	97.66	105.3	94.2	95.02	138.48	109.28	76	82.28	102.98	114.66	80.4	89.54	99.74	149.48	77.08	115.08	116.6	117.68
AGGF1	259.9666667	243.1333333	241.7666667	214.1333333	213.0333333	228.1333333	174.8333333	208	251.7	204.6	258.8	185.9666667	181.0333333	200.7333333	233.2666667	189.4666667	183.3	157.8666667	207.4666667	175.6666667	138.4666667	155.7333333	185.6666667
AGK	363.75	386.35	384.2	323.85	418.65	430.2	424.95	466.1	386.5	288.1	372.85	378.4	345.85	362.05	352.55	319.35	476.95	367.95	284.45	443.15	368.4	413	362.8
AGL	505.1	710.7	573.5	916.3	647.4	443.5	461.8	394.4	517.7	419.4	647.2	710	289.8	517.3	322.8	603.2	139.4	372.3	405.6	298.1	278	277.3	292.9
AGMAT	192.45	83.5	190.65	140.5	63.4	99.65	135.5	143.65	117.6	139.4	151.15	92.35	142.75	119.65	182.05	122.45	191.3	156.1	72.85	156.25	165.8	133.3	147.65
AGO1	797.4	848.2	818.1	651.8	865.7	691.5	792.2	805.7	664.6	495.7	689.1	585.7	694.6	598.6	856.7	541.5	403.3	442.2	679	725.1	686.1	710.2	597.7
AGO3	207.1	245.3	302.7	285.3	209	229.8	149.8	208.9	403.5	229.7	238.8	354	330.8	289.7	251.9	219.7	383.4	315.1	345.8	270.9	323.7	395.9	335
AGO4	129.2	147.5	180.7	140	103.2	119.1	82.8	95.7	153.8	94.4	124.2	145.7	208	97.5	166.2	107.3	150.8	83.6	65.3	109.7	80.3	88.8	125.8
AGPAT1	1355.05	1606.5	1204.2	964.4	1489.5	1326.1	1118	1451.3	1158.85	1426.9	1257.1	1181.25	1367.65	1227.7	939.45	1019.8	860.2	824.55	1197.2	1544.1	1855.55	1616.3	1686.7
AGPAT2	529.1	379.4	386.7	370.05	760.9	483.2	416.9	366.3	342.95	471.25	432.55	597	532.55	356.5	402.45	1348.35	226.35	573.05	935.5	572.45	498.9	429.6	483.6
AGPAT3	121.1	132.6	125.1	121.1	72.2	49.7	94.9	119.2	47	131.8	78.6	118.6	246.7	130.8	175	128.9	108	152.6	94.5	129.3	148.7	160.7	158.2
AGPAT4	330.6	355.5	203.1	346.9	190.8	333.3	203.6	175.1	267.2	346.5	359.1	429.4	373.8	535.6	362.3	104.2	271.2	116.1	193.6	387.7	268.1	419	269
AGPAT5	740	626.2	375.1	546.9	372.6	316.2	516.3	366.3	492.6	549.2	322.2	462.1	720.6	514.3	563.6	509.3	1327.7	991.9	321.5	398.6	340.5	373.1	296.3
AGPS	404.1	439.5	332.6	272.9	382.4	352.9	304.5	462.9	247.3	282.5	429.3	414.7	571.6	301.7	289.5	225.4	294.5	398.6	400.2	433.3	318	403.7	445.9
AGR2	11.4	7.8	9.1	11.2	4.4	4.9	7.9	4.1	3.8	6.2	6.6	5.1	3.8	7.9	9.8	6.2	5.9	6.4	4.5	5.3	4.3	5	3.7
AGRN	468.675	457.175	411.45	338.325	484.55	523.625	346.675	447.4	329.375	495.1	490.75	320.625	611.3	503.625	413.375	295.975	232.675	232.2	236.125	785	603.5	625.9	458.95
AGRP	36	66.3	58.5	18.9	39.1	9.3	8.2	12.5	11.2	49.3	72.1	17	28.7	25.1	57.1	70.2	71.4	111.7	91.9	52.5	23.5	96.9	76.2
AGT	299.1	593.6	203.2	148.2	333.9	340.2	86.8	212.8	263.5	430.9	254.7	183.1	212.4	467.3	793.6	446.9	169.7	584.7	250	878.1	373.5	335.2	631.8
AGTPBP1	112.55	163.3	239.65	215.25	156.1	132.45	127.6	133.05	224.45	111.2	195.45	211.6	154.7	250.25	155.7	292.25	262.15	106.4	85.85	109.8	103.55	130.3	74.5
AGTR1	593.9	1099.25	242.7	160.3	1616.85	419.75	161.35	224.8	387.7	260.2	815.95	289.6	311.1	471.75	655	2213.15	188.65	479.9	1604.55	575.2	400.45	265.6	432.3
AGTR2	14.36666667	9.233333333	48.4	35.63333333	24.33333333	39.6	20.23333333	31.06666667	18.23333333	51.56666667	28.6	41.2	47.43333333	67.7	21.06666667	18.73333333	24.93333333	86	45.86666667	28.8	42.23333333	18.36666667	42.6
AGXT	33.86666667	27.36666667	19.36666667	10.66666667	11.7	18.8	12.56666667	6.2	8.466666667	23.9	18.13333333	21.33333333	19.23333333	14.03333333	32.76666667	41.4	12.3	49.83333333	12.33333333	18.13333333	8.433333333	14.7	12.66666667
AHCTF1	142.8	175.6	186.6	133	247.7	222.7	140.9	134.4	131.6	144.2	202.4	87.3	155.2	324.1	134.1	214.1	371.1	435.9	163.3	191.9	116.5	118.7	169.3
AHCY	681.3	814.6	932.2	668.8	719.1	740	1033	985.1	1014.4	729.6	758.1	674.2	631.9	915.8	843.1	997.2	1105.5	1048.7	1013.8	981.8	806.3	749.2	1156.6
AHCYL1	1207.45	1425.025	1109.525	1134.925	1345.4	1003.775	871.875	955.5	1048.575	928.575	1239.075	984.6	933.25	1284.525	992.1	1375.125	896.625	1273.125	1189.575	1188.6	983.7	1114.65	979.375
AHCYL2	187.25	223.2	192.25	316.3	151.65	161.55	183.35	132.2	159.3	250.45	254.4	156.65	129.4	154.15	157.55	182.6	148.65	213.95	160.15	157.6	143.95	183.55	212
AHDC1	267.4	282.4	207.3	206.1	232.9	187.3	223.1	189.5	140	158.6	221.1	96.5	366.4	191.1	293.5	185.1	33.8	58.1	523.1	534.2	612.1	552.5	467.7
AHI1	318.3666667	366.5333333	297.3333333	394.0666667	285.5333333	172.6333333	201	178.0666667	370.2	345.7	395.1666667	302.2333333	228.6666667	364.4333333	346.8333333	351.5	380.9	276.7333333	434.6666667	251.6333333	330.6666667	380.2	277.7333333
AHNAK	4196.3	4246.55	2097.85	4371.65	4713.8	3789.1	3504.25	3139.35	4197.4	2633.3	5389.75	3752.65	5371.4	2609.45	6514.65	3177.2	2086.55	2752.95	4028.7	5899.1	5584.2	5504.8	4100.55
AHNAK2	685.6	2889.5	258.3	200.5	2105.4	1062.1	209.7	499	732.1	298.9	1826.3	466.1	1475.8	885	1399.1	677.6	206.7	160.1	956.3	1840.5	795	736.1	591.8
AHR	1307.4	954.8	1235.7	2567.1	736.2	886.4	1127.3	1114.6	949.1	672.5	1265	1170.6	904.2	428.8	748	871.1	221.1	514.9	927.7	1974.6	2918.9	1797.3	974.8
AHSA1	1292.1	1112.7	1272.1	1578.4	1412.8	1290	1062.9	1334.3	1327.2	1423.7	1211.9	1104.1	1370.6	1164.4	1006.2	1165.6	1782.6	2192.8	2127.5	1581	1318.4	1394	1192.6
AHSA2	91.4	156.7	227	360.5	85.8	55.9	79.4	145.1	383.4	388.4	462.3	281.1	135.1	252.5	227.8	257.9	118.9	93.9	57.2	110.3	344	299.8	211.3
AHSG	24.2	24.45	33.05	17.95	9.7	23.45	13.85	34	8.15	8.45	11.8	11.1	21.15	16	11.15	24.65	11.75	22	13.05	17.1	11.75	20.35	13.95
AHSP	91.2	116	204.6	145.4	97.3	132.2	61.5	133.4	97.4	131.6	84.1	181.2	146.2	98.2	96.9	73.2	152.9	69.9	134.2	128.8	85.5	142.4	115
AICDA	30.1	39.6	13	37.3	31.6	38	69.3	64.2	49.5	69.6	9.9	39	25.4	20.7	45.5	54.6	13.6	43.2	40.4	7.5	50.2	32.4	50.7
AIDA	957.5	1713	978.1	937.3	1548.2	1606.6	1041.1	1089.5	785.9	1066.4	1463.2	1327.6	761	881.4	659	1507.1	614	842.3	726.5	764.6	629.5	531.6	814.1
AIF1	2954.65	1595.075	3314.525	3497.65	993.75	3154.9	3147.925	4134.4	3117.8	2133.7	2119.275	4175.375	3425.1	1684.325	3847.4	1063.325	1980.925	1734.775	1559.35	3032.225	2873.05	2840.2	2689.875
AIFM1	569.5	455.9	533.5	466.2	554.5	678.2	733.1	596.8	444	923.3	380.9	491.6	518.7	534.1	493	667.7	309.8	509.7	552.9	540.1	479.1	541.9	594.9
AIM1	1885.2	1091.5	1640.9	2062.3	1118.9	1826.5	1969.5	2049.9	1797.3	1432.8	966.1	1792.8	1532.1	1279.1	807.6	941.3	623.5	660.2	687.1	844.8	682.6	723.9	722.9
AIM1L	96.9	44.3	82.9	50.65	34.85	71.05	19.75	53.2	46.1	78.35	61.65	23.5	112.2	61.3	82.75	54.15	28.65	93.5	57.05	24.65	29.95	33.05	97.9
AIM2	705.4	455.5	650.3	1559.2	232.7	1631.6	1219.3	799.2	818	1265	373.3	974.8	949.5	294.6	70	139.2	468.5	212.6	157.4	132.4	187.3	269.3	11.4
AIMP1	623.85	924.45	584.15	729.45	818.2	614.75	728.3	682	797.65	706.25	879.4	741.1	614.8	812.2	734.3	1038.75	1199.2	1374.4	754.85	576.85	480.8	550.8	643.55
AIMP2	1050.1	706.7333333	1017.633333	914.2	927.5333333	974.5	974.6666667	946.6666667	652.1666667	887.2666667	726.3666667	776.3	806.7333333	824.5	785.4333333	535.6666667	1455.166667	1101.7	955.4666667	788.9	668.5666667	690.3333333	637.2666667
AIP	1277.85	1169.85	938.65	1202.6	1178.3	912.4	1144.8	988.25	635.3	1182	1059.6	794.75	753.35	719.3	890.15	982.2	484.75	545.45	1120.85	1060.3	981.6	896	917.3
AIPL1	121.5	91.7	112.9	102.4	80.4	82.2	60.6	67.4	79.7	110.1	56.6	43.2	43.6	90.5	154.5	48.9	129.6	107.9	96.6	55.2	83.8	90.4	128.5
AIRE	30.6	14.6	9.9	14.7	19.2	30.8	16	16.9	4.8	16.9	10.5	8.6	22.8	26.1	21.3	19.6	23	31.7	59.2	25	30.1	33.8	16.6
AJAP1	60.3	43.05	92.8	48.275	28.7	29.975	35.15	45.75	34.775	60.675	49.325	43.425	90.55	72.625	65.625	48.6	65.475	53.8	33.2	60.15	61.05	69.525	86.225
AK1	1897.5	1404.6	717.3	2119	1157.2	1360.35	1164.8	781.75	668.55	890.75	1265.35	1071.85	907.45	588.85	1266.65	631.95	1235.75	1043.65	1558.3	1426.4	1690.7	1733.15	1376.55
AK2	716.8666667	533.8833333	545.9666667	583.0666667	668.6833333	547.95	584.2	564.4833333	567.8333333	607.6833333	504.8666667	574.05	605.7333333	495.15	519.35	613.7833333	834.25	789.0166667	563.25	409.4333333	410.7833333	411.4833333	485.1166667
AK5	108.4	111.3	122.7	59.5	132.6	62.3	77.6	30.5	27.4	103.5	79.3	107.1	6	133.6	176.5	78	61.9	117.8	104.6	61.3	23.5	42.3	15.7
AK6	742.35	834.55	797	731.35	726.65	826.1	1020.6	862.35	781.5	987.05	772.4	1076.9	777.25	862.95	848.7	812.75	1288.6	1275.75	1003.75	699.15	750.45	711.7	945.9
AKAP1	369.5	476.2	309.175	316.725	884.825	231.45	282.9	226.35	309.7	379.6	373.5	352.85	328.2	332.8	424.525	559.65	546.175	541.975	759.25	488.375	534.85	575.725	440.625
AKAP10	267.15	297.95	318.55	224.75	313.45	304	275.35	283.05	451.4	440.3	312.8	361.45	290.25	276.1	225.95	227.55	229.2	224.05	280.75	264.3	270	288.05	296.75
AKAP11	1034.15	1165.7	1123.95	1170.35	977.6	879.35	1035.05	905.05	1015.3	962.55	1048.45	1110.55	732.45	898.3	880.6	999.05	765.9	737.2	844.05	752	767.5	869.1	633.35
AKAP12	746.4	1831.1	710.1	412.1	2479	875.8	635.5	1156.6	699.9	828.4	936	905.8	430.9	806	761	2432.1	3001.3	1829.6	1310.7	731.8	1156.2	1051.8	598.7
AKAP13	499.4857143	547.9714286	514.1	611.2	442.5	750.8	335.2428571	631.0142857	655.8285714	482.4714286	509.4285714	546.3571429	700.5714286	936.2571429	831.1571429	338.6	535.5285714	685.3142857	725.7428571	881.9428571	889.0428571	766.2571429	622.9285714
AKAP17A	195.45	302.85	348.8	363	264.3	268.05	333.3	313.25	587.2	453.2	477.05	428	445.65	471.2	345.1	307.95	366.65	492.25	352.2	239	559.9	483.05	371.65
AKAP3	36.6	14.9	26.7	19.1	17.9	13.7	8.9	15.1	19.1	22.5	19.7	17.1	22.3	23.8	21.6	18.9	26.1	25.5	14.1	10.8	22.6	20.6	28.4
AKAP4	21.5	18.9	22.9	29.1	6.9	9.6	27.3	31.4	17.8	9.4	14.5	7	56.5	25.9	33.6	7.5	11.7	12.4	44.1	10.7	37.7	17.8	80.8
AKAP5	128.8	16.2	44.5	41.7	18.3	11.8	41.9	9.4	67.3	24.5	12.9	34.7	29.7	11.6	44.2	39.5	44.3	30.1	8.4	26.7	26.2	7	3.1
AKAP6	43.35	56.8	69.3	35.25	42.15	30.35	15.85	34.75	47.55	75.05	60.25	40.2	53	88.95	49.4	73.3	74.7	77.25	46.15	35.3	40.5	37.5	53.55
AKAP7	171.3333333	170.8	159.4	228.9	134.3	153.7	177.1333333	112.3	156.7	118.1333333	189.2666667	172.3666667	143.4666667	121.3	147.2666667	179.4666667	99.76666667	175.4	165	105.4666667	135.2333333	154.5	150.6666667
AKAP8	465.15	429.7	493.95	469.7	466.7	480	504.75	455.9	528.55	545.75	555.85	490.7	504.95	547.25	428.4	488.65	619	592.7	662.55	373.75	505.65	515.15	580.1
AKAP8L	116.9666667	97.53333333	105.9333333	114.5666667	84.23333333	107.1	148.7333333	107.4666667	100.9666667	162.0333333	141.8666667	99.46666667	123.2333333	167.9333333	119.3666667	137.9	97.96666667	146.4	106.7	80.06666667	154.2333333	153.8333333	109.9
AKAP9	168.9666667	236.3333333	205.6333333	217.6333333	247.6666667	178.4666667	263.7666667	232.7666667	394.1	302.3	445.0666667	359.8333333	301.0666667	235.5333333	270.9666667	381.3666667	154.2333333	283.8333333	180.6333333	189.7	327.4333333	345.1333333	282.9333333
AKIP1	376.6	364.6	283.7	319.7	351.3	337.8	348.5	311.8	329.3	364.3	407.6	313.9	330.3	209.4	427.4	208.8	165.5	137.7	295.2	310.1	375.3	418.2	380.9
AKIRIN1	215.1	182.8	209.2	283.5	232.8	244.9	329.3	513.5	295.3	283.5	179.2	316.2	315.8	481.7	238	244.7	385.1	330.9	487.3	246.6	266.6	373.8	397.1
AKIRIN2	73.5	82.9	83.1	58.9	43.4	34	66.3	70.7	47.5	86.7	22.7	85.6	140	25.4	29.4	9.1	97.1	97.2	64.8	80.1	84.1	140.5	84.3
AKR1A1	3194.6	2263.5	2719.5	2904.3	2077.3	3102.7	3804.3	4478.5	3109.8	3442.1	2622.6	3597.4	4033.8	1996.5	3482.9	2029.3	1496.6	1668.4	2441.7	4095.1	3394.5	3641.8	4039.1
AKR1B1	2718.4	2926.5	2668.3	2186.2	2486.9	3100.2	3966.3	3310.8	2739.9	2273.6	2503.4	3112.3	2268.7	2222.1	3809	2376.3	1500.1	1487.7	7058.6	3829.2	4225.9	3827.2	5329.3
AKR1B10	88.1	30	50.1	40.9	102.8	43.7	27.5	66.3	12.3	62.1	66.6	18.2	44.2	36.1	147.7	345.9	61.5	70.7	1593.5	156.4	167.7	163.2	154.6
AKR1C1	5525.366667	3493.666667	1535.666667	3254.466667	5565	3446.066667	2039.166667	1781.566667	2212.933333	2581.7	5000.733333	3962.933333	3619.933333	1960.5	5054.866667	5143.833333	2684.9	7065.6	10430.43333	3867.866667	4409.166667	3685.233333	4811.466667
AKR1C3	1135.8	1602.1	978.4	565	1924.8	1358.6	584.6	895	1430.4	846.9	1706.9	1212.9	1358.7	943.2	1150.3	1874.2	294.1	1721.3	2304.8	1926.9	1576.2	1391.2	1397.7
AKR1C4	19.4	37.8	30.4	4.4	22.4	8.9	34.7	37.8	39.3	29	41	9.8	42.9	73.8	37.4	44.5	34.5	61.4	5.2	10	8.3	26.6	32.8
AKR1D1	37.2	37.6	29.8	24.3	37.3	0.8	24.7	31.5	41.4	21.4	49.7	24.3	16.2	22.1	24.8	34.7	34	22.1	8.5	24.3	29.9	44.1	20.1
AKR7A2	503.95	838.15	591.95	557.05	724.15	813.1	727.8	766.65	775.5	708.65	1143	589.75	727.1	997.5	828.15	888.55	300.1	420.35	565.55	891.65	799.75	891.2	761.15
AKR7A3	177.35	269.8	212.9	199.5	187.65	209.45	180.5	202.3	245.35	243.35	340.2	189.8	283.3	290.1	285.7	324.25	180.2	239.75	194.6	195.9	270.75	257.3	274.2
AKT1	1404.5	1156.3	972	1148.2	1169.7	805.8	822.1	828.7	749.8	1180.1	821.1	865.8	729.8	878.3	571.4	737.9	614.1	864.3	951.6	1165.6	1104.9	919	784.3
AKT2	37.7	35.9	13.4	22.9	18.83333333	25.46666667	33.73333333	42.5	23.13333333	16.6	33.76666667	16.1	123.1666667	71.26666667	63.13333333	87.36666667	89.36666667	71.36666667	101.9666667	75.16666667	95.56666667	76.43333333	73.16666667
AKT3	443.6333333	908.9	597.0666667	555.2666667	1002.2	549.4666667	440.2	414.5666667	600.1333333	485.6	946.7666667	530.7333333	702.7666667	687.8	584.6333333	699.6	366.1333333	341.4333333	501.2333333	731.1333333	491.1333333	505.9	563.6
AKTIP	314.6	896.6	481.7	613.7	1071.5	792.9	568	529.5	535.7	258.2	663.1	470.3	323.2	444.8	434	510.4	127.9	216.9	574.3	461	643.1	480.2	360.9
ALAD	158.6	176.95	155.45	176.1	277.25	174	183.4	181.2	155.65	208.65	254.85	165.8	242.85	232.5	285.1	219.75	66.4	188.6	244.05	283.45	271.95	328.85	331.7
ALAS1	644.3	388.3	449.6	530.3	513.8	508.5	578.9	724.5	466.8	537.8	350.7	519.1	505.3	456.5	406.9	420.8	374	334.4	389.1	347.2	276.1	220	205.4
ALAS2	7.5	13.6	8.1	4.7	5	5.8	5	4.2	6.6	9.2	5	6.6	8.2	26.6	10.4	5.9	7.9	13.6	5.3	4.6	5.1	5.4	11.7
ALB	17.9	26.23333333	9.133333333	26.3	13.53333333	20.93333333	33.83333333	22.8	22.9	15.43333333	16.6	17.33333333	24.06666667	42.1	31.96666667	23.73333333	24.3	19.93333333	30.83333333	13.66666667	45.4	25.76666667	12.43333333
ALCAM	1016.9	891.5	662.15	1075.7	1261.5	604.4	691.2	655.7	1213.2	561	449.25	1090.4	735.45	233.6	229.6	256.8	369.75	321.8	601.8	621.7	525.9	721	827.5
ALDH18A1	720.4	713.2	802.8	591.3	569.8	805.1	956.3	1080.4	684.8	820.2	671.9	749	1004.4	780.5	495.1	566.8	999.1	925.5	643.1	976.1	780	820	842.4
ALDH1A1	323.1	1080.4	547.7	756.7	747	1324.7	1391.2	1636.3	623.4	389.8	1023.6	2192.3	1147.4	467.2	2635.7	1157.9	664.9	1007.5	2053.4	1852.9	1642.8	1419.4	1807.9
ALDH1A2	184.7	118.2	160.6	21.8	88.2	261.8	87.6	66.4	71.3	29.2	71.7	24.4	84.5	24.4	174.4	108.9	111.5	86.2	112.4	144.8	210.6	190.3	324.9
ALDH1A3	3171.6	1344.8	1797.1	2780.2	925.8	1833.1	1537.8	2159.9	1821	947.2	465.7	1069.9	1339.1	1193.5	2568.6	445.2	7440.1	5969.2	1459.9	1158.3	1542.5	2064.2	2386.2
ALDH1B1	126.95	117.55	107.35	131.5	143.05	141.1	78.95	96.45	71.25	120.4	75.8	95.95	111	69.45	93.55	115.8	232.75	154.05	95.5	102.5	93.7	62.1	125
ALDH1L1	85.85	66.9	105.75	93.1	151.1	43.25	75.05	55.55	87.6	102.8	117.7	141.45	104.1	93.55	102.25	661.75	147.85	149.7	170	61.05	93.4	72.65	99.05
ALDH2	6710.1	4100.5	3428	5900.4	6498.9	5095.3	4280	6073.9	3506.3	4596.1	3673.4	8169.4	5121.3	1342.8	4890.6	6322.2	2495.1	6067.6	6409.5	5791.4	4633.1	4842.8	3678
ALDH3A1	6.9	18.1	21.1	10.4	37.5	11.7	28.7	18.5	15.9	22.2	12.7	14.6	24.5	17.6	75.6	24.6	25.3	16.6	13	36.6	22.4	23.5	35.1
ALDH3A2	1126.266667	964.2333333	672.5666667	726.8	1194.4	763.1	681.7666667	554.8333333	512.9333333	671.7666667	821.2333333	758.7666667	636.0333333	493.3333333	844.1666667	1131.166667	378	525.1666667	1103.5	909.8666667	1149.5	1156.566667	1046.333333
ALDH3B1	398.6	320.35	340.1	330.65	266.2	419.15	318.35	334.1	312.85	160.75	229.75	183.15	420.1	278.15	563.45	257.4	172.05	252.15	425.15	440.75	558.2	476.65	695.3
ALDH3B2	52.95	44.35	46.3	44.25	23.85	20.1	24.7	32	20.15	18.95	33.3	32.8	37.1	36.9	7.7	41.45	49.75	39.65	18.75	23.1	35	20.6	58.05
ALDH4A1	42.7	49.35	89.25	76.2	136.6	121.95	41.1	82.65	117.1	152	109.35	156.95	104.55	154.6	145.9	249.35	82.8	189.65	139.25	50.65	176.9	136.8	166.2
ALDH5A1	64.35	75.6	70.7	70.85	107.35	75.3	164.7	121.05	91.25	108.65	51.25	85.85	22.3	62.8	52.85	179.7	10.15	42.25	44.25	66.6	66.15	80.15	23.1
ALDH6A1	315.78	355.3	290.62	175.78	435.7	203.06	139.58	241.62	240.76	240.94	265.02	225.88	162.3	225.36	358.56	1214.26	140.44	295.46	445.38	247.38	289.56	331.12	351.98
ALDH7A1	156.3666667	244.2	226.9	148.4666667	307.4	224.7666667	179.7666667	218.1	186.2333333	229.1	325.2333333	146.8333333	209.3333333	287.4666667	329.8666667	427.1	85.06666667	175.2333333	226.5	327.5	259.4666667	281.8333333	262.5
ALDH8A1	77.4	23.4	36.8	48.2	13.4	55.2	47.3	45.1	104.2	78.4	33.2	64.9	53.6	73.8	32.6	25.9	64.7	44.9	18.2	15.6	53.6	17.3	34.9
ALDH9A1	2150	1908.2	2450.6	2312	2188.4	1583.6	2387	2283.6	1899.8	1699.6	1934.6	1898.6	1642.5	1926.6	2319	3533.5	697.7	1439.4	2310	1989.7	2196.3	2172.3	1656.5
ALDOA	7278.4	5347.4	5749.4	7407.7	6720.8	7226.85	7599.1	8088.25	7323.75	6501.05	5420.5	7458.7	9604.4	5697.5	7978	6305.65	7980.8	6349.1	8223	7162.65	8066.7	7883.35	8834
ALDOAP2	15.7	21.5	9.7	12.1	10.4	3.5	4	3.7	5	5.6	8	6.1	21	8.5	6.3	24.3	6.9	6.8	5.8	11.8	11.9	65	10.5
ALDOB	48.48571429	48.65714286	53.57142857	26.84285714	36.82857143	46.21428571	33.54285714	41.75714286	50.47142857	57.57142857	38.17142857	46.01428571	56.64285714	60.37142857	55.9	56.31428571	72.58571429	55.05714286	30.97142857	18.34285714	38.52857143	37.92857143	39.85714286
ALDOC	504.4	310.8	334.8	328.8	271.1	327.2	431.6	334.4	268.5	437.4	265.6	404	458.7	317.8	419.1	440.5	252.7	178.5	235.4	178.4	260.3	257.1	416.8
ALG11	559.85	761.8	563.3	531.75	676.25	498.6	546.35	519.2	482.3	635.5	622.85	501.95	468.3	478.1	488.15	645.3	789.8	763.6	620.7	473.35	448.1	489.45	566.95
ALG12	220.7	151.3	105.1	179.3	114.6	207.4	108.2	151.1	192.6	103	130.6	145.6	139.9	39.3	68.5	120.6	32.4	99.8	168.8	258.4	202.5	112.9	161
ALG13	144.9666667	241.7	286.5	330.5333333	219.9333333	205.8	245.1666667	247.6333333	501.7	310.1333333	432.3333333	360.2666667	228.4666667	517.3	252.4	375.2	338.8666667	316.6333333	209.5333333	155.7333333	256.8	231.6666667	261.5333333
ALG3	674.2	487.6	569.4	354.8	437.4	564	544.6	489.1	436	722	621.4	588.1	694.2	481.5	593.8	424.9	871.6	743.4	687.9	561.8	469.1	529.4	514.5
ALG5	1398.4	1472.1	1659.6	1704.2	1343.1	1839.8	1925.8	1656.4	1448.4	1445	1395.6	2145.2	1297.1	1250.9	1679.9	1607.7	1409.3	1862.4	1719.1	1277.2	1156.1	1279.4	1121.3
ALG6	718.1	884.6	1071.8	1103	786.3	699.4	912.5	837.1	815.5	1070.9	1033.6	945.1	632.3	779.5	581.4	606	441.4	546.4	470.9	430	514.9	606.4	608.6
ALG8	776.7	825	816.8	758.7	998.4	726.1	843.9	668.1	543.6	857	913.3	799.3	687.4	664	596.3	944.1	750.8	987.3	711.1	595.9	689.4	716.4	857.4
ALG9	246.2	276.3	235.3	228.8	356.3	318.3	354.2	295.6	354.8	383.8	307.3	441.4	276.2	247.6	235.3	346.7	237.4	240.6	212.3	304	264.2	305.5	313.2
ALK	57.6	99.7	48	41.25	34.6	40.65	97.3	28.3	136.1	97.2	38.55	58.85	70.45	127.1	129.45	123.9	102.25	106.95	74.4	142.85	95.05	71.8	82.45
ALKBH1	760.4	574.8	594	437.7	668.9	700.4	780	679.4	656.7	600.4	690.5	703.9	688.1	589.2	725.4	560.7	733.3	439.8	1006.7	536.7	569.3	561.8	623.6
ALKBH4	137	213.2	203.6	117	221.3	137.5	147	178.7	110	168.7	156.2	124.5	191	40	268.8	207.6	179.7	116	217	303.8	224.4	170.4	181.2
ALLC	145.2	99.4	29.8	72.8	137.8	67.9	89.2	72.7	63.6	56.9	34.8	17.4	27	20.9	89.5	174.1	74.4	103.6	119.7	89.6	41	97.5	99.9
ALMS1	208.7333333	232.7333333	265.5	286.5	217.3666667	145.8333333	173.0666667	161.3333333	296.2666667	257.9666667	378.0666667	233	311.8333333	388.1666667	277.3333333	346.7	281.3666667	310.1333333	187.3	197.1333333	288.7666667	292.2333333	275.2666667
ALOX12	12	10.7	16.6	13.2	32	64.2	21.1	8.2	65.5	33.2	30.5	28.8	20.1	97.8	81.1	25.2	27	89.5	43.3	66.7	10.2	14.8	12.5
ALOX12B	14	8.1	8.4	6.6	7.5	6.9	7.5	6.9	13	10.8	7.7	8	22	15.8	12.9	48.3	12.9	16.1	10	11.6	9.6	13.3	6
ALOX12P2	46.9	35	52.9	108	26	39.4	72	13.4	26	46	31.4	120.4	34.3	33.2	18.2	39.1	36.2	70.2	20.5	23.2	53.8	26.1	15.4
ALOX15	11.5	9	3.2	7.2	25.4	6.4	5	7	4.2	12.5	10.6	5.4	17.8	11.6	20.3	51.3	6.4	7	19.5	14.8	4.7	6.3	13.1
ALOX15B	67.1	73.3	158.3	21.9	130	86.2	45.9	94.6	128.4	101.1	110.1	92.6	303.4	104.3	99.7	134.5	144.5	98.4	213.2	107.8	85.4	130.7	91.1
ALOX5	562.075	268.15	604.8	884.525	221.025	469.45	546.925	749.175	990.475	434.625	358.025	650	1025.7	312.175	346.3	153.475	671.875	450.575	228.8	277.425	386.675	358.2	410.65
ALOX5AP	2359.3	1361.4	1173.6	3528.3	1837.1	1460	3113.4	4432.8	1618.9	1662	3425.4	1222.5	5387.9	1632.9	6115.2	1646.4	5822.8	2875.2	3324.5	2306.8	4055.1	3462.7	6010.8
ALOXE3	98.2	129.1	64.35	116.7	78.5	74.6	80.3	69.3	93.05	76.05	76.65	107.7	101.5	139.05	126.3	129.05	108.45	119.85	72.45	24.95	107.4	106.1	125.55
ALPI	4.3	4.35	3.9	4.05	2.6	4.85	3.8	2.65	3.4	5.15	3.4	3.6	7.55	4.25	7.3	4.7	4.85	5.15	4.3	4.35	6.05	5.55	6.05
ALPK1	105.3	91	101.7	171.2	121.5	134.1	48.3	84.8	208.5	194.2	186	145.1	342.9	241.5	255.9	232.9	136.4	139.6	118.7	162.1	421.9	421.9	333.2
ALPK3	25.4	49.8	27.1	15.8	53.1	17.2	10.9	20.9	23.7	27.1	89.7	27.6	38.8	130.1	63.8	175.2	47.2	35.5	28	32	39.3	30.4	100.1
ALPL	331.8	77	226.1	371.3	103.7	310.3	257.7	267.1	103.2	121.1	53.8	260	213.5	448	85.5	150	784.1	102.2	115.8	204.5	123.5	74.2	262.1
ALPP	7	3.5	4.5	4.4	4.3	4.3	4.6	3.4	4	6	4.1	5.2	6	3.9	6.2	5.6	6.1	6.6	5.7	8.9	4.7	9.3	5.5
ALPPL2	71.33333333	74.6	63.86666667	68.13333333	55.53333333	67.63333333	50.63333333	57.46666667	94.43333333	82.76666667	70.76666667	94.86666667	107.8666667	66.23333333	119.8333333	85.9	121.9	92.63333333	91.53333333	81.36666667	80.76666667	102.3333333	100.4
ALS2CL	352.8	367.3	354.2	323	318.1	304.9	261.3	256.1	405.4	486.5	442.9	365.7	350.5	325.9	364.2	348.4	321.5	283.1	358	314.1	367.6	397.6	317.1
ALX1	15.4	15.7	29	13.3	11.3	19.8	15.6	14.7	14.8	28.8	19.3	22.3	21.1	13	11.5	15.8	20.9	17.6	14.4	59.1	15.6	22.8	17.4
ALX3	93.2	53.5	67.7	58.8	25.7	43.4	16	51	91.8	62.5	87.3	38.8	78	73.5	26.4	101.7	23.8	31.4	40.2	64.8	80.2	85.1	106.2
ALX4	15.1	19	9.1	20.7	12.9	35.5	12.6	5.1	4.8	11.5	23.3	7.7	74.9	20.1	22.8	22.7	25.1	11.9	62.5	39.1	20	61.9	20.9
AMACR	20.55	19.6	19.15	30.55	12.75	16.75	22.95	16.6	7.45	16.15	8.7	14.25	18.1	7.15	14.7	12.8	33.35	9.3	13.15	31.65	21.45	28.85	7.2
AMBN	12.6	21.7	32.8	21	22.3	22	46.4	9	14	32.8	25.2	56.6	34.8	26.9	53.3	36.4	11.7	37.5	17.9	28.8	22.3	31.1	25.6
AMBP	53.5	41.55	61.8	60.4	55.45	36.95	31.35	46.65	51.15	83.9	60.95	59.9	56.25	76.35	44.65	55.1	69.25	77.6	54.45	59.45	35.85	59.45	41.9
AMBRA1	111	198.7666667	177.2333333	165.9	177.2	157.5666667	139.8	154.2	146.4333333	117.4666667	164.4666667	83.53333333	127.4	143.6	187.5333333	178.2	132.7	82.66666667	193.3	208.6	195.2	205.3666667	127.5
AMD1	415.9	482.7	510	531.1	449.25	540.05	468.15	568.85	587.35	508.2	555.35	709.25	496.35	732.45	355.9	543.45	2107.3	1495.55	613.1	391.1	387.65	385	399.35
AMELX	18.5	35.6	48.2	13.8	20.2	43.4	45.5	28.7	39.3	40.7	34.7	43.6	55.6	40.8	35.9	34.7	50	49.5	38.7	34.4	47.5	26	48
AMELY	92.8	46.9	77.5	55.7	62	91.5	38.1	72.7	82.8	70	67	34.9	86.1	103.7	50.8	94.8	110.6	72.7	44.5	41.3	53.5	123.6	75.4
AMFR	418.8	462	421.25	337.2	502.2	394.1	311.9	326.35	502.1	478.05	350.35	450.3	293.35	320.35	462.45	446.35	380.15	269.4	511.25	295	313.35	374.3	261.9
AMHR2	21	14.6	18.6	11.5	9.7	13.7	5.3	14	6.6	33.4	27.5	11.4	16.2	14.7	30.8	34.9	17.4	19.9	28.5	21.3	13.7	9	18.9
AMIGO2	323	430	368	404.4	672.5	256.7	423.2	215.2	467.9	381.3	324.9	407.9	122.7	284.9	244.3	263.4	164.9	273.1	206.4	267.6	208.9	162.6	204.2
AMIGO3	602	400.2	441	592.5	324.7	514.6	731.5	573.8	566.7	359.9	311.3	766.6	592.1	262.9	393.7	194.9	422.2	499.2	449.2	273.6	334	305.7	486
AMMECR1	118.1	174.8	294.4	284.5	133.9	248.1	240	178.2	281.9	218.4	239.2	185.5	252.2	324.1	129.9	163.4	96.9	147	163.8	184.9	142.8	207.6	166.8
AMN	162.3	108.8	105.8	117.2	126.1	153.4	216.8	152.9	287.6	136	184.3	171.6	386.9	289.5	165	189.4	211.9	170.5	197.9	232.1	412.9	349.2	372.8
AMOT	123.5	64.2	102.1	27.6	58.8	83.7	61	53	61.9	76.7	69.8	68.6	82.8	64.8	66.5	92.2	11.8	54.8	81.1	16.1	51.7	42.1	68.5
AMOTL2	959.5	677.4	489.7	471.3	1116.5	314.8	340.1	370.6	460	438.3	665.2	751.9	533.2	476.7	675.8	1393.3	351.6	1011.7	960	858.6	642.5	588.2	541.3
AMPD1	112.2	64.8	170	90.1	38.1	149.9	99.6	88	243.8	218.7	43.1	146.6	62.9	72.3	51.1	46.8	76.1	83.4	45.2	26.3	22.3	80.2	56.3
AMPD2	1051.1	809	1184.9	1198.4	580.9	622.2	769.8	797.5	1009.7	975.3	912.6	708.3	839.7	1095.8	545.8	479.1	1512.1	870.6	1039.7	812	889.6	1402.7	1061.2
AMPD3	426.5	219.7	870.7	846.6	218.8	681.4	991.7	910.2	1078.2	597	335.6	464.7	987.9	404.6	523.2	209.7	471.3	162.7	187.1	416.4	425.7	311.3	579.8
AMPH	255.9	220	119.6	116.1	371.2	237.5	100.2	122.2	184	169.5	405.4	114	270.8	482.8	368.7	420.4	156.9	364.4	843.5	188.4	84.5	113	175.6
AMT	251.9	307.7	392.1	289.4	282.2	197.9	220.2	275.1	591.3	698.9	618.8	407.9	480.7	590.8	418.6	535.6	282.3	267	171.7	314.3	740.4	797.8	483.5
AMZ2	1215.9	1049.9	1230.5	981.2	1100.7	1108.6	1387.5	1160.7	1099	1265.9	1075.7	1281	808.7	1151	706.4	1230.2	499.6	764.3	941.9	876.2	900.8	997.8	758.1
ANAPC10	146	237.4	193.8	222.4	150.4	120.5	149.1	138.8	191.4	150.5	204	224.9	81.8	197.4	221.9	331.8	138.2	417.9	192.7	124.9	100.9	117.6	141.8
ANAPC13	1306	1234.75	1344.7	1341.8	1007.5	1164.9	1182.05	958.75	1252.2	1227.65	1191.05	1739.3	817.5	1135.7	1266.85	1588.6	1125	1195.4	1429.25	1113.4	1004.95	989.15	973.95
ANAPC15	525.7	419.8	607.7	443.7	405.6	545.9	521.3	424	390.3	543.5	320.5	471.1	425.7	476.3	504.1	445.9	275.2	442.2	362.5	392.9	404.3	300.8	380.7
ANAPC2	369.1	324.6	417	430	391.6	424.4	597.8	407.6	568.8	472.7	429.1	447.7	362.6	310.4	324.5	210.1	271.7	313.7	380.1	534.3	542.4	633.1	509.2
ANAPC5	932.925	1048	1080.775	1153.125	1138.9	1023.175	1257.55	1072.6	1338.3	1333.125	1651.025	1162.95	1194.7	1525.25	1119.65	1101	1318.7	1203.5	1284.3	1104.775	1430	1654.9	1168.15
ANG	356.1	468.9	166.1	217.4	911.1	296.9	247.4	198.2	355.6	236	284.2	392.9	305	130.7	310.9	882	97.7	247.4	712.5	324.9	368.5	321.8	349.7
ANGEL1	384.15	271.4	266.95	351.45	347.55	281	308.35	273.75	341.1	331.05	292.2	348.95	379.95	436.25	346.25	352.25	239.2	346	293.5	405.35	395.15	400.8	421.35
ANGEL2	309.1	319.6333333	351.1	398.2	306.3333333	249.1	204.6333333	255.2	375.6333333	372	375.9	334.2	182.4666667	275.0333333	216.6	334.3333333	176.1666667	249	217.7666667	188.6666667	161.1333333	183.6	157.0666667
ANGPT1	333.65	255.15	451.4	210.05	510	259.2	300.15	411.55	288.45	278.7	240.05	253.9	184.55	394.6	250.85	688	125.6	327.55	700	449.8	352.4	253.85	296.05
ANGPT2	133.85	268.35	214.75	130.35	158.4	245.75	161.6	222.3	156.55	177.4	140.65	137.65	199.15	342.3	81	64.35	129.45	130.4	103.4	227.4	91.4	99.4	116.25
ANGPT4	97.3	5.1	11.8	4.5	10.3	4.8	6.8	5.3	6	9.1	14.5	5.4	6.4	12.1	6.5	6.8	8.1	13.7	22.4	15.4	13.2	5.8	6.4
ANGPTL2	5976.566667	4522.766667	2162	2662.633333	3120.666667	5450.7	1628.666667	1985.166667	1552.866667	3009.966667	4632.433333	3252.633333	6063.966667	2840.633333	6010.133333	1664.5	1539.166667	2486.4	1452.633333	6230.9	3935.866667	3658.433333	3727.3
ANGPTL3	10.1	5.4	6.7	21.3	4.7	24.6	35.5	17.8	22.1	4.1	6.1	15.5	19.6	3.8	13.4	5	53.8	31.6	46.7	5.1	14	33.4	17.5
ANGPTL4	724.6	247.5	444.6	480.6	704	843.5	302.3	426.6	369.4	405.5	211.3	659.7	785.5	1098.4	664.1	934.7	10289.2	7311.2	608.7	937.1	500.3	402	2964.1
ANGPTL7	302.9	30.8	7.6	80.5	1704.1	14.2	4	13.2	16.3	17.4	151.7	13.7	5.5	67.2	320.9	899.2	10.7	41.7	810.1	138.1	217.5	157.9	168.5
ANGPTL8	12.6	10.2	10.6	24	55.1	32.2	34.3	9.5	3.1	46.3	11.9	15.6	18.3	5.9	6.7	6.4	15.3	11.3	1324.4	7.3	10.4	23.5	20.6
ANK1	112.8166667	144.4333333	65.56666667	86.1	97.03333333	80.28333333	123.7666667	63.36666667	54.36666667	88.9	70.13333333	37.33333333	47.03333333	48.33333333	60.41666667	57.73333333	49.41666667	45.75	51.4	64.98333333	59.96666667	75.06666667	67.16666667
ANK2	973.3	1152.3	403.5333333	496.7666667	970.6666667	763.2666667	584.9	433.7	328.0666667	563.2	999.4666667	567.7666667	543.8666667	755.7333333	1021.966667	343.8333333	491.7666667	708.1	566.2666667	980.1333333	684.1333333	658.9666667	564.2666667
ANK3	493.7666667	367.3333333	479.1333333	507.8	291.8666667	370.0333333	221.3666667	446.7333333	166.4	204.5333333	291.3	163.3666667	116	324.1333333	265.7333333	173.5333333	587.4666667	317.4	331.3333333	546.4666667	774.1	1020.5	714.0666667
ANKEF1	18.3	12.5	47	35.1	16	26.1	58.4	7.2	27.6	35.8	11.4	30.6	29.3	45.2	5.4	54.1	6.1	6.2	10.6	25.9	55.6	11.4	10.4
ANKFY1	385.2	323.8	233	151.9	297.5	261.3	164.9	354.4	200.2	280.8	177.8	324.1	460.3	268.5	312.6	250.2	395.7	308.2	290.8	328.7	315.1	312.4	429.3
ANKH	246	546.4	278.7	265.4	324.6	410.3	336.3	166.9	395.7	291.5	572.8	308.3	183.7	178.9	507.3	293.5	525.6	681.4	124.5	586.8	569.5	514.6	211.3
ANKHD1-EIF4EBP3	440.475	593.65	560.95	528.925	639.675	474.65	554.625	553.65	700.375	515.9	617.15	536.825	626.675	587.7	666.3	686.825	655.35	583.1	662.35	496.325	639.525	603.15	690.75
ANKLE2	150	171.3	154.9333333	207.3	129.0666667	186.5	203.8666667	167.0333333	184.7333333	137.1333333	158.1666667	170.8666667	205.7333333	206.4333333	131.5666667	154.5	278.0666667	202.5	171.7333333	164.7666667	161.6666667	167.7333333	172.2
ANKMY1	39.75	22.25	77.4	69.4	48.3	42.65	66.45	43.75	28.85	79.6	58.1	68.7	76.65	66.2	34.5	8	82.5	28.75	69.85	56.65	54.2	69.15	49.45
ANKMY2	1087	1275.1	731	1007.5	1233.3	906.5	1418.2	1053.6	1284.3	1201	1372	1289.2	835.1	608.9	915.5	1182.5	301.8	278.9	901.4	1176.5	1439	1498.4	1035.2
ANKRA2	333.5	291.5	385.2	295.7	426.9	296.5	328.6	301.1	578.4	442.4	641.6	491.1	231.2	575	525.1	601.9	144.5	455.9	302.4	179.5	198	173.7	214.1
ANKRD1	30.5	4.7	7.9	38	2.4	12.8	1.6	28.1	23.8	30	35	24.7	11.7	2.7	6.7	22.9	20	24.5	25.1	34.3	3.7	37.6	8.9
ANKRD10	707	1323	1116.5	1434	745.7	766	727.9	789.9	1494.4	1159.6	1833.9	1246.6	872.3	1688.4	1155.5	1050.4	1199.4	801.8	897.8	757	1053.6	1222.9	1088.2
ANKRD10-IT1	239.3	231.1	415	333.4	162.3	141.2	199.2	213.6	313.5	463.7	347.2	247.2	583.7	616.8	380	710.2	671.5	858.3	362.5	295.8	373.6	438.2	559.8
ANKRD11	93.1	78.2	113.9	107.6	147	97.1	58	151.4	128.2	77.1	46.1	42.1	512.2	302.2	139	121.8	259.2	384.1	370.5	392.9	486.4	469.9	587.1
ANKRD12	275.575	375.325	328.3	505.75	284.075	359.4	450.075	430.85	483.65	250.7	277.05	373.975	367.95	243.65	244.55	237.025	210.35	206.225	376.5	343.05	222.525	277.475	207.55
ANKRD17	577	610.8	551.9	529	655.8	579.7	592.6	846	659.7	663.5	678.4	587.5	534.8	643.4	430.9	424.7	685.8	666.9	642.2	503.1	704.4	688.1	651.1
ANKRD2	14.3	11.1	10.9	11.6	16.7	80.9	13.7	75.1	32.2	12.4	52.7	103.2	21.4	14.4	24.1	13.1	11.9	16	79.5	16.2	50.2	25.3	78.6
ANKRD26	103.8	86.25	111.35	106.35	87.2	53.95	40.15	73.2	59.4	87.15	126.2	61.65	68.75	35.8	76.55	80.25	105.7	46.45	79.5	65.55	50.2	34.6	66.9
ANKRD27	582.8	953.1	628.9	926	603.7	551.6	666.1	642.3	800	504.7	963.2	714.8	671.4	557.5	762.3	694.8	1141.7	531.4	733.1	530.4	541	583.2	498.6
ANKRD28	882.4	1156.3	561.2	689.7	738.9	569.3	324.1	340.7	602.4	587.7	1091	904.5	618.6	951.3	807.8	848.7	721.5	326.9	818.8	602.8	359.8	376.7	679
ANKRD34C	45.5	16.3	35.6	54.3	82.2	54.2	70.2	47.9	8.2	48.7	42.8	38.4	34.7	33	45.5	50.1	46.3	74	16.8	63.8	22.9	47.6	34.5
ANKRD36	77.9	55.3	78.1	129	64.1	43.7	66.6	58.3	126.7	71.3	145.5	59.5	86.5	93.6	81.7	67.2	26.9	75.2	84.4	50.2	122.3	112.4	126.8
ANKRD36B	74.5	57.5	108.9	127.5	45.8	44.1	39.4	127.3	373.1	221.2	171.5	206.6	421	611.1	327.4	241.6	72.6	202.7	88	106.5	577.3	740.9	470.7
ANKRD36BP2	14	10.9	0.6	10.9	3.1	4.3	1.3	1.2	10.6	2	1.8	2.5	4	1.1	1.8	2.9	1.5	2.1	3.6	2.4	1.4	2	0.6
ANKRD40	394.6	457.2	446.4	257.7	499.3	453	316.2	327.4	369.8	290.4	371.4	375.7	326.5	256.1	397.1	464.6	601.6	542.7	430	248.6	251.2	296.1	398.9
ANKRD46	383.3	626	475.5	466.2	613.1	391.8	333.8	340.3	493.1	313.1	525.6	463.9	284.5	360.1	417.6	641.9	369.3	392.1	580.7	416.9	317	366.2	356.8
ANKRD49	765.2	732.4	924.7	905.7	887	699.1	1192.3	680.3	682.9	712.1	645.3	965.3	596.1	529.1	516.5	739.3	566	420	1084.8	509.5	307.1	331.8	623.7
ANKRD53	21.8	7	6.5	7.8	3.1	7.9	32.2	24.3	18.1	6.1	6.1	5.9	21.5	12.8	10.9	58.3	9.1	10.5	30.5	13.3	10.9	16.9	22.3
ANKRD55	67.7	104.1	121	52.2	62.5	81.7	100.5	36.5	92.9	112.6	70.4	53.8	59.1	70.7	44.9	105.5	129.9	92.8	58.3	49.6	45.3	42.9	96.3
ANKRD6	85.65	184.65	143.4	163.25	124.5	168.75	98.85	107.05	140.6	107.3	150.9	172.45	131.6	311.1	177.15	176.45	83.85	108.95	188.55	165.05	126.15	119.2	170.45
ANKRD7	5.7	13.2	4.6	1	13.7	1.6	15	4.3	7.9	28.9	1.3	26.2	25.7	3.4	17.7	3.1	2.4	8.4	4.8	1.5	13.4	29	3.5
ANKS1A	477.6	663.1	594.4	346	557.2	401.5	254.1	607.8	556.9	388.8	588.8	346.6	373	715.7	651.8	588.7	183.3	391.1	326.8	392.6	369.1	367.8	398.6
ANKS1B	10.6	45.2	47.1	41.3	14.6	10	9.4	43.4	5	50.6	32.2	7	7.8	25.9	7	48.3	12.6	73.7	22.8	22.6	40.2	37.1	9.7
ANKZF1	171.1	167.2	82.7	208.4	203.6	86	246.3	118.6	353.4	292.9	270.6	192.1	42	153.4	193.2	78	17.7	16.5	137.4	174.6	231.3	264.8	45
ANO1	210.6	482.5	258.8	234.8	290	394.3	134.5	199.3	251.7	286.6	375.1	218.1	141.4	194	151	106	87.3	149.7	39.3	320.4	131.3	197.6	86.1
ANO10	356.9	356	464.6	286.8	377.2	299.6	310.4	293.2	322.1	284.6	448.3	317.3	385.5	433.1	343.1	499	104.6	260.1	356.9	404.4	347	406	428.9
ANO2	29.1	92	86.6	59.2	97	20.5	29.1	40.4	101.9	20.5	89.7	45.1	82.7	186	34.7	198.8	30.9	80.5	106.4	74.7	69.2	83.8	33.1
ANO3	35.6	55.2	52.3	60.5	54.7	14.5	47.5	3.8	10.3	42.9	54.1	53	23.8	10.1	42.7	80.2	50.7	100.3	54.4	29.1	5.9	15.1	44.5
ANOS1	335.8	681.8	1538.7	616.8	497.5	536.4	1327.3	1447.1	515.2	612.9	418.1	725.8	498.4	320.1	90.6	271.9	228.3	229	405.3	1542.9	1532.7	1898.7	577.9
ANP32A	643.3666667	692.2	720.5666667	573.4	767.0666667	606.1666667	757.5	747.4	650.5	688.1666667	660.3666667	560.1333333	502.4333333	641.5666667	683.3333333	943.1666667	524.1333333	475.8	511.5	564.4	686.7	582.6666667	484.3666667
ANP32A-IT1	19.1	3.8	49.6	50.5	5.4	1.8	49.3	18.4	57.6	58.7	73.1	17.8	25.8	58.8	28.5	47.8	75.4	10.2	9.6	5.3	31.7	51	28.2
ANP32B	3585.85	3483.05	3351.5	3981.35	3812.6	3083.3	4285.4	3566	3285.7	3369.7	3346.65	2902.4	2728.9	3413.5	4289.2	5323.95	3953.55	3104	5152.95	3989.45	3638.1	3822.4	3827.5
ANP32C	5.4	4.9	5.4	5.6	5.1	8.1	5.8	6.5	3.9	13.7	7	6.9	15.7	9.1	6.1	6.4	10.4	10.6	10.6	15.7	3.9	9.1	6.5
ANP32D	10.5	21.2	25.2	5.9	15.9	3.5	5.4	5.3	2.4	7.6	16.2	23.3	6.3	8.5	3.9	14.3	20.8	10.5	14.5	22.5	25.2	24.7	6.2
ANP32E	559.45	556.4	809.4	1021.45	615.2	665.4	622.55	534.6	671.7	540.05	534	519.35	437.65	649.9	814.75	833.15	513.05	696.25	604.6	383.3	370.25	462.05	402.1
ANPEP	1104.8	668	1123.2	1012.4	747	709.1	853.1	655.5	1065.2	649	1156.4	950.1	1578.2	871.4	1398.3	608.7	3516.8	1130	947.5	581.2	1093.9	1355.6	1322
ANTXR1	24.6	40.5	31.55	55.65	39	47.6	47.35	81.5	43.4	47.3	97.7	43.6	103.6	103.85	31.85	12.6	35.3	33.35	13.8	147.85	86.75	45.05	20.3
ANXA1	8270.6	7302.5	5832.6	7881.4	7361.3	6935.6	6380.1	6177.2	6673.6	7466.3	9285.6	10802	8989	6718.3	9931	8344	11496.6	8479.9	9180.4	9857.2	9418.5	8508.4	8686.1
ANXA10	25.8	49.8	28.3	40	57.6	22.4	15.8	9.7	24.2	66.4	36.3	23.7	18.7	13.9	22.9	13.7	24.4	21	57.9	10.3	59.8	17.8	21.6
ANXA11	1987.85	2122.35	1667.65	2278.7	2495.9	1602.7	1477.7	1803.4	1565.85	1188.65	2004.9	1347.65	1488.55	1534.45	2371.55	1857.1	800.95	733.5	1774.9	2565.65	1924	1970.75	1465.55
ANXA13	23.9	44.7	67.2	17	10.7	20.7	14.5	15.5	19.5	23.6	19.3	22.1	33.7	12.3	24.3	33.2	29.7	57.1	22.6	21	52.8	21.1	128.2
ANXA2	13621.1	10251.86667	10836.23333	13165.86667	12090.5	12775.5	15152.36667	14026.73333	12852.83333	15166.5	13578.16667	14663.1	18177.06667	13012.46667	18387.93333	13006.8	15681.16667	13068.76667	18144.76667	20319.06667	16676.36667	18256.76667	19640.9
ANXA2P1	146.1	78	131.3	143.4	74.5	138.3	152.7	153.8	187.7	25.4	84	90.6	160.5	59.4	126	52.5	66.4	141.9	108.1	127	110.6	150.1	174.1
ANXA2P2	1365.1	2067.1	1356.8	2342.9	2383.5	1957.8	2077.8	1609.1	1780	2590.9	3270.5	2532.5	3125.1	1814.4	2968.4	2122.8	2739.9	2369.1	2273.8	2607.3	2288.4	2534.6	2764.3
ANXA2P3	471.5	182.1	352.8	283.7	338.2	229.2	206.2	388.5	437.2	294.2	307.6	281.2	204.8	387.7	355.5	398.4	189.7	249.2	184.1	128	128.8	463	125.4
ANXA3	94.5	225.2	81.8	57.9	197.8	78.3	34.8	47.4	74.2	97.8	81.4	33.2	50.8	69	75.1	488.4	560.5	84.4	96.6	55.8	44.6	23.1	53.1
ANXA4	3111.65	4945.85	1900.3	2565	3579.1	3336.25	2996.05	3158.35	2871.35	2187.45	4396.35	3521.3	3430.45	1772.8	4047.55	2316.6	1685.6	1908.3	2643.55	3304.6	3379.35	3170.7	3239.15
ANXA5	7169.6	7571.3	5935.2	6806.9	6515.3	5769.8	5268.2	5432.5	5946.4	5132	7812.1	5726.3	7300.2	6115.9	7206	6874.2	7764.4	7129.9	6101.9	8781.3	5745.9	5576.8	6982.9
ANXA6	2106.7	1462	2205.6	1733.2	2038.8	2215.8	1932	2166.8	1495.2	2048.1	1458.9	1303.4	2311	2138.3	1630.8	3102.8	516.7	1259.1	1769.4	2257.4	2553.4	1701.1	1568.4
ANXA7	1735.05	2341.5	1406.55	1715.55	1705.35	1582.25	1802.4	1681.15	2035.45	1219.15	1832.15	1681.9	1993.65	1441.75	2030.9	1668.35	1790.7	1945.7	2220.85	1804.75	2196.7	1914.05	1927.9
ANXA8L1	214.9	261.9	327.5	163.9	189.8	162.1	174.8	179.8	106.1	232.9	304.1	140.3	245.3	296.9	289.7	290.6	326.9	292.4	193.6	226.9	237.3	274.3	202.8
ANXA9	19.6	23.25	24	24.15	23.45	11.55	9.75	13.45	17.7	45.05	33.9	15.1	21.55	54	50.85	37.8	62.15	58.65	28.5	38.5	12.15	26.75	17.55
AOAH	263.8	114.6	576	349.8	131.2	439.4	635.7	546.5	610.3	381.3	157.2	302.6	398.2	380.2	339.6	51.4	184	57.5	178.5	302.4	465.8	383.1	194.2
AOC1	198.5	36.4	85.6	116	27.9	138.7	414.4	229.9	87.6	121.2	37.8	73	87.3	43.9	57.7	54.8	144.8	129.9	283.4	66.5	44	49.9	53.4
AOC2	182.1	144.9	88.9	56.9	248.2	98.1	18.7	61	59	100.3	200.7	123.6	99.7	153.8	140.9	253.5	226.8	247.8	231.7	63.9	86	71.6	121.9
AOC3	697.7	495.9	453.2	299.7	2242.7	247	355.9	296	363.9	675.8	289.4	728.9	215.1	790.6	303.4	3431.4	355.7	3120.1	1059.1	860.4	355.3	374.8	460.9
AOC4P	23.3	28.5	29.8	18.4	23.9	27.4	22	21.3	28.8	46.5	38.1	34.4	65.6	27.5	36.2	40.1	95.7	69.2	32.3	42.7	57.7	48.4	43.2
AOX1	1159.35	258.8	387.95	318.9	934.5	388.8	395	327	201.15	412	173.1	366.3	130.85	235.1	272.65	766.35	134.95	699.9	1737.3	214.3	470.4	232.9	533.85
AP1AR	176.8	151.6	191.9	159.1	145.7	176.5	69.7	157.9	162	132.7	131.3	187.9	142	197.2	152.7	151	165.7	230.6	188	102.3	121.7	77.9	171.7
AP1B1	427.2	400.6	515.3	713.4	362.4	583	884.4	762.2	544.2	411.6	602	615.9	681.5	567.5	917.8	199.4	221.1	248	666.5	1390.3	1111.2	990.5	944
AP1G1	253	280.9	356	341.4	143.2	252.5	251.2	248.6	341.9	206.3	340.5	207.6	402.5	403.1	251.8	278	457.1	323	172.1	201.7	228.6	255.7	318.5
AP1G2	114.1	68.5	126.1	163.4	78	111.25	266.8	156.75	271.65	330.9	156.2	232.85	114.45	134.2	104.05	91.9	69.45	55.5	55.6	62.95	137.85	145.3	125.3
AP1M2	73.45	61.45	31.45	49.7	36.8	84	87.6	62.35	49.7	85.1	23.6	102.9	74.25	76.55	49.05	62.1	80.95	107.2	51.1	28.2	41.2	25.6	62.45
AP1S1	90.5	94.03333333	118.9333333	97.23333333	89.5	144.7	76.06666667	90	129.5	147.3	127.3	78.86666667	262.3333333	246.6333333	285.4333333	201.8	130.0333333	118.2	68.6	205.4666667	177.7666667	160.5666667	187.9666667
AP1S2	1589.95	1555.95	1652.1	1989.25	1336.25	1870.85	1455	2127.75	2694.65	1418	1502.9	1918.85	2202.35	1119.3	1666.5	858.7	1076.85	1085.95	1286.4	1852.55	1433.95	1350.3	1548.45
AP2A2	1066.275	1041.65	1537.875	1283.75	971.375	1463.575	1547.025	1449.6	1544.075	1477.9	1454.425	1194.1	1443.1	1281.525	1616.15	912.85	707.725	1037.625	1317.375	1702.35	1578.5	1410.825	1742.8
AP2B1	788.85	786.5	957.65	767.25	755.35	665.95	482.7	651.45	691.75	658.95	662.9	519.95	677.1	906.05	857.95	1021.45	712.1	789.05	537.8	668.5	653.05	747.3	624
AP2M1	2003.2	2411.1	2010.9	1879.8	2583.6	2619.6	2927	3303.4	2565.4	2344.3	3085.8	2564.6	3302.3	2597.3	2380.1	2140.8	1548.6	1647.6	2342	2917.3	3254.6	3644.5	3387.3
AP2S1	2524.3	1387.533333	2913.4	2877.2	1744.566667	2602.5	2456.333333	2806.666667	2311.066667	2177.933333	1846.3	2238.733333	2430.866667	2656.966667	2347.166667	1535.166667	1461.433333	1736.033333	2043.033333	2411.266667	2243.466667	1966.533333	2758.933333
AP3B1	543	552.9	542.2	505.55	620.7	602.45	628.05	715.3	597.15	589.05	657.6	607.3	656	478.3	471.7	429.1	405.1	487.3	648.45	759.5	610.4	659.65	594.6
AP3B2	47.5	24.8	59.1	55.7	37.2	61.9	38.2	39.7	6.1	40	54.1	58.2	48.4	64.3	84.1	64.8	77.7	59	105.8	29.3	83.1	73.6	106.3
AP3D1	390.4	431.1333333	556.4	553.7	349.8	458	491.3666667	541.9666667	511.1333333	623.2	407.7333333	538.6666667	503.6333333	478.5	395.7	408.4	438.4666667	601.4333333	518.4333333	475.7666667	499.1333333	546.4333333	504.0666667
AP3M2	446.8	681.1	504.3	460	552.1	360.3	444.2	338	488.9	449.9	596.3	415.1	417.8	675.8	501.5	569.8	386.2	300	581.4	512.8	402.3	401.9	414.2
AP3S1	4682.2	4135.8	4109.6	4631.9	4687.5	4278.5	3927.7	3450.3	3703.7	3919.2	4958.8	4314.9	3544.3	3556.2	4578.5	5332.1	2932.7	3963.7	5223.7	3953.6	3529.3	3558.9	3580.8
AP4E1	25.65	40.1	31.2	14	4.85	69.75	6.7	4.65	12.75	31.35	23.95	24.85	28.55	9.85	37.5	27.5	36.9	10.8	11.05	4.3	24.35	45.75	17.55
AP4M1	94.7	143.7	27.9	104.6	107	58.9	115.9	129.3	91.1	127.7	123	50.2	163.5	96.1	154	124.8	35.3	42.9	126	142.5	138.2	158.6	85.2
AP4S1	41.2	65.56666667	52.66666667	38.66666667	41.06666667	64.43333333	54	59.36666667	55.13333333	55.66666667	54.66666667	64	51.5	61.8	42.4	41.9	66.16666667	83.4	37.73333333	44.03333333	68	73.56666667	46.66666667
AP5M1	825.8	802.7	1098.6	1063.8	754.5	795	757.5	776.7	797.6	814	976.4	891.8	617.7	725.1	651.3	677.2	478.1	624.7	578.7	604.6	451.7	546.7	485.7
AP5S1	521.1	429.2	454.9	423.9	226.3	392.5	334	304.2	553.1	275.8	338.2	278.5	400	511.4	371	346.9	458.7	445.3	422.7	322.7	309.7	358.5	397.5
APAF1	108.1666667	67.46666667	100.6333333	78	92.83333333	91	60.4	111.3	95.06666667	105.7666667	100.9	101.3333333	122.4	128.1333333	81.76666667	83.96666667	134.5666667	116.5	94.66666667	80.26666667	102.3333333	155	98.36666667
APBA1	136.5	94.9	37.9	43.5	58.5	66.8	41.7	16.4	20	62.3	52.4	38.5	105.6	32.1	25.1	27.7	17.5	58.7	86.4	43.1	85.9	24.8	35.8
APBA2	86.9	21.25	81.7	76.9	66.1	57.05	220.45	66.4	65.7	154.9	38.05	38.3	31.35	65.3	13.35	15.35	11.1	12.45	17.8	17.95	14.7	36.7	13.25
APBA3	276.4	195.4	295.65	309.35	218.4	234.45	292.55	330.65	386.8	326.7	278.9	247.1	373.75	308.05	225.7	203.45	77.7	122.05	324.95	220.8	366.15	399.8	314.25
APBB1	310.2	252.7	229.8	182.7	252.2	202	331.3	205.7	220.1	175.3	280.5	183.7	468	410.7	399.1	234	237.7	316	317.7	325.7	442.8	346.8	478.6
APBB1IP	308.5	234.7	293.8	203.3	139.4	221.3	181.5	329.6	150.5	173.2	223.5	219.2	401.5	250.7	342.1	308.2	442	310.7	681.8	312.8	320.1	352.4	589.8
APBB2	125.2571429	259.4142857	204.4857143	106.8428571	273.9571429	166.4	152.6428571	174.6142857	222.3714286	196.7857143	328.3285714	158.1428571	140.4	350.0285714	163.1428571	364.0142857	138.6	184.3571429	250.4142857	207.6	192.8714286	192.2428571	181.1
APC	74.96	131.8	111.8	95.88	122.76	114.2	101.22	95.48	168.76	98.18	156.38	120.04	127.18	116.2	119.6	152.96	113.26	134.92	115.96	77.46	149.82	158.18	121.98
APC2	47.65	27.7	20.2	13.5	44.3	47.9	46.45	34.4	32.7	31.2	52.8	36.2	53.45	8.65	34.4	37.05	31.8	39.25	59.4	73.1	39.3	48.55	55
APCS	70.6	26.2	89.3	54.9	37.6	53.8	42.6	41.7	60.8	103.6	87.5	75.7	90.4	107.4	73.6	65.9	148.1	122	60.5	49.3	89.4	102.6	64.2
APEH	586.5	444.8	499.9	431.3	436.5	461	539.8	532.6	480.2	653.2	320.1	538.7	362.7	448.5	429.7	272.5	282	207.7	419.3	418	252	250.2	317.5
APEX1	1556.9	1812.6	1892.4	1515.6	1990.6	2050.2	2562.5	2442.5	2274.1	1884.1	1890.6	1750.5	1910.6	2623	2689	2136.8	2826.7	2996	3074.4	2008	2182.1	2000.6	2063.2
APEX2	274.4	183	293.9	181.6	205.1	230.6	295.9	456.3	273.6	365.3	294.7	172.6	337.6	276	155.5	203.7	295.3	145.3	195.2	433.2	322.1	289.3	250.4
APH1A	1758.1	1489.7	1505.1	1688.5	1385.2	1620.7	1666.7	1567.2	1709.6	1609.1	1365	1376.9	1373.4	1507.2	1810.6	1557	1569.9	1460.4	2458.6	2282.2	1827.4	1679.6	1517.8
APH1B	451.8	400.9	415.6	461.5	336.2	622.1	496.4	447.2	551.9	356.8	596.3	587.1	686.7	374.7	689.9	351.9	325.8	335.9	671.9	609	553.4	492.7	768.4
API5	307.175	365.375	349.25	293.075	278.425	334.95	331.2	305.75	334.5	318.475	324.25	343.525	334.225	362.175	308.875	343.1	478.7	446.525	299.3	276.5	246.55	271	300.7
APIP	680.8	672.1	802.2	755.3	966.9	699.8	826.2	874.5	637.5	545.8	625.9	843.2	735.1	753	526.5	1043.4	448.2	707.1	658	368.8	636	539.5	628.9
APITD1-CORT	206.9	114.7	206.5	188.2	172.9	124.3	172.9	130	101.6	184.1	155.7	105.7	137.2	191.8	205.9	167.9	76.5	122.3	50.3	158.3	190.9	148.9	225.4
APLNR	465.6	1061.7	2606.9	467.1	704.2	796.7	738.1	428.5	759.7	897.2	1515.3	395.3	420.7	1688.9	230.1	165	82.6	113.2	38.6	2008.4	733.4	843.2	419.6
APLP1	10.4	14.1	12.3	11.5	10.1	7.3	21.7	11.1	20.4	10.7	12.7	9.3	11.6	11.7	9.3	15.5	11.9	11.2	9.4	13.8	12.6	15.7	15.2
APLP2	3656.7	4074.085714	3446.271429	3673.885714	3712.128571	3907.8	4089.8	3920.542857	3170.328571	2738.514286	3593.528571	3387.385714	3932.871429	2355.157143	4835.571429	3052.5	5347.257143	2758.442857	7224	6487.542857	7240.3	7465.485714	6230.557143
APMAP	2950.1	1505.2	2360.4	2190.2	2309.8	2231.3	1988.4	2670.1	2825.3	1982.6	1813.2	2129.5	1703.9	2002.1	1927.9	4309.6	1941.3	2511	2339.1	2103.3	1799.9	1984.3	2292.4
APOA1	50.35	45.55	51.1	26.55	29.25	101.75	44.05	15.35	42.45	18.5	43.9	17.35	52.3	56.2	26.6	25.8	75.2	36.55	12.8	9.55	64.1	57.65	75.65
APOA2	72.3	19.3	38.4	44.4	13	24.2	2.3	38.3	26.9	30.7	18.7	40.5	15.8	90.65	63.45	30.9	43.05	42.55	28.8	10.2	15.95	25.45	35.55
APOA4	117.7	11.5	10.6	16	17.7	13.1	45.6	71.8	27.3	27	59.5	49.7	86.1	63.2	68.1	30.5	38.8	10.2	50.2	9.2	38.1	109	42.9
APOB	139.6	146.4	116.8	266.7	315.9	70.7	121.8	31.8	41.5	62.4	78.9	52.3	9.5	92.4	432.9	428.1	150	136.9	447.4	49	120.8	195.5	134
APOBEC1	93.8	57.6	111.5	34.9	53.6	59.4	10.8	48.5	89.3	85.4	92	29.3	71.3	80.2	65	77.4	41.3	100.2	49.7	6.8	20.8	73.4	30.9
APOBEC2	129.5	80.5	164.3	82.9	101.7	133.8	99.8	89.5	102.2	115.4	95.4	99.4	124.4	97.6	148.9	130.7	152.6	147.8	127.1	161.4	94.2	132.1	164
APOBEC3A_B	200.3	38.4	121.1	139.9	48.2	183.2	59.6	110	163.2	301.6	46.8	85.7	194.7	258.5	88.8	150.9	1313	258.4	10.1	5.3	70.2	49.1	19.3
APOBEC3B	150.8	56.4	156.8	186.8	55.8	139.2	94.4	145.8	188.4	193.6	67.7	94.4	115.4	99	153.7	50.7	83.9	95.3	22.8	106.7	48.1	25.1	100.3
APOBEC3C	887.7	411.5	725.3	742.4	331.9	585.4	646	902.9	430.6	403	439.3	433.5	728.7	486	349.9	260.7	160.8	245.3	235.7	666.8	431.2	386.5	462.6
APOBEC3F	86.85	101.6	86.25	122.85	73.65	158.5	152.95	217.3	123.5	135.95	82.85	113.6	165.8	87.5	125.55	93.95	85.65	76.9	26.65	67.15	75.8	102.1	64.8
APOBEC3G	268.8	170.65	307	272.25	119.9	288.3	331.95	312.6	202.5	284.15	105.15	255.85	170.4	122.1	223.6	164.8	68.65	144.1	83.95	100.25	167.5	156.2	197.3
APOBR	205.9	63.6	167.8	126	124.2	115.2	137.1	90.9	89.9	96.2	137.2	61.6	146.6	113.1	68.1	14.8	294.3	107.9	113.9	186.8	97.1	147.6	212.8
APOC1	660.7	2055.5	1154	1064.25	791.1	810.1	1548.95	869.1	1702.6	1880.1	109.7	1769.5	294.3	966.6	1309.75	1593.65	355.8	240.4	1196	2407.8	2094.3	2040.2	1703.4
APOC3	16.1	9.2	13.9	16.8	11.4	5	5.9	9.2	3.8	12.5	8.6	5.3	12.5	8.7	8.9	11.7	19.4	7.9	14	10.9	24.1	5.5	14.7
APOC4-APOC2	72.7	62.3	61.15	59.1	93.95	48.75	41.2	122	279.85	227.65	72	110.35	62.55	99.95	96.95	102.75	75.75	83.7	64.05	418.2	80.5	106.75	89.6
APOD	2669.8	1048.6	300.8	150.5	11307.8	194.8	641.4	322.8	929.9	290.9	606.3	2550	224.2	585.3	2588.2	22502.9	1255.7	2328.3	13416.8	998.8	1620.3	1764.2	4670
APOE	1213.566667	5060.233333	4285.233333	1707.033333	1808.266667	1796.966667	3898.933333	2709.066667	2563.266667	4899.333333	475.1666667	2390.633333	638.0666667	2935.833333	5294.866667	3728.933333	1088.466667	755.9	3308.866667	9531.9	7826.9	7126.766667	7026.266667
APOF	1.5	13.3	40.4	5.7	14.8	39.3	27.4	42	3.4	4.1	19.8	10.5	4.6	30.5	4.6	3	21.7	32.4	14.4	2	14.6	23.6	22
APOH	10.6	18.3	10.7	14.5	63.4	65.4	6.7	33.5	59	17.5	14.3	73.7	65.8	25.1	15.7	20.3	17	20	13.7	8.5	10	12.8	16.6
APOL1	2278.6	1001.3	877.7	1296.6	323.9	1544.5	857.7	1547.6	663.6	997	281	710.9	923.7	437.1	401.5	167	452.2	2114.7	75.9	484	484.8	463.2	650.4
APOL2	461.85	205.35	217.9	397.25	143.7	355.2	388.05	233.35	277.8	253.25	170.25	234.25	227	278.35	289.1	223.4	188.35	427.4	132.1	211.95	256.15	236.3	171.5
APOL3	2990.9	966.5	1071.4	1172.6	1422.4	1856	1346.9	1728.9	1352.9	746.5	395.6	623.8	1411.1	743.1	762.6	856	490.6	1752.7	932.1	1066	1278.2	1017	1106.2
APOL5	15.6	21.1	15.2	18	14.7	19.1	73	20.1	20.3	18.2	11.8	20.4	10.7	12	17	15.7	23.7	15.7	7.2	14.5	13	19.4	12.5
APOL6	634.9	305.8	470.1	474.8	349.1	533.2	445.8	462.5	401.3	490.1	202.6	545.3	386	167.7	141.2	381.2	179.3	562.5	229.3	346.9	223.7	311.3	274.7
APOLD1	987.5	1903.85	1138.3	1087.45	1362.2	1249.15	1144.1	1072.65	1477.25	1208.7	1521.1	872.85	986.2	1846.65	1065	1723.1	1595.1	1562.35	2161.15	954.65	1417.1	1381.95	2680.95
APOM	185	146.45	159.65	153.5	146.05	117.7	110.15	116.1	124.1	191.2	154.15	199.05	160.25	159.6	188.75	220.95	185.4	191.2	172.2	146.05	142.4	201.1	182.75
APOO	321.8	242.6	391.8	176.7	243.5	266.3	338.6	375.1	230.1	427.9	205.4	341.5	268.1	304.6	264.7	305.7	355.3	338.4	222.9	268.9	230.6	292.9	280.8
APOOL	209.9	240.4666667	163.6	148.7	209.8666667	146.8333333	130.6666667	207.2333333	159.3666667	197.6333333	267.1333333	183.7333333	130.6	178.3	202.6	214.2	212.9333333	244.6	155.0333333	140.7333333	128.9	177.6333333	197.2
APP	2364.1	2413.2	2192.333333	2301.2	1876.4	2552.233333	1927.033333	1728.1	1395.7	2019.2	2441.2	1327.5	1581.1	2897.266667	3317.933333	2382.966667	2815.233333	2436.2	2400.3	3033.333333	3055.233333	3096.466667	2396.633333
APPBP2	307.625	427.95	317.125	368	342.55	335	319.6	292.775	349.65	255.775	399.7	304.5	268.2	409.45	335.3	460.15	230.575	274.95	449.2	337.55	328.35	332.55	304.875
APPL1	361.6	448.8	396	413	397.7	319.7	348.2	506.2	428.4	299	554.9	236.5	244.5	373.6	527.4	421.1	350	375.7	247.3	161.5	191.2	208.1	287.6
APPL2	444.7	588	346.4	229.9	364	382.8	331.1	327.7	289.1	371.1	628.3	390.3	436.6	441.5	359.9	342.5	281.8	236	221.1	323.5	338.4	257.3	410.2
APRT	627.55	609.15	593.45	625.75	814.4	764.15	1325.5	1016.6	734.75	729.7	616.1	632.25	632.3	658.5	653	669.05	571.3	599.35	1116.6	770.3	647.15	596.85	790.6
APTX	503	610.4	605.9	605.6	474.1	493.7	359.8	372.9	458.3	512.5	599.9	487.4	410	488.7	467.6	565.3	698	585.3	474.8	389.4	400	407.6	418.2
AQP1	5236.75	5697	2706.5	3007.7	6479.7	4331.75	2834.65	2789.35	2852.65	2845.4	5056.8	2783.3	3645.85	4838.55	4298.2	3067.9	2345.45	4755.5	1711.45	6449.55	3179.2	2480.45	3582.8
AQP2	245.4	230.8	229.8	189.4	195.2	125.8	123.8	184.9	153.5	256.5	175.6	187.8	288.5	304.4	254.5	351.7	292.6	438.5	174.9	156.9	232.8	164.7	157.9
AQP3	310.5333333	164.7666667	252.3333333	416	161.3	170.9333333	472.0666667	182.6333333	151.8	246.2	169.2333333	338.9666667	225.6	202.1333333	231.7	69.43333333	121.3666667	532.7	159.8333333	204.6666667	222.9666667	162.9333333	457.1333333
AQP4	7.85	17.225	6.875	8.125	4.85	14.725	6.025	9.575	15	20.275	17.275	6.1	11.3	9.475	10.95	16.425	18.35	12.55	6.625	9.575	12.175	4.025	9.5
AQP5	5.1	8.7	10.6	6.5	16.5	23.2	4.8	20.2	13.9	31	8	25.1	12.8	7.5	12.9	13.1	18.4	18.7	14.6	6.1	27.1	25.3	19.3
AQP6	80.25	75.45	84	71.25	53.95	111.4	75.05	61.5	69	67.45	66.4	71.75	50.1	86.2	76.3	53.9	97.95	56.95	38.75	47.55	59.2	47.75	110.45
AQP8	63.8	84.7	117.7	79.9	18.9	19.3	53	88.2	92.3	70.7	34.4	77.5	64.8	137.3	92.2	28.3	139	83.2	53	28.5	122.1	160.1	52.2
AQP9	319.5	131.2	225.6	328.4	252.4	136	365.7	423.4	724.8	605.3	37.4	862.4	421.8	360.1	18.1	123.2	4242.3	94.7	6.8	26.2	53.8	182.9	466.9
AQR	393.95	460.3	460.6	470.55	481.55	414.75	479.2	473.75	495.35	452.25	517.15	503.75	424.35	414.65	376.2	439.15	489.8	478.95	414.3	389.9	409.55	462.1	400.2
AR	64.8	72	77.8	43.05	137.05	61.35	57.35	44.25	68.5	78.3	81.6	66.9	79	84.8	108.9	181.45	88	136.15	200.35	163.65	157.8	181.6	113.6
ARAF	1395.8	839.8	657.3	667.5	718	1022.3	1039.3	1292.3	944.6	1182.7	752.9	1384.1	1187.9	1112.1	987.3	720.1	1205.6	999.7	916	581.9	1109.5	1063.9	1122.4
ARAP1	503.4	500.15	609.35	598.8	423.1	503.4	544.15	593.8	742.4	443.7	463.85	514.75	663.8	478.05	522.6	332.65	440.45	394.55	434.3	684.3	706.3	818.75	601.1
ARAP2	354.8	240.3	403.1	580.3	178.2	379.7	409.2	404.7	369.7	296.3	174.6	394.9	357.5	216.7	140.5	200.9	327	223.7	145.3	108.6	166.5	180.5	232.2
ARAP3	276.7	571.2	449.9	307.8	603.3	304.3	246.3	291.4	538	543.9	632.2	304.8	341.7	511.1	325.9	384.8	456.3	283.7	163.4	440.7	454.4	370.7	373.6
ARC	20.5	11.6	6.7	10	8.3	14.5	12.3	17.5	32.5	10.6	27.6	126.5	32	17.2	16.5	16.3	1059.9	143.8	59.6	14.7	105.5	33.1	22.3
ARCN1	1411	1557.7	1613.8	1517.2	1666.1	1804.6	1776.6	1306.4	1346	1024.1	1771.9	1509.4	1581.1	1412.2	1353.1	1503.3	1659.7	2178.8	1837.3	1728.5	1512.8	1515.5	1374.8
AREG	37.7	23	23.9	9.95	18.05	41.4	26.8	15.95	48.8	66.25	20.85	46.75	17.5	159.05	17.7	44.1	124.75	211.15	32.4	9.35	19.25	14	51.65
AREL1	979.4	537.5	804.5	965.8	522.4	594.9	535.7	933	720.2	520.1	548.1	597.5	598.7	633.2	498.4	359.2	755.8	443.5	361.4	524.7	421.7	483.1	468.2
ARF3	1995.833333	1371.766667	1560.933333	1926.6	1447.733333	1319.533333	1314.8	1547.1	1136.166667	1065.033333	1241.333333	1331.2	1637.933333	1427.1	1673.1	1015.066667	1258.133333	1144.7	1507.766667	1938.333333	1714.766667	1528.366667	1759.866667
ARF4	3351.1	3276.3	3182.4	3360.15	2853.2	3407	3041.2	2623.55	2685.75	3090	3461.8	3296.25	3227.85	3725.4	2852.1	2813.3	4919.5	4989.3	2268.8	2556.1	2332.4	2299.85	2570.25
ARF5	1191.6	1036.6	1377	1178.5	928.8	1203.9	1049.7	1179.2	895.7	1081.9	1269.2	991.4	1131.9	1144.8	1158.2	909.9	568.3	583.3	1064.7	1414	1398.6	1425.2	1198.4
ARF6	803.0333333	721.0666667	993.9	1328.533333	551.4	880	914.5	905.7666667	886.3333333	856.7333333	886.4	964	965.4333333	1007.6	1327.166667	861.7	2051.4	1584.266667	729.8333333	539.5666667	693.7666667	760.2	751.4666667
ARFGAP1	686.3	430.6	669	605	522.3	555	545.4	591.7	755.7	628.8	693.6	658.2	927.9	889.8	615.2	349.6	583.7	512.3	508.8	720.5	885.6	962	907
ARFGAP2	1378.2	1266.3	1078.4	1391.1	1377.8	1312.6	1390.2	1371.8	1272	1202.6	1119.7	1245.7	933.6	917.4	1180.1	1091.4	933.3	965.4	1177.1	1031.5	976.8	1353.1	970.7
ARFGAP3	651.3	934.4	921.2	1099.1	687.6	1191.3	906.8	775.5	1070.2	693.5	1035.4	975.4	896.1	1194.3	966.2	878.8	1086.1	1803.4	970.4	625.4	633.4	600.9	749.7
ARFGEF1	577.4	651.1333333	563.8333333	434.1666667	564.3	541.8666667	571.6	587.7	617.3333333	604.6333333	642.8666667	597.7666667	557.6	646.6666667	542.0333333	514.7666667	552.4333333	468.7333333	510.6333333	487.3666667	488.9333333	573.0333333	542.4
ARFGEF2	271.2	400.2	336.5666667	422.6666667	327.6666667	361.2	332.0333333	323.7333333	491.6333333	367.8666667	414.3333333	529.8333333	315.2333333	358.9	217.5	336.2333333	311.0666667	326.8	292.1	311.5	207.1333333	262	270.9
ARFIP1	367.95	509.4	426.05	457.8	410.8	395.25	355.05	368	380.9	292.6	461.35	370.1	377.3	263.5	311.6	391.35	292.15	363.05	531.65	427.65	349.4	370.1	343.3
ARFIP2	756.7	584.7	574.8	768.6	563.9	730.1	653.5	510.3	418.2	726.4	709.3	643	840.9	764.6	569.1	539.7	727.1	738.4	946.3	851.1	831.4	874.9	923.2
ARFRP1	550.8	255.95	288.1	313.15	297.45	322.3	322.65	302	248.7	251.75	308.5	233.7	349.3	295.3	259.15	275.45	475.25	234.45	407.1	421.2	468.95	352.45	421.75
ARG1	67.5	61.5	61.8	51.9	54.8	71.7	30.6	15.2	24.8	85.2	63.9	50.4	66.8	97.3	38.5	42.2	327.8	65.4	36.3	25	89.5	56.7	59.2
ARG2	98.55	142.3	136.7	99.4	100.25	110.4	101.6	101	69.05	94.4	200.55	108.35	123.05	136.2	87.6	111.3	123.85	127.5	124.6	123.65	108.8	91.7	199.5
ARGLU1	537.4	969.1	950.7	1198.7	982.4	591.5	898	895.4	1844.5	1497.2	1980.9	1573.1	838.9	1852.6	742.7	1817	1500.2	1367.6	1012.1	828.8	1261.1	1389.3	944.8
ARHGAP1	1465.766667	1639.6	1356.133333	1135.033333	1436.533333	1680.3	1104.233333	1065.433333	1049.066667	1179.166667	1773.4	1085.333333	1644.633333	2670.6	2467.4	1442.1	854.6333333	1032	1394.466667	2035.733333	2199.333333	2212.4	1758.5
ARHGAP10	381.3	259.7	299.4	296.8	337.9	260.4	200.9	199.2	194.4	248.5	324.4	255.8	382	293.7	374.5	438.4	212.5	448.4	412.2	369.6	425.6	422.1	527.4
ARHGAP11A	42.4	20.7	32	50.7	13.3	9.8	66.6	43.3	43	40.4	26.1	20.2	12.6	25.3	29.5	1.6	7.2	9.7	20.3	42.5	70.5	6.1	29
ARHGAP12	285.2	516	299.2	363.9	567.7	351.2	276	318.6	337.7	237	515.6	263.5	247	309.2	529.1	520	94.2	238.9	472.4	331.4	360.9	441	238.6
ARHGAP17	1088.2	1308.8	1257.2	1678.5	1617	1150.6	2126.7	2083.6	1468.5	1524.3	1211	1170.4	1291	1077.5	1072.3	794.1	1139.6	1056	1388	1700.8	1366	1633.2	1783.9
ARHGAP19	56.9	153.65	106.9	114.1	144.45	75.6	171.7	132.5	205.7	102.4	116.8	104.5	37.8	84	126.55	172.3	67.25	28.95	100.1	73.75	132.5	91.7	147
ARHGAP22	265.5	261.7	339.6	412.1	173.4	301.8	321.4	285.9	420.5	112.4	410.1	243.7	284.1	265.2	331.1	173.9	394.5	97	93.2	526.4	560.1	598.2	281
ARHGAP24	255.6	303.4	203.1	157.7	169	293.4	207.9	144.5	173.9	165	332	184	160.7	217.5	169.3	227.6	114.7	112.1	233.3	189.9	182.8	259.9	148.7
ARHGAP25	724.7	423.8	834.7	875.75	294.75	658	1245.9	1243.4	751.45	693.05	314.35	547.2	584.95	321.4	455.2	226.55	571.6	102.1	192.4	525.15	521.25	381.9	565.9
ARHGAP26	148.6333333	77.66666667	116.8333333	116	84.8	88.13333333	53.8	94.4	122.6666667	84.86666667	78.03333333	77.13333333	171.6666667	62	80.96666667	84.3	177.3333333	119.3666667	113.9	120.4666667	92	101.2	103.6
ARHGAP28	56.65	59.85	42.75	62.9	28.2	39.2	24.85	74.25	42.25	58.4	84.4	38.35	93.45	30.8	64.25	43.6	74.45	72.65	9.85	53.85	94.05	114.7	103.6
ARHGAP29	899	2375.7	1400.2	1084	2145.4	1108.3	661.5	876.5	1642	1186.3	2148.9	1084	672.2	1436.8	1965.3	2768.7	555.4	532.6	1679.9	1465.7	1094.6	1019.1	1277.2
ARHGAP32	118.25	108.85	123.15	72.45	153.7	106.5	101.2	127.85	193	135.15	206.15	101.95	178.65	265.45	136	206.7	311.3	125.65	122.4	117.4	112.65	140	108.55
ARHGAP33	97.85	60.15	92.35	75.6	89.05	83.55	112.7	91.9	184.75	155.5	175.4	131.75	211	156.05	154.65	92.3	36.5	92.75	64.1	86	372	274.75	233.25
ARHGAP35	110.2333333	109.7	120.1666667	119.5666667	100.5	78.36666667	84.96666667	94.26666667	56.73333333	102.6666667	87.96666667	93.7	144.0666667	106.3333333	136.3666667	128.1666667	79.63333333	117.1	159.8333333	178.5666667	163.6666667	130.5333333	136.6333333
ARHGAP4	180.6	147	285.2	296.4	98.7	223.4	321.6	262	372.9	293.3	159.6	236.9	257.5	220.8	281	31.3	105.9	93.4	143.9	214.8	249.3	193.7	218.1
ARHGAP44	163.05	165.4	188.6	157.55	107.2	98.35	108.2	67.2	146.05	134.8	174.75	168.4	229.25	114.25	198.5	198.5	931.2	284.7	112.8	104.35	188.4	220.65	239
ARHGAP45	559.2	259	644.95	639.15	195.3	478.85	943.85	692.4	558.25	616.3	295.55	316.55	383.15	397.35	416	183.15	279.55	298.15	245.95	355.75	331.2	360.65	241.4
ARHGAP5	641	661.5	565	724.1	519.8	310	291.5	242.9	456.1	389.4	685.5	552.4	388.9	508.9	410.9	611.8	514.8	847.4	414.9	332.2	257	401.1	367.6
ARHGAP6	277.25	316.25	267.55	269.55	339.25	118.45	233.15	153.05	259.55	136.9	443.4	258.85	228.7	276.85	300.25	441	133.8	238.2	821.85	319.8	226.1	221.7	175.3
ARHGDIA	1718.45	1053.15	1190.425	1405.475	1437.85	1712.475	1299.325	1612.375	1110.65	1333.45	1046.925	1567.575	2271	1102.825	1046.425	716.45	2086.925	1477.55	1776.925	2030.45	1782.85	1481.85	1930.125
ARHGDIB	4280.3	2646.7	5498.8	5988.6	3278.1	5540.6	6773.6	5888.1	5840	5015.9	3456.1	4968.9	4459.1	4759.5	4583.5	2697.1	4562	2214.3	2375.4	4802.4	3858	3266.3	3940.5
ARHGDIG	110.8	92.3	71.3	49.4	43.9	77.3	42.6	27.2	55.3	34.6	15.6	48.9	32.1	54.1	59.3	51.3	83.3	74.8	95.7	64.4	67.9	49.5	97.9
ARHGEF10	379.15	610.9	331.55	307.25	747.75	412.6	300.6	267.85	323.2	368.35	730.85	321.45	447.7	424.15	345.05	395.7	204.8	288.95	436.05	473.5	560	470.15	475.9
ARHGEF10L	1463.7	1180.2	986.2	1708.2	867.5	927.1	848.5	1035.5	1090.7	645.1	946.8	1078	1367.1	509.2	1372.9	671.8	651.6	645.8	1177.2	1000.8	1180.8	1179.5	1117.8
ARHGEF11	423.05	320.8	356	315.85	322.75	401.1	357.35	418.1	411.35	449.8	422.9	459.2	749.75	366.8	341.15	256.95	299.3	240.1	500.95	542.2	647.1	608.1	651.75
ARHGEF12	393.275	650.075	522.975	501.85	419.95	449.7	338.75	398.7	404.175	441.9	710.825	432.075	250.45	521.25	349.4	420.25	329.325	481.1	274.4	399.9	462.725	407.425	301
ARHGEF15	304	379.35	366.7	229.65	370.6	269.9	232.55	216.85	286.6	310.5	340.2	238.4	240.6	413.1	239.5	355.65	312.9	243.25	236.45	412.6	384.1	345	409.75
ARHGEF16	174.9	136.7	130.3	137.7	129.9	137.9	144.3	154.9	217.9	242	248.5	176.2	312.6	211.7	211.7	131.9	154.3	187.1	151.8	188	271	173.4	189
ARHGEF17	364.3	450.5	486.7	316.9	665.9	250.4	182.7	187.4	212.4	405.1	453.3	261.9	373	789.2	362.1	355.1	97.3	265.2	432.2	747	606.3	615.1	629.2
ARHGEF18	1235	861.9	1532.6	1249.7	828.2	1199.7	1479.2	1238.3	1088.9	1252.9	539.1	937.5	629.2	688.5	954.8	600.1	758.8	529.1	519.8	886.8	709.6	810.6	653
ARHGEF2	1166.2	1010.15	1170.15	1313	1468.85	936.8	1219.3	985.25	1210.7	1357.05	1268.35	1316.8	1181.1	916.35	1088	877.25	956.25	780.95	1398.95	1208.3	1428.8	1570.3	1413.4
ARHGEF26	48.8	28	39.9	31.1	26.4	18.4	11.2	5.7	4.7	8.1	7.5	5.6	73.7	21.6	19.9	43.4	19.9	77.6	33.2	48.3	47.7	75.4	8
ARHGEF28	32.7	156.4	115	57	123.1	15.1	27.1	32.7	134.4	39.4	111.4	13.2	60.5	151	113.9	169.7	41.1	48.8	33	21.8	25.4	53	18.5
ARHGEF3	1421.2	1192.9	1551.2	1652.3	655.3	1278	1447	1197.2	1267.5	670.8	1186.2	1024.6	926.1	1126.6	1010	845.9	357.3	480.3	646.9	990.9	558.5	713.1	727.7
ARHGEF38	102.4	169.6	108.5	138.1	85.8	74.5	48.5	70.6	73.3	21.4	121.8	18.2	129.4	124.2	189	260.6	123.1	99.7	127.7	162.6	130	222.6	143
ARHGEF4	68.6	10.1	18.1	6.9	11.8	10	6.2	6.2	16.6	13.5	73.2	6.5	77.3	19.1	20.2	11	65.7	27.7	17.5	50.2	7.8	11	14.7
ARHGEF40	516.15	996.8	545.6	483.65	569.2	601.8	475.55	544.55	575.05	654	912.25	505.5	667.5	776.15	941.7	549.05	606.7	417.05	699.6	771.25	982.7	1042.15	635.55
ARHGEF5	142.6	143.6	109.7	94.8	165.8	112.2	149.6	151.6	55.7	183.9	178.1	99.7	120.2	133.4	35.6	22.3	66.4	31.1	197.3	137.9	164.6	211	257
ARHGEF6	884.4	631.5	952.7	1002.2	932.7	841.8	1369.2	1003.4	1159.4	952.4	746.4	986.9	904.7	878.7	926.3	1068	312.8	877.2	947.7	805.5	1326.2	1270.1	1091.8
ARHGEF7	445.85	784.15	658.95	556.55	902.6	400.65	626.5	485.5	571.2	816.65	979.75	551.8	491.15	921.15	519.75	700.3	463.25	452	522.1	583.35	493.9	559.25	504.05
ARHGEF9	104.85	163.25	148.95	141.7	200.3	165.45	185.05	135.95	193.1	129.55	188	99.1	179.95	226.65	161.8	147.9	45.85	74.9	137.75	256.65	214.2	232.4	207.75
ARID1A	929.325	779.325	995.4	877.8	865.65	812.55	1061.75	853.05	936.95	960.7	840.975	756.125	825.3	605.625	609.425	568.025	618.975	671.725	591	794.725	862.525	966.075	724.85
ARID3A	68.5	104.9	131.6	110.2	79.1	98.6	125.5	129.4	132.6	191.2	131.8	163.3	210.8	123.8	131.7	139.1	75.8	170	86.9	8.8	123.1	93	86.8
ARID3B	20.5	32.6	34.9	131.6	33.5	47.4	130.5	31.5	36.2	109.1	37.2	72.4	29.1	39.4	23.4	92.6	35.5	22.3	22.3	40.6	20	41.5	52.6
ARID4A	256.2	409.2	298.8	173.4	247.2	221.6	327.7	304.9	304.5	292.5	234.4	191.5	247.2	289	253.4	318.5	99.9	195.3	243.5	205.3	195.5	297.6	229.9
ARID4B	423.95	578.25	548.775	681.225	494.425	478.95	504.525	492.525	569.875	431.3	544.65	551.075	345.3	504.9	422.35	497.975	554.275	527.075	434.625	391.9	366.4	345.775	299.2
ARID5A	46.5	94.1	239.8	214.8	138.5	238.6	416.4	331	247.5	235	202.4	267.6	415.8	476.3	375.9	177.7	452.3	326.7	131.1	342.3	448.4	357.7	600.8
ARID5B	3347.3	3211.6	3049	2258.9	3736.2	4015.8	3750.3	2803.8	3198.7	3255.6	3201.1	2442.4	2476.5	4253.9	3102.3	4367.1	1857.9	3682.1	5419.6	3602.9	2983.7	2586.7	5695.3
ARIH1	476.95	603.075	556.65	524.95	593.075	505.35	429.6	496.825	532.6	552.4	563.25	577.5	443.175	511.775	428.65	566.725	439.1	541.6	536.15	403.8	459.1	490.175	543.125
ARIH2	247.35	203.875	216.275	253.375	245.775	229.75	239.675	214.35	339.875	321.3	272.725	255.1	232.875	280.925	254.425	257.275	421.325	343.625	307.8	239.125	274.325	277.025	191.75
ARL1	663.2333333	896.9	598.8	604.8666667	710.9666667	701.4333333	690.0666667	507	610.6666667	498.3666667	531.9333333	568.3	485.7	422.4	620.8	522.3	415.3333333	570.6666667	590.2	647.8333333	560.7333333	592.5666667	372.3
ARL14	46.9	17.7	2.2	0.9	9	14.5	20.5	2.8	13.8	3.6	6.9	2.6	4.6	3.2	1.7	2.9	15.5	21.3	8.6	9.4	3.9	7.1	4.6
ARL15	82.6	127.9	124.4	115.1	78.3	125.9	6.5	71.7	72.9	105	129.1	86.1	65.8	130.5	60	67.6	31.6	46.9	91.5	90.6	50.8	2.9	34.9
ARL17B	100.5	42.45	125.8	43.15	45	40.75	45.45	73.25	107.85	90	110.05	80.15	94.05	124.55	95.45	72.4	128.7	89.65	74.4	45.8	104.75	70.6	92.85
ARL2	1411.6	1760	1055.4	1232.6	1690	1030.4	1173.5	1039.7	774.8	995.7	1415.6	906.5	905	887.2	1724.5	1380.4	907.3	873.9	1986.8	1583.9	1341	1318.5	1457
ARL2BP	538.95	693.35	447.35	364.1	716.9	704.4	661.7	607.1	480.85	586.9	669.65	536.3	667.45	538.8	500.15	484.95	383.2	412.1	568.05	666.1	632.6	617.1	635.9
ARL3	410.9	525.4	386.35	444.15	472.75	407.5	483.2	479.6	535.1	398.35	366.05	334.1	427.45	391.65	523.2	396.25	226.8	238.15	507.85	347.4	490.3	548.2	455.85
ARL4A	566.8	1587.9	585.3	813.9	1325	1170.1	594.1	729.8	961	542.1	927	457	605.6	626.2	466.7	602.5	393.9	504.3	880.1	639.2	667.7	710.7	556.9
ARL4C	706.4	976.225	948.275	821.45	273.8	1341.925	872.675	1142.525	1139.125	1144.775	887.925	766.475	1427.075	2039.275	685.5	431.225	497.525	908.4	318.9	614.25	795.1	766.225	776.4
ARL4D	744.85	696.6	414.6	459.45	484.5	394.15	317.5	325.3	206.65	197.05	505.15	418.4	348.35	118.95	317.65	237.85	195.05	305.35	894.45	363	466.45	473.05	156.2
ARL6IP1	1391.8	1389.8	1921.5	2101.8	1659.5	1561.4	1712.2	1702.8	2144.5	1283.8	1366.9	1432.8	1250.7	1559	1570.4	2352.1	1440.4	2046.5	1400.4	1293.3	1281.8	1156.8	1220.9
ARL6IP4	901.45	1084.65	1231.55	951.5	1086.25	887.7	1102.2	1027.85	843.4	758.5	768.6	725.75	690.75	1103.4	862.65	948.05	676.8	726.5	1184.1	1087.75	950.35	1009.4	658.45
ARL6IP5	5626.65	6065	4808.95	5758.5	5828.15	5525.6	5412.05	6006.4	4107.1	4956.45	5824	5062.25	5197.3	3196.9	5717.55	5217.2	2341.45	2827.8	5535.6	5923.1	4849.45	5210.95	5011.3
ARL8B	2779.1	2717	2698.5	3110.7	2829.8	2545.6	2551.2	2475.1	2949.6	2067.5	3017.2	3011.9	2743	2911.2	2888.8	2507.4	3117.5	3109.9	3054.6	2359.8	2078	2062.7	2309.9
ARMC1	403.9	670.4	513.2	616.5	883.2	541.3	548.9	500.1	603.3	465.9	660.3	660.1	533.5	421.1	343.6	431	388.5	532.6	600.3	641.9	374.9	423.7	451
ARMC2-AS1	2990.3	2465.4	3239.2	3247.6	2438.9	2518.8	3027.2	3239.7	2802.2	4000.3	3044.2	3686.5	3095.6	3005.1	3098	3007	2395.1	2807.1	2673.1	2345.5	2912	3076.6	2810.5
ARMC4	34.2	84.3	138.2	76	61.7	17.6	144.1	107.5	124.4	141.1	79	89.3	74.8	142.7	111	153.3	133.3	146.3	76.5	36.7	34.9	87.6	107.9
ARMC6	169.8	186.1	251	171.2	127.3	214.9	232.1	205	179.3	185.6	227.6	197.3	331.1	143.8	233	121.8	372.8	247.9	229.2	249	216.7	276.8	322.4
ARMC7	364.5	259.6	309.3	308.6	167.2	350.7	209.2	271.4	357.6	221.5	296.9	247	279.2	216.6	259	166.5	253.5	143.2	442.7	390.4	362.7	489.2	263.6
ARMC8	359.3333333	315.3666667	301.4666667	368.6	289.3	262.2333333	264.3333333	256.9666667	301	328.7666667	373.5333333	322.7	264.3333333	361.2	249.8666667	306.3333333	387.5666667	395.8333333	398.7	207.6333333	271.3666667	248.5666667	237.4
ARMC9	41.03333333	66.53333333	64.3	43.23333333	47.66666667	85.36666667	32.7	36.3	51.83333333	56.06666667	71.46666667	39.96666667	64.4	109.8333333	65	44.46666667	31.46666667	35.03333333	25.9	71.33333333	64.76666667	69.6	78.43333333
ARMCX1	596.3	1049.4	642.5	491.6	895.4	407.5	243.6	419.9	615	693.7	1011.2	431.8	322.2	754.6	1029.6	1785.7	297.9	537.1	920.1	595.6	530.9	533.2	495.5
ARMCX2	938.2	1302.2	1144.5	811.3	1048.2	905.7	750.8	913.3	699.9	786.9	1049.3	669.8	777.9	739.9	683.6	986.5	288.5	560.1	881.9	994	1367.2	1378.4	912.2
ARMCX3	473.5	912.3	817.9	684.4	714.2	708.4	384.3	777.3	983	529.6	784.7	658.3	757.1	1049.3	762.7	976.2	488	881	906.6	820.6	561.2	755.2	675.8
ARMCX4	9.5	17.1	10.5	18.1	14.7	20.3	15.7	8.2	14	15.7	20.7	55.5	23.6	19.1	17.9	49.6	16	9.7	10.7	17.6	19.5	18.8	47.2
ARMCX5	436.3	500.6	456.2	428	435.1	436	632.9	484.6	469.8	326.1	412.1	321.6	237.4	325.4	330.7	232.6	257.1	214.8	449.1	349.6	337	319.8	220.9
ARMCX6	1755.55	1551.25	1788.2	1558.8	1291.65	1431.7	1612.35	1569.6	1617.85	1286.3	1318.3	1214.7	1034.2	1143.25	1209.3	941.55	444.15	588.15	1147.3	1691.95	1463.1	1492.45	1370.9
ARMT1	312.3	468.1	500	423.1	307.6	386.1	248.3	365.9	490.6	228.4	458.8	328.7	260	292.6	492.1	506.9	261.1	305.8	218.3	184.6	200.2	230.4	307.7
ARNT	75.23333333	144.9333333	81.13333333	121.2333333	155.8666667	133.5666667	113.0333333	139.8333333	113.4333333	70.5	170.7	124.9	213.1666667	122.9333333	201.7	212.9	45.9	83.76666667	342.2	169.4666667	241.6	196.8666667	251.9333333
ARNT2	54.5	111.8	53.7	16.5	73.5	93.5	16.2	93	64.4	22.4	72.3	17.7	97.2	85.8	127.5	17	13.2	20.7	13.6	77.8	96.6	64.2	24.9
ARNTL	99.3	29.4	107.2	118.2	342.9	84.25	202.35	184.95	198.8	176.7	72.85	103.45	87.4	145.9	168.05	493.5	436.1	432.05	433.9	43.45	155.75	121.9	193.6
ARNTL2	448	521.2	190.9	653.4	360.4	536.9	251.2	622.2	283	359.5	433.5	355.6	681.3	190.1	245.1	148.6	206.5	155.2	247.2	280.2	277.3	312.6	268.4
ARPC1A	1403.4	1609.7	1425.6	848.1	2549.9	1431	1765.9	1310.7	1126.2	1382.3	945	1210.9	1101.1	1277.9	1134.5	1453.9	1071.6	923.7	1160.5	1747.8	1498.3	1325	1520.9
ARPC1B	5100.8	2944	4476.8	5043.1	2782.7	4558.8	4453.2	4714.2	3800.7	4045.8	3523.4	4237.2	4762.7	3067.7	4871.6	1960.1	2527.6	2366	3300.7	4731.3	4476.4	4749.5	4523
ARPC2	4023.433333	3347.766667	3894.333333	4495.633333	3315.233333	3986.033333	4262.533333	4480.8	4185.733333	4139.433333	4096.266667	4820.9	4910.233333	3614.133333	3610.266667	2765.2	4437.4	3256.5	4084.466667	3602.733333	3739.2	4004.766667	3746.966667
ARPC3	2274.1	2058.2	2626.8	3071.4	1876.5	2491.8	2840.9	2945.9	2590.9	2278.3	2401.4	2776.5	1981.2	1926.2	3137.2	1783	2156.3	1906.4	1994.9	2481.2	1634.5	1778.3	1701.8
ARPC4	845.15	540.35	1058.45	803.95	826.15	772.55	860.4	890.75	893.35	713.95	917.6	803.2	1249.2	715.05	816.55	573.7	808.55	694.5	1182.15	901.55	1140.8	881.65	1386.1
ARPC4-TTLL3	238.7	196.2	195.1	150.2333333	214.8666667	259.8666667	196.2666667	294.4333333	368.1333333	346.0666667	355.7	345.6333333	488.1333333	425.1666667	408.3	312.3	429.3	351.9333333	259.7	322.3666667	551.5333333	509.9	490.2
ARPC5	4183.4	3627	3534.5	4438.1	3732.2	5043.8	5565.9	5842.4	5149.2	4120.6	4571.1	5097.9	5133.1	4497.5	4445.5	2798.2	3434.4	2587	3420.6	3951	3994.2	4025.4	4259.6
ARPC5L	1307	804.7	1567.5	1893.6	893.8	1849.4	3132.2	1946	1607.1	1770.5	1118.7	2321.8	1422.7	1203.5	1173.7	786.5	2783.1	1358.2	1518.4	1387.1	1113.4	1057.1	1263.7
ARPIN	259.8	198.4	601	215	231.8	158.9	204.8	317	283.9	224.8	194.3	173.5	402.9	165.3	212.1	131	148	188.9	473.3	345.9	392.3	522.9	383.5
ARPP19	915.6333333	1298.6	1218.3	1113.4	1445.8	1268.566667	1364.6	1205.5	1323.433333	1101.3	1402.733333	1406.1	1169.466667	1116.733333	1041.666667	1382	1127.9	1047	1466.866667	1218.766667	1127.066667	1028.933333	1116.866667
ARPP21	35.1	8.7	32.7	2.2	14.4	9.1	47.1	7.8	4.9	36.1	6.4	6.2	6.5	7.8	10.9	8.9	21.1	19	5.9	2.7	5.6	9.5	12
ARR3	182.5	77.8	114	88.8	79.2	58.4	24.3	16.8	65	136.7	97.7	81.2	97.3	203.6	170.4	100.4	249.9	233.1	51.5	103.1	77.8	115.3	66.1
ARRB1	413.35	465.925	614.05	344.525	452.65	360.075	654.525	646.55	617.6	480.95	428.55	415.5	517.425	570.7	663	455.375	318.325	167.2	198.975	628.45	836.3	842.05	776.7
ARRB2	588.8	511.9	742.5	900	534.3	772.7	811.2	903.8	859.7	832.2	675.3	1454.4	2158.8	727.8	683	526.9	1416.8	748.6	694.9	1346.9	1691.5	1400.2	1333.2
ARSA	241.6	304.2	339.2	354.1	169.7	385.2	402.6	217.5	561.9	548.5	245.4	189.3	272.6	159.9	394.5	222.4	180.1	115.2	148.2	466.6	390.4	277	405
ARSB	184.9	129.1	154.2	206.6	147.3	120	220.7	176	185.4	273.9	146.5	255.5	251	175.7	185.1	131.4	129.3	177.6	238.2	265	226.6	247.4	295.5
ARSD	12.65	24.1	11.55	24.35	36.25	43.85	35.25	38.1	15.5	12.5	8.75	11.95	88.95	34.85	16.1	35.55	16.65	23.45	64.2	97.1	23.45	27.25	56.7
ARSE	139.9	93.4	102.9	100.6	89	98.6	86.3	71.3	73.8	103.3	105.1	89.3	100.4	123.2	94.9	138.2	155.3	162.7	107.4	95.9	71.6	115.9	96.7
ARSF	86.6	40.7	76.2	64.3	92.7	68.6	37.4	9.5	74.6	113.1	45.8	70	18.2	27.6	36	86.3	58.4	32.2	70.8	75.5	116.1	96.2	73.3
ARSJ	74.4	23.4	89.1	61.2	60.2	66.7	54.9	24.7	49.4	83.4	145.5	53.8	33	99.7	90.4	77.3	59.3	155.6	52.2	31.6	55.1	35.2	7.4
ART1	153	161.2	226.3	52	78.9	175.7	82.3	133.2	108.8	119.4	164.5	102.6	154	183.5	127.7	153	232.7	187.2	111.8	115	120.8	151.2	147.9
ART3	91.2	49.8	69	63.8	45.3	65.6	46.3	60.6	38	103.4	76.6	88.2	74.4	56.1	70.2	71.6	78.2	76.7	36.7	55.7	23.3	15.4	59.6
ART4	52.5	44.1	69.8	27.4	50	79.5	53.2	39.9	34.6	52.5	61.3	69.6	64.3	102.6	76	67.9	81.6	107.5	43.3	42.9	23.2	63.2	77
ARTN	59.86666667	47.83333333	52.06666667	47.2	25.43333333	18.4	19.46666667	8.6	20.26666667	28.5	34.86666667	35.96666667	36.7	55.23333333	59.66666667	45.33333333	55.43333333	79.06666667	34.56666667	27.36666667	30.56666667	28.13333333	56.9
ARVCF	204.7	136.35	189.05	214.1	190.75	135.95	333.25	118.25	219.3	181.2	214.25	233.75	338.45	237	278.7	163.75	143.7	157.55	301.85	505	421.9	413.1	365.15
ASAH1	1423.975	1969.95	1778.575	1538.4	1499.8	1853.6	1623.675	2375.075	2064.275	1612.875	1830.025	2192.525	1605.25	1762.275	2533.875	2357.35	1728.35	1909.45	1750.55	2145.7	1862.8	1882.9	2021.625
ASAP1	591.2	760.9	732.8	674.7	777	784.2	757.6	1036.4	970.9	478.7	786.3	806.8	1432.3	884.2	347.6	482.7	940.1	534.9	430.5	711.3	601	685.9	721.5
ASAP1-IT1	108.9	52.8	116.2	117.6	67.8	83.3	16	71.3	273.2	143.3	96.9	152.9	192	184.1	313.9	147.7	491.5	285.5	87.4	88.6	273.4	373.8	325.6
ASAP2	1043.1	2276	793	1808.3	1587.3	1056.1	772.4	500.4	1101.1	811.9	2179.8	1060.4	702.3	911.1	1628.2	1375.5	1178.6	575.8	782.1	1405	1350.8	1556.4	735
ASAP3	654.2	733.9	403	295.4	758.05	446.65	277.55	438.55	427.55	427.15	728.35	261.2	623.8	513.5	474.25	494.5	57.1	354.05	885.35	701.05	745.05	657.9	409.9
ASB1	270.6	224.9	300.5	205.1	299.2	172.4	276.3	221.7	246.1	337.15	204.1	266.75	248.7	254.6	219.05	250.05	290.85	185.15	167.55	231.65	259.7	246.8	244.4
ASB12	73.3	60.7	66.9	78.9	66.65	37.7	55.2	36.5	52.05	100.05	70.55	89.25	96	78.65	61.2	70.5	94.8	114.65	65.4	88.2	90.1	88.85	103.75
ASB13	671.6	616.6	729.9	659.3	578.2	441.4	529.3	523.5	312.3	471.1	530.6	594.8	469.9	501.6	572.1	487.4	429.1	418.3	1080.7	462	646.3	622.3	356.8
ASB4	32.3	27.9	19.1	29.86666667	4.6	17.7	24.76666667	20.86666667	7.7	14.36666667	7.666666667	12.06666667	39.4	13.4	6.366666667	26.2	7.266666667	13.93333333	4.466666667	12.63333333	24.43333333	7.833333333	8.033333333
ASB6	284.6	172.9	182.2	269.1	208.1	281.2	328.1	177.3	265	198.2	180.8	218.5	309.8	267.2	171.8	99.9	259.1	217.6	191.9	155.7	150.5	173.8	274.9
ASB7	94.5	50.9	37	64.4	30.5	46.5	32	65.6	82.1	92.6	76.2	64.5	97.2	56.7	65.6	62.1	86.3	97.1	38.1	65.8	71.3	97.1	86
ASB8	348.5	359.7	316.3	385	376.3	266.5	243.7	223.1	205.7	186.8	295.6	174.2	132.5	186.2	282.2	282.4	267	126.6	229.2	171.4	227	251.8	218.9
ASB9	97.9	119.9	113.5	101.2	135.9	115.1	57.3	86.6	126.4	109.9	128.1	118.2	94.4	147.4	152.1	129.4	85.5	85.5	114.2	132.8	86.3	105.7	58.4
ASCC1	361.2	436	489.8	336.5	378.7	360.1	391.1	433.2	297.6	450.9	618.3	138.6	242.7	229.6	428.3	588.1	146.7	104.5	471.1	189.2	270.2	474.4	357.3
ASCC2	230.7	263.4	305.9	252.2	366.8	302	357.2	347.6	310.8	341.2	274	324.5	354	383.1	331.8	336.4	294.8	312.4	399	552.7	458.7	417.7	472.4
ASCC3	780	915.9	901.7	1007.4	699.8	865.8	957.7	822.7	792.2	738.2	663.5	733.6	749	524.6	224.1	314	819.2	944	517.8	580.5	460.3	483.5	554.3
ASCL1	28.75	22.55	32.25	50.5	9.375	23.4	17.125	15.85	35.65	46.4	100.75	40.975	47.025	23.925	12.95	21.15	56.975	22.725	36.05	32.15	64.775	40.15	59.275
ASCL2	2.5	0.8	0.6	0.9	0.4	1.9	10	2.4	0.6	1.4	0.4	0.7	1.8	0.5	2.2	1.4	1.1	1.1	1.1	1	1.3	0.4	1.6
ASCL3	45.9	95.7	110.1	138.7	72.6	51.3	78.5	81.1	85.1	92.8	88.9	93.8	57.1	47.9	102.8	57.3	114	88.4	9.1	49	47.1	78.9	28.5
ASF1A	315.5	455.25	433.95	385.75	477.85	434.6	548.1	532.35	452.7	314.3	418.55	270.85	248.05	273.45	315.55	349	152.05	231.35	257	345.15	309.85	315.05	218.85
ASF1B	247.2	149.6	272.7	217.9	179.9	206.9	173	239.8	185.9	330.4	157.4	147.6	107.5	165	183.9	129.3	159.3	194.4	82.4	151.8	130.8	121.8	201.8
ASGR1	104.3	32.8	95.7	83.7	22.5	45.8	34.7	63.7	16.8	16.5	30.3	61.6	91	28.6	30.9	7.4	12.1	52.6	30.7	9	16.7	77.3	15.7
ASGR2	19.3	9.1	33.4	68.7	9.3	14.9	9.4	99.2	88.6	62.7	21.4	27.1	34.6	43.2	46.3	18.6	57.8	20	31.9	27	38.7	41.3	137.2
ASH1L	251.5	259.4	185.1	126	170.5	231.6	135.3	188.3	181.9	242.4	184.4	256.3	288.5	300.5	287.6	296.2	319.7	341.8	307.1	192.3	263.2	307.1	285.8
ASH2L	1516.5	1252	1649	1381.5	1263.6	1208.9	1337.5	1166.9	1320.9	1350	1055.3	1055.3	870.9	667.4	866.1	876	1142.2	1154.6	902.9	779.4	914.4	946.9	985.9
ASIC1	63.4	67	48.2	26.55	96	88	70	67.45	74.6	54.2	56.25	45.25	51.8	69.5	47.6	59.05	106	59.25	95.45	181.75	111.5	59.5	111
ASIC2	35.2	8.8	15.6	8.3	16.7	49.3	14.5	13.8	15.2	29	11.5	25.4	16.2	20.9	40.3	16.9	25.5	21	12	19.2	41	16.9	16.8
ASIC4	133.2	33	24.1	61.3	26.9	35.8	27.9	35.3	38.1	42.6	30.2	18.8	50.9	33.3	36.6	34.5	52.1	33.1	44.2	36.7	53.8	58.4	48.1
ASIP	41.1	53.1	55.7	12.6	10.2	52.4	70.9	15.6	45.7	136.7	10.2	105.3	15.8	76	42.2	41.5	74	33.9	10.7	11.2	30	56	63.4
ASL	478	428.5	362.4	339.8	390.4	418.6	306.2	535	362.9	396.3	410.5	441.5	399.2	443.2	390.6	456.4	369	318	279.1	329.9	390.1	341.8	505.4
ASMT	10.2	13.4	8.5	13.65	6.75	19.5	19.35	7.35	15.35	10.8	26.6	5.7	30.45	11.3	20.35	14.7	13.7	12.95	56.9	8.55	16.45	4.4	39.2
ASMTL	751.9333333	822.2666667	632.6	621.0333333	1029.8	772.3333333	948.3333333	812.7333333	524	661.3	826.8	572.3	493.9666667	621.5	704.9666667	760.1333333	437.1666667	439.6	740.5333333	861.3666667	854.8666667	721.6	691.8666667
ASMTL-AS1	4	4.1	3.9	5.2	2.6	2.5	2.6	4.6	3.2	4.2	3.6	3.5	5.2	4.2	5.1	4.5	5.9	5.3	3.2	6.2	18.7	4.5	5.6
ASNA1	595.4	600.9	522.4	476.5	746.6	746.5	665.2	804.3	591.3	755.9	738.2	621.1	714	625.7	860.6	598.8	611.5	646.2	989.3	774.9	835.7	730.6	878.4
ASNS	264.3	211.6	365.1	346.5	363.5	202.8	428.6	204.5	537.5	375.2	299.7	393.4	129.3	297.8	225.7	237.9	838.2	467	379.3	212	322.4	314.1	217.5
ASNSD1	799.9	1111.5	882.5	978.6	1291.1	711.2	700.8	737	600.8	650.8	918.9	871.9	573.9	753.2	911.8	926.3	1137.5	1214	1181.5	620.3	532.8	560.2	668.2
ASPA	180.6	103.3	74.8	77.8	193.5	54.7	100	95.5	136.6	160.3	111.3	213	51.4	198.2	51.6	284.7	23.2	174.9	192.3	131.7	155.4	70.7	195
ASPH	405.55	316.8	387.225	370.85	515.15	298.55	215.825	275.225	264.6	276.075	314.325	485.675	303.125	499.25	504.85	927.7	697.675	725.575	682.325	229.325	346.65	424.925	384.375
ASPHD1	10.9	9.3	11	12.1	6.5	10	5.9	11.7	9.9	10.4	9.8	6	11	6.5	7.7	15	13	7.8	10.1	10.1	10.3	8.8	9.3
ASPM	186.7	9.1	305.9	429	105.6	215.4	96.7	233.1	213	310.6	164.2	166.7	90.3	118.1	134.3	6.1	3.7	16.5	6.2	100.6	67.6	99.5	93
ASPN	4890	6698.9	1114.1	2487.1	5943.3	7710.2	1538.6	4457.7	5267.4	2191.6	9059.4	4672.8	8706.2	4296.8	5046.1	829.1	943.2	3846.6	2177.2	7369.1	3272	1995.6	819.3
ASPSCR1	203.3	140	158.2	153	153.1	156.6	210.4	169.7	173.4	229.8	147.1	174.3	144.1	205.4	220.1	130.6	116.1	100.1	284.6	213.4	172.5	207.6	204.6
ASRGL1	43.5	316.3	315.5	110.6	396.1	309.1	319.3	358.9	379.8	288.1	224.7	327	58.4	303.3	243.3	437.2	290.9	405	396.6	533.7	484.8	284.6	314.9
ASS1	5639.9	1972.9	1443.3	3788.7	3298.3	2004.5	1982.4	1189	953.6	1719.5	1583.6	2119.5	1136.2	611.2	2038.5	5189.3	1595.4	1658.8	5313.6	2005.2	1759.5	1653.6	2843.1
ASTE1	225.6	232.2	220.6	291	220	282.1	214.1	227.8	287.6	181.5	231.4	257.2	207.4	205.3	161.7	173.3	94.5	91	152.2	269.5	227.1	204.5	170.3
ASTN1	7.9	11.1	16.1	25.2	38.8	13.9	2.8	12.2	9.2	13	14	10.8	18.2	8.8	48.3	29.4	11.8	33	23.9	51.5	34.1	30.9	8.8
ASTN2	59.85	29.8	73.65	54.1	61.35	50.9	80.05	54.9	49.2	65.3	25.4	53.05	28.45	54.7	50.95	48.5	34.85	106.2	32.5	42.35	41.65	69.65	30.5
ASUN	332.7	405.1	590.3	530.6	302.2	372.8	355.4	424.7	584.4	422.9	520.2	493.7	357.2	513.5	303.3	365.6	641.6	695.6	406.7	303.8	270	229.4	232.3
ASXL1	443.6	478.3333333	498.3333333	452.8333333	566.0666667	521.0333333	551.8666667	535.6666667	584.2666667	574.6333333	622.2333333	623.1666667	539.7	641.0666667	575.0666667	503.2333333	736.9666667	599.8	532.1	550.0333333	578.7333333	612.5666667	595.6
ASXL2	665.3	1117.5	1154.9	784	1194.9	978.8	1295.8	993.9	1320.3	1416.7	1110.7	1014	890.7	1007.7	1082.1	867.6	935.3	883.2	676.1	959.8	880.5	790.2	985
ASXL3	56.3	7.6	9.1	10	58.8	36.9	27.6	23.5	19.7	9.8	55.9	7.3	14.4	9	8	13.2	10.2	32	6.7	8.5	42.5	54.1	38.4
ATAD2	115.8	97	101.2	126.8	62.2	112.7	116.6	152	100.5	151.3	155.1	62.3	109.2	109.5	63.9	74.3	18.5	80.2	86.8	84	51.6	86.7	138.5
ATAD2B	122	335.9	372.4	411.3	208.9	196.1	302.5	272.1	486.9	280.6	395	304.2	182.5	278.1	221	222	241.6	291.6	283	196.6	184.7	238.9	172.8
ATAD3B	284.4	157	255	273.5	194.5	239.9	143.3	235.9	322.2	361.7	225.6	246.9	303.4	367.8	251.5	179.5	299.3	551.1	353.5	290.5	261	241.3	206.5
ATAD5	77.6	62.1	101.9	90.1	51.7	80.8	66.3	41.2	69.7	115.8	91.9	50.7	130.8	88.8	20.9	45.1	64.6	124.1	47.7	92.6	30.2	181.3	92.4
ATAT1	262.5	228.4	267.4	238.7	180.8	201.9	176.9	177.5	214.1	462.8	255.5	297.9	301	510.6	285.9	307.9	340	348.5	203.3	216.6	297.3	215.7	264.6
ATF1	318.9	605.9	440	388	415.6	407.1	511.1	440.7	533.3	276.8	477	379.9	383.5	706.9	395.5	541.3	916.2	833.5	468.9	229.1	416.7	377.9	283.8
ATF2	239.65	322.75	300.45	260.55	180.55	278.7	142.1	180.75	226.6	185.8	308.25	251.5	302.6	301.1	214.9	336	225.9	332.75	285.65	211.3	208.85	204.15	165.85
ATF3	711	540.1	480.4	399.6	911.4	565.6	304.8	427.6	642.2	1356.4	1058.1	753.9	2321.5	1506	655	490.9	1184	2393.1	641.4	230.1	3373.8	3781.4	5998.9
ATF4	6514.6	5316.6	5336.7	4689	5812.7	4270.4	4472.2	4417.1	4724.6	5293.6	4936.9	4620.8	4152.6	5098	5525.3	4289	10291	5375	8816.1	5883.1	6256.7	5940.7	5579.6
ATF5	170.5666667	126.4666667	313.5333333	389.2666667	207.7	260.4333333	261.8	281.8	492.8666667	194.5666667	121.2666667	308.8333333	900.4	148.6666667	195.5333333	162.6666667	236.1666667	207.8666667	289.0666667	204.3666667	211.0666667	202.1	237.2333333
ATF6	300.8	246.15	325.85	348.55	288.55	396.8	227.8	593.8	488.6	111.9	235.65	358.4	295.9	270.15	382.1	228.9	550.85	410.55	357.1	485.2	293.75	260.9	379
ATF6B	128.1	134.6	163.4	142.7	116.05	57.65	91.65	146.75	148.55	76.3	140.1	129.05	176.05	198.95	194.8	190.8	194.1	215.15	120.5	120.75	228.8	239.25	254.4
ATF7	125.1	97.1	65	114.1	51.7	69.3	40.4	70.4	87.1	145.9	74.4	114.2	185	104.7	104.5	95.7	127.6	90.3	98.9	86.2	58.4	129.3	162.1
ATF7IP	276.05	233.6	270.2	247.1	206.95	265.15	317.1	318.25	367.65	312.8	320.15	246.75	326.7	275	225.6	167.8	162.6	182.6	203.7	218.5	355.45	388.45	362.2
ATF7IP2	67.7	126.5	238.5	322.1	87.7	140.5	271.6	254.6	334.9	305.3	212.7	223.8	258.4	226.1	79.1	128.9	74.6	272.9	150.3	118.9	181.4	265.8	165.9
ATG10	123.8	74.2	114.2	70.7	66.7	102.9	89.1	105.6	85.1	141.7	99	65	125.4	134.8	80.4	64.6	137.7	97.1	57.6	110.1	57.8	58.2	103.4
ATG101	606.4	483	557.7	632.5	407.9	566.3	481.8	538.7	446.6	509.1	461.3	522.9	460.7	564.8	461.7	454.2	875.2	520.6	718.7	513.1	558.9	490.7	745.3
ATG12	362.5333333	378.7	389.5333333	463.4333333	389.0666667	315.0333333	344.6333333	362.1333333	472.3	237.8666667	361.9	339.9	317.0333333	374.1	319.4333333	402.6333333	370.0666667	404.8666667	628.8666667	459.6333333	314.6666667	413.0333333	415.3666667
ATG13	458.4666667	515.0333333	428.3333333	437.1	544.1333333	516.3	494.3666667	505.5666667	389.2	414.0666667	311.8	419.0666667	542.6666667	453.2	587.8333333	582.2333333	453.6333333	497.1666667	542.5333333	570.1666667	567.3333333	543.1333333	561.3
ATG14	419.6	527.5	474.4	495.4	688.2	408.3	367.3	397.1	440.9	386.3	759.4	536.9	486.7	430.6	614.6	599.4	297.1	294.2	556.7	641	499.3	566.3	544.2
ATG16L1	25.6	34.9	35.4	41.2	54.3	39.8	55.7	26.2	113.8	59.9	12.7	8.1	121.8	83.6	95.7	64.8	74.1	27.9	19.9	49.1	75.4	84.4	79.3
ATG2A	457.4	372.3	388	400.8	381.3	378.8	402.5	503	421.6	561.2	344.1	296	419.9	355.4	472.6	351.2	693.2	411.9	579	402	378.7	438.1	423.7
ATG2B	170	155.4	209.4	156.3	118.3	113.4	175.5	93.4	139.1	172.5	239.8	131.1	99.2	199.2	94.5	164.4	99.4	137.7	56.2	77.5	77.2	57.1	133.1
ATG3	491.55	630.6	706.55	717.25	514.7	587.55	588.7	782.35	715.05	607.35	643	733.55	667.25	629.45	598.4	506	855.2	906.4	656.75	377.2	564.55	510.5	494
ATG4A	593.2	497.9	752.6	584.5	614.3	588.6	659.4	525.6	750.3	726.4	772.1	788.9	558.3	725.4	462	380.4	298.1	300.9	454.1	467.6	451.2	490.4	519.4
ATG4B	270.6	262.7333333	341.5333333	302.1333333	258.3666667	329.8666667	343.2666667	335.3	435.7666667	457.4333333	404.1333333	403.1	477.3333333	469.1666667	429.7	293.8	471.7333333	337.9666667	271.1666667	316.4333333	328.2	462.1	388.8
ATG5	484.0333333	584.2333333	481.2666667	497	550.1666667	545.0666667	561.8	555.5666667	522.6	433.6333333	488.6333333	503.2666667	449.6333333	381.6333333	380.8666667	365.7	451.3	479.4	627.7333333	405.8666667	415.5666667	490.1666667	455.5
ATG7	344.8	264.6	347.6	448.2	291.8	357.1	396.4	492.2	465.2	354.8	316.8	493.3	590.4	372.5	476	241.6	343.8	283.3	343.3	441.2	385	476.4	465.5
ATG9A	523.1	400.8	441.6	445.5	376.4	459.8	297.4	416.8	336.6	368.2	474.9	344.5	467.6	437.4	467.8	405.1	270.6	370.9	428.8	530	384.4	485	424
ATIC	1856.7	1067.7	1448.4	1501	1164.2	1100.6	1739.2	1399.8	908.8	1464.5	1031.9	1241.4	931.5	719.5	949.5	874	1349.1	1251.2	1255.8	1177.5	942.7	1110.2	984.9
ATM	606.4333333	531.2666667	677.9333333	811.1	542.1333333	537.8666667	714.6	741	985.1	668.8	706.4	782.7	490.7	495.4	449.5	383.6666667	203	252.0666667	342.5333333	373.9	514.2666667	648.8	449.7666667
ATMIN	586.7	574.2	706.4	579.75	552.3	670.3	601.9	574.75	569.65	460.15	517.5	557.5	453.7	648.7	600.55	632.65	492.85	507.35	592.8	593.25	500.15	531.3	478.25
ATN1	268.5333333	201.0666667	205.5666667	156.6333333	345.3333333	227.7333333	235.1	174.3	257.3333333	284.7	275.4333333	227.2	467.5666667	376.2333333	221.1666667	246.7	303.4	313.7666667	493.3333333	533.6333333	467.0666667	451.7333333	595.8
ATOH1	9	10.9	15.1	13.6	29.8	8.3	23.6	3.6	6.2	10.9	12.8	8.6	9.9	9.2	11.5	5.3	23.9	12.6	7.8	10.6	6.8	6.2	23.3
ATOX1	1743.7	977.6	1474.7	1688.3	1099.7	1210.3	1703.9	1262.1	1149	1451.7	1065.6	1242.8	1311.6	1628.3	1102.1	1132.9	595.3	711.1	935.3	1618.1	1101.5	920.9	1440.7
ATP10A	53.1	106.25	128.2	92.35	105.3	109.05	117.7	93.7	115.45	150.8	143.05	84.2	179	139.2	109.65	108.45	74.05	126.55	135.2	163.95	89.15	64.8	125.1
ATP10B	144.9	109.9	157.4	119.75	64.3	93.1	93.8	71.4	118.95	140	119.45	163.65	89.6	112.75	114.6	137.35	121.45	160.4	100.05	90.3	91.2	68.6	99.65
ATP10D	370.3	692.9	606.5	511.1	832.3	533.8	580.8	587.9	894.9	560.5	880	707.4	459	713.4	599	698.3	325.1	506.3	613.4	453.5	571.2	592.6	487.4
ATP11A	61.6	60.46666667	58.96666667	66.13333333	60.2	59.53333333	43.93333333	67.7	31.86666667	70.66666667	47.93333333	62.13333333	139.1666667	88.3	70.83333333	65.3	97.56666667	55.83333333	67.23333333	67.8	87.8	98.63333333	111.4
ATP11B	356.4	381.4	391.1	407	349.6	383.5	660	237.3	350.3	297.1	496.4	357.9	489.6	487.5	332.9	517.4	545.1	345.8	279.7	436.9	192.6	198.3	281.9
ATP12A	89.6	83.2	92.1	71.3	40.6	74.7	41	58.8	64.3	37.8	58.3	65.8	66	63.1	68.8	41	101	73.4	31.4	56.5	60.3	54.2	96
ATP13A1	470	351.5	457.9	290.2	352.8	430.2	442.6	431.9	505.4	533.6	380.5	447	473.5	503.6	413.4	363.4	593.8	571.3	431.7	542.3	492.4	394	469.7
ATP13A2	174.4	111	199.8	176.5	149.5	164	216.8	390.6	245.2	162.7	175.8	151.2	309.1	150.4	137	76.5	12.4	74.7	197.1	267.5	285	247.3	290.3
ATP13A3	274.75	264.3	291.7	312.45	187.7	207.45	231.05	171	400.5	199.55	247.65	393.7	355.55	437	235.4	339.55	1380.55	533.35	219.3	173.05	95.05	103.2	253.35
ATP1A1	2631	2476.6	2531.2	2542	2099.2	2599.7	2570	2073.4	2829.1	2234.3	2136	1833.5	2327.3	2204.6	2214.5	1560	3474.7	3012.7	3748.4	2383.5	1860.3	1832.2	2273.3
ATP1A2	97.3	90.75	54.65	51.6	350.45	78.3	16.05	42.05	39.8	90.8	95.85	115.85	63.9	62.65	64.8	1456.95	53.95	202.35	379.55	152.45	108.2	94.3	55.6
ATP1B1	306.8	558.95	636.35	408.6	504.25	575.7	454	516.7	834.9	477.35	441.8	471.2	465.2	815.65	1066.25	776.05	321.95	301.4	759.95	1041.1	672.65	848.35	616.3
ATP1B2	69.1	160.6	107.6	121.5	137.1	93.5	61.1	141	108.7	171	119.3	81.2	157.2	197.9	182.5	130.6	130.4	96.2	113.6	341.6	276.1	263.4	326.5
ATP1B3	4809.1	5047.7	5503.1	6470.2	3720.9	4893.5	3658.9	3806.9	5111.5	3807.3	4455.7	4591.1	4153.3	7656.4	5689.9	3916.8	8703.9	7950.8	4165.5	5850.4	3866.8	3920.6	6607.4
ATP1B4	41.4	14.2	36.4	21	6.3	25.2	24.4	30.6	20	20.4	5.5	11.3	10.5	29.9	13.8	19.2	45.7	8.5	5.6	20.9	5.7	19.9	60.9
ATP2A1	90.6	47.3	83.7	60	43.3	57.5	13.4	35	50.1	58.2	67.1	81.9	112.1	94.9	91.2	66.8	86.8	100.3	56.7	55.4	40.9	35.2	67.5
ATP2A2	1416.5	1191.433333	1355.433333	1469.633333	1192.7	1385.966667	1158.1	1175.1	1238.033333	1403.166667	1380.033333	1667.266667	1475.733333	1470.8	945	949.0333333	1650.6	1960.533333	983.1333333	1423	995.4666667	937	1063.866667
ATP2A3	244.475	295.825	249.425	293.3	171.775	357.45	682.775	355	311.475	398.675	127.675	307.125	148.35	150.7	111.65	69.65	120.975	72.5	51	151.025	195.1	131.2	65.375
ATP2B1	347.5666667	440.4333333	469.6	599.6	262.6333333	516.3	295.2666667	354.2	364.8	265.2666667	449.9	609	530.0666667	502.8333333	372.0666667	312.9666667	853.4	483.9666667	484.3333333	317.9	486.3333333	602.8666667	319.6
ATP2B2	20.06666667	52.6	63.9	19.66666667	50.96666667	46.86666667	67.66666667	41.2	33.8	30.1	42.16666667	40.66666667	76.53333333	25.06666667	65.13333333	46.7	56.96666667	19.6	26.13333333	60.96666667	58.43333333	55.4	86
ATP2B3	11.8	12.93333333	10.63333333	17.9	20.63333333	8.1	6.7	8.1	24	20.16666667	12.9	11.33333333	20.7	6.766666667	16.1	18.9	11.53333333	14.76666667	18.06666667	8.766666667	18.7	14.16666667	11.6
ATP2B4	1266.433333	1503.3	977.8666667	1089.5	1712.633333	1100.333333	843.8333333	990.5333333	774.2	1040.9	1632.333333	1210.066667	1460.066667	950.5666667	1052.9	1055.066667	711.4333333	856	836.7	1379.366667	1268.6	1317.933333	1128.966667
ATP2C1	271.1	273.8	300.875	277.525	249.6	186.4	183.475	218.5	285.975	283.275	264.4	213.3	216.375	240.675	252	292.05	200.55	280.975	203.375	215.5	216.6	260.45	169.075
ATP2C2	43.4	34.25	44.7	43.75	26.05	31.5	30.45	20.9	28.6	46.7	25.55	38.3	38	30.7	75.05	32	44.5	40.25	22.25	29.85	66.45	87.75	25.55
ATP4A	84.4	66.7	34.9	55.8	10.9	57.6	87.5	52.2	52.1	124.7	43.5	22.9	43.7	17.7	71.3	57.8	106.6	58.4	38.1	19.1	83.5	56.2	53.4
ATP4B	31.4	44.5	51	48.1	25.1	67.1	50	46.8	22.2	31.6	22.6	47	34.9	56.8	38.2	46.5	17.4	48.1	31	24.2	43.8	23.7	39.6
ATP5A1	5012.6	4663.2	5676.2	5679.7	4971.9	5804.6	6847.2	5764.8	5225.6	6206.7	5384.4	6254.2	5182.7	5583.3	5165	6302.1	4193.6	4916	5306.7	5731	5231.8	5554	5716.2
ATP5B	4650.9	3813.7	3741.2	3910.9	5084.2	4408.6	5170.3	5047.2	4185.9	6195.9	4862.8	5457.8	4280.9	4245	4627.1	5486.2	4740.2	4841.3	5255.1	4318.4	4204.8	4054.4	4843.5
ATP5C1	2836.85	2695.475	2916.725	3170.775	2758.5	3054.45	3363	3447.325	3217.65	3465.125	3146.75	3392.25	2729.3	3220.225	2957.95	2959.3	2835.925	2981.35	3317.675	3253.175	2479.7	2482.675	2876.4
ATP5D	496.1	529.05	586.5	497.85	472.2	537.05	580.65	495.05	644.85	670.4	523.2	477.85	540.2	655.75	649.9	582.75	416.1	568.5	689.3	704.85	637.45	526.4	656.8
ATP5E	5006.2	4881.2	6309.5	6519.5	3439.5	4496.5	4953.6	4023.7	4554.5	4612.2	4767.6	5076.4	4053.7	6530.1	6570.6	6079.5	5200.1	5018.2	3223	4035.4	3372.8	3761.1	3755.3
ATP5F1	4510.7	4354.5	5201.9	5234.6	4203.3	5108.9	5568.9	5158.2	4215.6	5465.9	4451.7	5203.9	3547	4663.1	3777	4418.5	5125.1	5463.2	4231.1	3593.9	3099.7	3068.2	4215.3
ATP5G1	902.2	732.4	878.7	894.3	999.8	711.1	942.8	628.8	703.7	1017.6	710	840.2	558.1	546.6	936.1	913.8	486.3	818.1	888.3	764	783.4	1026.9	879.8
ATP5G2	1172.65	1330.1	1780.8	1433.75	1302.2	1459.85	2011.9	1703.3	1725.5	1573.4	1405.45	1095.7	1319.6	1736.6	1646.8	1948.35	876.15	1191.3	1356.25	1650.8	1508.4	1356.4	1374.35
ATP5G2P1	65.9	88	127.5	113.9	93.1	105.7	169.5	110.3	73.5	97.3	90.4	116	109.3	98.7	65.5	98.6	48.2	74.2	85.4	48.2	74.8	51.8	96.4
ATP5G3	1934.55	1674.4	2448.2	2414	2167.55	2288.4	2478.3	2436.3	2189.85	2583.35	2065	2569.4	2521.35	2698.3	2807.95	2937.25	1971.45	2835.45	2721.8	2447.4	2189.2	2002.25	2405.15
ATP5H	5458.4	4940.4	4994.5	5712.3	5620.6	4807.7	6078.8	5322.5	4338.3	5547.1	5019.2	5215.9	4849	3503.2	5479.6	5585	2654	3604.3	4389.8	5230.2	3946.5	3631.9	4988.4
ATP5I	1444.5	1239.75	1430.85	1267.8	1148.25	1034.8	1429.6	1043.45	1362	1244.15	1313.15	1169.1	1006.75	1724.4	2158.5	3097.1	1179.3	1601.45	1273.45	1308.9	1197.2	1293.05	1029.7
ATP5J	1981.1	2120.2	1795.7	2117.9	2061.4	1752.8	1562.3	1809.1	1645.1	1652.8	2201.7	2023.6	1424.6	2434.9	2840.8	4080.4	1927.6	2534.9	2163.9	2217.8	1582.8	1592.4	2017.7
ATP5J2-PTCD1	273.9	198.2	290.6	243.8	275	240.1	340.2	256.3	343.5	311.4	288.6	261.6	288.1	188.9	225.1	266.6	309.6	343.2	427.1	473.6	338.5	303.4	310.6
ATP5L	3442.025	3158.125	3997.1	3740.05	3376.375	3707.025	5247.575	4140.65	3749.8	4644.9	3545.325	4159.875	2784.025	4246.525	4528.425	5693.025	2960.45	3805.8	4458.775	4667.425	3364.1	3208.2	3711.675
ATP5O	2219.55	2263.5	2351.6	2195	2419.95	2019.4	2932.1	2699.85	2277.85	2513.15	2038.5	2229.55	1665.75	1894.35	2436.1	2729.95	1335.15	1835.2	2492.5	2143.5	1639.05	1510.4	1679.8
ATP5S	288.5666667	304.8333333	218.7666667	205.1	258.8	263.2	403.4333333	253.5666667	183.2666667	187.0666667	185.8666667	228.9	166.5333333	206.7333333	234.5333333	220	222.2666667	161	255.3	202.5	196.8333333	182.2666667	231.4666667
ATP5SL	487.95	643.95	459.5	646.4	579.2	410.15	553.25	382.7	455.2	471.05	594.05	535.2	421.2	436.85	465.15	643.2	433.05	519.1	691.7	599.45	430.4	417.9	445.75
ATP6AP1	3678.6	2531.3	3210.3	2998.5	2590.5	3582.4	3762.5	3230.1	3194.8	2984.2	2469.1	3466.5	3646.7	1904	2377.2	1245.6	1272.1	1448.1	2392	4421.6	3203.3	2982.2	3514.2
ATP6AP2	1881.466667	2147.766667	1910.733333	1787.133333	2023.266667	2303.6	1988.366667	2417.233333	1941.8	1809.366667	2127.4	2498.833333	2257.166667	1869.633333	2511.366667	2037.766667	1719.133333	2154.766667	1896.4	1662.3	1745.433333	1844.8	1677.1
ATP6V0A1	802.4	621.05	689.65	667	638.75	678.25	594.05	577.2	706	780.4	598.3	963.85	863.25	453.25	651.4	449.8	514.25	414	646.8	766.5	990.15	905.45	1020.45
ATP6V0A2	97.5	91.1	97.4	97.53333333	76.03333333	115.2	99.03333333	116.7666667	134.3333333	153.0666667	109.1	94.83333333	94.53333333	112.7666667	113.1	87.33333333	247.0333333	237.1333333	77.16666667	64.7	78.36666667	72.33333333	93.36666667
ATP6V0A4	43.6	43.5	58.2	51.9	42.3	54.3	10	41	19.1	77.9	65.3	44.2	77	78.3	58.3	32.6	47.2	41	11.6	6.4	14.7	52.9	30.7
ATP6V0B	2273.3	1596.7	2380.4	2644.5	1413.2	2592.3	2788.7	2615	2575.4	2637	2084	2815.4	1889.5	1718.3	2220.4	1343.3	2769.5	1999.8	1880	1746.5	1815.5	1590.6	2199.6
ATP6V0C	2709.45	1961.2	2429.9	2278.5	2257.5	2807.9	2850.65	2803.1	2630	2790.95	2018.4	3113.75	2811.85	2377.2	2335.1	1416.35	2843.6	2383.55	2591.45	3198.45	2584.45	2406.25	2983
ATP6V0D1	3303	2540.9	2907.6	3229.9	2868	3762.5	3949	4102.6	3512.1	2897.5	2834.7	3400.5	3651.2	2735.8	3157.3	1629.2	3064.6	2490.6	3192.9	2824.9	3635.4	3627.9	3830.4
ATP6V0E1	2156.633333	2083.716667	2180.75	2291.616667	1635.05	2380.883333	2264.583333	2118.166667	2297.766667	2030.2	2055.116667	2220.416667	2201.166667	2361.983333	2520.266667	2244.616667	2142.966667	2135.633333	2182.866667	2133.65	1902.133333	1945.383333	2117.116667
ATP6V0E2	691.5	451.8	589.8	770.1	499.6	509.4	819.3	557.8	388.1	353	373.4	466	405.4	344.6	501	291.9	199.8	339.2	314.2	890.2	499.9	604.5	510.8
ATP6V1A	1637.4	1410.85	1541.85	1532.2	954.25	1363.2	1218.8	1557.95	1398.75	1335.9	1090.9	1457.2	1477.65	1510	1398.5	1234	1702.15	1070.65	1092.8	1602.3	823.2	883.5	1427.55
ATP6V1B1	16.3	13.1	10.8	10.7	12	12.5	10.2	13.4	15.9	18	24.5	32.4	16.8	43.4	15.7	23.8	16	59.4	10.7	17.6	6.3	40.8	12.7
ATP6V1B2	3880.4	2955	3246.8	3560.7	3070.6	3666.6	3848.6	4508.5	4065.3	2729.9	2907.7	4117	4711	4193.8	3780.2	2351.3	5017.1	1956	3766	3666.4	3212.8	3009.2	4991
ATP6V1C1	285.7333333	609.3	382.9	301.0666667	388.1	354.1666667	380.1333333	462.6666667	449.5	427.4	454.7333333	456.6666667	423.6333333	427.2666667	333.6666667	329.8666667	350.0666667	419.5666667	361.7	288.5	243.1333333	259.8666667	400.0333333
ATP6V1D	908.3333333	849.7	813.3	1020.7	925.9333333	819.3	707.1333333	842.8333333	943.6333333	832.2666667	891.5666667	1002.1	936	753.2	807.7666667	558.4666667	818.3	644.1333333	832.8333333	857.8	650.4	680.4666667	851.3666667
ATP6V1E1	2618.1	1649.5	1571	3029.3	3027.4	2502	3557.3	2820.6	2538.8	1914.4	1564.1	2140.4	1692.2	1026.3	2029.8	1398.5	1473.7	1119	2532.6	2353.4	1872.9	1570	2061.1
ATP6V1G1	2291.6	2536.5	2389.4	2763.6	2098.7	3306	3804.6	2885.8	2284.3	2989.8	2062.8	3114.5	2363.5	2485.9	1742.9	1600.6	3204.8	2868.9	3075.4	2401.7	2342.8	2102	2457.8
ATP6V1G2	144.5	120.1	163.4	88.2	66.7	88.5	98.7	72	92.6	151.1	100	76.5	54.8	86.2	135.3	72	112.6	151.7	46.2	54.5	85.9	109.9	138.4
ATP6V1G2-DDX39B	1449.6	1132.15	1479.8	1708.25	1696.95	1034.9	1277.95	1328.85	1316	1700.8	2196.1	1473.15	2199.25	2563.4	1955.4	2074.4	2571.45	2191.45	1956.7	2193.85	2724.75	2639.85	2129
ATP6V1H	1320.1	1031.3	1009.4	1142.1	1102.2	1066.2	1150.9	1177	1204.6	841.5	956.3	1136.7	857.2	1014.7	1411	798.1	746.7	659.5	991.4	1032	812.8	755.8	998.5
ATP7A	188.3	206.75	210	216.5	149.3	167.45	153.9	163.15	267.55	143.9	177.5	150.55	251.35	198.85	206.15	212.45	124.2	140.5	236.5	242.45	184	292.7	279.7
ATP7B	146.1	190.3	185.1	149.1	170.4	100.2	103.5	100.4	122.4	186.7	172.8	112.7	142.6	142.9	137.3	246.5	134.5	135.5	98.9	153.8	79	63.3	140.1
ATP8A1	137.7	100.7	133.65	167.9	109.4	146.85	215.1	157.4	171.8	154.95	134.8	112.05	43.75	89.85	115.9	154.4	111.7	124.3	31.25	69.3	67.6	67.45	70.7
ATP8A2	57.75	30.15	42.1	53.35	29.15	65.75	44.8	19.55	42.5	83.95	42.7	41.35	41.75	36.35	70.1	47.4	49.35	41.95	51.3	34.8	42	59.45	56.5
ATP8B1	206.5	308.9	377.5	337.2	123.9	187	194.7	159.5	474.8	255.7	436.8	194.1	297.7	1479.9	862.2	684.4	887.9	1714.1	113.1	153.3	486	471.1	394
ATP8B2	128.2	257.9	125.1	170.1	214.2	237	172.6	140.4	217	168.4	181.2	183.7	488.5	301.2	313.7	168.7	239.1	208.2	326.7	402.9	470	518.4	237.7
ATP8B3	11.9	9.2	15.9	6.2	5.7	34.3	10.8	9.2	64	10.8	5.1	5.3	34.5	29.6	97.1	7.6	40.9	53.6	5.9	14.7	43.9	46.8	14.3
ATP8B4	149.9	208.5	241.5	195.2	408.8	201	200.1	411.9	321.5	241.1	215.8	412.1	301.3	172.9	251.2	309.7	68.9	258.7	104.4	139.8	155.2	123.1	207.2
ATP9A	260	457.85	194.85	142.6	784.7	195.95	288.3	238.7	205.55	157.5	298.75	254.6	187.7	170.2	302.75	592.5	87.8	440.8	241.9	293.5	436.55	387.95	239.85
ATP9B	111.95	135.2	159.65	106.3	95.85	66.1	78.35	105.05	200.5	88.5	148.75	129.95	110.4	130.55	106.55	128.6	175.95	171.05	79.5	67.35	72.3	76.35	73.25
ATPAF2	108.65	83.1	94.6	91.05	108.35	92.65	81.2	102.35	84.7	56.05	96.45	81.35	118.55	98	133.85	99.45	87.8	92.5	50.2	113.55	131.4	137.35	95.25
ATPIF1	641.3	612	875.5	801.5	582	728.8	1116.6	875.6	961.9	736.2	644.6	659.2	514	820	1097.2	833.7	493.1	456.7	538.1	843.4	858.4	694.2	821.7
ATR	281.8	229.75	383.3	546.95	224.15	217	299.7	270.2	419.65	411.4	326.2	278.65	153	310.5	215.25	270.3	434	450.3	170.6	159.5	204.7	211	206.5
ATRAID	3450.5	3614.4	3324.5	2684.4	3271.4	3464.9	3978.5	4063.7	3183.4	3200.6	3136.8	3336.7	3251.4	2383.6	4108.7	3813.9	1555.1	2121	4198.3	3830.7	3942.3	3808.9	3601
ATRIP	709.95	674.35	534.75	545.75	557	576.4	743.15	807.7	582.65	733.5	625.5	637.45	653.55	291.1	610.95	429.8	267.4	219.75	519.85	795.35	740.25	704	576
ATRN	343.75	433.65	358.45	284.5	381.55	467.7	430.35	428.5	462	305.95	380.75	410.05	451.45	340.75	568.8	342.7	432.85	304.15	449.3	432.1	415.45	428.6	428.2
ATRNL1	27.75	24.3	43.1	10.9	17.55	21.05	32.55	4.9	38.35	50.2	44.55	17.9	28.6	28.3	47.1	15.25	77.05	35.1	24.1	9.8	30.5	46.4	15.3
ATRX	506.8	586.6	597.75	625.525	571.775	473.025	508.675	463.375	605.85	533.25	679.275	536.075	393.8	573	520.975	574.5	334.125	473.025	555.175	461.575	421.425	489.375	393.725
ATXN1	790.35	737.1	897.5	812.95	495.05	1014.05	567.45	861.5	841.65	683.4	883.45	691.15	1008.85	655.45	811.45	373.7	530.9	225.6	287.9	601.45	493.25	544.15	730.85
ATXN10	1932.6	2080.5	2012.45	1963.3	2035.75	1469	1859.4	1410.45	1458.1	2225.65	2015	1749.75	1229.1	1645.55	1455.65	2163.9	2302.45	2087.15	1748.75	1494.7	1339.95	1384.65	1444.95
ATXN2	317.2	631.7	145.6	258.7	625.5	414.1	561.5	432.5	638.5	277.9	444.7	399.7	510.8	480.7	436.4	392.1	392.4	371.1	555.9	555.6	608.5	822.6	814.7
ATXN2L	121.85	17.35	27.45	34.35	31.9	60.95	97.65	76.1	86.2	87.35	74.2	34.65	217.1	103.3	116.5	75	151.3	89.6	111.6	180.1	222.3	207.25	154.4
ATXN3	103.05	67.675	87.575	99.25	60.625	67.075	42.5	58.325	123	87	121.775	80.85	91.025	90.95	91.975	58.85	94.95	83.225	63.6	52.35	78.7	72.525	66.65
ATXN3L	59.3	9.6	79.1	56.2	71.1	67	42.5	29.6	31.2	94.7	60	75.2	15	47.5	50.3	69.8	34.3	70.5	73.8	71	43.3	62.4	11.8
ATXN7	157.1	162.1	204.95	196.95	167.1	160.1	205.9	183	319.9	284.1	271.35	232.6	291.6	464.55	200.1	293.65	333.55	346.05	116.9	104.7	242.95	202.2	213
ATXN7L1	14.9	21.3	14.8	26	27.1	23.95	39.15	24.65	8.5	33.15	23.7	14.7	20.7	5.9	40.25	28.35	18.15	14.5	11.1	26.75	13.6	17.95	16.7
ATXN7L3B	975.95	937.9	951.95	849.9	1058.75	802.2	919.35	733.8	733.4	852.6	864.65	726.85	923.75	811.25	863.7	1019.05	740.9	645.95	1015.7	1049.8	1112.95	1093.45	840.4
ATXN8OS	39.8	117.2	123.3	122.4	83.4	103.6	68.7	146.5	103	115.5	108.3	74.3	23.8	143.6	22.5	87.3	98	88.4	18	14	18.3	95.2	18.8
AUH	569.3	517.7	342.9	500.8	727.1	408.4	426.9	458.6	525.8	507.3	610.6	544.9	197.2	444.7	439.6	850.8	214.5	458.2	626.6	482.3	350.2	350.6	640
AUNIP	102.8	106	181.5	93.8	58	78.6	56.8	45.4	107.1	158.1	147.2	119.2	138.6	125.8	111.8	128	119	102.6	68.9	16	35.2	55.1	97.3
AUP1	684.1	679.3	668.9	753.5	607.1	603.1	869.8	650.6	721.6	765.1	762.3	757.1	614.8	652.5	775	618.4	982	852.2	559.9	622.7	558.7	906.1	649.3
AURKA	137.5333333	28.53333333	172.4666667	139.8333333	80.86666667	73.76666667	84.53333333	124.0666667	157.2666667	146.9333333	109.6	99.2	83.26666667	90.93333333	56.83333333	23.16666667	26.86666667	67.26666667	28.2	128.3	53.13333333	59.73333333	82.46666667
AURKAIP1	2193.7	1442.9	1566.7	1699.7	1439.5	1410.6	1619.5	1271	977	1533.8	1084.9	1159.8	1146.3	1182.9	1121.4	1290.2	1200.6	1113.8	2007.4	2061.6	1044.7	1196.3	1235.2
AURKB	175.5	60.9	216.8	144	59.2	101.3	149.8	165	123.6	172.3	47.1	128.9	94.3	72.4	85.5	15.5	64.4	80.3	33.2	56.8	23.4	71	116.1
AURKC	234.3	131.1	209.6	137	138.4	140.5	115.9	141.8	105	203.8	152.1	182.3	160.5	147	180	154.9	158	175.5	124.7	106.1	130.9	147.9	173
AUTS2	2164.3	2052.2	1122.2	1582	2023.3	1630.2	1080	1458.6	910.1	1030.9	2368.6	1007.9	1108.2	1106.4	2455	1111.4	860.6	1465.5	860.5	1864.2	2772	3219.2	1992.4
AVEN	566.8	599.8	442.5	466.2	444.9	420.4	317.8	306.2	379.1	336	341.3	414.7	446.8	372.9	384.3	521.8	526.6	507.6	436.2	236.2	233.8	238.3	288.8
AVIL	63.05	51.1	50.45	59.95	47.05	32.2	37.95	33.4	102.4	99.7	129.7	117.55	118.65	109.2	41.95	44.25	66.75	95.7	28.05	52.4	107.85	85.25	84.05
AVL9	167.8333333	262.6666667	238.6	246.5666667	242.9	143.8666667	212.4666667	180.3333333	267.1666667	228.6333333	286.0333333	260.8333333	223.9666667	211.1333333	193.6	218.8666667	200	186.7666667	167.8333333	170.8666667	167.1	173.0666667	200.6333333
AVP	57	16	58	14.2	11.5	46.1	21.7	11.3	8.7	11.7	8.3	12.8	22.5	31.4	62.5	16.2	21.1	12.4	72.3	42.4	28.3	120.3	72.8
AVPI1	823	1038.9	656.5	536.2	1013.4	574.8	524.4	469.4	637.9	871.6	789.3	870	913.3	600.1	966.7	1038.6	442.8	665.8	1044.1	800.2	643.1	581.3	1062.1
AVPR1A	29.83333333	20.6	38.03333333	41.66666667	15.26666667	8.9	17	21.56666667	19.93333333	32.86666667	30.96666667	20.46666667	20.3	46.66666667	22.23333333	36.83333333	25.36666667	43.66666667	40.76666667	44.7	31.56666667	32.76666667	53.76666667
AVPR1B	60.4	111.2	47.7	39.9	59	39.4	11.3	34.9	14.9	55.7	57.5	36.1	81.9	44.6	47.8	111.8	53.2	59.4	35.9	133.2	43.8	48.6	35.7
AVPR2	16.3	13.7	12.75	8.4	63.8	22.9	18.9	7.75	7.4	19.2	17.05	12.2	13.9	19.5	23.25	19.3	7.35	30.55	30.75	66.7	20.35	42.75	25.4
AXIN1	228.5	320.6	259.8	338.8	373.3	439.9	588.6	524.1	426.5	568	335.1	405.9	397.6	422.9	385.8	224.2	431.5	440	559.8	476.3	436.6	446.6	386.6
AXL	1442.6	1861.9	594.3	1156.65	2616.95	833.15	718.05	583.55	595.4	705.15	1383.45	718	812.9	636.4	1963.4	1334.3	1689.65	931.95	2546.8	1484.35	2212.75	2309.4	1804.05
AZGP1	32.7	20.8	25.6	2.2	105	18.9	3.4	10.7	10.8	87.4	18.6	38.6	28.9	17.1	11.9	865.2	39.3	102.6	56.4	4.3	21.9	5.2	28.1
AZGP1P1	104.85	76.9	103.9	101.6	112.25	100.45	134.8	155.4	100.75	112.1	58.1	132.9	78.45	113.65	143.85	212.75	76	98.55	126.9	120.05	76.6	54.1	160.45
AZI2	281.5	290.2	223.9	152	157	159.2	86.8	83.9	220.6	139	167.7	156.6	103.4	230.7	196.2	319.1	87.3	296	202.1	40.6	120.9	93.5	131.1
AZIN1	783.7333333	945.7333333	798.6666667	714.6	782.1333333	843.6	924.6666667	812.0666667	819.6	685.2	948.6	965.3666667	739.5	601.5	668.1666667	724.3333333	1151.066667	917.1666667	678.7333333	858.6333333	586.3	565.6	690.7
AZU1	88.7	25.8	40.8	26.4	9.7	57.2	29.7	29.4	7.3	67.4	11.3	35.4	35	68	26.4	7.9	27.6	33.2	68.2	12.6	50.4	38.8	6.2
B2M	13594.1	10363.7	12303.8	12914.45	9169.55	13685	15070.35	13364.35	13707.5	14461.35	12606.25	13708.4	18008.9	18253.05	20199.65	17166.95	18838.05	16631.2	14605.9	15805.7	16777.15	17535.35	18283.5
B3GALNT1	131.05	186.6	121.25	69.15	142.65	155.75	56.25	122.65	93.85	103.85	151.3	111.8	92.3	148.15	68.95	63.6	53.25	66.75	101	115.15	102.15	113.95	110.55
B3GALT1	16.7	2.6	3.5	8.4	2.7	33.2	6.1	5.9	8.6	8.3	15.3	3.1	14.2	7.9	4.3	5.5	13.3	18.9	10.7	5.3	8.3	33.4	4.9
B3GALT2	30.15	1.4	7.9	7.4	5.75	13.75	15.1	9.6	17.25	9	6.85	4.55	7	6.65	2.45	3.4	1.45	5.3	2.45	2.4	10.7	17.4	1.95
B3GALT4	339.75	244.4	191.7	254.75	175.5	249.5	324.2	305.05	278.35	161.45	218.75	170.2	231.05	131.15	286	67.25	41.45	75.3	163.4	325.15	240.2	223.4	209.95
B3GALT5	120.7	69.2	71.4	47.6	29.6	13.4	14.2	27	65	50.8	51.7	41.5	101.4	57.9	59.1	52.4	109.7	110.4	21	23.1	12.1	10.8	11.8
B3GAT1	9.4	9	11.7	8.8	9.5	7.9	10.3	6.3	7.3	12	7.8	12.3	25.9	8.4	7.6	7.9	11	10.9	23.6	6.4	11.9	8.9	11.9
B3GAT3	155.65	125.35	174.55	198.85	165.05	222.15	245.5	131.2	241.5	172.35	167.4	122.05	205	150.8	122.65	68.15	38.85	102.45	185.05	209.35	215.3	175.85	154
B3GNT2	507.2	611.6	421.4	392.8	696.7	939.9	703.9	831	560.2	595.3	466.8	756.9	722.2	579.6	385.7	241.7	575.7	258.6	306.9	663.1	504.2	561.2	656.4
B3GNT3	27.8	45.4	99.3	57	14	19.1	27.5	104.9	88	50.3	37.5	61.4	66.5	114.9	134.7	41.3	32.9	54.2	61.9	47.6	96.5	120.5	28.4
B3GNT4	190.6	107.2	154.9	121.9	82.5	57.6	96.2	74.7	91.5	99.1	88.9	96.1	152.4	145.1	191.7	116	131.7	163.4	56.5	128.6	140.2	104.6	144.4
B3GNTL1	90.15	60.4	77.25	82.5	59.8	78.5	91.45	54.65	65.2	59	79.6	69.2	110.45	82.55	89.15	67.8	117.35	83.8	78.6	83.9	86.4	124.95	100.95
B4GALNT1	23.4	63.7	60.4	17.8	41.9	5.1	19.3	72.3	19.8	26.4	112.9	11.6	30.5	51.7	57.1	124.4	70.4	84.8	28.3	44.4	18.6	40.5	74.4
B4GALT1	752.525	238.675	521.05	452.275	408.15	507.025	211.975	364.075	457.075	368.825	396.825	558.95	555.9	363.725	505.15	337.775	412.95	399.95	316.325	323.175	340.15	376.025	454.025
B4GALT2	458.7	334.3	406.2	317.9	322.3	400.3	284.4	362.3	439.6	447.6	376.4	270.7	503.7	477.8	575.6	405.7	524.9	477.8	622.4	461.7	517.3	552.2	700.3
B4GALT3	412.3	393.3	526.6	356.8	413.3	467.6	604.9	404.9	653.8	601.6	408.7	480.9	426	695.4	429	401.4	866.4	664.3	576.1	427.3	468.5	607.9	903
B4GALT4	173.35	172.15	172.3	162.25	173.8	221.95	136.55	102	178.1	159.8	154.55	169.5	158	172.2	188.75	138.35	143.35	174.2	143.75	159.45	159.3	166.45	103.35
B4GALT5	824.95	906.8	954.6	730.95	859.05	949.95	629.9	682.05	608.4	805.9	776.05	803	961.45	1081.5	688.35	623.2	1498.95	1126.4	535.9	725.25	872.65	886.6	676.95
B4GALT6	26.2	25.6	47.9	30.8	31.9	21.5	27.7	35.35	30.75	28	51.7	20.5	45.1	46.2	9.35	47.65	28.4	20.35	21.05	25.9	3.3	39.65	19.95
B4GALT7	473	252.7	408.35	324.3	274.1	292.3	345.85	314.25	335.9	391.85	271.35	339.9	389.85	322.2	325.6	302.35	253.35	298.25	382.9	358.5	261.75	355.45	343.9
B4GAT1	501.2	655.8	699.3	487.1	881.2	494.1	529.9	590.7	478.1	515	512.4	469.5	363.5	327.6	514	531.6	178.5	391.1	451.6	646	530.9	466.5	495
B9D1	120.2666667	66.83333333	119.3333333	81.43333333	66.13333333	58.46666667	62.4	65.9	54.36666667	85.16666667	54.9	61.53333333	37.96666667	49.4	49.03333333	57.76666667	82.9	62.86666667	77.9	60.36666667	64.86666667	71.33333333	63.53333333
B9D2	36.7	11.8	20.6	82.7	8	35.2	76.4	34	48.2	19	30.9	17.8	74.2	15.8	50.3	16.1	16.3	20.2	51	52.9	58.5	76.6	53.4
BAALC	122	125.8	79	32.1	86.2	132.7	40.4	64.3	109.3	83.8	140.4	23.2	141.4	185.5	50.9	183.4	51.3	77.4	26.5	68.7	29.8	25.9	44.1
BAAT	11.2	9.7	13.6	15.3	14.7	11.4	8.8	7.6	16.8	12	14	16.1	13.9	11.7	8.7	12.2	14.2	12.5	19.3	20.5	18.6	15.9	13.1
BABAM1	510.2	591.4	509.8	569.6	786.7	704.1	740.7	542.9	565.5	570.1	607.6	579.8	944	515	502.2	651.1	402.3	412.6	843	897.4	858.6	792.3	768.4
BACE1	1020.2	825.9	760.6	800.3	798.9	913	765.1	789.3	721.5	734.7	824.2	400.7	556.1	677.6	577.2	527.2	160	457.7	1188.6	1125.5	777.9	510.9	847.6
BACE2	450.4	895.7	713.9	395.6	604.2	920.2	405.2	960.3	593.6	620.8	635.3	465.4	732.8	1196.6	495.6	504.8	379.6	643.1	449.1	1169.4	880.1	782.9	680.6
BACH1	584.1	1343.3	455.2	456.3	600	801.8	909.4	851.8	569.8	341	651.5	1365.8	870.9	459.5	833.6	359.1	1321.2	583.9	408.7	307.6	318.6	309.3	719.9
BACH2	128.5	245.2	204.4	188.6	298.5	276.3	553.1	178.4	134	326.5	240.3	108.2	139	315.7	157.7	176.8	51.5	106.1	62.3	119.1	119.7	157.3	79.7
BAD	352.8	306.25	362.75	267.95	313.35	379.95	409.65	395.9	394	413.2	326.7	342.15	345.75	349.3	375.75	333	73.85	264.5	479.55	423.15	500.95	522.55	437.95
BAG1	1135	1120.95	838	955.1	1406.55	1050.7	1008.3	1041.5	780.25	772	865.55	976.6	855.65	846.65	1201.2	1044.6	2025.9	1420.15	1788.8	950.6	1020.25	943.55	921.7
BAG2	583.6	805.4	317.4	317	694.3	439.5	342.3	381.4	250.6	355.6	673.7	320.3	319.9	377.2	741.4	384.6	584.8	478	521	247.5	376.6	377.2	441.4
BAG3	956.5	1340	1146.2	1012.6	1329.2	924.9	570.7	746.1	692.9	780.9	1001.1	937.6	839.4	1355.6	1046.8	1130.1	2063.6	2893.5	1073.7	872.4	983.8	1087.3	1266.6
BAG4	119.6	78	86.4	42.9	76.2	84.2	64.2	86.9	74.8	54.8	114.1	86.6	75.4	74.3	61	120.6	82.6	114.8	80.6	64.4	73	82.3	61.7
BAG5	978.2	928.7	939.65	919.2	1081.65	786.5	881.35	770.8	794.85	550.1	782.65	770.95	474.7	539.05	825.45	835.45	793.65	674.45	822.3	710.1	699.15	602.75	598.85
BAG6	1936.5	1823.833333	1774.333333	1874.333333	2036.4	2025.033333	2558.166667	2363.233333	2136.5	2087.366667	1792.8	1789.1	1857.833333	1741.066667	2345.666667	1394.6	1918.433333	1490.366667	1835.7	2070.966667	2322.433333	2252.833333	1921.3
BAGE	49.6	23.4	33	13	22.3	18.5	26.4	9.1	15.7	23.4	16.9	25.9	2.1	23.1	8.1	1.4	6.4	14	2.8	20	1.8	23.3	27.8
BAHCC1	227	261.2	343.6	269.6	306.9	161.8	296.6	197.4	144.7	189.8	259.9	135.2	179.7	253.1	160.5	187.2	123.3	175.1	84.2	237.2	320.3	291.3	279.6
BAHD1	336.9	294.4	223.1	230.9	283.2	296.2	488.1	326	243.7	252.3	291.4	246.1	311.1	331.5	317.7	245.2	266.5	257.2	326	293.6	414.9	377.6	316.8
BAIAP2	140.2	156.8	137.25	148.45	144.25	140.075	101.7	84.55	130.975	162.95	187.375	180.975	164.925	171.25	237.375	108.825	214.75	150.7	254.375	215.35	258.15	268.8	212
BAIAP2L2	26.9	20.8	12.1	15.7	13.5	43.1	9.4	35.2	16.2	28.5	28.7	35.4	55.8	11.2	38.5	14.7	16.1	58.4	6.7	5.7	25.4	9	8.6
BAIAP3	24.25	47.25	19.4	22.4	11.65	19.3	41.25	12.25	25.9	20.3	18.85	22.3	14	94.4	23.55	89.7	22.4	24.9	16.65	14.05	21.95	23.45	14.35
BAK1	382.5	166.7	437.4	243.6	226.9	342.4	275.7	418.1	365.2	437.6	260.1	420.7	395.8	463.2	536.5	163.3	393.8	327.7	307.9	243.5	291.1	292.7	303.8
BAMBI	239.2	299.2	227.6	96.5	344.1	343.5	239.9	211.5	219.4	420	232.9	157	320.2	244.1	351.5	120.7	1095.9	345.6	145.6	247.5	206.3	209.8	163.9
BANF1	2098.3	1688.6	2089.1	2134.4	2515.1	2119.9	3014	2899.7	2327	2325.4	2087.4	2225.3	1927.9	1570.1	1478.2	1385.6	1449.7	1620.7	2307	3411.5	3144.1	2758	2695.2
BANK1	321.8	132.7	255.8	488.4	97	326.6	1402.9	322	208	485	96.2	276.3	218.5	200.5	161.1	245.8	81	180.1	122.6	101.3	169.2	81.3	107.8
BANP	464.8	542.2	348	599.5	575.4	329.3	516.7	482.2	691.5	388.4	655.9	567.5	573.8	836.8	559	614	618.8	428.9	677.9	570.5	620.4	710.6	612.6
BAP1	741	671	714.7	886.4	824.3	624.9	701	621	650.2	838.7	629.6	469.1	635.3	776.2	589.2	623.7	917.1	731.8	812.9	1022.4	779.3	790.6	976.2
BARD1	142.8	117.7	143.5	121.2	104.9	138.5	206.2	208.6	210.2	152.8	113.9	130.4	49.9	11	56.8	5.7	6.4	7.8	35	167.9	119.9	115	124.1
BARX1	76.2	26.9	81	65.2	52.6	79.3	69.7	98.1	62	93.7	148.3	44.7	113.5	42.7	37.1	96.9	40.3	50.4	82.6	44.9	107	87.1	131.7
BARX2	27	37.2	28.8	17.2	61.2	48.4	59.8	18.4	85.6	146.6	23.7	72.1	28	25.6	27.2	8.6	64.4	16.5	39.3	14	21.6	160.7	113.7
BASP1	6077.1	6082.3	6399.6	5876.5	3552.5	6538.4	5590.7	4935.1	4779.5	5261.2	4664.7	5538.6	7112.8	8004.8	5703.6	1970.6	7701.9	2172.1	2012.8	5303.4	5048.7	4450.8	6694.8
BATF	813.3	220.4	772	775.9	210.8	732.2	951.9	964.1	700	699.5	231.8	636.2	751	576.9	253.9	166.3	469.1	519.1	414.9	479	377.3	442.4	621.2
BATF3	459.9	253.7	442	376.4	208.9	417.5	259.8	388.3	136.6	467.5	268	378.6	433.6	553.2	228.4	190.4	862.9	586.8	263.3	205.8	306.1	242.2	503.2
BAX	316.95	209.2	218.95	223.1	108.65	296.05	227.3	278.6	341.4	147.6	179.45	137.15	426.75	416	420.7	167.05	179	195.4	215.3	341.25	364.2	343.65	388.6
BAZ1A	375	319.05	535.35	671.85	254.7	335.85	276.95	366.5	463.8	441.95	378.5	501.9	359.45	752.9	356.5	363.85	1048.6	795.3	479.75	213.05	220.35	177.75	220.25
BAZ1B	146.7666667	185.6333333	241.9333333	235.9333333	232.5666667	221.9333333	264.7	247.7666667	291.5	250.4333333	220.4666667	202.9	257.7666667	238.5	244.5333333	194.4	197.6333333	161.4333333	316.8	309.8	357	317.1666667	270.9666667
BAZ2A	226.625	213.2	200.475	221.625	216.45	201.025	334.725	264.375	394.475	287.4	272.25	301.075	407.45	301.225	291.55	303.975	212.125	259.325	268.675	234.125	423.95	460.475	367.4
BAZ2B	525.2	890	778	938.7	631.7	560.5	454.5	684.6	1511.6	733.8	1289.4	1077	377.4	682.6	539.3	744.6	457.5	272.6	426.6	647.7	624.6	630.9	585.5
BBIP1	361.2	511.1	401.2	460	509.55	442.65	558.65	342.8	459.55	429.3	455.25	565.05	302.35	428.85	486.35	682.55	345.3	338.25	440.45	287.4	352.75	316.35	341.45
BBOF1	469.1	303.7	360.7	263.2	362.2	402.3	193.5	249.3	277.9	250.6	515.4	283.2	440.8	426.7	550.2	400.3	367.8	251.1	334	309.2	269.7	339.7	279.3
BBOX1	51.9	21.2	17.4	19.5	51.6	3.6	28.5	18.9	8.1	29.3	6.2	46.6	7	40.5	5.8	26.9	43.2	52	6.6	5.3	8.5	4	6.3
BBS1	672.8	801.8	617.3	393.6	876.5	364.4	456.6	495.6	487.2	584.4	696.8	395.9	469.7	579.2	626.1	837.9	485.1	564.7	671.5	556.5	742	785.4	623.3
BBS10	97.8	223.7	152.2	128.4	178.1	134.4	101.8	93.2	148.6	81.7	179.1	92.6	62.6	131.8	167.3	260.6	81.2	137.3	172.7	94.7	57	108.3	21.2
BBS4	120.1	165.3	152.05	118.95	180.7	139.6	114.95	186.75	180.9	128.35	236.25	120.75	120.75	147.75	156.3	192	59.2	123.8	119.05	154.6	188.9	191.7	122.85
BBS7	56.6	62.3	51.7	42.6	84.4	63.1	46.2	57.2	49.3	65.6	74.6	56.1	62.9	72.6	64.6	52.5	28.5	71	56.4	21.3	54.7	31.1	36
BBS9	91	184.925	127.1	99.375	112.825	131.025	104.725	108.275	115.8	73.775	169.8	98.7	100.925	122.75	92.55	85.85	52.875	53.95	129.95	121.975	109.75	127.9	97.925
BBX	721.65	564	564.6	550	686.4	529.75	369.05	599.7	719.95	349.55	459.8	374.6	574.9	509.4	455.95	577.55	291.45	479	770.3	725.6	633.6	729.9	611.85
BCAM	438.75	456.65	285	295.5	809.85	295.6	255.55	286.25	316.25	352.15	353.75	245.8	260.85	366.1	295.8	368.35	177.65	239.8	411.95	781.9	643.4	436.95	433.1
BCAN	128.7333333	103.6666667	73.66666667	137.8	92.5	130.5333333	132.0666667	79.26666667	138.9	165	115.5333333	147.7	157.0333333	146.6333333	137.3333333	116.5666667	164.3333333	126.0666667	153.8666667	120.2333333	168.1666667	157.2333333	142.2666667
BCAP29	304.7	331.1	209.4	254.3	266.5	333.1	154.4	227.8	230.6	187	212.6	239.8	237.3	258.3	289	256.5	199.1	309.2	195.9	220.4	128.8	171.8	163.4
BCAP31	2130.4	1822.6	1896.4	2095.4	2460.6	1531.4	1905.4	1918.4	1753.6	1578.7	1828.1	1839.2	1859.7	1311.4	1951.1	2245.9	1080.8	1242.1	2546.3	2864.1	2008.4	1996.6	2142.9
BCAR3	88.9	160.1	123.9	101	156.2	146.2	174.7	132.1	162.5	93.5	140.2	87.9	125.2	127.2	156.5	240.1	119.1	106.8	182.3	211.6	111.6	156.6	107.2
BCAS1	24.2	32.2	53	38.2	53.5	16.6	114.4	40.8	99.3	56.2	45.3	58.5	90.5	22	29	56.9	116.2	93.5	41.1	128	115.7	73.2	101.8
BCAS2	609.2	706.8	754.1	652.4	596.3	1347.9	1043.9	1215	1185.4	626.4	562.8	915.5	737.4	877.4	1092.2	750.5	949.5	903.1	1001.7	742.1	780.9	853.7	758.7
BCAS3	355.4	329.1	292.2	258	323.4	268.4	377.7	299	273.3	313.2	317.7	257.6	254.2	291.7	328.3	349.7	193.4	202.1	263.6	260.1	304.8	286.5	289.3
BCAS4	28.5	19.5	21	19	38.4	7.1	110.8	70.3	66.1	68.2	22.5	40.7	35.5	8	71.6	21.6	138.7	108.3	52.3	23.6	15.5	146.9	43.7
BCAT1	441.55	328.95	171.25	329.8	279	411.85	289.45	330.25	340.1	165.75	365.65	379.2	814.7	71.15	471.9	243.5	382.8	342.1	936.85	381.85	316.7	387.75	796.45
BCAT2	173.55	222.9	179.15	118.5	203.75	153.55	196.1	167.95	188.55	223.85	218.25	193.7	109.9	196	202.85	268.25	53	150.6	232.55	184.8	212.8	188.65	182.8
BCCIP	143.4	202.1	127.7	262.5	286.2	269.4	488.1	218	273.9	169.2	160.5	210.5	328.1	186.1	305.8	283.5	744	430.1	345.2	304.9	374.9	253.3	256.6
BCHE	28.8	19.7	31.7	18.1	31.9	50	27.2	11.7	37.5	60.9	39.7	26.1	45.6	47.8	25.1	41.5	41.7	23.9	12	29.3	29.6	4.6	54.1
BCKDHA	504.3	412.2	479.5	387.1	727.6	529.5	585.9	510.9	513.4	512.7	354.8	386.5	663.2	359.1	407.6	646.5	448.6	355.1	923.6	579	678.1	637	631.7
BCKDHB	103.2	187.95	70.5	77.4	75.05	173.7	160.75	71.85	73.45	70.75	126.85	73.9	69.45	107.8	105.35	213.9	9.6	85.05	111.65	83.6	84.85	123.6	68.8
BCKDK	520.9	261.6	427.4	265.4	227.9	486.2	354.5	463.1	746.9	573.9	312.6	418.2	738.2	419	399.1	275.6	441.7	345	477.6	387.7	481.7	494.8	598.6
BCL10	752.5	809.4	1070.3	960.2	434.5	673.2	292.3	447.2	787.4	598.2	852.9	813.5	708.8	1081.5	977.1	793.6	1229	978	447.5	384.9	382.2	350.1	509.2
BCL11A	135.7	76.03333333	184.9666667	168.7333333	61.76666667	132.3	523.7	198.6666667	105.4333333	212.9666667	73.96666667	82.36666667	122.6666667	207.1	79.5	60.26666667	60.13333333	104.7333333	58.73333333	47.76666667	62.93333333	53.06666667	52.23333333
BCL11B	321.2	109.1	292.2	423.7	61.6	177.8	663.4	383.7	197.7	389.7	82.3	101.1	140.3	295.3	80.3	47.6	89.2	145.1	26.5	56.1	85.2	86.2	102.3
BCL2	183.325	129.375	157.425	189.4	182.6	175.275	309.9	148.825	152.275	159.85	87.8	137.65	107.475	127.35	133.825	212.625	78.15	170.55	79.85	86.575	52.625	65.775	105.025
BCL2A1	343.4	54.7	198.4	478.3	369.9	436	431.4	595.2	500.8	451.6	61.9	974	907.5	265.4	30	59.8	2906.6	589.9	57.7	62.4	237.9	107.9	371.4
BCL2L1	285.0666667	353	213.0333333	304.1	199.4333333	278.4666667	188.3333333	219.8666667	195.5	237.8333333	272.3666667	333.2666667	342.4333333	319.8333333	218.3	206.5	289.6333333	340.3	471.5666667	359.1666667	232.7	246.0666667	288.2333333
BCL2L10	42.6	5.8	15.5	12.3	3.8	11.4	15.2	34.5	4.3	10.9	20.3	14.1	28.5	18.1	7	13.2	21.5	21	18.6	24.9	47.3	24.4	39.2
BCL2L11	29.05	21.3	11.15	20.7	26.15	37.2	45.85	16.05	39.1	27.55	32.15	30.45	47.3	27.2	11.25	24.25	52.75	38.4	20	52.3	22.45	55.6	52.5
BCL2L13	780.8	829.3	579.9	674.4	559	527.8	537.9	619.7	458.3	572	594.2	581.9	547.7	437.4	827.9	660.5	562.5	717.4	806.7	634.6	745.1	742.9	645.4
BCL2L14	287.4	79.6	141.2	131.7	27.3	91	118.8	146.5	67.4	227.7	150.6	94.6	167.2	189.1	148.8	192.7	199.5	228.4	139.4	77.4	76	123.3	147.8
BCL2L2	561	865.9	699.5	635.1	1269.3	494.6	431.8	532.9	556	651.3	912.6	876.1	953.5	623.5	955.2	835.4	836.8	814.6	820.8	742.6	884	910.5	873.2
BCL2L2-PABPN1	1699.65	1516	1755.85	1924.4	1621.6	1789.7	2189.25	1947.05	2072.45	2010.9	1782.45	1695.1	1945.3	2196.4	2114.45	2070.85	2477.5	2302	2488.1	2351.65	2935.2	2480.05	2092.4
BCL6	1372.85	1267.8	1102.8	1046.75	1490.45	793.95	865.2	732.1	1014.8	1197.7	1111.05	1437.15	1245.2	1581.55	1992.3	2558	2440.3	2952.2	2069.6	643.05	1035.5	1104.15	1782.9
BCL7A	75.85	106.75	67.15	96.8	81.95	92	156.85	72.85	29.8	76.05	78.65	37.4	81.85	117.75	82.35	98.35	57.85	83.1	128.15	89.65	97.6	149.35	135.8
BCL7B	484.9	576.1	460.4	601.7	474	479.1	584	353.3	496.8	420.4	486.9	625.9	506.5	338.9	324.8	287.8	853.1	398	478.7	421.7	501.7	470.2	472.6
BCL7C	633.1	415.6	416.9	322.6	357.1	441.7	757.1	492.8	551.6	527.9	251.9	280.7	509.6	911.7	545.9	439.8	227.3	246.1	472.1	721.7	467.2	460.6	511.1
BCL9	217.9	253.7	204.5	150.3	262.5	189.1	183.5	154.1	150.4	167.4	297	153.8	212.3	133.6	261.2	211.8	97.6	81.8	165.1	263.7	213.3	189.6	132.9
BCLAF1	813.85	814.725	1030	1040.825	806.85	740.5	775.5	748.95	933.425	807.675	1052.175	801.725	625.45	852.25	810.75	937.725	1094.7	1147.525	876.05	623.175	774.4	871.75	609.25
BCO1	44.2	36.5	51.6	42.6	57.9	69.3	62.6	41.9	26.9	27.7	40.4	30	78.1	43.8	21.3	46.7	81.6	39.2	4.5	32.5	47.5	57.1	36.3
BCOR	47	121.7	123.2	81.8	84.9	72.2	116.9	93.5	117.4	82.6	113.3	70.6	82.7	51.5	58.6	88	89.4	111.1	28.7	27.5	35.9	54.3	69.4
BCORL1	395.5	411.6	334.6	516.5	437.8	280.7	164.3	369.3	385.7	345.3	345.7	286.9	288.3	557.1	585.2	385.6	315.7	278.8	367.8	350	389.6	482.8	493.6
BCR	588.35	639.4	421.7	467.55	625.7	440	388.75	449.25	305.5	510.45	404.95	362.3	314.25	501.75	560.15	489.95	1253.1	912	333.65	342.1	432.8	386.3	445.5
BCS1L	555.5	482.8	485.2	366.2	459.3	360.3	406.1	374.1	582.7	767.4	520	448.7	592.3	578.1	604.4	673	612	605.9	461.1	367.7	557.4	553.3	434.8
BDH1	96.6	34.3	24.1	55	54	14.9	122	47.2	26.4	103.6	30.6	75.4	59.4	65.3	59.6	157.1	31	35.8	84	48.1	16.7	56.5	66.7
BDH2	1150.9	1523.9	1084.8	1112.2	1248.8	1064.1	907.9	1027.7	1452.4	947.1	1704.8	1172.6	1037.4	1855.5	2121.1	1692.5	746.6	1016.1	2693.8	1186.9	1759.5	1668.7	1355.3
BDKRB1	258	118.4	159.2	184.6	79.1	203.3	191.2	177.3	121.5	213.5	127.8	264.2	394	165.2	205.3	76.6	150.4	188	144	148.6	213.6	345.6	328.4
BDKRB2	900.9	832.3	446	910.6	411.9	1026.8	594.1	607	349.9	899.9	554.2	909.6	807.6	595.6	684.2	633.4	361.8	256.2	863	674.2	942.5	913	1283.2
BDNF	66.1	66.7	41.9	7.1	5.1	30.5	46.6	4.2	16.5	81.7	5	61.4	63.5	14.7	21.1	55.8	78.6	45.7	89.5	20.1	15.8	72.2	197.1
BEAN1	107	81.1	75	61.4	66.3	122.3	45.7	96	59.5	94.6	104.4	116.6	141.9	99.5	166.4	84.5	122.5	193.6	85	147.2	72.5	88.3	58.8
BECN1	952.45	930.85	800.85	880.35	953.3	1096.15	1065.45	1096.35	898.8	806.75	1018.85	996.55	991.25	960.55	1323.25	931.1	1019.3	1004.5	994.25	580.15	872.4	780.9	954.95
BEGAIN	150.3	104.1	207.3	155.7	31.1	94.4	263.8	167.6	101.3	196.2	96.1	137.8	180	281.5	317.5	179.8	302.7	382.5	160.2	238.4	189.8	242.3	567.2
BEND5	54.7	120.3	114.5	53.8	190.7	150.2	155.2	123.7	94.7	112.9	64.2	59.7	102.1	87.5	119.8	161.5	20.9	85.4	131.7	102.8	159.4	161	123.3
BEST1	84.3	45.8	59.1	71.2	98	79.7	59.9	119	160.4	58.8	53.1	112.3	189.6	96.7	73.6	103.5	206.5	102.4	112.5	142.3	103.1	56.6	241.9
BEST2	105.9	21	103.3	44.4	86.8	88.6	12.7	83.7	7.6	98.7	64	61.6	59.6	106.1	79.7	68.2	31.4	124.3	78.4	127.6	50.9	117.9	62.2
BET1	438.8	705.5	845.1	602.2	528.6	586.3	570.1	517.2	687.1	616.9	700.7	594.3	429.2	696.9	483	834.5	513.5	685	493.3	403.1	422.5	390	331.5
BET1L	23.8	48.6	79.5	60	32.7	73.9	57.6	94.4	97.4	109.1	52	85.7	148.7	81.6	114.8	123.2	160.1	131.3	186.1	152.1	151.7	71.9	100.4
BEX1	141.7	44.3	85.1	102.1	117.6	87.4	46.6	79.6	89.2	114.1	76.8	56.5	71.5	136.3	167.2	245.1	104.2	266	86.6	67	83.5	141	137.1
BEX3	5987.6	6232.2	7121.7	5518.9	4556.1	5192	4834.3	5186.2	3612.4	4980.6	6731.9	3394.4	3502.4	7734.1	5770.7	5055.1	1593.5	2721.6	5873.7	7014.7	6422.6	5971	5425.7
BEX4	330.6	522.1	533.4	350	423.6	558.1	448.9	411.1	430.6	488.7	318.1	351.1	195.6	522.6	526.3	666.3	179.9	281.3	391.8	380.5	593.6	465.8	485.8
BFAR	683.3	646.5	793.7	573	626.7	513.7	392.9	494.4	653.6	617.6	703.4	520.3	566.7	680.5	615.5	639.3	688.5	742.1	589.6	817.7	575.6	700.9	529
BFSP1	66.6	43.1	58.1	58.2	41.3	53.9	10.6	13	46.1	64.2	29.3	14.1	7.2	85.9	8.7	38.4	12	9.6	28.9	38.5	50.8	75.5	102.7
BFSP2	17	9.5	98.1	76	7.8	94.6	79.8	79.1	44.1	108.3	32	96	18.2	14.9	9.6	8.7	82.4	50.9	10.5	10	100.6	9.8	55.2
BGN	3129.1	6347.4	4808.966667	2156	3010.133333	4844.3	1677.633333	4098.133333	2968.7	2603.5	4152.866667	1233.166667	5214.633333	4728.466667	2083.2	668.6333333	506.8333333	1152.433333	2038.533333	9101.733333	5059.533333	4325.033333	2755.1
BHLHB9	120.1	179.8	90.9	147	157.5	118.4	83.1	91.5	89.2	54.6	173.2	102.5	115.8	152.3	160.8	159.2	89	109.2	197.7	170.8	136.4	192.2	116.2
BHLHE40	1221.35	1894.5	1142.5	1213.85	857.65	1205.2	991.05	1101.25	977.35	1759.8	1209.7	1757.55	2225.8	1642	3256.5	547.4	3559.25	3391.6	968.6	1478.7	3297.2	3440.75	4842.95
BHLHE41	946.9	1697.4	1908.8	1518.4	939.1	1254.2	1348.4	882.3	1313.6	783.3	1066.6	1381.4	1254.4	869.6	1101.8	678.2	195.4	318	221.7	682.5	477.6	425.9	422.6
BHMT	47.8	45.3	42.2	22.3	51.3	83.7	28.6	62.9	22.6	91.3	92.9	86.2	76.8	21.8	36.2	37.3	20.9	28.8	90.1	84	46.7	82	115.2
BHMT2	265	398.8	117.9	141.5	264.6	128.7	166.7	182.7	161.2	211.2	205.4	250.7	97	189.6	532.6	636.1	86.9	134.4	462.1	372.9	472.1	635.2	493
BICC1	351.6	384.3	437.85	229.5	329.75	312.25	194.5	300.35	346.75	354.2	397.6	328.65	421.6	522.4	283.6	353.35	203.5	290.15	196.65	267.45	267.95	284.25	209.45
BICD1	44.45	57.35	176.1	89.7	124.75	57.75	89.3	58.8	169.55	114.65	84.5	80.25	194.2	307.45	185	150.75	130.75	146.95	54	182.2	271.7	186.85	155.25
BICD2	379.9	585.8666667	494.9333333	389.6	544.9	401.3	295.0333333	358.5666667	358.6666667	469.5	505.4666667	433.4333333	527.4666667	527.6333333	402.8333333	365.3	589.8333333	482.5666667	396.6333333	443.1	376.6	437.2	316.9666667
BICDL1	134.7	106.4	118.9	90	105.8	64.8	74.7	86	98.7	78.1	110.1	91.4	250.7	96.9	23.3	37.8	109	75.2	52	81.5	208	51.5	134.1
BID	680.9	436.45	312.3	472.4	293.45	445.8	495.35	556.1	441.65	610.2	351.25	557.2	610.6	273.4	326.15	234.2	776.8	363.35	404.3	334.8	414.1	394.9	429
BIK	19.9	9.4	23.5	24.1	16.6	96.1	157.7	76.6	81.3	32	13.9	97.6	24.1	12	28.2	17.3	24.1	17	11	10.9	19.7	24.4	24.6
BIN1	666.34	577.6	668.78	649.94	524.86	653.64	911.12	703.48	522.66	643.78	611.12	551.52	608.32	791.78	726.38	812.84	1390.2	791.92	1535.48	713.68	905.86	900.02	921.02
BIN2	301.5	161.9	390.5	598.9	97.9	586.1	699	641.4	545.9	749.9	319.4	577.5	408	300.5	345.6	40.8	559	180.6	130.6	269.4	447	413.5	377.2
BIN3	672.9	486.3	740.5	565.7	496.8	527.1	435	482.9	438.7	616.1	664	527.8	621.7	753.6	944.1	720.3	1042.9	785	577.1	474.6	731.1	695.2	865
BIN3-IT1	38.2	96.3	99.4	63.6	50.9	42.3	89.8	18.2	194.7	160.1	229.4	151.6	55.3	201.9	177.5	230.4	309.6	278.5	113.9	11.4	251	167.8	265.9
BIRC2	1752.9	2678.7	2112.8	2647	2416.3	1752.7	1922.1	2129	2278	1947.6	2957.2	2189.8	1878	2074.4	1632.5	1591.6	2118.9	1561.8	2190.4	1540.4	1600.2	1782.1	1769
BIRC3	460.5	172.4	369.1	478.7	168.6	362.1	367.1	447.9	375.4	278.8	104.5	196.5	230.8	278.9	98.4	69.4	166.8	81.4	56.4	55.7	69	96.9	147.3
BIRC5	175.6	65.2	208.7666667	197.6333333	71.36666667	184.2	120.7	163.1666667	155.6666667	253	108.6333333	78.03333333	133.5666667	103.2333333	138.8333333	61	109.6666667	80.66666667	39.86666667	150.2666667	90.16666667	73.06666667	103.8333333
BIRC7	165.1	139	160.5	144.5	94.8	178.8	114.2	92.7	219.4	232.2	122	219.3	191.3	178.3	263.1	199.6	213.3	157.6	138.2	178.8	350	416.1	336
BLCAP	2480.4	1772.3	2124.7	2269.2	1817.5	1466.4	1793.1	1640.3	1486.1	1637.3	1523.9	1402.8	1156.5	1193.9	1593.4	2248.7	1060.3	1361.6	1426.1	1590.8	1391.3	1222.7	1136.6
BLK	146.85	94.55	130.2	81.85	34.3	31.25	127.45	41.55	64.95	103.3	61.4	36.65	80.25	61.05	48.45	33.2	73.25	61.6	39.15	37.25	23.2	14.05	55.4
BLM	332.4	193	350.5	385.9	151.1	271	372.7	319.4	338.8	320.8	213.1	317.1	235.4	265.2	176.2	201.4	280.2	233.3	280.3	190.3	194.5	200	234.5
BLMH	504.9	427.2	398	328.8	345.3	473	348.4	375	320.3	603.7	559.6	402.6	419.1	563.9	355.2	350.5	397.7	319	343	579.5	499.9	517.4	453.1
BLNK	407.1	587.6	916.7	1276	289.5	508.4	1124.8	612	1284.1	850.8	592.6	992.8	383.7	288.5	508	219.1	80.5	200.6	272.2	354.3	473.2	464	358
BLOC1S1	1809.5	1066.7	1135.3	1233.3	1145.9	1330.6	1167.5	1760.8	1275.5	1256.4	954.7	1397.7	1417.7	881.4	1800.3	1385.8	1148.2	887.7	1864	2021.3	1863.7	1648.1	1918.9
BLOC1S1-RDH5	27.4	35.6	46.2	107.3	403.7	26.2	31.7	54.2	27	285.7	63.4	282.4	103.5	35.9	124.8	671.9	34.3	438.2	309	114.8	201.9	268.1	167.4
BLOC1S5-TXNDC5	5564.3	3660.1	6323.6	6408.3	4348.7	7727.3	9085.7	6894.4	8780.8	7818.5	3365.2	9525.6	3263.3	4206.5	3923.3	3599	5173.2	3931.6	2863.3	4565.7	4056.1	4141.2	5694.5
BLVRA	1504.075	917.15	1099.2	1130.3	880.05	1131.7	1215.8	1902.35	1234.15	1355.225	1073.775	1516.475	1178.775	729.025	1352.775	926.45	451.525	678.7	645.525	806.8	725.125	632.1	999.05
BLVRB	642.9	1340.4	877	794.6	1426.7	1010.3	1015.1	1351.9	1279.5	810.4	1030.5	1143	804.7	768.9	1210.3	1184.3	291.9	665.3	1323	950.8	1026.6	717.2	999.6
BLZF1	50.5	35.46666667	38.26666667	27.03333333	21.8	35.43333333	28.13333333	16.3	22.2	19.6	50.66666667	33.83333333	21.16666667	45.4	33.76666667	40.33333333	64.33333333	57.6	15.63333333	14.46666667	19.66666667	9.566666667	14.8
BMP1	629.925	255.775	485.4	341.1	190.925	604.625	182.025	282.05	238.3	555.75	559.625	325.425	714.7	435.425	254.95	213.575	242.175	322.375	268.7	600.625	378.9	437.7	443.725
BMP10	106.9	88.7	77.9	111.2	51.5	79.5	42.7	53	84.7	125.1	105.8	100.3	114.2	84.3	52.8	146.3	90.8	101.9	108.8	67.7	68.8	60.8	71.8
BMP15	205.8	130.5	217.2	145.1	94.1	103.8	83.4	139.4	148	219.9	126	129	133.4	134.7	78	100.8	192	199.1	93.8	79.7	153	165.4	129.8
BMP2	154.6	243.8	156.65	145.2	194.7	217.35	101.5	159.8	162.7	156.65	240.9	205.15	371.6	241.25	211.3	164.5	3601.3	987.5	166.2	328.85	219.1	162.3	179.75
BMP2K	166.625	140.525	299.475	305.9	64.85	237.15	171.1	233.7	247.1	94.15	147.45	208.425	203.575	175.125	280.025	62.9	232.05	224.325	86.15	153.225	131.85	160.65	197.725
BMP3	102.1	51.4	114.7	74.4	35.8	57	62	46.8	10.1	50.7	68.8	88	105	73.1	83.8	79.2	60.6	40.4	123.5	63.2	55.7	69.7	59
BMP4	105	266.6	52.9	25.7	490.4	59	129.1	129.5	176.3	80.9	37.6	23.4	15.8	38.3	235	146.8	18.4	80.1	380.4	533	550.9	521.2	461.6
BMP5	261.85	76.8	105.8	41.95	571.35	68.9	52.5	64.5	56.75	174.45	139.95	69.3	100.1	90.7	144.9	96.6	74.2	337.65	360.85	109.05	103.65	81.8	153.15
BMP6	159.05	280.85	146.4	141.15	193.9	150.7	179.35	118.9	168.85	218.55	203.9	272.25	108.25	103.2	182.7	161.2	1134.75	290.2	110.7	158.8	163.6	169.6	157.85
BMP7	164.575	133.275	118.775	119.825	121.85	104.625	97.75	110.325	92.275	153.275	123.3	105.15	124.15	127.925	136.55	117.075	145.875	82.85	119.225	112	114.725	98.125	130.5
BMP8A	25.8	24.56666667	49.5	14.1	7.8	43.13333333	28.53333333	40.16666667	29.93333333	45.1	45.03333333	37.23333333	34.2	42.2	36.6	22.86666667	75.76666667	37.4	10.96666667	47.9	26.33333333	39.9	24.06666667
BMP8B	83.95	61.1	62.35	36.15	72.6	73.5	34.15	60.75	60.5	77	64.8	91.45	59.55	65.85	72.2	68.4	67.15	61.95	62.5	52.7	56.6	68.6	60.2
BMPR1A	279.65	909.9	314.65	236.4	298.95	274.55	191.15	227.5	210.2	276.8	342.1	212.55	255.3	406.9	375.85	698.4	118.85	320.3	286.45	265.8	209.75	151.75	171.95
BMPR1B	43.5	72.3	39.5	38	32.6	19.7	19.7	11.7	10.5	39.2	16.6	11.8	19.3	47.1	17	14.1	18.8	17.6	89.6	12.9	12.4	13.3	60.7
BMPR2	124.7	198	93.95	112.6	128.05	166.1	104.75	125.65	131.6	113.4	147.4	110.15	255.7	101.95	125.35	149.1	138.3	179.8	178.55	183.65	166.5	141.65	202.7
BMS1	487.5	563.4	842	609	725.1	695.6	697.9	671.6	577.5	750.1	759.5	475	464.8	971.7	802.2	427.6	1389.6	852.9	735.1	479.2	538.5	820.2	458.7
BMS1P20	391.45	75	449.95	531.7	223.4	1339.65	1522	597.9	1556.3	5193	125.8	1828.85	199.25	299.95	103.1	133.25	203.75	172.7	15.95	36.65	113.4	94	35.6
BMS1P21	13.5	5.3	4.6	8.1	5.3	26.5	29.8	5.9	12.7	19.5	5.2	16.1	9	10.8	6.5	13.9	21.7	5.5	14.6	16.3	16.5	11.2	9
BMX	30.6	639.8	31.3	51.5	309.2	83.4	91.9	169.2	192.2	111.4	197.5	80.8	29.5	227.6	224	161.5	235	49	156.1	176.6	93.3	16.1	48.8
BNC1	114	83.2	63.8	37.9	32.4	81.9	36.5	19.4	63.5	60.5	48.3	47.8	15	114	25.8	58.8	73.4	75.7	33.2	7	48.1	27.4	7.3
BNC2	601.7	809.4	804.2	366.4	528.3	931.3	272.2	668.3	941.5	819.6	1173.3	553.3	1128	1088.2	533.8	544.1	261.7	436.4	396.8	1043.6	554.9	741.3	578.3
BNIP1	121.6666667	110.8666667	117.7333333	126.6	141.5333333	146.4333333	124.8	136.5333333	127.5	140.2666667	108.7333333	117.2666667	115.9666667	107.3	146.2333333	101.9333333	113.7666667	152	74.93333333	96.06666667	93.96666667	51.2	125
BNIP2	326.5	606.1	605.8	522.3	487.9	665.1	828.8	635.9	672	433.3	547	779.5	652.7	734.9	856.4	543.4	826.5	796.7	469.6	360.9	432.4	417	432.8
BNIP3	410.15	499.1	445.05	432.7	789.45	420.95	277.3	388	474.3	292.25	418.1	497.15	631.1	375.65	355.6	1375.4	241.4	586.55	896.4	341.05	263.6	278.15	447.55
BNIP3L	2021.35	2011.3	2545.2	2327.95	2276.35	2568.3	1676.25	2655.7	3193.7	1389.95	1539.25	2139.85	2686.95	2284.35	2291.9	4070.4	985.6	2385.4	2761.9	2069.65	1806.4	1814.05	2066.95
BOK	7	6	6.7	5.7	10.6	5.7	6.2	7.5	5.1	6.9	5.6	10.3	15.5	8.8	8.5	7.5	8.5	10.9	8.2	11.8	41.8	19	7.9
BOLA1	148.3	152.6	149.2	88.9	177.5	166.3	148.5	154.4	180.4	201.1	190	142.3	95.9	164.3	217.7	194.4	75.3	115.8	208.9	223.8	169.5	184.5	135.4
BOLA2B	947.7	517.9	765.5	967.3	569.8	1045.2	1274	949.3	894.5	893.6	504.1	896.7	811.2	537.8	710.2	437.6	611.6	670	845.9	992.1	449.9	589.1	824.5
BORA	228.5	96.7	196.8	214.7	165	191.6	245.5	194.1	315.4	222.8	226.9	192.9	162.1	116.2	150.9	100.3	212	175.7	141.8	140.4	71.3	166.3	130.9
BORCS6	110	120.6	115	109.85	117.8	95.7	158.7	108.85	108.8	71.7	85.35	84.8	171.2	73	129.5	101.55	47.25	90.15	53.3	98.55	182.3	103.7	96.3
BORCS8	24.3	68.7	94.1	83.8	45.9	139.8	117.2	89.5	93.3	44.7	83.8	31.7	93	184.5	110.3	56.8	85.7	117.6	67.8	59.2	80.1	88.4	59.4
BPESC1	5.2	1	1.6	4.4	3	1.9	1.1	5.5	0.9	2.8	4.4	1.4	2.5	3.3	1.2	3.3	5.3	1	1.7	3.2	1.4	5.5	1.3
BPGM	187.3	300.3	203.6	210.1	169.2	197.8	112.9	126.5	175.6	230.8	242.9	251.3	164	201.8	180.8	170.8	152.7	211.3	163.2	152.4	152.1	114.9	111
BPHL	138.8	135.6	84.9	127.3	72.8	76.8	92.5	97.3	83.5	96	123.1	145.8	119.6	233.9	73	160.7	82.7	121	121.6	127.6	209.5	238.5	158.4
BPIFA1	230.1	129	199.2	128.9	139.2	158.1	97.3	150.6	91.2	199.4	101.3	62	180.2	170.4	182	139.9	248.9	208	120.2	80	122.5	175	208.3
BPNT1	53.2	36.3	63	33.7	38.9	22.8	44.7	10.4	18.4	65.4	6.7	7.3	7.3	6.4	7.8	7.2	31.3	42.8	4.7	5.5	4.5	29.1	27.1
BPTF	647.9	780.6	620	726.75	756	464.75	591.4	599.85	1016.15	673.9	629.15	437.4	684.25	775.3	650	702.05	440.4	642.25	913	913.45	855.5	859.4	669.65
BPY2	7	4.4	7.9	8.1	7.1	7	4.5	8.1	4.2	7.1	7.6	7.7	7.8	6.9	6.6	8.3	7.7	7.2	31.3	12.5	7.3	5.6	5.7
BRAP	137.8	124.425	124.175	155.15	175.65	143.55	134.275	171.825	164.625	97.475	144.125	132.925	140.975	110.125	166.025	149.275	166.775	140.125	231.725	203.6	168.475	182.275	147.275
BRCA1	94.25	84.35	113.7	111.75	83.9	88.25	95.05	105.15	75.75	161.45	97.2	98.7	92.75	77.95	93.2	92.35	85.15	78	41.15	93.7	63.2	79.45	110.9
BRCA2	51	26.3	49.25	42.2	31.65	21.4	49.95	56.65	33.7	58.7	34.3	56	51.4	46.15	23.05	19.35	39.8	29.15	25.15	30.1	26.55	40.3	41.9
BRCC3	152.75	184.35	277.9	203.95	160.2	231.85	174.9	179.35	258.8	233.5	183.35	227.1	281.25	270.25	160.65	169.2	178.3	166.85	169.05	102.1	128.35	166.8	156.95
BRD1	418.2	438.65	449.65	381.25	405.4	376.25	508.2	444.65	631.35	306.4	541.8	339.1	356.7	679.3	499.95	576.05	752.75	664.7	499.15	487.25	547.75	520.5	352.45
BRD2	1398.5	905.8666667	1195.133333	1049.266667	1061	1077.166667	798.8	1032.1	1356.7	1059.2	841.0666667	994.3666667	1561.633333	1166.9	1200.166667	867.2	1529.233333	1209.1	1966.766667	1773.466667	2092.066667	2170.7	1547.133333
BRD3	1063.7	1041.1	1202.55	1071.8	1053.1	976.35	853.05	881.65	804	871.3	866.1	499.95	782.85	955.05	1063.3	778.8	442.2	596.2	966.4	904.25	908.85	893.75	717.9
BRD4	366.75	449.4	567.6	477.5	609.45	565.4	360.25	760.7	567.15	325.3	293.75	252.85	1252.95	589	538.3	483.2	733.5	790.2	1174	1146.55	1328.7	1305.45	888.85
BRD7	1002.1	916.9	962.1	1060.7	853.2	913.2	896.8	823.2	862.9	652.7	903.6	874.5	649.2	620.9	636.8	643.9	645.7	630.8	699.8	813.7	720.6	706.4	525.5
BRD7P3	7.9	7.2	18.7	12.5	6.1	12.3	15.5	18.5	12.8	19.9	12	11.6	14.2	8.7	16	10.5	17.8	12.5	12.6	25.5	12.2	34	13.7
BRD8	403.15	367.95	464.1	441.75	399.2	288.4	373.45	303	592.7	386.65	513.6	322.6	293.95	433.7	486.65	451.55	375.7	449.95	452.1	344.25	404.05	407.4	490.35
BRD9	850.1	623.8	773.6	790.2	824	702.4	1022	709.4	706.3	866.5	679.1	740.8	722.7	878.2	711	363.8	1029.3	664.8	654.6	966.6	1183.7	988.2	876.8
BRDT	45.4	30.2	12.9	11.3	2.3	20.7	35.4	2.6	4.4	2.6	21.4	5.7	8.9	30.2	1.4	18.6	3.2	13.1	4.8	6.4	7.1	7.1	7
BRE	969.5333333	840.8666667	880.7	777.2333333	794.5666667	816.8333333	941.1666667	771.0333333	835.4	760.3666667	747.2	745.5666667	832.1	1694.7	835.9	561.2	409.6333333	401.3333333	735.4333333	656.7666667	845.9666667	793.7333333	717.6666667
BRF1	19.33333333	22.13333333	28.26666667	24.7	34.56666667	47.86666667	32.76666667	35.13333333	30.3	31.5	44.66666667	47.5	46.53333333	32.06666667	33.1	36.13333333	17.73333333	25.3	49.2	49.13333333	78.23333333	36.73333333	85.33333333
BRF2	551.9	530.05	475.65	453.05	580.9	495.1	420.15	446	306.4	257.6	477.1	316.2	486.55	257.6	474.6	410.35	346.55	261.7	762.4	689.4	569.35	497.95	319.4
BRINP1	74.8	59.9	67.8	40.2	35.7	41.4	33.9	41.4	60.4	25.6	105.6	72.1	84.1	156.9	125.4	79.9	150.6	131.5	55.4	57.1	121.3	147.2	75.5
BRINP2	11.4	13.4	18	8.5	7.9	15.8	11.2	18.5	11.9	17.7	11	8.4	23.5	10.6	19.7	13	22.9	20.8	12.4	10.9	11.8	16.6	14
BRINP3	3.5	13.3	4.1	6.8	1.9	20.4	6.5	3.2	2.5	5.8	4.7	3.9	3.9	3.9	2.4	1.8	20.9	4.1	3.1	2.4	43.6	9.5	5.4
BRIP1	19.7	29.8	5.3	25	40.1	4	2.1	29.6	2.9	45.6	35.7	30.1	4.4	33.7	13	44.6	37	50	13.2	18.3	28.3	49	5.3
BRIX1	100.9	89.8	106.8	82.8	96.8	85.7	87.1	56.9	107.1	88.4	97.7	60.7	52.7	212.7	133	200	366.2	239	95.4	92.2	54.6	46.5	55.1
BRMS1	768.9	617.3	757.5	805.4	617.4	667.1	646.4	636.1	566	698.6	509.3	606.6	532	580.3	560.5	448.8	722.9	794.5	706.8	624.4	506.1	414.8	588.8
BRPF1	211.7	235.7	234	191.6	191.8	207.4	175.2	174	243.9	256.8	212.9	168.7	254.3	259.6	287.1	197.3	257.6	323.5	208.9	282.9	199.3	252.7	192.9
BRS3	101.6	63.6	72	53.3	50.6	72.6	25.7	55	61	147.3	81.1	79.8	64.2	62.1	129.9	103.9	82.9	134.8	35.2	54.5	58.8	77.5	92.2
BRSK2	5.5	7.5	4.8	3.1	5.1	6.4	3.9	9.4	3.5	4.5	12.6	3.8	7.3	3.9	4.6	9.1	11.5	8.5	26.7	5.5	6.1	5.4	8.6
BRWD1	46.9	85.4	82.7	111.6	68.35	70.6	64.5	75.5	100	87.3	172.6	80.2	89.9	135.55	72	51.95	70.25	54.1	77.05	69.35	65.15	56.8	49.7
BSDC1	311.45	358.25	415.3	347.15	434.85	322	475.45	517.95	455.95	404.2	483.5	414.15	478.6	377.45	427.45	429.9	511.25	356.7	407.55	440.2	531.7	523.25	531
BSG	703.1	940.5	611	590.9	1112.2	820.9	629.1	704.3	510.9	689.8	597	891.8	1189.1	548.4	1281.6	694.8	785.1	645.5	1256.4	1690.8	1657.1	1486	1267.6
BSN	15.3	13	25.6	19.4	14.6	11.3	52.5	15.7	24.4	14.3	22.1	19.8	22.8	18.3	20.7	26.5	33	31.4	22.1	27.7	47.1	21.5	20.3
BSPRY	152.4	51.2	15.1	40	11.2	43.5	41.2	75.6	89.4	85.6	56.1	63.4	67.1	101.1	20.6	78.1	43.5	115.8	96.7	66	63.6	82.5	70.6
BST1	151.1	119.1	113.4	89.3	168.9	238.6	213.7	237.4	205.8	142	140.9	176	152.4	187	207	12.3	283	90.2	113.3	230.1	153.5	143.2	153.8
BST2	2964.5	1576	1236.1	3664.1	1005.8	1883.7	1581.1	2164.7	1260.3	2283.4	456.5	1246.9	796	512.5	882.8	1157.9	477.8	1006.5	727.3	946.4	1785.6	1733.4	1289.4
BTAF1	385.6	488.1	546.4	681.3	383.8	385.5	541.2	535.8	1232.4	622.4	705.6	801.9	422.3	547.3	360.3	517.8	461.8	638.7	410.1	385.1	306.7	392.8	326.9
BTBD1	1481	1583.8	1657.9	1618.2	1339	1576.1	1278.4	1513.5	1837.9	963	1890.5	1298.3	1605.1	2051.7	1662.9	1379.5	2153.3	1627.8	1455.9	1332.2	1289.4	1254.8	1227.8
BTBD18	11.6	46	110.1	28.1	6.6	8.5	62.7	61.9	82.5	101.1	73.5	82.1	14.1	89.5	91.5	87.8	105.4	132.5	52.7	7.5	55.1	78.6	57.2
BTBD2	345.4	309.4	303.8	257.1	530.6	389.9	291.9	343.7	183.8	252.8	312	243.9	351.4	213.3	120	207.8	27.4	34.9	599.8	615.5	620.3	428.5	344.6
BTBD3	322.7	373.4	491.3	471.6	533.4	272.3	209.6	208	364.1	406.5	597.4	291.5	210.7	772.2	247.2	476.8	194.9	242.5	261.3	216.3	327.3	295.8	224.1
BTBD7	62.95	47.45	35.1	39.8	32.6	44	37.45	21.85	59.6	40.15	55	66.55	33.05	14.15	28.5	15.8	14.8	28.4	14.35	45	30.5	39.6	44.8
BTC	90.1	70	4.7	29.5	74	12.6	14.7	21.9	15.8	16.2	15.5	7.7	16.5	4.4	123.1	36.2	120.9	190.2	46.5	31.4	75.5	101.1	9.3
BTD	158.7666667	215.9333333	130.5333333	175.2	196.0333333	153.6666667	168.3666667	162.6333333	153.4333333	165.6666667	178.9	211.2	142.3	169.8333333	180.7	205.1666667	113.5	159.8333333	263.0666667	202.5	247	214.3666667	188.9333333
BTF3	3454.366667	4648.466667	4388.766667	4242.866667	4900.333333	4475.866667	5499.8	4599.233333	4704.1	5098.833333	4900.2	4621.1	4075	5698.633333	6164.333333	7789.666667	6788.933333	6207.933333	5043.733333	4276.933333	4433.433333	4145.333333	4043.833333
BTF3P11	11.4	19.1	1.1	2.1	2.1	1.4	14.1	0.9	15.1	10.7	1.2	5.9	15.1	2.7	13.5	8.8	1.1	7.1	18.5	19.8	20.4	0.8	4
BTF3P12	8.2	74.3	36.7	7.6	30.4	56.7	61.6	4.9	44.9	11.3	41.6	34.8	20.2	25.5	6.8	70.2	78.4	91.2	23	20.7	62.6	62.5	35.7
BTF3P13	21.4	68.8	75	36.3	43.8	34.8	39.2	52.5	34.9	45.6	44.3	34.7	66.6	73.8	45.6	41.1	79.3	54.8	67.4	50.2	47.1	30.8	39.3
BTG1	4114.35	3088.85	3980.6	4202.2	3490.55	3738.7	4876.2	3974.85	4063.6	4017.85	2525.35	2656.2	2774.55	2616.7	3290.15	3703.6	5210.45	4963.5	4316.7	2434.75	4331.25	4964	4956.3
BTG2	606.45	727.1	795.9	672.85	794.65	588	937.2	666.45	883.45	1596.05	505.5	1518.55	527.15	634.6	621.05	1207.4	1189.2	1604.45	717.7	400.3	2278.6	1663.85	2460.25
BTG3	913.1333333	504.8	746.9333333	613.7666667	447.1	521.5	556.3333333	402.5	569.2333333	838.5333333	587.3666667	931.7666667	706.9	742.8	581.9333333	563.4666667	1318.533333	901.6	617.2333333	331.5666667	525.7	605.1333333	661.9666667
BTG4	10.9	11.1	8.6	4.8	7.4	13.9	7.5	10.4	2.7	12.1	8.9	11.1	8.7	39.5	49.4	21.2	56.5	8.9	3.2	6.5	9.1	7.2	7.2
BTK	250.3	244.5	515.5	608.1	183.6	383.7	685.9	597	814.5	505.2	405.8	564.4	345.6	339.4	430.1	226.8	253.3	275	208	371.8	365.9	327.4	400.9
BTN1A1	69.4	74.3	121.9	80.2	48	63.2	10.4	55.4	12.6	41.7	51.5	45.4	66.9	76.3	50.7	98.2	104.1	109.9	45.4	47.7	11.2	44.5	24.2
BTN2A1	531.2333333	613.1666667	736.4333333	580.2	630.8333333	519.9666667	559	539.9666667	608.8666667	762.4333333	874.3666667	535.5666667	687.5666667	507.4333333	583.5333333	466.6	610	382.2333333	477.9333333	469.2333333	558.8666667	659.3666667	551.4
BTN2A2	403.1	294	429.25	566.8	218.2	494.5	615	607.8	519	486.8	307.5	465.8	553.95	297.1	209.9	159.8	173.4	170.7	162.45	334.35	307.1	296.95	252.2
BTN2A3P	148.3	18.1	126.4	41.4	26.8	97.4	57.7	50.8	49.9	61.9	88.4	16.1	84.9	73.6	46.5	80.3	66.1	101.8	65.3	45.2	65.1	36.8	129.4
BTN3A1	588.75	470.8	518.55	768.1	407.55	682.7	712.45	746.6	1029.05	753.1	472.05	714.55	613.35	373.2	473.6	361.55	256.4	357.65	170.2	429.1	536.9	484.9	391
BTN3A2	1984.8	1612.166667	1926.833333	2306.066667	1086.8	1198.766667	1437.633333	1395.733333	2260	2138.3	846.4	938.6666667	598.6333333	1029.666667	823.2	742.9	298.0333333	1108.666667	542.2333333	527.3666667	1115.333333	1185.433333	579.2666667
BTN3A3	318.75	437.8	505.4	484	248.1	451.05	521.6	555.5	652.3	657.8	477.25	466.25	375	320.7	253.65	194.15	26.3	302.25	126.05	349.4	408.55	491.95	182.6
BTNL2	16.4	12.6	34.4	6.1	5.4	17.5	15.6	13.5	23.6	8.1	14.1	13.8	15.1	8.8	18.9	17.5	28	19.1	17.7	13.7	14.2	9.2	17.7
BTNL3	196.3	255.3	210.2	107.6	213.9	204.5	108.2	158.3	167.1	339	148.1	196.7	181.3	124.7	268.9	197.4	420.4	263.9	128.8	128.3	141.2	156.3	197.7
BTNL8	123	6.3	13.3	6.1	19.2	19.3	6.4	13.5	12.4	12.1	7.4	17.8	12.4	7.3	9.2	7.4	193.2	12.9	9.8	13.5	11.7	9.3	10.6
BTRC	80.6	85.33333333	63.6	78.33333333	65.66666667	85.03333333	95.46666667	62	99.66666667	100.8333333	83.9	84.6	159.2666667	148.5	101.3666667	119.7333333	104.8666667	125	91.96666667	94.06666667	152.2666667	118.3666667	121.2333333
BUB1	59.8	31.28	77.1	51.18	15.7	30.72	36.44	39.9	37.86	62.76	42.5	28.9	32.4	26.7	33.38	27.72	24.62	27.36	13.7	22.96	26.36	17.68	40.6
BUB1B	247.4	48.4	253.4	276.8	90.4	218.3	176.7	155.4	233.3	247.6	182.8	195.3	159.3	135.5	159.5	73.9	78.3	89.6	35.9	79.3	96.6	122.8	198.2
BUB3	975.05	1100.65	1092.95	1292.675	1125.05	1153.55	1417.45	1241.775	1216.725	1157.275	1187.025	1131.225	888.525	952.975	846.4	987.525	1213.35	1023.575	948.225	861.5	925.825	952.175	840.45
BUD31	573.75	487.95	603.25	634.75	599.3	631.8	768.9	552.55	438.7	460.4	421.3	506.1	416.25	514.6	512	484.95	736.95	537.6	595.3	579.75	481.7	421.45	462.6
BYSL	351.4	205.5	261.6	233.7	234.7	262	314.4	209.3	195.6	272.5	106.1	197	222.4	351.6	90	173	1111.7	445.1	283.5	243.2	154.1	179.8	182.4
BZW1	2999.95	1829.1	2044	2672.65	1660.75	2440.3	1828.3	1994.2	1413.9	1524	1958	2403.9	1521.45	1794.9	3324.05	3269.35	4164.2	3613.55	4367.4	1369.8	1481.75	1523.95	2814.1
BZW2	1878.3	1930.7	2109.8	2067.9	1832.9	1742.5	1939.9	1676.2	1833.6	1659.3	1471.1	1384.3	1174.5	2427.8	1573.6	2038.4	5829.1	3357.7	2222.6	1616.9	1389.8	1449.1	1449.1
C10orf10	1243.95	1862.8	647.25	1067.9	3627.1	861	680.55	669.75	686.85	775.65	1117.3	1116.9	820.7	803.3	1665.4	3102.2	204.05	1967.95	2800.45	1141.5	1195.15	1130.9	636.95
C10orf12	11.3	14.95	14.05	16.7	22.25	14.3	19.35	23.9	17.05	12.35	17.4	23.1	22.75	20.1	15.55	46.85	32.95	41.35	26	22.45	37.25	34.25	26.55
C10orf2	98.1	126	160.3	94.4	145.9	109.9	145.2	146.5	72.4	132.6	138.3	130.5	168.6	172.2	121.9	127.8	555.1	311.3	216.4	145.4	125.6	138.5	213.1
C10orf76	465.2	466.05	416.05	358	336.05	440.5	403.4	402.15	392.2	461.7	422.2	381.7	362.4	272.65	245.35	287.1	118.75	309.45	316.2	123.35	277.25	318	261.65
C10orf88	217	272.5	231.2	191	169.7	162.2	194.4	150.3	197.4	186.3	294.8	179.3	184.4	279.7	186.9	155.1	194.2	238.3	217	120.1	166.1	148.7	88.5
C10orf95	19.8	12.7	14.5	28.9	17.7	13.5	26.6	22.2	33.6	22.1	12.8	14	15.2	14.2	5.6	5.3	14.1	16.3	15.9	14.6	14.6	5.4	9
C11orf1	50	36.2	38.9	29	12.7	7.3	34.9	5.3	16.8	28.5	8.4	29.9	13.4	22.8	38.7	15.6	22	3.4	56.3	19.2	30.3	29	36.5
C11orf16	25.6	20.6	34.6	20.3	38.2	22.6	25.3	16.7	24.9	27.3	27.8	20.4	19.7	68.7	34.5	37	147.6	29.7	31	24.4	17.8	34.5	25
C11orf21	216.5	121.6	234.7	173.1	110.1	167.8	231.7	280.7	189.9	267.7	177.5	155.3	203.9	151.7	156.2	131.5	239.1	193.7	122.8	102.3	129.4	151.3	157
C11orf24	580.8	575.65	727.2	655.1	463.6	690.6	695.05	505.95	554.95	591.6	563.95	534.8	531.8	537.05	655.8	402.05	587.2	711.8	353.4	702.45	504.55	492.3	520.85
C11orf49	468.3	377.5	439.1	357.7	367.4	327.7	354.7	307.1	362.7	348.2	425.8	264.5	363.9	328.8	427.4	310.4	233.7	293.7	293.8	391	405.2	488.9	376.5
C11orf57	328.5	449.2	523.8	489.6	373.8	339.9	272.7	285.1	323.7	325.7	550.3	405.7	318.7	443.4	362.2	461.9	675.7	671.6	448	316.1	268.6	221.8	235.7
C11orf58	2183.55	2907.4	2866.65	2432.2	2462.8	2850.15	2618.9	2569.5	2755.95	2494.25	2499.25	2861.75	2329.4	2662.5	3012.55	4093.7	2562.2	3123.3	3114.1	2679.95	2278.8	2506.4	2152.15
C11orf63	197.8	262.4	159	229.4	172.7	176.4	157.9	169.4	154.4	166.6	245.9	183.7	116.2	232.8	190.3	218.3	103	148	104.2	158.8	130.3	175.9	91.7
C11orf68	754.1	1185.4	869.4	675.2	915.8	768.8	514.3	594.7	594.4	791.3	875.5	536.3	499.9	509.2	661.7	657.8	274.4	345	804.8	745.4	810.7	722.9	559.4
C11orf71	333.3	258.2	295.5	270.2	255.3	222.7	258.9	250.5	218.1	243.5	236.7	296.7	207.7	215.9	150.9	275.9	137	224.1	262.4	223.8	235	312.2	208.9
C11orf80	11.2	142	30.8	72.5	49.5	208.5	119.9	100.5	175.9	111.7	60.7	325.1	66.3	24.7	59.4	3.8	5.4	4.3	30.7	98	140.8	108.7	64
C11orf95	462.6	1232.6	663.8	417.8	1044.4	589.8	378.9	459.8	634	461	830.3	405.4	532.8	723.7	873.3	818.1	490.6	430.5	793	713.6	750.6	787.7	746.4
C11orf98	532.8	345.8	531.9	602.4	501.2	371.4	497	536.1	436.3	489.6	410.4	401	551.9	485.8	392.2	436.6	588.4	522.6	544.4	457.2	490.8	487.8	473.9
C12orf10	695.5	734.5	720.8	688.6	769.1	586.5	574.9	586	516.4	604.2	674.2	455.7	425.6	575.5	627.6	666.4	517.8	535.8	722.2	648.4	569.7	608.7	541.6
C12orf29	273.9	537.4	322.3	347.2	533.2	230.7	371.2	220.4	274.3	153.5	317.3	299.5	148.2	265.4	212.2	486.4	574.6	543	614	259	197.1	237	180.5
C12orf4	347	296.4	423.9	362.7	294.6	351.3	364.1	481.7	562.1	396.5	367.1	522.4	374	416.4	324.9	253.8	485.6	459.4	397.5	323.9	289	319.4	412.4
C12orf43	263.9	336.8	311.9	234.4	241.6	226.2	309.7	295.3	250.5	236.1	284.6	266.6	108.5	232.4	245.5	304.2	513.5	402.6	152.4	205.1	230.7	260.9	173.3
C12orf49	362	422	528.2	334.6	318.6	369.2	296.6	336	194.1	412.4	402.8	399.2	519.1	324.4	386	280.7	465.2	446.2	404.2	332.4	315.9	358.8	349.8
C14orf1	139.6	268.2	174.2666667	123.4333333	244.7	194.1666667	257.9333333	277.0333333	155	265.1	171.5	205.9	122.6666667	245.8	224.3	210.3333333	69.23333333	166.9	166.9333333	188.6	264.7	189.5666667	194.1333333
C14orf105	7.3	19.9	9.5	2.7	0.8	26.5	20.7	13.6	2.8	2.2	1	20.9	5	1.3	2.3	7.6	1	0.6	3.7	0.9	0.9	1.2	1.3
C14orf132	1390.1	2653.5	973.3	1015.3	2504.7	1292.9	882.1	1046.2	825.7	905.8	2773.1	842.2	1457.2	618.4	1232.3	1093.4	197.8	311	809.1	2266.5	1956.5	1936.4	1182.6
C14orf159	356.4	567.2	549.3	541.9	318.5	537.3	656.5	497.2	662.3	685.8	855	641	593.4	479.1	519.7	358.3	272.5	127.9	293	734.6	772	827.3	682.8
C14orf166	4071.1	4142.6	4240.3	4346.7	4289	3813.9	4241.5	4036.7	3686.5	3601.4	4797	3884.8	3583.8	3863.9	4106	4404.8	3663.2	3891.6	4976.5	4677.7	3695.1	3912.8	3631.9
C14orf169	661.5	603.4	802.9	825.6	602.4	627.4	793.8	672.3	475.9	556.2	413.5	537.5	369	652	503.8	469.6	644.9	542.3	463.2	667	371.2	369.2	412.3
C14orf2	3245.5	2252.35	2687.2	2992.45	2618.6	2572.45	2711.5	2922.15	2366	2588.85	2288.75	2857.05	2295.3	2385.35	2147.75	2689.25	1848.9	1759.35	2614.75	2950	2166.05	2140.6	2312.45
C14orf79	39.6	70.4	58.9	82.9	78.7	68.2	73.2	21.5	70	81.6	170.4	67.5	82.5	62.5	62	64.2	86.1	37.1	38.8	58.3	129.1	56.9	85.6
C14orf93	88	153.3	140	136.1	164.1	102.5	184.6	113.1	144.6	159.3	161	53.1	97.6	116.9	152.1	206.1	51.7	78.8	119.7	195.3	87.2	108.2	117.8
C15orf38-AP3S2	475.6666667	577.8333333	712.5333333	609.1333333	621.2333333	630.4	647.5333333	521.8333333	680.1333333	601.2	496.0333333	478.1	426.7666667	425.1	528.7666667	797.4666667	339.2666667	396.2333333	633.1666667	656.8	619.3333333	641.9333333	438
C15orf39	260.5666667	264.7	267.6	237.8333333	207.4666667	209.0333333	226.4	235.7333333	198.8666667	285.6333333	202.7666667	282.7666667	220.0666667	209.3666667	294.2333333	180.7	426.4	231.0333333	227.6666667	176.3	266.9333333	260.7666667	206.2
C16orf45	608.4	1069.8	483.4	430.5	760.5	406	487.8	426.8	279.2	473.6	713	340.9	334.9	446.1	640.6	524.3	1233.4	1034.5	659.9	893.1	1321.5	1515.4	543.2
C16orf58	377.4	381.8	339.8	339.9	431.6	431.25	401.25	402	438.05	398.45	403.8	400.5	519.8	409.2	366.1	351.45	332.05	386.3	485.5	651.65	618	549.4	602.45
C16orf59	28.2	6.7	24.4	5.9	6.3	21.7	6.5	8.7	13	36.2	25.8	11.5	27.2	15.1	26.6	27.2	32.8	23.3	18.1	26.1	20	9.3	15.8
C16orf62	323.7	533.7	690	471.8	484.4	806.9	703.1	784.1	702.1	434	571.4	574.6	690.3	509	533.3	401	296.7	387.9	583.8	684.3	650.8	736.3	721
C16orf70	5.9	6	5.5	4.6	5	6.8	5	5.1	8.5	5.6	4.7	4.6	9.2	5.7	12.5	7.6	16.6	6.8	5.4	4.9	12.8	17.8	8.5
C16orf71	8.6	22.8	11.3	19.6	4.8	11.7	50.7	22.3	14.1	26.6	13.3	6.7	80	8.6	6.4	15	55.2	5.2	24.3	81.9	20.8	52.4	38.5
C16orf72	152	140	172.5	87.6	98.6	181.7	158.1	101.1	166.9	209.7	135.8	196.9	99.9	29.2	80.9	113.2	41.3	111.2	138.7	76.6	76	129.9	118.3
C16orf95	87.1	84.95	75.5	74.3	103.6	57.65	108.2	58.55	44.4	47.75	66.1	104.5	91.85	103.95	89	121.9	107.4	70.15	76	117.4	151.9	132.8	158.35
C17orf53	29.7	24.3	20.6	16	22.4	24	21.1	18.1	21.2	23.3	62	14.5	99.9	57.3	13.9	132	20.5	41.2	32.2	28.4	19.5	27	16.6
C17orf62	666.6	389	800.2	739.9	287.9	615.7	920.3	841.2	998.5	626.4	369	658.3	730.8	536.2	569.4	299.8	570.4	416.8	305.3	449	553	495.2	401.6
C17orf75	42.8	51.6	37	67.6	30.1	48.8	45.5	50.5	12.5	33	49.4	16.8	32.6	23.6	25.4	19	2.1	2.7	0.9	8.1	1.5	16.3	22.2
C17orf80	76	24.7	42.9	10.1	53.7	42.1	75.6	75.1	22.9	74.4	14.3	52.8	64.5	12.7	17.1	13.2	5.8	5.5	25.1	58.8	57.1	23.2	18.4
C18orf25	79.45	55.15	63.05	43.05	38.3	44.6	48.35	37.35	41.65	66.25	58.8	39.7	61.2	37.4	51.05	47	50.15	68.45	48.75	38.3	43.8	39.15	25.3
C18orf8	411	415.8	476.3	475.2	394.4	445.3	594	468.6	470.1	466.4	512.6	589.5	502.8	367	428.8	446.5	473	428.2	425.9	334.8	392.7	440.1	477.1
C19orf24	306.6	165.4	369	292.5	222.3	222.2	219.9	320.6	365.3	233	149.6	262.2	292.6	418.8	332.4	182.5	494.7	341.5	398.4	136.7	244.3	170.6	218
C19orf53	1682.5	1658.5	1614.5	1593.6	1531.6	1357.3	1950.3	1683.9	1314.5	1688.6	1123.7	1549.2	1376.8	1326.8	1357.9	1698.6	1205.8	1065.5	1791.1	1312.7	1260.5	1146.7	1312.5
C19orf54	362.6	265.6	399.9	300	246.9	336.3	358.6	331.1	358.3	309.6	298.5	279.2	311.4	321.2	365.8	339.1	237.6	213.8	259.8	334.9	304.7	354.9	272.9
C19orf57	77.8	115.9	29.7	28.5	32.9	114.8	26.9	29.6	72.2	56.1	25.3	37.5	38	15	28.9	26.4	42.8	33.4	66	129.3	145	174.2	38.8
C19orf60	837.75	631.9	714.15	991.3	640.75	732.85	1107.45	826.1	950.4	1031.45	784.3	765.5	770.95	671.85	958.45	819.35	458.9	446.45	776.8	934.55	983.9	966.7	668
C19orf66	874.25	775.85	721.8	826.6	621.05	646.15	991.75	1005.85	1067.6	1052.95	689.25	842.75	693.4	594.7	561.05	627.7	569.05	688.25	550	702.9	966.25	958.25	775.65
C19orf73	46.3	6	25.2	16.9	43.7	51.8	37.9	33.8	63.2	25.7	46.5	19.7	56.3	38.2	19.4	42	23.1	40.1	36.2	17	55	22.5	50.7
C1D	324	469.3	489.5	488.4	427.8	328.6	393.5	388.6	446.8	331	435.2	426.7	223.9	359.1	427.2	548.4	476.9	634.1	289.4	156.7	231.8	167.3	174.9
C1GALT1	691.5	278.1	910.1	1027.7	254.8	417.2	515.1	449.3	385.1	398.4	320.7	686.1	294.1	190.5	622.1	263.8	368.1	453.9	325.2	254.6	340.6	420.9	397.7
C1GALT1C1	1784.9	1600.3	1109.9	1729.2	1204.6	1342.8	1343.2	1273.5	906.4	1172.2	1170.9	1239.6	700.4	554.9	1500.5	1122.6	507.2	864.7	968.4	794.7	896.2	1029.3	658.2
C1orf105	199.5	122	145.4	109.6	124	123.2	98.8	101.3	107.2	120.4	130.4	79.4	139.9	138.6	119.6	155.5	172.5	126.7	81.8	99.4	69.4	135.8	93.1
C1orf106	192.3	64.7	150.5	121	37.6	67.3	113.3	66.4	118.1	173.4	101.8	92.4	123	179.3	63.4	154.3	98.2	100.3	43.5	73	50	60	96.7
C1orf109	100	103.7	197.2	104.9	115.7	88.9	64.5	33.9	101.3	98	78.9	66.9	49.1	102.8	66.1	183.9	331.9	171.2	85.4	35.8	83	69.3	56.8
C1orf112	100	89	87.8	128.3	102.3	88.2	76.6	109	69.9	102.5	141.3	85.8	76.1	114	122.2	32.7	11.5	28.2	214.1	73.3	98.4	113.7	49.6
C1orf115	473.4	1308.4	545.2	312.9	1194	419.2	482.2	405.2	533.1	477.6	610.6	454.2	127.4	453.2	505.6	877.4	166	399.7	388	508.4	411.5	344	424
C1orf116	11.45	8.45	5.15	10.6	6.65	4.8	7.3	4.95	7.4	9.65	9.25	6.35	11.9	7.55	10.5	8.35	14.6	9.05	7.35	6.6	9.15	11.1	8.85
C1orf123	969.4	1419.7	1133.5	700.5	1642.9	1497.2	1400.2	1354.8	1107.4	1467	1501.7	1146.8	1264.6	1131.3	857.5	1117.6	531.4	821.7	1213.2	1534.8	1583	1421.9	1227.1
C1orf159	96.1	88.3	88.9	80.7	76.7	60.8	76.5	60.3	40	94.8	124.6	120.7	110	104.2	119.1	73.2	171.7	133	101.1	105.7	233.5	137	242
C1orf174	356.3	508.9	564	547.4	368.4	377.3	467.6	475	770.7	571.5	553.9	472	538.5	588.3	634	590.8	673.1	531.4	467.6	565.3	451.3	506.9	405.5
C1orf21	103.5	166.7	38.2	12.5	293.1	130.8	75.2	73.7	129.6	53.8	188.3	89	37.1	119.5	150.6	231.2	15.5	33.7	118.6	131.6	134.9	63	57.4
C1orf216	741.5	1092.5	709.3	878.1	663.7	796.2	659.7	620	488.7	606.3	835.4	618.9	592.6	590.3	497.9	383.3	688.8	551.1	821.2	674.1	587.4	610.4	428.4
C1orf27	245.1	242.1	250.1	281.4	326.8	256.2	209.3	370.3	413.6	143.4	217.1	336	347.2	275.7	244.7	287.9	438.9	465.6	355.5	290.2	316.8	305.3	255.3
C1orf35	183.6	240.6	242.6	192.7	299.3	163.3	290.9	178.8	263	292.7	288.1	165.9	269.7	184.6	318	219.1	189.1	105.4	386.6	248.2	319.6	395	205.9
C1orf50	261.4	172.2	217.7	222.9	254.1	158.7	158.1	161.4	225.5	203.8	165.4	176.8	118.2	230.9	249.2	211.7	143.7	134.1	261	220.7	109	129	134.7
C1orf54	1177.7	1757.8	2557.2	1920.8	1253.3	1842.5	1917.8	1710.2	2234.3	2509.6	2229.7	3010.5	1108	2387	1417.2	1105.8	625.9	807.7	2014.1	2908.3	2299.2	2334.3	1968.5
C1orf56	63.6	61.5	87.7	19	23.5	71.7	92.5	54.3	53.7	39.8	51.9	56.1	63.7	116.8	74.4	49.9	97.7	59.4	42.5	41	51	56.8	194.5
C1orf61	132	139.95	156.15	154.15	81.05	72.15	84.1	71.95	105.35	171.55	139.25	104.9	125.85	150.3	133.15	160.35	168.7	190.4	106.9	66.6	100.2	69.35	87.1
C1orf68	27.15	19.4	33.9	14.45	19.95	16.15	28.25	21.6	28.7	48.25	30	26.7	82.7	20.4	20.8	42.9	52.2	81.85	22.3	28.5	38.8	21.6	22.2
C1QA	6988	3689.3	7171	8284.4	2400.2	6760.3	5522.2	8027.7	7311.5	5063.5	5099	8373.9	9884.7	2268.1	9475.7	3144.4	3261.1	3972.1	5617.2	7906.4	7917.3	6686.4	10446.2
C1QB	7060.4	3038.3	6403.4	6048.9	2094.9	5549.3	4855	8938.8	9316.9	4054.5	4780.8	8747.9	9577.6	2221.7	13240.1	3249.8	3562.4	5714.9	7516.1	6846.3	6503.7	5757.1	12758.9
C1QBP	788.15	774.45	827.45	930.1	764.9	940.3	959.15	890.1	710.1	874.25	709.1	766.7	503.15	806	692.7	845.65	1917.55	1797.65	705.55	552.45	475.2	443.5	506.75
C1QL1	120.55	83	99.15	79.4	64.95	103.7	39.1	71.9	74.7	105.4	69.05	100.5	105.7	51.35	75.4	100.8	80.55	88.5	80.4	73.5	112.7	85.75	92
C1QTNF1	1214.5	755.6	776.8	699.1	967.8	694	568	461.3	452.4	890.2	1072.4	658.8	715.2	715.6	596.7	690.4	1012.7	1249.1	883.5	1378.7	944.6	864.9	1103.8
C1QTNF3	1366.7	1405.7	395.9	295.3	762.4	650.7	401.3	248.8	306.5	519	1897.2	213.6	781.4	266.3	502.5	140.4	202.5	687.6	100.4	951.2	1477.2	933.6	136
C1QTNF3-AMACR	334.6666667	273.5333333	219.6333333	180.0333333	224.7666667	140.3666667	204.2	181.1666667	156.8666667	184.9333333	332.2	153.1	165.8666667	115.8333333	253	121.3333333	84.3	70.46666667	133.9666667	219.5333333	310.9666667	333	164.5666667
C1QTNF9B-AS1	106.4	179.1	189.6	94.2	23.4	110.8	128.2	49.4	20.7	204.2	28.7	136.9	91.2	174.6	35.4	142.9	210.4	201.6	148.4	62.3	103	110.9	28.7
C1R	11106.6	7731.2	8685.1	9727	8644.4	8992.9	8868.2	8972	5570.8	8365	6819.7	7146.7	8979.9	6662.2	11364.8	6752.8	3445.2	5499.1	9660.7	9464.1	9531.7	10201.4	11360.7
C1RL	985.1	742.1	923.7	748.6	953.9	750.7	478.6	572.3	530.5	529.1	621	786.1	766.2	999.4	677.7	1494.7	383.5	815.7	988.7	435.2	523.3	520.4	491.2
C1S	15248.4	9223	10163.2	11816.3	10675.6	13058.4	12996.9	12103	8473.2	12892.6	9833	12033.6	13297.3	9937.6	13648.7	13318.1	5482.7	9795.3	15056.1	15819.2	13540.7	13558.3	17219.4
C2	2404.1	1897.3	1781.2	2506	1009.8	3221	2614.8	3315.5	2729.8	1852.6	2138.1	2807.6	4675.3	1306.9	2083.7	613	918.5	768.9	1916	4817.9	3292.8	3065	3382.8
C20orf27	129.9	97.2	154.55	84.95	58.5	143.5	204.4	160.95	127.75	199.1	120.45	120.35	201.1	331.6	238.05	233.9	124.7	151.05	131.95	307.65	211.1	224.35	209.4
C21orf2	59.86	56.66	47.12	45.5	55.16	60.08	141.54	47.2	89.66	69.98	99.66	62.38	140.16	89.98	123.64	84.1	87.66	65.42	117.66	88.12	127.54	130.46	122.1
C21orf33	1114.2	1308.45	1190.95	1517.3	1440.95	1147.25	1000	1230.65	1079.15	854.4	1101.85	732.55	1076.4	820.45	1070.75	1895.8	615.7	827.1	1749.5	1241.9	1357	1319.4	1078.45
C21orf59	553.2	394.7	536.1	464.7	676.3	564.2	693	668.1	618.7	409.1	489.6	527.8	571.6	564.3	601.2	451.3	504.9	509.9	1147.4	981	968.4	993.1	724.1
C21orf62	59.4	44.8	90.1	28.3	29.6	87.9	28.7	62	7.7	65.8	53.1	33	74.1	11	49.3	74.6	55.1	99.5	30.7	20.3	11.5	52	24.8
C21orf91	198.8	199.8	163.7	163.2	132.8	236.8	176.6	215	136.2	233.3	145.5	168.5	129.1	161.1	155.3	202	156.4	112.9	151.1	113.6	93.5	123	114.6
C22orf24	214.5	173.5	192.9	136.5	136.3	136.6	70.8	79.3	92.5	144	207.3	128	307.7	162.2	210.3	198	253.4	226.7	93.3	172.4	148.1	211.7	188.1
C22orf29	100.8	115	150.3	39.4	113	120	101.3	136.7	139.2	150	110.5	118.1	155.5	165.4	169.8	126.2	184.6	100.8	45.2	103.5	128.2	151.2	214.8
C22orf31	143.7	96.1	15.1	77	45.3	106.3	94.1	94.1	86.8	161.9	85.3	124.8	123.8	10.1	77.5	19.7	66.5	64	59.1	73.5	165.9	169.9	81.9
C22orf46	28.3	22.2	31.9	24	59.2	26.9	96.3	20.5	21.7	19.5	25	62.5	22	24.1	29	33.5	8.4	32.1	23.2	32.7	27.6	99.4	28.7
C2CD2	1044.6	1065.7	882.8	690.1	2198.8	663.9	667.3	761.6	1034.4	849	1112.6	1170.4	726.6	727.5	1060	1826.2	401.7	859.1	762.1	779.9	510.6	624.6	825.2
C2CD2L	145.8	149.9	174	112.45	134	29.5	26.5	66.55	31.9	47.5	192.5	82.1	145.85	128.6	189.9	135.6	113.4	118.8	132.5	137.2	114.35	130.7	166.6
C2CD3	445.95	357.7	391.15	353.1	309	239.65	331.85	264.35	335	409.1	336.65	312.3	268.6	379.35	340.1	271.25	281.35	306.55	233.75	242.8	314.1	299.55	252.7
C2CD5	265.4	1156.7	701.9	917.2	1023.9	470.5	956.9	668.2	1282.6	562.9	1698.6	484.6	555.5	1072.2	1299.2	1322.2	548.6	637.8	911.2	688.5	718.4	665.1	934
C2orf27A	140.6	149.1	110	155.5	123.2	88.6	113.6	177	166	124.9	120.9	106.2	217.5	196.1	134.3	257.1	120.7	103.4	206.6	172.4	164.1	86.7	227.1
C2orf42	390.5	406.6	487.4	414.7	381.4	339.1	370.3	402.1	507.7	496.7	452.1	324.1	290.7	430.8	305.5	401.9	403.3	458.7	351.6	297.4	356.2	339.2	314
C2orf47	396.2	514.2	483.1	399.3	569.5	543.5	484.5	573.4	516.8	316.5	545	453.2	435	705.7	548.8	705.5	843.3	767	662	539.9	459.7	487.5	561.1
C2orf49	155.8	143.4	137.9	121.5	92.7	168.3	152.9	155.3	152.4	60.4	154.3	166.4	180.6	186.9	164.5	197	188.5	180.5	143	135.9	124.8	147.8	160.8
C2orf54	93.2	59.9	90.2	88.9	64.9	75	92.1	85.9	37.2	108.8	116.6	56.3	89	61	101	94.2	158.2	96.8	59.7	94.3	53.4	63.3	75.2
C2orf68	189.3	153.7	146.65	187.3	263.9	123.75	227.55	160.35	229.1	268	240.15	195.4	211.55	151.85	152.5	234.3	107.5	40.85	214.55	330.4	270.75	277.2	142.05
C2orf72	19.65	15.8	24.3	21.1	27.05	46.6	38.5	24.6	37.8	26.65	19.75	21.7	38.65	39.3	112.8	37.4	67.75	56.35	26.55	61	78.85	32.55	59.85
C2orf83	10.3	23.6	21.4	15.1	15.8	27.2	20.4	12.2	8.3	9.4	22.6	22.1	33.7	55	24.5	33.1	12.2	51.8	12.8	49	9.2	61.5	41.5
C3	7797.3	2617.3	3362.9	3878.5	6396.4	3457.2	6226.2	4524.2	2848.7	5594.1	666	2554.4	4151.9	1927	1993.7	6170.6	1486.9	3986.6	5577.2	1801.4	2075.7	1663.7	1102.2
C3AR1	1147.1	2166.1	2534	2942.8	885.4	2268.2	2628.6	3337	3445.9	1883.8	2059.3	3892.1	3572.9	1160	3457.6	941.6	572.2	1144.7	2348.2	1875.6	1860.2	2193	2074.5
C3orf14	1000.2	714.4	436.4	913.4	521.5	632.3	382.7	466.4	408	509.4	474.1	517	383.8	556.7	501.9	315.6	433.4	668.1	311.2	437.9	363.3	298.5	394
C3orf18	188.6	222.7	184.7	109.6	222.8	223.8	280.6	341	172.7	232.3	333.8	225.3	321.4	226.4	240.1	301	60.4	38.7	498.8	396.3	362.1	317.4	315.3
C3orf36	61.5	9.2	12.1	13.6	27.3	8.9	20.2	15.2	35.2	23	11.9	57.2	12.2	24.7	13.6	27.3	40.8	13.8	20	43.5	26.6	37.1	19.8
C3orf52	10.2	21.9	39	60	19	35.8	7	33.4	13.4	70.6	65	66.6	31.8	54.9	24.4	19.2	169.5	192.1	7.9	5	8.4	6.4	12.9
C4B_2	2643.25	1615.1	1681.65	2488.4	1849.45	1023	1120.4	1338.8	1237.45	2836.3	522.85	1453.6	921.5	2217.4	1540.8	1440.55	820.05	725.4	2106.75	2640.9	2950.95	2530.75	2942.75
C4BPA	141.4	79.2	96	100.6	99.4	40.8	40.1	24.1	39.4	114.2	126.3	78.5	73.5	158.5	126.2	160.6	23.7	144.1	70.6	57.8	122	77.1	81.6
C4BPB	26.2	17.6	23.9	35.6	20.1	12	4	97.6	15.2	19	37.5	167.2	100.5	10.8	36	27.5	7.9	28.8	36.6	11.9	22.4	18.1	24.3
C4orf19	78.9	65.4	63.3	59.3	66.6	69.2	51.3	61.6	40	48.3	64.8	82	79.8	24.9	78.9	83.5	104.8	103.2	89.3	25.3	76	77.3	58.9
C4orf46	5304.4	6350.2	6586	6613.4	6601.8	5493	7417.7	6769.2	5992.4	5946	6699.5	6049.8	4868.8	6563.4	7183.5	11849.4	4220.1	4587	8275.8	5236.2	7058.4	7017.6	5735.5
C5	124.7	164	129.9	102.4	180.8	62.3	129.4	138.6	208.7	163.8	243.2	128.2	100.6	157.9	145.2	242.2	50.3	153.5	96.3	146.3	157.3	172.3	184.7
C5AR1	527.5	522	638.5	899.7	411.5	936.9	597.4	887.5	1673.2	875.7	668.6	1767.3	1565.1	1254.4	885.5	495.6	2954.5	1390.6	666.7	782.9	928.5	783.8	1907.2
C5AR2	61.8	55.8	18	56.8	48.1	23.3	33.1	70.3	80.8	80.8	63.3	67.1	130	55.5	92.6	59.1	159.5	9	114.8	47.9	51.1	99.7	181.1
C5orf15	2205.7	2387.8	2022.6	2956.1	1163.8	1693.4	1537.3	1656.7	1395.8	1643.2	2178.2	1764.2	1770.9	1557.3	1651.1	1496.7	1153.1	1319.7	1160.8	1264.9	1500	1602.4	1253.5
C5orf22	374.1	423.7	552.2	538.5	440.6	399.6	425.2	451.1	455	493.7	478.8	378.9	322.8	469.8	437.3	555.6	610.7	618.8	320.5	332.1	236.1	231.8	280.3
C5orf30	188.6	244.1	312.7	171.8	133.5	163.3	161.8	168.3	114.2	82.9	130.5	183.8	76.4	140.2	105.8	283	241.2	141.2	195.1	114.9	117.7	276.2	96.4
C5orf42	51.3	97.1	103.9	99.2	41.3	41.8	6.1	29	92.2	36.3	138.3	35.3	10.4	60.1	68.3	72.6	10.5	22.4	82	41.1	31.2	40.2	12.2
C5orf45	98.5	187.2	146.1	147.5	244.5	141.7	273.2	155.7	276	324.5	298.5	276.5	90.4	262.5	248.8	295.4	70.7	31.5	261.8	317	457	351.4	258.1
C5orf66	362.8	258.3	336.8	250.3	172.6	176.6	159.5	167.9	218.3	262	297.7	164.6	184.3	265.8	311.7	314.1	536.3	302.4	143.1	147.4	230.4	275.6	182.6
C6	1038.2	198.8	106.8	95.2	2371.2	60.4	101.4	75.9	126.6	452.6	145.2	259.6	35.6	268.1	359.2	1689.7	368	1243.8	1714	31	547.2	512.5	480.6
C6orf10	79.8	25.4	14.7	21.8	50.3	7.4	17	12.7	5.1	40.2	14.3	23.6	11.6	38.1	15.3	28.5	9.3	8.5	10.3	2.2	7.3	49.7	10.5
C6orf106	309.0666667	263.1333333	185.5666667	315.2666667	228.7	219.3333333	220.9666667	201.6333333	187.5333333	189.9333333	158.2666667	251.3333333	459.9	251.4333333	353.2333333	246.3	332.4333333	334.1666667	416.1333333	313.4	311.4	290.3333333	390.4
C6orf120	459.15	493.7	558.65	395.45	482.1	537.6	598.2	489.85	524.5	369.2	383.6	422.55	327.1	535.6	369.75	633.15	421.25	515.5	433.65	425.3	328.45	282.5	475.95
C6orf15	14.7	28.5	35.7	30.1	13.2	26.7	82.7	30.1	33	45	33.1	34.9	54.9	137.2	50.1	47	50.1	37.4	42.5	42.9	44.6	24.2	96.9
C6orf25	27.1	74.5	66.2	52.6	30.5	14.1	24.7	33.8	34.5	21.2	43.4	13.6	88	17.9	81.8	69	79	99.2	44.6	77	53.8	79.4	46.4
C6orf47	363.6	304.2	314.8	273.5	387.7	299.7	221.5	245.4	402	312	329.2	372.1	491.5	257.9	330.3	311.1	322.8	264.3	379.5	515.9	484.8	345.9	452.5
C6orf48	2143.9	3731.1	3133	1931.4	2982.9	2195.5	4874.6	2695.1	2127.8	2489.1	2609.4	1824.2	1463.2	2615.5	2591.4	3776.4	1958	1489.5	3552.1	2511.3	2699.8	2344.4	2372.8
C6orf62	621	462.8666667	754.2	767.2666667	561.1333333	664.6666667	493.7333333	797.1	810.7333333	596.1666667	596.3666667	808.6	545.8	624.3333333	621.7666667	697.2666667	686.2333333	660.5	494.3	683.1333333	623	724.2666667	533.6
C7	430	486.8	343.7	170.6	1931.7	105.3	493.9	121.2	282.1	297.6	73.7	112.1	17.7	999.8	1194.9	3975.4	783.3	524.3	1712.8	50.1	2539.9	1474.2	914.4
C7orf25	134.55	156.8	130.65	105.7	142.5	118.1	100.4	110.4	103.05	114	105.65	140	131.15	100.6	132.15	153.75	114.4	74.7	106.9	133.9	80.95	113.25	88.1
C7orf26	247.3333333	227.0666667	261.2333333	238.1333333	230.3666667	329.3666667	393.7333333	266.7	237.6333333	288.9	264.6333333	252.0666667	230.9666667	330.9	288.5333333	288.4666667	270.0333333	380.6333333	188.2333333	273.8	273.6	285.8666667	268.2666667
C7orf43	208.5	46.1	108.3	292.6	45.8	190.5	229.8	230.2	312.3	162.9	188.8	203.4	136.2	255.9	112.4	48.8	440.9	118.9	132.7	149.3	218.4	135.6	123.7
C7orf49	399.8	508.3	517.7	492.9	585.3	459.7	595.3	621	509.6	599.7	531.7	561.8	579.3	551	680.2	607.3	582.5	583.7	847.1	613.4	502.2	521.5	512.1
C7orf55-LUC7L2	511.05	742.1	684.1	611.7	754.9	622.85	656.65	636.8	836.9	795	915.4	863.85	720.55	806.15	751.05	893.8	1017.5	956.55	774.15	538.7	830.15	692.35	632.8
C7orf69	24.2	16.7	11	11.6	5.3	7.7	5.7	14.9	7.4	5.8	5.1	8.3	12.6	11.6	6.2	8.5	9.6	11.1	20.6	17.3	4.9	12.5	15
C8A	36.6	28.2	67.1	35.9	11.3	18.7	23.3	48.5	43.1	62.5	26.6	23.5	56.6	18.4	38	15.6	17.9	19.9	80	19.3	23.6	36.6	22.1
C8B	151.4	117.6	200.7	115.9	105.6	118.9	73.1	57.3	64.2	112.4	125	138.5	87.8	86	146.2	116.2	128.3	116.9	80.2	63.9	41.5	57.9	97.6
C8G	9	3.9	5	2.3	2.2	4.9	5.6	2.7	6.8	3.4	3	4	5.5	4	2.9	8	5.9	5.1	9.5	7.4	9.1	2.8	7.6
C8orf17	110.8	70.8	103.9	92.2	33.2	31.2	34.9	47.4	45.2	89.8	68.8	47	51.5	75.5	47.1	32.1	49.6	83.4	42.7	22.7	84.6	86.8	99.6
C8orf33	469	623	509	414.3	727.1	611.1	727.2	543.1	451	473.4	554	415	402.6	443.7	580.8	661.7	1647.2	927.1	811.5	470.6	562.3	531.5	429.5
C8orf4	67.6	69.3	169.5	71.5	74.3	76.2	46	58.9	81.9	56.5	295.4	50	29.7	194.2	74.4	193.3	228	152.1	70.5	42	63	124.8	251.2
C8orf44	78.3	47.6	69.7	85.6	94	47.7	123.5	85.9	170.1	65.7	115	69	100.1	86.4	126.4	55.5	87.8	73	95.9	62.5	82.2	71.9	89
C8orf44-SGK3	193.1	323.8	269.3	330.2	206.7	200.1	165.1	212.2	286.2	154.1	296.2	267	177.8	146.5	142.8	124.5	92.9	169.2	131	202.9	102.4	154.5	144.3
C8orf60	282	149.8	287.5	159.2	207.6	156.3	122.5	222.7	464.2	346.9	372.1	421.7	590	334.6	425.6	400.1	418.1	403.7	223.7	185.8	425.5	455.6	397.2
C9	19.3	2.8	19.8	29.6	22.6	15	10.1	4.1	3.1	4.7	4.2	2.9	13.7	5.9	22.1	22.8	31.8	49.7	18	2.6	3.5	8.6	6
C9orf116	44.75	53.75	39.3	32.4	39.3	40	29.55	29.55	33.4	53.05	35.25	28.4	26.3	35.3	40.85	53.35	13.85	36.25	29.25	31.75	45	39.45	34.4
C9orf16	568.25	638.225	547.65	520.2	732.55	561.5	862.75	561.9	524.575	660.25	552.6	656.55	467.325	784.625	580.575	532.4	423.8	445.05	615.05	957.7	700.45	549.275	551.6
C9orf3	306.8	861.3	374.1	348.5	662.9	375.3	181	425.9	393.6	502.5	754.3	348.3	523.9	697.8	806.7	401.7	453.9	417.3	295.1	689.2	468.7	484.4	661.8
C9orf38	62.5	31.9	55.8	53	8	42.6	15.4	36.2	37.1	69.3	34.8	23.3	44.3	113.6	79.1	76.6	36.8	50.8	38.7	10.5	70.6	9	93.7
C9orf40	99.8	140.1	105.5	78.1	158.1	145.5	76.5	138.5	151.1	116.9	118.2	105.7	103.7	161.2	74	190.3	105.3	72.1	89.3	71.4	52.7	71.5	91.2
C9orf78	679.7	603.7	476.4	502.7	483.9	691.9	560	476.5	499.1	347.8	552.3	401.8	554.1	491.5	576	413.5	596.8	665.7	720.8	633.4	673.7	642.3	579.9
CA1	152.75	123.25	147.4	88.9	79.6	80.5	83.35	89.55	85.35	145.95	121.05	72.1	111.25	178.95	150.75	83.95	136.9	132.4	60.8	68.1	97.3	103.8	88.65
CA10	56.3	4.7	3.4	3.8	4.4	8.6	4.6	4.5	28.5	4.9	4.2	2.1	31.7	2.1	6.9	3.8	10	6	41.5	2.7	46.3	8.1	16.2
CA11	190.1	243.3	230.7	170.7	279.7	278.2	417.7	391.3	667.1	312.1	208.3	290.9	394.8	321	120.5	153.5	249	166.4	562.4	536.3	728.9	482.2	143.4
CA12	1609.483333	434.5666667	722.8333333	1166.366667	334.5333333	740.25	318.6333333	557.2666667	527.9666667	484.6333333	465.7666667	1215.816667	1861.116667	426.4333333	504.0333333	494.8166667	188.3	276.4	273.1833333	365.5	217	190.6166667	724.4166667
CA14	149	196.3	200.1	188.6	178.3	99.5	84.8	125.7	111	263.5	169.4	134	146.7	166.1	211.7	220.7	132.3	177.8	37.4	114.9	92.5	113.9	126.9
CA2	39.5	61.8	207.4	735.9	154.4	407.2	103.7	134.2	933.2	421.3	146.9	185.5	632.4	520.4	12.4	147.7	78.4	96	60.9	162.2	40.6	72.6	162.7
CA3	48.6	1.5	15.8	6.9	46.4	13.1	5.5	7	5	38.9	1.2	45.9	16.3	24.6	6.6	2.2	46.4	69	28.9	30.8	13.9	1.1	31.5
CA4	80.3	48.75	80.8	52.55	108.5	54.8	10.2	47.75	28.35	88.4	63.2	109	49.1	49.65	138.65	458.05	204.15	116.05	99	84.5	81.35	38.8	109.85
CA5A	65.4	59	70.9	15.6	61.2	17.8	55.1	33.2	52.9	74.1	87.4	33.9	81.8	94.2	70.9	107.1	59	64.7	96.4	97.1	66.4	102.8	105.8
CA5B	81.2	101.1	61.4	101.15	212.35	129.1	65.9	52.85	66.25	97.65	156.25	61.9	113.4	36.75	99.4	34.75	45.8	75.15	68.15	151.55	81.2	66.95	103.15
CA5BP1	45.2	121.7	24.3	27.9	83.8	12	85.6	47.2	117	39.6	70.7	105.7	45.2	34.1	45.7	18.5	31	44.5	48	63.8	58.3	18.3	24.4
CA6	24.4	21.2	130.5	24.7	25.5	71.6	92.5	17	46.1	41.1	27.2	135.2	33	56.4	53.7	29	122.5	70.2	18.1	33.6	38.2	55.9	49.6
CA7	249.7	253	191.5	158.5	127.2	89.3	78.1	144.6	127.7	168.7	153.7	164.1	264.2	286.8	221.1	215	185.7	129.4	85.5	170.2	34.1	202.3	61.4
CA8	38	52.5	8.9	7.5	56.1	40.8	6.2	30.6	49.8	15.4	105.1	40.7	67.9	16.8	20.4	8.3	17.1	20.7	58.9	58	65.5	24.9	51.1
CA9	159.1	75.6	78.1	162.9	137.4	95.1	89	45.9	85.5	124	113.2	91.8	316.4	134.1	136.4	108.7	106	94.6	88.7	37.9	40.6	110.2	99.6
CAAP1	418.6	556.6	436.6	760.9	548.1	524	640.5	502.3	460.8	414.2	553.2	603.8	288.7	392.6	319.5	431.7	467.1	567.8	403.6	279.1	303	297.8	325.5
CAB39	1951.5	2378	2344.1	2648.3	2207.6	2512.7	3029.1	2841.6	3052.7	1821.8	2257	2716	2112.2	1860	2491.9	1627.8	2188	1727.8	2334.7	2093.8	1855.7	1868.7	2133.6
CAB39L	150	51.7	6.8	13.9	192.7	16	8.2	11.8	12.3	15.5	47.1	17.3	49.3	17.1	55.1	159.4	11.8	35.3	208.3	127.5	69.1	43.7	75.4
CABIN1	486.2	531.2	543	490.25	564.15	608	705.3	597.7	507.7	533.85	675.35	520.1	607.05	578.35	478.2	432.5	384.9	360.45	523.6	631.6	711.85	651.05	535.15
CABP1	26.4	6.8	8.966666667	10.96666667	14.56666667	8.833333333	19.66666667	13.03333333	18.5	17.33333333	8.6	9.133333333	36.26666667	12.46666667	20.4	30.96666667	15.03333333	10.76666667	42.73333333	15.23333333	29.5	61.56666667	46.8
CABP2	16.9	4.3	32.7	9.2	4.6	6.7	11.5	5.4	31.3	13.7	5.7	12.3	11.7	9.1	8.6	7.2	18.8	7.6	7.1	4.9	19.5	47.8	12.1
CABP5	26	24.2	30.8	13.5	8.4	18.2	10.3	51.7	24.1	29.7	20.1	21.6	19.6	15.6	27.7	24.3	18.7	28.6	20.4	9.4	21.1	9.1	6.4
CABYR	189.8	138.1	114.9	116.7	111.4	139.8	102.8	93.3	114.1	128.6	125.8	108.2	146.9	127.1	140.1	103	144.6	151.4	78.6	80.5	82.5	100.5	125.5
CACFD1	339.25	345.4	432.5	418.25	343.7	458.65	490.15	458.9	350.35	371.5	404.75	380.1	321.1	493.15	450.15	336.95	355.15	276.8	322.15	418.45	413.5	493.15	407.2
CACNA1B	21.8	4.6	11.2	9.3	9	7.1	7.4	9.3	10.3	19.4	10.7	5.8	20.7	14	18.8	7	19.9	20.3	50.1	7.5	25.5	49.2	19.7
CACNA1C	71.15	64.5	52.75	68	71.55	68.55	48.75	52.75	67.3	79.05	106.55	64.8	156.25	93	15.15	26.9	16.4	55.35	55.25	73.9	74.85	30.85	78.2
CACNA1D	67.15	40.2	53.8	38.75	35.95	14.15	39.15	37	33.6	69.85	61	68.95	40.35	63.15	62.65	72.55	48.25	70.65	43.1	58.65	84.35	133.35	78.3
CACNA1E	94.5	11.6	8.7	12.2	12.5	14.1	36.1	13.5	15.9	10.4	14.8	13.8	21.6	25.3	17.9	20.8	18.3	24	18	14.6	17.9	29.1	27.8
CACNA1F	28.4	22	26.2	18.7	20.3	20.2	14.1	23.7	23	23.2	20.7	17.3	23.8	15.9	32.5	31.5	27.3	24.9	18.9	15.6	15.6	19.3	18.4
CACNA1G	16.36	11.8	21.88	23.86	8.5	13.5	23.66	13.34	21.56	10.3	16.58	20.68	40.48	17.64	15.74	17.44	20	22.36	24.62	12.7	19.3	26.4	30.66
CACNA1H	13.6	15.6	17.8	11.4	22.7	7.6	18	18.9	7.8	19	21.1	10.2	18.3	17.8	21.7	9.5	16.7	22	10.3	16.9	10.7	22.8	15.6
CACNA1I	108.2666667	116.6333333	95.9	70.56666667	62.6	124.3333333	93.23333333	65.5	90	107.9333333	95.63333333	59.5	144.1	109.2333333	128.6666667	97.5	85.3	106.8666667	106.0666667	108.8333333	95.4	97.86666667	156.3
CACNA1S	94.3	20.5	16.9	14.9	33.7	18.1	23.7	31.6	25.4	86.1	29	43.2	33.7	35.8	94.6	14.2	23.1	26.8	84.3	14.7	34.8	14	22.2
CACNA2D1	32	46.8	81.3	66.9	68.5	36.8	23.9	26.2	46.7	143.2	56.5	62.8	36.1	50.3	17.6	87.8	97.9	128.8	106.6	71.9	35	42.8	21.9
CACNA2D2	92.1	81.4	143.1	84.5	144.2	76.8	113.7	137.3	113.9	140.1	69.3	120.8	68.9	113.1	96.8	81.2	76.8	14.9	102.2	114	125.9	94	80.4
CACNA2D3	33.7	58.7	221.7	11.3	44.2	51.7	39.4	61.5	39.3	62.7	60	12.7	8.9	106.2	66.4	52.3	15.6	14.8	5.4	71.9	72.9	69.2	13.9
CACNB1	155.2333333	95.33333333	144.6333333	90.63333333	120.5333333	143.3666667	85.66666667	80.26666667	114.3	167.4666667	201.2333333	122.1	142.2	158.8333333	139.5666667	173.4	158.5	180.3333333	160.7	119.8	247.5	293.1333333	192.6
CACNB2	30.33333333	61.5	35.93333333	18.96666667	72.4	24.76666667	10.16666667	34.56666667	9.633333333	28.96666667	64.4	35.1	65.86666667	64.86666667	75.5	69.43333333	36.7	69.43333333	112	55.76666667	29.66666667	52.7	58.3
CACNB3	163.6	223.3	100.45	123.8	227.3	198.4	128.05	167.8	281	177.4	324.3	125.1	251.45	171.1	167.05	165.95	105.9	88.85	161.4	193.7	205.95	209.25	128.7
CACNB4	13.5	11.1	21.1	14	10.6	7.9	9.4	11.5	17	19.9	13.2	5.9	18.4	38	17.9	12.2	21.5	21	14.8	62.8	13.2	12.4	12.5
CACNG1	15.1	5.9	15	12.9	16.5	22.5	10.9	7.2	7.9	18.4	29	30.4	56.7	36	34.2	6.2	7.7	6.1	13.5	12	42.2	38.1	29.9
CACNG2	24.2	15.5	21.8	9.1	41.2	15.5	11.9	19.1	17.3	40.9	71.9	12.2	73.6	36.1	16.2	24.6	28.7	55	45.8	26.3	50.4	26.4	24
CACNG3	13.5	6.1	34.5	47.3	5.8	13.4	4.9	5.8	9.4	9.4	17.1	11	47.8	17.2	14	8	9.8	12.8	11.3	6.5	6.9	16.6	26.3
CACNG4	341.95	251.1	384.5	254	270.25	257.6	81.05	80.55	70.85	293.1	276.15	420.1	311.65	298.6	101.85	274.85	210	224.9	205.5	292.55	89.15	101.55	87.75
CACNG5	17.4	15.3	19.4	22.4	15.8	14.3	20.5	11.6	13.4	36.9	25	8.7	36.9	26.1	20	55.8	19.7	23.3	17.3	19.7	103.8	70.3	62.4
CACTIN	215.5333333	203.2666667	235.9	220.1666667	250.8333333	204.6666667	244.9666667	204.2666667	198.7666667	205.7	310.3666667	230.8333333	264	326.4	245.9	269.5	415.2333333	376.8333333	378.5	319.1666667	293.8333333	348.2	328.6666667
CACYBP	611.875	772.275	782.6	759.125	744.475	590.825	795.175	684.825	715.05	705.775	717.775	560.775	532.725	521.8	536.075	666.175	537.975	781.375	758.1	532.175	542.725	513.825	451.625
CAD	294.1	348.9	378.9	301.5	513.8	277.8	387.3	371.9	410.9	409.4	483.4	329.6	605.5	442	231.5	393	412.5	336.1	366.5	468.2	498.8	472.3	515.6
CADM1	416.1333333	731.7333333	520.2	252.8	441.7	937.7333333	488.6	397.5666667	793.5	567	1760.2	525.7	910	539.3666667	788.6	332.2333333	154.0333333	206.3	203.9333333	2198.6	259.3	212.6333333	344.4666667
CADM3	488.425	487.35	269.375	592.85	279.225	588.15	279.675	264.775	130.875	259.1	207.4	265.1	301.65	113.675	367.575	105.75	89.5	209.9	213.45	192.7	138.875	105.275	226.925
CADM3-AS1	12.2	11.4	10.6	7.9	14	7	5.6	9.8	25.5	12	13.7	8.3	12.7	12.5	32.1	25.9	9.4	12.9	21.5	18.9	28.3	13.4	15.3
CADM4	10.525	10.85	10.975	5.75	13.7	10.275	9.2	20.65	13.85	11.225	14.375	18.725	11.725	14.825	9.45	5.6	14.625	16.725	11.45	19.125	14.975	25.075	20.6
CADPS	72.1	59.3	72.9	49.3	36.4	29	24.1	17	47.4	62.6	37.7	44.8	31.6	42.4	59.2	50.2	51.1	70.2	55.4	28	49.6	24.5	33.9
CADPS2	676.4	865.8	909.5	584.3	550.7	682.4	554.7	772.1	654.6	513	682.5	776.4	371.9	730.8	609.2	1000.1	399.4	516.2	684.8	366.8	664.8	651.8	580.4
CALB1	51.5	51.1	35.15	19.25	14.85	32.55	17.4	25.25	14.1	23.75	32.1	35.1	22.7	23.55	13.45	38.7	56.15	34.3	25.45	17	44.7	38.15	23.05
CALB2	162.6	106.1	92.2	92.3	507.7	105.8	94.3	85.1	95.9	181.9	103.4	425.9	146.2	83.9	67.2	639.6	116.9	453.5	284.4	95.9	129.2	102.3	134.3
CALCA	40.025	33.65	24.075	23.4	28.1	16.9	16.075	15.6	31.9	49.575	29.25	33.775	32.85	33.975	31.05	28.05	104.475	94.7	17.85	13.75	31.4	40.475	62.925
CALCB	22.2	51	70	47.6	55.5	34.5	41.4	25.1	21.1	54.4	63.1	47.4	43.1	82	29	49.6	53.7	26.9	10.3	2.4	41.8	25.8	37.4
CALCOCO1	1096.2	1353.8	1070.1	879.9	1829.5	1333.2	1275.8	1145.9	1735.7	1502.5	1931.4	1555.3	1336.6	1475.3	1371.7	1510.1	771.8	1051.6	2134.3	1503	2415.5	2424.2	1993
CALCOCO2	1710.1	1892.2	1229.6	1754.1	2775.1	1789.7	1489	1653.5	1733.7	1488.8	2450.6	1718.3	1588.9	1324.5	1753.5	2327.6	1574.3	1926.9	3413.5	1616.3	1776.8	1875	1731
CALCR	57.3	42.05	63.35	23.15	26.8	16.45	12.95	28.35	18.85	41	64.6	38.65	31.85	74.5	96.35	24.8	72.8	63.65	41.15	39.15	41.75	65.45	32.55
CALCRL	699.45	848.35	688.45	520.1	1035.45	1001.35	201.45	549.6	375.2	765.35	751.05	507.3	400.95	694.55	225.6	1089.6	313.65	660.35	2201.85	653.9	409.9	445.9	449.8
CALD1	666.0875	1037.1875	904.7375	628.4875	873	914.675	509.3	677.9875	866.025	703	1016.4875	502.5375	822.2625	1516.575	974.3	1100.475	434.025	784.95	942.5375	1243.0875	923.6875	926.275	944.5
CALHM2	1055.4	1327.9	866.95	892.9	1619.25	1057.75	872.5	1020.4	1120.05	910.2	1471.1	1015.35	1083.3	916.25	1527.5	929.35	379.55	562.2	1306.15	1831.25	1826.65	1589.8	1649.5
CALM1	401.6	308.2	255.9	271.7	311.8	459.8	138.1	446.5	216.8	165.8	298.7	349.1	275.3	127.1	137	388.1	103.6	148.7	218.9	162	101.6	210.5	145
CALM3	3225.411111	2765.866667	3087.433333	3127.466667	2901.033333	3146.477778	3474.933333	3133.666667	3240.533333	3086.177778	3273.911111	3476.477778	3802.355556	2948.722222	4268.411111	3342.766667	2941.266667	2415.166667	2721.6	3991.788889	3276.944444	3314.933333	3163.766667
CALML3	87.7	53.6	65.8	49.15	46.3	61.7	26.4	62.1	60.05	100.5	47.05	60.25	93.5	116.7	129.45	54.65	71.85	77.05	51.6	56.45	49.3	89.4	80.5
CALML4	123.6	199.55	312.65	268.55	213.9	252.6	194.7	332.85	360.1	196.15	284.15	306.25	258.55	244.05	357.5	151.8	144.3	114.25	146.35	249.4	151.55	169.05	154.7
CALML5	64.2	9.6	36.9	8.4	7.7	51.7	48.2	34.3	62.4	25.5	32.3	57.5	62.6	17.7	13.8	18.7	79.3	13.7	13.3	49.8	14	51.4	11.7
CALR	2130.7	1250.166667	1919.966667	2400.166667	1531.1	1966.033333	1888.466667	2134.666667	1983.466667	1990.2	2036.8	2233.166667	3248.3	1886.833333	1565.8	1521.533333	1683.333333	2613.6	1399.433333	3392.433333	2047.766667	2174.333333	2718.133333
CALU	1486.225	1594.35	1041.55	1026.475	1488.775	1587.2	836.05	1273.7	1370.925	1122.25	1592.85	1354.425	2146.2	1178.3	1175.2	875.175	1293.675	1440.55	1600.425	1814	1275.075	1399.5	1973.775
CALY	12.1	12.6	20	4.5	14.6	16.2	39.8	3.6	4.6	23	22.2	7.7	12.9	20.9	6.3	10.8	29.2	45.1	37.1	10.6	8.5	12.9	10.2
CAMK1	203.2	253.7	194.3	142.9	229.4	172.4	168.8	192.1	208.6	279.3	227	164.6	235.3	188.3	222.2	425.2	202	323.6	323.7	268.3	187.7	279.6	265
CAMK1D	145.2	174	61.1	167.1	124.2	74.8	65.4	128.7	196.8	141.7	418.5	87.8	321	188.2	255	127.9	171.3	209	123.6	125.6	230.4	279.9	216.7
CAMK1G	97.85	63.8	74.8	64.15	85.3	70.65	52.1	63.65	61.9	90.95	66.45	66.5	103.25	64.75	84	109.75	102.95	116.7	74.25	73.95	78	59	75.25
CAMK2A	69.95	43.95	53.45	64.55	20	41.85	17.6	62	21.25	34.75	36.75	25.3	66.15	19.9	10.65	33.6	41.2	22.9	49.95	41.4	14.4	23.05	18.55
CAMK2B	105.32	93.02	97.4	71.46	70.2	64.8	55.7	50.04	64.8	83.34	86.48	77	101.78	100.98	110.08	81.04	95.8	108.26	69.88	86.04	77.64	88.18	90.6
CAMK2G	294.2	327.4666667	288.5333333	249.3666667	465.3666667	226.6666667	386.6	330.9333333	314.7	345.6666667	361	302.1666667	317.3	301.5	308.9666667	293.4333333	357.2666667	211.9	245.5333333	287.9	350.6333333	357	301.4
CAMK2N1	821	1510.2	533.5	514.7	1972.7	1202.2	420.6	860	1184.2	625.7	1042.7	567.3	2079.1	2551.5	920.4	745.9	489.5	891.6	1047.3	1397.7	662.4	597.9	791.9
CAMK4	149.4	63.5	99.8	92.4	68	111.6	92.5	108	72.2	124.6	86.6	95.9	60.6	91.8	75.2	54.3	48.7	115.6	19.8	17.1	57.3	84.8	64.9
CAMKK2	560.525	700.725	452.175	790.6	479.375	488.975	361.325	395.55	434.675	531.275	400.65	331.575	400.725	358.3	497.7	509.4	599.3	420.675	273.2	557.375	399.825	405.75	454.95
CAMKMT	159.6	93.6	80.6	122.4	91.9	52.4	103.7	118.9	103.3	88.2	126.4	61.7	81.6	113	144.3	118.7	163.6	171.3	91.5	74.3	155.2	119.6	102.3
CAMKV	172.2	164.3	120.4	169.4	167	245.7	88.4	100.2	97.6	186.7	184.1	120.9	177.2	154.4	150.2	176.6	210.9	152.5	81	164.8	112.3	154.1	145.6
CAMLG	1276.4	1934.2	1272.7	1606.9	1598.9	1376.7	1399.2	1312	1322.4	1047.7	1625.5	920.3	1082.7	1249.9	1575.1	1709.2	599.7	806.2	2507.3	2042.2	1725.7	1754.3	1529.6
CAMP	23.8	12.4	27.1	31.8	23.6	18.7	23.6	35.3	24.8	32.6	24.1	81.4	25.2	15.8	25.9	32.8	186.8	36.9	86.5	13	23	32	32.7
CAMSAP1	201.36	249.16	185.76	212.66	228.5	183.86	194.24	188.62	223.6	205.86	236.6	222	208.28	214.98	188.54	185.36	257.6	199.84	121.08	166.88	219.16	234.34	181.18
CAMSAP2	545.6	871.2333333	583.6	630.0333333	724	530.3666667	343.4333333	393.5	690.5666667	463	888.0666667	515.9666667	481.7666667	720.1666667	555.9333333	736.7333333	676.1333333	704.2333333	813.9333333	606.6333333	611.7	515.1	589.4
CAMTA1	116.7	61.8	50.6	159.1	53.3	101.7	66.7	75.4	97	33.2	39.8	178	115.4	40.8	47.1	26	11.3	41.2	30.3	43.1	40.4	10.6	22.6
CAMTA2	731.4	554.3	429.2	300.4	649.9	453.7	507.5	512.2	595.4	635.8	608.8	620.6	676.5	648.7	389.5	275.5	508.2	405.2	523.9	688.9	934.1	585.9	604.3
CAND1	467.2	593.6333333	595.3333333	572	528.0333333	434.1	451.4	550.4666667	668.6	513.9	641.7	512.3	333.2333333	504.3	409.3	572.1666667	501.8666667	473	521.7666667	357.4	308.8333333	322.6666667	305.8
CAND1.11	31.8	42.5	61.4	37.9	36	54.3	36.5	36.2	26.5	97.8	94.1	48	105.6	75.9	120.8	66	108.4	56.4	85	55.2	34.3	33.7	96.8
CAND2	212.1	222.6	77.9	134.1	230.3	150.4	164.6	142.9	51.2	121.5	189.7	93.8	110.4	145.5	223.5	210.3	71.5	102.3	130.6	172.9	179.3	197.4	173.7
CANT1	1121.1	1120.8	1013.85	1189.8	712.35	863.55	770.45	857.75	712.25	797.05	847.5	726.65	680.4	699.4	571.65	479.85	813.15	685.4	595.45	740.7	587.65	522.4	768.9
CANX	3139.1	3434.5	3275.4	2881.733333	3371.8	3784.066667	3766.833333	3745	3361.066667	3806.266667	3602.533333	3851.766667	3867.833333	3317.533333	3326.8	4030.6	3967.066667	4053.066667	4713.933333	4005.9	3573.1	3646.633333	3488.133333
CAP1	5000.7	3780.8	4336.7	5500.85	4229.65	4670.4	5244.25	5457.95	5208.65	3778.95	4573.45	4720.95	6734.55	3553.6	4724.2	2658.5	4602.05	3426.45	5656.2	6224.6	5096.8	5389	5931.65
CAP2	118.25	186.05	89	69.9	371.1	130.2	71.6	102.1	98.15	132.3	179.8	139.55	159.9	99.8	135.15	140.1	73	191	139.9	282.9	96.5	100.05	65.6
CAPG	2263.4	1818.9	1546.6	2634.2	2252.5	2690.4	3736.2	3594.3	3182.9	3157.8	2612.7	2435.3	3048.1	767.9	1833.4	394	566.9	208.7	1210.1	4838.5	2132.9	2040.5	3268.7
CAPN1	568.9	441.1	431.9	462.7	449.3	739.4	682.3	523.7	428.6	587.5	475.6	506.8	596.2	590.6	567	359	339.4	325.6	604.5	960.9	923.4	589.7	503.9
CAPN10	85.85	96.3	61.05	88.65	67.9	64.9	236.3	97.7	117.25	162	84.6	150.7	71.7	67.6	79.95	79.3	69.7	31.55	90.65	92.5	138.15	130.45	110.75
CAPN11	12.4	58.7	44.8	22	47.5	60.8	61.9	78.1	39.6	37.2	58.5	46.7	34.1	87.6	60.2	93.6	55.2	23.3	24.2	40.5	20	38.4	20.9
CAPN15	147.2	153.5	153	141.5	157.6	132.4	192.9	194.5	198.2	224	167.4	197.7	178.1	461.6	194.1	195.4	888	552.3	215.9	131.8	206.9	174.3	177.6
CAPN2	2370.6	3656.75	2292.2	2883.45	2709.5	2780.75	2802.15	2644	3052.6	2749.2	3989	3303.5	3330.75	2787.75	3415.6	3773.9	3524.15	2790.15	2996.55	4031.3	3242.5	3284.85	3272.9
CAPN3	63.8	51.46666667	64.7	88.83333333	50.96666667	36.76666667	161.2333333	105.4333333	229.9	197.8666667	213.4333333	156.8666667	237.3333333	215.7333333	139.2666667	130.3	67.43333333	89.7	53.36666667	98.56666667	194.2	236.9	188.3
CAPN5	211.6	76.5	130.3	137.8	114.1	105.4	74.4	103.6	98.7	181.6	100.9	78	145.6	127.2	123.3	51.4	120.5	69	121.5	142.7	124.4	144.3	107.9
CAPN6	30.83333333	47.33333333	25.66666667	19.83333333	11.16666667	28.4	23.73333333	19.53333333	6.833333333	90.83333333	27.66666667	5.433333333	21.9	16.9	8.066666667	24.76666667	10.13333333	13.13333333	12.86666667	51.06666667	35.43333333	51	10.96666667
CAPN7	462.95	586.7	350.6	262.15	457.3	368.2	399.35	417.6	363.85	321.15	471.4	391.6	307.9	330.8	282.8	498.5	292.2	282.5	672	409.9	361.1	405.5	333.35
CAPN9	54	34.8	95.2	31.45	44.65	55.25	49.25	34.25	35.35	35.6	36.15	69.1	68.75	27.6	75.9	70.05	41.95	90.6	53.6	46.45	29.15	59.2	47.15
CAPNS1	5569.6	5640.5	4378.7	4699	5393.2	5395.6	4757.5	5831.1	4294.1	4686	6355.4	4894.2	6465.4	4970	6995.7	4324.8	4047.5	4600.8	6678.2	6835.1	7659	6351.1	6565.7
CAPRIN1	1519.35	2095.55	1653.05	1063.35	1868.3	1960.1	1535.4	2394.8	1448.5	1496.75	1494.3	1420.9	1889.35	1718.6	1369.3	1649.35	1660.25	1747.8	1721.9	1500.9	1392.3	1211.5	1619.15
CAPRIN2	467.6	738.1	582.1	813.3	506.2	439.6	617.7	559.7	1092.4	788.2	1372.6	934.9	627.7	904.8	605.2	564.3	325	313.2	537.4	655.5	883.7	1056.6	779.2
CAPZA1	2512.8	2025	3057.3	3624.4	1793.6	2628.1	2630.7	2468.5	3136.1	2458.1	3007.7	3139.8	3084.7	3898.3	4284.5	3465.7	4967.9	4316.3	2435.2	2471.2	2074.1	2151.2	2473.5
CAPZA2	1317.8	1669.45	1535.25	1575.35	1189.4	1724.15	1494.1	1652.35	1985.45	1219.95	1671.55	1884.9	1653.2	1578.8	2218.05	1552.65	2418.55	1932.25	1572.65	1030.2	1067.7	1090.6	1283.85
CAPZB	2893.975	2112.95	2786.625	2763.25	1909.125	2716.475	2255.6	2570.05	1935.3	2272.525	2807.175	2201.05	2493.325	2692.35	2792.675	1625.5	1794.4	1789.5	1690.35	3291.075	2497.7	2290.325	2460.125
CARD10	78.8	137.3333333	119.5666667	59.86666667	149.8333333	67.6	64.73333333	89.56666667	118.4	123.0666667	133.6333333	52.4	70.93333333	135.7	135.9333333	150.8	70.06666667	74.83333333	76.3	126.7	99.96666667	90.2	80
CARD14	99.25	56.5	67.95	71.65	18.45	18.2	48.75	56.2	35.9	59.65	55.35	81.85	76.85	84.1	94.85	45.05	46.8	75.85	64.2	54.9	89.8	98.65	37.45
CARD8	326.1	215	585.9	389.9	314.4	317.2	372.7	446.3	825.6	423.6	414.5	448.6	483.1	593.8	483	586.5	553.1	405.6	316.3	311.6	425.1	435.4	542.3
CARF	77	68.6	40.6	31.8	46.7	68.6	38.8	59.6	40.3	63.7	64.1	57.2	89.9	21.9	54.8	42.7	20.1	33.4	45.5	38.6	37.8	66	48.7
CARHSP1	497.2	607	477.7	457.6	649.7	579	451.3	614.6	510.7	432.1	376.1	546.1	321.7	431.3	327.4	438.3	264.4	205.2	399.9	689.1	381.1	333.5	380.7
CARM1	512.1	386.1	444.4	514.4	372.6	418.6	531.7	354.2	620.8	419.8	463.7	418.1	438.6	426.7	310	286.6	417.2	468	480	423.4	492.2	549.9	320.3
CARMIL1	242	306.3	291	225.3	288.8	279.3	268	219	296.6	214.3	245.4	228.6	163.8	272.5	336.1	271.2	170.6	242.3	278.3	249.3	341.9	356.5	284.1
CARS	1891.45	1467.85	1833.1	1886.85	1654.55	1767.95	1753.95	1753.9	1980.95	1697.9	1811.1	1788.45	1750	1440.85	1949.65	1271.85	1942.4	1414.9	3099.55	2205.1	1699.2	1894.1	1898.5
CARS2	457.9	614.8	499	562.8	469.7	350.6	565.8	502.5	599.5	621.9	654.3	542.7	775.6	527.9	556.5	553.5	440.9	347.9	267.1	544	535.8	563.7	387.3
CARTPT	62.7	46.5	79.2	66.4	20.4	57.2	75.4	101.3	133.7	96.4	73.8	121.3	98.7	89.4	138.4	72.3	90.8	95.3	77.3	62.8	6.6	156.4	113.1
CASC1	19.3	29.7	21.2	14.8	12.7	21.4	35.6	7.5	28.1	35.3	27.8	4.2	34.2	4	32.9	27.7	16.1	25.8	14.2	14.9	22.8	34	38.9
CASC7	233.6	328.3	280.7	298.4	303.9	126	143.9	197.3	256	226.9	287.2	311.1	289.9	409.2	296.9	239.9	770.3	355.4	69	234.5	183.4	223.2	345.4
CASD1	324.5	596.6	382.9	449.8	406.8	358.8	442.3	395.3	381.8	303.8	574	396.5	274.3	487.9	385.9	457.1	296.5	327	377.1	284.7	276	243.5	251.4
CASK	379.25	398.7	349.25	358.45	544.35	416.4	575.15	442.9	392.1	383.6	418.25	342.35	362.8	302.8	260.95	297.1	316.45	308	494.8	466.5	290.1	279.05	277.95
CASKIN2	146.4	209.85	186.15	110	402.75	231.2	152.5	134.05	125.3	147.95	237.7	137.4	142.25	313.55	177.4	302.7	132.15	170.15	260.6	284.8	324.2	204.5	360.75
CASP1	839.08	879.82	1145.6	1037.12	464.26	1011.62	1125.68	1558.62	973.72	1106.66	595.38	1002.12	855.94	728.74	690.32	568.06	804.14	643.24	247.98	501.68	679.72	641.32	514.88
CASP10	135.3	121.725	144.875	131	124.825	132.475	152.6	135.35	233.7	235.675	155.65	153.325	157.025	144.275	110.95	145.075	119.75	109.825	91.8	158.9	176.4	152.525	162.725
CASP2	73.42	69.34	80.44	62.92	52.46	70.14	32.36	52.4	69.12	62.46	70.9	52.58	85.2	81.54	78.38	80.08	95.78	101.54	43.72	34.5	58.2	64.72	75.76
CASP3	406.9	352.3	510.7	596.3	286.7	545.4	436	303.9	408.6	466.8	483.5	493.4	375.4	380.1	355.8	225.6	258.2	258.1	453.3	345.8	299.1	462.5	385.5
CASP4	294.25	288.75	386.75	415.65	170.35	301.2	395.2	396.45	501.55	480	366.9	452.35	448.65	458.15	365.45	305.7	876.1	508.4	169.95	212.25	409.1	372.65	494.05
CASP5	136.5	59.2	102.9	129.6	37.8	122.8	48.1	81.9	63.5	100.9	61	76.5	45.2	46.3	36.8	26.7	162	35.8	37.4	29.3	27.3	20.7	45.1
CASP6	203.7	277.25	214.2	119.5	151.2	203	198.5	159.6	199.75	155.3	251.2	156.6	166.25	173.1	197.65	192	25.9	65.85	139.15	240	235.2	261.4	203.8
CASP7	329.3	584.4	500.4	580.1	470.3	522.9	477.8	551.6	408.9	460.2	496.7	419	472.3	511.9	591.5	569.3	355	700.3	420.8	411.1	534.6	487.4	525.4
CASP8	217.25	172.95	270.45	292.1	233.75	295.5	266.75	255.9	346.7	327	299.9	335.55	277.95	399.75	259.8	338.8	471.75	274.5	205.8	243.25	251.85	277.55	215.25
CASP8AP2	330.3	463.8	521.5	480.9	508.3	372	458	311.6	450.6	392.1	638.2	404	281	339.1	311.5	452	229.1	269.4	295.8	277.8	307.7	307	279.2
CASP9	520.45	365.45	404.7	444	373.3	307.1	451.5	427.6	394.65	501.25	402.1	457.2	524.6	552.05	453.75	391	323.35	327	530.75	455.7	613.15	714.05	797.65
CASQ1	47.7	65	83.3	46.4	84.9	48.6	37.6	61.9	72.7	70.6	82.9	59.8	74.8	112.3	89.7	52.7	106	78.2	78.4	42.6	67.4	80.5	76.3
CASQ2	164.6	652.6	26.6	37.4	893.9	27.4	21.8	64.7	27.7	35.4	157.8	26.2	35.6	30.8	143.8	235.1	30.6	42.8	118.6	382.8	149.8	76.9	124
CASR	88.7	79.2	81.7	72.75	19.55	54.95	53.55	59.15	72.7	104.85	56	76.85	82	61.15	83.55	78.8	101.2	89	39.3	64.4	37.75	50.65	95.35
CASS4	18.8	9.4	15.6	6.9	7.5	11.4	5.8	11.2	5.2	31.4	5.9	19.9	54.7	31.6	6	9.2	22.2	13	6.9	7	7	12.3	8.8
CAST	1518.1	1858.125	1252.6	1466.75	1773.125	1528.65	1155.1	1476.375	1396.1	1038.475	1557.225	1418.8	1592.475	1201.925	1573.85	1673.625	1112.125	1268.975	2060.975	1692.675	1344.2	1406.525	1371.725
CASZ1	387.2	310.1	352.5	309.6	227.6	259.6	361.9	368.3	306.6	336.4	250.4	271.8	202.8	390.5	402.2	269.8	437.8	261.7	172.8	224.9	291.5	287.2	281.1
CAT	1479.166667	1353.233333	1304.166667	932.9666667	2966.3	1039.933333	1648.833333	1533.166667	1405.4	1726	1551.566667	2225.766667	870.4333333	1019.066667	1288.333333	3640.6	500.6	1582.8	1913.8	1478.633333	1364.366667	1232.133333	2069.466667
CATR1	3.1	1.7	3.7	38.2	4.9	3.5	2.7	1.4	2.4	4.9	3	4.4	1.8	3.3	5.1	3.2	4.1	2.2	2	3.2	4.8	4.2	12.8
CATSPERB	75.2	72.2	56	50.1	33.9	35.1	39.9	58.6	33.3	58	43.5	39.9	38.1	56.6	50.3	43.5	107	86.9	54.9	22.5	69.5	44.5	77.7
CATSPERG	11.1	19.9	22.7	33.4	44.5	24.1	14.1	13.3	35.7	96	49.7	9.6	12.2	59.3	53.3	51.6	16.9	41.4	40.4	22.1	53.3	37.5	33.3
CAV1	3611.5	5116.1	4043.35	4403.75	5201.35	4431.3	3913.7	2878.9	3812.85	3175.85	5670.15	3450.1	4232.8	3528.45	5512.9	4804.95	2707.95	3341.8	5508.1	5568.2	4847.5	5197.7	4256.3
CAV2	411.2333333	1113.733333	451.6666667	491.5666667	1076.8	624.8	300.4666667	401.2	479.5333333	423.5666667	890.6	717.1666667	438.1333333	711.1666667	579.4333333	1193.833333	277.5333333	749.4666667	793.2	643.4666667	357.9666667	349.6666667	438.1666667
CAV3	195.4	25.1	150	157	166.2	113	28.1	155.5	60.2	108.1	105.7	151.3	350.5	30.2	95.3	92.4	144.9	159	149.7	298.4	54.4	216.8	63
CBARP	4	4.6	3.9	3	2	4.9	2.7	6.2	21.6	7.6	2.5	2.1	4.2	6.7	5.2	7.4	4.1	6.7	4.8	3.2	3.7	28.4	10.7
CBFA2T2	141.4333333	201.4333333	130.7666667	174.4666667	132.2666667	110.4	168.9333333	155.1333333	173.2333333	154.1333333	162.7	135.7333333	153.9333333	150.7	151.8	151.1	72.03333333	91.46666667	144.4666667	188.9666667	255.7666667	259.6	270.2666667
CBFA2T3	187.8	148.3	298.6	280.4	190.4	180.6	355.6	260.5	228.5	373.4	123.1	178.2	243.5	173.2	169.8	162.1	89.4	119.5	101.9	142.4	166.8	179.8	100.2
CBFB	1706	1610.15	1910.1	1876.15	1447.85	2023.4	2443.55	2275.6	2214.7	1832.1	1710.55	2254.85	1783.7	1689.05	1757.6	1291.6	1747.1	1688.25	1983.35	1500.6	1319	1339.2	1422.9
CBL	88.6	30.7	54.4	90	69.5	40.7	52.2	36.4	33.3	61.4	46.3	43.2	61.7	52	49.7	139.2	110.8	51.1	76.8	46.8	24.2	37.6	154.4
CBLB	404.9	283.55	358.9	413.15	570.25	332.9	240.75	259.75	428	349.5	480	405.05	333.45	799.25	970.25	699.65	529.4	989.45	436.7	291.45	337.65	346.45	520.55
CBLC	17.8	18.1	11	16.9	5.7	8.6	5.9	5.9	8.8	10.4	9	15.3	11.6	7.7	9.4	14.8	11.4	9.9	30.5	9.4	18.8	7	14
CBLL1	28.1	65.8	70.4	63.6	31.3	47.7	67.5	62.8	60.3	49.1	76.7	56.7	33.4	57.1	55.2	77.2	121.1	95.5	46.9	31.5	55.3	45.9	33.7
CBLN1	136.6	78.9	82	36.3	60.1	59.8	25.7	37.7	9.7	80.2	11.9	22.4	93.8	13.9	24.4	110.6	17.3	16.4	49.8	77	34.1	42.8	66.6
CBR1	570.2	568.1	312.3	476.6	416	575.6	694.4	535.5	363	357.8	337.6	413.6	573.9	173.4	432.3	251.7	250.7	208.3	421.8	479.6	534.5	491.4	526.9
CBR3	1728.1	1610.3	726.5	1364.1	1854.2	1047.3	1091.6	788.7	679.8	606.6	1424.4	990.2	858.7	338.3	2122.4	1109.9	134.5	345.3	611.5	1241.1	873.6	829.2	765.7
CBR4	336.3	465.9	349.2	525.6	459.7	309	270.4	346.9	367.8	357.6	515.2	318.6	235.9	339.9	411.9	484.1	235.1	276.1	298.2	339.1	347.5	379.7	216.4
CBS	190.9	121.5	199.5	139.9	149.7	200.2	121.1	161.7	163	138.2	175.4	223.1	142.4	161.6	216.9	354.9	155.4	126.9	311.2	177.6	182.4	203	194.5
CBWD7	113.2	257.3	278.8	243.2	188.1	370.3	316	298.8	487.8	348.5	384.8	268.3	221.8	583.4	251.3	189.3	603.6	419.2	226.2	235.6	187.5	219.4	194.2
CBX1	829.6	1546.7	1289.9	997.8	1005.1	1136.2	866.2	1044.9	979.4	920	1153.2	630.8	792.2	1277.2	1123	1115.5	334.7	653.6	992.1	1100.4	1083.8	948.4	822.9
CBX2	12	9.5	13.7	22	12.6	13.2	8.9	4.9	4.3	9.2	8.4	11.8	12.9	16.5	13.7	13.4	32.8	16.3	5.6	7.7	8.5	15.6	11.7
CBX3	1004.1	1273.25	1524	1492.35	983.9	1311.55	1126.1	1119.95	1458.4	1163.8	1503	1237.9	1146.85	1767.1	1410.4	1664.15	1811.55	2009.8	1487.75	968.5	867.5	1112.15	1093.7
CBX4	222.1	150.1	133.3	150.4	138.8	143.1	198.3	107.8	116.7	250.4	129.6	156	190.5	137.9	133.4	75.4	19.8	113.1	124.1	152.8	199.4	151.6	156.7
CBX5	454.45	686.95	527.2	590.65	505.35	435.25	681.6	478	499.55	573.9	544.1	446.55	380.95	510.15	477.6	559.45	439.5	316.45	326.55	502.8	477.55	490.8	578.1
CBX6	1302.35	1400.65	1576.3	1260.6	1449.5	879.75	1178.75	1419.95	812.25	1123.15	1044.1	983.95	1056.75	940.1	1064.2	947	821.45	1056.15	572.55	1219.65	1342.65	1198.85	1130.3
CBX7	765.5	1958.7	776.2	765.6	1825.3	953.8	1561.5	973.3	765.1	699.5	1105	775	529.6	467.7	1520.1	1579.9	259.5	504.8	1130.6	1066.5	1363.2	1269	985.5
CBX8	47.7	19.8	54.5	60.1	46.7	22.5	11.5	18.9	28.8	27.1	99.2	18.7	92.5	173.9	95.1	69	30.9	63	25.9	53.9	115.4	20.9	23.5
CBY1	954.8	876	1000.3	704	1083.2	584.3	630.1	779.1	486.9	435.4	953.2	310.9	533.8	574.8	787.2	914.7	241.1	333.4	1282.3	871.7	791.6	982.5	579.3
CC2D1A	139.525	102.725	103.95	101.8	114.3	116.35	137	111.5	134.725	125.975	122.725	108.7	119.675	120.875	131.825	113.175	68.425	87.825	110.2	114.7	147.75	150.075	150.1
CCAR2	8.7	5.7	11.8	12.1	2.9	10.6	5.1	44.1	2.1	9.9	5	4.4	10.3	5.5	2.3	4.2	6.4	2.3	9.7	13.4	7.7	7.6	5.7
CCDC102B	67.2	49	234.4	98.8	6.6	18.5	57.9	37	63.3	131.2	167.3	43.5	40	429.2	32.5	58.1	4.3	32	42.3	106.6	53.8	25.4	22.8
CCDC106	6	51.7	43.3	13.2	5.5	78.4	61.8	13.8	18.6	7.6	13.9	18.2	30	77.2	24.1	20.6	11.9	8.9	19.1	32.7	49.9	85.5	57.3
CCDC121	62.2	75.9	47.7	45.7	35.2	51.7	45.6	58.8	9.6	50.1	55.5	45.4	36	14.3	53.3	51.2	28.9	37.3	41.2	50.1	39.4	17.4	26.6
CCDC130	280.6	292	328	281	308	249.3	277.2	270.5	387	396.7	403.9	392	371.4	386.6	472.2	334.1	281.5	283.4	332.9	224.7	418.9	310.3	290.6
CCDC134	23.9	10.5	9.6	31.7	15.4	7.4	35.7	16.9	22.9	16.9	17.5	21.6	34.2	8.4	65.5	22.6	23.5	23.7	24.6	29.1	49.7	48.4	27.9
CCDC144A	8.4	5.2	7.3	15.1	24.4	7.1	27.7	3	5.5	5.3	4.1	4.4	8.3	3.1	23.1	2.9	6	5.8	3	25.1	5.1	9.2	5.3
CCDC15	101.2	92.4	130.6	78.1	144.5	62.9	63.9	103.5	109.1	124.8	89.3	77.3	100.9	89.3	98.1	74.8	45.6	122.4	127.4	59.4	54.3	128.3	129.3
CCDC169-SOHLH2	104.5	27.5	29.1	15.9	24.3	34.5	15	62.8	40.1	80	88.8	54.4	49.1	84.1	18.1	76.8	69.4	55.4	8.6	51.1	7.4	31.3	8.3
CCDC170	92.6	63.9	49.7	78.7	42.8	158.7	110.4	143.6	172.2	131.7	76.1	188.5	34.3	27.7	98.9	100.9	18.5	24	57.7	152.4	22.6	116.8	128.7
CCDC177	136.8	116.5	164.2	108.9	104.6	16.6	44.7	79.5	93.2	78	111.9	102.9	139	130.5	202.8	134.3	134.5	180.4	100.1	59.7	52.5	133.8	164.4
CCDC181	26.4	44.9	48.1	39.8	21.9	20.7	3.1	18.6	25.2	34.2	28	30.9	37	44.9	2.5	40.1	31.9	31.8	45.3	58.4	35.2	3.8	16.2
CCDC186	79.3	92.4	102.5	106.3	13.8	81.5	48	76.2	56.3	16.3	94.5	69.8	154.9	59.5	80.9	61	96	85.4	90.9	62.3	78.1	50.9	17.2
CCDC22	149.85	128.15	144.45	187.7	175.2	130.85	260.55	226.2	206.15	200.6	171.35	140.3	264	117.6	218.1	125.1	132.25	149.05	214.3	238.6	296.1	283.6	206.3
CCDC25	674.5	453.7	478.9	403.5	497	289	175.8	304.1	214.8	327.3	459.5	211	233.2	278.8	459.9	359.6	319	324.1	484.5	258.5	290.1	327.5	284.4
CCDC28A	1336.8	1225.9	1159	1177.5	1130.1	1143.6	1245	1024.3	1352.9	707.2	1126.5	1207.9	923.2	998.9	1464.7	1359.1	486.3	590.7	1121.9	954.4	912.8	1057	949
CCDC28B	90.65	44.55	93.85	90.95	65	100.7	128.4	169.6	67.35	149.35	92.9	56.45	157.1	129.75	25.7	32.8	34.4	33.05	79.1	227.4	153.85	240.15	143.6
CCDC30	65.8	39	77.8	41.3	63	61	26.1	70.1	66.9	84	36.4	44.1	70	55.4	86.1	73	41.8	71.4	62.4	44.6	81	102	68.8
CCDC33	49.5	82.5	110.7	38.9	72.9	66.3	75.8	32.7	51.8	90.4	92.8	75.9	129.8	106.5	100.1	119.7	151.6	109.6	120.9	70.8	74.6	73.3	100.6
CCDC40	57.65	67.05	76.75	42.35	44.7	50.35	61.25	59	57.1	74.9	66.85	39.15	100.25	101.85	75.35	62.85	58.55	123.65	77.95	73.65	25.9	143.95	68.6
CCDC47	475.6	438.5	482.1	422.6	480.2	444.7	406.3	345	394.9	363.3	490.9	414.3	865.6	673.3	677.9	738.4	1415.1	1327.2	772.5	510.1	634.8	608.6	602.8
CCDC51	613.1	479.9	373	447	599	509.3	436.6	406.7	442.1	449.8	466.5	381.6	413.5	410.5	521.7	459.4	271.1	323.2	581.4	513.3	504.6	498	378.2
CCDC53	1093.3	1247.8	850.3	1164.6	1296.8	1071.9	1092.6	1039.8	1114.9	944.4	1183.6	1256.8	1033.7	725.8	1117.5	783.5	305.6	585.4	1124.1	1213.1	1121.3	1119.4	1098.4
CCDC57	20.4	15.7	17.5	13.3	14.6	13.3	21.1	28.7	25	19.6	29.4	21.7	23.9	18.4	35.2	10.5	20.9	20	8.6	26.9	26.6	15.6	28.7
CCDC59	249	282	401.4	414.3	279.8	281.5	264.2	223.6	374.9	280.9	302.4	236.4	272.4	381	355.9	585.4	570.1	748.7	394.9	255.9	216.1	266.5	181
CCDC6	207.2	206.5	153.8	208	145.6	132.9	81.8	106	143.9	149.2	156.9	120.9	309.9	242.3	144.5	191.7	190.3	217	235.1	271.6	201.8	197.8	195.9
CCDC68	52.3	95.6	18.8	47.7	78.1	45.6	54.6	29.5	39	55.3	41.5	33.5	29.1	52.4	54.8	273.5	11.5	69.6	39.8	50.7	55.6	67.9	67.3
CCDC69	568.2	242.1	283.4	426.8	681.9	304.9	494	351.1	262.2	307.4	322.5	374.4	433.7	408.8	494.5	975.8	218.3	519.4	720.1	332.4	315	288.6	415.6
CCDC7	67.6	110.3	95.8	63.4	34.1	75.5	46.4	48.1	19.2	77.7	106.3	48.4	102.1	133.2	135	125.5	104.6	188.4	118.7	103.6	41.5	96.4	50.6
CCDC70	39.6	37.8	87	20.7	18.8	66.3	26.4	43.9	100.5	24.3	66.1	28.2	27.3	17.7	49.9	36.1	27.6	39.5	64.2	3.9	15.4	83.3	3.7
CCDC71	157.3	108	85.6	123.3	90.1	265.8	149.5	243.4	272.2	124.1	131	190.8	253	146	269.7	190.8	229.8	208.6	302.3	205.9	232.1	296	322.4
CCDC81	114.6	12.3	7.1	85.5	32.3	38.8	58.1	44.6	51.4	31.9	42.8	23.8	120	11.8	11.2	75.1	11.2	48.4	9.4	30	45.6	14.5	68.5
CCDC82	57.2	39.8	105.4	29.7	37.6	83.2	64.6	62.7	70	72.2	39.1	78.3	24.1	51.5	37.3	74.8	102.7	61.7	56	24.1	44.1	61.6	39.2
CCDC85B	241.3	353.7333333	379.9666667	343.7333333	285.8	260.1333333	344.0666667	289.3666667	245.4666667	257.8333333	229.5333333	190.7	206.2666667	338.2	326.9	274.8666667	166.6666667	172.1666667	225.2666667	393.0333333	249.3	190.7333333	200
CCDC85C	26.6	49.5	69.1	97.6	71.1	17.6	99.6	38.4	54.9	105.7	72.5	33	13.7	101.1	159.9	64.5	185.7	78.8	8.2	12.5	14	17.3	10.7
CCDC86	490.9	354.8	345.9	370.1	433.3	412.3	371.4	428.8	332.9	436.1	364.2	395.9	386.2	520.4	488.7	436	1970.2	1151.1	607.7	385.9	206	343.8	419.8
CCDC87	23.4	10.2	23.1	9.2	7.4	52.6	11.5	34.7	51	25.1	26.4	27.6	62.1	25.6	25.1	30.4	24.6	86	27.9	53.4	58.6	98.2	20.3
CCDC88A	65.25	96	90	116.8	85.25	101.65	101.35	130.35	159.35	138.6	89.05	245.85	323.35	101.45	70.65	56.1	60.9	100.2	138.55	185.25	109.6	161.8	155.75
CCDC88C	67.8	60.3	122.8	80	56.9	68.3	129.9	133	102.2	127.8	53.5	105.8	43.1	50.8	17.8	46.7	9	33	5.2	22.2	5.1	10.5	24.4
CCDC9	416	366.1	382.6	370.9	330.5	299.8	356.3	321	318.9	364.1	373.2	301.5	473.5	516.5	465.6	449.4	537.7	513.6	434.2	367.3	461	396.7	579.3
CCDC90B	1180.4	1365	1213.2	1253.5	1087.6	963.2	1134.3	913.6	1027.3	1013.2	1107.4	980.5	789	1016.3	863.9	1102.3	788.2	1127.9	884.9	775.7	798.1	987.6	994.4
CCDC91	245.2	490.6	362.1	378.1	245.7	275.8	318.9	305.5	318.8	295.2	399.8	341.9	238.5	272.3	272.4	563.4	116.3	343.7	262.7	156.7	229	233	195.6
CCDC92	2168	1822.4	1862.8	1469.6	2430.3	2467.9	2396.9	2325.2	1679.8	1601.5	1457.6	1798	1421.5	1819.5	1199.1	1816.4	480.6	848.8	1979.9	2263.4	1555.9	1692.1	1269.6
CCDC93	207.3666667	274.0666667	261.1333333	282	238.4333333	187	284.2666667	247.8333333	318.7	236.8	267.8	335.6333333	332.1666667	258.8	332.2	236	214.6333333	157.1666667	178.4	311.7333333	289.9666667	287.4	327.0666667
CCDC94	164.7	187.2	148.3	152.2	250	198.4	554.7	220.4	246.4	184.6	128.6	158.6	191.8	118.6	156.2	132.3	126.2	129.4	245.6	214.9	284.1	283.1	147.2
CCHCR1	117.1	115.575	109.95	103.7	110.1	120.85	164.4	87.75	130.3	102.6	116.075	101.475	98.175	101.3	126.925	127.55	39.7	61.55	191.6	115.225	169.05	148.95	118.325
CCIN	30.7	18.2	24.5	21	17.7	22.7	7.9	21.6	12.1	27.9	25.1	22.6	17.4	29.1	16	20.5	24.1	14.8	12.8	24.3	26.6	21.5	15.7
CCK	18.4	16.6	9.7	7.6	5.7	7.6	5	5.9	58.2	9.8	9.6	6.8	14.4	5.4	7	6.7	74.5	33	4.9	55.4	17.4	23.1	20.5
CCKAR	29.1	56	45.35	19.65	51.7	32.2	25.7	31.1	21.75	46.7	16.05	14.95	84.25	15.2	16.3	51.75	84.4	18.5	31.25	69.65	38.25	57.9	38.7
CCKBR	127.7	62.6	92	64.1	67.5	74.9	74.4	59.8	54.3	91.4	75.9	75.3	86	99.9	134.8	72.8	139.9	129	80.7	89.7	55.6	88.3	68.2
CCL1	8.7	6	13.1	6.2	4.1	3.9	3.8	5.1	4.3	9.1	4.1	4.6	7.7	6.8	13.7	8.6	8.8	8.7	4.9	5.6	5.1	6.1	10.2
CCL11	19.7	75.4	59.1	55	85.9	54	42.5	92.3	51.4	149.5	46.1	103.1	160.3	58	15.7	89.3	114.7	73.6	68	61.4	57.7	11.2	94.5
CCL13	2924.65	274.45	245.95	2491.55	324.7	1334.65	660.65	1428.3	181.05	302.65	404	1159.95	3124.1	218.25	501.65	180.5	199.05	513.1	183.8	216.45	167.35	121.2	659.15
CCL15-CCL14	853.6	1457.85	1351.35	278.65	2621.4	553	774.8	1352.15	2211.35	1867.8	982.65	802.1	497.8	2582.6	1397.75	1151.05	414	831.3	1075.05	2604	1909.45	1451.25	700.2
CCL16	55.3	122.9	96.4	26.7	60.7	35.3	53.8	12.6	215.7	131.9	70.6	61.7	53.1	185.9	29.3	139.2	29.2	83.3	59.1	71.8	101.4	112.2	58.3
CCL17	51.2	11.2	7.4	89.1	6	11.2	97.1	75.3	18.6	12.3	15.1	20	21.4	14.6	17.6	11.2	10.8	70.7	11.5	10.8	7.5	31.5	19.6
CCL18	6264.05	5609.95	2217.2	7687.85	616.5	5955.05	2791.5	4055.45	2243.3	6807.3	2422.45	5827.65	6433.5	1956.6	1829.4	530.55	605.9	2379.4	456.55	2352.25	710.9	424.95	2784.45
CCL19	2150.7	226	937.9	3367.9	915.5	738	4596.4	2388.3	348.1	2907.5	98.4	343.4	206.1	700.1	140.5	214.3	88.2	203	71.8	1432.3	393.1	312.1	600.2
CCL2	1781.2	886.1	2196.3	1388.8	703.4	1409.6	2833.5	2390.4	1798.5	2741.6	698	4788.1	5049.8	2018.7	693.9	215.7	6953.1	2344.5	166.3	1386.7	4727.9	3685.2	4659
CCL20	312.2	7.3	10.8	109.6	11.8	162.6	85.2	11.9	17.9	18.7	6.4	1246.4	1681.1	14.5	6.4	11.4	3564.8	897.4	10.1	9.7	13.1	18.1	200.9
CCL21	218.1	21.7	156.8	195.2	433.1	746.5	952.2	308.8	128.9	1645.7	112.1	75.9	41.6	178.6	102.8	30.7	139.5	30.5	86.2	219.5	80.8	40.5	195.2
CCL22	186.8	14.9	73.4	121.3	214	13.8	168.9	153.4	54.9	155.5	56.1	44.4	116.4	62.6	23.8	36.4	70	137	19.1	50.6	59.8	43.5	38.3
CCL23	129.7	60.25	104.7	85.95	148.45	97.1	39.85	105.15	126.75	182.95	76.4	166.45	135.65	341.3	139.85	363.65	66.6	138.1	79.8	33.55	58.15	59.3	123.55
CCL24	7.8	9.8	34.1	13.3	15.8	16.2	6.5	7.4	9.4	12.6	10.5	69.2	12.8	20.8	8.9	52.8	24.4	10.5	6.6	6.1	30.5	11.1	22.1
CCL25	11.6	30	28.3	14.8	28.7	33.2	22	64.3	11.2	18.1	55.2	21.4	29.9	19.1	150.4	135.1	90.7	26.9	36.4	86.3	73.4	104.2	89.2
CCL27	24.3	42.8	39.4	34.3	5.9	52.6	43.8	29.7	35.7	40.9	42.7	56.3	47.8	6.2	15.8	48.7	41.2	16.6	54.5	24.7	6.2	26.1	21
CCL3L3	372.3	381.4	342.7	392.6	274.4	201.8	281.2	548.8	778.9	869.2	321.7	569.7	1636.5	657.6	214.3	204.6	299.7	1803	72.1	222.7	2651.4	2735.5	1620.3
CCL4	1059.3	547.9	583.8	514.6	423	674.6	526.8	1671.4	1330.5	1367.1	489.3	824.4	2213.3	424.4	435	337.4	481.1	1417.7	110.4	425.1	2588.9	2294.2	1981.4
CCL5	1447.5	287.3	1408	1032.3	294.9	1009.15	1085.45	1826.7	1106.9	1023.6	89.25	557.05	832.4	436.55	255.05	95.25	74.55	500.25	76.1	227.25	297.15	274	154.55
CCL7	64.2	45.6	67.6	24.8	44.4	84.6	31.3	79.4	180.8	97	34.6	214.5	345.9	115.8	30.6	18.4	213.7	61.2	27.9	44.3	29.6	11.9	43.6
CCL8	1012.7	358.5	842.8	975.7	231.2	393.7	363.4	494.7	566.4	948.3	211.7	928.1	2038.1	927	290.3	348.3	300.4	1003	91.8	88.5	1161.6	911.6	873
CCNA1	110.6	50	107.3	41.4	35.5	30.5	11.4	38.3	24.4	101.6	65.6	79.9	59.8	102.9	10.6	67.4	109	98.6	48	69.2	82.2	7.5	33.8
CCNA2	167.55	116.5	258.95	249.5	107.5	134.3	151.6	189.6	267.9	268.95	169.1	147.15	97.6	116.8	112	86.8	82.95	108	34.8	98.1	36.45	83.25	118.75
CCNB1	214.8	136.8	283.9	258	171.7	169.4	211.7	213.2	282.5	312	156.1	139.3	124.7	123.2	153.5	69.7	67.6	105.1	57.2	146.4	117	115.7	184.4
CCNB1IP1	606	966.9	732.2	524	996.1	583.7	783.7	587.8	618.5	716.8	1057.6	643	444	836.4	829.2	1022.8	572.5	507.3	1297.1	606.3	843.4	644.8	535.2
CCNB2	277.6	81.1	293.4	328.8	149.6	184.6	216.1	256.9	325.2	379.7	131.6	146.4	157.8	149.5	148.7	100.8	83.4	162.7	53.1	130.3	92.6	126.4	174.1
CCNC	945.1	1111.2	1117.5	1214.5	993.3	1355.1	1229.5	945.5	1221.4	1340.9	1198.2	1767.4	788.8	1318.7	1228.8	1611.1	1612.5	1722.8	1122.2	761.5	640.6	662.4	697.4
CCND1	542.2	675.55	538.7	541.4	258.3	402.45	376.3	365.45	254.6	303.15	329.5	228.7	382.6	325.1	647.9	211.95	799.85	365.2	318.85	364.5	400.8	412.7	359.3
CCND2	879.0333333	1106.333333	903.6	975.6	740.4333333	834.8666667	1078.866667	977.7	674.6	911.8333333	719	976.0666667	610.6666667	837.7666667	1054.633333	594.3666667	1047.6	827.5333333	1011.333333	667.3666667	863.0666667	874.8666667	951.3666667
CCND3	1497.3	888.3	814	1151.3	1498	1423.7	1690.3	1633.9	1001.3	1313	1262.4	1059.2	995.3	1056.6	1100.2	1183.3	729.6	587.7	1650.7	1180.6	782.3	600.5	676.1
CCNE1	113.4	95.7	164	158.4	79.2	106.7	129.9	70.6	94.1	132.1	146.2	118.1	123.9	168.3	19.3	85.9	114.8	64	31	65.4	59.3	93.3	116.6
CCNE2	88.45	46.1	90.8	59.95	53.65	63.3	57.15	68	72.5	96.05	50.7	73.25	38.3	42.55	60.35	35.1	45.2	60.1	42.75	41.75	9.65	58.25	97.45
CCNF	25.5	17.45	101.95	47.75	42.65	49.8	114	85.35	89.7	40.85	58.45	41.95	73.85	114.6	103.65	61.35	26	55.2	50.4	68.55	97.35	111.6	64.65
CCNG1	1519.8	1920.8	1744.4	1471	1878.2	1531.4	1831.8	1532.7	1764.8	1343	1787.9	1148.8	676	1818.9	1442.9	3728.6	570.4	969.6	3227	1481	1470.6	1252.8	1080.7
CCNG2	503.4333333	725.8333333	473.9333333	384.8666667	866.9333333	657.5	652.6333333	665.3	535.9333333	511.7333333	668.6	328.8666667	550.5333333	407.5333333	522.7666667	994.9666667	178.3	238.8333333	889.2	606.5	481.3	435.2	625
CCNH	981.7	1007.9	983.4	996.3	1091.6	1126.4	920	922.7	767	886.8	850	1153.9	786.3	907.1	994.8	1190.4	1149.2	1382.7	1276.1	808.7	774.2	782.8	977.6
CCNI	5255.35	5726.15	4924.45	4939.1	6223.65	5915	5689.95	5262.65	5263.3	5234.35	5897.05	5397.35	5626.95	6473.95	6556.85	9185.75	4667.1	5256.55	6814.7	6672.65	5854.45	5646.05	5689.2
CCNJ	69.9	77.4	97.6	80.3	72.7	111.8	130.9	80.5	186.6	123.4	148	174.3	148.4	181.4	149.7	118.5	265.4	135.7	92.7	102.6	120.6	133.2	101.9
CCNJL	191.8	126.9	136	75.6	112.3	51.7	57.3	93	85.5	141.8	137.7	82.5	140.3	77	120.3	87.1	267	165.4	63.1	49	135.9	127.5	117.5
CCNK	22.4	8.7	18.9	17.1	11.1	14.5	11.3	10.3	2.5	21.7	16.8	14.6	25.9	13.6	19	20.5	22.9	21.8	42.7	11.4	82.6	19.7	19.4
CCNL1	745.1	836.7	1040.6	1392.6	952.4	728.2	1663.9	1255.6	2021.6	3116.3	1549.6	2221	1549.8	1743.1	1031	1116.3	2299.1	3859.2	1283.7	603.2	5354.7	6074.2	2823.8
CCNL2	59.9	326.5	286.2	279.7	450.5	241	483.7	392.7	683.3	682.5	971.3	637.4	621	640.7	307.4	398	312	361.2	616	748	829.3	944	903.8
CCNO	176.1	70.7	102.7	73.1	102.7	31.7	95.8	89.4	109.9	114.3	101.9	98.5	116.3	131.5	99.6	63.8	126.7	89.9	117.8	163.8	142.3	128.5	129.8
CCNT1	125.4	92.9	37.7	98.1	113.5	18.4	41.8	113.9	184.5	31.3	19.1	106.4	210.6	61.4	191.5	224.4	175.2	333.4	250.1	268	150.9	278.8	290.9
CCNT2	141.6333333	172.3666667	211.4666667	202.3	123.6	148.1333333	118.7	148.7333333	232.9333333	197.3	292.4333333	221.5	141.8333333	235.3666667	165.9	244.9	255.9666667	191.1	161.8333333	115.6	132.1	112.1666667	152.2
CCP110	371.7	431.3	373.2	483.3	390.7	270.8	287.6	255	338.1	372.1	415	397.7	256.3	349.5	284.7	450.5	483.8	374.8	361.4	227.5	307.1	215.2	271.6
CCPG1	214.8	232.6	135.9	136.6	259.7	206.3	125.6	153.3	221.1	216.1	295.4	263.5	174.8	183.5	165.9	397.9	175.1	212.7	159.7	132.2	158.7	148.3	78.6
CCR1	1533.3	998.1	1317.5	1896.9	667.45	1555	1177.35	1876.6	1787.05	1261.4	1234.8	3539.4	2817.3	937	1249.95	613.3	2045.2	963.3	751.3	1473.25	1213.8	1151.35	2218.8
CCR10	136	102.2	225.1	83.1	69.1	81.3	109.9	100.6	79.2	99.4	93	125.4	164	102.6	94.8	74	69.3	43.4	116.9	157	111.6	145.4	74.5
CCR2	509.8	104.95	466.2	582.9	115.55	510.6	439.35	972.6	225.65	394.4	125.3	383.25	338.1	194.8	154.15	104	328.2	164.05	68.9	92.5	157.35	130.1	192.9
CCR3	17.4	54.5	77.5	69.9	45.8	36.2	12.9	25.2	45.5	97.9	15.9	70.9	82.2	15.5	36.1	8.6	106.8	69.5	15	8.9	57.4	9.7	27.6
CCR4	194.9	99.5	146.5	114.9	63.7	53.9	63.2	51.3	57.1	123	113.7	106.6	70.7	117.5	99.1	78.4	131.7	151.5	61.6	45.7	28.9	80.7	56
CCR5	890.5	291.2	795.7	1133	288.2	1024.8	658.2	1583.8	1173.4	459	286.2	1204.7	2027.1	307.8	228.1	92.1	468.6	345.3	190.8	378.2	455.1	406.9	396.9
CCR6	84.2	13.1	75	151.7	18.3	100.6	341.2	145.9	33.6	103.3	30.5	32.8	50.5	45.1	37.5	33.2	45.2	64	26.4	19.9	30.5	42.6	29.3
CCR7	639	71.8	381.2	605.1	87.7	479	1020.7	497.3	204.3	669.5	107	152.2	174.8	413.9	118.6	95.9	125.6	219.9	31.4	113.8	101.3	126.7	105.2
CCR8	32.4	54.8	55.9	48.1	37.5	85.9	48.7	17.4	43.4	78	19.4	41.1	88	64	81.7	61	50	91.3	68.2	11.7	9.7	70.7	24.7
CCR9	97.6	50.5	61.3	31.2	20.6	50.7	53.6	70.1	24.7	70.4	74.9	47.9	52.8	71.8	36.6	40.8	68.1	93	32.7	11.9	40.7	61.1	8.7
CCRL2	271.2	225.6	148.9	228.5	190	292.5	292.2	318.2	295	160.2	89.3	262.4	181.1	128.3	158.9	203.8	247.2	124.2	145.5	164.2	198.7	141.7	229.8
CCS	199.4	287.9	344.5	329.9	381.8	340.3	364.4	279.7	332.9	527.1	447.5	408.3	219.8	378.6	412.9	403	159.9	187.2	286.6	239.7	340.3	363.3	317.9
CCSER2	328.9	542.55	415.4	453.75	503.95	427.05	321.75	351.5	367.65	364.8	693.5	377.05	542.4	584.95	397.95	497.75	240.2	388.1	486.3	427.25	465.15	515.15	311.2
CCT2	1145.65	1490.75	1368	1241.1	1413.85	1547.85	1604.5	1611.5	1114.25	1600.1	1176.75	1510.1	1256.1	1711.85	1191.3	1121.1	4274.95	2948.6	2194.6	1075.95	1109.1	1058.25	1465.35
CCT4	3907.1	5065.2	5184	5139.4	5569.8	4722	4564.7	5097.3	4331.7	5018.9	4352.3	4179.4	3609.3	3307.7	2923.5	4799.3	5867.8	4601.7	5617.1	4155.6	3690.4	4173.2	4599.4
CCT5	2027.6	1719	1726.2	2564.4	1883.3	1831.9	2530.3	2069.6	1834.6	1701.7	1601.5	1645.6	1768.2	1921.1	1453.5	1554.5	4823.6	2989.6	2665.4	1792.7	1812.2	1633.1	2119.2
CCT6A	670.85	892.4	986.6	901.95	765	702.6	728	637.65	607.2	633.85	867.95	618	534.15	950.75	574.3	663.3	2122	1746.6	709.35	446.15	425.3	422.75	492.85
CCT6B	237.5	164	232.3	103.3	110.7	143.7	178.3	192.3	103.3	240.5	135.2	183.2	97.3	192.2	126.6	198.7	261.2	210.7	234.4	181.9	159.7	178.4	113.8
CCT7	1167.2	1315.8	1279.1	1392.4	1933	1179.3	1599.6	1290.1	996.2	1370.9	1060.2	828.2	1011.4	1126.2	795.1	1323.3	2045.9	1395.7	1890.5	1543.2	962.9	1009.1	1183.2
CCT8	1015.3	1076.9	1252.55	1310.05	1001	994.3	1226.6	1105.1	1066.3	1251.4	1196.85	1112.2	887.95	1148.6	809.25	1175.85	1761.4	1820.75	1275.35	1014.1	753.7	1269.8	715.2
CCT8L2	113.6	26.9	87.7	47.8	32.8	10.7	8.3	10.4	13.3	16.4	9.9	11.6	13.9	21.9	76.5	83	45.9	64.6	47.8	48.5	13.1	100.2	48.2
CCZ1	218.9	154.5	199.3	117.9	129.1	106.1	108.8	91.4	118.6	240.3	211.9	179.4	175.9	298.4	316.3	265	336.5	246.1	170.4	100.3	130.4	145.8	295.5
CCZ1B	978.4	1202.266667	1175.6	1111.166667	953.7333333	1040.433333	1018.666667	1151.366667	1393.833333	1044.866667	1118	1115.4	964.3666667	1145.066667	979.8666667	1013.2	898.1666667	943.8666667	960.5666667	1053.666667	856.9	947.1	903.5
CD101	17.9	55.7	33.8	81.3	4.2	86.8	19.1	61	23.9	115.3	73.2	64.3	125.7	147.8	22.3	91	153.7	64.2	14.3	117.8	78.1	54.2	23.7
CD14	5590.9	4504.6	8783.2	6834.2	3178.8	8549.2	6531.7	9104.2	10628.7	5915	3701	7372.4	9965.1	3635.9	7488.5	1822.7	3250.7	3890.6	2965.4	5492.6	6569.1	5401.1	7034.6
CD151	1215.4	1258.3	454.9	1298.9	1603.6	852.4	908.3	858.9	707.4	806.9	1141.5	825.7	998.3	549.8	840.9	640.4	712.3	855.1	1117.5	1361.9	1203.3	1379.1	1121.5
CD160	116.5	48.4	261.3	93.3	35.8	61.5	156.9	149.6	99.7	133.8	68.9	85.2	15.7	69.8	11.8	24.3	24.3	97.3	38.1	7.1	32.4	73.7	75.8
CD163	5869.7	2949.2	5614.166667	6425.433333	3122	5883.2	5476.133333	6945.033333	7193.666667	4299.5	3940.133333	7554.1	7557	3011.166667	9217.233333	5125.2	6215.833333	8128.7	10646.2	5545.366667	7129.7	7018.1	11031.03333
CD164	2383.466667	2382.033333	1941.8	2419.766667	2066.8	2627.6	1875.433333	2128.266667	2041.066667	1718.333333	2226.733333	2397.1	1588.9	1845.7	2476.266667	2311.7	2857.9	3133.5	2343.066667	1938.466667	1726.2	1916.033333	2004.6
CD177	68	80.1	145.4	90	109.7	111.9	49.6	107.6	10.2	131.7	248.5	158.8	419.3	141.8	171.5	200	397.4	133.5	149.8	95.8	87.5	111.5	117.3
CD180	197.6	173	395.4	310.3	133.7	275	589.4	348.3	581.4	401.2	257.9	344.7	323.1	148.7	345.1	103.1	395.4	179.1	291.4	404.2	308.6	363.8	499.1
CD19	187.2	56.9	247.4	427	72.5	304.1	1546.1	426.3	284.6	815.2	91	242.9	100.6	154	58.8	76.9	69.7	101.5	47.6	73.8	12.9	63.1	59.6
CD1A	174.3	205	206.2	260.6	145.1	112.9	162.4	194.5	91.2	285.2	157	192.2	258	167.8	122.5	232.6	240.4	221.2	146.4	182.5	178.2	179.8	188.8
CD1B	24.2	15.6	12.7	63.3	17.3	30.1	55.2	38.9	6.4	133.2	22.4	66.3	70.6	14.4	12	8.8	13.4	19.5	37.2	6	65	9.1	10.8
CD1C	133.6	4.9	7.4	247.7	122.6	81.9	884	254.2	17.3	290.9	22.8	9.1	82.2	243.6	7.4	5.9	7.9	131	117.6	184.1	430.4	308.7	24
CD1D	177.8	39.6	208.5	131.8	105.9	125.5	298.2	191.5	179	166.5	32.4	82.8	30	192.2	58.8	100.8	84.9	57.6	38.2	48.3	73.4	36	99.5
CD1E	50.3	21.3	39.25	73.3	19.05	55.25	175.35	151.2	23.85	132.75	21.7	26.6	31.85	60.85	32.65	9.5	19.7	67.45	33.5	36.25	84.05	108.45	40.4
CD2	1536.1	333.5	1404	1400.2	179.8	1426.6	3525.3	2577.3	666.5	1430.5	212	569.9	435.8	555.2	300.9	197.3	143.1	345.5	134.7	234.2	326.5	309.7	200.9
CD200	267.8	268.65	485.65	283.35	323.6	403.25	301.75	310.15	273.75	524.55	354.75	347.55	269.3	530.05	145.35	204.75	207.2	275.15	112.1	198.65	249.9	230.1	446.6
CD207	90.2	41.6	105.4	85.6	21.1	71.4	78.3	65.3	62	175.2	68	59.2	73.7	91.1	59.5	83.4	96.2	131.2	17.3	8.3	50.4	53.2	64.9
CD209	289.95	288.5	403.7	303.5	170.15	370.7	274.4	461	287	330.8	211.9	389.4	345.45	373.95	466.85	295	140.2	1086.3	251.3	169.15	256.25	167.2	626.8
CD22	119.2	47.95	132.9	159.025	58.925	139.5	648.25	152.875	95.125	287.4	55.525	71.475	107.475	74.6	60.375	70.525	99.275	81.525	97.95	155.2	143.475	120.35	75.575
CD226	67.8	30.6	75.6	109.8	24.4	45.3	56.6	62.6	76.4	70	49	64.2	130.8	56.2	43.1	54	89.1	92.7	35.3	65	85.3	82.5	63.1
CD24	182.65	711.7833333	158.3833333	394.0166667	123.15	188.7666667	862.4166667	196.3333333	83.51666667	288.3	171.1666667	98.91666667	57.71666667	126.35	189.65	50.21666667	138.5	138.25	53.88333333	179.2	68.96666667	84.61666667	61.21666667
CD244	34.5	71.1	109.4	173.4	23.2	129.1	87.5	194.5	109	157.8	57.8	63.2	112.3	65.1	70.8	66.8	46.8	97.7	20.5	50.2	111.5	111.1	12.3
CD247	633.6	136.9	530.5	690.9	94	449.8	1797.7	1006.7	278.7	745.5	94.3	241.5	235.5	332.4	148.4	125.9	82.3	218.2	61.1	137.4	143.6	113.6	27
CD248	3266.6	2479.5	3371.3	2380.4	2451.5	3080.6	1939.6	1796.2	1556.4	2086.3	2035.4	1976.6	3493.6	2386.1	2010.6	2069.5	415.2	1722.8	6293.9	5168.7	4247.9	4461.9	3068.2
CD27	701	128	718.2	1055.8	215.2	1307.5	1994.3	1062.3	652.6	1157.2	133.2	1589.4	336.8	210.8	92.3	111.7	83.1	208	87.9	159.1	149.5	183.7	172.7
CD28	76.83333333	51.3	122.6	85.63333333	41.46666667	109.3333333	187.2333333	91.16666667	89.83333333	90.1	97.36666667	87.96666667	86.46666667	133.3	231.1	38.03333333	73.4	47.76666667	18.5	76.96666667	92.86666667	131.6666667	219.8
CD2AP	230.8	462.4	383.9	367.8	329.8	243.9	317.7	242.1	408.3	280.6	346.8	324	236.9	356.6	184	439.2	177.3	213.8	248.6	192.3	205	223.6	227.2
CD2BP2	425.65	345.8	360.7	415.9	403.8	510.65	722.3	503.15	558.1	402.3	427.5	425.1	515.9	385.35	474.35	255.1	399.15	255.25	526.1	602.3	480.5	522.8	456.7
CD300A	237.4	129.6	545.8	328.4333333	202.3	227.7	203.0333333	393.6666667	475.8	262.3333333	97.33333333	181.8333333	457.2	127.3333333	202.8666667	102	224.3666667	76.6	64.16666667	134.6666667	125.7666667	123.9	304.2
CD300C	389.2	128.9	187.7	223.5	195.5	244.6	216.3	331	276	227.6	376	311.3	543.6	206.3	150.1	138.4	378.7	496.9	114.8	148.2	239.5	323.2	346.4
CD320	149.9	234	235.8	210.8	308.5	226.4	293.2	318.1	152.6	269.5	151	167.3	52.1	145.9	260.3	419.8	364.2	144.7	408.6	252.2	516.6	593.6	130.5
CD33	27	38.5	56.6	184	49.2	172.6	240.1	448.8	514.7	132.9	209.8	372.6	392.3	108.2	60.8	71	21.8	36.5	123.1	154.6	379.9	261.5	306.2
CD34	925.5	2367.3	1163	518.1	2572.1	956.3	662.9	1210.7	1169.6	792.4	1445.2	650.1	431.8	1017.6	1130.3	986.5	361.8	398.6	1310.9	1517.5	1185.7	1091.5	818.1
CD36	578.7333333	218.8666667	514.7666667	192.2	2970.366667	290.4666667	239.3333333	374.5333333	385.2	656.2333333	407.3	985.8666667	187.4	874.2666667	214.4333333	4624.2	236.2666667	1525.633333	794.4333333	310.6333333	274.6	183.6666667	1100.666667
CD37	998.5	515.9	1058.9	1456	452.5	1294.1	4312.1	1947.6	923.3	1519.9	829.9	1222.2	1213.2	524.1	448	146.9	569.1	257.9	302	1147.4	1334.5	966.5	1030.6
CD38	586.3	105.9	706.9	794	225.5	942.9	1341.7	845.4	735.7	1454.8	12.2	1154.4	440.3	83.2	178.2	94.9	63	212.6	180.5	89.5	116	90.6	134
CD3D	1841.1	305.3	1698.2	2218.5	249.6	1900.1	5232.9	3067.1	692.3	1765.3	187.4	673.5	636.1	715.6	386.6	125.5	223.3	383.3	31.6	317.6	448.2	402.5	225.4
CD3E	761.5	181.8	699.6	760.6	191.4	590.3	1500	936.6	345.4	793.6	141.6	349.9	315.2	382.1	267.3	257.6	204.7	301.5	185.1	174.7	246.1	218.2	171.9
CD3EAP	159.7	237.2	270.8	252.1	231.1	200.7	349	247.3	135.5	280.1	272.6	215.5	263.4	317.3	213.8	260.3	766.3	634.6	374.5	232.6	198.9	198.3	189.8
CD3G	93.8	13.2	62.9	153.1	11.6	124.1	195	189.2	18.8	44.8	14.1	31.6	20.5	21.5	18.2	17.8	18.7	24.5	24.5	20.5	14.1	27.2	16.4
CD4	451.3	318.45	811.45	716.3	248.4	1074.7	1636.35	1369	1181.7	749.35	457.8	889.1	1192.95	523.35	757.1	304.9	463.4	272.6	513.95	1488.25	1279.7	1110.9	1022.65
CD40	534.125	317.2	367.85	510.55	269.8	338	478.325	499.7	465.55	427.6	256.1	513.125	695.35	352.75	343.75	348.7	283.775	378.75	401.375	421.85	376.225	376.55	437.975
CD40LG	92.3	17.3	115.6	171.9	6.8	74.2	286.5	171.4	43.9	29.3	13.9	16.7	29.9	15.2	8	14	15.7	19.2	9.5	12.6	84.3	32.2	42.9
CD44	3145.4	2408.775	1593.9	2735.5875	2316.9875	2750.2625	2589.625	2658.525	2176.6875	2551.1	2279.75	3400.4375	4542.1125	1749.1	2107.4	1535.2	5117.9125	3262.475	1370.75	1859.175	1822.1625	1716.5125	2191.325
CD46	976.9333333	1157.433333	728.6	968.3666667	1108.233333	1130.266667	829.4333333	1123.3	938.5333333	725.9333333	1105.6	1249.2	1044.266667	700.7666667	758.4333333	967.2333333	877.9666667	772.4	784.2333333	751.4333333	712.1333333	749.7333333	789.8333333
CD47	2251.625	1792.075	1797.15	2689.825	1109.3	2002.9	1999.375	1998.975	1677.025	1983.525	1757	2494.55	2093.5	1122.175	1265.125	1055.55	2656.05	1859.35	1070.175	1402.075	1378.575	1628.15	1885.55
CD48	1664.4	450.3	1991.7	2315.9	419.1	1871.1	5506.6	3203	1506.4	2530.1	343	980.1	1100.2	1098	267.9	327.4	841.8	479.1	279.5	479.9	854.6	778.9	445.1
CD5	304.9	53.4	201.2	221	104.5	201.4	230.2	239.1	29.5	281.7	73.1	191.6	226.1	164.9	147.2	50.6	61.4	160	64.6	128.5	90.4	53.8	41.3
CD52	1540.6	260.05	1691.7	2377.15	1711.1	1899.1	5437.35	2506.95	1268.15	2397.8	132.65	1145.6	536.75	906.05	227.7	154.95	96.25	294.4	171.55	918.55	725.9	599.6	478.85
CD53	4181.1	3032.2	5390.4	5142.4	2899	6010.2	8239.2	8034.5	6384.6	6871.2	3651	7191.5	5877.4	3074.1	3690.6	1994.1	6460.4	4133.8	3124	3301.1	3767.1	3371.2	5556.4
CD55	3266.55	2506.75	598.75	2395.75	1215.35	2760.4	920.4	1061.2	929.9	1319.05	1250.4	2364.8	1278.6	779.9	1697.85	516.25	4146.15	2218.9	928.25	1114.1	1324	1645.65	1178.65
CD58	590.86	659.7	406.78	559.42	594.92	682.76	772.8	812.36	641.08	567.82	659.34	1030.4	867.32	336.2	585.72	326.36	889.64	508.94	523.88	623.96	625.38	698.48	533.36
CD59	3291.45	5239.375	4187.35	2970.925	5050.3	4264.375	3730.375	4731.125	3345.2	3795.25	4195.2	3907.325	3942.2	4472.575	5187.3	4078.375	7261.55	4181.95	3343.1	5122.475	3525.475	3083.05	5078.35
CD5L	76.4	27.5	72.3	47.4	12.2	42.8	47.9	13.4	74.8	53.1	55.7	52.2	60.3	39.5	11.5	76.7	20.7	56	7.7	66	57.3	27.6	47.5
CD6	137.275	80.65	189.275	167.75	93	172.7	283.825	223.1	124.725	209.2	93.275	131.625	127.725	179.4	74.9	89.925	88.65	112.3	54.525	126.625	140.45	105.375	109.625
CD63	14598.5	9194.1	11601.5	11622	10390.6	11653.8	12196.6	13340.6	10333.6	12609.9	11223.5	12602.7	12261.5	13975.3	24324.6	14435.9	12710.7	10559.6	14955.2	19325.3	13837	14636.6	15410.5
CD69	255.8	188.9	556	856.7	96.9	381	484.1	462.2	427.5	776.1	173.1	205.6	279.5	309.4	75.3	176	107.1	659.8	81.6	59.7	683.1	604.5	255
CD7	106.75	21.65	144.25	135.1	12.85	136.3	379.95	159.75	65.65	131.75	8.8	57.15	68.95	60.35	15	8.85	45.65	46.6	41.4	10.15	72.05	67.05	52.65
CD70	129.4	313.8	70.5	111	62.7	85.5	111	51	176.6	61.8	216.6	116.8	175.8	72	177.2	68.1	71.5	24.6	132.7	271.2	101.6	178.1	100.4
CD72	152.2	32.8	256.9	166.8	32.8	255.5	375.9	314.3	176.4	263.6	21.7	148.5	133.5	78.3	65.1	19.7	6.3	15.5	18.9	51.3	36.4	31.2	51.4
CD74	18056	10318.1	15436	17258.2	9093.9	18268.9	20902.1	21807.4	16958.9	20371.7	14719.3	19317.7	23315.3	13602	15034.1	4752.8	12934.2	17092.3	11453.5	23132.1	22481.8	22303.2	18073.9
CD79A	298.5	70.6	435.3	516.8	119.4	981.2	2842.3	475.9	706.3	1130.8	59.2	846.3	239.6	38.8	91.2	133.1	86.4	136.9	91.3	27.1	150.3	51.7	32.7
CD79B	254.4	126.6	230	263.4	96.6	257	991.4	274.1	293.7	403.5	172.7	252	193.1	70.8	92.2	128.6	68.6	49.6	75.7	166	134.4	113.7	184.9
CD80	264.5	158.7	237.2	212.3	154.8	182.2	112.2	155.4	226.7	199.9	188.4	276.2	409.1	235.9	160.6	195.3	195.4	259.8	147.2	96.9	149	237.7	176.4
CD81	8159.7	8037.3	8181.4	8210.5	7262.9	8094	9716.9	8243.9	7280.8	8252.9	7932.8	8230.2	8969.6	7752.8	12785	10131.1	6256.6	8104.5	9278.5	11446	11254.4	11577.2	10346.5
CD82	893.1	473.3	518	259.5	349.9	516.5	1180.4	352.5	519.1	553.2	569.8	475.6	528.9	330.1	578.2	302	749.5	364.2	494.2	424	526.4	540.3	189.1
CD83	522.1	445.1	472.1	563.1	403.4	257.7	1189.2	661.8	551.6	952.8	352.7	969.6	1066.2	519.1	311.6	207.9	452.5	1130.6	50.1	466.3	2269.4	2289.2	1793
CD84	317.5833333	204.2833333	348.3	329.1833333	190.4333333	275.0833333	350.0166667	467.5166667	413.95	243.1666667	283.25	375.1666667	599.95	282.2833333	379.6333333	191.2166667	300.5	279.2166667	312.9666667	607.5833333	495.3833333	496.4166667	616.9166667
CD86	442	379.5333333	524.2	483.0333333	220.9333333	570.8	597.1666667	681.8333333	641.3666667	588.7666667	336.8	760.0333333	837.6333333	277.7	457.4	170.2333333	231.4666667	232.1	271.6333333	486.5666667	470.2	470.8	440.9333333
CD8A	679.1	325.2	671.1	486.1	149.8	755.8	697.4	1212.1	495.3	964.3	190.2	380.3	276.7	552	267.2	214.9	66.6	323.5	33.9	125.1	209.6	138.5	35.8
CD9	6031.8	7568.4	1821.3	3538.1	10493.4	6310.3	5248.3	4393.4	4142.8	3666.1	8200.2	6133.3	6877.3	1644.6	6566.8	3626.7	4644.6	4240.7	5264.5	8394.1	6557.1	6369.6	7444.1
CD93	1669.25	2366.5	2947.2	1702.05	2341.3	2067.05	1315.4	2072.45	1980.4	2125.9	2264.2	1382.4	1098.25	4228.1	1558.3	1600.65	3059.8	1336.15	938.3	2406.15	1620.6	1359.8	1603.25
CD96	121.4	54.8	125.4	149.3	26.1	147.8	420.3	194.8	89.4	146.2	38.3	56.8	15.1	84.5	6.7	70.6	41.3	92.3	37.9	30	43.7	63.2	15.4
CD99	6735.1	6338.65	5757.1	5429.75	6802	7754.4	6814.05	6616.9	5323.4	5404.1	9225.4	7388.55	9852.15	11406.15	11206.6	5670.55	5477.55	5609.45	6948.4	11840.5	10188.65	9781.75	8562.7
CDA	263.7	182.1	65.8	154.3	161	112.5	83.7	60.9	70.6	90.1	113.2	88.3	95.7	77.7	171.8	124.1	626.9	33.2	67	77.2	55.5	9.9	21.4
CDADC1	106.4	76.7	51.6	59.4	55.4	35.6	34	42.3	35.1	97.8	103.3	115.2	79.7	101.5	132.1	101	69.1	180.1	101.5	113	87.1	73.9	123.8
CDC123	1087.9	912.9	1561.3	1089.7	1095.1	808	1364.1	1036.4	822.9	943.7	945.7	902.8	789.7	1001.3	979.2	976.4	1381.4	1139.9	792.6	1013.3	891.5	907.9	750.3
CDC14A	21.04	48.14	37.8	36.02	28.06	35.88	30.88	33.94	29.26	59.16	64.74	37.66	58.22	55.84	47.36	54.02	54.8	51.36	44.46	21.32	39	57	50.88
CDC14B	329.22	357.64	239.02	211.36	398.84	264.26	182.14	254.76	355.84	252.22	488.82	255.3	257.18	304.5	309.18	426.22	119.46	173.62	249.9	340.04	294.38	278.42	305.5
CDC16	786.5333333	1139.066667	959.4333333	1027.966667	1103.366667	800.7	1007.133333	1037.666667	1212.2	1104.8	1230	1083.466667	759.7	889.9333333	855.6	1039.766667	689	694.1666667	814.9	917.5333333	1017.933333	1015.666667	771.0666667
CDC20	173.6	19.3	286.4	257.7	132.5	147.2	176.3	351.9	215.7	293.6	128.3	121.6	80.9	35	100.8	7.1	10.9	13.8	15.4	128.8	62.1	106.4	107
CDC23	349	449.9	436.2	478.8	300.6	325.6	384.2	358.3	419	324.7	354.9	292.1	368.1	319.7	492.6	381.9	414.4	375	317.3	374.1	315.3	254.9	229
CDC25A	53.2	20.45	28.75	10.3	18.1	18.15	19.6	17.4	29.35	29.3	15.3	29.25	58.75	27.55	24.8	21.6	16.6	17.4	24.75	45.3	37.2	45.8	45.1
CDC25B	1362.7	800.8	1518.6	1386.6	698.8	1179.6	1222.7	1343.2	1318	1986	1640.6	1183.8	1371.6	1390.5	1118.8	559.7	477.7	532.9	718.6	895.1	1172.8	1246	1433.7
CDC25C	54.53333333	47.9	61.3	51.33333333	42.83333333	64.83333333	31.06666667	44.4	43.16666667	44.13333333	47.06666667	26.53333333	44.8	58.96666667	56.3	64.9	60.1	71.03333333	40.66666667	45.3	33.4	37.06666667	41.2
CDC27	331.375	404.35	415.15	400.075	357.775	334.175	247.95	363.15	374.75	331.9	411.8	377.825	321.55	426.85	375.5	404.825	452.075	539.9	331.6	291.15	294.55	315.25	322.225
CDC34	419.7	553.1	531.2	579.9	477	463.7	465.8	540.8	478.9	428.3	528.8	434.8	482.1	371.2	427.1	488.8	395	285.1	669.3	606.3	510.5	557	501.6
CDC37	584.9	609.5	474.4	413.4	833.8	862.3	681.2	898.8	616.3	1239.2	713.8	735.7	572.4	651.9	442.3	699	883.5	543.8	945.6	996.7	578.9	586.5	805
CDC37L1	327.5	424.6	548.5	434.3	269.5	364.7	323.1	340.9	466.3	303.7	382.5	401.2	285.1	432.9	413.4	366.9	573.6	691.8	894.3	465.1	359.8	324.8	681.7
CDC40	828.3	748.5	746.55	697	717.3	666.2	525.05	484.75	469.2	714.9	737.85	555.2	489.7	652.95	805.2	627.1	675.05	755.15	495.55	452.95	395.65	338.7	426.8
CDC42	801.975	407.925	362.85	477.825	480.675	526.825	314.775	671.175	854.85	383.975	399.3	564.425	869.325	754.35	894.875	673.55	659.15	530.325	337.95	391.825	641.325	744.625	520.175
CDC42BPA	356.175	363.5	275.75	279.3	311.45	274.375	304.675	275.9	337.05	239.1	397.475	279.15	428.825	397.175	325.875	320.4	256.975	223.55	429.125	463.675	420.975	480.575	383.425
CDC42BPB	337.6	612.3	440.7	342.5	876.8	675.8	582.3	495.3	645.5	570	825.1	574.9	1190.1	640.1	348.2	338.9	538.6	565.3	911.4	1426.6	1522	1299.2	1110.1
CDC42EP1	200.2	254.7	249.2	151.4	265.6	241.8	279.2	264	436.7	370.3	187	268.6	388.6	397.2	212.4	196.7	425.3	441.3	407.4	417.8	238.1	231.5	302.5
CDC42EP2	68.15	108.85	89.05	46.95	256.85	150.9	53.05	126.3	74.6	57.65	64.25	198.3	89.3	222	119	179.45	303.4	134.35	268.8	215.9	170.4	170.1	371.65
CDC42EP3	219.9333333	385.5	226.8666667	219.6666667	304	291.8333333	197.9666667	228.4666667	264.1	218.3	263.9333333	214	190.3666667	431.8666667	139.7666667	291.8666667	259.5333333	268.5333333	230.7666667	150.8333333	113.3666667	90.26666667	106.2
CDC42EP4	501.2666667	407.0333333	325.2333333	267.6	570.6333333	303.6	426.5	326.2666667	295.8666667	425.1666667	247.0333333	268.5333333	271.1666667	266.5333333	422.5	701.9333333	627.4333333	1085.333333	482.3	347.9	464.5333333	401.5666667	401.5333333
CDC42SE1	1884.5	1030.1	1937.6	2361	1213.9	1784.2	1570.3	1692.5	2012.4	2010.7	1724.6	2105	2239.3	2318.9	1345.2	1403	3113.6	2406.7	1455.9	1330.9	1871.7	1532.2	2379.5
CDC45	12.3	4.7	7.1	6.5	7.9	5.5	67.1	18.8	6.2	8.6	5	5.8	43.5	33.8	6.4	5.2	9.7	25.9	35.1	52.2	38.4	50.1	149.7
CDC5L	285.4	322.15	262.1	209.725	390.575	268.525	242.8	291.25	233.875	274.6	320.025	264.775	289.775	260.5	288.325	301.5	253.9	260.3	443.875	239.45	226.325	268.675	222.45
CDC6	148.1	55.4	109.4	132	73.95	101.5	73.35	99.3	78.95	156.75	74.05	94.2	114.3	84.65	39.45	76.5	74	131.95	59.45	70.5	49.9	62.45	91.3
CDC7	329.1	290.6	404.8	348.4	195.1	224.5	214.8	151.7	198.6	277	286.3	292	223.7	343.3	193	176	241.1	245.2	123.5	135.9	158.8	184.6	284.2
CDC73	376.5	397.4	450.1	356	312.4	291.4	182	262.7	219.5	228.6	389.7	420.1	232.1	352.6	310	417.7	514	519.1	380.8	160.7	214.6	169.5	89
CDCA3	73.6	22.2	39.7	144.1	67	150.9	82	83.4	144.9	159.2	114.1	20.9	59	55.9	87.4	26.6	103.1	98.8	15.1	83.8	108.6	26.4	44.8
CDCA4	306.5	339.5	345.9	332.3	352.3	367.8	468.6	351.8	285.9	384.1	362.2	354.6	365.6	481.2	475	424.7	451.2	337.1	514.9	483.4	366.9	487.4	590
CDCA8	44.7	21.5	34.6	166.6	19.4	117.1	153.4	91.8	44.6	52.1	19.4	29.6	36.2	23.1	33	22.2	23.8	25	15.9	32.3	15.5	15.9	52.3
CDCP1	379.4	225.9	354.7	336	150	213.9	149.7	244.3	225.9	193	238.3	326.1	365.6	124	142	13.2	308.7	108.1	62.3	139	200.6	193.6	279.2
CDH1	30.45	18.5	35.1	39.15	36	41.9	63.75	24.7	25.75	16.15	18.6	16.4	8.15	19.75	21.5	13.65	24.25	6.9	5.25	10.55	6.3	4.55	28.35
CDH10	112.5	54.5	56.8	59.4	71.1	65.6	36.3	78.1	62.7	82.2	63.4	51.9	66.3	86.7	73.2	80.7	65.4	96.3	84.3	85.9	40.3	43	65.9
CDH11	1276.9	1131.05	2487.85	1210.4	1033.35	2415.05	1969.1	2780.4	1959.8	1221.45	2088.4	896.65	2603.9	2693.8	1095.25	510.65	922	1321.3	574.05	2002.95	1019.2	973.9	1224.3
CDH12	6.6	35.5	50.4	21.2	2.5	8.3	14.1	36.5	25.5	12.4	6.8	23	7.3	25.4	19.4	22.5	10.1	39.2	6.2	13.5	5.8	3.8	9.5
CDH13	112.5	592.3	319	109.6	298.8	131.9	52.6	103.2	224.5	65.7	558.7	34.9	152.3	152.2	181.4	30.9	45.1	46.6	38.8	145.3	13.6	60	2.8
CDH15	33.7	12.85	37.1	11.65	23.9	26.25	29.65	25.85	21.3	26.1	19.7	52.65	52.3	44.35	10.35	45.95	43.55	18.6	97.9	20.3	54.05	82.05	35.3
CDH16	13.8	8.2	4.1	4.5	14.6	3.1	10.1	4.5	3.4	15.3	17.7	3.8	12.1	13.9	21	36.4	5.9	10.3	15.3	5.4	7.1	7.5	15.5
CDH17	37.7	64.1	19.1	60.7	15.4	6	18.6	16.4	49.2	19.7	17.7	10.2	11.6	40.7	19.1	14.6	37	25.8	11.7	22.4	69.8	7.8	7.1
CDH18	142.8	60.7	106.3	41.6	53.1	82.5	62.1	62.5	61.2	63.3	77.2	72.2	80.9	92.2	126.8	103.3	116.5	75.1	47.2	51	75.1	86.9	97.7
CDH19	54	33	28.6	1.9	676.4	8.8	1.5	21.8	2.6	28.1	49.9	26.8	15.9	60.5	10	26.3	7.9	72.4	50	42.1	7	33.4	3.7
CDH2	58.5	50.5	65.05	32.05	77	48.95	47.45	32.7	56.45	54.15	46.45	34.45	47.85	73.65	87.6	113.5	37.8	81.05	69.05	51.2	103.5	43.9	38.35
CDH20	10.2	5.2	9.1	4.6	8.4	6.6	10.8	3.9	7.5	10.7	5.1	11.7	5.8	6.6	5.8	6	5.4	7.5	4.6	4.6	5.9	8.8	7.1
CDH22	5.5	19.2	94.9	16.5	10.3	57.1	12.5	35.3	52.7	9.3	40	16.2	35.5	46.7	18.8	16.5	24.9	62.6	86.2	28.9	63.1	65.4	25.3
CDH3	14.8	9.8	14.4	15.4	12	3.6	9.7	20.3	4.7	16	14.7	15.6	14.9	23.7	15.9	8.5	21.5	21.6	9.2	8.9	10.5	7.1	6
CDH4	96.5	51.7	57.25	66.35	57.45	59.85	39	52.6	41.85	76.4	60.75	57.7	84	45.6	46.3	82.6	84.55	61.8	69	47.75	75.9	34.8	74.2
CDH5	361.3	1473.2	1171.5	398.9	1186.3	1009.6	466.8	758.6	727.2	789.7	1410.3	451.6	353.1	1344.5	675.7	1119.5	358.8	367.3	420	1132.6	617.1	509.5	440.8
CDH6	78.62	137.46	133.36	117.94	125.38	70.14	88.22	73.32	47.52	111.76	93.64	27.46	97.52	119.28	50.96	36.68	20.58	48.44	42.24	233.18	157.36	125.26	81.6
CDH7	5.9	5	10.7	4.8	4.9	5.7	7.2	7	4.8	6.3	7.8	4.6	14.5	13.6	4.6	7.8	7.5	7	51.2	11.3	8.1	4.8	6.7
CDH8	67.55	41.35	64.85	53.3	45.35	22.25	23.1	49	33.5	72.15	48.4	50.1	59.1	53.3	59.75	66.5	61.95	75.55	54.7	48.55	27.9	52.15	74.4
CDH9	117.8	13	93.3	75.8	29.4	51.6	16.4	19.9	32	53.2	15.5	49.4	57.4	16.2	28.8	33.7	73.1	32.4	73.9	12.1	42.4	19.7	40.5
CDHR1	10.8	3	6.9	7.7	2.4	6.4	13.9	15.1	19.4	7.9	3.7	4.1	4.5	10.5	4.8	4.8	8.5	7.6	3.3	3	5.8	17.5	12.5
CDHR2	78.7	63.8	115.5	102.1	132.5	80.8	72.3	74.4	82.5	120.1	108.1	116	158.8	115.7	146.6	117.8	91.7	133.7	100.8	265.2	139.1	146	103.9
CDHR5	9.3	6.233333333	10.5	10.1	6.2	24.46666667	9.366666667	9.666666667	15.3	8.433333333	10.6	9.233333333	9.966666667	6.333333333	6.966666667	8.266666667	10.73333333	7.166666667	9.133333333	10.8	10.26666667	13.7	8.266666667
CDIP1	88.6	265.1	176.7	98.2	217.8	180.6	199.6	80.8	218.9	234.8	213.1	129.8	119.6	160.7	202.3	85.5	80.6	158.8	222.1	264.1	243.5	195.3	232.3
CDIPT	2604.4	3900.1	1817.6	2447.4	5119.5	2444.9	4219.9	2175.8	2209.3	2187.8	2980.8	1250	1582.3	1473.4	2266.2	2067.7	1257.1	1651.3	1971.5	4098	3163.5	2748.1	1638.7
CDK1	148.5666667	86.93333333	247.2333333	286.9666667	143.2666667	206.5333333	215.8	244.5666667	284.6333333	320.1666667	187.3	135.2	148.7333333	140.6333333	178.5666667	85.13333333	65.46666667	91.23333333	67.3	152.1666667	97.93333333	118.3	216.8333333
CDK10	121.5	57.36666667	91.36666667	144.1	100.0666667	102.1666667	140.9333333	136.0333333	130.5333333	154.9	169.8	141.5	161.6	186.5666667	114.4	162.5666667	104.8333333	139.9333333	203.9666667	215.7666667	125.7	186.7333333	146.1666667
CDK11A	320.82	282.18	325.32	340.18	400.72	307.8	435.14	356.3	320.78	355.24	395.82	416.18	383.2	416.8	427.98	333.6	370.78	361.86	421.92	424.14	471.86	483.76	527.4
CDK12	251.8	220.1	262.8	188.9	210.95	204.9	190.55	171.6	262.05	194.3	266.5	198.8	234.15	253.5	274.55	222.95	303.9	259.35	149.1	149.9	151.8	265.65	149.8
CDK13	172.88	119.96	122.04	159.06	153.36	134.96	140.7	125.32	165.64	135.02	204.28	166.04	180.64	172.34	136.72	153.48	123.16	143.02	164.84	184.08	183.04	206.02	162.8
CDK14	683.25	572.45	784.55	523.3	411.9	1008.65	735.3	652.6	544.55	544.25	825.7	528	496.4	583.9	432.3	423.35	664.85	504.2	561.55	966.35	689.4	651.6	536.15
CDK16	473.9333333	477.5	487.0666667	455.9333333	456.9	472.9666667	447.5666667	410.0333333	464	491.8	412.5666667	383.7	568.4666667	501.4	385.2666667	437.3666667	520.8	495.4333333	423.3	581.2	514.6333333	529.5666667	453.7666667
CDK17	439.95	874.25	636.65	714.5	478.65	694.65	442.65	443.85	543.65	452.25	889.5	819.3	310.45	1269.2	338.35	587	571.65	502.05	570.35	440.8	349.85	340.4	334.05
CDK18	90.2	73.2	139.1	58.5	102.7	60	93.7	53.4	134.7	118.8	123	58	192.4	158.8	104.7	84.2	12.8	45.5	88	126.1	151.4	199.9	138.7
CDK19	415.2666667	389.7	450.2333333	336.8333333	570.0666667	424.7	426.6	481.5333333	549.6666667	400.5666667	518	270.6666667	353.6	427.8	407.8	418.6	179.1666667	140.1666667	453.1	508.2333333	484.8666667	485.5	442.4
CDK2	200.1333333	235.6666667	265.2	219.4666667	157.6	188.9333333	159.1	193.7	215.4666667	324.3	239.7333333	184.4666667	205.2	299.8333333	182.5333333	169.3	291.8666667	296.3	204	143.1333333	195	189.3333333	237.6333333
CDK20	140.2	116.8	140.9	115.9	132.6	119.6	89	166.8	143.7	125.7	144.1	154.7	190.1	146.7	98.1	75.6	250.1	174.8	115.2	150.2	195.2	240.2	155.8
CDK2AP1	3098.4	3227.6	3598.8	3435.7	2597	3398.1	2489.8	2907	2748.5	2284.6	3621.1	2674	4295.9	4248.9	3790.9	3435.2	2688	3177.4	3907	4027.2	3812	3826.3	2777.6
CDK2AP2	341.8	267.1	410.4	543.7	447.9	342.2	510	420.5	478.1	617	329.7	334.1	399.8	173.9	294.8	350.4	232.7	349.8	335.7	198	401.7	405.4	307
CDK4	1471.5	1642	1747	1324.7	1657.4	1679.2	1677.7	1472.3	1206.8	1391.6	1272.8	1111.4	1538.4	1710.1	1499.3	1243.4	2045.7	1596.5	1950.7	1625.8	1334.3	1362.2	1645
CDK5	218.7	152.2	229.2	250.7	217.5	263.7	305	284.6	401.4	313.6	246.5	256.9	300.1	203.5	95.6	70.1	22.5	13.8	268.1	418.3	377.3	311.4	368.6
CDK5R1	26.6	6.5	27.6	30.85	18.4	27.5	65.65	20.35	22.05	17.75	18.05	22.15	24.55	49.9	25.8	24.85	51.05	31.3	9.25	17.4	18.5	21.25	56
CDK5R2	5.8	50.5	20.5	15.3	6.2	57.1	8.9	44.4	41.2	6.3	30.3	3.7	13.7	7	18.9	3.6	7.2	5.8	29.4	12.9	30.9	16.9	27.2
CDK5RAP1	368.9	335.1	387.6	462.5	422	263.5	432.1	398.7	522.8	392.7	458.9	419.3	327.1	378.7	582.6	300.4	275.7	461.3	392.5	444.6	439.1	601.9	490
CDK5RAP2	303.8	326	280.2	319.3	342.1	275.2	310.4	239.9	369.3	218.5	183.5	285.4	286.7	162.5	320.7	257.3	154	239.9	268.7	304.8	276.5	378.6	294.6
CDK5RAP3	1218.7	1208.3	1685.7	1570.4	1471.3	1479.4	1886.6	1661.5	2545.1	2670.4	1973	2836.5	1911.5	1639.2	1380.1	1037.5	947	1006.9	1014.6	1292.5	2151.8	2228.6	2031.6
CDK6	29.8	39.7	36.6	44.6	5.6	3.9	5.4	19.8	29.8	25.3	41.4	12.9	58.6	45.5	93.2	19.5	30.8	29.7	7.7	15.3	21	69.5	9.5
CDK7	477.1	422.7	322.4	396.9	321.3	316.5	432.6	357.8	327.3	404.9	337.7	348.4	387.6	395	333.1	357.5	385	360.5	310.3	297	298.5	234	357.9
CDK8	128.1	168.8	127.5	172.2	140.4	121.9	100.5	121.8	181.5	119.7	225.6	165.8	121.1	193.7	107.5	229	200.9	147.7	93.4	104.6	69.6	97.2	85.6
CDK9	262.7	201.1	178.5	178.9	281.2	245.1	152.2	304.1	242.9	233.2	172.8	174.6	235.7	257.6	295.4	245.5	213.6	243.2	370.1	295	249.2	378.9	264.9
CDKAL1	24.25	86.55	53.2	16.65	46.5	9.85	69.75	55.65	90.6	29.65	7.45	34.05	65.1	67.8	96.9	86.8	13.65	19.7	81.1	94.55	45.45	39.5	104.45
CDKL1	6.9	40	13.5	14.9	32.6	9.5	53.6	6.4	38.6	33.5	16.5	11.1	6.3	3.7	13.8	4.9	15	26.4	55.8	9.8	8.8	54.5	14.2
CDKL2	31.8	14	19.5	16.3	7.7	74.9	7.8	13.2	11	25.6	21	14.8	21.5	34.2	16.7	15.8	11.8	33.9	38.6	9.6	20.7	17.2	19.7
CDKL3	197	169.2	73.4	138.7	131	116.7	105.9	80.8	86	185.7	172.7	147.8	200.9	98.8	92.2	186.3	173.8	77.9	221	196.1	120.5	151.9	185.2
CDKL5	35.6	56.65	34.7	43.5	27.65	31.25	7.2	35.65	28.25	51.7	32	27.7	46	36.15	77.8	46.65	52.45	58	39.7	24	17.3	23.2	12.65
CDKN1A	1025.4	736.9	625.6	543	895.8	606.2	628.4	594.6	979.1	775.6	790.6	802.4	1275.9	1647.6	607.5	820.4	4560.6	3536.2	1164.2	574	1850.4	1907.2	3512.8
CDKN1B	987.3	2259	1213	1345.5	1527.8	965.5	1201.9	868.7	1298.5	1189.6	1434.2	861.2	525.4	995	1242.9	2031.1	749.1	870	1067.9	637.2	560.1	552.7	514
CDKN1C	255.66	473.9	199.66	152.66	576.42	345.3	235.24	346.66	338.7	284.7	407.72	274.34	337.9	832.86	320.6	1409.3	59.2	168.06	507.46	459.26	401.16	289.48	286.28
CDKN2A	100.4666667	103.2	145.8333333	94.56666667	77.83333333	173.8333333	156.9333333	111.0333333	141.6	127.4333333	106.3333333	129.5333333	122.6	89.96666667	112.1666667	87.43333333	123.5666667	115.9333333	155.3	121.5	98.1	90.3	91.03333333
CDKN2A-AS1	60.1	10.4	7.3	9.7	5.2	16.7	37.6	3.7	11.8	10.1	7.1	6	10.2	9.3	21.2	8.7	20.1	14.2	4.9	12	43.5	11.8	22.4
CDKN2AIP	398	465.2	398.5	307.3	574.8	499	736.1	457.3	396.2	321.1	433.1	388.8	318.1	233	360.3	326.6	265.8	199.6	606	417.8	430.3	462.9	351.9
CDKN2B	13.1	2.3	3.1	2.5	2.7	11.6	9.1	7.4	5.4	2.3	2.8	6.4	13.9	8.5	7	6.2	8.8	2.5	35	7.7	22.7	10.9	18.6
CDKN2C	241.85	510.6	340.3	333.9	503.15	228.85	264.85	319.55	421.95	309.95	374.4	262.25	201.65	280.15	361.45	1102.3	89.45	146.2	303.95	252.5	337.9	220.5	275.8
CDKN2D	69.2	59.65	19.15	76.3	42.55	75.65	103.7	35.2	21.9	71.55	15.85	43.35	82.05	46.7	48	67.75	132.8	71.05	68.8	65.55	47.45	78.65	83.25
CDKN3	456.2	210.9	718.4	404.4	309.4	440	345.6	621.5	450.7	649.6	277.8	455	297.7	726.3	379.5	177.7	230.4	341.4	213.6	331.3	241.7	343.4	535.3
CDO1	4762.7	4405.7	892.2	2045.1	5452.2	2316.6	1020.3	950.9	1252.3	504.7	6191.5	1915.8	1610	804.8	3209.6	4283.5	597.1	2369.1	6420.7	1465.6	1996.8	1778.6	2604.7
CDON	95.4	120.8	4.9	11.9	28.3	15.2	40.7	39	53.3	6.7	7.8	28.9	77.7	9.6	135.7	42.1	40.2	8.2	64.2	231.2	151.6	207	197.9
CDR1	30.8	21.7	10.3	1.3	17.3	4.3	1.3	1.6	1.6	3.9	10.3	4.2	13.6	20.1	1.2	3.8	10.1	21.5	6.5	1.7	18.7	1.5	1.5
CDR2L	287.8	384.6	235.9	348.8	370.8	184.9	163.3	185.5	144.1	189.5	508.6	258.4	382.3	330.8	375.7	151.4	109.8	86.9	139.8	335.6	234.1	404.3	344.5
CDRT1	45.925	39.15	51.7	41.4	27.775	45.975	37.275	23.65	32.15	38.5	59.025	39.125	56.1	35.75	25.825	38.2	57.925	53.025	47.35	53.45	30.325	43.175	56.725
CDS1	39.5	30.55	14.55	16.3	19.7	26.15	27.35	43.15	29.9	46.2	46.05	33.25	10.4	25.9	9.2	6.7	12.2	14.6	29.75	22.65	45.6	11.9	36.55
CDS2	658.55	577.8	595.7	682.3	633.95	661.1	530.45	579.15	528.4	606.3	520.7	669.6	569.1	471.9	577.5	398.65	358.2	318.45	471.85	646.7	531.15	555.6	577.7
CDSN	13.85	14.55	14.9	12.25	10.65	11.3	12.2	11.15	17.8	18.3	14.15	10.35	11.3	17.15	19.6	13.5	18.35	31.55	14	9.45	17.3	19.8	15.2
CDT1	60	52.9	54.6	57.8	67.4	96	44.1	61	73.9	74.1	32.7	33.2	104.7	6.4	17.7	23.5	86.6	51.2	26.4	57.4	60.6	77.7	13.4
CDV3	771.4333333	602.8	783.7666667	890.6666667	689.5	904.9333333	1029.6	903.4333333	891.6	762.8333333	658.2	1119.9	1003.433333	934.6	943.1333333	1064.366667	1828.033333	1311.9	1154.966667	809.4	765.6333333	733.8666667	991.9666667
CDX1	27.4	21.6	19.5	21.5	14.6	15.5	24.3	11.6	21.3	23.4	13.7	27.9	27.7	37.2	29.8	17.4	18.7	23.2	16.5	23.6	33.1	32.1	17.6
CDX2	15	8.9	14.4	12.7	12.2	15.3	16.8	9.1	11.4	18.1	12.1	14.6	22.4	11.8	15.6	10.1	12.1	18.8	17.8	29.9	28.6	16.2	37.2
CDX4	14.6	8.9	21.7	7.9	7.4	10.6	36.1	11.9	7	15.3	10.6	42.6	10.6	17	18.1	4.6	13.7	14.2	5.1	7.6	9.7	12.5	9.9
CDY1	6	2.8	18.3	8.3	3.3	13.2	1.7	3.8	19.5	33.3	1	14.2	4.4	25.3	5.8	7.7	12.2	15.4	8.4	7.8	27.3	2.8	17.3
CDY1B	29	25.4	62.4	12.6	50.4	81.3	89.3	54.2	19.6	33.5	77.8	62.6	42.5	95.7	56.6	76.9	34.8	132.9	70.5	23	60.7	34.5	76.8
CDYL	184.8666667	314	203.2333333	154.7	301.5666667	292.6333333	292.3333333	269.4333333	315.9666667	242.2	254.3	264.7	221.5666667	197.4666667	191.8666667	214.5	227.9333333	216.8666667	320.1666667	218.4666667	208.9666667	134	300.3666667
CEACAM1	88.24	90.92	110.08	90.08	63.88	115.42	68.08	80.86	59.36	115.78	80.18	69.62	94.82	67.18	63.32	101.92	168.62	89.18	74.82	47.7	76.98	62.48	50.38
CEACAM21	109.3	60.9	166.4	79.05	36	84.05	125.6	145.05	95.6	199.7	46.65	130.7	35.35	81.35	96.95	105.3	29.25	89.85	15.15	64.05	35.6	25.5	24.25
CEACAM3	183.0333333	151.9333333	246.1	133.0666667	78.06666667	116.8666667	121.2333333	141.3666667	148.6	194.2	118.6666667	143.0333333	215.8	158.7333333	154.4333333	147.8666667	441.2333333	176	121.5666667	129.2666667	105.3666667	112.9333333	93.4
CEACAM4	190.9	120.7	206.6	136.6	103.4	90.5	91.5	192.2	139.4	174.6	176.7	176.7	228.9	175.8	147.1	142	338.2	240.8	135.5	134.4	129.8	176.4	236.5
CEACAM5	89	98.2	169.85	99.3	117.9	74.35	38.45	72.45	130	159.75	142.75	150.45	179.75	118.95	70.8	158.95	129.45	138.6	128.05	142.4	138.75	129.25	105.7
CEACAM6	83.65	62.1	82.5	59.95	61.35	57.15	46.4	51.4	67	64.75	80.5	92.45	85.4	119.9	102.5	78.65	71.15	107.05	62.25	82.85	73.2	119.2	105.5
CEACAM7	49.86666667	37.8	48.5	22.56666667	36.06666667	35.8	22.9	31.8	19.03333333	37.1	40.36666667	42.23333333	26.43333333	31	40.13333333	53.66666667	47.3	38.43333333	21.73333333	15.13333333	31.43333333	31.56666667	57.23333333
CEACAM8	20.7	2.8	44.3	30.6	2	19.6	3.6	6.4	13.6	18.8	4	6.3	3.3	5.5	10	17.4	5.9	13.2	15.7	2.8	18.1	4.5	2
CEBPA	823.7	627.7	684	720.5	1461.7	772.4	986.9	1258.4	834.7	1393.9	648.8	1916.9	709.1	194	461.4	2038	269.5	1007.5	1167.8	2106.4	1366.9	1106.3	1168.2
CEBPA-AS1	148.2	199.7	260.3	254.8	242.3	282.9	323.1	304.7	199.7	319.8	288.1	238.6	540.4	334.6	299.3	332.7	385.7	366.5	318	260.1	422.4	428.3	582.2
CEBPB	7359	5672	6282.1	7142.4	5323.3	8059	6945.5	7172.6	7841.5	6797.2	5321.1	9335.5	9138.1	10682.7	10148.4	8568	12769.5	11782.7	12729.7	5666.4	6384.2	7628.8	12926.9
CEBPD	2033.5	2648.9	2505.45	1702.95	3093.6	2877.75	1320	2217.55	3081.55	1867.85	2027.25	1579.5	2410.15	2934.25	3355.3	6569.35	2624.05	4886.6	6228.2	1776.1	2567.3	2218.15	4528.6
CEBPE	88.6	28	106	47.2	13.9	176.3	105.7	99.5	107.5	67	64.8	86.8	269.1	156.1	64.9	32.8	165.1	97.4	129.5	112.3	240.7	165.8	157.7
CEBPG	221.2	182.3	256.6	311.3	323.1	252.3	302.9	283.1	269.8	221.3	200.9	304.8	252.2	225.4	379.3	269	458.6	415.5	397.2	322	294.2	277.3	206.3
CEBPZ	293.1	415.3	377.6	488.9	350.1	365	374.7	337.8	408.6	210.3	491.5	309.2	412.6	489.5	567.9	554.9	974.7	1116.2	810.5	611	457.8	477.9	439.8
CECR1	5186.2	3492.3	4762.2	4441	2214.4	6653.3	7050.9	6703.9	5666.1	3970.7	1788.3	5880.1	4230.2	1499.1	3001.2	1067.5	1253.5	1689.3	2073.3	6448.5	5412.9	5645.7	2135.2
CECR5	986.9	749.2	973.7	939.2	747.4	563.5	785.4	763.2	938.4	741.8	889.9	734.5	747.1	707.7	857.4	863.8	876.3	942.8	1184.1	635.4	623.2	698.9	647.8
CEL	11.6	3.2	5.1	4.4	10.9	12.8	4.9	5.9	7.4	10.4	11.8	9.9	10.9	17.2	10.9	15.1	16.9	10.9	18.3	4.9	25.9	30.7	21.6
CELA2A	39.7	7.95	8.85	16.4	10.2	11.2	21	23.4	11.05	11.8	7.5	3.7	9.8	4.8	9.1	30.25	5.15	6.05	35.2	20.3	14.4	6.1	66.9
CELA2B	74	39.5	58.9	51.7	31.4	63	52.4	40.7	49.2	19.2	39.1	50.4	108.9	47.7	47.4	39.3	62.5	78.9	83.7	59	54.8	172.5	135.1
CELA3A	85.3	78.2	89.5	44.3	55.9	85.4	60.8	53.8	35.7	105.5	67.2	62.35	84.75	94	102.85	100.15	116.9	107.25	93.35	73.25	100.75	79.05	43
CELA3B	36.6	38.5	30.6	15.9	6.8	25.6	8	64.7	25.5	24.6	6.1	10.5	22.3	23.5	13.1	47.7	21.7	25.6	37.7	62.6	18	85.7	11.8
CELF1	731.275	1030.325	1048.05	1107.575	755.8	612.6	658.175	622.275	1064.7	1000.65	931.4	844	1100.075	1008.575	1243.425	1121.15	1142.7	1025.025	858.45	890.9	1041.025	952.525	992.425
CELF2	1647.833333	1563.9	1146.766667	1727.2	1652.5	1341.933333	1161.8	1199.033333	1247.2	1127.833333	1701.3	1427.366667	1223.233333	1169.966667	1511.9	1289.7	1174.2	1534.4	1787.166667	1507.866667	1016	1130.133333	771.7666667
CELF3	23.35	20.85	25.3	24.85	33.3	44.3	43.25	21.2	28.95	51.9	63.9	61	104	85.6	32.6	46.8	45.1	54.7	77.3	93.95	117.2	147	88.95
CELP	18.3	14.4	21	9.4	10.5	6.3	8.1	8.3	6.5	19.4	7.2	13.8	27.1	9.7	25	22.2	9.9	35.6	20.8	15.2	29.4	9.6	12.3
CELSR1	16.63333333	38.5	18.23333333	19.96666667	21.43333333	27.66666667	44.73333333	17	57.86666667	40.63333333	29.3	44.43333333	38.53333333	32.46666667	15.76666667	18.6	9	30.03333333	5.366666667	30.63333333	21.73333333	21.76666667	31.13333333
CELSR2	152.35	142.45	148.85	134.55	144.25	89.7	111.55	133.15	102.8	155.1	148	98.95	104.75	151.8	131.35	124.45	142.6	113.2	69.9	136.95	146.95	110.45	120.1
CELSR3	102.8	74.7	94	102.2	75.8	68.25	51.3	65	83.95	77.65	70.65	90.55	110.05	99.8	74.75	69.9	70.95	104.65	76	88.35	92.4	118.6	86.5
CELSR3-AS1	7.3	4.3	8.6	3.7	4.1	6.7	8.8	5.3	7.5	12.2	7.1	6.8	6.8	6.2	5.8	6.4	6.5	6.6	8.3	6.3	6.9	6.5	7.7
CEMIP	756.8	759	2291.4	1448.1	219.2	1846.1	1361.7	2021.6	2037.7	621	981.2	818.9	1576.8	2454.3	903.9	86.5	2256.7	542.9	43.3	1358.9	634.3	799	479.8
CEMP1	94.35	58.2	109.3	93.45	30.85	142.45	146.65	132.85	102.95	86.55	43.9	77.35	94	75.45	119.1	12.2	10.85	29.55	138.1	147.3	76.75	90.45	107.65
CEND1	154.1	152.5	138.7	79.4	51.2	73.1	76.5	90.4	145.4	49.6	165.2	31.7	50.4	172.9	143.2	102.5	150.1	133.7	135.7	158.1	115.4	197.3	258.2
CENPA	178.5	112.4	181.7	209.2	109.3	169.9	258.7	235.2	199	258.4	96.9	152.5	142.5	171.7	239.1	145.4	176.4	226	133.2	160.5	95.1	211.6	198.2
CENPB	228	239.7	335.3	252.1	420.8	399.8	289.6	315.8	288.3	204.6	311.8	207.8	208.7	341.5	244.7	313	330.3	342.8	471.6	502.1	258.2	214.1	286.3
CENPBD1P1	308.5	231.5	259.9	291.2	122.2	137.4	125.9	184	246.7	228.4	244.3	147.6	301.2	429.6	200.3	237.8	250.7	207.5	379.3	386.1	273.7	353.9	302.8
CENPC	317	298.1	244.3	227	166.1	206.3	228	138.9	218.9	278.7	252.1	208.6	247.9	289.4	250.9	189.5	112.4	102.4	164.7	196	188.9	207.2	176.8
CENPE	116.4	37	151.9	92	29	70	80.2	136.1	138.3	158.5	73.4	105	20.5	23.1	102.8	7.2	18.5	17.5	62	68.4	49.7	37.8	61.9
CENPF	176.2333333	43.06666667	178.6666667	121.3666667	81.43333333	108.1333333	88.06666667	114.9666667	132.2333333	129.8666667	110.8	87.73333333	96.83333333	66.86666667	89.6	29.96666667	39.13333333	63.36666667	58.33333333	129	72.96666667	85.43333333	102.7
CENPI	29.5	29.7	28.3	50.35	25	7.65	20.05	48.75	42.45	34.7	32.85	16.55	41.15	17.85	9.55	27.55	28.2	24.15	47.65	55.55	25.9	14.05	19.9
CENPJ	82.6	50.6	64.5	79.7	66.3	61.2	89.4	69.2	70.6	75.6	74.5	103.7	33.5	59.7	45	123	79.3	81.7	104.6	63.2	94.2	93.7	80
CENPM	131.8	7.9	82.5	75.7	27	36.7	120.8	122	170.9	149.1	12.4	17.1	23.1	33.5	25.1	6.9	9.7	12.7	7.7	16	13.3	25	92
CENPN	66.9	24.15	50.45	68	22.65	74.4	35.45	81.6	59.35	45.45	45.65	47.25	41.7	31.55	17.8	42.8	48.5	61.4	21.55	66.5	36.35	16.45	53.1
CENPO	83	59	80.1	85.2	91.5	111.1	121.4	80.8	113.2	95.4	62.6	41.2	124.7	207.7	66.1	71.8	111.5	156.9	172.4	195.7	143.6	129.9	97.2
CENPQ	35.3	58	70.5	49.1	39.3	55.6	67.9	64.1	68.8	91	67	72.5	44	57.7	62.2	100.3	66	76.9	107.2	24.4	38.8	43.4	31.2
CENPT	166.2	125.7	107.2	146	145.9	194.6	137.5	186.5	247.5	333.2	298.1	315.1	356.3	221.8	159.1	163.7	243.5	152	240	200.8	330.8	322.1	305
CENPU	293.2	128.4	322.8	421.5	204.4	193.8	228.3	341	290.5	383.9	263.6	258.7	289	199.9	291.7	107.8	65.5	406.5	123.6	121.6	164.1	192.7	478
CEP104	149	138.95	141.1	144.25	207.75	144.95	118.05	183.05	183.3	128.55	155.2	155.2	228.35	135.25	147.4	134.8	162.4	162.6	209.45	206.95	233	246.5	240.85
CEP112	217.6	385.9	279	295.4	404.9	323.7	182.4	282.9	190.2	294	416.7	211.4	197.7	307.6	233.1	294.4	66	175.4	222.1	303.9	204.1	283.9	186.2
CEP131	50.3	68.4	99.8	87.3	86.5	77.2	104.5	90.7	126.1	67.9	73.2	73.6	90.8	70.3	83.1	36	9.6	16.6	36.7	121.8	143	149.1	63.2
CEP135	116	117.4	106.1	168.95	115.65	102.7	113.7	101	166.35	154.9	128.2	111.15	85.85	108	73.95	78.8	87.05	90	60.85	61.05	111.45	73.35	99.55
CEP152	13	25.2	33.8	14.7	25.45	16.5	16.2	17.5	93	64.35	51.15	53.8	68.7	54.25	68.45	62.1	40.4	26	25.65	24.25	84.45	59.05	30.75
CEP162	146.8	179.3	185.95	216.05	187.7	152.45	121.25	153.9	206.5	157.5	262.95	141.6	150.05	187.9	203.45	182.7	82.45	152	145.1	149.55	157.15	178	162.5
CEP164	167.25	164.05	145.85	140.15	175.2	146.65	117.65	139.45	170.7	163.1	249.7	140.85	217.65	240.95	203.3	149.8	175.25	171.75	186.9	177.15	176.6	162.15	238.6
CEP170B	471.7	467.6	545.7	471.6	507.6	498.9	409.6	453.5	499.8	497.5	791.7	537.5	734.5	901.8	1009.5	553.1	1268.1	985.8	669.1	560.1	795.5	830.1	573.1
CEP170P1	414	899.1	810.1	704.85	481.3	649.4	421.4	437.7	913.05	513.35	945.45	769.2	612.55	948.35	538.3	584.9	725.5	476.2	365.3	416	472.75	542.8	516.75
CEP192	187.4	265.6	273.1	226.3	229.1	178.4	187.3	173.8	217.3	290.8	424.3	245.4	161.9	259.1	177.3	246.2	117.5	164	156.3	168.8	215.3	214.6	168.9
CEP250	249.5	175.9	192.65	191.15	186.95	191.45	262.15	212.75	218.15	229.35	227.1	177.45	199.95	203.2	167.35	212	187.15	194.25	221	217.05	228.6	230.15	162.2
CEP290	119.75	61.55	81.1	176.55	122.7	98.25	98.45	83.9	98.5	84.7	147.25	83.7	81.25	121.15	63.3	90.4	63.75	107.65	123.85	73.95	117.4	88.6	83.6
CEP295	4.2	3.7	6.3	3.2	6	3.8	33	8	82.8	2.6	5.2	5.5	14.4	16.4	14.6	4.2	8.3	7	13.1	4.9	44.9	18.3	8.7
CEP350	484.4	527.25	607.65	685.1	496.375	416.65	471.5	544.075	727.15	441.65	544.425	465.15	597.525	429.325	490.75	507.575	390	509.75	775.55	578.85	544.625	594.775	525.15
CEP41	132.9	75.6	124.7	124.9	77.8	14.9	13	25.8	12	116.1	126.2	89	27.4	93.8	113	31.2	33.5	125.2	61.8	19.6	29	17.8	91
CEP55	243	57.8	161.4	244.9	137.2	142.9	109.1	226.7	284.6	340.8	135.5	159.4	118	113.5	169.1	5.5	11.3	53.9	32.2	163.1	73.5	90.7	164.9
CEP57	250.68	447.9	336.1	278.2	470.14	346.14	414.6	333.44	436.88	320.08	395.12	357.74	227.6	284.84	306.7	398.54	118.76	147.3	426.28	314.7	302	355.86	304.88
CEP63	317.05	462.2	266.25	390.4	389.35	282.8	326.65	306.35	259.75	280.1	434.25	331.75	206.65	244.2	325.15	387	391.3	284.45	368.2	231.45	273.4	290.85	224.5
CEP68	257.7333333	707.9	494.7	319.5666667	788.1666667	417.1	360.0666667	391.1333333	594.3666667	481.4333333	574.4333333	299.2666667	247.1333333	612.5666667	575.5	656.8	364.1333333	400.8666667	430.3666667	470.5333333	637.4	594.3	530.3666667
CEP70	117.7	214.5	237	168.4	162.7	108.3	113	149.1	166	155.4	223.8	194.7	192.9	144.1	186.5	233.1	87.4	130.9	66.1	97.1	133.8	222.4	175.2
CEP72	20.5	115	43.7	90.5	118.5	87.2	90.5	38.8	9.5	63.1	91	47.4	8.1	13.1	76.6	66	50.4	23.9	114.6	65	43.3	28.9	62
CEP76	95.3	148.9	138.9	142.7	147.15	135.65	112.65	146.95	107.6	87.85	178.25	110.8	84	85.95	86.05	110.5	35.5	109.9	167.6	107.15	57.2	67.65	64.75
CEP83	106.8	242.1	260.5	219.3	136.4	200.5	105.1	112.3	250.5	151.9	236.5	160.4	152.7	212.2	95.7	130.4	246.4	248.1	107.4	119	135.5	128	163.3
CEP85	291.9	206.8	293.2	185.7	212.5	196.7	275	289.7	244.3	455.6	281.9	344.5	245.2	286.8	260.9	242.4	346.5	266	263.3	191.5	326.1	385.1	239.2
CEP97	18.4	69.1	79.5	43.4	50.9	50	54.8	22.9	44.7	36.6	49.2	41.2	85	87.9	21.4	53.4	55.2	20.8	59.8	27.6	68.1	48.1	59.7
CEPT1	676.5	499.5	594.2	610.2	426.1	485	422.9	577.1	912.7	649.3	375.2	465.4	430.6	590.7	491.6	774	478.8	969.6	500.3	374.1	448.1	495.8	502.8
CER1	71.5	125.6	170	125.2	62.5	115.4	72.1	133.3	124.8	181.2	196.8	132.6	120.8	169	130.8	181.9	148	216.8	92.3	84	124.5	90.1	89.6
CERK	916.5	767.5	917.4	805.3	883.5	875.6	1147.1	713.9	862.1	1200.2	621.3	985.2	615.2	731.8	762.7	574.9	571	504.4	475.3	719.3	718.6	719.6	664.6
CERS1	8.4	6.9	8.4	12.9	6.6	5.5	4.2	5	5.5	13.2	11.2	4.9	17	11.3	9.7	6.3	12.2	9.1	7.4	6.6	13.8	6.3	11.9
CERS2	1592.8	2383.8	1361.3	1500.2	2636	2181.2	1925.6	2545.7	1663	1619.4	2255.1	1939.9	1923.2	1424.8	1549.2	1465.7	1832.6	1790.2	3101	3513.8	2472.8	2353.8	2326.3
CERS4	44.8	56	16.1	20.5	60.7	7.5	53	8.3	5.2	10.4	34.1	8.9	17.8	13.3	58.3	52.4	12.2	10	141.4	29.8	89.4	66.5	17.6
CERS6	887.25	697.25	979.35	888.95	664.25	608.4	505.8	721.5	811.05	721.9	613.55	672.65	571.7	462.65	361.25	749.15	279.1	423.75	573.05	569.85	432.15	481.25	470.35
CES1P1	7.5	5	4.4	4.8	4.5	6.6	5.1	8	16.1	4.8	4	7.7	15.7	11.1	21.4	7.9	27.5	14.5	28	65.3	60.6	40.7	40.7
CES2	712.3	587.6666667	587.8666667	605.6666667	462.9333333	508.3333333	516.0666667	570.4	452.9666667	518.6333333	494.7	500.3666667	702.6	628.9	814.3333333	594.7	514.9	499.5666667	551.8333333	735.4333333	661.7666667	655.8666667	744.2
CES3	197.6	289.6	259.6	212.3	161.4	292.5	199.7	291.3	223.4	277.7	336.3	306.1	356.9	206.6	356.6	254	260.5	336.9	353.3	306.1	442.1	481.8	344.9
CETN1	257.3	76.9	179.7	78.1	80.3	81.8	81.8	105.9	133.3	191.1	127.3	102.9	152.8	178.1	166.9	228.1	230.2	229	112.8	109.1	129	85.6	133.1
CETN2	804.3	1004.7	982.8	815.5	1080.9	902.3	768	968.2	908.1	816.8	1026.5	867.9	695.4	1021.7	960.1	920.9	587.3	765.5	802.6	971.4	840.8	846.4	893
CETN3	396.9	675.8	700.8	582.4	602	373.3	364.1	404.4	596.8	565.3	649.3	423.1	260.4	539.3	652.6	1038.7	211.7	595.9	406.4	310.6	331.2	362.9	333.6
CETP	9	5.3	27.7	6.3	6.2	6.8	48.9	9.8	5.6	15	5	11.9	23.9	48.8	11.6	24.6	7.2	7.7	5.3	6.9	10.6	22.5	5.6
CFAP20	989.9	1213.4	831.8	839.5	1285.2	895.2	1136.6	871	834.9	1016.6	1020	816.5	610.3	997.9	814.4	954.3	549.7	475.8	847.4	1027.3	1248.6	1175.6	643.1
CFAP43	1.2	2.5	1.4	1.2	1.1	1	1	1.3	1.5	1.7	0.9	2.6	2	1.4	1.7	1.4	1.8	1.6	1.4	2.8	1.4	2.7	0.8
CFAP44	30.1	43	69.7	54.6	34.6	63.5	35.1	30.3	87.2	71.1	90.4	97.9	66.3	109.8	58.6	62.9	74.3	87.7	48.9	40.3	71.7	64.8	74.9
CFAP45	18.6	20	11.1	18	22.5	19.9	17.4	20.2	17.1	22.5	53.8	24.7	35	28.7	20.2	17.4	45.9	32.4	43.3	23.5	28.6	31.1	31
CFAP46	78.5	6	20	24.9	40.6	38.4	8.4	25.2	18.3	48.9	61.6	3.5	52.3	7	44.8	39.5	26.7	18.5	5.4	7.7	5.3	15.5	41.5
CFAP69	63.2	64.2	141.9	164.9	159.3	60.1	82	65.4	135.1	44.3	149	404.4	253.4	358.4	205.2	187.2	70.3	67.2	108.7	73.3	120	115.3	230
CFAP70	12.4	27.8	11.9	78.2	156	46.7	20.6	61.3	22.5	30.1	18.3	37.4	74.8	20.8	25.4	27.3	343.7	48.3	35.4	28.2	7.1	26.2	24.9
CFAP74	107.3	70.66666667	67.9	77.93333333	52.76666667	74.76666667	25.16666667	47.66666667	15	116.1	70.13333333	50.8	113.8333333	88.86666667	78.9	108.8	119.6333333	148.8666667	61.06666667	71	53.06666667	80.3	72.86666667
CFB	3592.8	652.15	1645.6	2817.4	523.95	2640.65	1142.3	1908.85	741.95	1624.65	1290.85	2070.95	3237.25	384.95	992.55	262.7	317.8	387.1	416.55	843.45	797.5	1044.95	1820.15
CFD	8722.6	5046.7	2448.9	4596.5	10886	3223.8	7791.2	4706.8	2704.5	3323.3	6118.8	9135	6328.6	978.9	11002	17496.4	8945	10783.3	18069.1	8605.8	13587.5	14054.9	9977.2
CFDP1	358.7	533.85	421.55	415.05	426.25	309.25	302	322.6	499.05	441.95	583.45	290.8	397.45	584.55	364.35	510.7	416.05	339.15	439.25	363.8	549.1	487.25	521.05
CFH	3254.2	4865.7	1380.3	1501.5	6167.8	2447.3	1865.3	1561.4	2657	2171.4	2292.7	1743.8	1253.5	1785.6	5068.7	4484.8	1608.2	2128.7	5186.6	2644.1	4284.9	3589.3	1982.9
CFHR1	1741.2	1865	1382	1162.4	2002	1416	900.4	930.1	852.6	1173.3	948.8	725.1	1293.3	2185.3	3105.5	2345	830.4	2034.5	1653.1	1629.1	1844.5	2024.8	1120.1
CFHR2	409.8	320.9	203.7	235.7	349.8	218.2	119.2	195.1	176.7	247.8	295.3	230.9	100	417.4	677.4	279.9	236.7	378.7	351	224	262.4	318.9	163.5
CFHR4	14.3	8.2	14.6	9	47.4	20.9	7.1	3.9	9.4	16.8	25.5	11	12	6	10.6	140.5	15.3	16	17.7	10.6	11	9.9	31.5
CFHR5	4	4.8	3	1.4	1.8	3.4	1.8	2.1	1.2	2.4	2.8	2.3	2.1	3.2	4.6	2.8	3.9	1.7	3.3	2	1.8	1.2	2.9
CFI	3129.3	2904.8	3994.8	4056.7	1935.7	3242.5	2692.8	3275	1612.5	2873.4	2518.2	2135	764.6	2547.1	3214.9	1369.7	2538.7	1466.8	2287	3778.6	3869.8	4226.2	2404.5
CFL1	13087.1	8379.9	11461.2	13423.1	9551.4	12223.4	12972.6	13796.7	12059.3	14517.9	12390	14118.8	15662.4	15706.8	18955.1	10258.3	15721	14303.2	11088.1	15731	13641.2	14325.3	16116
CFLAR	993.6636364	662.0272727	661.6272727	712.1090909	1049	945.4181818	769.7909091	1079.954545	1120.072727	723.8454545	642.4363636	779.6	1125.018182	738.6636364	855.1727273	866.9363636	833.1090909	728.2	934.5090909	714.0727273	920.6909091	965.9454545	959.6
CFP	108.7	25	21.9	161.4	30.3	98.9	224.9	240.9	76.1	59.4	12.6	51.5	208.1	28	100.8	27.7	302.8	31.2	69	26	73	32.4	15.8
CFTR	41.225	40.375	38.325	27.2	22.425	29.025	29.75	28.95	25.9	39.7	23.625	34.425	44.225	34	40.3	39.025	59.325	33.1	37.4	26.75	39.85	35.225	71.075
CGA	36.3	11.7	27.2	19.2	11.3	18.4	4.9	22.9	8	24.7	30	20.1	48.1	24.6	16.9	23.1	54.3	32.8	56	13.9	9.6	9.9	16.3
CGB1	112.8	33.25	109.25	53.5	60.35	81.8	74.95	122.5	131.65	141	87.4	83.4	184.75	134.15	147.1	92.05	171.2	73.9	116.4	106.7	166.75	236.05	138.75
CGGBP1	377.9	375.55	377.75	392	312.15	337.6	305.7	226.25	297.8	449.05	387.95	382.7	471.5	393.3	436.15	394.6	633.6	607.85	555.45	378.45	368.2	463.95	530.35
CGREF1	99.8	107	119.3	121	13.1	89.6	70.7	117.2	72.3	17.9	101	96.9	103.4	20.4	171.6	76.1	67.8	64.2	21.2	117.3	143.8	149.8	151.3
CGRRF1	328.3	508	411.7	376.2	460	485.7	392.6	380.5	358.8	389.5	502.6	465.6	408.2	423.3	434.9	478.1	438	466.5	559.6	446.9	431.6	463.8	382.1
CH17-360D5.1	22.9	79.2	32.5	23.1	52	17.2	16.1	34.8	13.9	17	97.6	16.6	86.1	27.2	19.9	10.5	142.1	21.8	64.7	70.8	14.3	23.1	13.7
CH25H	223.6	131	299	204.4	133.5	168.7	156	252.9	108	214	286.1	285.8	512.6	644	107.6	119.3	122.7	531.6	29.7	94	198	193.3	927.1
[truncated: 11,094 more rows]
