# Supplementary material for: Coupling of Co-expression Network Analysis and Machine Learning Validation Unearthed Potential Key Genes Involved in Rheumatoid Arthritis
Source: Front Genet. 2021 Feb 11;12:604714. doi: 10.3389/fgene.2021.604714 (PMC7905311; doi:10.3389/fgene.2021.604714)
Supplement: Supplementary file 3 [file Data_Sheet_2.CSV › Supplementary_1.2/GSE138458.txt]

	HC_B8_01	HC_B8_02	HC_B8_03	HC_B8_04	HC_B8_05	HC_B8_06	HC_B8_07	HC_B8_08	HC_B8_09	HC_B8_10	HC_B8_11	HC_B8_12	HC_B8_13	HC_B8_14	HC_B8_15	HC_B8_16	HC_B8_17	HC_B8_18	HC_B8_19	HC_B8_20	HC_B8_21	HC_B8_22	HC_B8_23
1-Dec	7.265520461	7.225069019	7.339337781	7.249000413	7.298540977	7.203234801	7.179293657	7.328681395	7.199268305	7.309014464	7.207954914	7.245848249	7.284905544	7.250868176	7.362189605	7.141496035	7.29228278	7.318068615	7.256710092	7.193342688	7.116575891	7.310134976	7.29290903
1-Mar	7.433025898	7.413901667	7.380788799	7.660258365	7.83468425	7.614458303	7.819992501	7.84542529	7.640248118	7.996374205	7.504107167	7.559437906	7.430016408	7.510168293	7.571905533	7.44565403	7.569152049	7.582867068	7.741390059	7.464944562	7.862301688	7.439094554	7.800632371
10-Mar	7.134379041	7.272469281	7.17748283	7.22802235	7.271731993	7.188216209	7.171025657	7.332211927	7.307347992	7.173400925	7.200704322	7.223997718	7.213001935	7.232106025	7.203541332	7.151160586	7.249215938	7.238806421	7.268923525	7.184225364	7.234902726	7.275602017	7.249308388
11-Mar	7.156610189	7.332230111	7.261243549	7.20410014	7.254812648	7.203234801	7.157755851	7.33014931	7.198466854	7.195294901	7.27141156	7.251263472	7.184570267	7.303140405	7.328681889	7.081758185	7.127675574	7.193915792	7.176377226	7.187236082	7.166042077	7.264955272	7.258973874
2-Mar	8.882679944	8.80717611	8.984316092	9.011562521	8.377593211	8.478051724	8.88189255	8.591746452	9.692761537	8.834571471	9.756770502	9.015359007	8.533016757	9.516640728	9.280171675	9.408747146	8.53588392	8.770840297	8.565226175	8.99898571	8.74532601	9.031055235	8.348710583
3-Mar	7.719550337	7.835395371	7.819297858	7.777675985	7.748401359	7.747005634	7.824274678	7.949587184	7.599936326	7.817691304	7.713936851	7.949689699	7.79532247	7.835754084	7.636796055	7.770642529	7.614787946	7.81618313	7.839501856	7.634207917	7.909580986	7.559971205	7.785635842
4-Mar	7.126375181	7.198301758	7.071436379	7.0969942	7.194820507	7.091083093	7.21105215	7.231257229	7.119490476	7.024291961	6.995709413	7.065821448	7.119186543	7.082267998	7.096747846	6.96369205	7.144788927	7.184375502	7.110886745	7.045138735	7.091228275	7.17370316	7.164231472
5-Mar	7.420376916	7.868720007	7.570421321	7.753361223	7.766342516	7.510361271	7.688713022	7.818026307	7.542455332	7.624423058	7.896454219	8.107718479	7.681686778	7.70505423	7.617727078	7.573624273	7.638514327	7.893034012	8.037090909	7.474836781	7.551890426	7.513058911	7.979896065
6-Mar	10.14064562	10.69713468	11.03133507	10.15681214	8.756420078	9.152166	10.3419836	8.713016154	10.46309878	9.786879288	10.2410867	9.556189222	9.901683843	10.20102306	9.598454096	10.31118887	8.804695898	9.061535597	9.587269682	10.59320087	10.18685684	11.49802005	9.803235458
7-Mar	7.800892493	8.034933171	7.814063025	8.023320758	8.77871624	7.666146878	8.192743828	8.624417723	8.215418162	8.15945771	8.010876362	8.855418778	7.873313535	8.119689643	8.089688837	8.119055314	8.70345523	8.93645577	8.470467541	7.571585348	8.303678173	7.474918343	8.612554868
7A5	7.200879878	7.251371452	7.381147414	7.103258768	7.370554642	7.333982783	7.194497558	7.23852996	7.196059962	7.306009286	7.240896809	7.161193614	7.206203499	7.188223374	7.23525967	7.120945613	7.270498599	7.234272802	7.308501333	7.172890867	7.147679666	7.427890793	7.312311739
8-Mar	8.28442355	7.614933948	8.231114291	8.161369524	8.285879314	8.145138061	8.169129373	7.902039912	8.479538262	8.302219921	8.441657816	8.112512644	7.908521991	8.48090419	8.115401796	8.185259835	8.199766928	8.31140826	7.866779885	7.99297942	7.978220891	7.712126368	7.983627127
9-Mar	7.330634431	7.445115246	7.354830099	7.400052792	7.455194292	7.618113366	7.388399131	7.758712325	7.430725536	7.400062373	7.237369905	7.401698007	7.550440519	7.31984545	7.353687911	7.602296648	7.367642276	7.490320194	7.533330727	7.508571024	7.625609145	7.751392166	7.533229305
A1BG	7.409474475	7.392033046	7.493695101	7.529414821	7.456953973	7.488723006	7.499145541	7.445609623	7.442199566	7.461539637	7.43661769	7.326926129	7.361572283	7.373686552	7.468705907	7.398292674	7.457468473	7.482459758	7.42603569	7.41884191	7.517202698	7.530615164	7.42541065
A1CF	7.401426279	7.323981685	7.289885743	7.316738353	7.373565762	7.29867933	7.380348471	7.382294532	7.294127954	7.307907908	7.350878561	7.316750561	7.245018015	7.339123667	7.362093555	7.273132713	7.346860211	7.350133047	7.303296635	7.337417425	7.374691042	7.426032777	7.373829228
A26C3	7.349676377	7.297412693	7.362699163	7.324378559	7.346815378	7.258689822	7.323450027	7.357776123	7.340457832	7.265137876	7.293223591	7.299106091	7.317660007	7.308862826	7.243949493	7.254407303	7.333038226	7.300476554	7.285059524	7.319088934	7.296777884	7.346037828	7.347512083
A2BP1	7.224131888	7.210397633	7.277034749	7.195594389	7.334155174	7.30198991	7.255263072	7.358367657	7.267904168	7.261497097	7.251207172	7.282859571	7.24100824	7.240457047	7.221312826	7.199970959	7.257076712	7.271081201	7.261473078	7.221582049	7.278099403	7.288836077	7.279443574
A2LD1	9.834513136	10.15136172	9.625446759	9.632671146	9.597129326	9.580932812	9.459362278	9.302002937	9.094044872	9.595032107	9.853607264	9.159787467	9.742415098	9.33855124	9.809835088	8.918766657	9.587436001	9.271192494	9.640577512	8.797105482	10.17463568	8.704391053	9.652186534
A2M	7.087128579	7.185243108	7.279346926	7.119154025	7.23860414	7.144369938	7.205052649	7.251948302	7.191234715	7.173301623	7.200737038	7.08270553	7.000528777	7.052248271	7.129437569	7.075281398	7.170940638	7.129819289	7.165533921	7.18825556	7.110278338	7.115073812	7.247329011
A2ML1	7.148528047	7.160834902	7.139009501	7.127382874	7.275006185	7.107934841	7.142187515	7.303018238	7.188009355	7.056526296	7.206153671	7.162336925	7.098397583	7.140578817	7.132130195	7.090044835	7.086686011	7.274492323	7.235379031	7.041774653	7.159945797	7.14579558	7.2113644
A3GALT2	7.228316153	7.156638975	7.22894509	7.086816764	7.311058995	7.236760101	7.252260573	7.287192574	7.187885907	7.240176715	7.130391144	7.102568796	7.204659624	7.193125667	7.130322631	7.191938673	7.164175382	7.227976761	7.164120805	7.266194423	7.214670898	7.219407214	7.262073826
A4GALT	7.259069745	7.297969514	7.205606617	7.179168504	7.1862026	7.248750305	7.14687435	7.319352769	7.163598509	7.234414895	7.168747434	7.143946476	7.130845317	7.28624908	7.0330105	7.104665221	7.217885995	7.22684488	7.270772742	7.178029766	7.123890346	7.119664178	7.200548834
A4GNT	7.518096713	7.558877253	7.45025408	7.651314394	7.344934269	7.338794938	7.335427759	7.474913028	7.489455875	7.496643439	7.374825126	7.444329826	7.770624939	7.235448215	7.566691089	7.531272099	7.480307387	7.427168595	7.414229495	7.345882077	7.188188952	7.411886191	7.430250129
AAA1	7.250404292	7.323964995	7.30469432	7.247916235	7.308237964	7.213173605	7.262405564	7.342656044	7.322344665	7.274363328	7.195423174	7.208127667	7.298957303	7.238334858	7.21793288	7.243934785	7.227826333	7.277480969	7.239221563	7.320458099	7.277630978	7.334310674	7.291857967
AAAS	7.426282282	7.288575383	7.497763207	7.333870988	7.261972979	7.573464389	7.351920534	7.453349424	7.606685296	7.308263725	7.480677204	7.424129073	7.622251688	7.490637691	7.451246408	7.473953296	7.180113496	7.308393983	7.340485216	7.516797762	7.244116674	7.540666303	7.418224608
AACS	7.607248328	7.819119112	7.715989387	7.595772897	7.728186591	7.6237031	7.499785602	7.557061796	7.586933521	7.647591458	7.580325012	7.732718828	7.572696824	7.644115105	7.646112065	7.641712039	7.601748704	7.686235923	7.799883787	7.524163826	7.725713397	7.559676289	7.651818385
AACSL	7.554033623	7.829052446	7.549119093	7.761720888	7.707427283	7.591481512	7.585559569	7.540457743	7.626790247	7.498633485	7.723966488	7.782537995	7.695143208	7.718777562	7.578102646	7.760674581	7.778045733	7.570398265	7.795796285	7.536361571	7.806370953	7.495659987	7.683205418
AADAC	7.241734078	7.303578167	7.229035897	7.23119647	7.268467943	7.244668008	7.313160684	7.338441804	7.334861088	7.260980801	7.226739596	7.403661458	7.396526143	7.280242177	7.071759959	7.18867334	7.251575879	7.292429188	7.273316207	7.39734811	7.239291997	7.355980238	7.357262566
AADACL1	7.781819707	7.752286234	7.798715541	7.869867099	7.816224471	7.710642652	7.794003011	7.794931694	7.736786457	8.003274361	7.795416788	7.799369511	7.906263926	7.846552341	7.794431041	7.803076639	7.916511986	7.775159933	7.79888625	7.760710249	7.73382387	7.7049001	7.912706999
AADACL2	7.149685233	7.13602673	7.223445614	7.078047021	7.281583377	7.297893835	7.189193058	7.344269207	7.211239657	7.191245971	7.275721018	7.238235808	7.10882663	7.25291236	7.210765208	7.180912076	7.259488865	7.182460268	7.282817915	7.373187264	7.27369356	7.290789339	7.327782791
AADACL3	7.485938622	7.165952495	7.163476091	7.189715055	7.362262795	7.187403686	7.07505096	7.294537066	7.255118124	7.120713096	7.221396302	7.277002185	7.062409474	7.175377353	7.23525967	7.18436645	7.140528571	7.190106828	7.1817713	7.168767159	7.139447117	7.242911879	7.154311924
AADACL4	7.426282282	7.458652949	7.581188371	7.599807252	7.490543619	7.465070109	7.274844386	7.451991852	7.549195805	7.466477692	7.469358438	7.427997214	7.337836774	7.501078483	7.54360812	7.53469807	7.541901925	7.351883333	7.591458082	7.476052999	7.476020615	7.41849672	7.567049385
AADAT	7.215792049	7.239898345	7.299362304	7.243389249	7.289059341	7.211993186	7.20053301	7.364588422	7.221669151	7.237030478	7.157247225	7.155868898	7.182612498	7.267362822	7.250148188	7.130188444	7.29749391	7.327280221	7.225288025	7.273299719	7.196710299	7.238367282	7.281323466
AAGAB	7.812910115	7.948952423	7.666567192	8.01757346	7.828194678	7.501777446	7.97385425	8.088495683	7.717836712	7.838493871	7.730357718	7.666397214	7.756551828	7.574696617	7.741550487	7.911071296	8.087939457	7.982480883	7.790329452	7.719964522	7.813676099	7.635054507	8.003408762
AAK1	7.441231976	7.402604567	7.327181723	7.276198986	7.344951672	7.344836492	7.327341277	7.403891326	7.324937015	7.409645888	7.357189513	7.369703425	7.288940331	7.379976002	7.318057011	7.260598502	7.343237981	7.321762863	7.317117812	7.376297712	7.218034654	7.384407454	7.427449968
AAMP	8.821646736	9.642700372	9.170484049	9.375289088	9.107613354	8.772770977	9.152642226	8.906643443	9.393628489	8.941471547	9.091625789	8.86768752	9.150400499	9.136190213	9.016713204	8.848827747	8.484123059	9.106549322	9.479420614	9.067968112	8.882930247	9.075742721	9.098602032
AANAT	7.115769868	7.141228733	7.134068748	6.999110346	7.197962669	7.227195725	7.092107321	7.308977639	7.267425821	7.036908945	7.075398624	7.106530829	7.104663357	7.174301916	7.120427494	6.9506555	7.180113496	7.059802285	7.174349725	7.157368736	7.113430362	7.154781405	7.174100264
AARS	11.94755936	12.3991329	11.95716218	12.09918884	11.78627805	11.89439454	11.89825689	11.87944899	11.95001661	11.8391921	11.38409683	12.12003898	11.93435805	11.72057283	11.79797777	11.74879214	11.54356643	11.84142724	12.10092752	12.15245026	12.05787496	11.78539094	11.76369784
AARS2	9.118537054	9.107562284	9.11214648	8.951302796	8.981435554	9.4741691	8.890565053	9.172156922	9.200335298	8.844545125	8.819806832	8.840787343	9.304669361	9.291295734	9.282748289	9.341265281	8.368364466	8.656581127	9.408658059	9.011781816	9.235457578	9.187781275	9.154603159
AARSD1	10.15972478	11.24744967	10.69125438	10.70687845	10.12213872	10.43479329	10.48101306	10.23358949	10.38017179	9.995084635	10.10835665	10.64895474	10.6539721	10.40294793	10.3328578	10.290916	9.520638191	10.35881817	11.05329865	10.49311977	10.05514519	10.43759992	10.81027128
AASDH	8.156525494	8.871505134	8.452738351	8.679326129	9.08931556	8.696236808	8.34815683	9.065223741	8.738056375	8.414070493	8.346164562	9.113152037	8.314676226	8.359223178	8.802509716	8.590105388	8.818266675	8.954198745	9.003333699	8.112232995	8.589571733	7.860120698	9.16085787
AASDHPPT	7.445698181	7.536170825	7.609120671	7.475527105	7.718377573	7.569253529	7.699628021	7.868030847	7.639688313	7.475334918	7.636949924	7.804297941	7.742001364	7.493630176	7.613497523	7.517328589	7.688380514	7.776626036	7.820355088	7.565013517	7.786541649	7.599228513	7.789232214
AASS	7.622853274	7.538820052	7.604578163	7.65616448	7.622740639	7.700733599	7.689069049	7.631438986	7.590124952	7.660488234	7.707661584	7.758717062	7.570923295	7.619380454	7.607394778	7.656620516	7.61928677	7.645758002	7.594021551	7.650645032	7.65849988	7.607585136	7.610751519
AATF	9.492377069	8.999301917	9.437391712	9.289270697	8.67508348	10.04186021	9.26172364	9.49263645	9.716392067	9.413108721	9.363557733	8.530362614	8.848629597	9.262221251	9.395278131	9.849051057	8.765640247	9.16699253	8.622056485	9.58095365	9.394316338	9.402139426	8.873383754
AATK	7.65965238	7.695271525	7.666347584	7.661302467	7.588370527	7.695874643	7.638699642	7.573942197	7.532297282	7.603258226	7.651402117	7.599003477	7.661677272	7.76677553	7.639045352	7.667360955	7.741888833	7.711895899	7.62723635	7.645882777	7.713022612	7.603184748	7.636639924
ABAT	8.166383644	8.464401764	8.186412398	8.044215666	7.802197868	8.189246809	8.195293623	8.446859248	8.001092237	8.809345682	8.512018864	8.338355237	8.413380953	7.888440316	8.22129058	8.303254864	8.685431586	8.746761085	8.483445653	8.125722467	8.693638008	7.755444185	8.380752333
ABCA1	7.399981894	7.933008183	7.631275843	8.128266113	8.029122261	8.588458947	8.125689605	8.388518338	8.356689322	9.018904457	8.330759682	8.115719346	8.243652613	8.618431721	8.111056473	7.815133183	8.31404997	8.046293796	8.636079577	7.476052999	8.431032745	7.419438741	7.975503981
ABCA10	7.242267106	7.263871817	7.168008256	7.220195363	7.293225105	7.20255836	7.256649738	7.38581134	7.264527835	7.263622288	7.261787282	7.212264599	7.127422889	7.236203303	7.269472003	7.140677718	7.230752076	7.188584647	7.175222029	7.268627165	7.214613006	7.258986023	7.305520872
ABCA11	7.17150848	7.327645307	7.290106627	7.265351014	7.360001501	7.173549807	7.342321104	7.427353472	7.196862682	7.272555418	7.219611002	7.200735217	7.224326198	7.197786883	7.191053698	7.346184738	7.295369599	7.369785351	7.352011536	7.294507374	7.222772936	7.247135204	7.306406425
ABCA12	7.16674549	7.194695399	7.178080302	7.176328172	7.259994375	7.164766923	7.174510519	7.365797311	7.183156506	7.201965155	7.223832451	7.132344064	7.295428676	7.238342587	7.224961099	7.157538708	7.190049671	7.216543324	7.297892459	7.217023925	7.10865186	7.233291542	7.200319723
ABCA13	7.149685233	7.200300824	7.190420733	7.093502904	7.239997663	7.079744962	7.178529553	7.337955214	7.147933023	7.22730451	7.11132337	7.237145336	7.062409474	7.273203882	7.144633007	7.081758185	7.102514735	7.148548762	7.220340258	6.97522267	7.050213557	7.079025477	7.282034419
ABCA2	7.221866257	7.247736332	7.292427318	7.273346586	7.311044626	7.257583597	7.199399321	7.38489023	7.342302542	7.248036412	7.224958238	7.22761949	7.390120953	7.191849369	7.214891102	7.208337748	7.272112851	7.269386555	7.327626471	7.194552988	7.14904393	7.204792258	7.330536399
ABCA3	7.693062988	7.565172277	7.590018577	7.633679251	7.600375922	7.466838272	7.487311898	7.612404041	7.723528551	7.418336834	7.446464257	7.520770269	7.652311546	7.681521118	7.540869321	7.483186163	7.442966159	7.5089984	7.578959254	7.671854398	7.611295416	8.018390697	7.516755328
ABCA4	7.323420048	7.215210293	7.31755591	7.10186883	7.300766309	7.24976918	7.103375778	7.291031535	7.151244467	7.314259318	7.163194907	7.160049495	7.117120048	7.214640977	7.128538965	7.081758185	7.257119272	7.343284118	7.256067901	7.297355009	7.203106801	7.319213799	7.238964193
ABCA5	7.173667642	7.252561591	7.213549067	7.067205767	7.290385862	7.141120358	7.21107781	7.297311702	7.240772737	7.189425186	7.181224247	7.140807239	7.049287561	7.140569268	7.112317693	7.069916793	7.125334251	7.284074216	7.278408344	7.142744091	7.027671106	7.191269485	7.216594506
ABCA6	7.344133897	7.391581854	7.249616437	7.265516013	7.384410574	7.351945312	7.318405837	7.441544705	7.392648573	7.485547365	7.285146361	7.266243705	7.261969956	7.346819778	7.284446462	7.286674585	7.285782423	7.258502283	7.329927345	7.372282226	7.347443221	7.405948602	7.373102198
ABCA7	8.751635485	8.671048136	8.501497156	8.279813606	8.307150114	8.787139616	8.594418717	8.482906312	8.786739234	8.796099679	8.679399289	8.166019318	8.414690427	8.534559757	8.502689806	8.740043231	8.116103609	8.292225058	8.19017998	8.653080893	8.622508837	8.910104634	8.369242183
ABCA8	7.317348003	7.304503756	7.31973399	7.381711509	7.299907441	7.287887425	7.216342119	7.379496978	7.276727417	7.272300209	7.254585784	7.301279884	7.38745183	7.357162002	7.267057323	7.141712832	7.426155788	7.320068807	7.314033107	7.312469519	7.209870316	7.276463119	7.358827787
ABCA9	7.55473215	7.471660217	7.483115339	7.381864396	7.484280175	7.433148533	7.445409606	7.511549786	7.501958881	7.463330231	7.461722397	7.40462921	7.361217829	7.433829744	7.403772849	7.401551979	7.473850803	7.444727305	7.449420938	7.497643761	7.389231991	7.512517209	7.433850133
ABCB1	7.368649661	7.689083338	7.449268673	7.591751024	7.557956618	7.591447249	7.610134923	7.73175645	7.488825333	7.468702147	7.333385021	7.535023473	7.398138377	7.466050378	7.58814429	7.53127754	7.436591204	7.726131538	7.656123701	7.389152145	7.45484221	7.330670813	7.619169399
ABCB10	7.61238299	7.626727464	7.512503746	7.780197298	7.885313667	7.703661264	8.085098833	7.83186604	7.710405501	7.681496478	7.695521329	7.803073035	7.523090022	8.104623325	7.64098704	7.754172491	7.626788323	7.583712955	8.106973607	7.450555408	7.614320054	7.389001062	7.939168552
ABCB11	7.187393405	7.398512398	7.210321361	7.242665375	7.326146145	7.223055452	7.269807464	7.314420733	7.236467847	7.184745202	7.161339525	7.226199369	7.348566185	7.143875362	7.316022905	7.254318519	7.228393506	7.351883333	7.222965963	7.278268876	7.271802598	7.292837307	7.337314903
ABCB4	7.640316476	7.691675755	7.778185113	7.458000843	7.421672682	7.707437704	7.50412767	8.703053432	7.666813084	7.459692582	7.482930855	7.61852903	7.918298453	7.621060044	7.731908486	7.562503043	7.228393506	7.652118875	7.581049365	7.524163826	7.656044904	7.501916865	7.55092425
ABCB5	7.162357343	7.260998358	7.279346926	7.081573288	7.233063355	7.071758175	7.139838809	7.291532802	7.188816337	7.119863524	7.051630837	7.024093189	7.045904855	7.177525938	7.23525967	7.025319008	7.168429342	7.222184002	7.224277188	7.222515824	7.232511694	7.14579558	7.215899302
ABCB6	8.603482729	8.578161613	8.824690793	8.431038543	8.464512315	8.732308278	8.537204676	8.656053496	8.85366763	8.592435757	8.758294735	8.305058018	9.033913233	8.968729943	8.704613051	8.73990358	8.062883527	8.362574261	9.279961286	8.561041448	8.338293067	8.615017451	9.035553819
ABCB7	8.735662534	8.649544888	8.578340418	8.853623097	8.715478797	8.291251178	8.585599534	9.139326421	8.498806129	8.660028624	8.43707319	8.983043506	8.592115742	8.193954297	8.315947805	8.30827663	8.905476521	8.939779538	9.034906378	8.474144766	8.65714888	7.936317965	8.429621646
ABCB8	7.754953636	7.997580366	7.613318189	7.59375175	7.961686549	7.652130186	7.642085878	7.619339633	7.604844381	7.525574419	7.298782444	7.60825698	7.406285913	7.427346105	7.490000612	7.488840111	7.714867078	7.64576851	7.453245946	7.763111329	7.605228025	7.704520329	7.385718204
ABCB9	7.449837192	7.817727893	7.495828614	7.82416759	7.6576869	7.674692821	7.588062307	7.458726347	7.672170938	7.604730595	7.763257797	7.809472482	7.54735452	7.402594489	7.459549878	7.399128119	7.414047956	7.682769345	7.615316612	7.767357823	7.733068968	7.699864588	7.474795071
ABCC1	7.389313119	7.278644827	7.214041039	7.197574462	7.289413342	7.171285802	7.307653488	7.306227782	7.254696151	7.171181128	7.210184166	7.189517115	7.167439773	7.205064774	7.272481203	7.189954662	7.216116972	7.299868948	7.231701079	7.290862206	7.215253281	7.301952876	7.324446089
ABCC10	7.803905892	7.803089562	7.711931689	7.86176281	7.770821584	7.87645361	7.84397875	7.674929729	7.753346619	7.790484016	7.827330172	7.60395646	8.060878051	7.779868748	7.559938235	7.720633051	7.804821748	7.751598833	8.101013799	7.641179893	7.839947866	7.692768574	7.946361635
ABCC11	7.235827496	7.220277036	7.164637025	7.142768777	7.296294971	7.193234805	7.181378359	7.341065147	7.198608057	7.146412827	7.174160994	7.22662332	7.172920552	7.183625046	7.113666092	7.156201777	7.208181495	7.225978699	7.222556361	7.219586286	7.170077847	7.207320123	7.272692297
ABCC12	7.149685233	7.239737828	7.129111945	7.119154025	7.281583377	7.059123018	7.135130765	7.312938113	7.237249525	7.146817177	7.101697898	7.233869434	7.101881669	7.261061619	7.075487936	7.142383218	7.166752845	7.145606707	7.205820691	7.2155253	7.111329736	7.195668927	7.248441353
ABCC13	7.36834342	7.439524719	7.381125459	7.402120136	7.514638885	7.41561654	7.392081609	7.474933897	7.457070957	7.373251604	7.406351829	7.511571395	7.301851513	7.569762441	7.409876251	7.272729551	7.558657446	7.511856916	7.423506001	7.353929131	7.369610002	7.474820318	7.488980855
ABCC2	7.418536789	7.487852157	7.402874655	7.301824841	7.420175724	7.586588869	7.433792524	7.473573913	7.486141137	7.459012411	7.549029013	7.207417204	7.696566419	7.357486699	7.30165437	7.485308865	7.45343038	7.477739618	7.426959023	7.647966717	7.534451424	7.221618486	7.459440335
ABCC3	8.498299058	8.639922011	8.423121838	8.811330948	7.894764292	8.110954036	8.527726574	8.359369446	9.04499022	8.720018918	8.61437084	8.346003066	8.523224838	8.651088158	8.056917447	8.688434491	7.979394526	8.175101357	8.254811612	8.58389131	8.66114146	8.539025666	8.138582149
ABCC4	8.514002723	8.780218659	8.453956109	8.817435841	8.7994068	7.943937102	9.007410039	9.275419749	8.788468479	9.119216823	8.830423526	9.787868908	8.575145575	9.129793022	8.510781503	8.254188095	8.560067594	8.997981336	10.02158111	8.263297931	8.647434959	7.467519071	8.978999626
ABCC5	10.14025548	10.23310922	10.34775876	9.653289919	9.80585446	10.18438307	10.07860922	9.883673432	10.04212346	10.39934214	10.32213757	9.686769083	10.06307989	10.04123152	10.05885129	10.2654075	9.937203171	9.791984489	9.488758104	9.852416296	10.32857655	9.504004304	10.10995935
ABCC6	7.424372053	7.427698453	7.389449212	7.398279391	7.393677641	7.423480289	7.442088407	7.441366747	7.468052426	7.422229811	7.390935021	7.390409641	7.394690485	7.415935695	7.364669761	7.362782812	7.368436152	7.377597463	7.400483216	7.44517814	7.43942405	7.447975816	7.403507605
ABCC6P1	7.568173346	7.429739512	7.550625775	7.488616258	7.665793453	7.610092228	7.586146984	7.383051122	7.408541471	7.467154549	7.398024876	7.622788713	7.436324372	7.564752521	7.665810256	7.453152017	7.517426979	7.450655948	7.51164497	7.381283768	7.568306195	7.528443876	7.412683189
ABCC6P2	7.901522069	7.941614295	7.939781235	7.777955919	7.831221434	7.984536897	7.870069695	7.699492419	7.876922672	7.866387153	7.964016656	8.017468989	7.799277921	7.899801661	8.029711086	8.114853056	7.933660217	7.850545815	7.883318699	8.11389371	7.856783922	7.835274563	7.839754522
ABCC8	7.325484775	7.1526106	7.199929616	7.011689202	7.253388238	7.094468272	7.104177569	7.28952678	7.192844833	7.148486029	7.193484554	7.06824398	7.032865837	7.119532372	7.077348495	6.949647999	7.205671345	7.203396822	7.18109804	7.083844073	7.083755241	7.240795833	7.246215972
ABCC9	7.519703858	7.454788017	7.479328481	7.450574868	7.499270522	7.447706094	7.470450274	7.530548823	7.413295238	7.490121973	7.42347466	7.571158976	7.421773086	7.443088045	7.546388057	7.471020677	7.507522352	7.578035146	7.490044863	7.532573426	7.479025114	7.462730744	7.527111654
ABCD1	7.213139517	7.321203195	7.250277411	7.132162915	7.18199794	7.297893835	7.191468628	7.336007354	7.27811399	7.15846088	7.267955138	7.099419304	7.090003967	7.141678463	7.216713932	7.087287672	7.140528571	7.244427511	7.239278835	7.301143549	7.133243426	7.165940121	7.295075753
ABCD2	7.162795157	7.188667542	7.10784327	7.193333713	7.347850653	7.26437655	7.246413739	7.309498454	7.259664007	7.149338169	7.1790573	7.211656448	7.169938428	7.273212804	7.210317852	7.098508887	7.221267197	7.240769015	7.296772705	7.274896057	7.171185076	7.213306711	7.281215525
ABCD3	7.713177284	7.740027942	7.676303729	7.742560964	7.845669579	7.941835888	7.808823512	7.691347409	7.677974631	7.724423834	7.812296643	7.938104777	7.887199299	7.917033666	7.765983264	7.705417912	7.753656662	7.643645821	7.819265435	7.884993535	7.800367764	7.793179419	7.993352218
ABCD4	7.381073529	7.429658585	7.361639073	7.291006027	7.411921416	7.44417896	7.381414353	7.437042452	7.361883892	7.37078627	7.284465635	7.40709112	7.345949775	7.366979669	7.379318265	7.428076251	7.346042825	7.362928511	7.37451755	7.333290104	7.443813592	7.387138383	7.364975041
ABCE1	7.266178121	7.394340642	7.37683125	7.411683583	7.473834664	7.489710137	7.512795682	7.701276073	7.54654047	7.38045979	7.504687624	7.370122371	7.432505707	7.45630474	7.412771715	7.478363673	7.275561389	7.378609191	7.381374033	7.313209633	7.271369812	7.166016095	7.782348303
ABCF1	10.30049465	10.53333955	10.47769018	10.72874549	10.25487602	10.69526827	10.61363011	10.85521071	10.61469742	10.6778603	10.23559414	9.906997394	10.11948886	10.51658545	10.59593049	10.64545032	10.18090984	10.50214872	10.11889197	10.62435885	10.67753487	10.01608427	10.26973047
ABCF2	7.793076407	8.046645035	8.104895968	7.855597283	7.615473751	7.851841856	7.869379326	7.94151622	7.982021574	7.797562973	7.822757152	7.621946288	7.951619267	7.710430639	7.953509733	7.680358961	7.471894889	7.613711513	7.656947902	8.074296557	7.859356794	7.798712931	7.688607258
ABCF3	8.546785469	8.371834509	8.165744555	8.193306234	7.968897966	8.951332267	8.195113146	8.288650058	8.1557464	8.240505323	7.992197709	7.846997112	7.999831833	8.206530554	8.428412239	8.433230265	7.876669166	7.882954943	7.928214995	8.336792639	8.54483207	8.05781014	8.194456357
ABCG1	8.053569735	8.378773373	8.451981963	8.130475537	7.973216747	8.470555085	8.126680292	8.453307456	8.344527685	8.43047403	8.387165462	8.066316867	8.324832587	8.276314495	8.195808897	8.276730972	8.147542024	8.167262247	8.409176665	8.152769138	8.431176631	8.18562883	8.175230505
ABCG2	7.176063762	7.203294483	7.16444664	7.066708729	7.251966505	7.182090083	7.137486562	7.2688168	7.175852936	7.224133655	7.107480535	6.97237053	7.165308114	7.112824889	7.083842543	7.055682501	7.233218833	7.05460168	7.213097078	7.171860992	7.116575891	7.229104944	7.224935337
ABCG4	7.363187625	7.336801089	7.310519424	7.329676396	7.364524198	7.355043779	7.320851129	7.42965105	7.407144187	7.32988653	7.242657183	7.432818842	7.402274632	7.211495088	7.274137464	7.136161965	7.275192865	7.389154105	7.307258132	7.324609655	7.258499753	7.35499812	7.460420677
ABCG5	7.336791211	7.350431901	7.445420579	7.290172762	7.423917109	7.436496974	7.317360201	7.343784411	7.358136005	7.321720818	7.41930997	7.198501686	7.327032619	7.338300351	7.329469586	7.305334661	7.518759987	7.311919136	7.394351206	7.357774796	7.435781585	7.482164985	7.41318773
ABCG8	7.256913465	7.24168298	7.205606617	7.19627032	7.266297926	7.183154279	7.26330732	7.287518206	7.237249525	7.161771352	7.216929096	7.225100627	7.183910002	7.337334626	7.228541936	7.085446761	7.333437705	7.325938828	7.220997092	7.226495973	7.289672708	7.197848273	7.282579776
ABHD1	7.601235801	7.462858827	7.573790505	7.373453024	7.381105049	7.554397428	7.34438314	7.569295871	7.441697659	7.40147589	7.559770759	7.437625498	7.307637483	7.333465554	7.385137289	7.420298182	7.524080456	7.44421275	7.438442333	7.436779173	7.455195608	7.540666303	7.385718204
ABHD10	10.6423617	11.14883879	10.60307122	10.71450002	11.2648131	11.02594067	10.97610666	11.44234506	10.68157438	10.56275172	10.54040472	11.39713663	10.82583777	10.58839944	11.21438293	10.60570219	10.46254642	11.07986996	10.90323328	10.26912049	10.91434424	10.1843817	10.86428667
ABHD11	7.1374094	7.199435015	7.175990826	7.138958377	7.291297826	7.142843124	7.17401188	7.310115265	7.19654698	7.221286515	7.195098335	7.161480707	7.238311248	7.243392575	7.203454794	7.10812657	7.231686434	7.14060493	7.228475873	7.234946928	7.101591714	7.269995979	7.221322126
ABHD12	7.508865819	7.455831945	7.440827372	7.460278013	7.549984315	7.538519006	7.58426629	7.597790785	7.583586509	7.546853295	7.393760262	7.399333331	7.586644235	7.411689787	7.591734033	7.536662569	7.525919779	7.475263454	7.622043009	7.566565242	7.489495236	7.480044763	7.561741746
ABHD12B	7.306289689	7.322168675	7.244583676	7.283959691	7.368117007	7.296893198	7.234636582	7.348885449	7.262987947	7.267949167	7.268993867	7.277423161	7.157490305	7.252735438	7.22904717	7.192228319	7.269203597	7.303476357	7.282376201	7.317768846	7.289917716	7.360648416	7.266235806
ABHD13	7.365435489	7.269764177	7.344004734	7.198605837	7.39301574	7.358739354	7.259707134	7.421629753	7.305033196	7.231450593	7.328995453	7.324740963	7.31674315	7.260443375	7.284164316	7.251647832	7.378724508	7.326187687	7.29108844	7.420132092	7.239891424	7.314817263	7.361376261
ABHD14A	8.358368923	8.092632766	8.48563591	8.502375923	8.173582667	8.915438074	8.47084514	8.337577694	8.92055579	8.160319786	8.402997869	7.931875946	8.426175948	8.482593548	8.655528871	8.727101399	8.002788574	8.198208159	8.173902756	8.61685407	8.423074316	8.744031357	8.311690374
ABHD14B	7.454033967	7.421992801	7.50476337	7.404060691	7.347946037	7.686167726	7.339567446	7.451991852	7.581331989	7.367907292	7.451837234	7.2780656	7.292930417	7.254953789	7.559938235	7.504978773	7.396775969	7.368089424	7.341702494	7.524163826	7.351964327	7.759692035	7.389816798
ABHD15	7.353089063	7.62974069	7.761235125	7.661992844	7.717839326	7.659933186	7.638684159	7.83186604	7.730896409	7.553968425	7.45489898	7.400715351	7.64153777	7.73223688	7.597374181	7.382181788	7.78870035	7.565934042	7.985579938	7.484457721	7.609022982	7.419438741	7.817670399
ABHD2	7.958192701	7.813813484	7.810945631	7.794564978	7.65432213	7.929517078	7.838784205	7.699634113	7.937109124	7.879284393	8.010457961	7.832879784	7.680554662	8.096910892	7.900095309	7.970634427	7.860268643	7.722609638	7.784386628	7.802450192	7.855490892	7.867505276	7.850515252
ABHD3	7.634434121	7.512440489	7.557387435	7.571342364	8.200402293	7.670790535	8.202591797	8.219090921	7.789139732	7.813867216	8.019339496	8.051153504	7.908001915	7.889770324	7.796418337	8.022831183	8.474829446	8.285632748	8.21672688	7.443682949	7.969680624	7.32523647	8.572072777
ABHD4	7.37421944	7.371989451	7.50476337	7.386810212	7.384118096	7.469486678	7.301199908	7.347174859	7.512459528	7.452877217	7.42477988	7.301281278	7.735891231	7.539603024	7.501999521	7.463946927	7.363961236	7.357874057	7.304768786	7.537980543	7.4924778	7.464897455	7.487149142
ABHD5	10.3272301	10.14062667	10.3785688	10.13061759	9.36649583	10.91099441	10.62649988	10.01723093	11.23703495	10.92425998	11.16868369	9.949505959	10.48998831	10.43661901	10.57788235	11.1047076	10.61444235	10.57460901	9.980443296	10.16245297	11.09677234	9.624806822	10.5957617
ABHD6	9.136253223	9.056457621	8.765992079	9.326027356	9.337905717	9.345799429	9.372786942	9.132521775	9.224519958	9.056585696	9.209682918	9.297589859	9.140841931	9.050865573	9.77103374	9.226841816	8.769797789	9.21155445	8.950219031	9.212747916	9.159700497	9.112600198	9.170906607
ABHD7	7.745595579	7.798382268	7.562625804	7.948883755	7.592727483	7.894566526	7.699337495	7.541741213	7.592514579	7.594350627	7.79772331	7.751593697	7.808123548	7.512308749	7.686503151	7.548325121	7.845748522	7.512089291	7.807123929	7.500299372	7.662645117	7.452047311	7.837444758
ABHD8	8.767649374	7.939774221	8.313057264	8.427515393	8.291089026	8.402043926	8.514658504	8.198676578	8.259299436	8.917337727	8.431849066	8.132800362	8.265406263	8.090581901	8.241157854	8.467030171	8.313652239	8.131872372	8.02332615	8.91183704	8.684626428	9.030864497	8.047355178
ABHD9	7.439742823	7.176136078	7.260332712	7.322459054	7.308947917	7.192698923	7.302611856	7.366410333	7.374647853	7.400769295	7.225850356	7.207417204	7.356860255	7.2762243	7.154384909	7.198960059	7.271281979	7.446632142	7.31779424	7.346800224	7.257545092	7.165940121	7.337842888
ABI1	7.883764261	8.31687949	7.754868566	8.383918416	8.19783999	7.792080504	8.531008347	8.13663718	8.337816248	8.545287478	7.903820004	8.085655724	7.833899	7.947094631	7.832741056	7.971428055	8.112009204	8.150786714	8.014240786	7.755641326	8.032577315	7.753850181	8.299550819
ABI2	7.582983457	7.510891964	7.45577811	7.55799266	7.443983547	7.499137391	7.526329244	7.629108028	7.404721458	7.589803923	7.452968479	7.397123381	7.607083865	7.531258648	7.524411059	7.466390102	7.350719377	7.4748138	7.513108802	7.572992721	7.47353117	7.624020431	7.579519187
ABI3	8.035074698	7.931774755	8.010390986	7.827830768	7.62929074	7.946998211	8.035096624	7.683941586	7.924486645	7.813327445	7.905471781	7.704764589	8.193031207	7.867465003	8.053398091	7.95323221	7.763345122	7.647181993	7.903386664	8.451730444	7.778150774	9.063779555	7.81376309
ABI3BP	7.62344871	7.431455644	7.398720345	7.368779818	7.444800835	7.687696922	7.446061497	7.404658245	7.339252317	7.392264553	7.476913661	7.451005207	7.221750123	7.479245058	7.475046602	7.353915684	7.467961193	7.437742194	7.469594269	7.385763198	7.403153548	7.386116083	7.489075817
ABL1	8.103488795	8.190433748	8.044460689	8.135995976	8.003199331	8.042212002	8.201355333	8.157106919	8.038609689	8.118766251	8.009626024	7.999018842	8.053759608	7.9943949	8.063607315	7.963754315	8.022830755	8.008634444	8.066087954	8.223592205	8.214319312	8.023589811	7.877570386
ABL2	7.238324184	7.251301754	7.277588777	7.15521243	7.267541915	7.233467842	7.256252917	7.354208182	7.262875048	7.160858937	7.17433303	7.255099105	7.215595095	7.182581877	7.159082259	7.101344101	7.24090949	7.268001411	7.236422134	7.257967175	7.208834704	7.320755003	7.260084689
ABLIM1	8.368084833	8.780733192	8.792589899	8.635231679	8.728372404	8.602286	8.461940247	8.947086362	8.667977444	8.413820653	8.488389091	8.793332093	8.534963512	8.593953741	8.53300566	8.622671563	8.617713188	8.699208839	8.564859872	8.516322797	8.603355128	8.478874838	8.506422462
ABLIM2	7.577818468	7.623708248	7.611872374	7.928274054	7.543332064	7.801758694	7.540852064	7.752740142	7.68672916	7.555246628	7.327331847	7.578771713	7.790381095	7.669930586	7.624859286	7.40173349	7.480307387	7.585920796	7.453245946	7.608327642	7.376891298	7.947655392	7.529478818
ABLIM3	7.895868528	8.204443303	7.94269284	8.187131042	7.59063613	7.66769634	7.671811813	7.791524625	7.853097122	8.014445665	8.119863713	8.079704832	7.492542451	7.969496277	7.723421407	7.83997013	7.600485935	8.173920067	7.743536368	8.284805813	7.777472432	7.68409226	7.61000539
ABO	7.379207663	7.243625638	7.196133175	7.123273917	7.259101402	7.135616322	7.119333958	7.258103159	7.154548711	7.244627213	7.184369769	7.179390255	7.112978841	7.26613273	7.090308915	7.072497098	7.124229719	7.283487119	7.132554133	7.159447566	7.085894129	7.189112213	7.177571225
ABP1	7.18287154	7.166973941	7.377777075	7.264099398	7.331399163	7.24976918	7.211800463	7.288522812	7.26359035	7.309764834	7.188022277	7.1737258	7.365110183	7.246771512	7.29038416	7.120945613	7.220317235	7.224982237	7.255425449	7.284020007	7.19815038	7.263912766	7.268344596
ABR	7.718723218	7.758306639	7.892261031	7.721660842	7.61837578	7.820717763	7.812063271	7.776942134	7.858503616	7.812445884	7.763032138	7.482998561	7.955451646	7.84245051	7.700952347	7.748445162	7.638602957	7.559218696	7.693198839	7.867552248	7.774485726	8.014486109	7.828499259
ABRA	7.254754151	7.283856388	7.15080244	7.330876014	7.244899912	7.313604565	7.346442434	7.43743786	7.303014443	7.321720818	7.357800746	7.390854452	7.333644095	7.31984545	7.305659275	7.344633799	7.290737029	7.220315657	7.323959225	7.195372765	7.203106801	7.231237219	7.253438269
ABT1	7.625143972	7.537436739	7.730106629	7.760360205	7.677793021	7.650564769	7.601341601	7.910582621	7.650810376	7.68090807	7.757537866	7.917240883	7.676040267	7.711248207	7.602647825	7.455317157	7.637924267	7.826248758	7.660450094	7.853131369	7.671401044	7.740000249	7.444168599
ABTB1	9.06772799	8.632352651	9.572274624	8.865227764	8.113458519	9.079776182	9.004774389	8.408488134	9.662154114	9.147503602	9.336729889	8.374357061	9.358169896	9.261618204	8.760274961	9.127563004	9.005074628	8.635850354	8.598637176	9.21826808	8.843498753	10.21567219	8.915086674
ABTB2	7.248257918	7.373772154	7.449449562	7.318837695	7.38562431	7.234414367	7.245107319	7.461020322	7.185585836	7.23992234	7.402780797	7.368937949	7.274348533	7.219869647	7.221794359	7.089126341	7.245215827	7.381604306	7.4589026	7.393792948	7.34115516	7.464897455	7.412178492
ACAA1	8.85186096	8.868837039	9.107834509	8.75262826	8.46530642	9.097804079	8.700532917	9.042733493	9.403585113	8.693973294	8.986869179	8.599805059	9.280804151	9.118667913	8.754962185	9.094629619	9.040046883	8.551954974	8.967705849	8.616456929	8.511329691	8.87470343	9.379458278
ACAA2	9.477707983	9.566318642	9.590323357	9.901501448	9.289200228	8.880407584	9.431632573	9.316674258	9.596775076	9.10981716	9.459363762	9.565926877	10.16476391	9.295822066	9.139548708	9.189910555	9.192470227	9.276763579	9.646840074	9.252444931	9.094250852	9.12630503	9.705109147
ACACA	7.466206164	7.591203343	7.461317388	7.373846048	7.424274448	7.379555556	7.427390448	7.588722593	7.368864595	7.378821237	7.237795627	7.248622586	7.428927738	7.295319777	7.296859464	7.23750288	7.471528296	7.436044204	7.591950482	7.496749805	7.291981739	7.425342559	7.47167078
ACACB	10.5811303	11.15727708	10.35433047	10.77694029	10.75224892	9.99663502	9.985679199	9.931060136	9.651079814	10.31029228	9.622559575	10.48354697	10.41471289	10.0715804	9.847225855	10.04258884	10.26295867	11.28673689	10.40826373	10.52635145	10.55467507	9.563814361	9.79311197
ACAD10	8.471543508	8.278934667	8.487668509	8.001365728	7.795132434	8.15213259	7.974310282	8.420604144	8.358943524	8.225706927	8.033515297	7.670525214	8.12354006	8.007220077	8.061212807	8.224444827	7.779732954	7.853632946	7.847670542	8.139676808	8.244003713	8.359053733	7.962423244
ACAD11	9.554558059	10.79213552	10.28579137	10.2215443	11.24328453	10.12188811	10.1076919	10.53404125	9.651079814	10.18604103	9.567888356	10.65902674	10.07246188	9.88366544	10.09804341	9.90326458	11.09538645	11.13693546	10.11180355	9.348352444	10.37104481	8.706398141	10.40163328
ACAD8	8.413882239	8.820928683	8.471157255	8.609753002	8.667825631	8.703242678	8.730292316	8.761129514	8.625996512	8.550069642	8.587514901	8.838847372	8.630483168	8.520861832	8.560284374	8.516006961	8.70935848	8.793499439	8.889675466	8.278270885	8.628532742	8.166950684	8.868139591
ACAD9	11.55253171	12.98060068	11.61237411	11.88037144	12.53607207	11.67380417	11.6040175	11.54678857	11.5620508	12.05006899	11.06074088	12.27626929	11.66850527	11.48873103	11.50874576	11.06751988	12.06870311	11.96041324	12.03738267	11.86478635	11.97625149	10.90534021	11.34856363
ACADL	7.286828936	7.174104834	7.228105605	7.166550371	7.294098884	7.096720919	7.172403193	7.240084057	7.345815509	7.213782546	7.201641158	7.171454438	7.187867401	7.156990242	7.199655375	7.049092531	7.190883489	7.259989417	7.20648356	7.263794797	7.225701101	7.226969693	7.195975879
ACADM	8.206864172	8.409914297	8.361548179	8.820577209	9.206314322	8.534832974	8.917855617	9.390643073	8.590469426	8.492626734	8.281870809	9.077140692	8.513779673	8.480827756	8.734783942	8.414286832	8.793433623	8.922898706	9.247610883	8.02304339	8.75053938	7.683593054	9.019874495
ACADS	7.232992289	7.359451494	7.314921035	7.311569405	7.300766309	7.370180462	7.161623776	7.445641009	7.304510549	7.267936114	7.389266731	7.328283679	7.481134069	7.430074579	7.349807732	7.360072142	7.311473863	7.339830808	7.365253186	7.564446799	7.21788013	7.32623794	7.492441944
ACADSB	7.265520461	7.356751246	7.279346926	7.359390749	7.332901281	7.358842041	7.353969835	7.452444506	7.089644233	7.208981279	7.394050175	7.393819296	7.269980593	7.293227158	7.323947117	7.252670436	7.29305507	7.280794244	7.348380754	7.417629956	7.365368786	7.375490823	7.435234698
ACADVL	10.55673589	10.25561169	10.44011947	10.30054929	9.57528282	10.66812236	10.19212827	9.996744322	10.50580729	10.24498983	10.13923903	9.720374037	10.19857144	10.34401416	10.48416052	10.38728989	9.461029687	9.801784576	9.830708618	10.37096434	10.21009991	10.44265526	9.926089648
ACAN	7.150841552	7.24168298	7.122145261	7.000595517	7.222828858	7.188464198	7.062753044	7.369752563	7.156198143	7.174121881	7.056613395	7.058532667	7.011627793	7.041716578	7.138394474	7.049092531	7.181775376	7.222184002	7.156669045	7.274422624	7.037029313	7.155900939	7.139632523
ACAP1	12.68815782	12.65201482	12.87302818	12.21332037	11.09162711	12.98975012	12.35459027	11.88565191	13.09465626	12.06799128	12.84201519	11.13487701	12.4886105	12.88759161	12.91466406	12.95375853	10.87431396	11.90517437	11.64587447	12.99267467	12.63311041	12.74629405	12.04201368
ACAP2	7.327546719	7.542227536	7.465459694	7.419422943	7.606610474	7.387962489	7.691131468	8.341436963	7.449195446	7.470534348	7.536762405	7.917941029	7.422227903	7.619457039	7.459944163	7.448087963	7.762776899	7.686924289	7.759446705	7.343124294	7.543183947	7.230171453	7.996133074
ACAP3	7.172648563	7.232910058	7.062127169	7.021972195	7.19733162	7.135616322	7.120127604	7.239566194	7.147933023	7.221751173	7.126597737	7.06460886	7.121937623	7.119532372	7.174575044	7.159141396	7.139675069	7.213758379	7.237330133	7.100134042	7.116575891	7.13562319	7.203401203
ACAT1	11.25431021	11.74105871	11.47354693	11.30807662	11.89588096	11.05068354	11.82365936	12.0436924	11.42283801	11.40246156	11.13779264	11.97182505	11.30845846	11.53148585	11.54043602	11.13554082	11.39257161	11.91734549	11.90474182	11.17403593	11.65634647	10.54348411	11.41164168
ACAT2	7.50359983	7.686215336	7.662419564	7.72400542	7.568454177	7.56664183	7.529474093	8.057204702	7.563142001	7.449766199	7.454250334	7.696892473	7.600628618	7.653707299	7.614391769	7.603265173	7.536896268	7.69569675	7.767272226	7.593747107	7.432483597	7.573083676	7.69409514
ACBD3	8.485465097	8.559066677	7.977772103	8.714831608	9.401881766	8.435065198	8.953690672	9.158192839	8.905091513	9.072459846	8.22803205	9.10402507	8.25687353	8.273636175	8.853569438	8.191450751	8.750100038	9.117597369	8.972997631	7.884349938	8.967565541	7.602849687	8.91697123
ACBD4	7.32445276	7.447662785	7.560382997	7.651801388	7.622447806	7.468604387	7.462057774	7.364018684	7.460035917	7.619671809	7.51487055	7.671349471	7.518306705	7.457984792	7.438105821	7.224374599	7.418267859	7.510544629	7.386092318	7.518437762	7.627108042	7.526689754	7.473111242
ACBD5	7.254037499	7.297592938	7.21565391	7.095509231	7.251245076	7.251638791	7.258119615	7.324674657	7.206312784	7.230592036	7.226192452	7.225629659	7.222905966	7.178052348	7.162886999	7.125536536	7.300116216	7.226767083	7.243992772	7.204196522	7.144669899	7.26464609	7.283123881
ACBD6	8.187162308	7.934856452	7.935111024	7.937602845	7.815418724	7.912465665	7.887058998	8.233472182	7.832073535	7.835836104	7.910579065	7.620234332	7.887199299	7.816925374	7.835322899	7.88357194	7.71955045	7.791952974	7.666393251	7.888207428	7.740384597	7.678544966	7.855445636
ACBD7	7.288882	7.381743926	7.320305587	7.316776361	7.41027253	7.284954141	7.198756545	7.371640822	7.272034863	7.33097688	7.313553544	7.323284082	7.284476242	7.218816349	7.244933976	7.14921901	7.424638871	7.310136479	7.326464994	7.339909303	7.256084929	7.326659538	7.330480517
ACCN1	7.162860274	7.273806904	7.150345064	7.077154623	7.187291347	7.143191009	7.173900091	7.287625077	7.244563598	7.205253327	7.22003923	7.289517682	7.088565198	7.210882672	7.11043679	7.188369291	7.184710973	7.233775053	7.190413914	7.277553104	7.124627111	7.289328752	7.25103718
ACCN2	7.144988514	7.189649129	7.172589644	7.100825519	7.27340347	7.161817153	7.094482041	7.301494877	7.187690378	7.152097741	7.158738521	7.049973013	7.134771261	7.150690989	7.184961661	7.092096201	7.188403951	7.165540873	7.235648247	7.167242741	7.106401357	7.162391833	7.214348112
ACCN3	7.494575841	7.406312112	7.350780075	7.486195768	7.453593626	7.334586375	7.323132639	7.459286232	7.303898402	7.370273192	7.296142101	7.395442271	7.371634944	7.381617189	7.384413457	7.246764914	7.353845498	7.4221713	7.387518996	7.309671517	7.29676855	7.394718274	7.371361782
ACCN4	7.243505399	7.414413341	7.282144826	7.254375079	7.328621117	7.35707752	7.305481723	7.381148339	7.305522361	7.305991953	7.256094349	7.240942797	7.274180375	7.358887856	7.323126209	7.299532143	7.341956035	7.353344743	7.28519127	7.29030663	7.271430442	7.30520697	7.284332161
ACCN5	7.199760507	7.17207086	7.243843876	7.130116133	7.247717912	7.158488848	7.155430483	7.41164052	7.230984829	7.10448951	7.266223962	7.224001129	7.094206407	7.265119865	7.286338742	7.222693528	7.186750179	7.224050062	7.446430884	7.13219768	7.175141061	7.272232966	7.223808293
ACCS	11.3002685	11.35993948	11.45259389	10.59549308	10.4941076	12.31541455	10.5276308	10.61312315	10.5070475	10.84132593	11.05211662	10.70421521	11.0613389	10.70991686	11.9466842	11.84239313	10.35407748	10.17229438	9.894110771	11.50539698	11.22756009	10.98877395	10.43934233
ACCSL	7.130692431	7.210245058	7.219354442	7.358983188	7.34841556	7.166977122	7.221494334	7.337455787	7.243349647	7.300850707	7.219603571	7.19296804	7.264195047	7.188335424	7.170680319	7.15947973	7.287185036	7.229885267	7.249440986	7.364585535	7.196892699	7.134656919	7.302365782
ACD	7.98520523	7.604700933	8.026991804	7.615839838	7.473663434	7.872398974	7.622135569	7.703742075	7.806458054	7.880404653	7.697477776	7.46143716	8.154111259	7.83094021	7.87325967	8.069294467	7.537959462	7.576330281	7.787131535	8.085411111	7.658248162	7.814373581	7.766085961
ACE	7.21903551	7.247623852	7.220295427	7.168035412	7.280905492	7.190210084	7.227813158	7.311715973	7.227538187	7.1886032	7.185138742	7.166613782	7.185406672	7.145697741	7.160873036	7.131454644	7.158963036	7.220176798	7.247646912	7.173849116	7.197374312	7.264102979	7.296151876
ACE2	7.310972815	7.422855503	7.362517568	7.4154548	7.424664977	7.348374003	7.482294034	7.432862043	7.328986348	7.461731279	7.382865227	7.510733875	7.330041329	7.617049348	7.385137289	7.418082392	7.478940492	7.567423571	7.394939468	7.486970073	7.277468462	7.491174958	7.426751833
ACER1	7.101986909	7.182499569	7.19231353	7.191629124	7.371308111	7.213669933	7.244740747	7.30642704	7.19802743	7.114568869	7.1509412	7.276223864	7.171641502	7.129010783	7.200501013	7.117302802	7.204266231	7.197248386	7.241870068	7.292615673	7.163907212	7.256017496	7.230608395
ACER2	7.571621751	7.528928222	7.505198288	7.576795505	7.507037165	7.451464955	7.548289715	7.47219824	7.412860373	7.417819552	7.488994674	7.449614546	7.59664131	7.492601261	7.477082568	7.396562597	7.497391561	7.457880841	7.524147799	7.469262895	7.503814115	7.538234646	7.470552979
ACER3	8.005088746	7.751879391	7.865727832	7.90697186	7.536175478	7.578399343	7.882708295	7.849546462	7.66622337	8.010651474	7.604766851	7.491389579	7.805033366	7.761725454	7.765391978	7.46251204	7.932642601	7.558464467	8.050945223	7.7406302	7.67576016	7.664186464	7.970920817
ACHE	7.225402952	7.254235001	7.247979528	7.302783316	7.338544363	7.31102893	7.285944291	7.361256998	7.311532504	7.250387707	7.244903852	7.251894437	7.259139063	7.306705205	7.191257984	7.163587577	7.230535951	7.257258724	7.247561157	7.349486091	7.196835879	7.304867395	7.301633267
ACIN1	9.217716943	8.982040387	9.825356671	9.006895563	8.443714032	9.646316021	9.126348593	8.836320014	9.570607208	8.846483187	9.703901085	8.710433646	9.948272427	10.02767605	9.449383745	9.602982576	8.514473096	8.667813773	9.125696348	9.257660304	9.034454809	9.533631303	9.18057231
ACLY	9.827310823	10.29797815	9.552097818	10.10239719	10.2006641	9.926205329	9.967129224	10.12497695	9.557052379	10.37007276	9.42377022	10.08011807	9.353094682	9.991463395	9.847084193	9.734155413	10.41864776	10.19248745	10.16450574	9.315206756	10.25462448	9.087247039	9.974735167
ACMSD	7.103900302	7.193292518	7.290999849	7.190371833	7.250547503	7.191641339	7.325725257	7.315901962	7.183968008	7.156802939	7.236486892	7.210747775	7.163301828	7.249845048	7.073625092	7.152107975	7.181775376	7.254515086	7.305391491	7.489478265	7.120759871	7.242911879	7.313918738
ACN9	7.36033894	7.498529211	7.447996447	7.383960671	7.583791178	7.522723778	7.53829778	7.664026327	7.559475573	7.492095219	7.552101895	7.762075227	7.511583807	7.297444149	7.417812164	7.470606223	7.460340583	7.539117014	7.44597664	7.329955459	7.478078047	7.425312843	7.561135152
ACO1	8.818973655	9.235957481	9.189526755	9.338573151	8.87159342	8.877277264	9.476948684	9.122102923	9.191824346	9.262160021	8.711740911	8.658494989	9.350502773	8.972680828	9.189558364	8.86037181	8.768907821	8.934033907	8.88022149	9.189783473	9.172187366	8.928238917	9.328273607
ACO2	8.244936588	8.174754134	8.36458964	8.370626676	7.848662993	8.372668061	8.232915017	8.373736605	8.334726658	8.022948569	8.222501885	7.878940968	8.593964524	8.412445416	8.147400116	8.157274171	7.68944651	7.625124155	8.509865085	8.411349128	8.503362671	8.732248851	8.588819116
ACOT1	7.368933505	7.596024306	7.333686507	7.326667941	7.494839516	7.446268447	7.396960433	7.481456675	7.332884033	7.335532475	7.381067164	7.390240052	7.489724417	7.33681077	7.392779504	7.439161921	7.379585913	7.500775633	7.831818811	7.282536978	7.292544177	7.399054989	7.481526177
ACOT11	8.265041713	7.609477731	7.394869991	7.516812984	7.396648418	7.457528585	7.240332859	7.541744833	7.502156387	7.627901525	7.374894531	7.267528342	7.67551371	7.514016024	7.479315196	7.247154489	7.398478194	7.504639548	7.390825355	7.605981219	7.536790311	7.688122883	7.337824271
ACOT12	7.518096713	7.238764314	7.095986957	7.21253795	7.261254183	7.273017948	7.180820742	7.309968689	7.167694307	7.210583384	7.058601825	7.237145336	7.203597235	7.217780345	7.281469981	7.111922639	7.226781668	7.135758715	7.241873382	7.273459533	7.11238041	7.117370711	7.266694574
ACOT2	7.283705606	7.306618465	7.208380105	7.194905455	7.310836961	7.238720378	7.263306646	7.442418064	7.212005273	7.30734578	7.174258119	7.183945377	7.136248503	7.202180731	7.241021692	7.17137694	7.304967762	7.301660712	7.405614394	7.25730823	7.190409893	7.1955773	7.297955412
ACOT4	7.76657018	7.734418651	7.780776105	7.843386367	7.657747165	7.636403011	8.197872706	7.964439941	7.746086386	7.42669802	7.565468755	7.667223711	7.9399013	7.729256229	7.848820351	7.747642491	7.740450841	7.484042891	7.688967119	7.738505394	7.53842697	8.022189666	8.207504269
ACOT6	7.195274864	7.161859806	7.205606617	7.120528541	7.273549727	7.236470598	7.339567446	7.291532802	7.208852915	7.180668078	7.262755659	7.149715911	7.270605336	7.173225715	7.14017953	7.187812944	7.214638305	7.231491567	7.273951434	7.414999845	7.029285626	7.295904116	7.197692059
ACOT7	7.368088874	7.415462022	7.486841244	7.428635713	7.456011308	7.505649896	7.449520642	7.500518139	7.497408179	7.435076854	7.41038222	7.416303807	7.415712638	7.461037615	7.442478597	7.427056585	7.360159514	7.432361995	7.45006625	7.522391357	7.440380097	7.461524698	7.476819881
ACOT8	7.31720909	7.30823624	7.430827305	7.276570169	7.276464565	7.588221499	7.328503605	7.497065675	7.82624107	7.293929002	7.518541199	7.465213188	7.488206325	7.479245058	7.590756339	7.437179108	7.229198788	7.277196335	7.328873911	7.391121091	7.276525613	7.620275733	7.55092425
ACOT9	9.970242127	9.465299135	9.183207427	9.413339431	9.442604742	9.259022369	9.631580455	9.880910229	9.356550014	10.06396657	9.333156302	9.286912185	9.421196087	9.809942578	9.476723782	9.065894231	9.397273075	9.224177674	9.687008065	9.527532468	9.662087488	9.258021939	9.738645145
ACOX1	7.903743428	7.717819892	7.711639652	7.608009037	7.597392925	7.822803476	7.891164333	7.897046349	7.806514138	7.957255181	7.848849457	7.666127653	7.695677176	7.764805367	7.878533417	8.022836241	7.683155224	7.794279777	7.729052036	7.596807249	8.017594779	7.636348917	7.872353951
ACOX2	7.339860328	7.302644831	7.377777075	7.215124964	7.327646269	7.340715563	7.368239488	7.353452145	7.422444304	7.338745013	7.348806271	7.105347707	7.425622785	7.227159591	7.225171895	7.186952057	7.176784292	7.22684488	7.282817915	7.444543713	7.260407283	7.550201063	7.51533532
ACOX3	8.576752145	8.577353908	8.566816553	8.596826604	8.314570833	8.531760689	8.688595477	8.846402374	8.664104262	8.576713866	8.159347192	8.118783861	8.349143185	8.331394145	8.448207224	8.46999885	7.980252755	8.171419729	8.091279652	8.779728716	8.809857909	8.831045591	8.433267907
ACOXL	7.014386774	7.175120797	7.229965621	7.271593931	7.242794288	7.127915715	7.261134545	7.308977639	7.25202558	7.174941697	7.165048016	7.174860284	7.272478062	7.151539505	7.100415006	7.151226489	7.124229719	7.225913843	7.155985084	7.329259571	7.008067027	7.229104944	7.273833444
ACP1	8.731266877	8.766199767	9.00116994	8.929314474	9.070151364	8.731382708	9.136690886	9.274517442	9.171360042	8.751668076	9.348179608	10.41427725	8.92153014	9.88414537	9.154548336	9.022479934	8.995261916	9.063363413	9.846939157	8.364424	8.705326839	8.153134639	9.298435402
ACP2	7.653676592	7.670577585	7.759267136	7.735198738	7.798222743	7.870367584	7.79299332	7.931079721	7.925980591	7.902977627	7.920742516	7.428962741	7.655723826	7.802779797	7.939044404	7.768909984	7.721886796	7.567423571	7.710256839	8.26390248	7.64646037	8.214845501	7.581649867
ACP5	9.050078951	8.806497215	8.669671904	8.711171235	8.056011792	9.097503216	8.608329387	8.279587613	9.249808714	8.333386557	8.771570287	9.466776454	9.070267676	9.907329136	8.695629314	8.9747601	7.937723976	8.013334385	8.867822188	8.89076808	8.37762651	9.327691872	8.56327121
ACP6	8.029902564	8.200311132	8.082114229	7.833466232	8.298661496	8.127173453	8.118238398	8.071188354	8.060283766	8.390860984	8.258996703	8.215970127	7.696092161	8.161769581	8.077687482	8.269049796	8.028830496	8.318696463	7.994003716	7.936237661	8.406582885	8.024085566	7.882992437
ACPL2	7.277788217	7.39291189	7.303137702	7.355646613	7.598289854	7.328263115	7.449585291	7.451247127	7.283768492	7.303322885	7.209150366	7.592717824	7.279014107	7.2963608	7.327174029	7.250553645	7.475820077	7.481646049	7.465697499	7.317000007	7.405044843	7.30297332	7.437831052
ACPP	8.969368322	8.141252426	7.986840628	8.726486441	7.891145242	8.080711388	8.440919486	8.09542562	8.358943524	8.431884694	8.157421196	7.992366042	8.062373485	8.123720528	7.892424248	7.864408493	8.440390936	7.815535078	7.828198155	7.904810682	8.524239244	7.919488963	8.130974265
ACPT	7.692155946	7.639882851	7.650799254	7.660056122	7.587743358	7.665391476	7.568293736	7.540047234	7.723780277	7.67742666	7.768456657	7.722978239	7.622490083	7.685062234	7.594455604	7.721227615	7.613663818	7.656210821	7.51827073	7.591997595	7.663220975	7.673217142	7.517341895
ACR	7.298423514	7.2309536	7.305220653	7.361743375	7.366031829	7.273017948	7.243642067	7.305504056	7.290992364	7.262529171	7.142659385	7.209638354	7.403995025	7.278234571	7.335756509	7.13259542	7.328919285	7.286175248	7.336827726	7.233436171	7.207060371	7.141282845	7.328313766
ACRBP	8.065106408	8.110293193	8.172260088	8.404117223	7.607993081	7.92231909	8.34386815	7.801344963	8.699719087	7.790484016	8.40586668	8.657215635	8.082420296	8.175726087	7.887519161	8.227922541	7.629889752	7.855482222	8.38260674	8.293676911	7.672128432	8.58138945	7.737579066
ACRC	7.902932142	8.110293193	8.093218686	8.212360668	9.094751495	8.1179944	8.300304011	8.388767678	8.040549684	8.470086777	7.99004835	8.710433646	8.347593246	7.848967974	8.009687287	8.267781165	8.86945188	8.786183483	8.59956477	7.902268144	8.346708121	7.684883074	8.134466032
ACRV1	7.221276047	7.147868574	7.189764557	7.268133607	7.319040311	7.140529898	7.191084015	7.294531995	7.264698212	7.224967976	7.138106628	7.106774443	7.173345174	7.188495838	7.216585449	7.124688085	7.243963675	7.260893112	7.217032335	7.252265013	7.135886844	7.209169653	7.198543186
ACSBG1	8.951639783	9.97492039	9.612152972	9.612448143	9.147029501	9.708981091	10.03298991	9.451227232	10.31002497	9.602377543	11.13945584	10.90757695	9.667448664	10.29515848	8.681404716	10.26945052	8.686965648	9.784053155	9.454501523	9.815069241	9.524644851	8.356523871	9.052857939
ACSBG2	7.268735674	7.166973941	7.321062004	7.1115723	7.242794288	7.134518599	7.318757516	7.331615861	7.170963016	7.140123406	7.207054561	7.004094032	7.139702483	7.215688156	7.21925627	7.049092531	7.237228317	7.222184002	7.188488268	7.168767159	7.151779343	7.17370316	7.250663946
ACSF2	9.386523663	8.76347857	8.225817003	8.700629492	8.062269858	8.694272855	8.461597825	8.322304985	8.34952914	8.779772063	8.257192538	7.903169103	8.664374141	8.404818999	8.531741845	8.080333995	7.757653421	8.202627355	8.168197001	8.97334377	8.790503709	8.658299827	8.697816822
ACSF3	7.313054399	7.339537074	7.262153843	7.200190185	7.324646654	7.353141099	7.193740877	7.368798362	7.245044284	7.257102978	7.297934552	7.33342361	7.065262172	7.310041278	7.239443217	7.246887957	7.346913378	7.356164822	7.245110601	7.337593622	7.242188636	7.327238754	7.303715431
ACSL1	12.80876324	12.33601755	12.16053856	12.318562	12.30013884	11.96497411	12.49466135	12.60084212	12.76791137	13.92523759	13.08880915	11.47151288	11.76296091	12.43539196	12.45249659	13.13133911	13.49492329	12.73786639	12.81724855	11.7641386	13.2800972	11.13915026	12.57038178
ACSL3	7.742291171	8.140774244	8.35556305	8.244195657	8.207798217	8.003167411	8.121315868	8.164498808	8.180902931	8.29235244	8.385649145	8.375156462	8.009902248	8.119974478	8.163181907	8.191239174	8.102262925	8.421395495	8.217829891	7.865563561	8.108091159	8.133135638	8.121454377
ACSL4	7.637283296	7.806507856	7.737349046	7.815181452	7.773570222	7.574666183	7.826734808	7.784257254	7.755232691	7.821308101	7.873782105	7.710445988	7.926325862	7.868924482	7.748479254	7.732313758	7.683663708	7.762652132	7.841791967	7.580817891	7.833420376	7.465267345	8.022197671
ACSL5	8.376669458	8.476766413	8.369058823	8.555311082	8.412028872	8.438183428	8.470304849	8.61728457	8.411523573	8.307674951	8.304951054	8.39269264	8.360706871	8.514075221	8.538920745	8.352180488	8.321150094	8.42909775	8.681542341	8.250292582	8.464576629	8.182296514	8.505300091
ACSL6	7.222774996	7.318780979	7.292740424	7.301901027	7.384721874	7.292368777	7.28613239	7.446499416	7.319101255	7.195104033	7.355115288	7.524176026	7.268756044	7.419624263	7.306920741	7.189553808	7.375167266	7.39988536	7.447808098	7.282397322	7.247796929	7.266319075	7.396674487
ACSM1	7.236276293	7.311952418	7.212203184	7.108806079	7.333652532	7.101216323	7.120127604	7.307985966	7.087058479	7.111341601	7.136066421	7.085103582	7.303973757	7.220913218	7.170208667	7.050978319	7.122503865	7.131801665	7.215734789	7.138529763	7.237357843	7.179224205	7.171782768
ACSM2A	7.170367553	7.187259475	7.210321361	7.181151467	7.242794288	7.184217736	7.174703401	7.245253373	7.1396227	7.191245971	7.295388024	7.306510204	7.217231707	7.221956071	7.23777118	7.111017368	7.186750179	7.172847886	7.156669045	7.243295907	7.223749616	7.455729876	7.209660907
ACSM2B	7.230704724	7.202669432	7.314396702	7.248814141	7.249585526	7.238281262	7.261223479	7.319592111	7.26175768	7.190481391	7.168051937	7.219158838	7.182035523	7.217072845	7.188351234	7.189565758	7.164880013	7.265023016	7.254113194	7.320642527	7.247129731	7.306553135	7.307939959
ACSM3	7.726240573	7.532907558	7.569736107	7.459062273	7.7456177	7.529175785	7.568314741	7.657451192	7.51877578	7.695033528	7.424328374	7.512316793	7.4963932	7.606250601	7.564752159	7.582335943	7.535391934	7.633237171	7.509942306	7.507482298	7.589774996	7.351447974	7.590867262
ACSM4	7.400964119	7.163907533	7.197083171	7.126014433	7.369800862	7.211611629	7.031998983	7.366888228	7.223117497	7.248536874	7.092982237	7.190659763	7.090705158	7.326670809	7.204793091	7.093713233	7.213011863	7.200558692	7.212436965	7.197400126	7.211987963	7.284628902	7.235607255
ACSM5	7.347400567	7.35099051	7.306174931	7.280937768	7.380873948	7.30590223	7.341309324	7.395264593	7.258475087	7.37454918	7.273340572	7.266939926	7.221259812	7.299987153	7.331108813	7.245926498	7.339211153	7.335626124	7.307734948	7.350704424	7.286361825	7.348527569	7.362084376
ACSS1	10.19913306	11.00289286	10.5835178	10.3146025	9.789963196	10.40601666	9.837262432	10.39462937	9.852081185	9.98550578	9.619778902	10.28309774	10.88500645	10.7222609	10.25973543	9.860377647	9.597075012	10.24827011	10.71989791	10.18849013	9.828861986	10.29002771	10.62196342
ACSS2	8.890031104	8.928102893	8.974189143	8.933519659	8.557552678	9.043300299	8.91485024	8.641463264	9.0643877	9.170480757	9.166369838	8.606121016	9.013570565	8.898517235	8.924519296	9.055178793	8.720170712	8.530448364	8.75820757	9.148964666	9.025177646	9.101757849	8.781425362
ACSS3	7.760385822	7.576905557	7.553634668	7.557945621	7.583648236	7.502640742	7.631858057	7.404191659	7.614637049	7.769519175	7.785471279	7.615112695	7.626723792	7.599275107	7.617056883	7.620516035	7.74563185	7.661245114	7.728411369	7.619868804	7.543975332	7.615317273	7.675952331
ACTA1	7.234087737	7.248471411	7.18277071	7.091404343	7.209535115	7.385168536	7.133558257	7.340386663	7.170963016	7.084615963	7.127547279	7.13234587	7.135620803	7.231309573	7.149959991	7.084525462	7.159185708	7.160260616	7.262478113	7.13219768	7.08696245	7.225900948	7.374910807
ACTA2	8.885867444	7.955040615	8.602259218	9.053523488	8.069538304	8.674491549	8.988517847	8.696922349	7.730896409	9.576776063	8.353809129	7.915839612	8.39281906	8.779762986	7.893512129	8.490620194	8.628972403	7.814269671	8.828384209	8.743636177	9.035342786	9.072289509	8.19384673
ACTB	11.27822209	10.8916313	11.55759278	11.37234506	10.12956587	11.03333456	11.09446184	10.78860723	11.30286656	11.41746645	11.26393822	10.225472	11.11716897	11.37537686	11.20164805	11.33156442	10.84534583	10.5726494	10.83961346	11.29196433	11.24091852	11.77673425	11.00017749
ACTBL2	7.22970125	7.349526984	7.21970734	7.179829774	7.393151673	7.328188117	7.3436961	7.405591003	7.31048031	7.405708609	7.26362348	7.283371968	7.279325476	7.27017743	7.308855618	7.203225608	7.476203036	7.371479393	7.315940034	7.362324174	7.440023143	7.238676854	7.316593705
ACTC1	7.258598777	7.161136765	7.223427329	7.154313934	7.323354055	7.267165557	7.246125176	7.345455163	7.200732902	7.203299191	7.13065589	7.181080866	7.110119175	7.195665386	7.16636512	7.231508578	7.198153417	7.243691921	7.198169881	7.148500931	7.15994274	7.181022038	7.218622045
ACTG1	11.36647072	11.08986935	11.24230773	11.11677846	10.95500359	11.13709902	11.28950731	11.16467313	11.29556064	11.2658482	11.17026793	11.34370573	11.10819028	11.0200068	11.19623496	11.16925354	11.44519451	11.30675557	11.12522468	11.02804275	11.17874894	11.08576517	11.14973142
ACTG2	7.157761334	7.14744763	7.223445614	7.082277579	7.196701871	7.188464198	7.180057387	7.291031535	7.217586048	7.130871111	7.092982237	7.070662994	7.1686462	7.313970564	7.149959991	7.023400833	7.170940638	7.087583692	7.293517886	7.076181719	7.265165689	7.19020695	7.234486875
ACTL6A	9.161218991	10.23056226	9.515089752	9.966777735	10.07958513	9.174604341	9.929553375	10.43865302	9.397703043	9.375947312	9.368655776	10.47211708	9.612422812	9.520297842	9.611846772	9.460709173	9.661686939	10.1225595	9.98987297	9.100730452	9.829494947	8.359011415	9.918544957
ACTL6B	7.27727676	7.435737498	7.285632646	7.387388345	7.41343306	7.36168455	7.242175433	7.314420733	7.358136005	7.248536874	7.183455262	7.28654725	7.361579875	7.248821229	7.208208604	7.113731554	7.29305507	7.343284118	7.297277103	7.410606155	7.148705618	7.274305955	7.452561251
ACTL7A	7.121670684	7.179177845	7.140981331	7.058150227	7.233063355	7.171407281	7.141405006	7.30848188	7.116955084	7.180668078	7.203447779	7.196265041	7.07732848	7.152631223	7.081062782	7.129914972	7.214638305	7.138719787	7.175025846	7.127961538	7.051307125	7.20977953	7.28475949
ACTL7B	7.289999807	7.189273161	7.21970734	7.315813396	7.429896081	7.232355369	7.225208929	7.327702027	7.228628899	7.15514319	7.205252245	7.346709017	7.180604476	7.251890613	7.220102771	7.101934667	7.19418209	7.083499671	7.243816507	7.234425037	7.194173613	7.263912766	7.228312256
ACTL8	7.393088543	7.431455644	7.390377568	7.451915021	7.439591466	7.493117472	7.523211176	7.501897736	7.494084441	7.442596839	7.746850236	7.483955878	7.648891692	7.480124462	7.51320684	7.481060486	7.425365272	7.526685987	7.51055274	7.431580617	7.705928753	7.609511825	7.465313482
ACTN1	10.89355782	9.904402953	10.85426603	10.39876068	9.12315298	10.43528893	10.32170479	9.535732777	11.17364884	10.97342642	11.05760372	9.481039454	9.98587591	10.79011704	10.38507939	11.0777254	10.14629094	9.999056793	9.540939666	10.3289325	10.9617621	10.88056797	9.891376227
ACTN2	7.37521839	7.218174655	7.214082688	7.139644712	7.297058978	7.250787376	7.081570562	7.351040758	7.260514996	7.097606399	7.151094022	7.111254818	7.060266534	7.148259621	7.178059127	7.130808984	7.12681484	7.217508844	7.191167131	7.256992607	7.145625689	7.264955272	7.18966964
ACTN3	7.549587784	7.485371269	7.353973535	7.370533928	7.539756831	7.557730624	7.422078702	7.529290303	7.519618193	7.53337064	7.386869335	7.397763645	7.375653111	7.512308749	7.504107189	7.595078799	7.557571192	7.512861035	7.475192269	7.588112323	7.477674368	7.501916865	7.484737542
ACTN4	8.265002491	7.721721537	8.242143341	8.21303683	7.420924269	8.136865599	8.01658108	7.529721287	8.499834224	7.74375151	7.99434404	7.47273763	8.229311545	8.3577452	8.035667374	8.36529414	7.732356637	7.653526478	7.646994347	8.145106451	8.046038428	9.245154802	8.233861061
ACTR10	8.497363304	8.926807304	8.174758633	8.764000431	9.28194532	8.359971601	8.789599704	8.838379106	8.254485164	9.015433243	8.273353768	9.832106521	8.360564153	8.400512244	8.441004094	8.344915037	9.241022746	9.274101696	8.952148122	8.141851	9.011783927	7.788757064	8.749481391
ACTR1A	11.12797332	10.68134591	10.86107437	10.68310893	9.630794721	10.84213322	10.58483347	9.810909196	10.79996686	10.64826327	10.65905013	9.749340544	10.60583432	10.78971838	10.5315059	10.6672126	10.06540481	9.834623034	9.943210598	10.80497708	10.5839006	11.11590316	9.960430333
ACTR1B	9.167137072	8.82171979	9.138557509	9.065980248	8.276729302	9.293606837	9.208162964	8.898024007	9.410440869	8.546798516	9.142578166	8.50458568	9.465882371	9.076263194	9.214768389	9.116453046	8.155039669	8.362574261	8.6350257	8.886119991	8.989073597	8.825868385	9.04820554
ACTR2	10.88833021	11.28372337	10.64711942	10.739288	10.99586363	9.733453925	10.75886271	11.14043878	10.49130411	11.00667332	10.60645273	11.15464425	10.46131509	10.51797641	10.65823104	10.82508622	11.32718289	11.36610015	10.92773422	9.967499633	10.96466148	9.353181718	10.9145362
ACTR3	11.43250291	11.58428291	11.28493173	12.04073047	12.27544117	10.80207281	11.87933262	12.41169137	11.54194924	12.20011051	11.39886576	11.8173048	11.51866034	11.27256296	11.57506028	11.21273516	12.54569371	12.6767508	12.71318428	10.81808747	12.21894594	10.3889651	12.15917698
ACTR3B	7.278821418	7.236213005	7.245280972	7.233038194	7.33085911	7.173670686	7.299153757	7.336048455	7.236607786	7.244915711	7.189410524	7.278198989	7.191162548	7.212721947	7.306106987	7.257707284	7.244006675	7.281547135	7.280201584	7.256189975	7.152754129	7.323791067	7.288022773
ACTR5	10.0471078	10.42754179	9.930094332	9.975435429	10.63752353	10.06674511	9.921095589	9.992849594	9.821187682	10.1032142	9.623670438	10.43364733	10.08945966	9.665290293	10.12099059	9.852835795	10.22580267	10.42405147	10.18700885	10.18099508	10.53622831	9.434075377	9.672196734
ACTR6	7.590872757	8.075326706	7.612595454	8.02942761	8.427920593	7.7967881	8.043835305	8.038174266	8.073450893	8.117944049	7.780542695	8.062003598	7.719627835	7.807745773	7.911351071	7.877575077	8.059605575	8.165402085	8.038558402	7.624460766	8.059620442	7.407146744	8.141425526
ACTR8	8.15473874	8.492211761	8.105810816	8.395137546	8.171648427	8.207914704	8.354922643	8.455872232	8.349906824	8.351387455	8.274692846	8.432423868	8.376472373	8.462485455	8.664750139	8.402547042	8.237839416	8.341688856	8.50499541	8.233531614	8.476213946	7.95956757	8.271685372
ACTRT1	8.013623888	7.848726561	7.858980849	7.917250144	8.123961087	8.050931623	7.861749227	7.667840775	7.949197564	8.101915899	8.044450465	7.812861604	7.825663518	8.06748374	8.007165746	8.07698258	8.034558409	8.018324071	7.780256551	7.883706067	7.859357592	8.032901701	7.907478623
ACTRT2	7.064072854	7.203294483	7.23182337	7.115023141	7.247717912	7.245689604	7.255325575	7.317874775	7.085332193	7.136765442	7.073432196	7.17712686	7.049507636	7.103835108	7.108633856	7.140608331	7.108626197	7.296880641	7.162811517	7.13536703	7.218859948	7.149171438	7.195975879
ACVR1	7.758060136	8.162608555	7.719362547	8.114632678	7.931363033	7.683871041	8.129401612	8.475101528	7.964320605	8.172338533	8.082876366	8.204450927	7.764738983	7.911090872	7.668333506	7.755356758	7.716625015	8.027154397	8.120299436	7.606008823	8.122524443	7.426016613	8.137316962
ACVR1B	7.631622661	7.559646535	7.600788296	7.717911137	7.612278906	7.679054024	7.658197243	7.676724214	7.592841781	7.716851598	7.623030113	7.501794132	7.608655962	7.592263493	7.654043023	7.604821973	7.589578975	7.58759233	7.590441885	7.624404561	7.682151114	7.494039045	7.646333302
ACVR1C	7.133405194	7.276275295	7.235532092	7.270347364	7.340418946	7.256882368	7.296247945	7.315408374	7.253572638	7.102771651	7.244415512	7.21517778	7.147157953	7.150447	7.34435879	7.289324702	7.184264806	7.284383688	7.232773819	7.136422008	7.152802543	7.426016613	7.181035846
ACVR2A	7.368031485	7.467745468	7.458787597	7.515138227	7.626984405	7.470552682	7.511240328	7.727396273	7.554610312	7.382455877	7.465500523	7.614721668	7.347492735	7.379799128	7.470730236	7.428930128	7.471259433	7.617662258	7.620634065	7.386597429	7.520285563	7.437494363	7.643614908
ACVR2B	7.180578925	7.189047155	7.23324993	7.116962745	7.286621052	7.124752052	7.197256209	7.274873739	7.139568194	7.219440633	7.187942802	7.181658637	7.20505493	7.19502255	7.226887213	7.10192094	7.218476318	7.211872449	7.272036803	7.269323876	7.180371502	7.162399769	7.29062213
ACVRL1	7.590771995	7.920815006	7.854706822	7.660773298	7.718612056	7.857758338	7.855780478	7.792507639	7.698883309	8.448118531	7.37682517	7.367026973	7.926600951	7.660085036	7.76484142	7.715387151	7.5369311	7.678656032	7.769273955	7.96509631	7.874712392	7.969385915	7.921241012
ACY1	7.665270665	7.484543404	7.560382997	7.387966262	7.383364908	7.659933186	7.514622062	7.459218761	7.644840655	7.539191846	7.488176388	7.338546734	7.469640852	7.507999259	7.317611056	7.363141009	7.38446188	7.517483307	7.448705867	7.912412802	7.539220833	7.581839794	7.385205164
ACY3	7.05672038	7.411601919	7.16444664	7.006522023	7.249839043	7.192698923	7.201291184	7.32181302	7.271251648	7.290134201	7.156691083	7.171454438	7.243512001	7.210445005	7.198797396	7.074353869	7.249988349	7.157341064	7.118608838	7.170830416	7.153825058	7.211938892	7.179304328
ACYP1	7.775601553	7.871375595	7.846444229	7.924755096	8.03373879	7.841300135	7.712648192	8.0547521	7.803104148	7.739039603	7.658613011	8.147073772	7.750498946	7.886836799	7.800163729	7.875793336	7.835402909	7.979880371	7.948281778	7.697289581	7.794651228	7.821781909	7.91175777
ACYP2	7.716486684	7.867417102	7.823915973	7.829059742	8.075281936	7.870930962	7.993720606	7.977764754	7.738831902	7.926725809	7.736617932	8.037512451	7.845964572	7.737602173	7.785678146	7.813819628	7.87200215	7.991713144	7.999962577	7.710735453	7.831708456	7.504679855	7.940022566
ADA	10.27279147	10.86878975	10.17499729	10.03755632	9.665273465	10.67866391	10.40289971	9.839066214	9.94676044	9.782328399	9.958351032	9.755655349	9.969919706	10.6546226	10.40234782	10.1711605	9.626156363	9.731562565	10.13021432	10.1198135	9.937690265	10.35199095	9.995666659
ADAD1	7.254754151	7.1812023	7.30433573	7.10464746	7.310438897	7.145460635	7.176234989	7.285003891	7.259745186	7.126646846	7.145476162	7.21738819	7.094905717	7.194605752	7.102245267	7.127229755	7.165074502	7.230563361	7.17772746	7.285932209	7.232511694	7.346130468	7.220987609
ADAD2	7.143890612	7.310095468	7.208437212	7.132844574	7.322398672	7.185280455	7.315961626	7.392481916	7.262822094	7.174121881	7.320662603	7.380930629	7.175964929	7.106087562	7.168458594	7.269070991	7.15665496	7.348449464	7.302275508	7.161523547	7.460219664	11.9950296	7.235047152
ADAL	7.69225282	7.820447311	7.782716453	7.713834035	7.677793021	7.84232914	7.75873581	7.961823249	7.77107251	7.749390096	7.739260533	7.797775874	7.869080818	7.748526525	7.896228442	7.794506278	7.435950069	7.5236246	7.663919696	7.880482604	7.847093611	7.609511825	7.840139145
ADAM10	7.394529658	7.779785542	7.475963033	7.744394968	7.614597885	7.3986402	7.847970941	7.69809233	7.657574659	7.869425081	7.486728422	7.474664872	7.668880941	7.732566146	7.532012125	7.798684842	7.648838695	7.64505379	7.711006217	7.42951263	7.793022807	7.45759735	7.884313599
ADAM11	7.67759502	7.541430119	7.630561593	7.315207825	7.525395068	7.569339667	7.497920966	7.504089238	7.578835808	7.624564092	7.852256792	7.500631499	7.732189009	7.840674091	7.442498641	7.892252731	7.428901676	7.518252324	7.574770605	8.101114828	7.637559135	7.723906039	7.61000539
ADAM12	7.4908183	7.409131551	7.318956141	7.402095553	7.409994137	7.465643261	7.430159299	7.374334653	7.348699615	7.397316314	7.299180278	7.440252513	7.424480439	7.315493217	7.406791626	7.39378407	7.372411216	7.393222145	7.399338767	7.482344295	7.356324709	7.348505147	7.424390721
ADAM15	8.629989673	8.504535212	8.492357024	8.471871888	8.544756184	8.42551476	8.527288717	8.278783951	8.389315299	8.695316168	8.382447451	8.289453513	8.486595798	8.345546567	8.422896241	8.324086388	8.481766063	8.335230967	8.39708023	8.645298356	8.622353149	8.533154867	8.404593005
ADAM17	9.250303642	9.076242694	9.066775793	9.057749496	8.696069611	8.862434141	8.992617596	8.845038778	9.003887698	9.009891042	8.985966939	8.61935506	9.423987635	9.175497773	9.003652931	9.318969117	9.125388191	8.708534291	9.208253062	8.937901418	9.090113528	9.101594957	9.183887272
ADAM18	7.200879878	7.206282236	7.313161916	7.126698805	7.269192358	7.138904786	7.145313636	7.302022814	7.161957095	7.06887946	7.174279647	6.992740752	7.200986602	7.100450132	7.197079984	7.088207286	7.182605638	7.12684089	7.229511271	7.110897506	7.178162035	7.090746647	7.179304328
ADAM19	8.057956447	7.991427355	7.972875143	7.871801659	7.614656698	7.891955675	7.789284887	8.010524025	7.969268518	8.125457354	7.942314758	7.731536524	7.776120359	7.909132451	7.776334075	7.928404303	7.746597415	7.839708284	7.678286714	7.816132547	7.893660722	7.707071039	7.855369297
ADAM2	7.587402595	7.587001567	7.53396964	7.532376909	7.685084938	7.688460944	7.604246517	7.478033212	7.515717631	7.552049117	7.66919175	7.615112695	7.532084949	7.567244669	7.599353938	7.702356528	7.79761579	7.771909666	7.653985934	7.675553064	7.410944685	7.767198041	7.541169843
ADAM20	7.02945985	7.178164601	7.21783476	7.030732236	7.234443436	7.075186169	7.169330958	7.29203391	7.137955167	7.055640072	7.077362495	6.999057406	7.087196054	7.102707623	7.127639828	6.991393388	7.164234637	7.264536403	7.277123748	7.108750923	7.069778961	7.125382897	7.178726803
ADAM21	7.312013961	7.384424579	7.507864247	7.357034532	7.469979364	7.40829665	7.412906158	7.374514928	7.399436139	7.412035773	7.494894098	7.334449576	7.357450994	7.304128171	7.275769973	7.342304409	7.391717459	7.454669157	7.500138304	7.41675376	7.383938977	7.479451542	7.435234698
ADAM21P	7.173787804	7.095896153	7.113141108	7.130116133	7.244899912	7.121284289	7.120920848	7.344269207	7.254345577	7.246192282	7.227628313	7.169179877	7.157267436	7.133964119	7.130335642	7.130808984	7.204035311	7.264536403	7.164173301	7.172890867	7.202116804	7.284628902	7.241756833
ADAM22	7.264739225	7.272816495	7.275884924	7.181923221	7.314331087	7.300844337	7.218025289	7.304284785	7.291309465	7.164692791	7.132980124	7.282673342	7.235068524	7.222317504	7.304728254	7.104013865	7.297965087	7.25437942	7.237748062	7.223235509	7.205701211	7.205872366	7.316169694
ADAM23	7.335766802	7.538236256	7.215021572	7.466810299	7.507309061	7.164961673	7.336808885	7.832221606	7.308990063	7.12833796	7.258409074	8.047305229	7.367459263	7.32374942	7.291999316	7.099199163	7.266575657	8.063046956	7.629882792	7.206489821	7.103954694	7.283599742	7.234486875
ADAM28	7.428615882	7.606130241	7.469580557	7.410511596	7.496228946	7.454753749	7.48726603	7.631324861	7.474215151	7.449161886	7.373492563	7.432257058	7.410087298	7.474952531	7.45721238	7.434625149	7.407776218	7.555887867	7.480359734	7.349041679	7.396858798	7.466897077	7.465319253
ADAM29	7.532573762	7.550178751	7.398720345	7.530797612	7.43511994	7.443690615	7.465237235	7.550271045	7.486804661	7.476599218	7.482930855	7.507985259	7.336640022	7.415465611	7.583443338	7.526462707	7.525407692	7.534312646	7.452112159	7.437643867	7.343864652	7.481261042	7.544427977
ADAM30	7.224200474	7.213230824	7.247523505	7.18379147	7.311930841	7.191641339	7.245839427	7.380210853	7.204068162	7.258655292	7.23383476	7.1381565	7.141739327	7.34215711	7.206501808	7.033920719	7.217885995	7.246266584	7.280922138	7.216525923	7.128054348	7.137889558	7.242314836
ADAM32	7.333691227	7.37902942	7.406225436	7.39995515	7.456400347	7.37211106	7.409651124	7.393094604	7.372308833	7.360285076	7.334894944	7.455177963	7.337762603	7.349369868	7.345598419	7.326894006	7.352700603	7.422635097	7.302231535	7.415658426	7.342409805	7.382254229	7.392867443
ADAM33	7.433741189	7.587529024	7.556615252	7.504430797	7.482443112	7.486757778	7.508267454	7.488856226	7.46261264	7.555032275	7.482381991	7.53689696	7.461170054	7.484989747	7.530901867	7.586810924	7.583453878	7.58658803	7.522535089	7.59235037	7.49901093	7.614004718	7.445098188
ADAM3A	7.207771134	7.288281788	7.22101914	7.113646136	7.327850867	7.210507335	7.243621983	7.343600211	7.183617852	7.171050916	7.17134092	7.203291342	7.155113762	7.185029385	7.180399462	7.148544554	7.16398769	7.25599747	7.194326586	7.239234993	7.114281422	7.205130752	7.306401348
ADAM5	7.040027871	7.151746535	7.160366893	7.194964728	7.266103978	7.083112075	7.169561376	7.323527398	7.167454514	7.23804223	7.200525037	7.231981298	7.199382919	7.186361648	7.151396923	7.092840863	7.130666321	7.29752962	7.1737519	7.183129203	7.128052932	7.154825951	7.284640656
ADAM5P	7.100321614	7.141228733	7.15471325	7.110881208	7.208230021	6.966420508	7.132771408	7.296536738	7.069706656	7.179851341	7.224070308	6.996533532	7.060266534	7.154812301	7.08661722	6.995309475	7.253161761	7.109852694	7.20847051	7.146931578	7.004689622	7.054116257	7.176993172
ADAM6	7.587614633	7.473069908	7.47100993	7.569764778	7.562623369	7.514722655	7.401525232	7.431181536	7.440459253	7.490297279	7.538113304	7.584816025	7.432620617	7.560313109	7.476190607	7.543914157	7.533900705	7.458267782	7.487537498	7.613114567	7.530365089	7.422838547	7.502858487
ADAM7	7.496118995	7.476239817	7.530158589	7.553800005	7.484684908	7.539307066	7.568426262	7.504964986	7.496723043	7.52361914	7.56404626	7.575265147	7.435762972	7.679980824	7.604620742	7.559812677	7.483719301	7.5236246	7.59249514	7.511867081	7.379538002	7.633419522	7.518174074
ADAM8	10.33166647	9.504334041	9.922701947	9.675593075	8.804779335	10.19744494	9.630510445	9.105160781	10.35348559	9.961435021	10.28555836	8.707549492	10.55233547	9.779745036	9.836088417	9.936854138	9.756906245	9.391738458	9.815049526	9.12953096	9.972985407	9.75383075	9.929221513
ADAM9	7.707572225	7.616892987	7.547610919	7.596277769	7.501491031	7.629272365	7.65561796	7.548568771	7.62497342	7.699044533	7.680437619	7.605678123	7.497945552	7.519178542	7.656945826	7.619221874	7.655087903	7.606374409	7.67034277	7.565241634	7.633834846	7.600343818	7.469704361
ADAMDEC1	7.278865457	7.270250457	7.199627883	7.164210352	7.288007291	7.185491186	7.180798221	7.491037085	7.223035673	7.235453758	7.16728192	7.12826097	7.165287492	7.16346657	7.296412933	7.150854672	7.199937534	7.231062327	7.266062506	7.307708621	7.193485832	7.264394895	7.282034334
ADAMTS1	7.373219836	7.844158647	7.715989387	7.504770709	7.565360056	7.548546714	7.917172482	7.783843926	7.421059713	7.516428327	7.5497475	7.610831485	8.176819049	7.619457039	7.733117077	7.652516863	7.747928929	7.57262548	7.854691094	7.625988333	7.922320775	7.440945802	7.673384336
ADAMTS10	7.344961865	7.356751246	7.290999849	7.130798694	7.259101402	7.290969285	7.23260843	7.392951979	7.376788438	7.383712176	7.566179502	7.259889585	7.249221899	7.366041911	7.307258287	7.364673113	7.383734426	7.357874057	7.399051145	7.309633281	7.228623653	7.219472752	7.378521116
ADAMTS12	7.303664897	7.167994699	7.249359995	7.10186883	7.247717912	7.207428942	7.160077757	7.328191787	7.165238153	7.21537961	7.24704918	7.307553907	7.112287572	7.171071016	7.274953938	7.286102277	7.290737029	7.205285982	7.20847051	7.187236082	6.992241552	7.301001812	7.195975879
ADAMTS13	7.357433691	7.379357724	7.30171278	7.248972535	7.399680446	7.323720127	7.288850285	7.392944448	7.386231281	7.353215584	7.339277481	7.310671775	7.334768193	7.324671418	7.332444138	7.350574874	7.359954701	7.269973294	7.334751331	7.338397723	7.349016851	7.39436103	7.316105524
ADAMTS14	7.236829957	7.232971748	7.253984427	7.128016236	7.242119576	7.178291027	7.225064995	7.313963674	7.219059714	7.196595196	7.227852135	7.311621485	7.148553827	7.128646451	7.200251422	7.119678219	7.207925928	7.232253174	7.286694268	7.282810135	7.145625347	7.236540606	7.318341581
ADAMTS15	7.630218394	7.71675498	7.685978308	7.697849929	7.760740956	7.630066312	7.641519447	7.609129625	7.665633428	7.686782013	7.711102832	7.855046768	7.49145956	7.76464301	7.735531388	7.680752477	7.556271518	7.630847164	7.723654411	7.651724081	7.665569369	7.608680657	7.600161395
ADAMTS16	7.320317721	7.442563422	7.35568618	7.373453024	7.361509014	7.407378226	7.22000825	7.420902386	7.340713251	7.566702669	7.258409074	7.368937949	7.414277431	7.382071113	7.454876518	7.447363144	7.546488691	7.359581378	7.472955471	7.323677957	7.323882198	7.367716543	7.316593705
ADAMTS17	7.313054399	7.353143418	7.290999849	7.445248442	7.4306428	7.327220198	7.415532445	7.481591587	7.486141137	7.485985897	7.423219062	7.339569351	7.397677549	7.396075048	7.450519346	7.336075118	7.378632537	7.347589788	7.469594269	7.517617984	7.476020615	7.407146744	7.438714832
ADAMTS18	7.30270917	7.314647172	7.242674714	7.219647072	7.328228515	7.262773829	7.295231044	7.384851239	7.456947638	7.311261076	7.249877957	7.287853479	7.363558101	7.266874549	7.333225906	7.312109247	7.269868644	7.286582084	7.339299357	7.435707771	7.323169945	7.266198533	7.309931942
ADAMTS19	7.121670684	7.231932145	7.191374294	7.052418187	7.169267761	7.278025606	7.153878309	7.33308105	7.298517284	7.124106644	7.077362495	7.187287189	7.10674638	7.147164746	7.133922628	7.099199163	7.271281979	7.304860664	7.124201571	7.082751821	7.082684673	7.18032603	7.153141589
ADAMTS2	7.204054462	7.2561472	7.170297564	7.260998103	7.319682329	7.259799983	7.236379256	7.338063032	7.183912849	7.171932566	7.256145144	7.307635212	7.225558175	7.128338349	7.238856065	7.118766828	7.245842869	7.316533916	7.312986103	7.371174196	7.207627086	7.301855246	7.247528039
ADAMTS20	7.20910282	7.237772791	7.269341932	7.094980444	7.294954667	7.184260666	7.199640656	7.328618402	7.181431914	7.128150522	7.258221122	7.193965677	7.118903777	7.167348973	7.179943678	7.175589895	7.272811319	7.226574367	7.211157944	7.248224994	7.170924944	7.269283046	7.228077273
ADAMTS3	7.32445276	7.336801089	7.35568618	7.323061789	7.393151673	7.206381483	7.487311898	7.398113444	7.430725536	7.37295389	7.241777252	7.289716156	7.207504996	7.294221407	7.534000689	7.235256224	7.163394309	7.332032147	7.382539461	7.337593622	7.189188028	7.410939482	7.442683024
ADAMTS4	7.129894184	7.244596033	7.082737757	7.053135853	7.168707318	7.117957798	7.14687435	7.346206903	7.145444695	7.061832811	7.073432196	7.041401032	7.045904855	7.239575579	7.187599338	7.100111548	7.101639664	7.221250115	7.128383311	7.25113775	6.94493011	7.203283104	7.207387117
ADAMTS5	7.020684951	7.158783011	7.108115752	7.038719021	7.251256659	7.104579257	7.20805529	7.322796048	7.101653208	7.052089998	7.081282596	7.204079693	7.117120048	7.158078039	7.164074566	7.090962771	7.159185708	7.052516472	7.18513333	7.208502367	7.065452704	7.170380958	7.311239564
ADAMTS6	7.450236098	7.408993037	7.545345849	7.444134538	7.535458476	7.484407995	7.487311898	7.584768086	7.388154368	7.34095162	7.523665233	7.522588042	7.529444817	7.585396268	7.433700278	7.47038717	7.576293758	7.482469515	7.517638627	7.595140497	7.589952749	7.458485959	7.519591559
ADAMTS7	7.240247592	7.311376531	7.298244639	7.254148025	7.334905493	7.227944975	7.30447116	7.313944084	7.283357989	7.290844919	7.324574003	7.237795902	7.142924501	7.315816998	7.243631547	7.221730908	7.209931356	7.233832572	7.248170216	7.265864485	7.199147719	7.280925302	7.23062802
ADAMTS8	7.503480292	7.37999516	7.49698342	7.464062746	7.556151744	7.628478003	7.472209076	7.409781601	7.386029705	7.60242471	7.365931457	7.584888913	7.581918925	7.488016214	7.552475337	7.502883443	7.601748704	7.446632142	7.481883541	7.579477823	7.475193064	7.490276361	7.594765866
ADAMTS9	7.13923921	7.086233621	7.114144197	7.032914534	7.241394398	7.12017626	7.199784049	7.371659234	7.227842778	7.027907522	7.178874413	7.224001129	7.1532315	7.100450132	7.185869207	7.003111252	7.148188659	7.19486655	7.268862455	7.191309886	7.00356216	7.241854222	7.198835298
ADAMTSL1	7.154558285	7.224960772	7.249822243	7.144163507	7.286716213	7.17026584	7.215917449	7.312814755	7.199659144	7.208400597	7.208805047	7.11055312	7.195825425	7.186078105	7.147198567	7.184248293	7.207638147	7.196241387	7.206082506	7.183832742	7.187659128	7.225369776	7.238006312
ADAMTSL2	7.16006105	7.344994275	7.223445614	7.048824866	7.265575684	7.189523977	7.137486562	7.309968689	7.239592149	7.257102978	7.040611005	7.206305473	7.142417685	7.282247126	7.252753665	7.137052287	7.187577738	7.183418185	7.185804885	7.325540781	7.263264109	7.215172233	7.292366923
ADAMTSL3	7.431103289	7.347715526	7.468641611	7.576975341	7.554020727	7.366410336	7.601341601	7.507152227	7.517669159	7.295444281	7.327331847	7.497864748	7.659128564	7.31984545	7.499184748	7.555093032	7.431724928	7.65070997	7.453812531	7.506094266	7.402285399	7.492073024	7.572997115
ADAMTSL4	7.399297641	7.408478348	7.333529172	7.248990148	7.321647128	7.432881835	7.38905367	7.396136425	7.330808485	7.343600867	7.32695316	7.288808817	7.366317343	7.348229668	7.296191906	7.277402882	7.365154271	7.283959574	7.332288468	7.419588639	7.301616874	7.374244454	7.364992676
ADAMTSL5	7.552256851	7.735120945	7.706504521	7.600310804	7.7204322	7.621310014	7.637548578	7.602560284	7.646634022	7.662554494	7.585244962	7.875344901	7.686576202	7.640955868	7.757089806	7.65820611	7.807032195	7.700626647	7.670835755	7.761715988	7.727116775	7.664186464	7.724784926
ADAP1	8.805150238	8.106997423	8.892442033	8.597352962	7.990330273	8.833474144	8.956803027	8.036302275	9.221732119	8.809240315	8.969684369	8.02465793	9.299361291	8.734675668	8.877189713	8.900667617	8.02595855	8.248982886	8.399295622	8.952480794	8.662457318	9.227407332	8.537523827
ADAP2	9.687937203	9.669252627	9.625063068	9.935290814	9.537707525	9.135240663	9.757292194	9.057112427	9.307528001	10.12912116	9.347915816	9.097380617	9.814214901	9.317991864	9.272840568	9.191302852	8.916582538	8.404791435	9.572648071	10.28654556	9.703058523	10.5375908	9.219390803
ADAR	9.326432732	9.143998223	9.718467856	9.564849177	8.5956361	9.53627844	9.329431013	9.860844921	9.676836932	9.399237442	9.807611409	8.576088576	9.750799565	10.23252412	9.527596733	9.771808935	9.164081594	8.674381053	9.355128203	9.51491413	9.333628501	9.700856676	9.768883941
ADARB1	8.232230547	8.319718812	8.288602447	8.154987934	8.169671956	8.150961778	8.055527309	8.359655988	8.150861623	8.037440404	7.964700108	8.042465	8.136952238	8.20686767	8.082395854	8.079875145	8.128309672	8.22818741	8.090025523	8.149195174	7.984524781	7.965945069	8.030877835
ADARB2	7.578692261	7.52216535	7.447033452	7.396034457	7.598293082	7.545193326	7.775441114	7.374990375	7.69021698	7.8464397	7.62472478	7.254503763	7.444721015	7.472191395	7.476477142	7.541526892	7.523416406	7.445019641	7.385500733	7.390229423	7.59455147	7.904522573	7.591158548
ADAT1	8.487375185	7.958075602	8.39079693	8.257017805	7.744225469	7.706683166	8.235222787	8.07880281	8.218711954	8.128097714	8.280926394	7.679567541	8.180628803	8.295874683	8.102071015	7.994258677	7.831139899	7.769304095	7.996002616	8.035552754	8.397142426	8.097428133	8.306888821
ADAT2	7.161209623	7.198301758	7.17989203	7.130798694	7.37733775	7.204284413	7.228913081	7.496185524	7.234120402	7.179034166	7.23383476	7.249099597	7.152557828	7.298191891	7.258540513	7.129914972	7.328919285	7.254515086	7.244463686	7.220521821	7.181177037	7.236554935	7.327782791
ADAT3	7.474754435	7.345901902	7.376933324	7.448029685	7.397664585	7.530011007	7.354652333	7.448819629	7.441697659	7.400062373	7.337280966	7.419280277	7.574750949	7.425524389	7.265948505	7.308516423	7.309947415	7.296880641	7.549399657	7.508571024	7.470218285	7.840989822	7.500587521
ADC	7.594334988	7.882874119	7.841048364	7.807282397	7.950525337	8.148189242	7.855848616	7.712590776	7.778763465	7.50722722	7.449536861	7.62533882	7.997104752	7.70595532	7.76657432	7.807144787	7.563406137	7.866530918	7.652989058	7.727836441	7.654574289	7.551928238	7.544427977
ADCK1	7.513544175	7.51973997	7.639820769	7.321252877	7.451486328	7.663043207	7.557695082	7.464617278	7.551105013	7.403593716	7.360244544	7.419280277	7.501178367	7.546350468	7.406247121	7.366968367	7.352122007	7.4490477	7.314083645	7.60446097	7.609780837	7.39092135	7.455513012
ADCK2	9.99647772	10.09871613	10.42342208	10.35224297	9.575918857	9.911398784	10.38975884	9.77146105	10.43898517	10.01328218	10.02037402	9.85850717	10.3934161	10.30915914	10.37227008	9.996008662	9.242118847	9.785264614	9.795704528	10.62645423	9.961953535	10.16617685	9.830648665
ADCK4	7.999812148	8.063490508	8.323051974	7.961675664	7.585747301	8.286110649	7.951803201	7.661512548	8.302352037	7.976076336	8.312588706	7.65810744	8.201243997	8.179056635	8.009687287	8.068330725	7.581418643	7.75818038	7.646493743	8.123270212	8.048310559	8.468702429	7.808668718
ADCK5	8.940055061	8.823096172	9.286116047	8.574020631	8.168742367	9.124047785	8.868926358	8.354232959	8.975633968	8.615402616	8.87924501	8.50458568	9.222512948	9.292894802	9.094815645	9.07499599	8.104875777	8.273046022	8.445916359	9.170607223	8.593142024	8.865351499	8.934391954
ADCY1	7.28336709	7.285257077	7.183157752	7.072723593	7.285075151	7.25295408	7.128685865	7.284218298	7.247454093	7.127458793	7.20789466	7.306652777	7.205169675	7.152574595	7.126536442	7.173544635	7.16873699	7.230541897	7.179486658	7.241199641	7.352378089	7.157549258	7.276279708
ADCY10	7.282590873	7.187259475	7.25942133	7.126014433	7.443313278	7.35599423	7.288434209	7.243704353	7.183158447	7.067120859	7.30892028	7.434743297	7.177954998	7.202018023	7.223484066	7.233587218	7.27675442	7.177661643	7.280922138	7.254068007	7.141509422	7.371608642	7.215899302
ADCY2	7.246086383	7.237790175	7.271227005	7.143033611	7.304481105	7.330122115	7.197520607	7.261682451	7.250476947	7.302998175	7.301323274	7.253424401	7.142417685	7.200961346	7.208208604	7.174847848	7.23241567	7.282590022	7.226241994	7.304922638	7.175141061	7.276376134	7.312847574
ADCY3	9.469824993	9.767752907	9.748632261	9.697446251	9.152255194	9.596141847	9.51052529	10.14989745	9.883212826	9.964278171	9.238960873	9.383684441	9.797658464	9.832404939	9.394257987	9.536357044	9.0383002	9.559034614	9.441188058	9.622257774	9.510657616	9.289576654	9.404950213
ADCY4	8.81207795	8.425420676	8.9032909	8.122898939	7.915401247	8.583391599	8.113250642	8.168265407	8.310509821	8.702800043	8.612728611	7.835211281	8.457666266	8.566490708	8.208771665	8.722076352	8.271311779	7.906965454	8.259737652	8.947060223	8.331244656	9.665329534	7.889709405
ADCY5	7.301570497	7.352240118	7.239231814	7.194306656	7.453711649	7.261943045	7.289146177	7.323287333	7.229414615	7.287852779	7.212448659	7.393819296	7.24985504	7.226120316	7.327893784	7.21002554	7.249193964	7.368089424	7.277757447	7.265732683	7.30363413	7.331235453	7.277665381
ADCY6	7.320994276	7.384642369	7.426084758	7.227711525	7.297061556	7.274680186	7.265437184	7.464829041	7.399447319	7.25360887	7.320494567	7.336465998	7.255781114	7.28196878	7.282412203	7.253563598	7.159292426	7.337665502	7.360659748	7.435274832	7.265265184	7.403773869	7.478176113
ADCY7	9.510993163	10.61363113	9.32473036	10.05056106	10.58096594	9.379617241	10.2402246	10.44064234	9.442039321	9.812867886	9.653364515	10.6243173	9.722035907	10.19646904	9.99868308	9.916671809	10.48794158	10.58649875	11.03643508	8.960417217	10.02466284	8.950902307	10.16554927
ADCY8	7.46631197	7.452745063	7.526337967	7.401198969	7.482484369	7.504365868	7.457595499	7.504527173	7.361740794	7.553968425	7.379654304	7.528933349	7.577314766	7.414547856	7.469310954	7.544249839	7.562758905	7.505901225	7.390816998	7.555675981	7.574522436	7.491174958	7.645726172
ADCY9	7.062849856	7.125568783	7.118149972	7.139644712	7.19171164	7.139999375	7.250224847	7.296037057	7.078407356	7.047640709	7.155759677	7.051211961	7.171977155	7.102707623	7.106811287	7.212567646	7.166752845	7.129819289	7.228204369	7.287842	7.097604746	7.201111486	7.260631169
ADCYAP1	7.153151595	7.239737828	7.138022629	7.087198671	7.247717912	7.143278464	7.158530204	7.30848188	7.081007873	7.075893585	7.147351103	7.086301306	6.97733925	7.079979802	7.129437569	7.138831356	7.149885685	7.228705253	7.134635466	7.076181719	7.031502116	7.196758988	7.194258111
ADCYAP1R1	7.184003251	7.186251627	7.18277071	7.058865244	7.258385031	7.257895844	7.146094188	7.293536279	7.061833161	7.213782546	7.123745527	7.141632957	7.151883864	7.225080328	7.113180723	7.073425769	7.288415465	7.207172805	7.180424495	7.219523834	7.004689622	7.090746647	7.201119661
ADD1	10.25449606	9.887161193	10.21812231	9.862057836	9.275264701	9.857867355	9.789646723	9.716649698	10.08709457	9.878330881	10.02614712	9.333167913	10.11847601	10.08827031	9.946112161	10.06939557	9.305993499	9.443072855	9.566586155	10.13570367	10.1116669	10.01873013	9.560524316
ADD2	7.23708747	7.3265237	7.283126391	7.18538124	7.347242207	7.260697152	7.229475102	7.319987112	7.258864546	7.265864183	7.253187409	7.318237509	7.201426949	7.300429751	7.244743818	7.288325331	7.251536388	7.29704996	7.309737337	7.236652735	7.239924192	7.240723194	7.300971305
ADD3	8.495770432	8.478499588	8.410631961	8.462105162	8.626132293	8.069115628	8.47268931	8.537231031	8.627394647	8.479385644	8.245434654	8.547084486	8.574882804	8.224406889	8.395943643	8.526721135	8.544408813	8.534044059	8.671539298	8.065915659	8.584256037	8.125099286	8.569748257
ADH1A	7.076250139	7.191284173	7.168322674	7.175857907	7.376584179	7.233385214	7.258232776	7.311454099	7.202469893	7.23125882	7.235603365	7.208528164	7.217231707	7.191417925	7.287148688	7.086367497	7.195005627	7.287964706	7.221653654	7.222515824	7.224725671	7.403344532	7.164813396
ADH1B	7.132235743	7.229974423	7.193279628	7.135568215	7.247717912	7.142186213	7.142187515	7.313926681	7.128750875	7.157632135	7.221396302	7.146256708	7.017515337	7.061548667	7.204793091	7.130808984	7.204853547	7.14069065	7.186476155	7.259911573	7.050213557	7.171489159	7.195975879
ADH1C	7.12284815	7.144341375	7.238307725	7.190371833	7.312677163	7.204284413	7.245839427	7.332592805	7.238811675	7.186372998	7.297934552	7.171454438	7.099792149	7.218825356	7.247775904	7.119145328	7.325143706	7.269974957	7.205157544	7.228482134	7.22179563	7.289764324	7.240640301
ADH4	7.600616713	7.727268612	7.732424531	7.435729412	7.753189515	7.34499869	7.548542356	7.508255977	7.651810033	7.59121005	7.490677148	7.42132408	7.570945308	7.54167378	7.48418715	7.521357634	7.6748962	7.677022995	7.943237306	7.597100133	7.624434145	7.68955744	7.710076842
ADH5	7.916960668	7.859763285	7.837311619	7.925423585	7.796987336	7.786797815	7.858801764	7.924724027	7.876922672	7.904504693	7.945304577	8.136435349	7.893052501	7.821143442	7.834192701	8.021340631	7.837649736	7.955609879	7.951006077	7.767289662	7.949823851	7.772430162	7.818450671
ADH6	7.814405604	7.729493482	7.776238967	7.748516947	7.788312682	7.840257058	7.727985803	7.619746659	7.720115991	7.829438641	7.554767404	7.72319247	7.676040267	7.65981327	7.767165148	7.775349532	7.694207865	7.813003211	7.567939958	7.513512425	7.479326324	7.572502418	7.620231322
ADH7	7.366204217	7.265788969	7.223445614	7.206051417	7.440336158	7.31848123	7.352603936	7.404191659	7.347996969	7.271017205	7.368362185	7.313801618	7.205552341	7.240605665	7.443229546	7.197250462	7.178449802	7.352740593	7.224932394	7.259911573	7.322967647	7.355980238	7.322463858
ADHFE1	8.363864147	8.659085559	8.689980651	8.492811595	8.207214529	9.016589378	8.474015762	8.569773711	8.408143482	8.316491426	8.491471325	8.318684012	8.529716508	8.577923845	8.760258741	8.534937972	8.65647903	8.496641798	8.779491466	8.49095767	8.982028463	8.028517576	8.381421181
ADI1	9.972000898	8.964268274	8.779792567	9.259832321	9.514445554	8.434131676	8.954409474	9.241900202	9.359249881	9.540853333	8.752756313	8.744613552	8.885047619	8.093517934	8.574474069	9.316014039	9.740886627	9.507784749	9.84647703	9.279371326	9.371974469	8.807231091	8.861308073
ADIG	7.261222999	7.238764314	7.212203184	7.161206532	7.251966505	7.169261755	7.108180365	7.344753854	7.195256817	7.130871111	7.286013936	7.170317558	7.214643853	7.206237375	7.171082948	7.087287672	7.213011863	7.152462704	7.216393532	7.172890867	7.066535418	7.220545995	7.217031268
ADIPOQ	7.492424928	7.459495058	7.463068883	7.933553803	7.360001501	7.63482131	7.414876292	7.444731653	7.463407819	7.426003	7.374825126	7.224001129	7.588545207	7.312007195	7.352137028	7.274769422	7.418979083	7.382445021	7.459467143	7.515977095	7.385695812	7.569945853	7.472138582
ADIPOR1	12.09581551	10.32523553	13.04858386	12.37799638	10.87085806	12.54890531	12.40377666	11.98081904	12.9216983	12.23668696	13.59393952	13.43305112	12.2855534	13.94559335	13.16216023	12.96564823	11.87207821	12.16583849	12.75595682	11.50819925	12.35526162	11.19190343	12.07634659
ADIPOR2	12.10348201	12.49844666	12.06360198	12.23719324	11.38415783	12.11133552	12.10562664	11.89579484	11.86879123	12.44966426	12.20731961	11.62688018	12.19570198	12.20227018	12.02212134	11.95040994	11.73109637	11.61893278	11.79607368	12.158993	12.39920391	11.62491931	11.54017957
ADK	7.859080481	7.86667423	7.945595386	7.790328903	7.825127357	7.975769325	7.846362099	8.022457497	7.848986016	7.806949154	7.690118994	7.790877635	7.819694831	7.887366776	7.76871523	7.846217969	7.660889466	7.764299186	7.807198081	8.007670713	7.949409616	7.678025196	7.945178891
ADM	11.66742999	11.798932	12.53388581	12.24193326	12.14017702	12.55946825	12.32795577	12.45138611	13.08593109	13.53804339	13.38117284	11.54444224	11.95617642	13.47756627	12.75865383	13.31995546	13.21687839	12.16725945	12.90733335	11.17071171	13.2415431	12.49591204	13.1295322
ADM2	7.228602669	7.283856388	7.107108692	7.44022953	7.41343306	7.141093184	7.230392274	7.340872504	7.371073515	7.306009286	7.236486892	7.309639238	7.330041329	7.349841295	7.199655375	7.299750426	7.378632537	7.168018902	7.268225179	7.300197302	7.224725671	7.129942578	7.321398066
ADNP	7.842287633	8.266774036	8.060768561	8.19956846	8.325603933	8.097318982	8.40977539	8.366670182	8.473303011	8.163683916	8.233196025	8.37859065	8.156988576	8.269581978	8.129280843	8.111198093	8.028129469	8.232510072	8.356638163	7.82680455	8.251713688	7.6803099	8.57129103
ADNP2	8.614480856	9.16060572	9.018056253	9.224932125	8.814199924	8.290737911	8.833027609	9.017581348	8.755568163	8.741762903	9.025869654	8.972386499	9.567146859	8.939774717	9.01593003	8.704358145	8.782204238	8.736627821	9.736791026	8.594855419	8.83438391	8.644149997	9.255123242
ADO	7.815152792	8.366278121	7.90141348	8.301370352	8.744979421	7.817976978	8.854156805	8.340922943	8.171519407	8.564485143	8.105475399	8.622250053	8.058257525	8.155587817	7.901646604	7.804854668	8.302474123	8.385351891	8.442931679	7.765201936	8.425731772	7.400486628	8.852285302
ADORA1	7.786418511	7.536334754	7.806065324	7.639048056	7.860205906	7.90980648	7.709760669	7.611700413	7.981860657	7.730061565	7.87891635	7.731201462	7.574267341	7.96360254	7.834562906	7.83999941	7.782369734	7.690303909	7.570544612	7.680961496	7.720200021	7.538321302	7.593979799
ADORA2A	9.237477841	9.36168896	9.501385286	9.096496376	8.808554845	9.14576838	8.950812056	8.934508886	9.538051596	9.209365579	9.224151676	8.611729906	8.82590042	9.452320746	9.153219828	9.452891552	8.574459101	8.967297179	8.622587997	9.368571182	8.947943603	10.17583344	8.929542044
ADORA2B	7.279404617	7.30823624	7.273035174	7.254049815	7.312677163	7.36357662	7.310354673	7.471786654	7.271251648	7.297714381	7.275721018	7.365925306	7.26560034	7.439134167	7.264305403	7.233587218	7.231612085	7.292429188	7.299153361	7.237387769	7.215918603	7.284628902	7.355173963
ADORA3	8.210239326	7.563454821	7.613960144	7.639749443	7.573383665	7.757189819	7.639225803	7.86749376	7.493031883	7.859560415	7.517303313	7.37493234	7.60773147	7.614539861	7.552958392	7.522981784	7.414698633	7.468781062	7.554070688	7.651331358	7.631623726	7.440236949	7.459306983
ADPGK	9.398490796	9.663899385	9.563586136	9.401831994	9.699638072	9.425335851	9.758138531	10.23381923	9.879565987	9.702069317	9.910560416	9.938949096	10.15655763	9.944060355	9.804373928	9.758222987	9.569401723	9.501541954	9.870949285	9.082937448	9.929679266	8.846470828	10.36963927
ADPRH	8.102591891	8.277951909	8.187190027	8.277248617	7.993056359	7.838874096	8.043835305	8.328276473	8.212117292	8.020591357	7.940868118	8.074037926	8.013009103	8.343383397	8.023232112	8.174008241	7.843593007	8.017770469	8.118086458	8.029130416	7.902455295	8.268947035	8.106627077
ADPRHL1	7.218998246	7.249407198	7.172911161	7.251675239	7.295347366	7.256169008	7.209543089	7.309515224	7.294281075	7.215706423	7.256433826	7.181600517	7.31624522	7.226299344	7.191034791	7.177344299	7.203202815	7.211345759	7.269122692	7.197621283	7.137102353	7.185908573	7.198128166
ADPRHL2	11.16139041	10.91327691	10.78632104	11.12744032	11.01181808	10.86550043	11.03113216	11.13846708	11.1611866	11.53839415	10.80790544	10.80290356	10.97867856	10.71233076	11.08810029	11.01008968	10.80762568	11.2237501	11.0814544	10.79336467	11.46946115	10.42822732	11.10620476
ADRA1A	7.197822002	7.27443776	7.261838651	7.173749167	7.285124282	7.245725755	7.250525724	7.325650565	7.202774231	7.223853374	7.221719345	7.159248956	7.21180882	7.217124081	7.186444436	7.171307361	7.227437955	7.220146792	7.273340009	7.215695434	7.213820498	7.248513034	7.282350061
ADRA1B	7.404886704	7.434026206	7.486809656	7.330276321	7.448516741	7.455308377	7.491689179	7.473573913	7.390982651	7.538546138	7.314802824	7.402680043	7.331843758	7.490637691	7.447607616	7.515412223	7.452734986	7.474578176	7.328260413	7.535551436	7.457709709	7.648071261	7.314989229
ADRA1D	7.166939699	7.2523369	7.171223249	7.274084054	7.234443436	7.153073873	7.199784049	7.308977639	7.16932954	7.220956184	7.200737038	7.155464919	7.228824093	7.167833208	7.21925627	7.145926744	7.258699409	7.333768633	7.252209273	7.242312816	7.146653023	7.197848273	7.272188601
ADRA2A	7.580438338	7.531828298	7.627701236	7.618329925	7.646960675	7.646644159	7.674586686	7.707595456	8.028027489	7.707165408	7.682413572	7.76404747	7.640062765	7.975215003	7.615752587	7.808288556	7.622435771	7.607824922	7.521983253	7.691720785	7.736904285	7.793179419	7.51533532
ADRA2B	7.696299326	7.50755459	7.777536675	7.622305709	7.711339415	7.589037157	7.69003401	7.673357165	7.685564782	7.637937872	7.747481005	7.607397845	7.674597947	7.661374182	7.700761061	7.77301103	7.740450841	7.566678988	7.636951534	7.595140497	7.696654705	7.644015527	7.730163074
ADRA2C	7.306505703	7.375045395	7.369374525	7.39686719	7.474216378	7.452243259	7.370460681	7.352009781	7.406994886	7.36364143	7.37481544	7.386269443	7.313034936	7.354024136	7.385110337	7.332985428	7.405814179	7.342350868	7.316641549	7.377488337	7.520262706	7.433410354	7.3374305
ADRB1	7.226403148	7.344086105	7.185643967	7.106728165	7.390141531	7.135616322	7.276998074	7.400921685	7.299267733	7.296201357	7.297086185	7.186161425	7.260579174	7.169992515	7.262660522	7.266622218	7.146489741	7.302205293	7.227550514	7.245260176	7.247965452	7.385153207	7.318730654
ADRB2	12.4988984	12.16233722	12.01570425	12.51969042	12.39196261	12.20353263	12.36622306	11.48369362	11.47117494	12.47450004	11.82541954	12.54288368	12.39657283	12.67469369	12.66945378	12.91402917	12.91715296	12.08693734	12.80343273	12.26568933	12.75322204	11.74410582	11.78232337
ADRB3	7.189649369	7.338625628	7.325433306	7.248368076	7.302251364	7.26799384	7.318757516	7.303018238	7.358857645	7.174121881	7.324000897	7.236054118	7.252385029	7.32277437	7.269229387	7.302146194	7.326655057	7.250854589	7.352615853	7.223511842	7.34115516	7.284628902	7.220987609
ADRBK1	9.279184971	8.631446426	9.072271891	8.939213669	8.611035317	8.9550734	8.951420975	8.57115982	9.126118058	9.36643694	8.959750563	8.584040027	9.081943741	8.844344146	8.917154641	8.918634237	8.747507732	8.770635973	8.659998685	9.028714391	9.094655687	9.216355023	8.738689249
ADRBK2	7.445475394	7.315659507	7.312281595	7.35290248	7.357740386	7.364521776	7.387063297	7.436523759	7.320871391	7.54499099	7.38846802	7.346709017	7.325224589	7.284249425	7.308057162	7.278016054	7.19582872	7.272686981	7.391406585	7.29545718	7.356445603	7.287712228	7.359348561
ADRM1	9.057029876	8.157636333	8.396784834	8.349560212	8.16573299	8.747984206	8.505951817	8.375419736	9.413698437	8.890514657	8.674764578	7.939042824	8.183031995	8.464664335	8.42409767	8.713019251	7.920209051	8.092368482	7.999177075	8.745730655	8.651098033	8.674573966	8.139284857
ADSL	12.9745869	13.21537384	13.05268392	12.80587695	12.83174272	12.97342572	13.27254057	13.13273944	13.21107551	13.04290901	13.01887171	13.03821117	12.82519666	13.04640655	13.09284494	12.97673344	12.39101358	13.01448966	12.76459483	13.10004238	13.05507194	12.67680277	12.891748
ADSS	8.566511377	9.185773035	8.621031041	9.095431746	9.43859435	8.555244726	9.198549991	8.800377357	8.903448104	9.183648608	8.617627161	9.29440993	8.490735582	8.749601969	8.876444138	8.753202237	9.268962791	9.444642342	9.133951937	8.523472577	9.180704571	7.924286439	9.002838492
ADSSL1	7.367416903	7.378844347	7.326706503	7.34134033	7.411033604	7.535381434	7.446751306	7.460745009	7.41441934	7.387037477	7.277047943	7.366082162	7.468581442	7.317494858	7.368413114	7.290863069	7.386388324	7.410108252	7.433524442	7.529744711	7.364558283	7.490142583	7.438440425
AEBP1	7.05672038	7.303578167	7.420200035	7.294475864	7.372062157	7.398163441	7.195253871	7.404191659	7.223117497	7.283279667	7.492658165	7.305465808	7.221750123	7.243691726	7.304859138	7.292540276	7.214638305	7.310157578	7.287232567	7.387551269	7.027065915	7.426016613	7.453053585
AEBP2	7.793332537	7.71675498	7.826045922	8.056612032	7.972214882	7.885201649	8.283268558	8.188510496	8.030819048	7.920699739	7.902626979	8.279985209	8.439375876	7.965033424	7.956883599	7.812855058	7.736987112	8.008328272	8.18983766	7.591239981	8.04887806	7.693554869	8.139846627
AEN	9.060517701	9.692236469	9.426713643	9.191542372	9.224462393	9.130832337	9.250334063	9.871174296	9.497988632	8.845652885	9.28255047	8.86916777	9.455570154	9.468307593	9.273723847	9.174277266	8.352928466	8.796832337	9.128370817	8.923561036	9.531057174	8.756498194	9.666962898
AES	7.923754463	7.735010218	7.828173345	7.947440859	7.671630824	7.962104355	7.834332889	7.737808017	7.995605606	7.709382937	7.926607516	7.721409678	7.844824718	7.893198069	7.945541821	7.913995707	7.788333815	7.774470599	7.847671909	8.0063105	7.732974212	7.908270213	7.788106773
AFAP1	7.444557659	7.804626492	7.609176265	8.013044355	7.594391361	7.753557111	7.916223754	7.960600304	7.957537948	7.85683917	7.752526275	7.725467186	8.010638303	7.647903429	7.749918068	7.636422548	7.693756258	7.656110945	7.765416719	7.756569137	7.81050677	7.776476192	7.696320694
AFAP1L1	7.575194061	7.562028028	7.472609676	7.408058206	7.612134683	7.552728088	7.553501564	7.476696746	7.45326966	7.501282858	7.520006975	7.61852903	7.443045329	7.411791253	7.513904564	7.484601628	7.449950246	7.613613198	7.521983253	7.547658211	7.490020543	7.70685977	7.616237798
AFAP1L2	7.700523894	8.342040653	8.097449826	8.150478888	7.638233165	7.649313687	7.986742836	7.887011924	7.757229113	7.6352763	7.774150629	7.977812262	8.227774315	8.040418477	7.83549773	7.9236343	7.713372299	8.001111007	7.962657082	7.58785348	7.721867352	7.803403064	7.908239431
AFAR3	7.274079426	7.300776435	7.294567511	7.163212635	7.298540977	7.166037825	7.322245302	7.282989554	7.216001931	7.260206025	7.221396302	7.155464919	7.21529122	7.239575579	7.077348495	7.21002554	7.219507252	7.305744762	7.26631181	7.233436171	7.222772936	7.426953992	7.211931879
AFARP1	7.394792127	7.295132007	7.362142083	7.27336412	7.396112268	7.341896763	7.400437974	7.375037302	7.342752736	7.281389508	7.274562223	7.314309414	7.401387945	7.304145226	7.380486862	7.433254985	7.438711812	7.423953997	7.365813807	7.354513995	7.276329757	7.440896098	7.365573774
AFF1	7.416679386	7.483975525	7.453819345	7.438305691	7.514524451	7.396008164	7.409127075	7.841977141	7.496592994	7.480589304	7.439906937	7.523614397	7.4114496	7.496798193	7.617993481	7.283324477	7.567805963	7.380554072	7.587518023	7.451841827	7.511334167	7.335210013	7.602960306
AFF2	7.370217089	7.283856388	7.142950617	7.200842531	7.388636043	7.1628071	7.261859141	7.392481916	7.352350537	7.228096194	7.228516509	7.17712686	7.195752173	7.13727508	7.215016673	7.240252215	7.199937534	7.12684089	7.248341216	7.379488281	7.121804076	7.256595236	7.331496121
AFF3	7.285593446	7.298411596	7.251166719	7.109324644	7.249568216	7.163762109	7.210141397	7.424585864	7.132246128	7.196082734	7.168510114	7.22894056	7.221966432	7.265103259	7.086866487	7.105579952	7.218977397	7.233772414	7.203703652	7.164018169	7.163406429	7.229074803	7.320026148
AFF4	7.768112316	8.484504021	7.95831977	8.261936857	8.32551939	7.813762801	8.068898402	8.162226979	7.648425286	8.050031822	7.954689356	8.53500172	8.310868761	8.016506243	8.155207713	7.940181741	7.922941608	8.370497521	8.517283027	7.78869607	8.098553858	7.643203075	8.280347591
AFG3L1	7.438301746	7.405642701	7.402992843	7.331926483	7.382869792	7.363177837	7.344280703	7.519258993	7.324102463	7.340145446	7.311537135	7.352450215	7.323415105	7.325541082	7.324280232	7.329257723	7.383623968	7.428377426	7.366155042	7.382597916	7.319128048	7.385736871	7.419817172
AFG3L2	10.64415801	10.72634584	9.996855011	10.65573959	10.67083512	10.78909969	10.25350261	10.84191268	10.32675497	10.71122456	9.75843635	9.993074131	9.959619147	9.771210043	10.26089781	10.40209239	10.51098068	10.36024072	10.05613145	10.67874398	10.76936273	9.854824809	10.05716795
AFM	7.1885218	7.112923111	7.108115752	7.141678942	7.182594204	7.186342438	7.224467038	7.290530109	7.142952285	7.132557538	7.164121745	7.108894522	7.092106599	7.09024956	7.041601679	6.951662327	7.2275878	7.218445022	7.193841486	7.138529763	7.032609156	7.274305955	7.225498596
AFMID	7.299379771	7.315766174	7.215040238	7.204060774	7.320792761	7.258800089	7.236922359	7.362225631	7.242302663	7.179567166	7.25045241	7.235503641	7.197175113	7.242663236	7.203851055	7.21931425	7.323887236	7.234272802	7.236800875	7.251625811	7.359908142	7.304379867	7.373332076
AFP	7.199760507	7.355850094	7.315799833	7.321856083	7.293359703	7.147639706	7.192983829	7.294036752	7.2380308	7.412737176	7.318990693	7.239325532	7.358041508	7.193543889	7.127639828	7.148578942	7.295369599	7.330293682	7.128383311	7.23935971	7.24315296	7.362837396	7.225498596
AFTPH	8.710539741	8.910918857	8.771598725	8.956229272	8.567699559	8.569300752	8.848342711	8.676162859	9.058249365	8.928415704	8.872920207	8.619941114	8.563584199	8.971030265	8.674672101	8.879749907	8.53134786	8.842172095	8.825612884	8.454757897	8.928603948	8.448804513	9.028194024
AGA	9.071529375	9.353198878	8.928104516	9.231906441	9.224698785	9.268295664	9.928296957	8.888632362	9.335500642	10.09315416	8.914595768	8.695125007	8.91206922	8.685033895	8.899888472	9.172634758	8.859684394	8.890702333	8.674057919	8.998562462	9.782246972	7.871344194	9.381944373
AGAP1	7.172069576	7.322704042	7.199248537	7.285578933	7.263989247	7.299785408	7.219537746	7.338439105	7.184074704	7.277759132	7.188222524	7.233220626	7.282364277	7.235419667	7.206265969	7.205065972	7.256262218	7.333414355	7.26054481	7.260858084	7.2024344	7.201562089	7.34088357
AGAP11	7.087128579	7.248471411	7.129111945	7.056003196	7.269917301	7.156325152	7.151547148	7.300030082	7.125389986	7.277160766	7.130392331	7.196265041	7.090705158	7.128429713	7.157033682	7.087287672	7.129395583	7.21469686	7.209132275	7.209507639	7.164012689	7.253448394	7.314454068
AGAP2	7.190776114	7.265788969	7.243843876	7.245202506	7.283049847	7.214741164	7.082383606	7.318860258	7.22232852	7.205772005	7.212448659	7.169179877	7.176628568	7.281244983	7.203082449	7.148578942	7.297680627	7.223117317	7.285972496	7.321812839	7.129093576	7.462152981	7.318196668
AGAP3	7.355791821	7.345149264	7.255838266	7.31892892	7.309586449	7.234030595	7.291824614	7.345253445	7.372307575	7.38078728	7.237378226	7.290676446	7.302191604	7.306873882	7.300972142	7.272328997	7.342564335	7.344263815	7.359528144	7.235936161	7.245667537	7.368769563	7.337313472
AGAP6	7.501643309	7.405507532	7.387027618	7.550683458	7.379598249	7.364521776	7.472209076	7.534883922	7.414813445	7.361394194	7.291134269	7.309639238	7.533666864	7.411791253	7.375235785	7.461075792	7.385188988	7.418984846	7.444152594	7.506920302	7.321136894	7.35499812	7.235607255
AGAP7	7.591739057	7.49855605	7.522507728	7.570829253	7.511662988	7.464185257	7.569614012	7.472233658	7.511807072	7.584354495	7.510454017	7.582270253	7.634148582	7.548873035	7.566691089	7.655680185	7.626167285	7.582976296	7.471275773	7.483619344	7.618845757	7.616971896	7.474083315
AGAP8	8.719408392	8.245662441	9.060410937	8.318190679	8.514107563	9.142851376	8.683736878	8.614736187	9.204898803	8.295164746	8.45343328	8.601134776	8.963888293	8.372460627	8.507556881	8.790372923	8.909819991	8.639758765	8.239747418	8.487176557	8.917226043	8.209829325	8.648370985
AGBL1	7.206333666	7.240128667	7.252064072	7.288254108	7.317544801	7.238320968	7.190171879	7.343052744	7.188379432	7.228728922	7.204826326	7.193879727	7.240311978	7.175907063	7.181062365	7.239800781	7.202248769	7.164129595	7.211440471	7.240115047	7.197125748	7.303544205	7.238341389
AGBL2	7.193027132	7.30823624	7.247523505	7.1115723	7.335155401	7.13342009	7.180820742	7.348625681	7.185585836	7.208981279	7.134177423	7.17599397	7.127425291	7.238544792	7.120427494	7.133487847	7.254745996	7.243507144	7.289749697	7.266700698	7.152802543	7.299983634	7.297780325
AGBL3	7.02570523	7.19630005	7.234605757	7.094201793	7.366031829	7.110167828	7.278432208	7.397176251	7.16687603	7.160117016	7.179791694	7.289716156	7.159952271	7.269167267	7.232744	7.13259542	7.152427687	7.285279731	7.117908369	7.235413259	7.053491914	7.219472752	7.288567395
AGBL4	7.162357343	7.202297254	7.229035897	7.027088232	7.396160607	7.253837908	7.215536644	7.357302715	7.255890279	7.212983385	7.071463205	7.059749675	7.109519431	7.138377127	7.226015106	7.036777086	7.218696839	7.228705253	7.224932394	7.229474238	7.082684673	7.191300905	7.198263767
AGBL5	8.157850219	8.123847837	8.359405133	8.356672407	7.52712076	8.314713726	8.160609684	7.965282618	8.553356977	8.022965416	8.554247918	7.659626451	8.243651405	8.239987717	8.325037441	8.218220052	7.363191553	7.752683227	7.640097052	8.461043085	8.103122878	8.426453133	7.72713419
AGC1	7.283651488	7.197301235	7.229965621	7.163212635	7.286723263	7.283016919	7.149991104	7.288020589	7.206462421	7.149319769	7.365120347	7.131181255	7.120562689	7.238544792	7.285528364	7.109205196	7.220317235	7.235198755	7.269499474	7.153202498	7.037029313	7.277410172	7.256208243
AGER	7.448812281	7.495930399	7.538842176	7.413571125	7.447850355	7.515289482	7.487946753	7.446751652	7.453680209	7.393982191	7.459642902	7.484698408	7.433040411	7.538286172	7.423335233	7.522906655	7.486933336	7.511959053	7.404187105	7.589152704	7.386687654	7.661580608	7.40804446
AGFG1	7.361733585	7.367591313	7.4080626	7.372381907	7.369800808	7.301068281	7.353951626	7.47008747	7.35106959	7.429128065	7.297085234	7.351544539	7.269481816	7.307503313	7.295333275	7.2386378	7.287341861	7.305094622	7.327672411	7.315575297	7.443819256	7.290574398	7.406891384
AGFG2	7.671846779	7.551498479	7.438031388	7.577349174	7.50564468	7.550201916	7.690373208	7.533368779	7.677261765	7.560067508	7.529111246	7.544882967	7.475882943	7.556092597	7.479040441	7.531177495	7.442457212	7.513000096	7.52629826	7.574069273	7.658278364	7.648619541	7.513995104
AGGF1	7.780343096	7.919951296	7.78557129	7.906779738	8.065161335	7.767347523	7.993876292	8.426770675	7.794048487	8.005522655	7.945072265	8.112022115	7.88324231	7.781146617	7.869825098	7.768440537	7.821682955	8.195576964	8.065338711	7.727806956	7.84478057	7.614674198	8.192748306
AGK	8.178388827	8.561517667	8.035224638	8.702596241	8.904626359	8.462806064	8.768629913	8.625489762	8.52228039	8.49596616	8.253577799	8.917563489	8.696547265	8.685828361	8.607889645	8.423707591	8.672195181	8.849625548	9.174431162	8.137499494	8.669632002	7.82016831	9.186247431
AGL	7.322485434	7.417009282	7.359392398	7.423820378	7.457875185	7.373783541	7.456981888	7.425628278	7.395572163	7.410769997	7.371282248	7.396106892	7.357277873	7.339962288	7.364180783	7.379367718	7.420292207	7.412680561	7.395474805	7.356285022	7.345895367	7.303175123	7.462019818
AGMAT	7.046862653	7.231932145	7.34968348	7.218997388	7.381858383	7.435595378	7.173170306	7.39154137	7.200869942	7.135083677	7.067517508	7.108894522	7.099095022	7.265119865	7.279843588	7.192967987	7.257119272	7.304860664	7.338047833	7.248201814	7.150755456	7.305067745	7.312847574
AGPAT1	7.270901184	7.316038796	7.279830451	7.301618111	7.332325058	7.246308691	7.240242383	7.368745016	7.231150161	7.220832875	7.329639064	7.201404676	7.242971149	7.231770726	7.232601948	7.198055204	7.267933862	7.244720929	7.301040124	7.28701619	7.139094796	7.324430574	7.350486259
AGPAT2	8.404112649	7.919732591	8.301872076	8.103454049	7.727492429	8.215885135	8.250397767	7.845195714	8.574094282	8.184448879	8.413504083	7.616151355	8.407728298	8.130170424	8.312411802	8.443990396	7.703618788	7.660950208	7.884856691	8.260912512	8.170084994	8.681308635	7.951506284
AGPAT3	7.228882687	7.233575296	7.232084241	7.27403351	7.366499287	7.271071151	7.324840648	7.385707942	7.352840481	7.316024358	7.34028646	7.257998691	7.32410557	7.226990142	7.358462793	7.275476356	7.260247581	7.288472354	7.305305636	7.423569091	7.242713444	7.371419601	7.352047966
AGPAT4	7.237642855	7.313315173	7.421953593	7.31345536	7.434993187	7.428077948	7.406702872	7.562910177	7.292683917	7.455605642	7.336356708	7.411200733	7.462148082	7.389166528	7.328137659	7.275797855	7.522766777	7.452156792	7.452230778	7.290543762	7.364327085	7.279946098	7.581599491
AGPAT5	7.250426385	7.616892987	7.33674034	7.431266502	7.522511179	7.302820807	7.427946715	8.185390997	7.414813445	7.465800535	7.440300305	7.62533882	7.551482845	7.583755076	7.41222507	7.471814627	7.438058274	7.581501908	7.605400451	7.524163826	7.384817648	7.299983634	7.552775452
AGPAT6	7.98587227	8.684964727	8.524590235	8.702596241	7.97992647	8.351118867	8.641946738	7.959202188	7.819852932	8.281281727	8.249954479	8.181142659	8.633824163	8.226008261	8.306433645	8.152719819	7.778608346	7.921191916	8.628951786	8.229435808	8.175633841	8.222615355	9.101102759
AGPAT9	11.5412809	11.45222256	11.20632825	10.44863312	10.83138864	10.59377965	12.47755552	10.24054337	11.90222728	12.69050136	11.13848586	10.98767761	11.24142244	10.3897868	11.61013612	11.71678689	12.06149592	11.34511124	11.07933553	10.52239272	11.90522168	9.949957877	11.88422498
AGPS	9.5044919	9.479672231	9.141199883	9.484278443	9.438064057	8.923901324	9.500362999	9.462436012	9.034641117	9.722720304	8.796830063	9.450876779	9.112364701	8.885039394	9.14123419	9.0334211	9.175640371	9.404239418	9.476536816	9.099206092	9.698673249	8.624367635	9.177251832
AGR2	7.457987374	7.302251035	7.320119736	7.32954973	7.376126443	7.298645789	7.316424544	7.394688145	7.295223935	7.313096894	7.275256495	7.250344307	7.486126838	7.295956863	7.32068858	7.236209276	7.241074932	7.343107963	7.405593578	7.283233862	7.179454963	7.339694287	7.386763074
AGR3	7.200307981	7.299711778	7.19601474	7.297191497	7.286716715	7.263331325	7.296898178	7.32631643	7.286557354	7.334706002	7.217396851	7.186702253	7.239229492	7.303746495	7.229458699	7.206062068	7.34954299	7.34035255	7.255606091	7.207455987	7.272454956	7.313092074	7.285563343
AGRN	7.46165359	7.792623738	7.654233934	7.719427883	7.75625177	7.644296414	7.739184509	7.670377133	7.638243609	7.586825068	7.624433	7.66667462	7.630773702	7.659683858	7.603844301	7.72748457	7.824947191	7.656227338	7.636662097	7.574447162	7.555187601	7.655872826	7.693217369
AGRP	7.390963656	7.428973651	7.343706032	7.349548764	7.464654415	7.447317206	7.44065822	7.349822132	7.38401195	7.501201536	7.473174638	7.437595725	7.396504514	7.263595137	7.418998173	7.362174494	7.438280026	7.385592946	7.463481724	7.569162571	7.377815614	7.450797079	7.437832557
AGT	7.232992289	7.244596033	7.363369341	7.175857907	7.394656298	7.156325152	7.247302609	7.374990375	7.290992364	7.276394174	7.223179498	7.313801618	7.407430087	7.38768823	7.128538965	7.150344489	7.275192865	7.347589788	7.23992787	7.233436171	7.234452003	7.245025	7.297780325
AGTPBP1	8.779630027	8.941476802	8.779830671	8.905427352	8.51157401	8.771357796	8.930536741	8.878462194	8.935424971	9.16193849	9.252169462	8.999637582	8.988755532	8.972040079	8.845452577	9.028066821	9.228498051	8.923487313	8.89359325	8.454536323	9.021895709	8.292294758	9.213761806
AGTR1	7.262485651	7.260964891	7.296347955	7.320945174	7.340123963	7.26648131	7.295528864	7.421348949	7.333841934	7.332542252	7.23028198	7.259221553	7.369482601	7.203934816	7.197930193	7.158018898	7.275584569	7.265717639	7.278310563	7.298354306	7.235049145	7.457715782	7.290194654
AGTR2	7.41172703	7.493625172	7.590018577	7.456343454	7.466290319	7.439198567	7.500406646	7.429191802	7.547921671	7.405708609	7.486679515	7.400715351	7.483857999	7.625858913	7.45632614	7.363907255	7.628649932	7.487969235	7.467349452	7.542020419	7.672128432	7.511697323	7.452561251
AGTRAP	8.48945484	7.672173627	8.226674046	7.647844518	7.331110746	8.327342115	8.035023305	7.707927819	8.882664866	7.941988106	8.577925503	7.373891893	8.173308313	8.201461212	8.315059695	8.666284905	7.747427547	7.594304835	7.562617832	8.340303371	8.227658556	8.337775637	7.825506117
AGXT	7.651180542	7.468727536	7.50708962	7.390275768	7.506582603	7.401856035	7.604826843	7.433778269	7.489455875	7.443284354	7.457954556	7.615967497	7.399977797	7.437326578	7.453425513	7.417343075	7.421820679	7.589593433	7.350197192	7.533118429	7.5644081	7.617798531	7.565673649
AGXT2	7.254754151	7.215210293	7.049625943	7.080868676	7.330648303	7.137809414	7.156981114	7.263724126	7.218377488	7.055640072	7.025453182	7.108894522	7.083679061	7.264106322	7.068022799	7.025319008	7.056330793	7.044147066	7.232773819	7.091467864	7.004689622	7.20977953	7.145517366
AGXT2L1	7.093081567	7.204651468	7.190921901	7.098098601	7.243480513	7.256006571	7.216827756	7.292087949	7.135384019	7.203269317	7.139615349	7.125816416	7.152838292	7.216113043	7.117419911	7.114181754	7.20280444	7.24038328	7.244319734	7.376440009	7.162897869	7.251811508	7.288937682
AGXT2L2	8.650621649	8.572743341	8.686152574	8.303122509	8.533683501	8.9967891	8.487485357	8.555401042	8.731451505	8.540490304	8.736771181	8.15442374	8.643350945	8.821792698	8.726351576	8.840195008	8.152219929	8.334676193	8.474058042	8.553523309	8.570198513	8.729113393	8.600336428
AHCTF1	7.981161728	7.886134197	8.027188068	8.012344247	7.778134282	7.898528517	7.963835853	8.224487278	8.059836716	7.887467668	8.139605303	7.918493619	8.039422958	7.946262262	7.892710167	8.048490616	8.110968151	7.978947242	7.905104203	7.665137028	8.160766446	7.646586717	8.139826757
AHCY	7.356125649	7.698164337	7.871835558	7.551723007	7.312677163	7.511246901	7.647174381	7.568034677	7.94821674	7.501944485	7.654513593	7.437625498	7.738200603	7.526870017	7.49848024	7.488134519	7.404691419	7.311038612	7.50233659	7.686595198	7.399677979	7.735419349	7.665224339
AHCYL1	8.422020597	8.455467055	8.378623179	8.576956653	7.841469205	7.743221748	8.472490551	8.162803071	8.075258213	8.117944049	8.256741163	8.10463485	7.93463057	8.520257682	8.275838352	8.181188236	8.261880614	8.26976571	8.068197466	7.861650096	8.346241841	8.063358245	8.392664813
AHCYL2	7.701140872	8.298457961	8.016499048	8.234851575	8.18033286	7.618113366	8.015693766	8.006997111	7.740478045	8.06843634	7.525855961	8.131586734	7.740967282	8.007840926	8.013713111	8.013366341	8.25528576	8.296734103	8.325306478	7.942445608	8.334067955	7.760444315	8.209617735
AHDC1	7.148528047	7.182213513	7.232751397	7.214478616	7.321649694	7.11462408	7.331276981	7.378314496	7.230984829	7.145982065	7.172437824	7.164621128	7.144450992	7.241635051	7.261837414	7.065047074	7.197473574	7.271783509	7.175025846	7.147978535	7.249886202	7.283599742	7.286392476
AHI1	8.468646926	8.376449422	8.372499473	8.697921089	8.301768373	8.483734473	8.234453918	8.481694145	7.956045809	8.149075057	8.35296162	9.123158357	9.302349357	8.234050766	8.584540924	8.014864698	8.839113111	8.863653173	8.651279845	7.809804301	8.601440128	7.83742032	8.603755953
AHNAK	9.522968012	9.925025341	9.555299953	9.82074731	9.495537603	9.705700478	9.580787321	9.52665648	9.331978743	9.89995298	9.510119493	9.435120417	9.810032141	9.655236087	9.438706772	9.563304284	9.692077641	9.278648425	9.767926505	9.817438174	9.456075684	9.338674406	9.934718417
AHNAK2	7.248257918	7.26770098	7.253941563	7.396034457	7.317159754	7.240574792	7.267643771	7.392951979	7.302265839	7.236777667	7.106518297	7.182779399	7.353903178	7.211495088	7.321574188	7.200667723	7.180944662	7.283487119	7.259917144	7.369574882	7.136348424	7.216248496	7.258421095
AHR	10.68712388	10.5539564	10.50003691	10.52711071	10.07325517	10.20590938	10.33879994	10.09455534	10.48335916	10.60121773	10.45761676	10.27077725	10.30504782	10.526045	10.40833392	10.54223534	10.43841249	10.28701435	10.50975897	10.39413038	10.51630505	10.6986618	10.3854763
AHRR	7.184003251	7.150547525	7.28294194	7.005042518	7.242093953	7.173549807	7.135916426	7.329660157	7.126230905	7.176580005	7.168747434	7.189536358	7.14783396	7.309057362	7.215016673	6.998239876	7.159185708	7.220315657	7.222309944	7.232446659	7.111329736	7.141282845	7.248441353
AHSA1	10.09655832	11.36710185	10.87097686	11.10833696	10.10453889	10.98847666	11.33136969	10.91664959	11.38586984	10.21062689	11.01405305	10.51440135	10.14010656	11.42239558	11.28150821	10.97759434	9.43970402	10.69589549	10.15240732	10.56999915	10.52387826	10.22159956	10.58097568
AHSA2	10.82442054	10.98029941	10.76204256	10.44327645	11.25616958	11.31283508	11.29745526	10.08657255	10.6012202	11.500125	11.05928253	11.11767424	11.14600719	10.79479348	11.0449737	11.39735212	11.44711703	11.27328136	10.95489877	10.69702766	11.21981779	9.761983391	11.2425092
AHSG	7.15891162	7.2523369	7.269416688	7.20279792	7.378844787	7.341674971	7.196765395	7.302520605	7.195256817	7.335797897	7.163194907	7.15316776	7.2485885	7.308072806	7.279843588	7.298950993	7.269714816	7.184375502	7.260557775	7.208502367	7.216899682	7.295904116	7.262838468
AHSP	12.97179905	10.37808281	12.09982491	11.49277112	11.68402219	12.53915134	11.6706374	11.46856338	12.8830712	12.44476763	12.95956772	12.09042546	11.30028357	13.71959908	12.66742813	13.08258176	12.58146228	11.19200424	12.71383551	12.34389069	11.74600397	12.13960246	10.98364308
AICDA	7.452136217	7.739327911	7.493860269	7.500479378	7.50948706	7.762985872	7.580852157	7.53617194	7.522213039	7.551408813	7.52512607	7.649772239	7.481679239	7.633028849	7.502702401	7.630829825	7.591617342	7.414876434	7.475192269	7.457396833	7.716559702	7.45756782	7.551387253
AIDA	11.99829002	11.73534086	12.41589332	12.30600305	11.83819109	11.63429733	12.11882555	12.64529038	12.12736648	11.86678537	12.36703715	12.72507704	12.42085089	12.66949975	12.11967301	12.24249385	12.27877473	12.08331875	13.07702918	11.9079892	12.33450501	11.71078713	12.21692471
AIF1	8.966899454	8.540127947	8.833311915	8.825483109	8.674324625	8.760201863	8.960422848	8.624613343	8.877198837	8.851728664	8.946935947	8.450319738	8.758288332	8.749572658	8.85390833	8.903282926	8.822946518	8.531432038	8.665963939	8.92053414	9.022967313	9.027540964	8.758018986
AIF1L	7.323822302	7.573142603	7.548076418	7.632269377	7.593231734	7.432474301	7.460718833	7.672926237	7.678564336	7.940325408	7.378458001	7.449932135	7.681380188	7.580672701	7.531718824	7.558329728	7.557891545	7.532079079	7.479225677	7.413720916	7.501562483	7.494504215	7.362466313
AIFM1	8.103690854	8.482294349	8.167650599	8.366978299	8.434239381	8.155998405	8.302435954	8.57441528	8.085163144	8.313627251	8.082176482	8.331474228	8.199101398	8.153671995	8.200388268	8.124531894	8.257973685	8.475197089	8.398354079	8.151437236	8.225789551	7.873401236	8.477577827
AIFM2	7.505315056	7.544617277	7.577493936	7.666822312	7.501491031	7.734354453	7.474736502	7.445186397	7.560615395	7.579331849	7.599214736	7.486747723	7.603728832	7.538757477	7.730093801	7.650615704	7.533347073	7.563697013	7.559491725	7.546049553	7.615075274	7.412832312	7.483771888
AIFM3	7.719557699	7.606230304	7.747405383	7.877821686	7.500034264	7.837489872	7.771281817	7.502336281	7.693696859	7.816024406	7.784856079	7.722395897	7.645954334	7.747789871	7.653130937	7.755356758	7.550409313	7.525921217	7.579482044	7.853131369	7.806370953	7.83742032	7.667375849
AIG1	7.742463288	7.463698605	7.610425184	7.551723007	7.366785645	7.350282627	7.529926344	7.716039801	7.638246909	7.352666601	7.490418932	7.17712686	7.605742066	7.557251395	7.515995821	7.698060209	7.361748351	7.443405431	7.459467143	7.599030997	7.288737382	7.590278717	7.56015871
AIM1	8.649568638	8.623508578	8.599242738	8.714100232	8.68571424	8.531760689	8.679436947	9.129884753	8.439040052	8.734940279	8.563669019	8.644791425	8.555744987	8.506466348	8.479281965	8.503006324	8.638359126	8.647095735	8.740180191	8.388441556	8.913702946	8.453112814	8.663399004
AIM1L	7.432907414	7.480295188	7.526903751	7.371375972	7.44143927	7.462308299	7.59219371	7.503138307	7.405640824	7.449031541	7.479637957	7.460626596	7.401995501	7.621617428	7.567059899	7.546543803	7.355009702	7.365977558	7.503419472	7.530018411	7.368788045	7.55692994	7.679165166
AIM2	8.083221593	8.212835149	7.994081466	8.374524883	8.266181404	8.041264301	8.196053453	8.260335569	8.297591415	9.628904684	8.40483284	7.994782222	8.060353484	8.459373114	8.295091275	8.282085635	8.346052264	8.022827325	8.659565946	8.225018872	8.802846893	8.469316002	8.40476372
AIMP2	10.51090212	10.81727055	10.59580613	10.72221543	9.94934397	10.68024427	10.80682555	10.59706596	10.61711939	10.63728537	10.66988369	10.17158122	10.23471711	10.88888978	10.95025161	10.53251194	9.802935198	10.46186602	10.06203946	10.51307743	10.95328069	10.11974963	10.6260964
AIP	9.715835575	9.0883083	9.797530464	8.938717057	8.465703312	9.50686179	9.268750265	8.786070718	9.917026073	8.717901694	9.580692996	8.644361146	10.09960711	9.790346919	9.457043889	9.150883357	8.321191721	8.575153833	8.849605401	9.733945085	8.679769501	10.21750966	9.001935522
AIPL1	7.534713965	7.551982827	7.469023647	7.501001206	7.532119934	7.539315568	7.542060405	7.500368444	7.4869558	7.497839192	7.640701007	7.515508159	7.500696341	7.498804687	7.566249401	7.501877756	7.680333865	7.495846854	7.562433696	7.516231385	7.48850692	7.552383276	7.514643193
AIRE	9.64130586	9.490479488	9.591446807	9.494925448	9.458572862	9.417765438	9.566982148	9.428619306	9.574677014	9.568937844	9.523768738	9.251382914	9.414586555	9.459651276	9.475955025	9.642699421	9.606375043	9.50039474	9.554061008	9.537023997	9.59774582	9.774824527	9.44025983
AJAP1	7.456683506	7.416481004	7.345738765	7.429091672	7.463089277	7.479480892	7.353280297	7.432605868	7.397319373	7.474990748	7.424756745	7.464369265	7.395137166	7.486738848	7.453592463	7.393006486	7.394022497	7.443372641	7.494836683	7.473875371	7.43281835	7.456063474	7.443035219
AK1	7.87447658	8.026840193	8.482785688	8.149196902	8.001747192	8.216565816	7.84596346	7.802069959	8.302741486	7.663149987	8.357617114	7.84258821	8.716651261	8.021435719	8.079614048	7.776517437	7.671458857	7.893806598	8.09353146	8.155369501	8.171452872	7.706080358	7.876245898
AK2	9.387306605	9.284910734	8.993789895	9.210928142	9.359129229	9.211441252	9.484819048	9.276366902	9.317214051	9.438010334	9.141156865	9.345229104	9.143461042	9.365672899	9.282917978	9.287938009	8.71523648	9.212030407	9.481908424	9.202389158	9.281719506	9.062983125	9.423517432
AK2P2	9.230823291	9.054093634	8.963541205	8.822131695	8.700672016	8.42664267	8.927584548	8.117516436	8.979404346	8.829512581	8.823862684	8.618313718	8.83042823	8.698483625	8.742217014	8.719242526	8.95760551	8.607799681	8.993566456	8.922262834	8.814658061	9.10339351	8.879771612
AK3	11.58196496	12.0174819	11.87753207	11.87718664	11.87608838	11.88873873	11.7138892	11.66363058	11.81788197	11.78149212	11.61269307	12.22500245	11.53042053	11.70725151	11.39053607	11.60604064	11.4391519	11.96359364	11.76971097	11.44139478	11.80781859	11.02536004	11.23140735
AK3L1	7.505250714	7.570075625	7.581165802	7.545634587	7.585522073	7.495199388	7.619279497	7.514053102	7.504330547	7.660830479	7.484303357	7.586675777	7.50114448	7.573562171	7.521944524	7.482984594	7.499842629	7.507773605	7.533211941	7.483610649	7.512388933	7.495045801	7.611035637
AK5	7.484145821	7.66054328	7.655408694	7.41763866	7.905840443	7.396505721	7.679936634	7.542718804	7.78019509	7.576811187	7.409932208	7.764675512	7.428967261	7.468073927	7.541942964	7.497609183	7.39961275	7.727902004	7.4222772	7.4253883	7.76728522	7.370190589	7.663931504
AK7	7.111032958	7.48039729	7.161533138	7.2350289	7.221480568	7.164961673	7.266199633	7.319845126	7.30376268	7.144310463	7.170593755	7.006606796	7.253016883	7.126210274	7.170208667	7.07991051	7.163394309	7.249938091	7.143623345	7.224507206	7.097604746	7.287712228	7.258421095
AKAP1	7.306069276	7.19809906	7.251157133	7.377809261	7.427769328	7.224393497	7.211625693	7.457090391	7.225848741	7.263048405	7.172579065	7.216480504	7.315549363	7.283880518	7.276841602	7.258454342	7.309048808	7.299956835	7.330653675	7.26324466	7.252027695	7.27263217	7.311537904
AKAP10	7.508063053	7.273422578	7.482878489	7.375784332	7.334403906	7.345506586	7.216282805	7.578096053	7.268191756	7.22730451	7.437982346	7.431855717	7.423926275	7.339265462	7.203082449	7.382938462	7.270498599	7.322445969	7.373025719	7.367765456	7.401416755	7.455729876	7.40762921
AKAP11	7.62242653	7.663010804	7.705098436	7.556541171	7.627242712	7.420401856	7.594256221	7.437935379	7.491451967	7.553100764	7.54801204	7.457681065	7.516499134	7.557131485	7.711476229	7.571756363	7.522338156	7.560805714	7.637704978	7.467806196	7.471563497	7.490880239	7.719086734
AKAP12	7.329357733	7.360109287	7.353424188	7.345419319	7.381480423	7.406707147	7.379238978	7.380690339	7.38045766	7.326274449	7.359523772	7.392551389	7.318936243	7.383711794	7.34242438	7.309057384	7.373948991	7.365355718	7.349054946	7.395166931	7.365965364	7.38347105	7.397767804
AKAP13	10.01748204	10.2780292	10.15429908	9.986428958	9.377144031	9.640027368	9.954324428	9.785833309	9.863782046	10.08254878	9.892171504	9.405073686	10.10365066	10.14919857	9.83281728	10.16941308	9.622914182	9.73867073	10.06470463	9.805275098	9.940083532	9.677384027	10.28173828
AKAP14	7.270015152	7.137406584	7.198645234	7.094686094	7.209740135	7.18185576	7.128674219	7.304486054	7.203445781	7.140327597	7.170105336	7.148193727	7.15518368	7.174146926	7.150283694	7.10050344	7.176292948	7.181184637	7.178137957	7.270018317	7.143428135	7.142643837	7.232748103
AKAP2	7.358069276	7.351142872	7.369044458	7.32582196	7.394615237	7.350690112	7.340905784	7.418811622	7.380259037	7.271444829	7.382007868	7.287104841	7.245595141	7.364297835	7.355569668	7.263833001	7.347437949	7.334807742	7.367122508	7.358530408	7.279702754	7.41057178	7.377731034
AKAP3	7.449285148	7.554138795	7.541563223	7.44301983	7.446287714	7.592295425	7.419463526	7.427353472	7.423827637	7.47592653	7.523665233	7.410514046	7.318577059	7.459767918	7.558584063	7.54968112	7.451343249	7.470617128	7.532253561	7.462507703	7.485916273	7.278443511	7.418224608
AKAP4	7.47986269	7.364196533	7.354430708	7.319596322	7.453049123	7.50906266	7.38002435	7.397768286	7.359659635	7.465374364	7.393625438	7.344282455	7.353814003	7.425976202	7.431031389	7.429499839	7.403791073	7.457674049	7.404680842	7.385796081	7.344835845	7.452670748	7.394891063
AKAP5	7.251509471	7.220147678	7.203716631	7.180490762	7.277924822	7.156325152	7.0977517	7.32181302	7.129589937	7.269477438	7.266223962	7.13699603	7.151883864	7.215688156	7.232744	7.015703636	7.275192865	7.151485158	7.190497838	7.208502367	7.038132357	7.279476151	7.258421095
AKAP6	7.209805656	7.2309536	7.275743412	7.013162383	7.269192358	7.153073873	7.139838809	7.272371927	7.213622658	7.101051849	7.239134384	7.146256708	7.115050817	7.146069078	7.311248471	7.111922639	7.282984721	7.302205293	7.216393532	7.192326628	7.012558653	7.241854222	7.186220882
AKAP7	7.783233995	7.950571626	7.813058119	7.77136375	7.861343853	7.851899702	7.920720554	7.84565165	7.898734717	8.123960995	7.835640149	7.57103732	7.725332497	7.836571135	7.778777431	7.914180965	7.39664751	7.618152575	7.593864377	7.867339545	7.884516547	7.55423223	7.904211203
AKAP8	8.406485675	9.124601452	8.954908645	8.981503349	8.876401167	8.882837797	8.917555169	8.966891439	8.692177874	8.544111217	8.930953493	9.114093005	9.432299317	8.910257148	8.897633656	8.738659271	8.705929117	8.784847112	9.288921568	8.852838667	8.951388027	8.924081238	8.985648513
AKAP8L	7.862942021	7.905639097	7.9851444	7.868121887	7.539756831	7.957270415	7.838507499	7.762433448	8.47740369	7.648192793	8.000764948	7.509818216	7.898467709	8.131750314	8.048493507	7.920659683	7.531366079	7.718931314	7.683598779	8.015613309	7.833422419	8.090192033	7.85277799
AKAP9	7.331885851	7.34243316	7.313671071	7.309098839	7.37344528	7.349060823	7.325891579	7.369545077	7.288204836	7.313972995	7.284441606	7.29855947	7.362590773	7.302889323	7.323311587	7.268523738	7.37820459	7.295843815	7.407055271	7.290316812	7.302248706	7.28308788	7.320874417
AKIRIN1	7.786388821	7.613763748	7.697236127	7.600620431	7.512096526	7.662622739	7.781221889	7.66797742	8.054168116	7.625507115	7.882953614	7.508630665	7.641988269	8.10409214	8.084538738	8.142337351	7.430421246	7.427913664	7.588491851	7.503703431	7.697737477	7.661445051	7.869345104
AKIRIN2	9.844725006	10.00781018	10.2211459	9.974899885	9.326046323	9.490488119	10.15758221	9.602993838	9.756429097	10.68801495	10.00816757	10.15879219	10.0100214	10.07906766	9.750450545	10.35391586	9.927228593	9.63328449	10.39718154	9.945148493	10.09328802	10.11113709	9.780280818
AKNA	8.994723068	8.217284597	9.074270247	8.857403392	8.073159439	9.137586513	8.791734179	8.529134018	9.612866891	8.570776806	8.923672494	8.061367527	9.106717956	9.09397458	8.956293956	9.111331475	8.296854674	8.220661371	8.263100206	9.317134998	8.863499175	9.311972868	8.933460499
AKNAD1	7.12284815	7.253301734	7.34106695	7.239488094	7.359247773	7.291960429	7.177765074	7.367365979	7.359578944	7.493986009	7.280018242	7.354828919	7.1686462	7.274211357	7.287148688	7.260892947	7.235625787	7.252685935	7.241225144	7.278268876	7.210018836	7.220545995	7.38930503
AKR1A1	10.45698088	10.54779919	10.55513532	10.41062698	10.34133267	10.47878197	10.61212189	10.39819406	10.51827273	10.75592569	10.32765266	10.2968685	10.5045259	10.51495607	10.5251961	10.48363407	10.11672158	10.17958854	10.35992676	10.65089053	10.57675637	10.47635499	10.5970685
AKR1B1	9.198876006	9.479672231	9.907489675	9.812664653	9.570334552	9.691022041	9.751496208	9.548611344	9.90228868	9.085565849	9.705832287	9.177317301	10.06885905	9.821716628	9.78897873	9.327523785	8.714556885	8.967889887	9.490600546	9.581164042	9.407102008	9.735373796	9.936372114
AKR1B10	7.134573761	7.158783011	7.199929616	7.20410014	7.283783714	7.137809414	7.202044204	7.291031535	7.140455781	7.224926987	7.107480535	7.123005615	7.176628568	7.248821229	7.10954432	7.173979539	7.207305626	7.222184002	7.204494121	7.203465978	7.146653023	7.179224205	7.280397318
AKR1B15	7.143890612	7.164930359	7.207494264	7.243934461	7.212159055	7.213698696	7.247302609	7.297535625	7.244266603	7.217772071	7.206153671	7.275938053	7.136301824	7.209394193	7.220102771	7.056621579	7.189231509	7.262719235	7.225587329	7.13536703	7.268013618	7.267038154	7.218727897
AKR1C1	7.023197113	7.279122652	7.204661917	7.120528541	7.160499213	7.103459098	7.176234989	7.310463981	7.179915887	7.149319769	7.014239933	7.060965798	7.155250773	7.243691726	7.178059127	7.204928461	7.175950854	7.228705253	7.296025025	7.162560472	7.279352412	7.198936784	7.179881677
AKR1C2	7.252737682	7.22666102	7.194740437	7.149397183	7.281321754	7.292335158	7.241571228	7.305322153	7.435772287	7.252441777	7.397518647	7.268138798	7.178754024	7.297484283	7.234593394	7.370645501	7.261268451	7.305152718	7.270762859	7.262185986	7.272855853	7.410356877	7.416456103
AKR1C3	11.91029478	12.27271881	11.71213896	10.89948125	10.1814407	11.61788345	12.12045624	10.48174867	11.6854117	11.22519874	10.69086237	10.9294145	11.7924968	10.56743914	10.90165085	11.22247323	10.61196889	10.20216939	11.02125603	11.0968437	12.09104781	10.80161329	11.16303666
AKR1C4	7.470987634	7.462427599	7.41064389	7.39639965	7.419049925	7.364188382	7.554992743	7.461615848	7.492771895	7.477606827	7.446975654	7.43322819	7.563856996	7.487922577	7.284363317	7.379083884	7.448736946	7.436050268	7.477143837	7.401770343	7.518893138	7.317667784	7.528596572
AKR1CL1	7.520838257	7.378420706	7.40085333	7.355990299	7.479553271	7.347750878	7.401054261	7.406101009	7.253381071	7.437444973	7.409483676	7.529564897	7.29873976	7.411603278	7.383922149	7.387724629	7.402288187	7.430363358	7.43765222	7.340428133	7.44005368	7.466311714	7.416130587
AKR1D1	11.19567186	11.15268239	11.18652504	10.90836074	10.83120415	10.93559576	10.99758668	10.76678034	11.18142436	11.15620008	11.00520874	10.86289249	10.79508918	11.21781076	11.10172678	11.20459768	10.96884596	10.94979114	10.82299025	11.15536744	11.05733179	11.30072903	10.89147649
AKR1E2	7.236276293	7.309166139	7.321937269	7.222860138	7.420924269	7.36168455	7.23260843	7.405124693	7.262822094	7.295444281	7.232064086	7.385900452	7.253016883	7.240605665	7.287958202	7.394243441	7.225168125	7.309276036	7.365852439	7.436779173	7.19715716	7.319213799	7.351512617
AKR7A2	12.01382552	11.22697771	11.78676989	11.73180378	10.99635392	11.75908014	11.91891224	11.58272061	11.87999042	11.96909531	11.55951843	11.04483365	11.87197792	11.68718718	11.64916236	11.78701391	11.0198215	11.59124887	11.54981624	11.90127759	11.93752166	11.73187752	11.85551447
AKR7A3	8.718671867	8.100087467	8.556406662	8.601926057	8.424467596	8.649109562	8.531779647	8.569057977	8.619362633	8.770816281	8.352369709	8.299447248	8.572711265	8.203363222	8.42880409	8.548564899	8.215300846	8.499079223	8.226905733	8.75808495	8.901313997	8.497570126	8.635498578
AKR7L	7.315133154	7.325807496	7.331532135	7.206701296	7.285252683	7.188464198	7.217028608	7.375465678	7.236467847	7.323952169	7.383666895	7.302328454	7.247320928	7.246771512	7.304859138	7.286908527	7.461750576	7.332032147	7.294145044	7.453124564	7.351066488	7.389001062	7.478934895
AKT1	11.00342896	10.35332521	10.34483309	10.38562485	10.02090386	10.97432647	10.53989134	10.03360272	10.61361014	10.78119266	10.65216316	9.932310753	10.51893719	10.5822901	10.72061521	10.81660713	9.922619735	10.31376551	9.95484266	10.53863454	10.91182151	10.31196523	10.07231736
AKT1S1	7.207579061	7.396758561	7.268510723	7.309139021	7.332901281	7.278025606	7.314561788	7.39154137	7.441697659	7.274092081	7.361871556	7.344672435	7.403995025	7.42370048	7.247775904	7.304538174	7.294598479	7.300432473	7.294145044	7.350467255	7.340250924	7.499238501	7.355696359
AKT2	7.242823312	7.247503496	7.17411832	6.977414033	7.261254183	7.11906743	7.184631919	7.401856655	7.074933058	7.216177515	7.110363577	7.220698082	7.17861779	7.154812301	7.085692891	7.018594693	7.107754631	7.171883311	7.142243885	7.107676489	7.108173366	7.14466864	7.448123496
AKT3	7.193607203	7.331092212	7.339767049	7.280161565	7.402224359	7.32379513	7.312151221	7.37015198	7.344653804	7.290295519	7.336346533	7.380112872	7.272731119	7.29140378	7.271780782	7.257008216	7.37653219	7.387247468	7.32384032	7.344335228	7.435928606	7.313532892	7.378477863
AKTIP	8.876414405	9.416386542	9.318790301	9.498152348	9.981302602	9.254694655	9.668108893	9.826306039	9.544532188	9.715945318	9.773416959	10.07570046	9.350468966	9.192448055	9.337832585	9.436073868	9.959519913	10.12552904	9.652955953	9.006486658	9.530940606	8.441974539	9.771062819
ALAD	7.734536361	7.844137319	7.745700772	7.838287147	7.778143009	7.811837709	7.882853667	7.86806752	7.710736381	7.895675123	7.776047968	7.883934098	7.861569534	7.981339703	7.89455726	7.798833151	7.7425716	7.905557159	7.963907662	7.738062489	7.779075697	7.599909103	7.769601411
ALAS1	7.730715398	7.580758012	7.670742286	7.620039823	7.493870393	7.577397404	7.681994597	7.577088635	7.579237334	7.799427519	7.645483946	7.60737779	7.50524841	7.705180465	7.638209357	7.685182249	7.559096005	7.509166702	7.576707646	7.676278685	7.59429718	7.603464729	7.596949766
ALAS2	11.05289324	9.719538317	11.33124788	10.97100829	10.47077905	10.74094049	11.03072596	10.43281251	11.3022988	10.94070395	11.71797993	11.61849912	9.862345384	11.85648253	11.55926246	11.24343612	11.25192473	10.86491531	11.13679622	10.61421552	11.12954402	10.86485557	10.72434256
ALB	7.708009746	7.500930072	7.578344234	7.491051829	7.507288335	7.533173985	7.516466851	7.462138125	7.437974143	7.572530408	7.476013036	7.45740015	7.512471383	7.466505692	7.471999569	7.486655198	7.571323145	7.477913019	7.508653236	7.419901924	7.352822893	7.525469311	7.439086297
ALCAM	9.021323534	8.465497367	8.79844135	8.980273881	8.321587221	8.391995223	8.998323486	9.039118	8.875839737	8.828673161	8.51145606	8.1634198	8.617797116	8.61677023	8.578647694	8.770993139	8.484835654	8.498021344	8.100267199	8.585155112	8.975897733	8.551889963	8.850710557
ALDH16A1	8.721449863	8.556202208	8.404591208	8.615662645	8.119458596	8.446685834	8.15310928	8.109492283	8.365686378	8.128537665	8.001832473	8.079076233	8.34386697	7.883719517	8.395493276	8.206936626	7.772408264	8.125695802	8.2205301	8.439282205	8.312763903	8.50583715	8.03487968
ALDH18A1	7.979858225	8.681949937	8.405878014	8.623443244	7.947722295	8.436930514	8.379243542	8.979761533	8.459572677	7.777829003	8.326021474	8.191676387	8.814064806	8.707514916	8.798904122	8.551925671	7.779170753	8.155825161	8.33013724	8.30103005	8.076428708	8.303963006	8.932155488
ALDH1A1	8.904374439	9.069047537	8.711112939	9.117658963	8.366340048	8.131640429	9.779975395	9.022808606	9.092732924	10.3012578	8.89536319	8.680415007	8.769735004	8.587539031	9.277019766	8.888831559	8.283733502	8.395414767	8.596249879	9.311972214	9.843844716	8.366323905	9.603400435
ALDH1A2	7.29796499	7.340072451	7.309496811	7.388247188	7.378370917	7.385900316	7.348614111	7.41889527	7.244885697	7.246742044	7.495682068	7.445607563	7.445281677	7.514329496	7.272676367	7.325988022	7.28889648	7.399611084	7.264977317	7.4196724	7.337667234	7.430107323	7.39299237
ALDH1A3	7.109022089	7.186230147	7.207027381	7.140153709	7.285844971	7.261335452	7.149170214	7.330243982	7.145846951	7.143183597	7.22226189	7.07523983	7.156987338	7.293214436	7.165294713	7.109041634	7.258554238	7.271545857	7.18319741	7.284001313	7.164043082	7.170230699	7.221465562
ALDH1B1	7.207479116	7.562452624	7.460110043	7.590428474	7.51578897	7.308115629	7.554407719	7.615063223	7.378295518	7.431502403	7.409899845	7.394164794	7.485419057	7.380480716	7.514778275	7.322537746	7.40697846	7.545933376	7.805421112	7.350265816	7.510244995	7.325903962	7.533393174
ALDH1L1	7.17150848	7.228014167	7.262153843	7.06955109	7.326146145	7.138904786	7.243642067	7.328681395	7.322350058	7.159289174	7.08421601	7.372945773	7.060981173	7.158078039	7.185003401	7.075281398	7.149885685	7.172847886	7.239278835	7.350467255	7.153825058	7.216248496	7.202831082
ALDH1L2	7.125998152	7.325438875	7.242016356	7.481006212	7.313697335	7.279690142	7.264245995	7.397054532	7.35892414	7.314584839	7.206568704	7.367926304	7.293328268	7.337234821	7.281132455	7.228133405	7.238162117	7.416370859	7.294804672	7.284464999	7.296190023	7.449367771	7.29561488
ALDH2	9.936862159	8.918751484	9.249936658	8.952555706	8.332484249	8.972400611	9.526874583	9.157582866	9.06795088	10.15088885	9.249856789	8.509776917	9.233657258	9.32217829	9.173147396	9.093888588	8.683834717	8.180401763	8.3499447	9.545833779	9.534891573	8.281774646	9.997493485
ALDH3A1	7.355114124	7.284801364	7.239231814	7.197578046	7.390894173	7.259920783	7.149212499	7.341358195	7.338521324	7.276394174	7.232064086	7.403661458	7.1532315	7.294221407	7.163196239	7.142383218	7.461750576	7.334636135	7.294771953	7.246241357	7.213954549	7.239736711	7.252329062
ALDH3A2	8.320642632	9.167052336	8.783034881	8.742149427	8.96839648	8.844909727	8.743091812	8.920275076	8.628660265	8.749754229	8.500062583	8.882827187	8.436239791	8.61381506	8.936225482	8.579987102	8.532366944	8.781908509	8.652337025	8.582759752	8.752614771	8.022491173	8.797693974
ALDH3B1	8.30106494	7.922891124	7.973197003	7.908266115	7.743682228	8.168720384	8.023601238	7.919597411	7.965172715	8.225279768	8.050625346	7.394572855	7.937093674	7.924833144	8.168916764	8.022326099	7.697691882	7.744883733	7.65218979	8.131147124	8.130942688	8.341012838	7.960570081
ALDH3B2	7.322930909	7.34850007	7.316344427	7.240321013	7.381041981	7.361121908	7.291940387	7.420014514	7.301479557	7.301693337	7.299394586	7.357994921	7.225499592	7.260673964	7.382037234	7.288504869	7.381220452	7.335565163	7.343794172	7.305382236	7.395888561	7.302281347	7.358133252
ALDH4A1	7.642848056	7.6657396	7.595655123	7.66468639	7.673998564	7.613986761	7.751254748	7.72752754	7.586054627	7.688172173	7.572971204	7.530339873	7.699087143	7.701151879	7.862481361	7.397140381	7.614286954	7.598455866	7.720723421	7.59137955	7.670355652	7.43055927	7.722779261
ALDH5A1	7.696250688	7.452288647	7.779724649	7.573127516	7.908050914	7.48248263	7.580979599	7.964576556	7.743412489	7.525660355	7.591224621	8.134243862	7.483813274	7.798640922	7.467675191	7.629143978	7.820679788	7.745545986	8.263401775	7.484434538	7.776191463	7.40474508	7.724645422
ALDH6A1	7.570276587	7.479597143	7.343945098	7.369337563	7.459852327	7.469696173	7.482838544	7.538800161	7.363571897	7.395110127	7.308085561	7.359438256	7.460836452	7.391846789	7.391131444	7.243541772	7.337907516	7.477437901	7.502753691	7.453554639	7.435436125	7.295301288	7.543494033
ALDH7A1	7.476851253	7.741617075	7.562347696	7.882370551	7.873644743	7.658231973	7.721842002	7.660849206	7.589995845	7.719466433	7.532289919	7.794557071	7.502798396	7.536136891	7.653764093	7.525482329	7.597357111	7.689760414	7.510101005	7.686929924	7.709312341	7.363970031	7.613078963
ALDH8A1	7.582102948	7.660284829	7.70397721	7.579216196	7.620874722	7.539530789	7.63200155	7.602064333	7.599174808	7.536613165	7.704464874	7.43610528	7.548356671	7.483940488	7.511151595	7.665377516	7.634918902	7.569895778	7.624562328	7.662578396	7.46138716	7.67325037	7.741543373
ALDH9A1	13.64982897	14.16404041	13.66405962	13.75183975	13.69944236	13.94770658	13.99990759	13.73694296	13.93996406	14.0475152	13.88111885	14.01544029	13.60284682	13.87504434	13.93934876	13.87453613	13.98190914	14.05698179	13.8224313	13.5020201	14.00930596	12.85864354	13.43712095
ALDOA	7.970111794	7.824733739	8.177795974	8.034377647	7.581073998	8.089790331	8.116816411	7.879706799	8.295187209	7.919972058	8.179473979	7.649906606	8.100175972	8.164959195	8.114291775	8.086643839	7.770380475	7.761224967	7.786480634	8.191440807	7.936417466	8.356389389	7.961436636
ALDOB	7.675957566	7.744919147	7.636977792	7.526049988	7.585747301	7.697599369	7.586146984	7.486914127	7.653191748	7.630657558	7.63833762	7.615967497	7.652799478	7.689199197	7.685257005	7.628901316	7.62305832	7.533551696	7.683598779	7.602911534	7.632342571	7.560534746	7.658751956
ALDOC	8.830775409	8.571282468	8.741448908	8.56195078	8.283028778	9.059106186	8.630724523	8.834820789	8.901399184	8.495272373	8.706704053	8.26562502	8.780801604	8.749219227	8.698522692	8.759983689	8.312060295	8.328657443	8.490003169	8.647125862	8.521333783	8.606037611	8.732101765
ALG1	7.287886622	7.214220882	7.282043981	7.052418187	7.269917301	7.22926167	7.141405006	7.355378604	7.331192032	7.205772005	7.163194907	7.17599397	7.225612638	7.330557252	7.170208667	7.135271119	7.204853547	7.216572092	7.371235465	7.166701088	7.206072939	7.141282845	7.242314836
ALG10	7.352075524	7.35404618	7.406189962	7.304876626	7.41343306	7.362630878	7.282011755	7.377365461	7.297766463	7.37798386	7.275721018	7.367934381	7.448066952	7.156990242	7.352137028	7.283680946	7.277534599	7.36128679	7.379572598	7.367765456	7.437479627	7.288738621	7.308556175
ALG10B	7.174438986	7.334331096	7.26923841	7.219025	7.423290576	7.215245064	7.269787005	7.37684607	7.201949159	7.313796733	7.229185044	7.325785238	7.265189722	7.309590537	7.236733298	7.204640575	7.181865377	7.370459323	7.309122016	7.277619114	7.256541582	7.296123545	7.425010005
ALG11	7.199988269	7.35662021	7.226602155	7.180052261	7.410586282	7.2491222	7.224634101	7.360115238	7.359693233	7.242649911	7.237980875	7.421641953	7.190908613	7.216574108	7.168903106	7.181059894	7.276411306	7.273973383	7.322045126	7.167003734	7.270893367	7.330693235	7.250617872
ALG12	7.667743586	7.751184799	7.748066803	7.752626859	7.635427148	7.822878774	7.738127114	7.594309855	7.820386296	7.758928399	7.892341447	7.803828259	7.990069906	7.802779797	7.854966989	7.918002287	7.855946218	7.624407264	7.665898855	7.704821802	7.906823141	8.135444227	7.803163559
ALG13	7.661501451	7.518642996	7.582481089	7.567276846	7.797371923	7.791860646	7.919110713	7.773862698	7.798234728	7.905674205	7.840848561	7.693213298	7.731216741	7.604793192	7.752111779	7.713059416	7.61974067	7.706435653	7.808380195	7.825792723	7.747785664	7.704007019	7.789541738
ALG14	7.339177915	7.390592626	7.308608734	7.394482601	7.36503463	7.252595525	7.36939993	7.429256494	7.369786084	7.450531239	7.285756557	7.259704499	7.283918838	7.293472348	7.158500274	7.17763112	7.327288687	7.367441252	7.337467017	7.299515691	7.281867597	7.235904499	7.399091705
ALG1L	7.338487549	7.338436606	7.409944213	7.315591397	7.323950568	7.256434893	7.415158303	7.427734767	7.346871639	7.208095137	7.304784115	7.33508351	7.279411792	7.173170607	7.288101686	7.132429861	7.334382292	7.30984561	7.498554394	7.340939385	7.283769183	7.268233966	7.401459227
ALG2	7.298420274	7.336891408	7.355214355	7.303818208	7.378050342	7.341045489	7.311907531	7.390357153	7.384583862	7.370736509	7.327746275	7.413421517	7.199134006	7.298928864	7.496299314	7.332898886	7.316224475	7.243388287	7.35523432	7.335652185	7.357213144	7.377847531	7.375943127
ALG3	7.668162534	7.555329742	7.865287642	7.800879169	7.577860635	7.602220186	7.654246163	7.661006887	7.718620231	7.625596944	7.57686348	7.689989987	7.809605349	7.789198019	7.652095294	7.647076238	7.594246274	7.532371901	7.515664791	7.830339786	7.601817285	7.994442157	7.619094818
ALG5	9.520572796	9.695352955	9.458524836	9.872572221	10.45400083	9.455299931	9.909399645	9.939774212	9.561325888	9.938639813	9.390715241	10.06041617	9.883682803	9.218099733	9.490378872	9.361547095	10.10611464	9.931291103	10.1499682	9.578215907	9.997948095	8.927200578	9.798130135
ALG6	8.063840626	8.53558391	8.135305012	8.423100053	8.831005759	8.04912608	8.560042766	8.781809495	8.33167256	8.605739776	8.09296176	8.553414806	8.358409963	8.262655933	8.067047713	8.302084058	8.360665678	8.695360067	8.561052111	7.895254092	8.374883269	7.296925018	8.91055137
ALG8	8.216297152	8.54296159	8.480848483	8.675479003	8.542752159	8.218410034	8.64414386	8.865530855	8.369788365	8.400863847	8.30965513	8.494931811	8.581223059	8.544080261	8.662076638	8.384224673	8.438621944	8.547936151	8.572115773	8.343156029	8.612713705	8.103397984	8.652655899
ALG9	9.294679794	9.408383053	9.241805632	9.539916025	9.564728771	9.610770863	9.592767239	9.946600182	9.306512315	9.280276332	9.102835896	9.490310191	9.523464277	9.280323546	9.318324975	9.170285281	9.168306113	9.148163758	9.589246301	9.311617908	9.688903837	8.541180386	9.445433929
ALK	7.358146691	7.440007299	7.799429824	7.776609524	7.602456435	7.586588869	7.588494406	7.510645509	7.431413612	7.354853183	7.486679515	7.493242409	7.830452117	7.644115105	7.453425513	7.557791769	7.584613025	7.593257234	7.404906354	7.441097718	7.434081646	7.37839598	7.301020201
ALKBH1	7.505194448	7.697913183	7.57720856	7.75821984	7.620667529	7.493417762	7.700032936	7.807882311	7.942869502	7.70914658	7.521337163	7.701316998	7.665835241	7.69746248	7.7376372	7.518147206	7.53120627	7.670070688	7.720669558	7.550193238	7.718916548	7.522230493	7.887915899
ALKBH2	9.310706363	10.06069846	9.798728661	9.727702667	9.591993394	9.655488619	9.619579426	9.442735786	9.728976267	9.263642492	9.448202289	9.914506153	9.745020894	9.529942684	9.78834707	9.47002653	8.62864771	9.671983194	9.466629739	9.766879075	9.537867185	9.034092005	9.577717975
ALKBH3	8.105057944	8.942474677	8.948926389	9.227027754	8.450545793	8.669705227	8.690306575	9.590904456	8.855844832	8.86955342	8.714085787	8.68175667	8.75845314	9.491626657	8.957379472	8.64598191	8.212569948	8.592323428	8.620194741	8.688213432	9.016884595	8.463995365	8.755579901
ALKBH4	7.538864305	7.58235021	7.49698342	7.580039216	7.60522683	7.784648459	7.681777983	7.719099261	7.768316343	7.692633539	7.437982346	7.5495993	7.556164619	7.549712959	7.588101128	7.572549657	7.494586642	7.487184775	7.46059562	7.756121737	7.583028481	7.38707835	7.567507698
ALKBH5	12.33394661	12.18169148	12.24815007	12.33393926	11.71588362	11.98866867	12.09785624	11.8842697	12.20428713	12.33904919	12.06956924	12.25288351	11.91807517	12.33801364	12.1981132	12.24327511	11.91729307	11.9929338	12.23421241	12.17394691	12.37802996	12.00165711	11.92021936
ALKBH6	8.311876844	7.750489889	8.222433783	8.0836916	7.934762014	8.52121934	7.973398082	8.086985115	8.370165249	8.11128589	8.077300827	7.815111522	8.245311489	7.965671779	8.181549101	8.148151853	7.804821748	7.865307241	7.949771562	8.419511871	8.062434785	8.536246184	7.915188256
ALKBH7	8.718591022	8.37229663	8.608274239	8.325433112	8.266321808	8.731924961	8.658335224	8.305041956	8.873152804	8.328756799	8.612370929	8.225692091	8.990780518	8.473943155	8.835759174	8.627692943	7.918838646	8.327302966	8.528343055	9.08905864	8.419968049	8.945439531	8.488933863
ALKBH8	7.680864616	7.443414507	7.381147414	7.494019903	7.601069685	7.173549807	7.401032333	7.400921685	7.429348451	7.32618026	7.4122481	7.279128301	7.359811701	7.440037154	7.751131877	7.456038184	7.311473863	7.532028655	7.325189334	7.319945423	7.572194323	7.526689754	7.376974804
ALLC	7.277991168	7.318263103	7.304064278	7.283050178	7.357334212	7.30764641	7.233013874	7.340334359	7.335661401	7.257655993	7.276128807	7.335372375	7.28165464	7.296010954	7.264747627	7.296011538	7.336781099	7.298365818	7.306558763	7.330649356	7.39817124	7.283405327	7.348190167
ALMS1	7.999812148	7.787567694	7.815961356	7.854523926	7.715892014	7.634029842	7.789910438	7.684722791	7.643643907	7.819792215	7.645098557	7.649772239	7.695617758	7.74188372	7.719769569	7.82703773	7.727712174	7.722297041	7.585221198	7.673334948	7.642016269	7.702958691	7.726441728
ALMS1P	7.533474009	7.445115246	7.527102859	7.460207929	7.411933344	7.398163441	7.496054072	7.526270104	7.48348415	7.329145996	7.343054581	7.546025177	7.35626929	7.411791253	7.536751862	7.437908813	7.433838956	7.519020953	7.47351497	7.53878938	7.503080287	7.375490823	7.49388241
ALOX12	7.784972571	7.647695583	7.81848878	7.859211798	7.362262795	7.652912291	7.601341601	7.732414838	8.079316915	7.708322031	8.187004261	7.569990175	7.473481427	8.122569939	7.509013761	7.933351091	7.360271314	7.416521128	7.598186653	8.468024728	7.543183947	7.649690519	7.44861718
ALOX12B	7.266592948	7.175120797	7.270322115	7.132844574	7.312677163	7.212655518	7.290569134	7.340386663	7.258204395	7.212983385	7.128496225	7.075490493	7.145805059	7.241635051	7.21925627	7.139720105	7.29305507	7.321571503	7.256710092	7.336669878	7.258499753	7.197848273	7.286936463
ALOX12P2	7.275915069	7.258637759	7.304134133	7.193247206	7.32589899	7.296331037	7.28747903	7.357317528	7.204652045	7.306989047	7.278720645	7.221502034	7.239515052	7.26150744	7.270565333	7.094138961	7.214740317	7.224049087	7.269125385	7.242200594	7.215188794	7.226830015	7.256158206
ALOX15	7.76146737	7.533906785	7.58421722	7.567720566	7.502460508	7.582024121	7.543536465	7.531695975	7.531243087	7.542911099	7.528995064	7.483615622	7.466241524	7.575641811	7.64341585	7.584224209	7.565445777	7.511383316	7.538789742	7.606030526	7.499787617	7.550297996	7.584366052
ALOX15B	7.359339297	7.40306284	7.496640716	7.375473484	7.456649774	7.43835253	7.407524229	7.403233074	7.560595417	7.478716152	7.514005703	7.45180151	7.44083476	7.40861323	7.49389778	7.405738661	7.427785823	7.401472426	7.316046249	7.530411177	7.32990864	7.527069689	7.392029104
ALOX5	8.899198698	8.663451965	8.887105414	8.718089289	8.468426035	9.096092613	8.805401668	8.774047093	9.054776345	8.919605138	9.071295271	8.533402182	8.718561141	8.970289257	8.832791757	9.053038853	8.877363643	8.615127549	8.582849397	8.845385294	8.884298301	8.838022222	8.960142086
ALOX5AP	14.09383202	13.48020792	14.28596414	13.58842775	12.80997036	14.3035725	14.0153562	13.53797953	14.6707398	14.62440545	14.84058145	13.58304867	13.62753882	14.44145693	14.21157823	14.92079641	13.78668157	14.01494076	13.29695277	14.19906363	14.39151591	14.37704759	13.68285627
ALOXE3	7.384179632	7.442563422	7.428381434	7.479930842	7.505129003	7.448169467	7.477259795	7.492218747	7.494744519	7.377266307	7.498613343	7.539750333	7.497945552	7.553068005	7.487873301	7.569208168	7.503359954	7.491103041	7.616158879	7.612184472	7.543183947	7.539796529	7.45452969
ALPI	7.45687616	7.462018584	7.483665535	7.456343454	7.312677163	7.504365868	7.303317348	7.396238501	7.58941651	7.462410241	7.32233267	7.23168175	7.47840533	7.364144923	7.328681889	7.329820085	7.469337916	7.512861035	7.432136924	7.368670439	7.236389845	7.492073024	7.345217339
ALPK1	10.52762009	10.36669082	10.28789947	10.30357724	9.505308868	10.71593672	10.24749086	10.53738606	10.72008471	11.15020692	11.59003878	9.659932681	10.54092122	11.52725161	10.46405929	11.09915863	10.64589054	9.641483887	10.5207648	10.38002681	10.93347301	10.29461915	11.02271748
ALPK2	7.529869812	7.573785538	7.350542458	7.637615661	7.44554436	7.340715563	7.462694191	7.894605211	7.464754495	7.309014464	7.318990693	7.339569351	7.343806721	7.502811642	7.451973124	7.364673113	7.786463396	7.247185289	7.491314117	7.394682521	7.36091373	7.316193523	7.881870074
ALPK3	7.243911773	7.264832058	7.347103635	7.048824866	7.277194461	7.304787158	7.219263874	7.279458269	7.184777137	7.415539571	7.338107117	7.346709017	7.378569016	7.243691726	7.246944689	7.115538304	7.31071083	7.269974957	7.24769562	7.211516183	7.355550402	7.335221706	7.384691964
ALPL	10.12307157	9.451872606	10.63188718	9.760703235	7.910235425	10.07652228	8.889815382	8.697945866	10.7447562	9.90219572	10.78872889	8.846807446	9.496990108	10.92488708	9.902908302	10.09558744	10.04832325	8.814634716	8.792902502	8.904955979	10.521884	10.43000502	9.981893503
ALPP	14.69007523	14.25441231	14.33812167	14.09419525	13.68890268	13.88044482	14.31857915	13.3571029	14.33793297	14.51571045	14.31821006	13.77744108	13.94853494	14.22529578	14.21261159	14.59528773	14.50554856	14.14765084	14.1714873	14.26341052	14.65231819	14.64230187	13.83802589
ALPPL2	7.433988584	7.262916421	7.454270308	7.446361541	7.536892236	7.393535096	7.372292485	7.42965105	7.512459528	7.486654174	7.291134269	7.313801618	7.496326605	7.239575579	7.447607616	7.252670436	7.268146043	7.303976054	7.276489794	7.480261188	7.248926129	7.524933603	7.425250262
ALS2	9.037917337	8.905447378	8.720688388	8.916440326	8.679894008	8.654851176	8.805007145	8.672154923	8.505305835	8.803846294	8.343607848	8.906784243	8.598708277	8.801630661	8.580036378	8.37400209	8.590515636	8.640861572	8.847083532	8.358134802	8.733802996	7.999892824	8.681588884
ALS2CL	7.237356956	7.355611857	7.269373005	7.252887216	7.357005044	7.351796111	7.346904901	7.34364763	7.37210529	7.261490564	7.305427482	7.173124615	7.209107411	7.253748189	7.201790032	7.244173735	7.266773074	7.309142938	7.264283765	7.279294139	7.237605599	7.260777721	7.287551099
ALS2CR11	7.212029032	7.185243108	7.144917364	6.992409422	7.277194461	7.324312759	7.056980803	7.288522812	7.196862682	7.075018587	7.232064086	7.234962151	7.099792149	7.07539301	7.077348495	7.067845147	7.231612085	7.160260616	7.185804885	7.145883896	7.073015629	7.016592522	7.261183254
ALS2CR12	7.351061313	7.604700933	7.624118208	7.603328666	7.526115445	7.479158314	7.521374677	7.559177914	7.56943861	7.761164117	7.590848306	7.645587454	7.597673311	7.559755898	7.424110937	7.47964171	7.567929131	7.484042891	7.650993387	7.459102373	7.513609388	7.437227219	7.67680739
ALS2CR14	10.69478717	10.42173374	10.24580763	10.20153263	9.490215393	9.912275452	10.05749208	9.357868054	10.18758774	10.08252752	10.0504035	9.383684441	10.43705279	10.22040818	9.934399109	10.60588836	10.39194788	9.663572404	10.56317787	9.859677711	10.35677045	10.70131177	10.57343418
ALS2CR16	7.212029032	7.311952418	7.206550733	7.180490762	7.294838408	7.187403686	7.363497538	7.295037221	7.299267733	7.250877864	7.297086185	7.21738819	7.261835987	7.202018023	7.162317404	7.264169474	7.115580833	7.259989417	7.197178114	7.240344718	7.237357843	7.267038154	7.355173963
ALS2CR4	7.168083164	7.386192731	7.140981331	7.304876626	7.523232508	7.316532431	7.356698025	7.558331808	7.208056501	7.35921697	7.27658144	7.374945827	7.264973581	7.337334626	7.312045252	7.215950484	7.361748351	7.491103041	7.373025719	7.306808653	7.321136894	7.240795833	7.474569131
ALS2CR8	7.14621107	7.279122652	7.117149514	7.087198671	7.275006185	7.183154279	7.24657119	7.35489721	7.302265839	7.15181825	7.055618197	7.091083551	7.173307547	7.190353824	7.177188856	7.166142213	7.265789858	7.187243855	7.213097078	7.211516183	7.136348424	7.154781405	7.250108559
ALX1	7.693062988	7.6683782	7.653956463	7.696904499	7.682436937	7.670790535	7.61638761	7.618932502	7.603615871	7.694967912	7.76191691	7.76946393	7.646934076	7.735211681	7.7998913	7.800264067	7.804268639	7.672402819	7.745416666	7.602136221	7.588416746	7.600343818	7.656588519
ALX3	7.368340658	7.376846219	7.445456521	7.300155189	7.490251458	7.414946084	7.413344104	7.398421796	7.454735423	7.418329996	7.519952671	7.385656434	7.332204843	7.384766188	7.396056185	7.410272255	7.408630578	7.458997938	7.46208771	7.400498487	7.407837861	7.445472348	7.350793649
ALX4	7.267664685	7.262916421	7.197083171	7.243300048	7.289669092	7.213698696	7.250954549	7.313926681	7.159491644	7.224133655	7.204350281	7.211856427	7.192471699	7.254953789	7.165829697	7.101023383	7.128535821	7.174775211	7.222965963	7.25113775	7.35375842	7.238676854	7.328313766
AMAC1	7.489648472	7.417671915	7.512503746	7.408058206	7.32989758	7.54267343	7.453760397	7.433778269	7.416203718	7.412737176	7.420092596	7.253424401	7.43800735	7.422787702	7.611178736	7.555093032	7.391717459	7.471410162	7.441300064	7.418505646	7.511186056	7.460320576	7.345217339
AMAC1L1	7.198640321	7.238764314	7.28294194	7.26347321	7.254812648	7.38236946	7.261859141	7.242670829	7.265125699	7.229678328	7.087143741	7.145102002	7.116430609	7.269167267	7.261013859	7.243573727	7.263430032	7.338966257	7.296025025	7.237387769	7.405755027	7.140152583	7.302637847
AMAC1L2	7.426216489	7.397447797	7.422195807	7.395596415	7.359877899	7.319145694	7.374883654	7.430632575	7.393958298	7.396916841	7.381197031	7.33634419	7.490942815	7.355322272	7.350943242	7.268011121	7.38905214	7.43445634	7.432733386	7.354736423	7.399070638	7.461778072	7.386295714
AMAC1L3	7.914864709	7.78145052	7.787878636	7.875297196	7.924542485	8.212787039	7.940191109	7.600913655	7.94182604	7.893783248	7.839250936	7.866679158	7.975507252	7.990988152	7.988886649	7.699902976	8.042162721	7.888390447	7.720793222	7.914307389	7.908068792	7.812194815	7.663932008
AMACR	7.337320428	7.500481475	7.419824284	7.37094836	7.425890565	7.362974582	7.494891885	7.513991942	7.551055743	7.419170991	7.576531001	7.513514278	7.426386008	7.475380212	7.518691498	7.331950511	7.351804509	7.464362335	7.336689867	7.394301893	7.389505542	7.40555258	7.453190204
AMBN	7.330296177	7.206085542	7.249682061	7.204955724	7.336468259	7.177972061	7.23877967	7.319451314	7.224222817	7.198251787	7.178407651	7.189496139	7.192117499	7.206541677	7.157098502	7.183314617	7.188679974	7.23738279	7.20840717	7.219187486	7.165783556	7.235577677	7.26958415
AMBP	7.37421944	7.403761771	7.411149427	7.306095653	7.339666703	7.327220198	7.217774054	7.410246536	7.353798966	7.266393229	7.368362185	7.17599397	7.330642372	7.355578962	7.22685785	7.403973302	7.427488095	7.368937623	7.432136924	7.37589091	7.227650091	7.241854222	7.359348561
AMBRA1	7.729868718	7.922492042	7.989099322	7.933553803	7.697606826	7.789658897	8.017024543	7.696006865	7.966745891	7.952587113	7.748111511	7.739824498	7.879219808	7.921639794	7.840961361	7.673274123	7.635456584	7.806018773	7.748701713	7.941206051	7.713024312	8.051001262	7.761236232
AMD1	8.225521294	8.817513785	8.703591645	8.989709682	8.728250792	8.711055011	9.214812518	9.087353146	9.138326268	8.980266854	9.033648051	8.682804451	8.726978884	8.779744002	8.771179046	9.204251394	8.44291376	8.904713689	8.70356618	8.067676797	8.911323992	7.909874394	9.297294724
AMDHD1	8.000472737	8.757745893	8.133253838	8.674078887	8.3638522	8.366821402	8.411421208	7.902444258	8.514495324	7.709477782	8.429835024	8.4936724	9.334349645	8.413871114	8.188736491	8.46999885	8.340468035	8.359039508	9.049044656	8.085411111	8.286797394	7.945660851	8.725692657
AMDHD2	9.438373701	8.929376231	8.974778945	8.409182482	8.379500647	9.265875589	8.644592544	8.395236612	9.241566231	8.882854652	8.886739587	8.428448677	8.658059798	8.615522918	8.584886879	9.255362846	8.052086884	8.324137817	8.107716964	9.863525907	8.76560435	9.686960125	8.273711007
AMELX	7.143890612	7.254265953	7.155689388	7.167883452	7.269917301	7.274020792	7.115359665	7.260149462	7.204068162	7.150153052	7.265357631	7.205192969	7.157939078	7.229236004	7.210765208	7.103755585	7.187577738	7.289752067	7.197844599	7.409725886	7.176148717	7.304052277	7.182765777
AMELY	7.471945485	7.427161669	7.301677874	7.257826071	7.498576601	7.366410336	7.400369995	7.427353472	7.37035764	7.329145996	7.38846802	7.50706796	7.363934307	7.380194103	7.387413125	7.472527852	7.408991742	7.357019679	7.3109848	7.395571572	7.399677979	7.430697742	7.415708107
AMFR	8.283359253	8.093721498	7.591249885	8.320120253	7.813294217	7.558288616	8.058422643	8.563040212	7.60547982	8.29286416	7.848838617	8.890520659	8.375739169	8.666655013	7.571514254	7.722930924	7.770478838	8.193111283	8.976397099	7.67240469	8.194793949	7.714664465	7.728094641
AMH	7.197519319	7.170034151	7.160560733	7.089302934	7.235826967	7.166037825	7.195253871	7.321321277	7.181538032	7.144310463	7.172437824	7.001577571	7.089302461	7.181813984	7.292806251	7.006997049	7.180113496	7.223117317	7.224932394	7.207496428	7.274638163	7.219472752	7.205110509
AMHR2	7.133405194	7.2523369	7.201824299	7.127382874	7.302251364	7.175689342	7.070962377	7.28651296	7.206462421	7.153481628	7.144537819	7.180520762	7.101185473	7.131752784	7.117714008	7.131702466	7.239628962	7.209057299	7.269499474	7.14063459	7.161980598	7.178121587	7.179881677
AMICA1	13.96806019	13.35208286	13.844921	12.79893916	11.28746164	13.69274689	13.29015531	13.21271604	13.90238624	13.69242084	13.63460237	12.03731197	13.79144966	14.23375743	13.54326924	14.05425081	12.4482855	12.25432276	12.73791474	13.28686031	13.53013954	14.09973328	13.674508
AMIGO1	7.516277335	7.740027942	7.721382856	7.759452414	7.684423323	7.474769723	7.662339577	7.671783027	7.658536306	7.583727564	7.651829532	7.553165104	7.714949404	7.617852337	7.525717207	7.579210649	7.691829031	7.540386598	7.501787308	7.722831772	7.613564459	7.647260982	7.537438059
AMIGO2	7.485009743	7.47207092	7.387027618	7.588687253	7.492006137	7.35218887	7.481665652	7.478478448	7.420366946	7.47390669	7.464807172	7.26525717	7.56909551	7.370774013	7.418179614	7.529899542	7.436653126	7.483256406	7.535482832	7.408845105	7.411807911	7.3995328	7.44070014
AMIGO3	7.250426385	7.262916421	7.311400764	7.138966041	7.429896081	7.332053669	7.447347316	7.387773567	7.405045856	7.248536874	7.252302806	7.373946121	7.240967524	7.146069078	7.318404509	7.149461973	7.367642276	7.365541992	7.243816507	7.274422624	7.495747981	7.329238413	7.342060821
AMMECR1	7.393338844	7.442490858	7.374142911	7.478373346	7.635851846	7.499749041	7.535339606	7.74865962	7.480748086	7.473702832	7.372886543	7.583087725	7.454448915	7.552667408	7.503868304	7.515820554	7.557363444	7.564094813	7.613252528	7.378973872	7.603644443	7.328211905	7.629372373
AMMECR1L	9.280163109	10.04466604	9.223162223	9.977575734	9.889766787	9.164304805	9.789263494	9.714952594	9.607688805	9.823854087	9.511002846	9.904614688	9.826720635	9.507901819	9.512837106	9.514875084	9.969832839	10.1156016	10.10638735	9.193046647	10.0214263	8.411708458	9.95649446
AMN	7.418536789	7.240710716	7.230894779	7.213185109	7.244197275	7.239549775	7.217774054	7.366410333	7.322350058	7.26407597	7.181624587	7.300233404	7.279325476	7.193543889	7.193639321	7.267438916	7.203216636	7.39916269	7.224932394	7.275385103	7.254677516	7.381295606	7.271639975
AMN1	7.316171474	7.426301413	7.385349875	7.245836139	7.450001888	7.440098036	7.477259795	7.614855389	7.593752048	7.487989852	7.461765387	7.242590235	7.292930417	7.451727272	7.259365409	7.527838376	7.345421934	7.568911644	7.496283848	7.383973015	7.511994263	7.440945802	7.865691917
AMOT	8.260566572	8.719581944	8.341057188	8.634783876	8.272213261	8.393434848	8.667910648	8.538678471	8.209636977	8.094738438	8.010876362	8.456054717	8.566532503	8.32888442	8.488519515	8.264816931	8.300068283	8.351500747	8.687614759	8.277373376	8.601834144	7.703739711	8.271974915
AMOTL1	7.294217452	7.327645307	7.281145493	7.281530433	7.300766309	7.239549775	7.327809485	7.382104934	7.31048031	7.237564444	7.321497867	7.165762021	7.392489467	7.161336749	7.349030507	7.229406623	7.249193964	7.339830808	7.232773819	7.37138215	7.19715716	7.372580115	7.331496121
AMOTL2	8.401439802	8.084841468	7.784008644	8.085161708	8.140849581	8.05932915	8.041218945	7.909567629	8.05342858	8.083456321	8.087927403	7.991033132	8.157275575	8.222779287	8.271174564	8.092243645	8.087939457	8.073758299	8.029593494	7.991814301	8.070287282	8.413659755	7.987775235
AMPD1	7.046862653	7.229974423	7.122145261	7.117778288	7.233063355	7.08655788	7.092107321	7.317874775	7.130428536	7.149319769	7.019347191	7.112433695	7.135620803	7.122875005	7.094910938	7.012807024	7.076041378	7.200558692	7.153246302	7.167734476	7.067617364	7.14579558	7.199977832
AMPD2	7.123357594	7.149262401	7.181699401	7.106137914	7.227371626	7.213793271	7.202601327	7.30210726	7.177906592	7.128949576	7.092328312	7.148125532	7.158401889	7.153630591	7.098441521	7.174220831	7.220847347	7.176302265	7.232880035	7.191075197	7.127985181	7.254299896	7.21126913
AMPD3	7.290508941	7.343949027	7.241794512	7.341998632	7.344753183	7.230053312	7.283000699	7.440042359	7.373113349	7.387059071	7.335793943	7.288390035	7.276920377	7.351969889	7.263143022	7.273293068	7.401187275	7.312496238	7.280774738	7.228616173	7.370753941	7.283653441	7.366214364
AMPH	7.56750669	7.381792187	7.308544334	7.467127774	7.501519294	7.34685014	7.328758659	7.425799945	7.438257994	7.45374043	7.460749586	7.300596221	7.332318808	7.387495936	7.392471543	7.326716714	7.362110827	7.345577599	7.388478098	7.4357741	7.412574394	7.35853678	7.375699729
AMT	10.16793765	10.55895656	10.49642979	10.41492289	9.793967856	10.32639042	10.08910385	10.04797984	9.946087884	10.03877042	10.01435468	9.73848141	10.77198606	10.41357422	10.19392881	10.3772746	9.647280668	9.976954893	9.933786567	10.33880414	10.2306184	9.993905977	10.09577531
AMTN	7.143890612	7.284801364	7.368470001	7.215124964	7.273549727	7.293940791	7.173170306	7.329660157	7.259745186	7.212183805	7.064551457	7.131181255	7.200986602	7.227159591	7.283094636	7.267438916	7.183435448	7.340694869	7.233425523	7.268634872	7.139447117	7.371608642	7.223808293
AMY1A	7.78806101	8.231549959	7.801222323	7.805408125	8.144876432	8.114720082	7.882897953	8.235057471	7.917966475	7.941365088	7.699961135	7.748255602	8.108478919	7.846067088	7.665122962	7.789331458	8.50933026	7.849935661	8.082233959	7.666928485	7.78791557	7.617925384	8.2148666
AMY1B	7.568195792	7.7057829	7.576497334	7.608168785	7.671258817	7.698232568	7.684980594	8.000301512	7.597339847	7.82573924	7.5805058	7.614912345	7.633213458	7.608313087	7.536945116	7.516638984	7.963322375	7.647212888	7.732016397	7.554011158	7.604303828	7.560331486	8.037916641
AMY1C	11.26735482	9.031751806	10.91134966	11.07974872	10.62961583	10.56177029	11.15263742	11.53462495	11.319922	11.48866626	10.83150372	11.00243764	10.94263309	10.99242204	10.83514511	10.91141279	10.80210844	11.1991164	11.9759807	10.65100368	11.12450449	11.01251888	12.11715021
AMY2A	8.01509024	8.020260159	7.958337162	7.979458654	8.34910863	7.968465992	7.957144893	8.259283562	7.992786753	8.094472999	8.00338871	8.148839636	8.089590269	7.836653502	7.942813537	8.007154382	8.246019277	8.212260032	8.201838604	7.852981937	8.253403473	7.83306623	8.084902438
AMY2B	8.036768843	7.977680739	7.963724468	8.162463002	8.56380451	8.084853237	8.001396625	8.424463536	8.106328889	8.30811225	8.183262685	8.315121662	8.245700985	7.699551982	7.979392516	8.101734671	8.791260237	8.505997848	8.543736157	7.943198003	8.296450871	7.905734077	8.223671581
AMZ1	7.124024721	7.161859806	7.228105605	7.18576852	7.211501371	7.142186213	7.236295018	7.359704558	7.25202558	7.188811434	7.194393018	7.202965643	7.060266534	7.149353705	7.327893784	7.151226489	7.226781668	7.213758379	7.191167131	7.155287049	7.196163293	7.319213799	7.218727897
AMZ2	9.005557463	9.332617333	9.179188107	9.045965135	9.179102868	9.174961596	9.293295841	9.494711692	9.181508287	9.111389176	9.250909043	9.318878629	9.283332962	9.391469788	9.305492888	9.307928614	9.201115528	9.386974775	9.288706102	8.995380828	9.305712503	8.775410706	9.290190486
ANAPC1	8.625052922	8.728479311	8.624408686	8.747266284	8.619360201	8.61748779	8.617204556	8.881288829	8.697020616	8.741190852	8.570306404	8.688388732	8.615406165	8.448541584	8.717072289	8.886400431	8.236784882	8.627965104	8.405437918	8.491732759	8.919793724	8.133576782	8.702401764
ANAPC10	7.551367684	7.407251286	7.50863848	7.327274361	7.685746295	7.566031823	7.502888326	7.705669946	7.45326966	7.370793105	7.409886813	7.678747731	7.568065018	7.578820811	7.605934602	7.463946927	7.442265995	7.577809681	7.689454232	7.344963374	7.392702947	7.323231554	7.514861703
ANAPC11	8.619355742	8.554260312	8.48355626	8.374829235	8.316592297	8.544390937	8.595834367	8.380885384	8.548970183	8.561082425	8.446954466	8.293503266	8.480458567	8.395551388	8.522528508	8.507183878	8.121497311	8.270790436	8.423418917	8.640222804	8.471419755	8.443744937	8.443110417
ANAPC13	10.63085891	10.25639724	10.23839993	11.1817542	10.11958262	10.49241958	10.95992867	10.53707082	11.1523476	11.21087498	10.92483735	10.82218997	10.06544852	10.45286877	10.6757287	11.20318949	10.10914477	10.31892343	10.48773055	9.802755175	11.27448287	9.420187121	10.73043263
ANAPC2	7.365519219	7.162849395	7.257708974	7.164536925	7.281007712	7.295164653	7.383028291	7.394349414	7.241262363	7.178613063	7.205813808	7.272267651	7.248957341	7.301527016	7.143497203	7.182264713	7.277034504	7.177097402	7.416906121	7.277521364	7.291910618	7.317697682	7.326552782
ANAPC4	10.09233705	10.57867593	9.861571792	10.0143463	10.86480858	10.39205723	10.13146525	10.27089736	10.07956993	10.26460477	10.0186566	10.99841085	10.56069526	10.20234264	10.37927996	10.34777361	10.46204238	10.9693903	10.32911185	9.854062881	10.57172025	9.4041555	10.076164
ANAPC5	11.93168956	12.32539467	12.1073477	12.15237214	11.43491933	12.28246992	12.19875995	12.32198232	12.43419693	11.88534258	12.19609927	11.43583636	11.71565447	12.19708971	12.08263752	12.22583198	11.2812788	11.8122189	11.48772445	12.15539604	12.23301816	11.4908559	11.57364538
ANAPC7	7.17947141	7.253301734	7.113141108	7.197578046	7.237908601	7.203234801	7.156981114	7.353452145	7.128750875	7.122410817	7.167823428	7.28231212	7.212700136	7.196727249	7.158796966	7.125436954	7.219507252	7.286175248	7.25092097	7.119453549	7.134279127	7.280508093	7.363512742
ANG	8.172968474	8.073546428	8.129987836	8.349876945	8.024187682	8.759143675	8.854598621	8.582533571	8.275886335	8.76453109	8.155733969	8.033444678	8.607828537	8.388193804	8.193396701	8.188881159	7.673296961	7.731705612	8.447724211	8.555432369	8.309332736	8.283355019	8.309345386
ANGEL1	7.899404479	8.200828267	8.354422244	8.385803021	8.010388672	8.404426661	8.095664041	8.104119947	7.913486297	8.040280718	7.887747694	8.071512403	8.121743753	8.161208642	8.400574047	8.260147213	7.926011679	7.95676305	7.916061091	8.345840441	8.042053991	7.819445183	8.080240619
ANGEL2	9.644864702	10.19862167	9.546506416	9.985575357	10.37568513	10.27063826	10.34791914	10.3079187	10.33337594	10.07561291	10.03716071	10.29132634	10.17395501	10.0746116	9.955796299	10.07790374	9.860559264	10.08082678	10.13041215	9.173636721	10.18117516	8.521345546	10.17473425
ANGPT1	8.236623728	9.023580625	8.152436035	8.855494131	8.065364808	8.71708237	9.276334554	7.946685204	8.827015943	8.659906767	8.964035583	8.362564898	8.15075534	8.264999884	8.175562009	8.467452901	8.027997866	8.743595705	7.677827441	8.150540611	8.665481348	7.667984838	8.749670705
ANGPT2	7.132126181	7.226735862	7.172703667	7.162511382	7.261155259	7.1634588	7.203079027	7.298991988	7.229573758	7.129192307	7.213230989	7.115650485	7.151501623	7.184910718	7.144149775	7.149808211	7.181802976	7.232215778	7.223618914	7.245926245	7.125679051	7.298241606	7.288804101
ANGPT4	7.242823312	7.162884016	7.279346926	7.005042518	7.232374628	7.191641339	7.096946606	7.266272515	7.188816337	7.251657395	7.077362495	7.102978908	7.208155338	7.149353705	7.246944689	7.191251593	7.236427263	7.173811853	7.189828264	7.192326628	7.201126165	7.236554935	7.262286904
ANGPTL1	7.082150635	7.297151339	7.163179151	7.124852823	7.249030568	7.074017176	7.173280556	7.320048871	7.169926782	7.151995449	7.200151504	7.152798962	7.021181127	7.118070411	7.11707771	7.238713841	7.139907735	7.193204066	7.14534566	7.135540078	7.22015506	7.298036603	7.213268402
ANGPTL2	7.431103289	7.457810373	7.537771169	7.404060691	7.396160607	7.506089042	7.438324019	7.421825587	7.446473242	7.530776311	7.52512607	7.467097742	7.486033691	7.414547856	7.582776775	7.423983979	7.558220617	7.568911644	7.413648418	7.506094266	7.536837998	7.543272638	7.438218126
ANGPTL3	7.251920109	7.294380076	7.246570887	7.171696903	7.318319429	7.160108763	7.275887315	7.352894761	7.255079698	7.209721653	7.18045851	7.297568659	7.244625624	7.170953411	7.198974634	7.210274815	7.220136518	7.235780541	7.285361385	7.290219792	7.243865626	7.266603793	7.305874423
ANGPTL4	7.523151266	7.620065585	7.513327972	7.554594127	7.558980429	7.534734802	7.497540194	7.503042451	7.521335065	7.567880517	7.514017657	7.545832816	7.621712972	7.500890961	7.533825265	7.587309299	7.636714523	7.480170178	7.600153127	7.525582612	7.611702486	7.469400609	7.552256005
ANGPTL5	7.124024721	7.156728336	7.248442027	7.220929969	7.347192992	7.272014446	7.251683908	7.296037057	7.151244467	7.193676621	7.164121745	7.17599397	7.189842338	7.195666872	7.042553258	7.139720105	7.160870543	7.352740593	7.257993693	7.286887406	7.356445603	7.195668927	7.380580623
ANGPTL6	7.356125649	7.34226813	7.457475677	7.369949446	7.441825049	7.304787158	7.3977178	7.451991852	7.425209716	7.280987956	7.402780797	7.241502745	7.357450994	7.273203882	7.275769973	7.285295598	7.312998786	7.321571503	7.165533921	7.420255509	7.409216764	7.435364512	7.382123574
ANGPTL7	7.280467439	7.24265462	7.321937269	7.153156012	7.305968987	7.242622769	7.223724794	7.335520014	7.236467847	7.246974213	7.151094022	7.232775968	7.167979155	7.175377353	7.168458594	7.1565077	7.218696839	7.147568706	7.253496528	7.144835489	7.109226215	7.149171438	7.202260784
ANK1	7.357562503	7.504194559	7.342360711	7.330456882	7.358149907	7.371027685	7.323257605	7.447153156	7.38550605	7.409284996	7.369726871	7.416489775	7.358070277	7.463711852	7.365275716	7.376890214	7.432463913	7.320615162	7.434413376	7.38844346	7.268801284	7.351537826	7.330679062
ANK2	7.223912085	7.186848774	7.160334633	7.117416041	7.223417081	7.241237454	7.270976757	7.338198359	7.277799561	7.249577883	7.200744679	7.238591873	7.171644344	7.207655378	7.187353245	7.182759975	7.227522308	7.184409411	7.259951938	7.30664609	7.17030675	7.304679864	7.27535815
ANK3	7.810890737	7.599951882	7.652797991	7.648507146	7.850581604	7.574140458	7.661843406	7.646579506	7.693102575	7.574759008	7.705840537	7.66010472	7.564978906	7.614096273	7.605430333	7.60978238	7.78552422	7.660846229	7.630673517	7.693901538	7.801259873	7.708657328	7.699934136
ANKAR	7.342914784	7.365887471	7.216454561	7.350320146	7.419552474	7.365877055	7.394418591	7.523751775	7.38006951	7.278833341	7.189060424	7.323300853	7.290715445	7.365049356	7.317249443	7.233575737	7.328853528	7.38736998	7.344934885	7.250868207	7.363250877	7.34538017	7.353786572
ANKDD1A	8.749741181	10.88403151	8.698226009	8.755004426	10.85997117	9.372613237	8.920497459	9.698640314	8.65545767	10.40574721	8.608072212	8.968586494	8.389201541	9.232302932	9.493252004	8.673500451	11.01371967	9.404017086	9.320042877	7.980981608	9.012985631	10.11349088	9.481752932
ANKFN1	7.072606974	7.262916421	7.177969887	7.07451271	7.252677034	7.194811904	7.160850958	7.206593967	7.209648912	7.157632135	7.157621915	7.036474018	7.109519431	7.100450132	7.201369879	7.104665221	7.297680627	7.273589919	7.20117284	7.158408508	7.045831441	7.283599742	7.207955829
ANKFY1	8.528831981	8.783884839	8.494287	8.488497007	8.57887392	8.392711921	8.499632243	8.853925673	8.516267973	8.6375161	8.471504017	8.609538295	8.448509095	8.792123895	8.427478245	8.507279048	8.50147327	8.463424879	8.935978827	8.434311793	8.343201568	8.400924693	8.893991815
ANKH	7.091494628	7.30794388	7.249976256	7.160632115	7.299077007	7.246028572	7.206810987	7.332585251	7.228373649	7.258912108	7.129984239	7.259737258	7.198690977	7.280236863	7.237782218	7.135668707	7.256227377	7.269464796	7.297607591	7.272041722	7.247207796	7.168122065	7.283687926
ANKHD1	7.457510898	7.570062748	7.518552659	7.560569049	7.630291171	7.497186562	7.595279102	7.666346336	7.539711483	7.697243388	7.452028677	7.43992879	7.447367465	7.437257902	7.48482509	7.452795845	7.551447098	7.574561308	7.566329835	7.502288095	7.554376967	7.482494108	7.579842408
ANKHD1-EIF4EBP3	7.508977948	7.414206321	7.588550431	7.424509891	7.387883202	7.512962314	7.477889974	7.462819826	7.491441266	7.538546138	7.390862891	7.342633198	7.594636609	7.393284597	7.395728834	7.478931825	7.370580743	7.356164822	7.446430884	7.324609655	7.383938977	7.226969693	7.444168599
ANKIB1	9.433572892	9.891444006	9.497215986	9.693975764	10.29223327	9.582024274	9.756163009	9.964263906	9.403394242	9.785970167	9.444047758	10.62262241	10.12047605	9.821716628	9.982061487	9.851020275	9.88867045	10.25844013	10.35518808	9.018196173	10.24732314	8.589650553	9.899295719
ANKK1	7.585664529	7.298905732	7.303450293	7.376366609	7.330648303	7.416537689	7.484177646	7.380210853	7.39873347	7.357036636	7.317316935	7.255582391	7.232028934	7.273203882	7.304859138	7.256787281	7.263430032	7.333768633	7.248341216	7.450555408	7.362697317	7.373550969	7.284214819
ANKLE1	7.361173248	7.37999516	7.359959387	7.359390749	7.428402201	7.485281186	7.374988597	7.42965105	7.41689838	7.312013732	7.398818567	7.317953001	7.395950119	7.55222994	7.409986092	7.443733838	7.299988164	7.283487119	7.374813937	7.406199686	7.357340277	7.37742821	7.450097332
ANKLE2	9.818769698	10.68175541	9.962230044	10.34199211	10.57583265	10.04362844	10.2861972	10.61552355	9.719508778	9.943992981	9.983460657	10.74317297	10.45122038	10.14682372	10.25332657	10.07240161	10.5535065	10.76380487	10.75880747	9.564452682	10.41379248	9.224570838	10.52384358
ANKMY1	8.110348814	7.933252115	8.056667716	7.856207144	7.702265931	8.007396929	7.848339836	7.821734331	7.913680751	7.901115174	7.841755277	7.739290993	7.916733045	8.046095657	7.91689145	7.969082387	7.809572072	7.750817709	7.828378477	8.080330917	7.794890502	8.189807038	7.768816132
ANKMY2	8.292976773	8.222390973	7.890614932	8.191250594	8.812634028	8.094215884	8.315693541	8.666945328	8.193416568	8.407107393	7.854609595	8.65636212	8.098927915	7.997876714	8.099222485	8.020346121	8.676294677	8.659850783	8.526646699	7.730688848	8.537861867	7.510810788	8.143002781
ANKRA2	8.532016015	8.608533435	8.686968102	9.370079063	9.06037564	8.2137904	8.991800644	8.576986976	8.913305581	8.366205822	8.43817744	9.130586275	8.904268294	8.433327492	8.768247277	8.95031339	9.037275384	8.843231498	9.01649514	8.364082573	8.766326089	8.306000539	9.279689677
ANKRD1	7.27087541	7.213230824	7.152759098	7.282149348	7.249131287	7.206381483	7.245107319	7.408385972	7.200869942	7.13340005	7.114199097	7.232775968	7.080154143	7.337334626	7.187599338	7.18177641	7.244418955	7.310157578	7.28471142	7.248201814	7.280293514	7.155900939	7.300480646
ANKRD10	8.243123485	8.627917324	8.446852989	8.651598678	9.256029543	8.37128046	8.593617662	9.362891851	8.240547882	8.495887881	8.431909299	9.33342283	8.995738163	8.598585318	8.720530918	8.546881747	9.076536563	9.003525355	9.503874961	7.826402411	8.780828256	7.836452224	9.089003441
ANKRD11	7.646154948	7.586740473	7.664583605	7.503063619	7.642987939	7.929489831	7.63643255	7.736524907	7.815312905	7.605248787	7.706207814	7.547183872	7.783039467	7.658816963	7.559421599	7.720142193	7.671114534	7.508521347	7.6179579	7.601291902	7.692185723	7.598616864	7.69682925
ANKRD12	9.262951679	9.756388635	9.34332831	9.751807125	10.19668509	9.321615616	9.840871908	9.980739798	9.559428419	9.782024535	9.49880686	10.61343627	9.558201732	9.388390671	9.434544505	9.557361665	10.23013041	10.23262858	9.9401878	8.8761116	9.766627608	8.501245211	10.08634598
ANKRD13A	12.14560498	11.5429722	11.66265127	11.57377113	10.65223563	11.77896764	11.56633068	12.02300374	11.91983697	12.25682568	12.00029528	11.17461722	11.49286311	11.93811082	11.80503778	12.30891604	11.35188512	11.32049364	11.27894811	11.32961923	12.1299272	11.31933983	11.59713154
ANKRD13B	7.186264183	7.361248991	7.243843876	7.2247879	7.316412122	7.238524071	7.297664406	7.323287333	7.288727614	7.338745013	7.214242427	7.28231212	7.24478268	7.241635051	7.272503199	7.170501303	7.185093714	7.279895562	7.183116965	7.307750781	7.29340828	7.282569887	7.284214819
ANKRD13C	7.373219836	7.305443114	7.359105704	7.297542188	7.59063613	7.272014446	7.420771667	7.698331426	7.438277346	7.489991185	7.374018765	7.490462327	7.270605336	7.333465554	7.343578773	7.388978283	7.338692369	7.427168595	7.416551651	7.497809044	7.495747981	7.340189912	7.477965748
ANKRD13D	7.725606954	7.49610048	7.727474347	7.576466174	7.421461053	7.393058049	7.593207262	7.427772684	7.566061696	7.566278814	7.546036915	7.388702276	7.744708496	7.533321643	7.488236288	7.594650847	7.460328648	7.437430323	7.488009534	7.706228446	7.633839274	7.9471893	7.565112625
ANKRD16	7.659019865	7.769223216	7.9705618	7.736322939	7.650246278	7.741115608	7.737575976	7.817143013	7.870694889	7.768343903	7.65088063	7.686634636	7.792990346	7.75368354	7.744353166	7.757030562	7.631520998	7.701827633	7.633963672	7.944391837	7.837751304	7.805396117	7.766222733
ANKRD17	7.25192893	7.325655407	7.300962959	7.330885073	7.304437304	7.297300531	7.435583996	7.45425488	7.414020505	7.295929634	7.26381619	7.375987033	7.234901894	7.353168211	7.253061736	7.298732234	7.277981596	7.319870746	7.368942652	7.285836094	7.266859481	7.310419518	7.34771818
ANKRD18A	7.329882958	7.190312384	7.161320446	7.130771397	7.280913823	7.130973973	7.167022612	7.317614281	7.245042384	7.134280991	7.120810934	7.203182589	7.147339401	7.161038766	7.196647348	7.058601288	7.244747789	7.226652977	7.20250163	7.247567897	7.164892728	7.295816029	7.206382062
ANKRD18B	7.237809912	7.328989675	7.319021732	7.225437585	7.315050723	7.250385003	7.214221547	7.369542302	7.323265784	7.281648426	7.142722708	7.262041687	7.27980998	7.231249681	7.237679051	7.133362095	7.34343202	7.318175434	7.270364998	7.382239071	7.267709851	7.292195066	7.327882851
ANKRD19	7.27087541	7.148481634	7.224378753	7.116401328	7.266297926	7.131220709	7.377680019	7.32476027	7.333394527	7.224926987	7.072448021	7.172590519	7.184570267	7.243691726	7.203938011	7.369260146	7.164234637	7.298657591	7.168930394	7.109824595	7.247965452	7.558817345	7.33467249
ANKRD2	7.164650223	7.193292518	7.202770758	7.249632491	7.259818388	7.347418795	7.142969633	7.395769417	7.297766463	7.224133655	7.213345809	7.1077131	7.219169777	7.210445005	7.206501808	7.136161965	7.253161761	7.248103442	7.258635103	7.306808653	7.131169912	7.391880586	7.230560027
ANKRD20A1	7.385249194	7.382531639	7.298866838	7.313682503	7.386807446	7.250227768	7.291196256	7.360987013	7.283090207	7.251042469	7.256610588	7.263618396	7.250066151	7.304968077	7.229916201	7.289024611	7.352783473	7.266292617	7.430034041	7.377897596	7.39209124	7.361756015	7.361996807
ANKRD20A2	7.17150848	7.194295692	7.190420733	7.056003196	7.256954164	7.203234801	7.156205991	7.362581952	7.200069334	7.384426707	7.051630837	7.142790127	7.197717146	7.147164746	7.112272439	7.235256224	7.186750179	7.238896958	7.090348063	7.267668094	7.232511694	7.276376134	7.234486875
ANKRD20A3	7.200140741	7.347702253	7.246883493	7.206546329	7.319931926	7.250049156	7.268624851	7.323348724	7.283524293	7.298209353	7.33040211	7.374664177	7.150407881	7.356399245	7.3624605	7.227803779	7.36685937	7.303724819	7.26040943	7.244451133	7.282406204	7.271279816	7.343883023
ANKRD20A4	7.129894184	7.249438708	7.241078313	7.131480955	7.315664698	7.172478918	7.103375778	7.315408374	7.313456434	7.222545748	7.135122217	7.020361214	7.232669111	7.161336749	7.191916062	7.146811327	7.20975377	7.175737961	7.18513333	7.168767159	7.186188835	7.222690226	7.278758671
ANKRD20B	7.420839372	7.561792852	7.378799207	7.385194135	7.504024057	7.401371038	7.451554385	7.538744645	7.378136462	7.456019104	7.391086339	7.455217051	7.388516807	7.385942895	7.400613438	7.37584746	7.42163541	7.417972091	7.414503511	7.439736987	7.466556786	7.460419937	7.440439481
ANKRD21	7.300522221	7.128713761	7.233678859	7.117089961	7.235134774	7.25282174	7.143751358	7.337955214	7.17747942	7.160117016	7.085192551	7.241502745	7.101881669	7.277229769	7.210765208	7.159141396	7.253954084	7.245347325	7.1817713	7.230465693	7.155868034	7.232302242	7.314454068
ANKRD22	8.519510361	7.990619635	9.01209129	8.444962952	8.281736397	8.082347059	9.160173192	8.29710101	8.499674424	11.43809907	9.370170201	7.797957885	7.937699161	9.442913676	8.958851493	8.779996568	8.639360685	8.094109446	8.7702866	8.3709657	8.94611392	9.870466262	9.483381875
ANKRD23	7.847875234	7.855302356	7.92937668	7.968276081	7.615778824	7.963222627	7.893124826	7.673546138	8.081355156	7.838444756	7.862062194	7.750483245	7.911635636	7.896140188	7.914502352	7.909676603	7.762708879	7.818584243	7.761106719	7.748100617	7.845267027	7.78825157	7.903025531
ANKRD24	7.335629402	7.3102012	7.286379891	7.28912446	7.329185428	7.199009077	7.267612679	7.346648207	7.3152874	7.272846557	7.241157199	7.319496615	7.266298962	7.257715131	7.276177334	7.301507973	7.235551644	7.276265456	7.251239178	7.354308956	7.276993902	7.2331404	7.359559378
ANKRD26	7.303664897	7.300776435	7.271227005	7.21189052	7.4306428	7.220981109	7.140622104	7.368798362	7.251251461	7.153481628	7.241777252	7.142790127	7.328838546	7.314951296	7.23358302	7.259252018	7.233218833	7.332900637	7.273951434	7.236400836	7.420413349	7.314176679	7.400018929
ANKRD27	7.483150281	7.423717715	7.705824761	7.785116867	7.737187623	7.51980471	7.884643467	8.202331521	7.521564741	7.761722538	7.578211571	8.102160443	7.567033836	7.4730749	7.555872099	7.417343075	7.855946218	7.803471007	7.949359838	7.606782157	8.035199086	7.527567068	7.659616493
ANKRD28	7.477898745	7.524622174	7.575293999	7.513507993	7.772808651	7.483598121	7.499438983	7.72747345	7.531520099	7.418437154	7.528470711	7.663093362	7.501244777	7.458285818	7.524709722	7.624510548	7.631423079	7.623409515	7.679136279	7.535020997	7.54610675	7.470289899	7.58480913
ANKRD29	7.278815272	7.291358655	7.299716282	7.195155304	7.39597316	7.240028043	7.308268886	7.31717774	7.228234996	7.275970164	7.237295275	7.172312586	7.228300099	7.155891171	7.324933045	7.236136921	7.283947861	7.297190986	7.312552537	7.203542379	7.167562265	7.325695061	7.286604782
ANKRD30A	7.12911332	7.21252465	7.144135849	7.145636054	7.270921974	7.140268216	7.20390064	7.315726256	7.187801654	7.153805759	7.190699765	7.151810266	7.195611531	7.205716209	7.114993642	7.191061448	7.157781314	7.193101618	7.247654312	7.253358323	7.076531943	7.239478183	7.244266504
ANKRD30B	13.50696431	13.33359873	13.34873902	13.09871008	12.79711424	12.93156384	13.13623335	12.22989073	13.34040003	13.23767592	13.04240879	12.42535682	13.05971092	13.1804162	13.10953511	13.4961617	13.31423587	12.73095784	13.3860361	13.28267381	13.53204053	13.64922034	13.19881782
ANKRD31	7.197519319	7.404634903	7.207494264	7.2350289	7.393151673	7.238524071	7.180820742	7.360664273	7.297766463	7.26407597	7.256666939	7.244762986	7.112978841	7.191417925	7.209913485	7.272329866	7.249193964	7.308393983	7.249631618	7.256018368	7.19715716	7.337210931	7.337842888
ANKRD32	8.455820664	8.551744228	8.017253238	8.126560508	8.265325658	8.029775134	8.650813814	7.958614063	8.077403505	8.518468189	7.595246581	8.501801237	8.032417347	8.361196248	8.050007142	8.499258757	8.696868147	8.459441899	8.419166988	7.833850654	8.488283514	7.85872032	7.702032944
ANKRD33	8.916612165	8.459836163	8.674707842	8.42192048	8.064869751	8.984772164	8.4797093	8.721706993	8.818129604	9.57434888	8.584939502	7.986358602	8.407204113	8.473486503	8.45725772	8.856917677	8.27620968	7.839379985	8.436344865	9.405859241	8.923610752	10.1670848	8.451624833
ANKRD34A	7.758060136	7.649182288	7.742103629	7.787347846	7.492737069	7.713460552	7.597265482	7.612812864	7.732026781	7.494650799	7.628821459	7.597050324	7.643011365	7.649627974	7.656945826	7.563846439	7.634839042	7.557715491	7.517638627	7.705546326	7.573746795	7.602849687	7.609113024
ANKRD34B	7.2142492	7.072166787	7.159587707	7.100477644	7.247012308	7.168187865	7.089682052	7.275412825	7.093944063	7.275627195	7.039605203	7.034005099	7.082270046	7.071943774	7.169333883	6.989431522	7.093741318	7.119868621	7.195176978	7.175976298	6.930801331	7.129942578	7.191391639
ANKRD34C	7.298423514	7.275324986	7.253941563	7.429017585	7.366031829	7.213698696	7.401694388	7.319845126	7.388154368	7.34755236	7.197115143	7.250181903	7.317971323	7.2912367	7.246944689	7.246887957	7.274411489	7.310157578	7.25092097	7.317139975	7.42726284	7.37839598	7.284214819
ANKRD35	7.731693214	8.114580194	8.0866482	8.183432699	8.196366691	7.978814821	8.23150355	8.071335196	7.70055768	8.528925803	7.817732856	7.722993137	7.841261593	8.031879784	7.881999214	7.69997712	8.271582635	7.789702344	7.776375705	8.125559235	8.569612432	8.127443953	8.306483301
ANKRD36	7.150930811	7.292779615	7.145138674	7.134645933	7.293445028	7.233011245	7.162544173	7.304111921	7.174423317	7.178118803	7.261398505	7.136563857	7.223033404	7.164255334	7.247906058	7.157760583	7.165191951	7.216398822	7.273073051	7.209453776	7.208388764	7.147115643	7.255577229
ANKRD36B	7.357701542	7.453120628	7.415664924	7.457090485	7.506143876	7.448001483	7.386499871	7.481728687	7.352740759	7.398185095	7.40320832	7.49782261	7.393149894	7.361343551	7.504481173	7.493143502	7.428865022	7.486676976	7.449202451	7.461145331	7.363089805	7.392712192	7.428250683
ANKRD37	7.462544667	7.669844811	7.437330481	7.543386911	7.40367692	7.435595378	7.507221678	7.721771414	7.570694917	7.50722722	7.475405624	7.483955878	7.583960814	7.440037154	7.393465419	7.385206218	7.374245905	7.389154105	7.540314249	7.365953866	7.380419215	7.258689537	7.760426462
ANKRD38	7.740109796	7.62974069	7.636266216	7.811238497	7.50076276	7.746166046	7.618689372	7.55282101	7.654975345	7.766182607	7.745587914	7.764822439	7.591593915	7.625858913	7.773060862	7.707862588	7.729455492	7.541144142	7.696257813	7.674074681	7.578394721	7.735419349	7.687456214
ANKRD39	9.207737359	9.015461255	8.6620865	8.913445491	8.770354569	9.211627183	9.02576707	8.513096135	9.030031715	8.796148753	8.566251894	8.671228306	8.636136745	8.562188735	8.828104573	8.755680852	8.508520523	8.775459453	8.803326804	8.889441507	8.736328561	8.769247018	8.557773849
ANKRD40	7.578692261	7.610047005	7.548365193	7.73658184	7.54118766	7.6252964	7.691679903	7.760573987	7.601155882	7.603663107	7.635624795	7.763272105	7.631677625	7.718777562	7.825689412	7.731494451	7.647755536	7.647888243	7.606428271	7.619102122	7.780861118	7.694340757	7.568881841
ANKRD41	7.55063061	7.404519264	7.555857515	7.462533762	7.498561377	7.617996555	7.522100353	7.579049554	7.495875113	7.540428558	7.662400921	7.299394616	7.444179644	7.596829245	7.660532409	7.460509563	7.438916256	7.547032838	7.494022266	7.567995993	7.402737552	7.518882931	7.486186974
ANKRD42	7.194151408	7.179177845	7.383670282	7.092104179	7.253388238	7.117957798	7.163168263	7.352970162	7.245821568	7.126646846	7.162267501	7.067033154	7.122624637	7.191417925	7.157033682	6.924238905	7.242025837	7.207172805	7.20648356	7.08929355	7.170092772	7.229104944	7.299940922
ANKRD43	7.1963975	7.341358325	7.3419308	7.268475625	7.336658736	7.224091571	7.411591339	7.332592805	7.284945526	7.258655292	7.288576267	7.257737451	7.264346568	7.383008747	7.331043756	7.370786075	7.29382697	7.310157578	7.366451464	7.392902852	7.231540613	7.237616263	7.276024155
ANKRD44	8.926478587	8.6456863	8.708384723	8.704716705	8.694986087	7.999521914	8.771688397	8.115273812	8.615357359	8.532524066	8.56679602	8.199257096	8.756118424	8.310451858	8.642597345	8.670046688	8.639638602	8.422416598	8.71978924	8.457291498	8.687009746	8.813782535	8.845244689
ANKRD45	7.350046428	7.17207086	7.280246475	7.441346256	7.254100112	7.241599123	7.198275454	7.305007205	7.27506788	7.241492246	7.113241129	7.290771044	7.337836774	7.222998206	7.252753665	7.18436645	7.188404847	7.176700105	7.244463686	7.330187844	7.22179563	7.389001062	7.258973874
ANKRD46	7.566413075	8.233565142	7.938615028	8.138234936	8.299993812	8.073617465	8.687739204	7.969334509	8.492278873	8.334541834	7.931397503	7.898921783	7.971547549	7.975215003	7.778933864	8.108762646	7.629889752	8.125179954	7.77288946	7.7900668	7.996345963	7.312157166	8.664291454
ANKRD47	7.593470172	7.647695583	7.65465981	7.503698996	7.491274987	7.808831426	7.631858057	7.378314496	7.676217692	7.426003	7.570437014	7.532547493	7.73496651	7.571389163	7.62096308	7.517490329	7.397497249	7.465054304	7.350197192	7.666661052	7.486738013	7.517005688	7.642234222
ANKRD49	8.670401267	9.010905148	9.108104367	9.292618473	9.408773745	8.929293002	9.719143596	9.823408681	9.700556336	9.200794225	9.458745802	9.740947074	9.163718841	9.264122647	9.676159551	9.398289223	9.009321386	9.52800091	9.44971587	8.587181131	9.188321356	8.276443098	9.585563324
ANKRD5	7.252604564	7.236163986	7.273743841	7.223034176	7.291145459	7.233310125	7.282294036	7.311354983	7.213823839	7.200229132	7.296772216	7.216798185	7.208173957	7.188463892	7.274708252	7.121480421	7.188134898	7.2869529	7.238845166	7.320459878	7.270162974	7.21029642	7.251874657
ANKRD50	7.180605621	7.269610581	7.18277071	7.135568215	7.274277712	7.301836682	7.155430483	7.302022814	7.194453247	7.235202893	7.182540202	7.131181255	7.121250307	7.297200246	7.173702773	7.115538304	7.175950854	7.188198776	7.235379031	7.190292462	7.227650091	7.17370316	7.210228914
ANKRD52	7.597789325	7.625218606	7.677689587	7.386231862	7.462596393	7.630859845	7.466507187	7.43743786	7.518319113	7.338008767	7.38446814	7.421221616	7.441927195	7.48626604	7.675250972	7.509856648	7.457596128	7.418984846	7.377789788	7.509395711	7.490020543	7.720048715	7.425750939
ANKRD53	7.368211972	7.44171186	7.241078313	7.468456485	7.396912638	7.505227699	7.368915725	7.486471268	7.469458518	7.524271177	7.434111189	7.379934758	7.418825557	7.2912367	7.527100922	7.386716172	7.371314478	7.366391609	7.341093973	7.453124564	7.322967647	7.409044294	7.394415579
ANKRD54	8.565471713	8.441842776	8.630990115	8.39783697	8.105869552	9.039222172	8.417571366	8.352702947	8.730700722	8.329915539	8.344460561	8.169350793	8.892445044	8.689398322	8.652883995	8.590790848	7.720134869	7.992647463	8.274478165	8.943222247	8.398044055	8.798956737	8.108563499
ANKRD55	7.480356814	7.565172277	7.53396964	7.334469286	7.607301907	7.578399343	7.389066615	7.661512548	7.48348415	7.654193199	7.606151714	7.496017478	7.413707974	7.313970564	7.339672672	7.615981637	7.397497249	7.513632389	7.426959023	7.542020419	7.528868143	7.483971258	7.319798122
ANKRD56	7.234087737	7.249438708	7.31755591	7.173868143	7.334403906	7.150902516	7.245839427	7.310463981	7.320131518	7.243844076	7.184369769	7.222900872	7.2910822	7.164588462	7.087540986	7.179181922	7.161712263	7.313678662	7.315321481	7.228482134	7.089096852	7.286685144	7.282034419
ANKRD57	7.852047536	7.675697136	7.462271111	7.714769127	8.028057978	7.589852379	7.885126878	7.955919695	7.880003201	8.288040488	7.595734325	7.76946393	7.639570782	7.722528263	7.530554715	7.739290835	7.570507724	7.593988938	7.871238312	7.378589738	8.267763256	7.349092088	8.03758577
ANKRD58	7.528064499	7.439154299	7.334138463	7.336860164	7.4021744	7.367353741	7.455039823	7.358263891	7.412725654	7.357763761	7.317316935	7.442417268	7.422794234	7.333465554	7.477906338	7.508464569	7.386642169	7.303976054	7.327646676	7.249181091	7.466892707	7.531071265	7.490038289
ANKRD6	7.690496374	7.486860023	7.561515457	7.56062728	7.482325581	7.573583951	7.697426001	7.60099477	7.621430517	7.737970827	7.554312553	7.448160772	7.542110358	7.506117477	7.571152287	7.610580382	7.591582279	7.45861787	7.436267725	7.5644949	7.611220475	7.43307167	7.744087305
ANKRD7	7.387875327	7.451226557	7.428322762	7.376701637	7.456221114	7.412298466	7.479384773	7.498214564	7.417477965	7.381260316	7.461599478	7.443377328	7.464324454	7.466891521	7.426470596	7.361461283	7.477442442	7.459073333	7.416045714	7.39264518	7.455989321	7.371017811	7.446761002
ANKRD9	8.373086921	7.741343497	8.503057689	8.091816583	7.937951995	8.42133881	8.11606608	8.05690661	8.819350988	8.23218568	9.007105666	9.018231795	8.268304158	9.32295682	8.37371957	8.381779371	8.221452191	7.948185696	8.754556631	8.347016711	7.93746914	7.970427893	8.011401031
ANKS1A	8.686359468	8.731314166	8.553260435	8.791835533	8.715478797	8.500360365	8.880287372	8.714434235	8.373515866	9.242329478	8.614158503	8.490335019	8.578578043	8.665036011	8.502454682	8.559288266	8.691962073	8.535502399	8.842947845	8.581501443	8.727651892	8.241319609	9.066217391
ANKS1B	7.363618364	7.494678367	7.394133835	7.358774786	7.470357094	7.418197775	7.369208979	7.365059973	7.305029733	7.367526438	7.36360603	7.301255009	7.325751151	7.337334052	7.377170886	7.32781344	7.35289555	7.356179563	7.327236552	7.399917414	7.307326864	7.384452284	7.334211954
ANKS3	7.932933397	8.221881105	8.133253838	7.939623374	7.853440621	8.32925811	7.823988921	7.825452057	7.880003201	7.505908246	7.954689356	7.873183134	8.321632052	8.08173956	7.860533427	8.020346121	7.481673065	7.686924289	7.696742645	8.072957325	7.839947866	7.869246133	8.077280277
ANKS4B	7.134573761	7.280070583	7.329792102	7.39833193	7.246307435	7.232355369	7.187674162	7.358263891	7.427280489	7.324695227	7.163194907	7.254503763	7.233309024	7.220913218	7.228541936	7.135271119	7.24282396	7.480894514	7.232121846	7.164632195	7.223749616	7.281539338	7.35674066
ANKS6	7.282590873	7.281017922	7.238307725	7.064573531	7.262692365	7.289977498	7.147654123	7.354415669	7.306751954	7.119013478	7.159481862	7.165762021	7.040123122	7.2620772	7.144633007	7.120945613	7.218696839	7.390826772	7.288491634	7.228482134	7.299923575	7.264955272	7.241756833
ANKZF1	8.317407935	8.613823293	8.714897014	8.537624257	8.285726291	8.684213389	8.415581078	8.494192066	8.698667857	8.267631555	8.517631418	8.364828532	8.517730302	8.577901563	8.60137123	8.604502394	8.155114624	8.472141262	8.383735042	8.593492613	8.421140912	8.365983427	8.565851811
ANLN	7.136908246	7.362146941	7.261243549	7.275327611	7.336658736	7.228229046	7.205803853	7.366888228	7.326040456	7.309014464	7.153895142	7.252344304	7.343806721	7.2912367	7.26840983	7.251020554	7.322116512	7.369785351	7.430412856	7.184173522	7.228623653	7.318207704	7.284214819
ANO1	7.455929352	7.306374728	7.410323971	7.334469286	7.331399163	7.337833719	7.317360201	7.434693964	7.293253749	7.306761136	7.31060334	7.321059352	7.386124785	7.303140405	7.289575937	7.493066781	7.385915751	7.364691901	7.299153361	7.398235598	7.270856235	7.33023726	7.325657222
ANO10	7.977177573	7.600103559	7.651844468	7.485907317	7.429149215	7.880497437	7.689484987	7.619339633	7.77492282	7.747700694	7.84221659	7.508902011	7.812527344	7.758070596	7.708147346	7.739290835	7.401098562	7.662644307	7.418870375	7.811156079	7.74732139	8.120708201	7.655289017
ANO2	7.741679198	7.766392981	7.67213856	7.57441745	7.591333505	7.896565784	7.883192317	7.53617194	7.662680298	7.730703589	7.68701416	7.691811887	7.657183921	7.634617573	7.720378817	7.950631037	7.820776034	7.820586209	7.69868046	7.824607949	7.757667539	7.69198187	7.671669987
ANO3	7.038185579	7.157756022	7.105092577	7.140323086	7.220136314	7.191641339	7.141405006	7.221333261	7.067960516	7.22016078	7.165048016	7.165762021	7.094206407	7.214640977	7.108633856	7.05192033	7.234021573	7.281692398	7.228204369	7.211516183	7.091228275	7.17259656	7.169462458
ANO4	7.109846462	7.187259475	7.146881579	7.059579931	7.257669283	7.138904786	7.139838809	7.269833367	7.218377488	7.217772071	7.103627903	7.133509654	7.197717146	7.139478372	7.042553258	7.071567855	7.165913904	7.12684089	7.252853031	7.213522068	7.089096852	7.109316487	7.236726934
ANO5	7.070173437	7.192288679	7.143934307	7.045223195	7.211501371	7.329155422	7.179293657	7.299032772	7.143783543	7.134242097	7.154827697	7.142790127	7.018249729	7.107212534	7.137501158	7.05943531	7.170103999	7.123856672	7.300402961	7.206489821	7.165027721	7.139021488	7.170622965
ANO6	8.696351172	9.450960031	8.818497571	9.281879749	9.051219386	8.499913414	9.260157738	9.551221789	9.077640559	9.090067876	9.122707464	9.439594155	8.676174834	9.479422832	8.614011064	8.915441274	8.580499757	9.040214481	9.175911991	8.584749583	8.898880545	7.952961311	9.257675257
ANO7	7.358499602	7.400593122	7.344748102	7.252031348	7.320447433	7.34346706	7.377380867	7.375715118	7.288797303	7.382194908	7.302649454	7.305869466	7.287160928	7.323136975	7.265181653	7.364674609	7.348173087	7.290572621	7.240824146	7.295438958	7.216903299	7.334228274	7.335652166
ANO8	7.684941689	7.452745063	7.511731478	7.509050128	7.618329569	7.762258436	7.633567426	7.510209272	7.414117832	7.56034879	7.494894098	7.584016525	7.64399298	7.572216703	7.585441279	7.649346942	7.76901584	7.549452353	7.532253561	7.558073062	7.579940877	7.612831946	7.569339623
ANO9	7.548939367	7.536936014	7.594342496	7.559282291	7.519711435	7.792481423	7.538218319	7.705383586	7.62988041	7.444984448	7.610461749	7.427425496	7.620611992	7.680501731	7.542915337	7.640112411	7.503312601	7.648305492	7.466826161	7.610280872	7.483380329	7.560408244	7.532444797
ANP32A	7.565532173	7.675697136	7.639110523	7.695958487	7.544760437	7.649781455	7.509075107	7.541741213	7.50001489	7.68090807	7.543268841	7.623639223	7.609258912	7.62665725	7.591419419	7.709083454	7.61055911	7.710823071	7.686529264	7.605235094	7.627856936	7.662582638	7.610451383
ANP32B	11.90198704	12.4532693	12.65170029	12.39875822	12.01944869	11.43456089	11.92442029	11.71022428	11.86608672	12.30607795	11.60881253	12.5444839	12.34252066	12.04968668	11.79329611	11.83877017	12.50400438	11.84963231	12.27016164	12.20398382	11.9745954	12.02556422	11.12496387
ANP32C	7.173326542	7.227312439	7.195094151	7.162525312	7.288388778	7.160257912	7.150870795	7.314365866	7.206282665	7.217891845	7.243321788	7.146441477	7.142438514	7.151589357	7.097498576	7.181474431	7.270842065	7.288328337	7.256658202	7.167989736	7.244636817	7.214975027	7.23294876
ANP32D	7.329605886	7.447662785	7.177969887	7.24075979	7.332901281	7.218903952	7.245107319	7.345722702	7.355969029	7.241492246	7.135122217	7.322093437	7.189842338	7.243691726	7.102245267	7.175715658	7.221935913	7.293320518	7.219683151	7.249181091	7.351066488	7.333229882	7.278212112
ANP32E	7.576944171	7.513253278	7.381147414	7.591727949	7.456676203	7.589037157	7.477259795	7.464617278	7.421752166	7.513805082	7.426339092	7.46143716	7.452516972	7.455306161	7.478620433	7.529899542	7.451343249	7.570398265	7.407242337	7.447981887	7.554226034	7.442801691	7.490519308
ANPEP	8.38824033	7.643226718	8.738008499	7.615839838	7.35171216	8.234786819	7.941123327	7.647979933	8.544071287	8.241732145	8.575807431	7.422191375	7.827406554	8.480321903	8.385674883	8.611213589	7.549103553	7.604196044	7.394351206	8.438835729	7.93460594	9.286583191	7.774536529
ANRIL	7.253673353	7.223102401	7.282043981	7.117778288	7.340418946	7.302820807	7.228172956	7.324269443	7.173409942	7.235990483	7.221396302	7.312762056	7.139022943	7.213593073	7.224328215	7.211720753	7.180944662	7.233346286	7.274586407	7.245260176	7.312871172	7.239736711	7.249552998
ANTXR1	7.413029956	7.389804608	7.396123258	7.370121056	7.422415578	7.405733307	7.44086874	7.421864467	7.358654398	7.409565615	7.339633417	7.364215275	7.360425921	7.389363954	7.310274789	7.376052815	7.461693091	7.306267076	7.372942687	7.40054727	7.38038583	7.411016375	7.376302899
ANTXR2	12.889259	12.91087459	13.02622901	13.02839506	12.26649077	12.79641953	12.73246533	12.56065037	12.91564416	12.86232063	12.83758532	12.74287634	12.97239209	13.15702879	12.64999086	13.11661992	12.87170526	12.71435388	12.81252729	12.78691977	13.16089474	12.2570895	12.92020077
ANTXRL	7.161209623	7.224086029	7.180852194	7.200842531	7.300024227	7.232355369	7.137486562	7.272371927	7.273542536	7.257102978	7.132286062	7.328283679	7.090003967	7.301162939	7.169333883	7.138831356	7.17428261	7.203396822	7.193173319	7.288795994	7.108173366	7.249242499	7.273833444
ANUBL1	7.020684951	7.246534961	7.166385888	7.045944199	7.2823164	7.115736124	7.079943205	7.357302715	7.067960516	7.200139447	7.196208312	7.189536358	7.113669805	7.129538214	7.149959991	7.136161965	7.230003644	7.153439624	7.291634916	7.228482134	7.255633974	7.094245634	7.321398066
ANXA1	12.87768761	12.73167956	12.79561095	13.17983731	13.14659091	12.96489622	12.96153822	12.55711275	12.81555833	13.51060229	12.77821269	13.18687859	12.75436039	12.93000512	12.75519685	13.04389243	13.45180725	13.15690617	13.0870075	12.60343193	13.26769838	11.64809004	13.13203398
ANXA10	7.177200482	7.375552763	7.396222307	7.278432135	7.352465545	7.211611629	7.264030903	7.337955214	7.200069334	7.242276593	7.217823593	7.26525717	7.266226847	7.293227158	7.244448312	7.143269879	7.160028359	7.305744762	7.289120791	7.370478786	7.304560358	7.335221706	7.355173963
ANXA11	9.756509777	9.17976795	9.710024319	9.538752698	9.09664614	9.403696841	9.340121734	9.081836029	9.530192065	9.656719367	9.281742127	8.618752098	9.315869097	9.120846505	9.212757656	9.584384864	9.350782232	9.078491807	8.936527682	9.564885644	9.864298477	9.666910439	9.04961238
ANXA13	7.141022036	7.242923746	7.239473441	7.16811006	7.285071269	7.245523059	7.249866823	7.370219901	7.180770104	7.259147347	7.168588775	7.249326992	7.127819241	7.225313689	7.232860028	7.113164478	7.20808978	7.243629984	7.33157624	7.213290564	7.162067942	7.223787327	7.243265363
ANXA2	10.01982514	10.11522985	9.831675273	10.04809576	9.908883777	10.07144661	10.37905573	9.891228863	9.720950806	10.37923619	9.671369312	9.730076408	9.777641713	10.16719554	10.10706648	9.976296283	9.603947185	9.772755231	10.05866835	10.05985949	10.21325354	9.64545619	10.15091434
ANXA2P1	9.704484338	9.130475994	9.181964911	9.769911985	9.577235912	9.314371041	9.895704396	10.08453685	9.364893095	10.22575937	9.135649035	8.663616882	9.32490359	9.28710808	9.187391	9.299361054	9.458433373	9.171468603	10.20931116	9.517197969	10.08016201	9.088249625	9.910756447
ANXA2P2	15.40413833	15.41868001	15.37667992	14.80234591	14.95803332	15.21789684	15.06341576	14.77961766	15.33698864	15.2770083	15.48640485	15.45644272	14.59818642	15.52654591	15.14981769	15.47218134	15.28998432	15.45070436	14.24907381	15.50802249	15.33907092	15.62449425	14.72842583
ANXA2P3	7.647011283	7.528614146	7.44299806	7.309746975	7.409682902	7.523214414	7.564857506	7.635539086	7.320871391	7.604900504	7.326499796	7.409536955	7.213348312	7.594391192	7.698290988	7.310104798	7.390993448	7.5236246	7.566886428	7.473522463	7.528868143	7.339197565	7.786529093
ANXA3	10.35269691	9.727889825	10.24223602	9.93485102	9.396848882	8.533510452	10.46278941	10.8003371	10.52467488	11.24287736	11.45662598	8.913979104	9.651579792	11.30375881	9.509053647	10.51089488	11.62237688	9.868735215	10.94271153	9.224234242	10.84475267	8.858842749	11.32651726
ANXA4	7.269805915	7.344994275	7.141966292	7.260965917	7.392399246	7.163884765	7.338878266	7.483811497	7.224694222	7.327663849	7.062570849	7.301281278	7.118498015	7.272195736	7.314433093	7.23692339	7.448555975	7.269974957	7.494077029	7.184173522	7.312871172	7.116222691	7.410158147
ANXA5	10.48077886	11.08119227	10.16548912	10.76987887	10.77125618	10.49813414	10.87640704	10.72487314	10.0065167	10.78930445	10.02351764	10.39564486	10.45775078	10.8574662	10.70230648	10.65976796	10.49516518	10.43593469	11.02356732	10.10095337	10.69398579	9.671451377	10.5730623
ANXA6	8.604546927	8.676574587	8.47421385	8.668113594	8.270388643	8.61658723	8.41109911	8.56751553	8.629627718	8.480633514	8.271288019	8.241120929	8.349726198	8.693432276	8.629484524	8.558109195	8.595516228	8.466356417	8.864847801	8.633463544	8.439148106	8.137337405	8.741051758
ANXA7	8.278716647	8.75324801	8.456214111	8.610160959	8.76231015	8.39143269	8.757643256	8.903233916	8.56730675	8.61751439	8.570080727	8.869382521	8.449012052	8.750343963	8.590329015	8.473997251	8.598476125	8.820426221	8.652869676	8.064901215	8.624736386	7.873064758	8.788617351
ANXA8	7.167931011	7.224535419	7.154021603	7.092366741	7.298236781	7.309713708	7.201232144	7.371602844	7.156190095	7.336881891	7.231613244	7.207378645	7.171414228	7.219817837	7.218789802	7.168262879	7.173433171	7.186539969	7.187681945	7.242042165	7.216691141	7.240568705	7.385867533
ANXA8L1	7.393088543	7.256192552	7.451058174	7.25278901	7.354725966	7.271010285	7.338188779	7.436066509	7.426590544	7.318740596	7.23383476	7.377941102	7.240967524	7.235448215	7.263483185	7.141496035	7.154120003	7.398331147	7.236029665	7.297355009	7.150755456	7.411886191	7.317128194
ANXA8L2	7.75417601	7.495270579	7.47893714	7.423380907	7.4306428	7.540149355	7.592593798	7.390129498	7.470129338	7.531425306	7.522202988	7.487677215	7.448623905	7.454412231	7.469310954	7.555768167	7.596058046	7.472202783	7.447568789	7.547658211	7.536837998	7.485775388	7.522894133
ANXA9	7.138074168	7.128713761	7.177969887	7.15382849	7.421672682	7.312627361	7.192983829	7.265253653	7.165238153	7.119013478	7.144537819	7.260964558	7.061695486	7.188223374	7.139287264	7.158264008	7.249193964	7.176700105	7.142243885	7.243295907	6.948442004	7.234430067	7.134321304
AOAH	11.70781215	12.07060695	11.74525162	12.07413569	10.99866307	12.63038653	12.48856268	10.89318719	12.26056439	12.68514267	12.6056321	10.57505911	12.06581159	12.77116783	11.53525861	12.21831043	11.28882348	10.98784775	11.69488727	12.46782663	12.16097421	12.50284863	11.28164852
AOC2	7.360376631	7.417587614	7.413356235	7.338700307	7.340045661	7.403284986	7.475096676	7.408316806	7.376751262	7.398206636	7.411785426	7.331205794	7.347808857	7.336275979	7.392855761	7.414718379	7.424552078	7.415897151	7.381390575	7.417588766	7.283550956	7.439073849	7.401823974
AOC3	7.45782238	7.396758561	7.574531913	7.395459554	7.362262795	7.561886883	7.424689459	7.468654064	7.526743429	7.380850705	7.461765387	7.374945827	7.734041234	7.451727272	7.503404958	7.379151306	7.426073207	7.691734157	7.48410762	7.414999845	7.524867499	7.682509392	7.515808796
AOF2	9.854676569	9.87387793	9.714290725	10.05137657	9.818868554	9.900132165	9.717406298	9.956326228	9.585953687	9.684056607	9.558069581	9.667503368	9.77144555	9.918671391	9.987760742	9.637075381	9.042040703	9.761728697	9.665877397	9.55399426	9.776816637	9.208299459	9.660909719
AOX1	7.148528047	7.186251627	7.213143226	6.957700842	7.277924822	7.116847363	7.166252656	7.27338621	7.16932954	7.067120859	7.122793593	7.194025277	6.972055218	7.150447	7.174575044	7.153869404	7.199116656	7.151485158	7.232121846	7.12158503	7.066535418	7.073131204	7.194258111
AOX2P	7.342923293	7.348621525	7.432455705	7.380436411	7.426160293	7.440098036	7.289857819	7.271356993	7.39591955	7.461052016	7.402780797	7.468039157	7.484946228	7.501078483	7.30165437	7.337634846	7.33042691	7.269974957	7.513281885	7.558073062	7.219839137	7.417554115	7.349941013
AP1B1	8.145200203	7.963800204	8.245649915	7.916806682	7.882759753	8.09054923	8.134757138	7.922904253	8.388400323	8.325690996	8.131529967	7.817819101	8.171532011	8.222811476	8.185315	8.063695073	7.656422045	7.928228093	7.824441397	8.532177871	8.181601719	8.038076185	7.980487557
AP1G1	7.775963444	8.235970591	7.945751814	8.219051962	7.884806113	7.812269757	7.941519843	8.273280727	7.810967591	7.901397877	8.006260201	8.177733941	7.930163921	8.073076971	8.135541608	7.853455574	7.910616007	8.058271007	8.231742829	7.688408795	8.148431126	7.560626675	8.031708584
AP1G2	8.064748556	7.925559907	8.208229636	8.010867116	7.734080556	8.202517298	8.052205911	8.095581095	8.239758358	7.872639098	8.225260589	7.843375611	8.298568118	8.183767067	8.221689041	8.300164367	7.860134475	7.896904154	7.955530548	8.290062952	8.014885904	8.542871648	7.98654472
AP1GBP1	7.143078931	7.265774171	7.26144587	7.260892577	7.356902773	7.198469942	7.387392999	7.391531268	7.360650664	7.394849229	7.165498966	7.368771555	7.293200873	7.214432277	7.24794435	7.139275207	7.343671509	7.382423632	7.407449406	7.297553104	7.398598567	7.253180249	7.352027971
AP1M1	10.31300024	9.687745397	10.34576661	10.20872284	9.234827588	10.24934543	10.43499098	9.747283925	10.73741188	10.55905112	10.27758943	9.188392715	10.47740501	10.25038069	10.3193812	10.42557941	9.116454661	9.337198495	9.725736537	10.66065153	10.29970104	10.8491583	10.27219357
AP1M2	7.781157211	7.577684561	7.506314598	8.020258207	7.523953599	7.711957077	7.479778968	7.513695788	7.648425286	7.696133767	7.771879046	7.567345852	7.853317541	7.56142327	7.516692269	7.533328609	7.509404495	7.5426581	7.687017141	7.482780502	7.449313166	7.38707835	7.572997115
AP1S1	7.551531835	7.451038171	7.396527764	7.524277892	7.653422963	7.457853775	7.461939503	7.670254384	7.426068569	7.557386031	7.347620904	7.49981848	7.590053494	7.397368083	7.424477933	7.381683771	7.546574297	7.501884485	7.633510338	7.498287459	7.413550946	7.493349968	7.509187376
AP1S2	13.85593366	14.2959834	14.09944637	14.07351165	13.65689319	14.13636728	14.72672782	13.09968558	14.34175963	14.79257973	14.51438478	13.46240862	14.36644931	14.41926742	14.51104923	14.41568399	12.53363405	12.86973468	13.46242083	13.99618799	14.27880026	13.52687303	14.37929327
AP1S3	7.286828936	7.229974423	7.147862739	7.175194937	7.249839043	7.25282174	7.250954549	7.290530109	7.223906064	7.232837675	7.178874413	7.253424401	7.047346962	7.219869647	7.059580376	7.186952057	7.148188659	7.389154105	7.298528189	7.260883312	7.187189221	7.37742821	7.254546781
AP2A1	7.27469061	7.300352345	7.326360431	7.238583012	7.301562225	7.359880925	7.291443567	7.401667898	7.364938082	7.289523453	7.453916991	7.311878891	7.327862575	7.36862082	7.260218099	7.268603141	7.30088509	7.335123339	7.282153813	7.279999387	7.176277135	7.303059699	7.38126619
AP2A2	8.155334561	8.462451636	8.773412831	8.31218192	7.763897891	8.175579338	8.181638091	7.900743444	8.208395316	7.877300681	7.97002167	7.944995569	8.485122946	8.251595676	8.159325052	8.01136624	7.771843379	7.777755938	8.009922866	8.286781658	8.03118604	8.872550463	7.935920581
AP2B1	7.3161588	7.640319686	7.621578524	7.847146448	7.389387992	7.557899589	7.483905961	7.733082178	7.51205638	7.475879669	7.463255023	7.317410789	7.779954562	7.562662935	7.492395466	7.47557197	7.362196236	7.439845008	7.446311373	7.644948115	7.408878681	7.594560034	7.418669691
AP2M1	10.24828962	9.192419359	10.17959943	9.615774487	8.443594586	10.13848333	9.963548305	9.290783489	10.95680828	9.613332743	10.93300898	8.988361631	10.01148795	11.17717852	10.25596882	10.19252659	8.260967675	9.206802548	9.181331481	9.868324099	9.753763464	9.541835187	9.721047538
AP2S1	11.4228131	10.79290322	11.80275367	11.0549357	10.67281048	11.60178847	11.62912712	10.89124068	12.14687013	11.53484497	11.99960348	11.20352643	11.36766393	12.08994692	11.84886022	11.79187781	11.00941318	10.73591912	11.20303186	11.80499413	11.50014472	11.7004354	11.27926658
AP3B1	10.63707244	11.94188225	11.0833327	11.6094979	10.61403468	11.10360147	11.36502917	10.92567124	11.0191885	11.63464606	11.319998	11.2282456	10.88025582	11.50197122	11.33458379	11.24843511	11.37462406	11.19850224	11.33722757	10.58724363	11.34073269	10.15843688	11.50911439
AP3B2	7.241734078	7.433169836	7.097001379	7.272216838	7.314917486	7.246710518	7.330584103	7.381631627	7.230984829	7.191245971	7.235603365	7.252344304	7.235227187	7.152631223	7.273320551	7.092796969	8.283121965	7.224982237	7.213756917	7.205482544	7.149730881	7.213017432	7.276571402
AP3D1	8.118479617	8.115845222	8.231784699	8.21065905	7.840684115	8.200016043	8.132023415	8.206438384	8.170286367	8.117630786	8.030618433	7.754570504	8.12401604	8.068076952	8.171769129	8.027981954	7.787238978	7.859911587	8.030987354	8.19411136	8.077148399	8.174175771	7.960369185
AP3M1	8.998920408	8.395563335	8.883342078	8.838201672	8.910592014	8.734164732	8.875478475	9.27390572	8.755701278	8.819566989	8.696359608	8.364204437	8.82565869	8.79830958	8.845992517	9.030141716	8.567163076	8.600782103	8.716280576	8.695375836	9.144233648	8.337011351	8.914096831
AP3M2	10.89772671	11.44382571	10.34957875	10.74577914	10.89732816	10.69178317	10.48834608	11.17806265	10.65459375	9.908235419	10.46841064	10.93335883	11.03004793	10.9001494	10.67980668	10.89372208	10.75634243	11.03728976	10.65284534	10.16116087	11.26031976	9.630230334	10.4553972
AP3S1	9.37208779	8.825845226	9.259734336	9.230514114	9.60880108	9.369852739	9.510027095	9.3925015	9.061536551	9.634761418	9.68942797	10.10345038	9.309958989	9.535857547	9.669348547	9.590852447	9.425734175	9.713352499	9.247826369	8.782935323	9.933771806	8.437839522	9.490246986
AP3S2	8.654697436	7.766392981	8.012614943	8.046850821	7.62724059	8.33823938	8.09734771	8.158188402	8.147583344	8.608322426	8.463323684	7.676285644	8.107296946	8.378307089	7.94009956	8.556487632	7.83276994	7.626556925	7.929466855	8.463638103	8.203557802	8.234744628	8.169877647
AP4B1	9.653404791	10.3410971	10.06281343	10.05473598	10.04491567	10.0281262	10.22858763	10.34728995	9.872951813	10.226501	9.809465966	10.14557926	10.17255181	10.11207892	9.92950744	10.05484829	9.730971243	9.882265852	10.02369862	9.818312212	10.04894611	8.938239295	10.84427968
AP4E1	8.734449592	9.930831801	9.181321407	9.531783897	9.890665216	9.214135813	9.476778919	10.0270527	8.703926116	9.332181695	8.960306771	10.1226047	9.191795484	9.250762686	9.229380007	9.002273613	9.682916053	9.808271067	9.814684495	8.649070832	9.759674367	8.372140808	10.00286959
AP4M1	7.326516095	7.303578167	7.345381307	7.274084054	7.309693284	7.436496974	7.45631819	7.575586731	7.445791931	7.380134498	7.349626161	7.241502745	7.442486363	7.247796717	7.433700278	7.483186163	7.311473863	7.31631415	7.430987756	7.466753632	7.377774044	7.365766759	7.353605796
AP4S1	7.626837337	7.558877253	7.678382042	7.541295823	7.399168219	7.51038847	7.44670454	7.505840247	7.494084441	7.564799273	7.615810545	7.546025177	7.551482845	7.444544033	7.611178736	7.661987143	7.479624092	7.466645755	7.425806053	7.573957411	7.452677345	7.647260982	7.463358139
APAF1	7.822281408	8.270138852	8.147840567	8.061760359	8.101639024	7.949146935	8.264904622	8.192263743	8.084950515	8.324821551	8.148400866	8.443444923	8.112877924	8.011550842	8.011874763	8.162821634	8.301904797	8.390779229	8.336952283	7.88645736	8.14913871	7.710560567	8.51539624
APBA1	7.213344403	7.315343262	7.150108347	7.084079497	7.244575822	7.22927935	7.204188738	7.271746829	7.147223779	7.201390207	7.160610045	7.196034546	7.136158257	7.14397952	7.211161935	7.108960075	7.144033204	7.222276498	7.286178216	7.200171563	7.089095363	7.261167586	7.249385802
APBA2	7.576069368	8.342435019	8.271001545	7.931119249	8.154126763	7.879824214	7.658422208	7.988117842	7.984095582	7.579331849	8.055822815	8.134618959	7.975111742	7.975215003	8.189632543	7.797387895	7.773537412	8.276786302	7.829533629	8.059827123	7.894310082	7.625218024	7.749860681
APBA2BP	7.194118183	7.218618537	7.280778573	7.245998394	7.324852214	7.236270448	7.217882124	7.3387333	7.167577833	7.233652157	7.164992441	7.182896768	7.159021325	7.353423857	7.280687052	7.081296408	7.309290624	7.278012955	7.306265101	7.251892789	7.134795925	7.284114322	7.289286408
APBA3	9.055307461	8.657998237	8.942017488	9.070045666	8.303097903	9.747401748	9.026680981	8.817286014	9.328905249	8.812354632	9.337918843	8.541933366	8.878052394	9.408026226	9.325385178	9.457388381	8.580499757	8.486268899	8.790285288	8.948018202	9.287697241	9.062831015	8.812208849
APBB1	7.334915319	7.322667311	7.278101527	7.305634734	7.288328139	7.367047876	7.274328684	7.375117163	7.294305557	7.300383081	7.193021079	7.236265488	7.253458566	7.279914451	7.252226559	7.224503371	7.272000962	7.395838817	7.257663202	7.32255439	7.312001755	7.305260775	7.265402813
APBB1IP	10.73046859	9.959108805	10.67069588	10.30106827	9.581666917	10.71758122	10.53735804	9.623729639	10.67232342	10.98865773	10.60997	9.779648678	10.2326494	10.56709312	10.13819951	10.98723955	10.14086112	9.943343128	10.03553418	10.37928041	10.76341958	11.15682003	10.17813373
APBB2	7.222983597	7.219312675	7.164024133	7.233791262	7.276947844	7.23994154	7.244688274	7.350444714	7.209652822	7.244180899	7.243754424	7.192999248	7.229222397	7.239266298	7.204783155	7.153945415	7.224955956	7.229513682	7.302587106	7.295421175	7.190915764	7.183679433	7.31096212
APBB3	10.44483478	10.15218124	10.94029374	10.22187202	10.09937346	10.97895375	10.18549524	10.68750708	10.49045619	10.68097635	10.88339643	10.3890164	10.6271567	10.95577239	10.98485922	10.82430978	10.46862657	10.01978919	10.24566211	10.54497314	11.02817879	10.04081911	10.15624107
APC	7.763481169	7.606994412	7.529395232	7.55120332	7.50948706	7.588221499	7.574355866	7.578513884	7.71612502	7.692049391	7.558342911	7.6099738	7.490375909	7.55222994	7.540869321	7.697445457	7.562758905	7.517483307	7.5520618	7.517617984	7.52966701	7.462152981	7.622445563
APC2	7.135741444	7.272470477	7.142950617	7.070970318	7.259818388	7.186342438	7.133558257	7.231777821	7.300767524	7.183115662	7.273136816	7.155464919	7.210104733	7.222998206	7.149073457	7.241913883	7.221126789	7.205285982	7.203166442	7.214524015	6.972801974	7.297945237	7.276571402
APCDD1	7.148528047	7.373772154	7.188511822	7.314602017	7.285252683	7.188464198	7.212548418	7.300030082	7.252799306	7.179034166	7.124696862	7.164621128	7.303362295	7.209394193	7.192777936	7.160018275	7.213011863	7.363841336	7.260557775	7.275385103	7.213954549	7.218398755	7.396964921
APCDD1L	7.498883663	7.43744686	7.253941563	7.272216838	7.444800835	7.327220198	7.318757516	7.430569144	7.400840506	7.37295389	7.368362185	7.335474871	7.305806701	7.310041278	7.403999318	7.45170687	7.458982197	7.423082213	7.353219938	7.39734811	7.398807846	7.340189912	7.427752112
APCS	7.681680911	7.472905616	7.529395232	7.661992844	7.751233206	7.636403011	7.600178097	7.570556056	7.641847025	7.673829503	7.656523531	7.503393282	7.471287981	7.526017334	7.515299055	7.641712039	7.639772431	7.67101257	7.574770605	7.580264814	7.383938977	7.590278717	7.516755328
APEG1	7.732238217	7.744919147	7.687355378	7.742101855	7.73911003	7.712709	7.540247108	7.687843735	7.629209327	7.777276412	7.773119736	7.712804239	7.679879862	7.706712579	7.787118243	7.686956456	7.755941796	7.841246657	7.615137463	7.632083246	7.619598732	7.58353134	7.592512261
APEH	11.44322802	10.96087322	11.49773411	11.24789811	9.909848608	11.80888792	11.50324346	11.32626596	12.0174991	11.12519285	11.48424549	9.972504163	11.57534499	11.4645283	11.54165171	11.56571488	9.621518773	10.21069171	11.05087012	11.53746261	11.13282236	11.55837461	11.39832837
APEX1	9.673544939	10.30067048	10.5205684	10.54545093	10.24181881	10.06123794	10.57865463	10.5645058	9.834681563	10.0544144	9.415919204	10.35163045	10.46132013	10.1152921	9.822780918	9.771544244	10.03989983	10.1704631	10.69922642	9.685396345	9.809965301	10.01482765	10.77547976
APEX2	7.77272929	7.816459227	8.339714184	8.08111552	7.60384215	7.919041725	7.959188937	7.671783027	7.794572792	7.79267428	8.144842595	7.714407067	8.270959734	8.328381977	8.1316642	7.814563971	7.765048533	7.678643276	7.590939294	7.912412802	8.145589789	8.16908636	7.854683924
APH1A	9.8705741	10.65672738	10.23894693	10.90395646	10.26942213	10.13148498	10.84026517	10.54603103	10.44555992	10.79073678	10.56713704	10.50803687	10.52367444	10.45461169	10.77933344	10.11882112	9.829838088	10.65625097	10.92982275	10.34322112	10.4305374	10.0879835	10.50883998
APH1B	11.63095622	10.48013371	11.04613816	11.08427367	10.22301438	11.10955294	11.24590741	10.33958061	11.45884849	11.6108309	11.30998225	10.52904826	11.79069173	11.39281873	10.86369645	11.26058344	10.27787377	9.922939651	10.84944253	11.18257169	11.39507704	11.84259452	11.02870541
API5	8.300565452	9.403447642	9.174621706	9.410991252	9.423698684	8.711079954	9.298828414	10.27709164	9.110277004	8.890404585	9.063903122	9.848614364	9.301851753	9.494429078	9.127212585	9.048252945	9.05913256	9.521223429	9.409928232	8.585965844	9.087404623	8.431108319	9.636215279
APIP	7.731212159	7.570831841	7.498132868	7.746131739	7.839918447	7.421551439	7.935492879	7.851598841	7.714536594	7.949684263	7.562692436	7.911526519	7.602443049	7.572479692	7.779566279	7.461589831	7.749919379	7.822446761	7.977634821	7.658680847	7.562724758	7.51143246	7.9690123
APITD1	7.493152057	7.6874885	7.428970092	7.435817106	7.486772834	7.399120901	7.512101135	7.705340128	7.498630025	7.475408416	7.316119974	7.402697568	7.384997298	7.524678454	7.530857922	7.327322888	7.4026952	7.505654366	7.513606531	7.30044698	7.495863421	7.289743931	7.470549542
APLF	7.350482911	7.258988664	7.299168759	7.354980677	7.31697857	7.346865688	7.317951258	7.414993409	7.325640646	7.383405451	7.31513971	7.338545657	7.390477224	7.348289225	7.166396816	7.239554329	7.283744963	7.385440919	7.36745745	7.281177031	7.260238412	7.29436455	7.366304047
APLN	7.579565551	7.550971587	7.520972928	7.456343454	7.309693284	7.468604387	7.601341601	7.455157703	7.61158358	7.596839497	7.45030404	7.330341675	7.580385731	7.460658695	7.492124953	7.615981637	7.528720766	7.640810958	7.483551897	7.413243898	7.493296005	7.596158143	7.502020685
APLNR	7.113403225	7.370204649	7.071436379	7.063148429	7.247717912	7.138904786	7.342321104	7.30699367	7.208852915	7.125800584	7.161339525	7.133509654	7.109519431	7.175377353	7.227700126	7.232752024	7.213825301	7.262719235	7.198510806	7.151115074	7.145625689	7.299983634	7.322463858
APLP1	7.377406589	7.412676931	7.419018771	7.278559503	7.482111049	7.446914316	7.352063586	7.367084248	7.336210511	7.421435359	7.4435405	7.392375871	7.421798826	7.408680178	7.447630878	7.516594248	7.514028816	7.52240267	7.336095062	7.34775296	7.305166282	7.416968837	7.35836658
APLP2	7.584219059	7.572358294	7.604063974	7.637043017	7.507565867	7.555472062	7.632161247	7.863507443	7.660394346	7.589870159	7.678402095	7.478620765	7.629734312	7.64738438	7.499896664	7.613446348	7.436823513	7.538064681	7.444905461	7.533351187	7.44414596	7.621928265	7.60309834
APM-1	7.323420048	7.33314541	7.389540771	7.244568614	7.322398672	7.22926167	7.395725664	7.400453992	7.212034406	7.121562193	7.226739596	7.411490522	7.384964755	7.265119865	7.343578773	7.255964808	7.13025486	7.135758715	7.213756917	7.258939209	7.2670649	7.265997068	7.224371903
APOA1	7.103900302	7.197301235	7.190420733	7.132162915	7.340418946	7.339755552	7.330584103	7.256566691	7.261284418	7.157632135	7.177956576	7.355840947	7.215938318	7.227159591	7.211616453	7.135271119	7.275973842	7.310157578	7.244463686	7.179055458	7.284052122	7.263912766	7.333614365
APOA1BP	10.52166223	9.421234289	10.26806716	10.32537856	9.473768885	10.77611272	10.65944689	10.22244473	10.68157438	10.06131019	10.14572782	9.09706347	10.27820027	10.36733272	10.65193342	10.79108647	8.677553891	9.224872187	9.556588038	10.82032366	10.44268664	10.46660941	9.964355824
APOA2	7.259069745	7.281964668	7.218771338	7.23821535	7.283783714	7.273017948	7.254597924	7.364018684	7.143783543	7.200945375	7.254922795	7.152017959	7.088600641	7.316910855	7.111363611	6.993352703	7.234823891	7.150506987	7.205820691	7.174948519	7.297134716	7.366741963	7.291824646
APOA4	7.190776114	7.257154933	7.254856226	7.20475084	7.276464565	7.219942883	7.223724794	7.32672205	7.294006797	7.199333093	7.141719291	7.267399122	7.041570556	7.298191891	7.102245267	7.160018275	7.258699409	7.236124146	7.154616281	7.315266786	7.09441984	7.286685144	7.211931879
APOA5	7.303664897	7.295157384	7.299903391	7.432389733	7.328396559	7.365466348	7.388399131	7.386830208	7.361020518	7.355581348	7.224960594	7.108894522	7.50601494	7.261061619	7.265127176	7.258430885	7.325143706	7.365541992	7.315321481	7.237387769	7.240258155	7.301001812	7.340480335
APOB	7.109846462	7.281017922	7.143934307	7.097691516	7.254100112	7.194811904	7.149212499	7.327212114	7.105066973	7.224133655	7.155759677	7.016621018	7.135620803	7.159165055	7.127639828	7.101934667	7.103389304	7.197715274	7.207146153	7.2155253	7.279352412	7.079025477	7.166558112
APOB48R	8.81591283	8.33677029	8.403732731	8.03437162	7.723021031	8.481926073	8.273554924	7.862851726	8.471831846	8.579673891	8.276476458	7.619381919	7.920759378	8.140875479	8.297277419	8.493178471	8.345931803	8.103878022	7.845910415	8.437942384	8.37625551	8.839512391	7.854683924
APOBEC1	7.384179632	7.434882093	7.350542458	7.220929969	7.467028522	7.465070109	7.429897777	7.365454109	7.443063639	7.534018535	7.459480038	7.444329826	7.303973757	7.397932497	7.435904644	7.336075118	7.452734986	7.304860664	7.435006163	7.376791053	7.402285399	7.302019311	7.346793376
APOBEC2	7.22970125	7.225069019	7.190420733	7.106728165	7.285252683	7.208475686	7.238502781	7.42367037	7.143783543	7.092423538	7.09395313	7.266328508	7.206854383	7.214640977	7.094910938	7.20747915	7.190883489	7.206229685	7.281554316	7.161523547	7.164012689	7.189112213	7.316593705
APOBEC3A	7.168083164	7.677156701	7.767123848	8.068541322	8.329441152	7.831245192	8.161603075	8.32386496	8.626069961	8.634866663	8.443078921	7.760166664	8.211109345	7.725522157	7.861644282	8.03470347	8.703145718	7.778404139	9.071595261	8.042528046	8.654107113	7.973347236	8.78508829
APOBEC3B	7.226403148	7.248471411	7.248442027	7.067419808	7.308947917	7.11351123	7.234084114	7.396238501	7.123706748	7.228887466	7.155759677	7.1077131	7.096303399	7.217780345	7.163196239	7.065047074	7.121640205	7.15539159	7.31779424	7.190292462	7.186188835	7.121954223	7.169462458
APOBEC3C	7.455929352	7.474573632	7.465459694	7.555355918	7.426907739	7.461527617	7.463966236	7.468206043	7.6128057	7.462410241	7.500840521	7.493242409	7.337836774	7.465992389	7.522945998	7.413641068	7.463132891	7.505901225	7.464538895	7.602911534	7.440870038	7.585221001	7.52477825
APOBEC3D	7.474559413	7.622017817	7.572117302	7.577661158	7.486470828	7.503886969	7.475418539	7.55502377	7.588451244	7.410883242	7.459102149	7.336442954	7.553432703	7.470724528	7.47952689	7.436084079	7.507703521	7.524187352	7.626109888	7.666800407	7.488608148	7.915938117	7.428997208
APOBEC3F	8.384645001	8.124085863	8.41616733	8.218427814	8.085852705	8.470148499	8.125350315	8.494032395	8.400015094	8.284147023	8.266461527	8.332629192	8.229570497	8.536146592	8.471549571	8.457473419	7.919439583	8.259444645	8.193733349	8.391993517	8.27178997	8.183083439	8.232047371
APOBEC3G	9.066640156	8.911274233	8.965637042	9.214615535	8.415237515	9.416301416	9.266041247	9.147972651	9.141773228	8.861446378	8.830851827	8.279266089	8.934989045	9.346030512	9.327376277	9.193999747	8.248879668	8.492076244	9.430140781	8.873947517	9.038579519	8.708573404	9.281549236
APOBEC3H	8.357848634	8.814127451	8.138376585	9.652234097	8.46887461	9.962269102	8.755580106	8.211292162	8.379824965	8.593413102	8.54882548	8.437377982	8.740335577	8.851582387	8.83605282	8.386971888	9.080905928	8.487082337	9.969819442	8.631868901	9.157791262	8.525424042	8.712791618
APOBEC4	7.299473227	7.304510927	7.116148399	7.08298155	7.239997663	7.227195725	7.13119652	7.273893108	7.35090073	7.297714381	7.101697898	7.131181255	7.10882663	7.1273204	7.185869207	7.040577177	7.177617274	7.278096608	7.257993693	7.426364162	7.075169603	7.239736711	7.285848319
APOC1	7.574318248	7.709631623	7.701739802	7.495098363	7.54118766	7.605259165	7.557096707	7.474020411	7.67445873	7.539837282	7.631546452	7.583143638	7.577314766	7.539603024	7.680887449	7.656943673	7.684072291	7.578548843	7.586262413	7.617567593	7.35375842	7.738474824	7.554162436
APOC2	7.586533812	7.399388556	7.448644618	7.6028261	7.58854246	7.551056917	7.464601866	7.455157703	7.493424076	7.450142538	7.501582187	7.596184856	7.474029302	7.503677479	7.515995821	7.403973302	7.591617342	7.467440858	7.424652234	7.531494251	7.533655066	7.543272638	7.357262566
APOC3	7.111032958	7.35404618	7.213143226	7.199537564	7.347192992	7.327220198	7.26692187	7.30600075	7.168512143	7.362843953	7.152028305	7.156612279	7.123311349	7.215688156	7.23358302	7.104665221	7.259488865	7.262719235	7.280922138	7.223511842	7.180172698	7.383225628	7.219858105
APOC4	7.287886622	7.258116704	7.297237787	7.290172762	7.212159055	7.281022349	7.211800463	7.303515715	7.157022187	7.186372998	7.199832377	7.092276954	7.186549385	7.227159591	7.21925627	7.12902043	7.184264806	7.225913843	7.201837652	7.313391277	7.144597663	7.197848273	7.251219159
APOD	7.041910253	7.253301734	7.17989203	7.117778288	7.245603301	7.11906743	7.142187515	7.299032772	7.097375182	7.079388545	7.129444575	7.156612279	7.14783396	7.11506402	7.07827792	7.098286225	7.075150957	7.219380626	7.193841486	7.035023994	6.957767812	7.038491683	7.191391639
APOE	7.107470738	7.207276846	7.149823169	7.167883452	7.270642766	7.11462408	7.158530204	7.244737202	7.095660592	7.232048452	7.124696862	7.325191612	7.103968399	7.03818967	7.087540986	7.064113229	7.09901143	7.134770413	7.250276426	7.199424777	7.038132357	7.252398005	7.212499181
APOF	8.315628399	7.911902714	8.093218686	7.910268393	7.688389153	7.740271731	8.032465243	7.741480768	8.125454919	7.962417895	7.76815089	7.554055259	7.946363598	7.920982631	7.559938235	7.834360838	8.189469163	7.726996591	8.210830609	7.904175447	8.165159723	8.253299607	8.382744179
APOH	7.090737832	7.194295692	7.232751397	7.059579931	7.210189393	7.100093705	7.093722081	7.303018238	7.225481972	7.143473973	7.165973719	7.07669518	7.075913733	7.29620795	7.227700126	7.1565077	7.286090367	7.282590022	7.235379031	7.151115074	7.04363566	7.040905811	7.239523071
APOL1	7.387343289	7.396732908	7.43425343	7.364544447	7.356370358	7.303175765	7.326890244	7.435387703	7.292221816	7.556532473	7.352920553	7.265792115	7.301424909	7.4782123	7.356392201	7.392778876	7.339087246	7.290691504	7.458812873	7.29417073	7.303860175	7.301122474	7.516604215
APOL2	9.242872818	9.162616004	8.993810081	8.858108448	8.911289663	9.072896176	8.896479798	8.740561394	8.940285919	9.527719626	8.99023804	8.645690419	8.799086305	9.076109276	9.216292099	9.122256068	9.311723792	8.814701382	9.467670821	9.159030637	9.428784522	9.346734566	9.072188463
APOL3	9.408043873	9.431181196	9.222673568	9.349854743	9.42289997	9.378106484	9.413187928	9.338716845	9.24790841	9.58874597	9.243024728	9.367071197	9.094968183	9.349319729	9.364994322	9.321886937	9.297297636	9.392783716	9.4078516	9.385093215	9.490364245	9.258800533	9.364524915
APOL4	7.312687417	7.408389019	7.339235833	7.461923932	7.388544537	7.309516771	7.317704883	7.328219242	7.266160235	7.298315634	7.284548286	7.420200067	7.249648861	7.293289523	7.256875004	7.264963736	7.281044951	7.243963997	7.378686557	7.371155742	7.260683657	7.287438561	7.296751218
APOL5	7.108659056	7.238764314	7.15471325	7.254679832	7.297799819	7.265979567	7.230392274	7.338928243	7.302265839	7.162597847	7.2461718	7.115965252	7.192471699	7.08911191	7.222639448	7.088207286	7.187577738	7.257254707	7.293517886	7.208502367	7.090162936	7.140152583	7.319798122
APOL6	7.268735674	7.203294483	7.244764616	7.15382849	7.328396559	7.107934841	7.16548213	7.296037057	7.181538032	7.165899342	7.31060334	7.258813883	7.190500095	7.31984545	7.164952385	7.047204381	7.249988349	7.311038612	7.197178114	7.34128298	7.227650091	7.195668927	7.340480335
APOLD1	7.453085388	7.62974069	7.577493936	7.877821686	7.567479	7.481785415	7.632997847	7.674536736	7.590036627	7.309014464	7.476913661	7.72478436	7.597167609	7.537911458	7.591419419	7.467528217	7.513420986	7.588125441	7.590420333	7.318075701	7.591487202	7.483971258	7.353082746
APOM	7.621751547	7.393244791	7.589284681	7.574929368	7.423169103	7.587405403	7.576130303	7.523244103	7.677389209	7.640961156	7.724606821	7.481158964	7.627715833	7.593575674	7.618360062	7.437179108	7.722470328	7.341558441	7.525774913	7.644200013	7.720791339	7.730824535	7.434239005
APOO	8.659808684	8.848676522	8.873976373	9.184560961	8.829457741	8.808537864	9.071245379	8.672154923	8.827021829	8.894702434	9.241810747	9.451376238	9.429403424	9.271704547	9.301290262	8.905701003	8.665550015	9.056233309	9.164211389	9.146991358	9.117130991	8.737365969	8.914331095
APOOL	7.654507694	8.018703967	7.598797814	8.093587642	7.981024954	7.613305761	7.747144449	7.96607316	7.779311342	7.998255389	7.875622709	8.225692091	8.147055947	7.760264568	8.127937958	7.747047462	7.683473993	7.795802014	8.375443027	7.795537354	7.558150286	7.559676289	7.977966146
APP	7.42238167	7.46487127	7.405457613	7.452485195	7.407728901	7.314531293	7.472539098	7.498629904	7.4437695	7.49981933	7.381933625	7.439730063	7.354514556	7.450296327	7.331238749	7.408089582	7.401920599	7.435820153	7.482726919	7.340234642	7.313415821	7.372640406	7.48072771
APPBP2	7.529325624	7.754853492	7.5731306	7.613722999	7.906342657	7.506143089	7.608872031	8.070853847	7.595792428	7.724492804	7.473971944	7.65378594	7.584259629	7.467551203	7.545513683	7.617502989	7.752512269	7.784509482	7.812571688	7.492676714	7.839566795	7.303030717	7.834271211
APPL1	7.391113277	7.565957323	7.700375706	7.838218627	7.691027901	7.562716774	7.783209516	8.07454327	7.863501638	7.607372301	7.839250936	7.526217144	8.000999099	7.692259573	7.687125842	7.750614148	7.774101675	7.844973144	7.81747269	7.638153741	7.784242259	7.496555406	7.881870074
APPL2	7.593470172	7.61233243	7.862664736	7.484822406	7.478812601	7.909827235	7.734398635	7.7459942	8.117568099	7.784994649	7.875042913	7.580521984	7.856739552	7.738180657	7.664547063	7.929132351	7.448555975	7.61072181	7.462286811	7.712051497	7.877887344	7.700613207	7.501065385
APRIN	7.002985553	7.281964668	7.183729064	7.07451271	7.260535984	7.223055452	7.256052886	7.317381803	7.098231752	7.309014464	7.218717561	7.246932771	7.229465589	7.304128171	7.138394474	6.997263709	7.205671345	7.334636135	7.230817096	7.257966221	7.103954694	7.192394079	7.288023922
APRT	10.99690908	9.919858703	10.47742102	10.04793206	9.376160088	10.73500953	10.45285723	9.906822114	10.88916824	10.39510632	10.63368163	9.558885463	10.21509879	10.57619796	10.66109239	10.57674937	9.063579037	9.434315148	9.840536658	10.99807462	10.46624841	10.79855419	10.15168815
APTX	9.255871949	9.693334863	8.939697807	9.452173187	9.96029389	9.190786126	9.464116769	9.388224488	9.050024613	9.710012323	9.152584581	9.814615877	9.204260659	9.151600411	9.327857151	9.120958121	9.96416455	9.888980349	9.577904532	9.23414469	9.610047633	8.842156	9.221064558
AQP1	7.570741938	7.614888297	7.580310624	7.607316892	7.519386019	7.479272612	7.564211873	7.513935689	7.49741635	7.542250171	7.578892827	7.639339322	7.519945944	7.557572358	7.608084191	7.587089298	7.565109465	7.557201939	7.403728864	7.639286942	7.618283377	7.517086161	7.519881376
AQP10	9.700471583	9.873531478	8.958486702	9.3502121	8.505634958	9.907887004	9.782062593	9.670885765	11.15939812	9.817479593	10.39905786	9.695712023	8.300668931	9.473284014	8.253664931	10.11358308	8.31683123	8.220176768	9.586845787	10.70116172	9.806445316	9.772653709	8.253917445
AQP11	7.193027132	7.148481634	7.249359995	7.110881208	7.274277712	7.310671078	7.260409611	7.347174859	7.34654301	7.250877864	7.189845229	7.185034872	7.191814775	7.253933418	7.345917625	7.169630491	7.312236515	7.280794244	7.236680032	7.266700698	7.234452003	7.327238754	7.273833444
AQP12A	7.237369403	7.298905732	7.375244418	7.482650293	7.505855917	7.240574792	7.336118476	7.39998616	7.361740794	7.306761136	7.379654304	7.273807638	7.324018063	7.372662722	7.441767384	7.273956674	7.433134605	7.457072019	7.460031483	7.298303033	7.373355187	7.500131814	7.319264471
AQP12B	7.547805794	7.515689038	7.490730695	7.402344294	7.411933344	7.468604387	7.422078702	7.441544771	7.379637879	7.483309864	7.430230122	7.479291529	7.397677549	7.53027596	7.673995585	7.408443015	7.493909686	7.354453669	7.54138587	7.361415391	7.316550364	7.493867564	7.44020404
AQP2	7.526257036	7.340447973	7.590018577	7.389698716	7.478812601	7.480034517	7.41880904	7.487356861	7.476153479	7.465123077	7.48218001	7.707985564	7.335442345	7.316910855	7.454151189	7.497281705	7.525407692	7.525156063	7.379572598	7.524980071	7.593020108	7.551928238	7.561079202
AQP3	7.704359971	8.860804704	8.069858272	8.242828549	9.433154712	7.906522729	8.170049849	8.605211533	8.187971477	8.05926156	8.07170482	9.013220536	8.355944309	8.131750314	8.202566598	7.930715747	9.354156957	9.805883642	8.886495438	7.757522237	8.142925727	7.720820967	8.481646508
AQP4	7.260424354	7.222523926	7.227826182	7.186198737	7.245235147	7.249610527	7.228367548	7.289286369	7.170799599	7.271186428	7.157041816	7.183648588	7.2028704	7.387854178	7.244450079	7.231680233	7.295982254	7.310376091	7.231975793	7.248246297	7.230349655	7.282221159	7.317839593
AQP5	7.07988477	7.265788969	7.11213736	7.040166754	7.321649694	7.159569552	7.192226413	7.372611707	7.213622658	7.200945375	7.01628491	7.257737451	7.015310095	7.081124332	7.063338366	7.167887359	7.177617274	7.087583692	7.342310781	7.243295907	7.159945797	7.223761216	7.103361418
AQP6	7.372231565	7.442852455	7.261414798	7.385777643	7.375105872	7.543984031	7.345814928	7.504020564	7.34989415	7.466688939	7.443333427	7.323014106	7.413860384	7.424572357	7.38874812	7.360681176	7.456964818	7.339464947	7.441823051	7.361228774	7.370145183	7.455558679	7.468336657
AQP7	7.113403225	7.167994699	7.103073795	7.153156012	7.292620867	7.168187865	7.166252656	7.319845126	7.283430055	7.335797897	7.187109977	7.39874817	7.327032619	7.241635051	7.146410746	7.126333621	7.294598479	7.177661643	7.255425449	7.118386683	7.207060371	7.312157166	7.210228914
AQP7P1	7.244999463	7.463698605	7.427565269	7.395459554	7.452228281	7.32528252	7.474105033	7.458317207	7.230984829	7.255549082	7.353718967	7.429927667	7.592101448	7.350799083	7.33183023	7.326682848	7.309947415	7.352740593	7.58000466	7.422003353	7.260407283	7.506370337	7.35830589
AQP7P2	7.33165083	7.40253273	7.391064326	7.357659184	7.415975649	7.364103727	7.431099199	7.411240576	7.320106189	7.306142043	7.380418923	7.359532108	7.428334458	7.312430834	7.344783734	7.277768893	7.326592779	7.33980678	7.392659952	7.365831759	7.40291387	7.346346841	7.364566755
AQP8	7.150841552	7.263874542	7.199929616	7.169215385	7.274277712	7.217864315	7.266199633	7.365932293	7.183968008	7.26407597	7.273998707	7.142790127	7.268104853	7.242663738	7.241113415	7.121844951	7.210568946	7.332032147	7.264396123	7.299250463	7.001304737	7.216248496	7.231682859
AQP9	13.33446926	13.05365753	13.57782067	12.99388695	11.88588537	13.10929029	13.08172072	13.17748267	13.74267596	14.00773054	13.90646506	11.79891763	12.91491696	13.58711528	13.15183632	13.76472838	13.04506623	12.50854936	12.82575707	13.03953578	13.73950362	13.08119948	13.08049211
AQR	8.134694432	8.139375511	8.368049261	8.162350483	8.26754266	8.391561516	8.260196152	8.517301795	8.201231708	8.118376699	8.231283927	8.03970528	8.156004546	8.371617923	8.526911866	8.360721683	7.920516163	8.146201591	8.217515238	8.069017531	8.311491968	8.06877135	8.373305718
AR	7.295854998	7.298355347	7.260752747	7.180157262	7.315114384	7.353468974	7.310814881	7.351750084	7.310523072	7.236192354	7.256371211	7.314428641	7.214632351	7.271263987	7.277352149	7.243734446	7.360416192	7.394708216	7.352066762	7.418365649	7.226734861	7.302470246	7.352879196
ARAF	9.758762456	9.037143672	9.583831006	9.199380851	9.020826324	9.718379459	9.287330362	8.862142249	9.384573844	9.678384861	9.231335251	8.562081805	9.533327967	8.928645774	9.085361065	9.519007828	9.095896524	8.799151856	8.660639149	9.914713643	9.516268025	10.0776286	8.510586323
ARAP1	10.22255473	9.926318997	10.37938567	9.85042401	8.69796374	10.4905099	10.12262162	9.264425598	10.46435255	10.05647099	10.20661692	8.999395021	10.18634041	10.04889519	10.19574812	10.25388422	8.867224701	9.110061069	9.534518064	10.40114666	10.2439969	10.53131843	9.988796016
ARAP2	7.437657614	7.474334916	7.466733909	7.524587069	7.594251022	7.322603886	7.452361419	7.57192864	7.537733401	7.428762315	7.404603858	7.529795214	7.46595959	7.398474479	7.320645104	7.28695158	7.514195226	7.534244498	7.520816556	7.386859883	7.394046003	7.385403988	7.535938734
ARAP3	9.848559702	9.298171238	9.801760648	9.053679902	8.626409101	9.325132283	9.252432369	8.716280468	9.453037121	9.266584135	9.570831273	8.981922892	9.655663339	9.285435005	9.35729448	9.725003642	9.257955218	9.13735177	8.665484951	9.415285773	9.882007672	9.953438293	8.770050387
ARC	7.249342535	7.23388734	7.25302635	7.268475625	7.249839043	7.231324831	7.193740877	7.306497288	7.258974985	7.337272166	7.189845229	7.242590235	7.317365351	7.272195736	7.133922628	7.300549437	7.170940638	7.414876434	7.349591946	7.270566581	7.097604746	7.333229882	7.303176724
ARCN1	9.112270618	9.696908826	10.00956375	9.859922334	9.605891893	9.436431994	9.748377004	10.33003409	10.05342356	9.711157532	9.775634861	8.982358264	9.635810074	10.06630131	9.829643849	9.808042613	9.642535456	9.389270777	9.57663678	9.343439943	10.13149822	9.138984096	9.89880808
ARD1A	10.38389596	9.517501351	9.934168304	9.409907418	8.802887924	10.21518342	9.618961242	9.208599	10.35472739	9.520154679	9.824483233	9.260847892	9.810062962	9.59027384	9.64648257	9.944284	8.666817951	9.011984378	9.096353657	10.26604041	9.541260739	10.8771836	9.194563404
ARD1B	7.187393405	7.293279728	7.28294194	7.267851208	7.252677034	7.234414367	7.163939934	7.389658594	7.2666595	7.269477438	7.362684407	7.433781369	7.536299791	7.236481111	7.104073324	7.20917722	7.221935913	7.310157578	7.233425523	7.325540781	7.284052122	7.523175418	7.311775736
AREG	7.131065407	7.191284173	7.080689173	7.100477644	7.241394398	7.236470598	7.222982195	7.281477113	7.157845786	7.145982065	7.113241129	7.049988726	7.018249729	7.119532372	7.047302217	7.044367716	7.13025486	7.161232561	7.196511349	7.13219768	7.077320543	7.204367758	7.232244013
AREGB	7.141566662	7.158783011	7.074526878	7.151136821	7.225537291	7.183154279	7.167022801	7.306497288	7.145444695	7.203360602	7.137953061	7.256660287	7.20424921	7.131752784	7.153500956	7.110111554	7.172612539	7.199611475	7.164173301	7.465905397	7.265165689	7.161486378	7.347843245
ARF1	8.441354781	8.507802042	8.553018924	8.682290465	7.999722636	8.465896565	8.580193563	8.560478762	8.650412517	8.428833938	8.689995259	8.394484603	8.460824887	8.747698629	8.577135201	8.556031904	8.158610066	8.167015771	8.555814421	8.531231343	8.418684793	8.574540243	8.526645312
ARF3	7.870161469	8.701068078	8.652642175	8.361755147	8.012003495	7.93730439	8.585904844	8.592348181	8.369792508	8.099228266	8.574341227	8.029214835	7.981427706	8.479412292	8.166617483	8.362115297	8.025000046	8.08014907	8.232226381	8.152675428	8.318949224	8.258173148	8.614170108
ARF4	9.230555536	9.451955824	9.407039429	9.569900266	9.685503697	9.584728901	9.719586123	9.7704636	9.702568777	9.666429223	9.722735344	9.925625361	9.478054888	9.544553158	9.740960309	9.64664591	9.766235343	9.659544957	9.780436073	9.081928695	9.724788744	8.998631466	9.755611775
ARF5	9.177691826	9.104417755	9.565383363	8.993337651	8.133918515	9.516464579	9.466558078	8.965167395	9.91387	8.763220895	10.00730227	8.543776363	9.886961343	9.660695477	10.1226439	9.700086197	8.510624037	8.35593984	8.696248802	9.335546735	9.000017068	9.679435395	9.348732982
ARF6	7.664445459	7.788245863	7.649729536	7.896209056	7.768307302	7.69531991	7.558293225	8.012395012	7.683233363	7.761722538	7.59294424	7.831509245	7.900545405	7.736696896	7.784200292	7.71030334	8.034558409	7.774510782	7.929883916	7.691720785	7.886120923	7.680131982	7.705603445
ARFGAP1	7.555870891	7.621616744	7.693520415	7.359576077	7.379221123	7.58070573	7.411711211	7.541611522	7.764482762	7.323205371	7.500923988	7.269070344	7.567073578	7.500673114	7.513440808	7.459150447	7.364307517	7.303068856	7.395426529	7.729636699	7.403743188	7.999045619	7.522003002
ARFGAP2	9.506180139	8.968026969	9.379402275	8.987023787	8.394568825	9.293606837	8.865628405	9.222560834	9.322281647	8.85062806	8.996086236	8.258392782	9.495237899	9.054920433	9.083363183	9.162506513	8.052086884	8.315968462	8.521830134	9.417619359	8.960742287	9.580920409	8.769159452
ARFGAP3	7.726814675	8.074851712	7.903682748	8.038439704	8.00160163	7.981076427	7.991480953	8.38596222	7.972689909	7.877327412	8.182594797	8.127822702	7.906697242	7.936746113	7.996290357	7.837160409	8.226918407	8.098497806	8.161177968	7.602128885	7.974354683	7.492426854	8.19582086
ARFGEF1	8.569518633	9.017536068	8.608185664	8.900304239	8.798468363	8.468234758	8.6857856	8.607758538	8.669357738	9.248259679	8.61537267	8.492937522	8.730652283	8.607960576	8.498493436	8.715846723	9.053199283	8.871135482	9.09462353	8.206985134	8.863028222	8.097078162	9.012441044
ARFGEF2	7.220890534	7.421992801	7.364220638	7.25278901	7.375830576	7.320427547	7.258232776	7.547290857	7.252799306	7.410632	7.17151607	7.21738819	7.226255459	7.292232256	7.175446815	7.221852291	7.315283323	7.314557664	7.352011536	7.321812839	7.247004168	7.230171453	7.327782791
ARFIP1	7.914273408	7.949548309	7.912153889	8.008608232	8.028667438	7.885553754	8.148415929	8.308502357	8.083907526	8.069583479	8.09869685	8.071940369	7.944278222	8.049295547	8.021557624	8.109173448	8.075510232	8.071474136	8.084444879	7.807939822	8.106656368	7.782280497	8.18405426
ARFIP2	7.830758767	7.727377799	7.697643837	7.829566957	7.826375839	7.833329609	7.620987695	7.609948868	7.69427607	7.642772267	7.655853847	7.777936515	7.715886229	7.59194332	7.719160078	7.85612121	7.934677161	7.694475845	7.784843261	7.735667677	7.81764596	7.881790985	7.731814142
ARFRP1	7.714774917	7.871362593	7.878525813	7.90532094	7.614890562	8.058730868	8.098188849	7.645579693	8.049759916	7.81116646	7.906040104	7.627036524	8.015322793	8.224932699	7.95844768	7.864408493	7.615571014	7.731013259	7.78163399	7.938723892	7.974455507	8.055956223	8.003063088
ARG1	10.81974161	8.903164333	10.83408789	10.28365223	8.960910211	10.33634533	10.63569323	8.011760928	10.01966053	9.065985416	10.20737727	10.37172215	10.60047661	10.2523675	10.13366289	10.78271839	11.39313095	9.664509239	9.269382674	9.800935836	11.31369897	8.750667262	9.563980028
ARG2	7.729078058	7.945899169	7.783362686	8.207619178	7.721079787	7.833329609	7.809839222	8.097528668	8.297280202	7.606136901	7.679778397	8.129156522	7.694193669	8.152205301	7.489291839	8.130205147	7.717210547	7.812369585	8.373881263	7.96763564	7.914281757	7.635054507	7.764874955
ARG99	7.241734078	7.101237686	7.242000725	7.194961488	7.307457936	7.20008164	7.292701125	7.310463981	7.230984829	7.322464964	7.286013936	7.249099597	7.192471699	7.242663738	7.261013859	7.120945613	7.242025837	7.146588022	7.20847051	7.224507206	7.269909285	7.277410172	7.303715431
ARGFX	7.294217452	7.164930359	7.210321361	7.06955109	7.212159055	7.075186169	7.173937042	7.308977639	7.11102266	7.209782543	7.181624587	7.134672608	7.251752917	7.169992515	7.075487936	7.078060569	7.121640205	7.209057299	7.124899288	7.297355009	7.239291997	7.152539881	7.256208243
ARGFXP2	7.301896428	7.264351485	7.193857617	7.16887149	7.311582491	7.208987983	7.25122528	7.363745742	7.197326384	7.262385509	7.216877232	7.232766581	7.20761513	7.197332953	7.134750476	7.198090099	7.226405797	7.287043703	7.234432682	7.18804087	7.143757811	7.241086871	7.318196333
ARGLU1	10.3672298	11.34438329	11.30635392	11.28506273	11.66636858	11.51654671	12.0616326	10.94991271	12.33415895	11.50165336	12.00239747	11.75047426	11.52316765	11.77898943	11.50237041	12.00867431	11.71269505	11.67208292	11.43675305	10.18340318	11.40395817	9.878309667	12.0424747
ARHGAP1	8.894975964	8.63210685	8.92109986	8.790212085	8.18321649	8.932988637	8.855180018	8.401184314	8.7931253	8.978256246	8.63227347	8.157465189	8.880679366	8.384615452	8.560479253	9.031364078	8.619855279	8.365219941	8.425505054	9.405859241	9.097094337	9.517841721	8.234454771
ARHGAP10	7.938449607	8.231539559	8.038505312	7.845105096	7.567479	8.016252805	7.791452654	8.175138109	8.252877049	7.757809318	7.980338526	7.98301072	8.064986989	7.823248085	7.690856655	8.12696151	7.504032748	7.699261949	7.680172879	8.089914512	7.853560686	7.491174958	7.600610189
ARHGAP11A	7.288863483	7.298063153	7.20894754	7.271900796	7.362080354	7.30773046	7.27839403	7.367083195	7.286723973	7.291167564	7.252729831	7.202837535	7.325445091	7.234462528	7.189851322	7.21317645	7.192262562	7.212086167	7.324674973	7.301337206	7.230345675	7.190700928	7.319959981
ARHGAP11B	7.398999035	7.482886318	7.449449562	7.329076237	7.455194292	7.449957331	7.34438314	7.431486704	7.430725536	7.493320929	7.611678567	7.60137032	7.389599672	7.230273143	7.426329234	7.565859308	7.611813621	7.5089984	7.439586051	7.420255509	7.5565818	7.408095815	7.438218126
ARHGAP12	7.363063087	7.388434922	7.3176123	7.435567711	7.560131062	7.24244265	7.506172206	7.667926683	7.365947194	7.395789902	7.3455871	7.729064397	7.405586306	7.40754626	7.265131292	7.328101624	7.470445692	7.595839416	7.575031738	7.437933924	7.331939291	7.38635494	7.64303113
ARHGAP15	11.06895195	10.89146215	11.57226686	11.23246498	10.79758445	10.83644797	11.30000498	12.08374965	11.78765057	10.89819322	11.46169478	10.97570903	11.37516381	11.64209406	11.46408763	11.66305787	11.24570926	11.22750471	11.24652865	10.56615257	11.41819552	10.61289986	11.43708409
ARHGAP17	7.805462351	7.753105542	7.775124847	7.657851738	7.674771015	7.750093387	7.756998395	7.921366793	7.654425625	7.714016671	7.614199029	7.770595225	7.799566316	7.797075119	7.799316088	7.756365711	7.66769597	7.710888866	7.814480782	7.757632612	7.73789055	7.772632219	7.745143112
ARHGAP18	7.219785635	7.322125175	7.255770341	7.186426975	7.356986733	7.24364573	7.233346447	7.483367765	7.35090073	7.185559317	7.200737038	7.091083551	7.10674638	7.172148748	7.22685785	7.193825454	7.313760678	7.192964442	7.486328542	7.224507206	7.279352412	7.225900948	7.327251648
ARHGAP19	10.50967444	10.65511687	10.73183109	10.66853194	9.830147162	10.8230026	11.23408584	11.03050851	11.32885938	11.21271081	11.39382136	10.39102346	10.8101094	10.60851415	10.96459698	11.35921447	9.726311824	10.45163579	10.07378715	10.2764607	11.13903092	9.952928241	10.67249876
ARHGAP20	7.373219836	7.367523502	7.376933324	7.248368076	7.31118475	7.250787376	7.327809485	7.417204165	7.332660716	7.277926973	7.395641306	7.402680043	7.202944987	7.294221407	7.236097302	7.205779169	7.307654882	7.413229963	7.503983279	7.336669878	7.065452704	7.344152853	7.324593436
ARHGAP21	8.041514918	8.441401251	7.946759732	8.402922964	8.194695649	7.781059423	8.358826001	8.532321972	8.183348966	8.460180677	8.227111747	8.980300635	8.060503964	8.035519382	8.04357312	7.999310257	8.086558071	8.306381712	8.387260776	7.779755976	8.211733763	7.434432303	8.304623968
ARHGAP22	8.01624036	7.95260826	8.018714083	7.530797612	7.374323283	7.78393133	8.013473226	8.032238616	7.768867974	7.947153292	7.804420092	7.477421828	7.477859003	7.645692257	8.025228572	7.788726625	7.358792848	7.405798758	7.544596324	7.96763564	8.253453107	7.733889295	7.615348967
ARHGAP23	7.218358391	7.260885291	7.183619943	7.229231232	7.305076985	7.234562408	7.275922804	7.360869589	7.309689934	7.294126809	7.245425391	7.330522903	7.183609175	7.240792976	7.261713759	7.08902325	7.175659376	7.252624513	7.284274744	7.321526841	7.18558379	7.293786548	7.339265737
ARHGAP24	7.358380132	7.416279535	7.563561408	7.277273611	7.49975359	7.430927098	7.556231012	7.777301622	7.5397533	7.598173895	7.592577039	7.550735158	7.535927093	7.526331787	7.4537046	7.542404251	7.419455637	7.532067068	7.462410378	7.551579776	7.479619387	7.334945091	7.594918582
ARHGAP25	8.540855417	8.529207615	8.546345292	8.392139025	8.398169577	8.578912742	8.563537612	8.661957355	8.57946795	8.629472622	8.501343572	8.300021663	8.559102687	8.687758814	8.57635706	8.613224569	8.503409824	8.426679833	8.588704992	8.399915276	8.599189658	8.451210922	8.687838683
ARHGAP26	7.226403148	7.192288679	7.256683909	7.174531682	7.260535984	7.125708423	7.186914158	7.210291693	7.227842778	7.190434891	7.099765424	7.210747775	7.146481652	7.166752398	7.122233793	7.162645861	7.29614033	7.198663669	7.213756917	7.256992607	7.130132097	7.350078017	7.265593695
ARHGAP27	9.946935517	8.736782789	9.750046415	8.546252691	8.112931066	9.862560685	9.45523501	8.780645326	10.08425453	9.43564352	10.48278401	8.251125336	9.384190816	9.988382921	9.625731274	10.10075039	7.919865411	8.510084135	8.016244807	9.843832818	9.571465245	9.648738586	8.525094644
ARHGAP28	7.144636495	7.161649741	7.137130157	7.133034882	7.251821992	7.217791794	7.163889088	7.316738248	7.217082868	7.137831714	7.230600368	7.183317764	7.187932199	7.161724078	7.162497734	7.253113513	7.141295898	7.288077819	7.232896687	7.197426905	7.132455009	7.167601212	7.236266774
ARHGAP29	7.189649369	7.117150086	7.135058179	7.137607806	7.240695633	7.157407382	7.037027289	7.317381803	7.176666396	7.129182813	7.142659385	7.005350876	6.983356479	7.197786883	7.113180723	7.13259542	7.173447803	7.106835062	7.127687114	7.097972141	6.995646548	7.137889558	7.267244754
ARHGAP30	10.00979969	9.851736909	10.07200108	9.653135681	9.187442858	9.890708377	9.787609788	9.801758552	10.13332273	9.870266145	9.864884641	9.083343916	9.518524064	10.05580423	9.873143364	10.02385548	9.428975362	9.40385509	9.484519324	9.969564256	9.810734329	10.00363685	9.811527257
ARHGAP4	10.79855292	10.25599217	10.74114171	10.17393558	9.985974881	11.23012439	10.32267663	9.807994962	10.93563354	10.02542774	10.83715785	10.11401597	10.49748858	10.54372863	10.68396219	10.827106	10.03634733	9.956073492	9.64779082	10.98274411	10.61257278	11.29405551	9.840419486
ARHGAP5	7.84912898	7.664705468	7.873054162	7.559497356	7.518178236	7.615711463	7.699337495	7.459218761	7.603615871	7.638543006	7.534587379	7.521679425	7.672191074	7.839287356	7.547024703	7.533328609	7.626788323	7.527450374	7.495180828	7.902268144	7.587648162	7.549336738	7.566590939
ARHGAP6	7.293535529	7.30650801	7.23147198	7.233999529	7.33098757	7.265770673	7.253133405	7.32013969	7.232128957	7.261769284	7.234528477	7.276720078	7.259905836	7.226002172	7.227076142	7.222224638	7.216421371	7.257806582	7.218739774	7.288243791	7.190643425	7.307090109	7.289077129
ARHGAP8	7.196430281	7.20340888	7.236844387	7.287528609	7.294448404	7.290380157	7.249509365	7.374402585	7.234087785	7.200332943	7.283254128	7.303372683	7.246581566	7.268553311	7.168575905	7.171538901	7.306613056	7.247970053	7.310226537	7.285041883	7.126276376	7.262924816	7.282031679
ARHGAP9	11.89964383	11.90588416	12.91947984	11.73833141	10.85873233	12.40482244	12.2053368	11.21168561	12.73466394	12.16397783	12.9286039	11.44671066	12.52928855	12.54104031	12.46305528	12.8059179	11.44931993	11.59775057	11.40116577	12.27985305	12.55048795	12.54050382	12.06702481
ARHGDIA	7.082303134	7.174104834	7.290106627	7.075220218	7.253388238	7.153073873	7.142969633	7.274399843	7.132104346	7.140961739	7.173359016	7.327253667	7.115740865	7.198845777	7.008887566	7.134379746	7.119911413	7.22777535	7.183789371	7.287842	7.171103767	7.497450298	7.114130558
ARHGDIB	14.52787154	14.15419493	14.59606364	14.2307025	13.42018456	14.53105826	14.4594965	13.87048418	14.85644436	14.53993855	14.68788772	14.03780258	14.15650472	14.5206704	14.50464637	14.76591634	14.34501933	14.09210273	13.9549769	14.67725246	14.5583894	14.33818163	13.87744206
ARHGDIG	7.537185859	7.420878543	7.502614495	7.346359469	7.523279001	7.412451327	7.508091357	7.500959216	7.439131966	7.463441361	7.446323457	7.467015992	7.438869285	7.561737312	7.505133886	7.445065024	7.597181864	7.512335362	7.428137579	7.519708045	7.491727135	7.540064	7.453170021
ARHGEF1	7.637449118	7.55022379	7.753720737	7.534597019	7.516604791	7.7495591	7.617828889	7.635488032	7.791403444	7.550818487	7.665228776	7.605629525	7.679058849	7.689129155	7.673113539	7.619788588	7.543314973	7.482474664	7.595471063	7.642391278	7.619048683	7.776749076	7.687891763
ARHGEF10	7.447381463	7.834981451	7.721382856	7.524992971	7.545474253	7.69608011	7.754004471	8.180272935	7.429348451	7.609223536	7.692254975	7.917240883	7.840848453	7.487141379	7.9374603	7.622455213	7.563406137	7.739679844	7.590939294	7.699740413	7.943754986	7.45756782	7.681927913
ARHGEF10L	7.442470635	7.444647959	7.585935585	7.578826544	7.61644691	7.49885725	7.544129663	7.565988602	7.576406205	7.679681957	7.474968406	7.619792464	7.519742333	7.440784634	7.427644483	7.541417688	7.515191844	7.512492349	7.486491479	7.571523555	7.520122462	7.615920925	7.531636028
ARHGEF11	7.23560209	7.34829975	7.358412807	7.242297583	7.276690572	7.268335574	7.312538511	7.366890232	7.355418382	7.344340277	7.290997689	7.204885066	7.333193899	7.242113713	7.18975053	7.278082159	7.294993333	7.267458047	7.270039819	7.364916027	7.316557654	7.406956429	7.311994541
ARHGEF12	7.608105315	7.693841696	7.894222985	7.695011895	7.746777213	7.354092735	7.873969619	7.815063015	7.62497342	7.637937872	7.865152421	8.86137993	7.560832233	8.242582721	7.849380161	7.555768167	7.825148273	7.787450086	8.354065666	7.338516804	7.524066106	7.363814476	7.574366495
ARHGEF15	7.205349239	7.276275295	7.140981331	7.190371833	7.203699377	7.190583024	7.261134545	7.293035648	7.189622891	7.125800584	7.176119229	7.102978908	7.183910002	7.330557252	7.168458594	7.227731143	7.29228278	7.245347325	7.227550514	7.181104759	7.060027591	7.283599742	7.190817816
ARHGEF16	7.322386638	7.272470477	7.50863848	7.145739398	7.334403906	7.302820807	7.20805529	7.427813256	7.131266672	7.266393229	7.362684407	7.241502745	7.254910907	7.162421429	7.274137464	7.258430885	7.229198788	7.232419208	7.286602657	7.315266786	7.085894129	7.283599742	7.323528981
ARHGEF17	7.189649369	7.33314541	7.248442027	7.235666716	7.381858383	7.254853401	7.298372151	7.465515236	7.190429017	7.306009286	7.277441372	7.139316144	7.198371586	7.235448215	7.259365409	7.192110034	7.191708808	7.257254707	7.246403638	7.327401317	7.185187792	7.115073812	7.393394736
ARHGEF18	12.03959676	11.78390396	11.75479645	11.69933457	11.40085174	12.32537823	11.82445229	11.83622921	12.26019869	12.05114792	11.60804548	11.47988773	11.6619545	11.5185623	11.74323961	12.10901502	11.3170052	11.58130651	11.08847849	11.92776841	11.92826303	11.39552341	11.06137058
ARHGEF19	8.197043906	8.154101991	8.054262728	7.847679594	7.903898125	8.138569555	7.967455475	7.939403464	8.038700983	7.909076813	7.994880151	8.16520157	8.026456669	8.088817551	8.103019345	8.184765626	7.732356637	8.14720489	7.844148283	7.971287119	7.893053083	7.964174795	7.894913429
ARHGEF2	12.7029263	12.57166669	12.76029219	12.38504347	11.45896316	12.9330049	12.55161685	11.7661164	12.69591981	12.65174319	12.91384101	11.77699133	12.47656755	12.99864428	12.59244611	12.89785006	11.86876432	11.92176272	11.91808118	13.00309525	12.8603215	13.06824749	12.02988378
ARHGEF3	11.70484599	12.59950673	11.89145622	12.16240029	12.09886209	11.86997029	12.17459369	12.51011147	11.75997443	12.02376806	11.55788138	12.19420777	11.97323081	12.18559845	11.90103152	11.93498197	12.18221973	12.10230573	12.33281134	11.76938712	12.23638185	11.02765979	12.00440058
ARHGEF4	7.159771245	7.336623325	7.260228975	7.16596931	7.325223457	7.346691066	7.28799222	7.331575851	7.385612597	7.172943743	7.356716675	7.218988152	7.126084725	7.097833771	7.221389123	7.19034695	7.156407937	7.221708486	7.189938214	7.301260189	7.324786336	7.189483605	7.189841692
ARHGEF5	7.225302206	7.51973997	7.551378556	7.202146398	7.387883202	7.309691996	7.261859141	7.613630193	7.348723429	7.277926973	7.160410979	7.204079693	7.253648481	7.476603781	7.418179614	7.222693528	7.306889939	7.31543616	7.356236889	7.41938083	7.463559843	7.296925018	7.419732651
ARHGEF5L	7.695490891	7.865573996	7.709898771	7.748059612	7.658419115	7.690750707	7.627290425	7.979725517	7.695433833	7.497307075	7.58173234	7.75861155	7.503329824	7.661374182	7.575425258	7.573217072	7.623680617	7.80983244	7.660450094	7.470141827	7.485916273	7.520534317	7.637420032
ARHGEF6	13.67131036	13.56557979	13.10799802	13.24048277	13.0047383	13.11377878	13.30998648	13.01213713	13.04593373	13.62075544	12.98319672	13.20226205	13.05398258	13.29183668	13.16530578	13.41693186	13.29045917	13.08985511	13.14093113	13.21413332	13.51279925	12.65255794	13.02615721
ARHGEF7	8.131436812	8.166187915	8.114336486	8.159170408	8.068250003	8.141515984	8.069930636	8.337011647	8.04576987	8.183718728	8.048218148	8.010043829	8.15639667	8.048661341	8.06532525	7.963956484	8.022979657	8.108655041	8.128156528	8.18864089	8.097187914	7.936524802	8.128727035
ARHGEF9	7.534373723	7.424579437	7.448644618	7.448585333	7.584348181	7.516387354	7.539641915	7.451539068	7.364618495	7.513805082	7.702033048	7.434743297	7.362168818	7.620258754	7.457774382	7.626970355	7.431724928	7.479317882	7.58000466	7.573167136	7.750777943	7.740762386	7.436727097
ARID1A	7.977770682	8.190661509	8.318634348	8.214810771	8.04743867	7.899571267	8.018870116	8.09124757	7.811330865	8.221130003	7.976064065	7.913420941	8.177847354	8.016683033	8.177877245	8.103162434	8.313394712	8.018111072	7.99797408	8.008534701	8.184068959	8.196878441	7.90892638
ARID1B	7.187813392	7.304529653	7.286904616	7.324946168	7.263412335	7.220315111	7.248395614	7.343288734	7.230102542	7.242547546	7.252430038	7.271017258	7.405926353	7.329684742	7.245124724	7.241862571	7.246857568	7.297632475	7.322901968	7.290444765	7.258875872	7.324102565	7.302843219
ARID2	7.318216485	7.429902521	7.272003675	7.260998103	7.476634849	7.359672459	7.323478108	7.583157057	7.287443123	7.349705848	7.284459773	7.437513885	7.333488308	7.267788777	7.316143548	7.309994651	7.375968184	7.376377185	7.33276127	7.330185286	7.39026707	7.250677881	7.460889164
ARID3A	9.523434712	9.443869095	10.16051042	10.1119231	9.271681693	9.04888622	10.46039617	9.129418934	10.50037365	10.24527267	10.09055618	8.912542921	9.60852566	10.30806569	10.05202854	10.61229765	10.131438	9.844637924	9.072387442	9.997705394	10.33748448	10.34233377	9.583635991
ARID3B	7.930167686	7.670577585	8.018160627	7.733814391	7.484684908	8.054536266	7.688386352	7.724819753	7.983616288	7.882986517	8.078316079	7.347726314	8.19714311	7.747052859	7.623561658	8.026303484	7.616196353	7.723641251	7.765950866	7.898446322	7.784242259	8.396006191	7.649210343
ARID3C	7.451186454	7.388841098	7.232751397	7.200842531	7.2823164	7.277025386	7.253869933	7.374514928	7.247374944	7.282516146	7.286868528	7.36391364	7.183249458	7.288246099	7.272503199	7.114635199	7.320600664	7.254515086	7.311605056	7.250159737	7.234452003	7.316193523	7.332025931
ARID4A	7.323773234	7.480735801	7.405780605	7.505099072	7.524451191	7.354686278	7.525848028	7.685232717	7.489933935	7.43313406	7.494641987	7.652584969	7.521720755	7.498523857	7.467314763	7.458018404	7.591980144	7.679608575	7.579035992	7.36490168	7.505203557	7.390700996	7.762471672
ARID4B	8.121101328	7.559857699	7.98620041	7.68135169	7.528822388	7.419355213	7.662219645	7.496587602	7.669479126	7.612378027	7.685664113	7.38879426	7.853273135	7.631604287	7.662621204	7.795454202	7.508345519	7.391784431	7.519572577	7.607252707	7.745052324	7.973023516	7.790146914
ARID5A	7.238864368	7.233227554	7.330625067	7.258799178	7.341236585	7.245647169	7.267133392	7.335277405	7.386627754	7.252888638	7.270524011	7.210607902	7.282823361	7.302737472	7.345009921	7.115983	7.271108569	7.327932565	7.223517078	7.352539724	7.242581177	7.409024634	7.301879636
ARID5B	8.907635184	10.25410043	9.165296048	9.752178829	9.659320203	9.208555403	9.496513565	10.53732302	9.092878889	9.188847885	8.84736136	10.01267861	9.577839729	9.47588423	9.474189311	8.998072622	9.443177108	10.16409268	10.30134394	8.61963115	9.374341829	8.140129458	9.652877067
ARIH1	7.545128876	7.623708248	7.732780824	7.450805924	7.65572976	7.726180373	7.75136963	8.03942102	7.730330909	7.800315694	7.751260128	7.734300749	7.508695396	7.823948983	7.647390631	7.629544424	7.550409313	7.659844633	7.568992776	7.546049553	7.719382103	7.417554115	7.95708813
ARIH2	11.83142765	11.88834179	11.54270763	11.48267366	11.50973349	11.94158504	11.40705119	11.59822627	11.55536306	11.54316278	11.56378771	11.53209721	11.531186	11.57408819	11.77972958	11.74754057	11.14424273	11.39654068	11.35506295	11.49968856	11.90032119	10.55671811	10.99077334
ARL1	8.005747019	8.813435365	8.151108316	8.641957232	8.877900354	8.149880506	8.28773098	8.818612699	8.157459422	8.489710863	7.944196674	8.419465511	8.333572633	8.368550439	8.419959733	8.02332771	8.514123576	8.732481938	8.569602858	8.220695305	8.606554364	7.770937117	8.558492038
ARL10	7.064072854	7.216199059	7.122145261	7.183131892	7.21612839	7.139999375	7.16548213	7.278447879	7.176666396	7.175761071	7.082261033	7.06460886	7.101185473	7.228198153	7.010831585	7.067845147	7.182605638	7.280794244	7.463976178	7.13219768	7.150755456	7.243968804	7.193112051
ARL11	7.61238299	7.573785538	7.577493936	7.57850804	7.516008588	7.49658737	7.568426262	7.615263576	7.383902074	8.038882651	7.743060121	7.637183215	7.299688453	7.698361852	7.49848024	7.426926175	7.652037003	7.657741493	7.735519575	7.553275102	7.66044823	7.491174958	7.500109514
ARL13A	7.095537133	7.227033087	7.233678859	7.151810178	7.35623311	7.228229046	7.278432208	7.348625681	7.218377488	7.208981279	7.119934188	7.17599397	7.167979155	7.234414615	7.149073457	7.20747915	7.218696839	7.268164259	7.330712974	7.412365161	7.158927377	7.226969693	7.24788527
ARL13B	7.125402826	7.20377975	7.183890421	7.038578684	7.280616671	7.185662103	7.160874947	7.291399263	7.177907971	7.164295106	7.152495404	7.205934617	7.146665031	7.287540097	7.223412946	7.182391715	7.143121736	7.258342116	7.205304656	7.141240339	7.169760462	7.235262161	7.243995185
ARL14	7.095537133	7.192288679	7.093956088	7.273461899	7.202415792	7.182090083	7.091299316	7.365454109	7.238811675	7.114756103	7.155759677	7.222900872	7.085790206	7.160251291	7.132130195	7.136161965	7.168429342	7.102802257	7.307258132	7.38307713	7.079468457	7.252398005	7.182765777
ARL15	7.958830698	7.841889518	7.721988654	7.871902632	7.941554228	7.847575573	7.868959577	7.682014717	7.73292286	7.838696995	7.731850586	7.978297386	7.86351894	8.010355318	7.940899955	8.028866588	7.993301402	7.803356805	8.015770202	7.927470639	7.887139768	7.823960566	7.720667741
ARL16	12.03902231	11.87411209	12.00937447	11.65250109	11.73415807	11.56752088	11.74726583	11.26795617	11.8004931	11.41019669	11.96368938	11.37837132	11.74951893	11.65131569	11.92912888	12.090279	11.61460643	11.77837806	11.67590113	11.72435679	12.05386614	12.02736774	11.7198151
ARL17B	8.114560108	8.053302977	7.544594559	7.428112589	7.58958128	7.405043361	7.616953334	8.023705309	7.63269795	7.710690159	7.560675143	7.580500828	7.537153449	7.535181661	7.643171025	8.171836588	7.547246799	7.568589883	7.536835948	8.098464364	8.100039468	7.476291696	8.311963376
ARL17P1	9.864940945	9.857159408	8.40416203	8.530117424	8.52253169	8.101795921	8.490798636	9.19167848	8.615618683	8.490407145	8.446671065	8.604232831	8.7176252	8.446762922	8.57168532	10.29785441	8.373730963	8.641228996	8.515004405	10.53063787	10.20650823	8.651657699	10.11883802
ARL2	11.72048879	10.74394404	10.97576003	10.9716947	10.59284285	11.46851662	11.23142255	10.75268868	11.68655643	11.52380034	11.20674723	10.61104532	10.83342929	10.95550105	11.21081072	11.41488688	9.886928153	10.32790679	10.44795397	11.70382388	11.11434242	11.56004501	10.55007381
ARL2BP	11.78088985	11.99959015	11.78967271	12.14991311	12.56988461	11.57139303	12.34764396	12.25787164	11.96625232	12.22542583	11.50121931	12.25052067	11.64749214	11.82896139	12.23871106	12.15748401	12.21527341	12.27970279	12.14757732	11.21832376	12.44837956	10.38033171	11.95672961
ARL3	7.206464554	7.296095341	7.32281203	7.376366609	7.258385031	7.228229046	7.303317348	7.382578099	7.389569166	7.32988653	7.256666939	7.305465808	7.28366726	7.351756266	7.295224488	7.472527852	7.333437705	7.446632142	7.338047833	7.171860992	7.244116674	7.336216643	7.257315017
ARL4A	7.293872023	7.299260262	7.290352531	7.256926325	7.358002238	7.270978773	7.329085898	7.414238933	7.302398698	7.248482855	7.26144884	7.539732699	7.165223845	7.423764286	7.301723209	7.218449228	7.285135931	7.325512567	7.390720412	7.273391941	7.231562758	7.243869642	7.359628226
ARL4C	8.370285921	8.51636595	8.204914214	8.426633341	8.722826501	8.468750054	8.581012516	9.167313987	8.410988128	8.541082425	8.124301587	8.472086058	8.660335973	8.13688997	8.481874103	8.301670328	8.579829731	8.620515141	9.140158898	8.112232995	8.425289187	7.993461254	8.521419347
ARL4D	7.581310623	7.738627558	7.718014181	7.669712738	7.645607689	7.701390886	7.782176	7.584351912	7.522213039	7.828904314	7.717548269	7.75861155	7.671227271	7.746315489	7.781861903	7.646170394	7.685865786	7.843731996	7.571621716	7.626751539	7.605987775	7.749120637	7.605091096
ARL5A	8.81873472	9.010680659	8.691513677	9.069901253	8.99902283	8.461551678	9.126571089	8.417465275	8.918401532	8.907168798	8.846393168	8.860366352	8.806103507	8.793062865	8.921959893	8.908760344	8.871831002	8.920449047	8.935966169	8.545770671	8.874238337	8.344195123	9.031220838
ARL5B	7.383640416	7.525313306	7.414799206	7.440597461	7.646097506	7.348605759	7.53231413	7.474897215	7.503771743	7.654207797	7.504254532	7.628373836	7.408531228	7.431545698	7.427270595	7.467622601	7.483942357	7.622908168	7.583811669	7.445068076	7.728951947	7.366386283	7.515455546
ARL5C	7.156610189	7.393244791	7.256683909	7.283386435	7.326146145	7.248750305	7.265477059	7.282989554	7.241931172	7.309764834	7.288576267	7.169179877	7.133575954	7.135068578	7.243615274	7.273143488	7.399659054	7.257254707	7.220340258	7.343124294	7.239291997	7.299983634	7.309630037
ARL6	7.128995197	7.217954232	7.217514674	7.073937901	7.273196319	7.143358854	7.216351182	7.295637608	7.205329208	7.177853502	7.095615206	7.131589267	7.152904793	7.170416629	7.117670666	7.115393706	7.179153349	7.165294247	7.229678589	7.180896622	7.13903738	7.232085237	7.244062095
ARL6IP1	8.490141084	9.055359065	8.729527505	9.118672031	8.844522857	8.570762863	9.070871229	9.239507153	8.834011165	8.834629244	8.719069109	9.178864724	8.813421471	9.055852023	8.902015393	8.674919249	8.859995221	8.889661513	9.392097235	8.282508614	8.895406204	8.115348099	9.408800616
ARL6IP4	10.87987156	10.24947646	10.48540173	10.15301381	9.778532233	10.64636322	10.44200125	10.02567594	10.67669982	10.45470264	10.47964563	9.717191918	10.40376386	10.25227712	10.54368106	10.49933563	9.164094221	9.627161908	9.885721021	10.87512004	10.49596677	10.81804321	9.938650125
ARL6IP5	12.84842253	13.9151904	13.53074652	13.83355878	13.21309433	13.71020134	14.12593237	13.10635798	13.98411116	14.04952821	13.76797643	13.40321155	13.46181894	14.21627008	13.21355269	13.87604713	13.43400521	13.51338484	13.64325357	13.13765633	13.91893969	12.73048304	14.06914468
ARL6IP6	7.728135788	7.568395951	7.536356772	7.631277309	7.882129986	7.707648513	7.690523937	7.854022699	7.703864264	7.783029125	7.558424148	7.99133598	7.604230407	7.6009931	7.680511006	7.597223153	7.806825735	7.844873483	7.775965767	7.589041801	7.7152018	7.471597265	7.711115811
ARL8A	7.54423552	7.456967328	7.435707289	7.677394121	7.454453061	7.312627361	7.325029891	7.550696326	7.418980467	7.465800535	7.347985937	7.408559249	7.64055459	7.456199564	7.435170211	7.478221606	7.469337916	7.401654602	7.561079258	7.453979982	7.366258235	7.426016613	7.424248446
ARL8B	9.665149244	9.588592636	9.205046244	9.676764744	9.982605959	9.296246626	9.832704902	10.25760521	9.448542004	10.35837615	9.39587501	9.636104056	9.432908277	9.483893279	9.426571259	9.568121472	9.813473834	9.776416069	9.549797831	9.15592521	9.977915709	8.536695418	9.805418106
ARL9	7.156610189	7.239737828	7.245684801	7.099085206	7.254812648	7.208475686	7.156205991	7.327702027	7.056561385	7.178216552	7.2461718	7.19514555	7.435762972	7.175377353	7.137501158	7.103755585	7.165913904	7.121863948	7.250276426	7.131139754	7.115528101	7.265997068	7.304253968
ARMC1	7.450236098	7.590094575	7.412798999	7.507981386	7.665793453	7.549383908	7.651120491	7.667446006	7.747764886	7.605518827	7.354536204	7.555834019	7.386124785	7.443643729	7.525024878	7.632755888	7.545834278	7.581501908	7.501237833	7.394682521	7.434931853	7.424140121	7.7510835
ARMC10	8.031615769	7.850400735	8.014061529	7.980617217	8.160375715	7.975342875	8.283010212	8.433342796	8.111464686	8.048902502	8.121354435	8.234650647	8.196106988	8.046357613	8.221156011	8.159002112	7.997975473	8.089859798	8.017450191	7.875645099	8.111807744	7.77067124	8.230669595
ARMC2	7.355431253	7.320783175	7.375252486	7.266238104	7.355538931	7.355007231	7.308920338	7.384161696	7.318573433	7.366089427	7.384945429	7.361368065	7.282079083	7.284938574	7.339783464	7.357832405	7.326457878	7.371488494	7.25887386	7.321169977	7.369345777	7.300644158	7.37177282
ARMC3	7.330634431	7.404634903	7.275743412	7.376366609	7.311930841	7.29295093	7.326420311	7.360184488	7.320131518	7.129182813	7.209754014	7.254503763	7.257432689	7.174301916	7.245280893	7.319600196	7.131971963	7.324193398	7.287232567	7.298303033	7.114479592	7.281539338	7.316593705
ARMC4	7.05672038	7.27056448	7.069372565	7.152483241	7.261972979	7.169261755	7.104978948	7.29203391	7.152897487	7.176580005	7.080303524	7.06824398	7.080154143	7.09024956	7.108633856	6.946621447	7.207305626	7.200558692	7.19984238	7.154245132	7.164012689	7.225900948	7.209092724
ARMC5	7.341902987	7.375552763	7.278446846	7.402344294	7.276464565	7.377692895	7.412906158	7.39154137	7.389569166	7.278692795	7.267089797	7.227297354	7.312509039	7.393284597	7.424110937	7.476800171	7.244418955	7.490320194	7.379572598	7.555675981	7.310105935	7.275341395	7.376459045
ARMC6	7.900816537	7.744221366	7.718014181	7.787347846	7.517455254	7.934708868	7.783726012	7.875007645	7.942810961	7.757249471	7.804420092	7.546025177	7.76926864	7.74188372	7.76952617	7.89549532	7.442265995	7.588125441	7.649494952	7.902268144	7.759041716	7.607016953	7.650949521
ARMC7	9.995263393	9.310027961	9.295444958	9.068111097	8.537725846	9.576120968	9.243023372	8.694668253	9.215710434	9.817479593	9.222230367	8.544236755	8.926782485	9.085450013	8.957108165	9.636379968	8.673142178	8.516877445	8.813915033	10.11211951	9.38306902	9.949782965	8.737846616
ARMC8	7.476297167	7.453686661	7.440669261	7.376095274	7.455804129	7.419747996	7.440528532	7.589128057	7.398676754	7.411401491	7.452525395	7.515162883	7.36826145	7.467875719	7.507322467	7.439982243	7.485310855	7.429217287	7.516773811	7.444855287	7.46511701	7.42485309	7.522083822
ARMC9	7.295270051	7.424579437	7.430827305	7.538153861	7.446287714	7.622905823	7.444774606	7.451086154	7.455302691	7.481970089	7.45260325	7.368937949	7.426752759	7.483636982	7.501296316	7.484601628	7.560167242	7.358727957	7.418870375	7.453979982	7.322967647	7.409992183	7.469704361
ARMCX1	7.181172309	7.237313304	7.28744764	7.232738995	7.370166521	7.36522073	7.318335554	7.395270781	7.225619088	7.339076227	7.14179786	7.218815317	7.218910512	7.256893468	7.188360375	7.093566149	7.242422395	7.317675162	7.268200001	7.205407142	7.371906602	7.246501463	7.317808786
ARMCX2	7.176063762	7.2309536	7.169290145	7.159197825	7.393151673	7.256882368	7.250954549	7.506715022	7.356691697	7.315007113	7.209754014	7.344672435	7.086493288	7.240605665	7.247775904	7.125436954	7.207305626	7.240742704	7.230164318	7.203465978	7.129093576	7.237616263	7.350988913
ARMCX3	7.186884261	7.387943828	7.278480542	7.335509612	7.346439742	7.227854602	7.326025498	7.389878927	7.389334435	7.348776594	7.240261073	7.391633661	7.291789197	7.285321581	7.253435173	7.245931265	7.374233775	7.342198662	7.373261393	7.328245162	7.31122312	7.299542886	7.33174965
ARMCX4	7.285770519	7.531828298	7.68391036	7.416589597	7.74613965	7.411048613	7.360101515	7.614855389	7.509194453	7.524922937	7.378850509	7.400715351	7.431827458	7.406262953	7.458497986	7.525774405	7.465204027	7.472994992	7.425806053	7.596697896	7.450154909	7.541535579	7.452068767
ARMCX5	7.207579061	7.459495058	7.347964068	7.372869646	7.407431455	7.293940791	7.338188779	7.508463116	7.363180324	7.346087995	7.517074005	7.336499495	7.267479103	7.238544792	7.474330827	7.210873384	7.426780814	7.40910599	7.351406987	7.510219949	7.321136894	7.505480686	7.532292511
ARMCX6	7.55039786	7.708151967	7.707466062	7.743607295	7.733527035	7.649443513	7.747784461	7.854634744	7.661283954	7.606092421	7.600470654	7.758409526	7.710816157	7.82494655	7.745995818	7.663079937	7.58999842	7.667426679	7.750503266	7.655770062	7.684185202	7.530677157	7.797013215
ARMET	10.92658628	11.34038617	10.98861688	11.24415965	10.57405512	11.37956823	11.38669128	11.18194664	11.33101665	11.10894683	11.52493295	11.21520924	11.14255141	11.55995906	11.21563437	11.3834068	9.824093462	10.61060579	11.01502008	11.25038035	11.17734019	11.02057889	11.17635378
ARMS2	7.566413075	7.265788969	7.151781083	7.272216838	7.322398672	7.155242158	7.250224847	7.369275535	7.306005185	7.187186244	7.241777252	7.296034925	7.258692047	7.196727249	7.287958202	7.197250462	7.208122111	7.220315657	7.294145044	7.17700338	7.176148717	7.254498061	7.335729952
ARNT	8.340955735	8.852679339	8.699599882	8.804795333	8.35802579	8.36895795	8.544688862	8.717091864	8.411103602	8.618699458	8.298476519	8.317325173	8.739032611	8.391560376	8.424054556	8.347174173	8.33633761	8.524896908	8.518461003	8.333266617	8.609265632	8.375066849	8.477359924
ARNT2	7.153151595	7.368417745	7.280246475	7.372286048	7.338914558	7.336871895	7.377680019	7.405591003	7.20725967	7.301490387	7.258409074	7.314840493	7.129478205	7.316910855	7.270048501	7.301348026	7.413280014	7.302205293	7.186476155	7.312452652	7.372469875	7.254498061	7.417721618
ARNTL	7.668171597	7.87053586	7.696947517	7.707933062	7.871142	7.78981899	7.88838155	8.112980535	7.646327283	7.818497917	7.938574031	7.683625243	7.788585002	7.943707449	7.805433678	7.887325611	8.001523861	8.097129014	7.877535011	7.575937203	7.924250143	7.570193776	7.933619291
ARNTL2	7.298423514	7.674966827	7.59441453	7.340439555	7.475135648	7.524065649	7.566048011	7.515870948	7.492763426	7.583100377	7.653172156	7.544234984	7.419393134	7.533674265	7.589429312	7.577215418	7.557571192	7.472994992	7.363454056	7.587329399	7.406621199	7.523175418	7.516755328
ARP11	7.304711024	7.271517778	7.371860976	7.176520594	7.283049847	7.148728081	7.199029934	7.363061008	7.20725967	7.333583817	7.177956576	7.255582391	7.187208532	7.294221407	7.255236442	7.152107975	7.378632537	7.175737961	7.216393532	7.2155253	7.102898202	7.248189215	7.232804991
ARPC1A	10.12434514	10.45827104	10.64467293	10.51194644	9.770748629	10.49777762	10.68925374	10.2817027	10.83576664	10.6670544	10.75667278	10.39326994	10.66328378	10.79578661	10.68405048	10.63447864	9.97354934	10.07511958	10.55257252	10.41251092	10.47481854	10.59049729	10.90400628
ARPC1B	7.511719332	7.429739512	7.584137473	7.569802517	7.40893253	7.39260774	7.592008838	7.606258912	7.607298441	7.53272247	7.570437014	7.503393282	7.589562113	7.449934652	7.38817098	7.507071212	7.717210547	7.562203834	7.532792237	7.305865939	7.400547616	7.482164985	7.556932768
ARPC2	9.866656086	9.732073163	9.855890199	9.669229945	9.718411106	9.654075473	9.884236724	9.616382717	9.881604722	9.94338073	9.822407424	9.652557706	9.679514665	9.828544876	9.827288063	9.846680222	9.774600222	9.736252193	9.68293772	9.803066918	9.807584767	9.810005665	9.620561408
ARPC3	9.381552524	10.24065619	10.64751049	9.958962425	9.543607949	10.23002061	10.79584753	10.13185501	10.84613687	10.19878984	10.96885214	9.709826817	9.88583161	10.8327636	10.66029465	10.77605811	9.867340173	10.04479991	9.594598526	10.11789365	10.3160458	9.5960619	10.27734533
ARPC4	9.953448277	9.714261427	9.811011556	9.769658023	9.213709495	9.593519111	9.893493961	9.634742194	10.08276804	10.04072617	9.975025033	9.25416207	9.738860769	9.777479411	9.88211495	10.08524718	9.157214145	9.441880313	9.422625059	9.815282225	9.965909286	9.842722874	9.583677298
ARPC5	14.30352209	14.63550348	14.4360768	14.34993501	14.14956749	14.34361771	14.60670212	13.73163884	14.77572029	15.06374015	14.64599966	14.04373876	13.92739802	14.68196744	14.48604189	14.63387671	14.3604111	14.12923357	14.19502929	14.14513271	14.91146463	13.83135068	14.33220353
ARPC5L	9.31974857	10.2574769	10.00225054	10.39851694	9.814143239	9.923973877	10.12638647	10.31665726	10.09675963	9.339054503	9.981554896	10.17801085	10.13224631	10.53586018	10.07658368	10.18842712	9.517516555	10.08438292	10.57835919	9.565940881	9.850951618	9.323976839	10.02480936
ARPM1	7.414649226	7.477072223	7.252110588	7.357623923	7.387130298	7.377692895	7.416843917	7.522378463	7.421059713	7.483979311	7.382063134	7.259889585	7.361579875	7.436421974	7.342798355	7.370786075	7.428901676	7.442597684	7.391406585	7.348634849	7.514416308	7.305067745	7.314989229
ARPM2	7.252591794	7.200300824	7.32368629	7.16521614	7.325396318	7.244668008	7.308246827	7.370229447	7.464754495	7.204968628	7.297086185	7.334449576	7.284286526	7.248821229	7.187599338	7.293343103	7.213011863	7.380763127	7.241225144	7.385763198	7.212971573	7.391880586	7.266694574
ARPP-21	7.143612979	7.240066323	7.269479078	7.181909311	7.246457851	7.27449921	7.181242798	7.298814402	7.157505748	7.24070444	7.125665735	7.196759121	7.199842053	7.195390179	7.209074352	7.168248553	7.21034513	7.196373777	7.25736239	7.179630425	7.165279411	7.282765669	7.265279902
ARPP19	8.482786319	8.841554879	9.003081402	9.361750967	8.708839413	8.71435731	9.318108494	9.209932558	9.382962596	9.08511694	9.058399273	8.477080533	9.287372804	9.139343098	9.028972018	9.18041506	8.651799884	8.759122267	9.113129588	8.558184646	9.563676736	8.417176798	9.389026104
ARR3	7.055491578	7.24265462	7.228105605	7.245202506	7.325396318	7.192698923	7.100164497	7.386830208	7.241151897	7.22016078	7.362684407	7.126514471	7.128109895	7.099320122	7.204793091	7.204077274	7.216263014	7.318068615	7.242521355	7.184173522	7.216899682	7.292837307	7.439707789
ARRB1	9.999855456	9.602232452	9.898653853	9.501955914	8.79428426	9.323923063	9.714792747	8.960590211	9.804978493	9.463143425	9.749711674	9.186222169	10.51741681	9.73335514	9.665569611	9.569814259	8.726136837	9.633559262	9.812772748	10.44731614	9.959799568	10.97792922	9.661278576
ARRB2	8.041338716	7.806164147	8.295164082	8.038166802	7.575664364	8.130226828	8.074200731	7.767496741	8.367948732	8.234910497	8.506772382	7.528513642	8.65287953	8.461929088	7.989757219	8.111593504	7.815797416	7.64591526	8.014520988	8.006707547	8.161886891	8.464062842	8.331873209
ARRDC1	7.145051277	7.271517778	7.243843876	7.18379147	7.271368747	7.390751336	7.282726675	7.310463981	7.516368418	7.271786506	7.190755881	7.13234587	7.259321344	7.297200246	7.25192517	7.29494748	7.257909545	7.228705253	7.210454977	7.369574882	7.311028239	7.358922799	7.315524223
ARRDC2	8.986670878	8.904945656	8.805322161	8.943467127	8.940157851	9.09302497	9.07011783	8.900194006	8.968170432	8.816187971	8.864680677	8.993806532	9.009077645	8.970692211	8.993354303	8.839494283	8.533021268	8.825115037	8.822776687	8.821111233	8.981328094	8.500585849	8.818817059
ARRDC3	7.63012904	7.483512878	7.565291128	7.510164747	7.567876588	7.606806466	7.687910839	7.599660469	7.680602156	7.673647423	7.72462164	7.702053029	7.38203711	7.685076029	7.526710972	7.715849999	7.694193076	7.632352371	7.673815421	7.35331695	7.695584286	7.367345828	7.596339672
ARRDC4	7.213957512	7.170887076	7.159766943	7.151833368	7.276464799	7.202179001	7.194450513	7.364016869	7.231493709	7.179956233	7.175008528	7.165307415	7.108314674	7.161376283	7.152721602	7.147664096	7.242177664	7.217341123	7.24769562	7.146946203	7.204648405	7.258403098	7.225239796
ARRDC5	7.904340895	8.02451999	8.066644726	7.853670048	7.852844212	8.02484424	8.10070949	7.842851324	8.099450938	7.807377406	7.820733716	7.691811887	8.144932999	7.72701689	8.189632543	7.921721346	7.779170753	7.769304095	7.703997015	8.226356675	8.070287282	7.973347236	7.761236232
ARS2	8.224599301	8.154286387	8.304386328	8.244840043	8.142110038	8.250682942	8.111440601	8.127034986	8.337265943	8.335474929	8.27121614	8.155503304	8.138139162	8.15988334	8.138193475	8.190579333	8.17222022	8.265101274	8.147787705	8.566177975	8.260046807	8.381399082	8.020656548
ARSA	8.017360961	7.789011556	7.875490265	7.794765247	7.630274092	8.073163917	7.988086966	7.945215485	7.936526674	7.958624953	7.900662757	7.740802226	7.978930709	8.053212405	8.160056736	8.018662028	7.644476336	7.629104803	7.821053221	8.208642957	7.942021484	8.569742609	7.940286407
ARSB	7.649141075	7.653850283	7.574967062	7.649679606	7.607716397	7.604239782	7.748505478	7.657870721	7.630592593	7.754303522	7.610464564	7.598237238	7.555284808	7.573653998	7.600343053	7.552589534	7.509988294	7.543979081	7.719223127	7.630672437	7.683880252	7.577254046	7.76923034
ARSD	8.093170747	7.730099989	7.975338695	7.674427748	7.558719734	7.766663026	7.883428913	7.78185142	7.756507367	8.018419867	7.693413874	7.621721794	7.978856361	7.82850307	7.782317946	7.805861421	7.71668563	7.619755953	7.755777539	7.905206081	7.802382899	7.853863738	7.984845604
ARSE	7.128722073	7.101237686	7.17989203	6.983429592	7.177281885	7.115736124	7.12804197	7.32033733	7.066212366	7.222545748	7.232949682	7.219595546	7.210104733	7.094791634	7.103159571	7.027234745	7.097256752	7.108847479	7.244463686	7.160485912	7.09441984	7.139021488	7.206818229
ARSF	7.039428128	7.118204987	7.315799833	7.176520594	7.219465719	7.144369938	7.071780948	7.338441804	7.168512143	7.07326708	7.128496225	7.147410594	7.149860226	7.203073964	7.102245267	7.044367716	7.188404847	7.12684089	7.155985084	7.175976298	7.135314126	7.195668927	7.241198655
ARSG	8.855967983	8.736418822	8.87555001	8.788819189	7.765158948	8.804158755	8.942626218	8.325423384	9.179521043	9.051258159	9.017105066	8.201557197	8.912926052	9.307475108	8.923088625	8.976360849	8.106695661	8.118976078	8.672258383	8.439282205	8.690954387	8.936175717	8.863848157
ARSH	7.259069745	7.316584864	7.066271604	7.106728165	7.240695633	7.215782922	7.187674162	7.278953155	7.187201945	7.233626489	7.102663208	7.209638354	7.213996217	7.18074311	7.112272439	7.318811184	7.234021573	7.246266584	7.265034943	7.37589091	7.08696245	7.214095211	7.260631169
ARSI	7.129894184	7.160834902	7.095986957	7.058150227	7.230999835	7.172478918	7.105779918	7.318860258	7.216794196	7.129182813	7.070477747	7.092276954	7.03867435	7.093657392	7.025332828	7.377633788	7.172612539	7.27899635	7.184461493	7.184173522	7.097604746	7.150295075	7.175257955
ARSJ	7.323420048	7.299841372	7.211262563	7.087198671	7.277924822	7.303804299	7.276998074	7.325250943	7.142120573	7.042284304	7.248802416	7.134672608	7.184570267	7.326670809	7.186734519	7.252670436	7.229198788	7.321571503	7.314083645	7.26476405	7.213954549	7.292837307	7.314989229
ARSK	7.051799331	7.282910823	7.438951943	7.354674714	7.49492855	7.247730751	7.327809485	7.392481916	7.357414022	7.284805562	7.39166034	7.441460101	7.254279822	7.149353705	7.210765208	7.157386109	7.416132201	7.458671824	7.313464363	7.308692324	7.247965452	7.360881355	7.328844575
ART1	7.862942021	7.899349586	7.940364003	8.063706213	7.839665609	7.726180373	7.814401604	7.767998665	7.828894946	7.956526966	8.013526145	7.953223035	7.81076734	7.789218153	7.909199851	7.884115941	7.87191163	7.760805049	7.745416666	7.870121207	7.81500054	7.835274563	7.804344893
ART3	7.178336365	7.207276846	7.285632646	7.159867684	7.216793744	7.277025386	7.284155528	7.328681395	7.163598509	7.177398498	7.087143741	7.13234587	7.188525992	7.167833208	7.185003401	7.379909495	7.200757971	7.238896958	7.232121846	7.246241357	7.073015629	7.191300905	7.24788527
ART4	7.187393405	7.323046594	7.325433306	7.255939096	7.432135789	7.282019959	7.258958727	7.377365461	7.281154015	7.22730451	7.134177423	7.233869434	7.288614485	7.131752784	7.115902319	7.242744033	7.259488865	7.403313617	7.194509372	7.289749387	7.253720457	7.260780972	7.286936463
ART5	7.10297157	7.140658424	7.128717968	7.053472606	7.249504962	7.068228458	7.169876173	7.305208726	7.172291465	7.172528307	7.11422198	7.096285185	7.093473086	7.166194857	7.251867303	7.053619271	7.135304173	7.150947192	7.150734286	7.171569486	7.064056922	7.130991434	7.194636238
ARTN	7.180475258	7.209175729	7.116048302	7.078865657	7.264575544	7.168418663	7.164450607	7.308062505	7.235813375	7.192946727	7.166804726	7.079005306	7.124216438	7.179333131	7.19971378	7.029583981	7.169278388	7.289004269	7.211222771	7.114741476	7.088744199	7.147570128	7.232994846
ARV1	9.205379479	8.604182105	8.717200499	8.641957232	8.798465111	8.438793531	8.734962765	9.90121478	8.754406874	8.92524866	8.369403833	8.609088195	8.664374141	8.598372856	8.450097163	8.5138528	8.190330926	8.568616708	8.854408357	8.186275811	8.664726681	8.112988095	8.789403274
ARVCF	7.594334988	7.578463165	7.758610573	7.555874207	7.528275139	7.637193245	7.622709185	7.492218747	7.632830778	7.545633985	7.594339923	7.562043455	7.673635649	7.587035684	7.69147757	7.629544424	7.567929131	7.593988938	7.530636417	7.592801393	7.545556868	7.579298932	7.596116483
ARVP6125	7.560306784	7.565955498	7.541008926	7.650834735	7.559010867	7.6520849	7.722248003	7.486202696	7.594221466	7.649556293	7.720188002	7.680750018	7.558438988	7.676985337	7.635833691	7.771786217	7.678272356	7.636968407	7.633914215	7.508174784	7.653670242	7.575020381	7.589080277
ARX	7.363187625	7.232910058	7.314921035	7.332074701	7.344934269	7.234414367	7.210303476	7.389658594	7.356691697	7.257879333	7.170593755	7.212964311	7.295391289	7.195666872	7.112272439	7.242744033	7.204035311	7.348449464	7.220997092	7.332969255	7.206072939	7.167051537	7.257315017
AS3MT	7.208692761	7.301710921	7.029620641	7.357623923	7.375830576	7.291960429	7.264030903	7.360184488	7.27811399	7.329145996	7.257538257	7.230586781	7.260579174	7.391421437	7.357558212	7.254318519	7.334940882	7.259989417	7.284080503	7.407082005	7.247965452	7.452968789	7.319798122
ASAH1	7.281744247	7.454313126	7.416066731	7.49090244	7.411071721	7.375819781	7.410004417	7.528177477	7.391255935	7.40303926	7.353174876	7.362226759	7.471828751	7.467823329	7.404129828	7.389784816	7.432816082	7.462834866	7.354782548	7.394489519	7.303343076	7.449774189	7.493572449
ASAH2	7.172205289	7.26959693	7.343557168	7.215490111	7.371056312	7.245818156	7.220287038	7.312101347	7.251603748	7.2050148	7.181917021	7.280519371	7.282303632	7.204455757	7.210161648	7.135670226	7.205617875	7.244988451	7.189934535	7.197985331	7.238521705	7.302685692	7.267942629
ASAH2B	7.329914112	7.418898037	7.300057109	7.125089217	7.315884358	7.453510106	7.194795393	7.377327356	7.2582042	7.240880337	7.223462677	7.279622408	7.317954086	7.249090186	7.271947998	7.250749844	7.337604374	7.291756396	7.320710622	7.298007102	7.195352735	7.400426665	7.329209843
ASAH2C	7.749501824	7.656594065	7.685289304	7.579018601	7.675133683	7.624499959	7.715079184	7.661116187	7.606685296	7.656586798	7.677138643	7.554055259	7.67507887	7.729256229	7.807964249	7.685097919	7.667231261	7.5089984	7.840176136	7.66591769	7.741079704	7.673773911	7.726441728
ASAM	7.153151595	7.200300824	7.221577623	7.024897712	7.259818388	7.156325152	7.096946606	7.247316374	7.113567965	7.064479135	7.08421601	7.079101934	7.126055181	7.343119767	7.124037945	7.1565077	7.17511696	7.184375502	7.191836142	7.168767159	6.941410133	7.136756792	7.246215972
ASAP1	10.17503901	9.74441886	10.62347525	10.19625597	8.957419581	9.529741267	9.894174586	9.355123759	10.48083529	10.59841853	10.49581512	9.584410755	10.32340482	10.57339319	10.01122939	10.68558328	10.22115291	8.904015656	10.09396583	9.909368438	10.49096364	10.96572232	10.12348683
ASAP1IT1	7.327546719	7.32672668	7.357396902	7.081573288	7.273549727	7.257895844	7.222239242	7.324269443	7.053918614	7.284805562	7.275721018	7.253424401	7.167311823	7.233380308	7.127639828	7.130808984	7.269714816	7.234272802	7.209132275	7.248201814	7.121804076	7.406197081	7.276571402
ASAP2	7.394764966	7.636998742	7.372595801	7.54510683	7.343217931	7.235226981	7.48386321	7.607222719	7.537459675	7.55595257	7.554043293	7.588049822	7.294976164	7.57746059	7.387992599	7.338153821	7.212062239	7.583869261	7.510253556	7.47624149	7.322650029	7.384308712	7.492899169
ASAP3	8.094549113	7.928686805	7.787234321	8.064823359	7.682436937	7.973182654	7.928959949	7.655158758	8.136342044	7.791031875	7.942533305	7.983680894	7.870775305	7.965671779	7.722813375	7.82307988	7.760501904	7.937623006	7.5899012	7.835948901	7.683719538	8.099832462	7.912622693
ASB1	10.20351508	10.55495991	10.32414292	10.395182	9.957373527	10.09418044	10.00760661	10.27716612	10.03878994	10.20866024	9.923866569	9.617698359	9.873462778	9.813414375	10.13580685	10.12732419	9.930905773	10.09655288	10.26058095	10.50736924	10.14918458	10.00186723	9.713307716
ASB10	7.1885218	7.250405389	7.195182586	7.218997388	7.273549727	7.214741164	7.228172956	7.347658615	7.167694307	7.253215263	7.242657183	7.16347943	7.121937623	7.149353705	7.101330413	7.148578942	7.178449802	7.22963459	7.191836142	7.278268876	7.242188636	7.264955272	7.265042996
ASB11	7.44460736	7.473977091	7.419688448	7.388290896	7.38065299	7.353085494	7.416185519	7.424488772	7.369192043	7.439084178	7.444000911	7.393736635	7.284658402	7.391112069	7.347499757	7.406331742	7.45956348	7.46963784	7.411951951	7.357673269	7.380803769	7.354312446	7.440871919
ASB12	7.127549072	7.250405389	7.223445614	7.185109784	7.292620867	7.233385214	7.377680019	7.336494545	7.179104166	7.176580005	7.182540202	7.060965798	7.119874767	7.206237375	7.246944689	7.121844951	7.185093714	7.135758715	7.283449335	7.250159737	7.069778961	7.252398005	7.22211641
ASB13	9.93866598	9.755640487	10.02614835	9.795057412	9.24418704	9.404123764	9.890005187	9.319289527	9.867441988	9.901632703	9.665840013	9.209416381	10.03655534	9.620854403	9.813257921	9.150407077	9.011862744	8.730404745	9.514348522	10.22927114	9.600264152	9.452720048	10.09106812
ASB14	7.190776114	7.239737828	7.199929616	7.194306656	7.231686785	7.211611629	7.173937042	7.331127162	7.253572638	7.345355285	7.267955138	7.15316776	7.181927528	7.216734612	7.171956725	7.198960059	7.257119272	7.341558441	7.243169064	7.259911573	7.141509422	7.34217267	7.222680547
ASB15	7.124024721	7.158783011	7.118149972	7.037269936	7.190477629	7.170334893	7.223724794	7.282485568	7.149589647	7.112195946	7.095893046	7.117140749	7.205552341	7.234414615	7.124939218	7.035825565	7.117314543	7.168985922	7.150502806	7.232446659	7.165027721	7.090746647	7.16888194
ASB16	7.318246002	7.332230111	7.371860976	7.273461899	7.308202799	7.291960429	7.258958727	7.347658615	7.431413612	7.257102978	7.268819983	7.229491059	7.412568432	7.413629545	7.330256875	7.173979539	7.317564449	7.409931677	7.413067127	7.431580617	7.26611559	7.245025	7.251774198
ASB17	7.32863298	7.427741257	7.370296817	7.414893917	7.362280357	7.395557469	7.387456473	7.408343045	7.338158002	7.376774169	7.345128822	7.382787972	7.344870563	7.442043337	7.340298215	7.378642034	7.359738111	7.389370079	7.384280743	7.395373991	7.436310183	7.328009065	7.317698882
ASB18	7.143890612	7.149514932	7.242922579	7.169215385	7.283783714	7.220981109	7.138271038	7.37689073	7.248926737	7.395104733	7.192575543	7.430891992	7.31190093	7.242663738	7.257715169	7.124539754	7.263430032	7.295101618	7.29100676	7.158408508	7.29060746	7.168162148	7.291824646
ASB2	7.821116997	7.621439891	7.578233541	7.634664297	7.480281935	7.689987836	7.563070021	7.490010658	7.548558871	7.597461083	7.420092596	7.407580926	7.534720574	7.644115105	7.620312743	7.476088953	7.599854161	7.472202783	7.506723911	7.465905397	7.405755027	7.627683137	7.390839859
ASB3	8.267238928	8.471715466	8.375787084	8.520306829	8.322133444	8.199895225	8.531085776	8.577310705	8.529017992	8.37266442	8.376233844	8.558039312	8.463293836	8.217909821	8.371021581	8.536438486	8.252790858	8.451131045	8.509396961	8.220571831	8.336369947	8.024398134	8.510177604
ASB4	7.437688077	7.329250149	7.365873317	7.350166543	7.365514742	7.41052954	7.3658344	7.36372744	7.297355776	7.399149551	7.354046218	7.364052938	7.385074476	7.282115176	7.307730065	7.24852068	7.369147492	7.470238728	7.373064492	7.369719852	7.405867417	7.403016321	7.385102591
ASB5	7.209376273	7.186211016	7.239932025	7.165697988	7.251611065	7.195480608	7.20999641	7.31180707	7.225344118	7.17314039	7.169434113	7.19289796	7.110840756	7.218276892	7.16668779	7.115594644	7.164740579	7.228132629	7.197325138	7.27255897	7.134752722	7.245526451	7.278288284
ASB6	7.348937052	7.285237116	7.412149328	7.281158321	7.34821265	7.500797836	7.291746418	7.409786171	7.414802448	7.401154707	7.259680679	7.165014685	7.372573568	7.319224635	7.28206341	7.367620601	7.323362052	7.29733732	7.323303662	7.484799685	7.381702734	7.483475886	7.30512036
ASB7	7.575062751	7.436933589	7.493201799	7.367210629	7.436947548	7.455345954	7.457929346	7.516239631	7.443767469	7.52474899	7.472313486	7.427563611	7.338663606	7.467256943	7.393425116	7.497197077	7.48038318	7.490568682	7.35980474	7.333301272	7.510929736	7.312493329	7.518075891
ASB8	8.555371489	8.395810453	8.536613066	8.292620913	8.373760645	8.244038488	8.446965363	8.796777	8.40162614	8.728826238	8.286325471	8.318456571	8.128625349	8.265432439	8.439088079	8.529205108	8.322443543	8.255908736	8.461922316	8.245432262	8.556375437	8.144832671	8.413863628
ASB9	7.2835411	7.323033949	7.251473403	7.136276615	7.370917998	7.261184404	7.168532197	7.36679748	7.16977752	7.333055594	7.145150537	7.160244614	7.187981671	7.208672642	7.216440116	7.146619033	7.235813722	7.275120824	7.198189057	7.255485538	7.241395227	7.421135502	7.370621812
ASCC1	8.592403042	8.586215245	8.69184805	8.551683988	8.25034314	8.199213847	8.945520378	9.251552691	8.898491863	8.65721819	8.542473094	8.489857639	8.439959901	8.242582721	8.435293365	8.422178456	7.921916891	8.186855938	8.343901783	8.700288211	8.317524081	8.152359267	8.569223864
ASCC2	12.91027874	10.41590365	12.80204818	12.12460286	10.73332575	12.44670381	12.19918197	11.28316237	13.28743784	12.33880947	13.18422473	11.58240513	11.08662345	13.24617332	12.71236289	12.47426926	11.25324184	11.71272041	11.19415875	12.28309347	12.34704984	12.32964344	11.50623974
ASCC3	7.267369514	7.343850124	7.211352257	7.328413828	7.412965917	7.268805707	7.325551294	7.590821697	7.298512251	7.267065772	7.237766116	7.300641466	7.350212038	7.322711044	7.278980476	7.25252447	7.325762456	7.358558187	7.424970148	7.287262664	7.300252278	7.234671247	7.407443354
ASCL1	7.419507132	7.209264107	7.303450293	7.255309592	7.366785645	7.353141099	7.139838809	7.266272515	7.245821568	7.184745202	7.301323274	7.258813883	7.175301008	7.30708761	7.104073324	7.122743753	7.195005627	7.19486655	7.189158407	7.259911573	7.193177799	7.214095211	7.257868143
ASCL2	10.23663939	9.908641955	10.41387286	10.35834405	10.5383286	11.23749011	11.18865374	9.791106332	10.82257198	11.26391622	10.8649566	9.83942342	11.43401181	11.10711682	11.08925481	10.74725943	10.55426745	9.361401083	11.07625791	11.14453047	10.88471055	11.29626191	10.58079069
ASCL3	7.108659056	7.228014167	7.333270182	7.209946601	7.260535984	7.436496974	7.358741016	7.338441804	7.230199924	7.234414895	7.291985977	7.311721806	7.123311349	7.196727249	7.23358302	7.120945613	7.299988164	7.218445022	7.341702494	7.208502367	7.316550364	7.405246825	7.434239005
ASCL4	7.170367553	7.109745115	7.065236549	7.091404343	7.235826967	7.109051741	7.084820206	7.275919072	7.219168516	7.165899342	7.130392331	7.140474962	7.176628568	7.133964119	7.162317404	7.113731554	7.163394309	7.231491567	7.168930394	7.075083927	7.060027591	7.150295075	7.18218931
ASCL5	7.262808978	7.318332864	7.272017416	7.25723996	7.279491207	7.265457735	7.328558926	7.3748089	7.307880979	7.329493295	7.16639893	7.283128817	7.345173239	7.328385631	7.35294145	7.158057185	7.349031397	7.384315022	7.31186594	7.364372569	7.274144784	7.360181907	7.346718408
ASF1A	7.443566935	7.489503832	7.255770341	7.543386911	7.492006137	7.37956524	7.536612375	7.497505566	7.336326239	7.465123077	7.33397185	7.562043455	7.254279822	7.405339606	7.323156552	7.252670436	7.35286465	7.401654602	7.384316894	7.236400836	7.281234035	7.182527306	7.73634553
ASF1B	7.652013016	7.370204649	7.965213788	7.639580099	7.41343306	7.788944132	7.614082398	7.564245021	8.212530289	7.42461201	7.899776852	7.374945827	7.927302618	7.683059848	7.742151091	7.732696499	7.335691916	7.352740593	7.368845283	7.680716075	7.771353678	7.852355868	7.558316119
ASFMR1	7.606390856	7.57222312	7.646905042	7.509050128	7.525395068	7.457087893	7.552901557	7.580601381	7.534478656	7.480629139	7.604766851	7.633808488	7.51777431	7.598462213	7.493539535	7.593762769	7.593522075	7.616499106	7.490760948	7.540405761	7.456872137	7.672977272	7.39237326
ASGR1	12.25001403	11.37351308	11.88749091	11.51025363	11.4711914	11.46401647	12.464179	11.43820947	12.12706779	12.56246011	11.84682505	11.05743659	11.35964937	11.85396678	11.54478782	11.7333004	11.09902774	10.63403954	10.91432235	12.1570602	11.80843508	11.80186506	11.78353119
ASGR2	7.527023788	7.55013828	7.618625269	7.441391009	7.381867415	7.458849697	7.456072439	7.665117808	7.464114092	7.810137831	7.532497526	7.287733574	7.643368561	7.532493074	7.333368324	7.370423136	7.37289187	7.318725369	7.456207074	7.553839774	7.415624052	7.503890636	7.550659861
ASH1L	7.366204217	7.282910823	7.551378556	7.382177333	7.560407015	7.35218887	7.463330345	7.456061065	7.423136127	7.314259318	7.517074005	7.330341675	7.359221861	7.374549081	7.434435422	7.360839942	7.712520031	7.530504089	7.353823791	7.562855876	7.35375842	7.359902392	7.501065385
ASH2L	9.815835885	10.15569248	10.2405749	9.966090157	9.696391802	9.564023739	9.838600278	10.48572871	9.893267298	10.26214529	10.11469329	10.03202648	10.13311101	10.64204551	9.650461231	9.933843491	9.826208802	9.840139392	9.993484468	9.867712855	9.897037096	9.626110258	10.55961219
ASIP	7.680047879	7.428880718	7.899020429	7.222860138	7.261972979	7.831940316	7.803734841	7.383996743	7.81450904	7.688539817	7.571853535	7.309639238	7.599189422	7.1273204	7.92526056	7.210873384	7.176784292	7.494230416	7.494629026	7.997201751	7.769308603	7.48306839	7.275476735
ASL	7.711250142	7.621970349	7.624305264	7.561346826	7.49850531	7.596935177	7.580586772	7.509769946	7.554134003	7.70557612	7.556507257	7.416708472	7.64051226	7.554961157	7.442893259	7.48350314	7.42912088	7.467055428	7.700528688	7.626019721	7.491966803	7.687720949	7.644088499
ASMT	7.172648563	7.299841372	7.31843319	7.017573545	7.303737576	7.373941299	7.239972883	7.368798362	7.359578944	7.161771352	7.297086185	7.089889286	7.20424921	7.18502207	7.25192517	7.214260012	7.049099552	7.182460268	7.285342084	7.222515824	7.178162035	7.290789339	7.384178605
ASMTL	8.311349492	7.803180163	8.135226938	8.263977849	7.903486069	8.392251305	7.984938882	8.029337727	8.412146296	8.185187583	8.258238183	7.783140186	8.335638121	8.0844548	8.177656184	8.105701938	7.83812686	7.963824561	7.743019536	8.194543037	8.091443949	8.397102294	7.943877732
ASNA1	7.781921056	8.031470018	8.130171871	7.718503828	7.604534619	7.871045016	8.098609245	7.85305879	7.970134857	8.173193444	7.931397503	7.787125511	8.073913883	7.752204435	8.115294366	7.637880152	7.703686546	7.535073215	7.81388096	7.755421002	7.893053083	7.81872171	7.864935275
ASNS	9.129898714	9.390248562	9.677372848	9.510490575	9.780776164	9.470355361	9.611460847	9.790097375	9.673691979	9.231613996	9.222779296	9.69826554	9.612392588	9.828524737	9.416593053	9.529267083	9.55178415	9.667769456	9.407507073	9.663818073	9.554413922	8.966288729	9.81735178
ASNSD1	9.320021721	10.29110363	10.08422421	9.646271918	10.17271026	9.49904306	10.32005123	10.80448642	9.695188929	10.14872561	10.11455874	10.19351019	9.861681615	10.28547519	9.942850866	9.63289821	10.49851833	10.26349973	10.32171577	8.626748955	10.49819631	8.522706276	10.50793216
ASPA	7.099126879	7.176136078	7.34968348	7.065285591	7.259818388	7.266987035	7.161623776	7.314914631	7.332660716	7.082875487	7.200737038	7.196265041	7.330041329	7.226120316	7.081062782	7.192967987	7.206488704	7.224982237	7.241225144	7.154245132	7.280293514	7.259735612	7.343639821
ASPG	7.356125649	7.324887754	7.268510723	7.575952694	7.446287714	7.265979567	7.378352144	7.398581831	7.408541471	7.299981107	7.304704428	7.337523449	7.561349986	7.274211357	7.260189858	7.29494748	7.379362421	7.371479393	7.32211226	7.407082005	7.136348424	7.221618486	7.385718204
ASPH	7.189738703	7.291261101	7.166657278	7.214030541	7.315452422	7.179621926	7.262045601	7.348666623	7.198508452	7.294870761	7.201185472	7.225031994	7.20274789	7.258921103	7.256361788	7.155175815	7.356588097	7.216954346	7.264148968	7.254220418	7.26482886	7.327310522	7.272341616
ASPHD1	7.149397128	7.24480043	7.254263314	7.195104253	7.324097566	7.195373096	7.241007503	7.321571366	7.237790306	7.174052277	7.194625082	7.180681772	7.183953741	7.223910569	7.230927537	7.198682109	7.177508942	7.216966241	7.256672601	7.323188567	7.27276558	7.190849286	7.308819207
ASPHD2	7.74715929	7.770514396	7.808353762	7.781092936	7.576634707	7.738055452	7.890434349	7.75572907	7.738228937	8.292398103	7.812900845	7.747680786	7.717758169	7.997876714	7.896771125	7.702969298	7.813094607	7.780994187	7.863422218	7.866217347	7.807036511	8.013310466	7.879248026
ASPM	7.289999807	7.312880041	7.483665535	7.413751038	7.425412705	7.223055452	7.255325575	7.399518189	7.238811675	7.270247516	7.158552175	7.597050324	7.276838997	7.363195538	7.311248471	7.249368871	7.31908331	7.445826105	7.429262423	7.248201814	7.285927955	7.482164985	7.257868143
ASPN	7.099126879	7.235840014	7.196133175	7.08298155	7.218127635	7.062579286	7.153878309	7.256566691	7.111871569	7.101051849	7.118024908	7.101793228	7.028495288	7.0925223	7.150846007	7.023400833	7.098134344	7.187243855	7.219683151	7.126900649	7.093356726	7.170380958	7.155481559
ASPRV1	8.392822568	8.586215245	9.027760878	8.145316121	8.111420675	9.024766921	8.840275546	8.434709991	9.378766489	9.558654975	9.305028931	7.802317434	8.855538464	9.333113149	8.861675875	9.294904283	7.879305907	7.807291058	9.186972652	9.077964054	9.11348208	9.338255759	9.308544785
ASPSCR1	7.804179717	7.736884862	7.776112017	7.500305351	7.45993815	7.747677321	7.515203272	7.504612136	7.90698414	7.537142755	7.670589439	7.487645745	7.709710731	7.644119896	7.549550889	7.537234522	7.346467977	7.523582558	7.532758684	7.888450823	7.540270988	7.99965201	7.472223851
ASRGL1	7.901522069	7.346808985	7.439762028	7.519166389	7.513836835	7.225126988	7.529926344	7.325250943	7.387446476	7.709477782	7.404362794	7.266328508	7.399977797	7.260045356	7.502702401	7.02914805	7.474832471	7.507450599	7.374813937	7.358685765	7.50794893	7.382260923	7.502975416
ASS1	7.673267338	7.666666258	7.579297139	7.647857785	7.547050965	7.685470497	7.640839938	7.637733526	7.723505212	7.639946846	7.645693122	7.66403201	7.652612737	7.643721785	7.638989017	7.733505449	7.657155257	7.563612238	7.591345115	7.650530887	7.663614592	7.560747331	7.633453449
ASTE1	8.711214482	9.062351661	8.740417605	8.875727477	9.020826324	8.882837797	9.00343461	9.303392923	8.914807535	8.614760296	8.752103415	8.726807936	8.863522574	8.89060249	8.934971377	9.098822077	8.634481834	8.856017804	8.912656314	8.480674659	8.913702946	8.102232958	8.931968965
ASTL	7.608961817	7.702474717	7.588550431	7.454130827	7.546901145	7.613305761	7.498542762	7.544305017	7.642446221	7.681496478	7.628139446	7.686110141	7.429010236	7.622661356	7.684633549	7.534013494	7.621189914	7.624407264	7.564249486	7.694641927	7.63084883	7.541535579	7.512017047
ASTN1	7.297272337	7.382718165	7.292109401	7.300723725	7.439206442	7.390906568	7.387126917	7.367357499	7.278229163	7.316424379	7.278152741	7.322247529	7.215796561	7.411096506	7.340708749	7.335745893	7.424557791	7.379765215	7.318486423	7.415837082	7.292600031	7.340999779	7.326596235
ASTN2	7.306068513	7.422501168	7.406005074	7.346588859	7.497313742	7.377350125	7.388191528	7.530604247	7.445330437	7.320150928	7.326502161	7.414506446	7.404665199	7.422181138	7.355441995	7.332733966	7.400476053	7.533177072	7.259267738	7.426227591	7.433906253	7.352402418	7.433377028
ASXL1	8.128891901	8.627813764	8.484822107	8.584404905	8.35018362	8.473761387	8.558489404	9.012568937	8.385001337	8.180866396	8.339764733	8.651659004	8.834040823	8.49390108	8.571336368	8.284191878	8.256937109	8.46661458	8.760468148	8.396728202	8.201506904	8.405349188	8.82608772
ASXL2	8.111818766	7.378219763	7.842913295	7.377530505	7.416431051	7.37956524	7.435088594	7.388245035	7.380349408	7.500620945	7.526585501	7.433781369	7.330642372	7.541292703	7.505510682	7.564517692	7.489162606	7.47378679	7.58209337	7.709886208	7.739689173	7.564819761	7.535101238
ASXL3	7.106281507	7.247503496	7.226243318	7.208000236	7.353218976	7.154158399	7.149212499	7.292534858	7.059199562	7.222545748	7.230291337	7.23168175	7.175964929	7.112824889	7.213317515	7.067845147	7.15665496	7.225913843	7.223621711	7.270566581	7.271802598	7.198936784	7.166558112
ASZ1	7.199370094	7.32902047	7.241147073	7.171593578	7.268725846	7.176898921	7.163481527	7.319327103	7.196899217	7.248599144	7.203603966	7.133232714	7.215736752	7.1710572	7.220537921	7.127491037	7.256917135	7.26850636	7.281570207	7.122051264	7.144325926	7.291810576	7.245933917
ATAD1	7.680251749	8.335800826	7.688517323	8.417321305	9.04892362	7.880923905	8.655192628	8.354656136	8.091500568	8.368178426	7.941522082	8.94202765	7.980889915	8.010293305	8.003377455	7.910311722	8.570405749	9.02935652	8.799149585	7.569568645	8.344524851	7.460147835	8.81543494
ATAD2	7.367208424	7.456967328	7.244764616	7.339843566	7.436611085	7.261943045	7.325029891	7.571395619	7.388861931	7.346087995	7.291985977	7.300233404	7.310075172	7.248821229	7.271685407	7.191251593	7.363961236	7.373171555	7.637455217	7.293556971	7.311028239	7.366741963	7.48135521
ATAD2B	7.70194629	7.725259167	7.791738797	7.89288221	7.497847435	7.668470479	7.655056495	7.632312511	7.663862235	7.633695227	7.848130611	7.86740321	7.799721413	7.445443802	7.773060862	7.77418073	7.795391768	7.766040846	7.902537995	7.725693606	7.698085171	7.733123687	7.709793539
ATAD3A	8.782997906	8.63210685	8.481154582	8.746194161	8.596616988	8.768286721	8.496636911	8.253712949	8.427593356	8.726593811	8.202986942	8.404372116	8.408694799	8.305598155	8.590411562	8.244334543	8.120727569	8.434965774	8.410931782	9.032756561	8.726563805	8.984267647	8.353132938
ATAD3B	7.432065662	7.185243108	7.481303174	7.372286048	7.254100112	7.310671078	7.290569134	7.355859852	7.176666396	7.257879333	7.19802143	7.299184833	7.283047748	7.279238707	7.319197549	7.206629399	7.195005627	7.215634764	7.211115914	7.2314565	7.160963537	7.424140121	7.360911348
ATAD3C	7.426282282	7.245565808	7.359105704	7.584623635	7.538325022	7.330122115	7.403678854	7.356821907	7.313456434	7.378701076	7.188022277	7.311721806	7.418257772	7.265119865	7.221794359	7.514025236	7.371314478	7.30131914	7.298528189	7.347717814	7.30363413	7.426953992	7.402559609
ATAD5	7.065294889	7.293279728	7.264881467	7.15382849	7.242794288	7.212655518	7.299079574	7.367365979	7.248151038	7.224133655	7.136066421	7.400715351	7.346783098	7.197786883	7.246944689	7.218482652	7.214638305	7.254515086	7.282817915	7.144835489	7.433230964	7.174808962	7.321931046
ATCAY	7.251509471	7.247503496	7.248442027	7.259710744	7.38261167	7.286998272	7.301906043	7.355859852	7.299267733	7.181484377	7.287722638	7.219595546	7.389021065	7.284249425	7.307258287	7.38973157	7.396775969	7.339830808	7.364653705	7.236400836	7.211003717	7.245025	7.273833444
ATE1	7.308783834	7.420377678	7.326300797	7.37221792	7.424033487	7.272550617	7.320295634	7.430184078	7.288996788	7.383611291	7.269795508	7.282191658	7.27727705	7.220165854	7.31267464	7.270263019	7.275499863	7.400402004	7.370852715	7.277187056	7.289196631	7.266209775	7.328194499
ATF1	7.352075524	7.299841372	7.306988958	7.351719859	7.483218093	7.265979567	7.300493452	7.5383163	7.326777464	7.276394174	7.31060334	7.378938249	7.123997759	7.247796717	7.150846007	7.269886368	7.235625787	7.434496585	7.51109895	7.400894948	7.330268732	7.337210931	7.394415579
ATF2	7.488721858	7.467053077	7.489947295	7.58309701	7.477342437	7.588221499	7.56008626	7.76836898	7.566922891	7.537900157	7.346343934	7.554944897	7.391911939	7.629846397	7.418922295	7.554417598	7.533347073	7.566678988	7.629882792	7.347717814	7.397066086	7.270157161	7.694656031
ATF3	7.43027348	7.614673655	7.530119526	7.387560385	7.427275635	7.330586171	7.495362581	7.565198202	7.392123233	8.144398763	7.349045949	7.420318069	7.330866801	7.510890198	7.316120233	7.328488	7.348794219	7.490715566	7.646984125	7.658407266	7.436264746	7.61045389	7.593058205
ATF4	9.620687906	9.522214328	9.608012818	9.437197975	9.531573135	9.73211788	9.54310815	9.895387912	9.773313779	9.773536627	9.799260477	9.636654649	9.544323325	9.602169947	9.636170209	9.681852536	9.448677004	9.64623689	9.616921565	9.600397599	9.686263679	9.474609462	9.409547038
ATF5	7.735391776	8.258660411	8.224851138	8.437184658	8.463717782	7.711204781	8.306918564	8.088797622	8.020558394	8.727788914	8.085403977	8.890102414	7.785913299	8.122569939	7.994495186	7.808860118	8.005218406	8.426103204	8.93318057	8.975226259	7.970278306	8.875778755	8.168328145
ATF6	9.802067784	9.023628212	9.261686296	9.1375576	8.744979421	8.896306382	9.127203923	9.102951072	9.603332525	9.56547501	10.02708217	8.475464564	9.079702287	9.834272368	9.311878326	9.511674016	8.923315893	8.475654379	8.990644952	8.933262317	9.658035258	8.65954196	9.374196205
ATF6B	7.431420068	7.491549034	7.389852707	7.33733441	7.436704682	7.354513412	7.298950567	7.420091058	7.419784979	7.406080516	7.502330059	7.457497167	7.34899725	7.417518622	7.494444268	7.410403077	7.42744412	7.517965305	7.376375607	7.437675179	7.389317394	7.456755538	7.435798059
ATF7	7.197519319	7.265788969	7.289212881	7.34757354	7.411933344	7.262953174	7.316661071	7.347174859	7.345815509	7.474580267	7.339758068	7.392831643	7.39306678	7.30708761	7.323156552	7.267438916	7.324387469	7.348449464	7.299153361	7.270566581	7.331178912	7.289764324	7.35830589
ATF7IP	7.434949136	7.387076034	7.430012451	7.39373356	7.573118367	7.29493001	7.34025632	7.493542116	7.326777464	7.41903535	7.396436246	7.484887056	7.377986274	7.356533131	7.391954602	7.35622729	7.401817809	7.464257954	7.401981479	7.503613454	7.404021201	7.400486628	7.373877845
ATF7IP2	9.050078951	9.908133893	9.865670148	9.369734108	9.504528627	9.683492498	9.500530144	10.37187527	9.657898153	9.177480574	9.526458102	9.976711137	9.871296408	9.575303192	9.864458896	9.687687593	9.301673711	9.565245979	9.682557852	9.269071453	9.340615287	8.99058702	9.473080383
ATG10	9.759346918	9.418857934	9.365628574	9.531211955	9.03155128	9.058134348	9.408299103	9.083852831	9.36358568	9.674726529	9.287159882	8.89948697	9.2445868	9.243223684	9.177485976	9.45522163	9.562499361	9.212954191	9.329884017	9.411635086	9.541545391	9.633367616	9.422598026
ATG12	10.14987718	9.100197335	9.180604421	9.202977248	9.283845772	9.336823487	9.341976741	9.191666589	9.256368246	9.524453192	9.411736148	9.256816388	9.124647196	9.074678376	9.484509407	9.502237411	9.22124295	9.197184752	9.071822276	9.12010193	9.638719094	9.395930799	8.927596821
ATG16L1	11.24895037	11.67896519	11.27437149	11.2581603	11.21326978	11.68957585	11.29935743	11.2383475	11.44957013	11.36261568	11.24945302	11.83270383	11.54377111	11.5118063	11.8693235	11.65276031	11.25075315	11.43269337	11.81134725	11.00380651	11.58489942	10.36933445	11.49378614
ATG16L2	10.88613866	10.69753999	10.90476382	10.19189291	9.2270606	11.116585	10.47188463	9.71345725	11.41206493	10.61706225	11.1570862	10.00032712	11.03980985	10.96103416	10.85581841	10.87684486	10.49477022	9.832108961	9.9114535	10.50416327	10.61570217	11.18856764	10.44414998
ATG2A	7.601235801	7.605465811	7.835439794	7.620815992	7.447773905	8.153819456	7.650557381	7.541313506	8.038238459	7.750515331	7.868068068	7.519860575	7.721961728	7.624260978	7.755900081	7.869359307	7.574367504	7.590326899	7.614115377	7.78869607	7.66044823	8.131920711	7.494362278
ATG2B	7.531672981	7.526199057	7.569334453	7.43182822	7.526115445	7.478281606	7.438324019	7.493542116	7.433475979	7.471209412	7.49638289	7.430891992	7.372146766	7.494996766	7.527100922	7.632755888	7.641618373	7.64576851	7.463976178	7.370478786	7.567527375	7.627683137	7.500587521
ATG3	9.559025742	9.393116335	9.603434637	9.462495432	9.319452924	9.417495405	9.553077182	9.582192254	9.60108164	9.831873551	9.846349135	9.509557227	9.52647984	9.862447062	9.636054467	9.527425495	9.567143947	9.365161901	9.554707708	9.407181918	9.708511668	9.345172287	9.69168644
ATG4A	9.631209578	9.824524442	9.587016893	9.75852504	9.80254708	9.877263	9.986821679	9.80364048	9.736601556	9.755248758	9.672363316	9.958405659	9.874146416	9.852793677	9.811501865	9.759911806	9.559010785	9.871251652	9.953122155	9.704535154	9.773468479	9.219786725	9.869770852
ATG4B	7.165768196	7.297312887	7.105200278	7.132440708	7.226643565	7.183080541	7.198614302	7.302467577	7.183967792	7.199510626	7.049103609	7.084597596	7.106773856	7.194224988	7.104454709	7.131110994	7.149845816	7.174132156	7.156644251	7.196707308	7.103726463	7.235966363	7.227551065
ATG4C	8.076678566	8.567898368	8.194941542	8.674912946	8.577723989	8.1013067	8.685048436	8.279660094	8.289900681	8.540755618	8.277919969	8.768326508	8.521435542	8.375609276	8.317158662	8.166296845	8.402478343	8.46554586	8.574847331	8.020743324	8.349622404	7.874460314	8.691256986
ATG4D	7.557404982	7.462120021	7.440986379	7.435276	7.393393569	7.480252733	7.483001466	7.523077629	7.627765776	7.491262076	7.58783446	7.380341988	7.528779802	7.56935902	7.387362868	7.527745773	7.452583219	7.441661422	7.540235674	7.491683922	7.354095774	7.602713877	7.408990084
ATG5	8.963482191	8.797780006	8.946827011	9.171588069	9.321408175	9.024135279	9.188991714	9.392107745	9.303257636	9.049559205	8.89984169	9.096428973	8.896130339	8.809338747	9.060452315	9.032907102	8.675349598	9.002746141	9.213015169	8.673366156	9.184035739	8.156992233	9.082160104
ATG7	11.45933417	10.21299287	11.04621331	10.3498125	9.200387428	11.22580492	11.06483211	10.49676735	11.25710149	11.42057674	11.2390328	9.21616337	10.1662683	11.15594454	10.88259639	11.38763731	9.200142549	9.280627101	9.724833213	11.12880037	10.69101421	11.09473245	10.33184678
ATG9A	7.96724177	7.808632793	8.1117407	7.823290591	7.664058546	7.943934769	7.764443835	7.733082102	8.017523766	7.891776435	7.88617071	7.724555215	8.186028911	8.016857863	7.812141661	8.007433942	7.735020041	7.722707544	7.915787379	8.365859441	7.936840803	8.58542364	7.905192506
ATG9B	7.249342535	7.299841372	7.333270182	7.136248377	7.243495398	7.238524071	7.122506128	7.336981585	7.267425821	7.074143086	7.169670876	7.113611725	7.125369674	7.248821229	7.194500218	7.180912076	7.212197992	7.27629553	7.256710092	7.256018368	7.262312429	7.233366525	7.251219159
ATHL1	8.338469679	9.48146299	10.3551605	9.075449507	8.083457879	9.429446117	9.042133872	8.8602987	10.05267002	8.405269778	10.12180776	8.40082821	9.40324462	9.281129079	9.379080121	9.832747084	8.564338873	8.613422566	8.13752525	9.951591698	8.926157117	10.08723366	8.85267873
ATIC	9.631629704	10.16360062	9.877411888	9.90744624	9.906742897	9.894999121	9.685049826	10.24511146	9.712174554	9.52266738	9.289466632	9.732505696	9.792740287	9.512520069	9.631688848	9.732617231	9.945948916	9.904978942	10.11260432	9.832463964	9.551396003	10.17297314	9.710321574
ATL1	8.159156238	8.135431845	7.658465628	8.1871171	8.493714685	7.841330396	7.880681963	8.248581581	7.899780013	8.07613761	7.880304881	8.294176343	7.815196322	7.979858299	8.050173454	7.809815521	7.770043747	8.015539574	8.393078369	7.903405798	7.990114003	7.623454079	7.8815991
ATL2	8.581240582	8.613678694	8.507846078	8.575088926	8.670602396	8.483734473	8.616429681	8.510560892	8.432611764	8.881502585	8.743590319	8.905341074	8.563034913	8.566490708	8.398621901	8.43929387	8.851544714	8.853464129	8.41732463	8.187857404	8.846164323	7.713080655	8.430924896
ATL3	10.46845565	9.939319949	9.526572684	10.00176622	9.630436833	9.540655974	10.03932841	9.184948574	9.691547479	10.52950615	9.936303634	9.584299339	9.727940183	9.874423234	9.616751409	9.701587384	9.811493691	9.394649649	9.621910159	10.00058148	10.27341199	9.46944872	9.552946958
ATM	7.795043449	8.03131278	7.908609087	7.819008045	8.040615148	7.919287622	8.060886683	8.096143304	8.053765855	7.994470509	7.840112916	8.001604801	7.932247445	7.93737841	7.973108292	8.015765211	7.689571989	7.953703428	7.745349525	7.729639032	8.132590902	7.554958827	8.144809994
ATMIN	7.610762594	7.556189387	7.542415951	7.698180624	7.80151853	7.620054276	7.660864646	8.09342964	7.61543938	7.752552225	7.541620254	7.720526172	7.493161395	7.537605006	7.662163077	7.504202852	7.909801842	7.734441675	7.896397367	7.500502917	7.811442709	7.525290478	7.791089014
ATN1	7.182743307	7.258243185	7.230824796	7.218303567	7.264850488	7.23105071	7.190842963	7.325437456	7.242755877	7.188301025	7.163615435	7.264625436	7.204156138	7.180488479	7.120735809	7.168370434	7.26791507	7.226130575	7.231764386	7.207797958	7.18512689	7.328795498	7.243319859
ATOH1	7.157761334	7.232910058	7.067305958	7.085091546	7.324646654	7.127915715	7.188433795	7.374039338	7.280394578	7.228887466	7.242657183	7.16690211	7.250487923	7.224039625	7.151731506	7.085446761	7.081372996	7.163174596	7.175701679	7.09580715	7.017037114	7.140152583	7.223244508
ATOH7	7.184469068	7.328096002	7.273042514	7.300533331	7.368672522	7.226304962	7.316950726	7.429642958	7.348300941	7.323880172	7.256636571	7.232100366	7.310662492	7.342125472	7.364864996	7.250834829	7.280638641	7.19672361	7.257226941	7.363582923	7.16362417	7.349954741	7.366367953
ATOH8	7.660312657	7.515689038	7.32368629	7.518635606	7.275006185	8.149316962	7.420771667	7.481591587	7.96626114	7.586859652	8.002899251	7.18390753	7.436324372	7.380194103	7.359875672	7.680752477	7.380821145	7.355309486	7.312225069	7.86295643	7.505516557	7.668188613	7.352036157
ATOX1	10.06128641	9.593175264	10.04793428	9.851585499	9.60916432	10.43044953	10.16309747	9.732680379	10.06567996	10.51433231	10.01922929	9.659064987	10.11475101	9.818891398	9.983453497	10.14031673	9.511070021	9.319671748	9.809564848	10.54431842	10.16301781	10.82499003	9.830138007
ATP10A	8.266387116	8.52190605	8.323686233	8.235318261	8.518181365	8.234716098	8.18255884	8.553099374	8.208247261	8.098709521	8.157705571	8.298391382	8.458914247	8.249283762	8.340345363	8.242813907	8.235877787	8.238373743	8.630010207	8.177991133	8.521416957	8.042093147	8.235215164
ATP10B	7.213139517	7.231932145	7.233678859	7.122588029	7.235134774	7.24364573	7.202796861	7.235417172	7.147933023	7.141799612	7.252302806	7.263112318	7.083679061	7.224039625	7.174575044	7.032967393	7.297680627	7.232419208	7.26631181	7.24427836	7.300852061	7.385153207	7.146692244
ATP10D	7.150841552	7.198301758	7.196133175	7.156515486	7.261972979	7.279025173	7.105779918	7.29703626	7.17829201	7.223339908	7.104591982	7.317953001	7.165976304	7.091386357	7.142853184	7.12902043	7.204853547	7.190106828	7.145690301	7.15632825	7.155868034	7.140152583	7.215333055
ATP11A	7.146589582	7.208376657	7.227882931	7.185027375	7.293185206	7.181485494	7.25148508	7.345679902	7.304807124	7.266762416	7.178589317	7.17667954	7.274565802	7.161876759	7.179968886	7.095760219	7.21414949	7.274252215	7.242149132	7.177825813	7.195323609	7.336908158	7.215328745
ATP11B	7.994583273	7.981611836	8.05355681	8.319959749	8.097760969	7.998339701	8.230322071	8.612478162	8.041457062	8.296061866	8.154964835	8.052403325	8.308614064	8.234864907	8.059266465	7.950345539	8.174465985	8.160171939	8.517114097	7.817828982	8.356431991	7.780696026	8.536814668
ATP11C	7.825135015	7.663688294	7.583466371	7.722360729	7.764380106	7.678148877	7.772327193	7.821608858	7.639661091	7.918416878	7.588901732	7.713779646	7.735170064	7.665691394	7.707691782	7.729073112	7.594616006	7.586817155	7.587068206	7.611732878	7.879928491	7.588793734	7.89760771
ATP12A	7.551367684	7.688783022	7.517129143	7.587672353	7.439591466	7.584954486	7.643783918	7.499263904	7.53769013	7.5501274	7.663204182	7.649772239	7.536825839	7.675350531	7.727670854	7.676394577	7.7282935	7.727666772	7.475750969	7.613724459	7.727817978	7.728521883	7.554162436
ATP13A1	7.501643309	7.357651863	7.60462261	7.359979242	7.366785645	7.456198394	7.307543574	7.467309618	7.405745621	7.552049117	7.515605391	7.396778496	7.617267418	7.532825402	7.29844283	7.465380458	7.303059469	7.325938828	7.282817915	7.497809044	7.285927955	7.895608528	7.3810951
ATP13A2	7.562003436	7.340447973	7.272131358	7.43070458	7.410433163	7.271010285	7.271968146	7.465515236	7.284187979	7.330626705	7.318154045	7.283371968	7.37390093	7.206237375	7.356011274	7.195538928	7.355831622	7.409931677	7.323343811	7.370478786	7.369810846	7.298964776	7.407122954
ATP13A3	7.089910701	7.275173115	7.370481239	7.274848629	7.234032921	7.184365015	7.2508105	7.351208001	7.16556085	7.224002443	7.162619103	7.186012967	7.151516142	7.206026342	7.181909611	7.272464796	7.273103833	7.33129578	7.236290916	7.234838632	7.179159415	7.265976884	7.283102474
ATP13A4	7.292110082	7.393244791	7.411974436	7.533428876	7.410433163	7.373941299	7.433144081	7.430569144	7.359578944	7.437775558	7.35290129	7.483024137	7.352718767	7.431890835	7.369877379	7.428395134	7.499316973	7.405798758	7.485218475	7.437643867	7.404888361	7.412832312	7.365590936
ATP13A5	7.062849856	7.160834902	7.194231404	7.085794239	7.206281155	7.158488848	7.001486101	7.266272515	7.293253749	7.114756103	7.191665986	7.237145336	7.040847006	7.10833667	7.193639321	7.195538928	7.131113653	7.110857247	7.193173319	7.31901085	7.139447117	7.074311868	7.202831082
ATP1A1	9.82902029	10.19916521	9.938082109	10.03171398	9.551359997	9.816698125	9.797241319	10.32662222	9.563347082	9.956515997	9.131137328	9.266466672	9.55423172	9.810597877	9.530510426	9.639396653	9.398598109	9.399299649	9.434393509	9.906318017	9.561093934	9.647015632	9.695413052
ATP1A2	7.166939699	7.09268216	7.09293964	7.103258768	7.227578743	7.146550558	7.094528835	7.282485568	7.106770982	7.218568724	7.026468451	6.947867015	7.034319984	7.073094393	7.127639828	7.111922639	7.12681484	7.1891531	7.132554133	7.139582542	7.194173613	7.101219792	7.170042799
ATP1A3	7.860044523	7.565957323	7.700375706	7.887878407	7.582247577	7.700633339	7.591423657	7.526701916	7.785870612	7.876782742	7.705278474	7.763272105	7.630193146	7.676895534	7.656945826	7.827602298	7.64469002	7.8281316	7.544061707	7.7370872	7.430676062	7.70685977	7.554624495
ATP1A4	7.156603314	7.195276979	7.181491369	7.205563699	7.245535728	7.235431659	7.161156928	7.351899296	7.095733679	7.239428806	7.245935654	7.171044906	7.254147937	7.075319399	7.196831049	7.044714142	7.253262499	7.163492661	7.211583012	7.163071492	7.207975368	7.11046968	7.292056375
ATP1B1	7.50178984	8.051379916	7.657578357	7.775115485	8.251097327	7.48417273	7.829575344	7.874595344	7.541161327	7.833396737	7.546935305	8.682638176	7.688503692	7.556240242	7.759430493	7.626415074	8.181375453	8.007450732	8.486502914	7.573633868	7.775617317	7.593095765	8.261704496
ATP1B2	7.634434121	7.450206052	7.643367031	7.416589597	7.575228935	7.578399343	7.431197117	7.520645753	7.512459528	7.53337064	7.624040924	7.415390291	7.423926275	7.521746707	7.48645344	7.594420926	7.60111745	7.640810958	7.58834276	7.573167136	7.680106806	7.636687731	7.551850121
ATP1B3	8.332743101	8.368997651	8.297356526	8.473470227	8.654709586	8.150695606	8.380698942	8.316607713	8.217654907	8.691269497	8.194272203	8.27334546	8.307280889	8.353631494	8.24386504	8.202092279	8.824165265	8.495659777	8.592559555	8.238581744	8.475294332	8.120077585	8.494821797
ATP1B4	7.242823312	7.24168298	7.227174746	7.207350902	7.296318459	7.142186213	7.108180365	7.244737202	7.203269238	7.224133655	7.173359016	7.077898993	7.143773517	7.162421429	7.215865539	7.037728007	7.13025486	7.259989417	7.209793763	7.211516183	7.067617364	7.228037691	7.253438269
ATP2A1	7.146973858	7.248046017	7.263974238	7.169918592	7.292322615	7.262562014	7.201473061	7.334685822	7.256600697	7.192532233	7.263576494	7.261146408	7.199455308	7.239168988	7.227622981	7.118463594	7.254264515	7.183075652	7.26803852	7.267396484	7.175023816	7.219079042	7.252224757
ATP2A2	7.689101334	7.97787576	7.743497311	7.882989898	8.074151339	7.809122574	8.006871254	8.037786155	7.782887879	7.956129975	7.691129501	8.015042485	7.824664066	7.760979743	7.828187017	7.818334504	7.875884872	7.959765661	7.945322574	7.81894358	7.920861649	7.503233297	7.942900859
ATP2A3	7.841460112	7.942310636	7.944024758	7.903343102	7.693234484	7.838444033	7.690308118	7.835498752	7.895947898	7.766338274	7.787786541	7.597668509	8.036222053	7.812019325	7.743617378	7.689841789	7.529148197	7.640916411	7.734571007	8.082805148	7.701538464	8.44439385	7.641377647
ATP2B1	7.471472103	7.52041904	7.498250408	7.681994067	7.717494971	7.642739673	7.71331363	7.886003316	7.596484491	7.635442717	7.567910651	7.652805659	7.602497836	7.488594726	7.589623212	7.577911193	7.772299049	7.821799839	7.723081246	7.454927331	7.820153102	7.428833844	7.921794002
ATP2B2	7.181985391	7.229274484	7.193573404	7.07292745	7.247172792	7.199276032	7.183730225	7.350877738	7.123651424	7.12997631	7.183162351	7.128483006	7.137785571	7.163122705	7.139470546	7.111519396	7.144521974	7.205702257	7.220649197	7.218129642	7.172304519	7.257161194	7.212490375
ATP2B3	7.331708245	7.308203502	7.356464355	7.241711503	7.32465457	7.41038792	7.322052678	7.37439051	7.29624903	7.2975476	7.270975175	7.308579528	7.224444988	7.344337443	7.22245623	7.234367396	7.247013577	7.29418201	7.323084327	7.261749851	7.185783787	7.290023656	7.423376684
ATP2B4	8.111830376	9.109988443	8.661335624	9.115694017	8.450272578	8.313687491	8.688719245	8.538466055	8.344187396	8.330598237	8.6798637	8.787781909	8.64406353	8.899549469	8.626621227	8.56634258	8.70739622	8.657069088	9.130010442	8.291456291	8.556255426	8.117635306	8.737821437
ATP2C1	7.364472586	7.755719134	7.510175226	7.728574218	7.635515069	7.603299906	7.618698663	7.621228427	7.665124031	7.631487931	7.635918043	7.581878136	7.516058809	7.579989433	7.482579185	7.522903345	7.537021428	7.619856023	7.702354173	7.363243558	7.63260476	7.372508498	7.792636946
ATP2C2	7.301570497	7.324887754	7.451861843	7.15382849	7.388636043	7.417450618	7.441552681	7.366410333	7.665043258	7.539191846	7.343877589	7.477421828	7.211402976	7.290240489	7.37905169	7.335294651	7.406126203	7.350167365	7.30352264	7.52334714	7.265165689	7.478545983	7.323528981
ATP4A	7.489648472	7.314733585	7.34279416	7.387966262	7.417180241	7.563546214	7.459509482	7.448365933	7.411332202	7.332845076	7.5133998	7.3405913	7.450293562	7.436421974	7.50831379	7.361607353	7.474832471	7.35102559	7.379572598	7.301143549	7.428116864	7.376459824	7.374910807
ATP4B	7.174437644	7.234339598	7.204400749	7.166284038	7.313699278	7.276269311	7.29536586	7.341732466	7.210559766	7.237156966	7.234810013	7.208242287	7.180161015	7.185013857	7.187663121	7.137497831	7.241264991	7.264820246	7.252703101	7.246909424	7.147849944	7.225166762	7.279221739
ATP5A1	13.22876569	13.7714561	13.53104784	13.33626421	13.58103336	13.41570117	13.5936146	13.47508826	13.44753698	13.72417206	13.51587398	13.80751376	13.37324829	13.44031174	13.62052832	13.19984559	13.53339191	13.69991389	13.40722796	13.21858493	13.74824477	12.69699901	13.42642358
ATP5B	15.33764114	14.77458966	14.91925916	14.6874728	14.78333723	15.08325463	14.63147452	14.52456422	15.0422681	15.22857098	15.06146708	14.74821419	14.36113143	15.12796547	14.85475368	15.12938564	14.90943849	14.59789047	14.41032015	15.10521086	15.11222289	14.701284	14.5451298
ATP5C1	8.78338939	9.638263611	9.435218614	9.900152249	10.04383809	9.009852982	10.00365424	10.02425278	9.182826174	9.701909403	9.553427202	10.16666361	9.531046422	9.424727101	9.636403473	9.306787112	9.713061604	10.34212263	10.58754229	9.002263181	9.722918471	8.8254979	10.18659858
ATP5D	8.039682901	7.669037447	8.183006882	7.802939146	7.552169961	8.140359913	7.879241417	7.880000702	8.110050567	7.654670097	8.149214032	7.499476458	7.89196177	7.944974992	7.935465653	8.08372671	7.420057449	7.615169172	7.546192387	8.498894847	7.739916413	8.934469162	7.754663826
ATP5E	7.336791211	7.403761771	7.286528494	7.478296866	7.623818473	7.437398037	7.442842258	7.474466783	7.412029087	7.432246829	7.409886813	7.556722625	7.310075172	7.340229958	7.527792307	7.321964765	7.704867282	7.489536944	7.497936921	7.583408697	7.51280204	7.481261042	7.426251463
ATP5EP2	13.14641669	12.57185496	13.10363459	12.6177929	12.51786201	13.0845769	12.89914952	12.44029529	13.44359708	12.92257003	13.52478796	13.17678775	12.44173704	13.02833335	12.90002744	13.08244957	12.82516249	12.78557975	12.78918782	12.88638489	12.76403062	13.05613317	12.18251351
ATP5F1	10.51741529	10.9812174	10.73948866	10.72890561	10.84348232	10.86502755	10.94731759	10.75733507	10.84479743	10.98193736	10.91364376	11.09157611	10.5712752	10.79264555	10.9667904	10.75612936	11.04576077	11.11851631	11.00783581	10.64287954	10.99475961	10.27125698	10.8790947
ATP5G1	9.952945167	9.70973713	9.772648279	9.73633836	9.650176994	9.869237618	9.693135337	9.64437314	9.93704445	9.853637077	9.795905556	9.704577367	9.89642067	9.599678979	9.87744248	9.873049342	9.387117567	9.589330912	9.600585851	10.04263757	9.80139001	10.04395861	9.562565159
ATP5G2	8.422375466	8.277915845	8.260694666	8.225548472	8.401209924	8.438888936	8.315116374	8.338107301	8.278357385	8.470406679	8.137859795	8.111479849	8.318336718	8.138134525	8.299723193	8.335665263	8.197442997	8.272726196	8.238803039	8.438194352	8.437612355	8.238197894	8.310861176
ATP5G3	7.128722073	7.286689548	7.212203184	7.108806079	7.368293268	7.181025148	7.347128257	7.388245035	7.225481972	7.399355123	7.176119229	7.274873204	7.142417685	7.221956071	7.214167331	7.219325767	7.356572467	7.342421524	7.408992045	7.223511842	7.259453816	7.340189912	7.424248446
ATP5H	12.37845675	12.6764492	11.94499768	12.30362382	12.79553392	12.14279981	12.4079423	12.06932596	11.99392013	12.88953501	12.17009642	12.81483985	11.84389019	11.9099244	12.28613461	12.18303218	12.57386669	12.59783103	12.28328082	12.30445614	12.60428405	11.77669374	11.81276988
ATP5I	8.779502664	8.755335335	8.913692057	8.732345739	8.82472551	8.871703136	8.864260825	8.820554022	8.934551828	8.865767256	8.765059278	8.799338161	8.825161024	8.681616482	8.766844699	8.838101295	8.792673687	8.735792144	8.806947337	8.907930978	8.770146254	8.932392173	8.673581163
ATP5J	8.980276435	9.255183632	9.017351918	9.228120732	9.517206469	8.830031139	9.140930894	8.876256699	8.734743973	9.540489255	8.846050536	9.690039316	9.045488669	8.894694538	8.746323401	8.855243424	9.773376845	9.378289446	9.624172653	8.863521318	9.304689408	8.4737898	9.059846881
ATP5J2	11.27502595	10.99064643	11.30655401	11.00930859	10.45886461	11.36324699	11.20659145	10.80823513	11.15980684	11.23127459	11.17745931	10.42031967	11.311089	10.93752033	11.04825716	11.25398387	10.43563826	10.30900006	11.12967404	11.41846202	10.82637015	11.82621014	10.59825875
ATP5L	9.469410892	9.824094159	9.921225568	9.897302684	10.29667648	9.868621331	10.14998048	9.909382229	10.11809504	9.953382368	9.900655632	10.77884658	9.820661316	9.692811573	10.12008262	9.769413021	9.87184228	10.24869628	9.8279228	9.743455218	9.875203958	9.528368219	9.71419893
ATP5O	9.874382295	9.837953423	10.379269	9.940339392	9.70014998	10.08514281	10.22651865	10.6820827	10.33211697	9.913134333	9.865199289	9.629920467	10.1205729	9.759297717	10.09416382	10.17448178	9.190433001	9.752741587	9.781343838	10.0368602	9.875104637	10.19540708	10.07365095
ATP5S	8.54775279	8.457069	8.687178484	8.498268893	8.641895081	7.927180427	8.624494689	8.56562624	8.520346266	8.793332065	8.671766109	8.657400643	8.603855307	8.564761181	8.614106816	8.415250772	8.309618929	8.267678048	8.556166153	8.415103048	8.47105352	8.321607123	8.539882704
ATP5SL	10.88966262	9.809318397	10.18139173	10.18172422	9.71035056	10.33117699	10.13124479	9.814318973	10.49961987	10.79322035	10.35801407	9.340186624	10.28725303	10.13001152	10.27673479	10.2053833	9.875555904	9.646420277	9.640850333	10.90453769	10.71530833	10.29836533	9.589170369
ATP6AP1	14.29288656	13.87702371	13.94668279	13.68227261	12.95091266	13.83621119	13.59721688	13.05440457	13.81109941	14.5040583	13.77468908	13.09770346	13.68786678	13.63386987	13.72961965	13.95310737	13.55393281	13.33261221	13.08832264	14.32802386	14.27342718	14.33468765	13.03939007
ATP6AP1L	7.744030246	7.994623213	7.948499358	7.772563253	7.777715753	7.789658897	7.760309685	7.628674687	7.687311016	7.762280756	7.832706078	7.715207847	7.738662062	7.634617573	7.834192701	7.618574379	7.742179784	7.879926805	7.958392508	7.664429872	7.677210424	7.599507607	7.984979073
ATP6AP2	8.660658861	9.395659732	8.254984393	9.25949064	9.789321427	8.57192753	9.341928612	9.58348953	9.002330257	9.804951773	8.843982458	10.06800527	8.545698222	8.651691707	9.043875423	8.6796571	9.989008999	9.816428158	9.427757335	8.136954677	9.242957929	7.448355805	9.490503627
ATP6V0A1	8.200516034	8.108096805	8.37030643	8.243160026	7.87122811	7.748370529	7.849430527	8.073019198	8.182507013	8.533653692	7.998627651	7.767918348	8.03561015	7.86882622	7.54429205	7.92807584	8.745889502	8.040304475	7.963705259	8.501383368	7.908691234	8.797447392	7.699718265
ATP6V0A2	9.622740561	9.24355397	9.141991698	9.652101856	9.436838269	9.625047234	9.290597001	9.6170377	9.437004255	9.220721267	9.355866827	9.304774968	9.577286102	9.078718446	9.464081061	9.271080933	9.270566442	9.32061163	9.531883229	9.26958811	9.47034769	8.839512391	8.88670922
ATP6V0A4	7.153849379	7.298649968	7.227516469	7.119339242	7.290941997	7.256042275	7.292796569	7.322043516	7.19713538	7.189319894	7.207231276	7.155022721	7.133173003	7.220468779	7.24864382	7.119456387	7.200863576	7.299850495	7.240319581	7.261159124	7.15023364	7.228944987	7.248083195
ATP6V0B	11.53852074	10.72294961	11.49565745	10.82345068	9.744225239	11.79375513	11.28350538	11.02036526	11.68687727	11.27776644	11.89541094	10.4198584	11.67001164	11.25398895	11.56195031	11.76499288	10.47153483	10.40647599	10.70693595	11.16536563	11.39047157	10.99653109	11.41751105
ATP6V0C	9.24271651	8.770502652	9.226724496	9.061010781	8.710856024	9.01343914	9.058831527	8.792621513	9.234849469	9.286851912	9.418993407	8.927765783	9.079668367	9.212438908	9.102614732	9.118496468	8.90601835	8.962406948	8.896337716	9.459943056	9.086090779	9.504570869	8.664283562
ATP6V0D1	13.12836372	11.99270671	13.3641914	12.62386389	9.91501012	13.54794057	12.98769427	12.10566199	13.70276142	12.49469435	13.63712726	10.97169785	12.36453658	13.70023845	13.63314103	13.75658605	10.7097273	10.48736224	12.3756145	13.03189039	12.97858983	13.00524797	13.16063546
ATP6V0D2	7.41172703	7.349526984	7.337606646	7.44691779	7.393151673	7.378629355	7.320153572	7.402323933	7.401542204	7.40500397	7.264490804	7.376943317	7.481134069	7.368882945	7.265127176	7.161770507	7.242025837	7.308393983	7.267587646	7.501957319	7.390954184	7.677750833	7.402559609
ATP6V0E1	12.42956876	12.38812753	12.73367424	12.60874426	12.13679946	12.50624462	12.75315808	12.50126412	12.86025176	12.88405599	13.07940156	12.58083959	12.61804398	13.09557608	12.82104854	12.7242723	12.286028	12.37041321	12.70664224	12.45498999	12.8273133	12.60967999	12.86294324
ATP6V0E2	9.592796693	10.04358089	10.02290494	9.901726199	9.565290321	10.29231568	9.749653818	9.535493281	10.72082075	9.225500821	9.625889762	9.369502648	9.854084254	9.803734309	10.26449564	9.880410625	9.324085241	9.188924641	9.345914786	10.25379244	9.858873748	10.17447924	9.705886623
ATP6V1A	10.62370955	11.43456731	10.93377282	11.33344479	10.75075736	10.85400288	11.74473849	10.78044879	11.86796861	11.88873315	11.51089008	10.751278	10.87342647	10.97053627	10.96334523	11.16382559	11.07459257	11.02326118	10.712427	10.28031676	11.86593179	9.532707099	11.62245564
ATP6V1B1	7.220890534	7.304510927	7.338472459	7.132162915	7.356986733	7.268999983	7.225208929	7.29703626	7.255890279	7.165899342	7.10844216	7.172590519	7.10882663	7.182884101	7.255236442	7.152107975	7.244418955	7.209057299	7.269499474	7.296406392	7.154846888	7.192394079	7.240640301
ATP6V1B2	12.97711253	13.32591837	13.41024294	13.25026627	12.52947292	13.01453627	13.37075856	13.09957639	13.3211373	13.54560548	13.43534858	13.07138112	12.94292292	13.69138068	13.30387352	13.19273415	13.2438464	13.00024349	13.14185932	12.5607459	13.60850223	12.45192896	13.33794078
ATP6V1C1	7.729819978	7.720642807	7.685638526	7.536065028	7.505776241	7.576719163	7.583625939	7.953746215	7.522670093	7.638807064	7.719168942	7.718798157	7.601281488	7.537584605	7.550226568	7.68435867	8.066993096	7.855136783	7.594993889	7.616089577	7.666612636	7.574617535	7.697272803
ATP6V1C2	7.224765105	7.202072577	7.204103913	7.175064394	7.298667991	7.138159792	7.203980796	7.327618043	7.218356904	7.190688343	7.220998275	7.151393924	7.184770518	7.218277456	7.087943228	7.177133142	7.171818987	7.277852566	7.244054145	7.304917014	7.151526214	7.251465702	7.251198937
ATP6V1D	13.46508749	13.95657763	12.95544082	13.46068661	13.4757632	13.17344231	13.38068853	13.38744696	13.13016102	13.80005869	13.31415065	13.76956391	13.02976733	13.43690558	13.32388083	13.46903808	13.64317365	13.51046395	13.54805751	12.9230281	13.7341264	11.9705801	13.1281134
ATP6V1E1	13.51293744	13.51710107	13.34150379	13.3125697	12.78274679	13.57950113	13.46362478	13.02248921	13.78422031	13.82636309	13.74318011	13.35494703	13.00179499	13.71201784	13.7360756	13.80418491	13.18451408	13.15406151	13.2162903	13.26560633	13.76079053	12.76280011	13.13818006
ATP6V1E2	8.665749783	9.029649827	9.054831544	9.225281596	8.893104975	8.689154591	9.426902774	9.151929301	8.506670706	8.73909675	8.98546781	8.946633208	8.655019608	8.818828233	8.976252705	8.915441274	8.555514378	8.838696597	8.347721129	8.896062807	8.753177736	8.393537823	9.083509107
ATP6V1F	10.48052839	10.90347196	10.65822564	10.50385154	9.928345069	10.59923427	10.64820447	9.767233751	10.81881437	10.68792961	10.68993602	10.21273313	10.77066078	10.68982834	10.85360533	10.60076052	10.16088302	9.918033474	9.96706928	10.83367222	10.45235157	10.90847722	10.17772943
ATP6V1G1	10.78401925	10.7075376	10.52446422	10.52202404	10.84006929	10.36698866	11.02552329	11.26507579	10.89894765	11.04386896	10.55665335	10.901318	10.34096826	10.52404013	10.61332031	10.92678569	10.49467146	10.85666921	10.76826749	10.19060468	11.05423715	9.71791231	10.75575358
ATP6V1G2	7.207030113	7.448233048	7.382382173	7.29724041	7.409792659	7.324317392	7.313147214	7.500819164	7.434019139	7.242174279	7.378157282	7.466869158	7.415264819	7.277808329	7.343005662	7.273103875	7.377549373	7.441370502	7.516686982	7.308663082	7.196692601	7.242979869	7.474741645
ATP6V1G3	7.158772789	7.16100314	7.216389124	7.238211674	7.306074406	7.204606139	7.226320704	7.347643962	7.231023534	7.270144771	7.165433268	7.262535555	7.252025241	7.181238289	7.230613673	7.129402006	7.194101786	7.326804566	7.192016148	7.298947222	7.35868124	7.403683762	7.279647899
ATP6V1H	8.062316499	8.241093339	7.942195649	8.191802327	7.982898855	7.869623235	8.193492665	8.304293488	8.157364897	8.211646815	7.957981596	8.098153518	8.06108387	8.084142411	8.062078218	7.905820309	8.086994598	8.069445507	8.366907246	7.944697953	7.922813117	7.792806639	8.181124776
ATP7A	7.131065407	7.371097313	7.329792102	7.306095653	7.453711649	7.33301853	7.380366768	7.443366635	7.337789981	7.382997311	7.41930997	7.438585041	7.423360358	7.392353304	7.359875672	7.412157729	7.230808077	7.36128679	7.348986467	7.235413259	7.2670649	7.201111486	7.535568877
ATP7B	7.570053609	7.792107933	7.538316832	7.635326836	7.458663162	7.284173408	7.378796928	7.566644779	7.534392975	7.686669971	7.737566145	7.724049827	7.559876746	7.716034425	7.47816771	7.628702633	7.670376662	7.568587633	7.620858334	7.421704717	7.760814721	7.426882477	7.573311658
ATP8A1	7.622600367	7.690230077	7.454270308	7.400052792	7.537608751	7.28401323	7.372292485	7.66230497	7.405045856	7.368629257	7.416175423	7.462382033	7.335442345	7.536218002	7.308057162	7.528525742	7.558869766	7.521324516	7.553125387	7.435048302	7.462725486	7.503699821	7.558776968
ATP8A2	7.804658302	7.760880321	7.619087742	7.499942121	7.628607617	7.585771897	7.558293225	7.537030035	7.579460236	7.72156088	7.674494295	7.579647099	7.657670312	7.760995187	7.639060702	7.706640741	7.62740911	7.630132963	7.563193459	7.642690705	7.526469019	7.753660288	7.557855137
ATP8B1	7.22970125	7.387076034	7.207494264	7.259082775	7.347946037	7.283016919	7.311056652	7.400453992	7.280394578	7.222545748	7.365931457	7.427031084	7.205552341	7.212544444	7.278215452	7.229406623	7.289189712	7.295101618	7.345348693	7.242312816	7.169081106	7.339197565	7.420235023
ATP8B2	8.577364059	9.183727611	8.645468218	9.026921731	9.219872138	8.604960097	8.72537031	8.820288382	8.604254847	8.668774097	8.543000083	9.291583965	8.750976429	8.780626069	8.773068589	8.564422732	9.228262926	9.337775594	9.164740339	8.580059363	8.89951068	8.267219747	8.786823061
ATP8B3	7.338837974	7.198301758	7.267604219	7.159867684	7.262692365	7.360737634	7.20805529	7.269325165	7.022741378	7.277160766	7.245293911	7.198501686	7.103968399	7.166752398	7.179798175	7.016667938	7.187577738	7.201505322	7.156669045	7.196386785	7.151779343	7.159254644	7.236726934
ATP8B4	8.77514658	9.182243915	8.787146251	8.867585946	8.759672501	8.785034439	9.595124477	8.896582805	9.248121522	9.188847885	8.98966808	8.68803806	8.501755731	9.094581653	8.578994983	9.348823669	8.207892122	8.589665313	8.655966649	8.219663689	9.339405408	7.906572205	9.051653152
ATP9A	8.420471442	8.874006447	8.618451916	8.90167604	8.378961575	8.360340598	8.545751715	8.50835337	8.618832887	8.697374948	8.598579195	8.814350254	8.317769207	8.799090863	8.338104818	8.500645024	8.737927687	8.730674379	8.730553867	8.443655505	8.55848039	8.219456835	8.426260824
ATP9B	7.647011283	7.692398078	7.663074691	7.629732756	7.420175724	7.970647895	7.711294219	7.695619104	7.641247595	7.606754726	7.743060121	7.487677215	7.609760664	7.514888572	7.940626865	7.792774685	7.61055911	7.67101257	7.628363875	7.911780747	7.667029387	7.673773911	7.513914047
ATPAF1	9.658486641	9.492635174	9.74444463	9.910410711	9.648529643	9.704471111	9.730460457	9.904088401	9.743781668	9.578378832	9.869197676	9.733267739	9.875467322	9.954680783	9.989609238	9.881243682	9.363378807	9.470371223	9.969660391	9.437511433	9.92570893	9.06052902	9.878673906
ATPAF2	9.060517701	8.443166583	8.500210188	8.496204894	8.748257302	8.718060313	8.915590471	8.872060041	8.411713832	9.360488314	8.397655746	8.216543762	8.656793788	8.262131078	8.516625865	8.36529414	8.661422071	8.451288936	8.328850522	8.712640481	8.927428696	8.209270938	8.528028423
ATPBD1B	9.337670002	9.053797878	8.814245481	8.982936484	9.126443439	9.226064236	8.959192813	9.637364742	9.086333086	9.14035477	8.768988955	8.878386021	8.86882218	8.755680754	8.831053175	8.935834291	8.970956711	8.863018356	8.817194254	8.935195154	9.062324304	8.667796674	8.902202203
ATPBD3	8.0720492	7.737926883	7.815961356	7.638107005	7.844470616	7.713460552	7.775441114	7.556214552	7.733156318	7.694384652	7.734815643	7.754716761	7.983396123	7.6186549	7.741550487	7.687575463	7.655697357	7.704713417	7.825969803	7.703371714	7.881693008	7.847393744	7.765278729
ATPBD4	7.251594631	7.425810822	7.267344969	7.363541994	7.464417575	7.381525718	7.45092743	7.412481851	7.443325234	7.33158148	7.363855084	7.336483081	7.35355927	7.415231955	7.361790073	7.287044356	7.256328385	7.372884227	7.370148567	7.371119101	7.360596054	7.295380569	7.448711354
ATPGD1	7.195526686	7.376435898	7.315309312	7.261471312	7.330663785	7.272013128	7.19995578	7.418357926	7.387081596	7.265611615	7.194753777	7.293157427	7.326167404	7.235917761	7.278077042	7.221458433	7.281526542	7.368877254	7.290172296	7.358350379	7.273651378	7.297023411	7.36601175
ATPIF1	9.975955565	9.943373206	9.710155927	9.690393923	9.762200484	9.859426793	9.885491645	9.949948107	9.693592004	10.02528871	9.773435528	9.978744771	10.04247027	9.765786861	9.728817876	9.637528075	9.859231459	9.82078629	10.10886823	9.849173162	9.887499558	9.744623922	9.819944294
ATR	7.177297588	7.25776927	7.244730331	7.17650087	7.359065412	7.25300101	7.318198636	7.346600856	7.240918616	7.259243942	7.215337933	7.289397656	7.2499316	7.242685309	7.277502129	7.149131794	7.293479561	7.259509542	7.237452964	7.22974915	7.263051608	7.272828118	7.343715386
ATRIP	10.72293663	10.7537413	10.54517712	10.68194963	10.28560107	10.69561787	10.28242134	10.20939283	10.41095645	10.54415717	10.06165118	10.2501491	10.38148771	10.10770759	10.60277354	10.27191363	10.12797797	9.958659883	10.4364342	10.88420884	10.5852982	11.04747079	10.04959016
ATRN	7.41898699	7.415611541	7.386660305	7.389525521	7.389037985	7.405430789	7.41645716	7.489509163	7.373929367	7.405141805	7.376357554	7.364147946	7.34732049	7.407119873	7.383225411	7.282795427	7.385413141	7.404708017	7.440446956	7.383224472	7.354361672	7.40287534	7.466829622
ATRNL1	7.391113277	7.417671915	7.354830099	7.323061789	7.432882057	7.42654998	7.426644637	7.418592015	7.514415225	7.459692582	7.397230769	7.410514046	7.316152697	7.434611144	7.348252884	7.495878031	7.461750576	7.433684102	7.418870375	7.430712454	7.431528173	7.346130468	7.443673558
ATRX	7.186178553	7.211057253	7.190322116	7.087102289	7.285611234	7.173702322	7.22222581	7.323107669	7.269465972	7.209204069	7.226714418	7.206696372	7.1660154	7.202820487	7.158348291	7.102633791	7.168783968	7.278059408	7.217670284	7.291479983	7.193764136	7.303289289	7.270946441
ATXN1	9.306474015	9.432187074	8.949440245	9.687650408	9.256520298	9.259988413	9.375699942	9.501360078	9.280732192	9.925412361	9.302358875	8.898338795	9.381568502	9.38403333	9.300576285	9.659157629	9.578644376	9.440893143	9.868272474	9.06699784	9.970115895	8.509219601	10.18045304
ATXN10	7.851090306	7.838067684	7.77667349	7.958179244	7.864043604	7.943831067	8.016395376	8.06873583	7.845502485	7.903342005	7.860801865	7.886547283	7.973484046	7.812377955	7.884191229	7.88694674	7.842760453	7.910431534	7.752059301	7.980378723	8.091130966	7.786849006	7.778122236
ATXN1L	7.772532634	8.215642139	8.163608101	8.150847282	7.999063401	7.860254164	8.15907793	8.103835071	8.115805799	8.048115196	8.127625218	8.175258955	8.207532284	8.197272406	8.124878546	7.985367225	7.927021492	8.015537414	8.168453907	7.985125142	8.118562735	7.973442804	8.122431733
ATXN2	9.031964818	9.577496091	9.475772347	9.349406689	8.633544604	8.77798583	8.774304153	8.581143184	8.547728671	8.845929702	8.175144543	8.627482335	9.72906818	8.911969176	8.736274581	8.981950403	8.913069673	8.543359182	9.401493556	9.2271587	8.979586265	9.090097828	9.018575168
ATXN2L	7.302435802	7.316101416	7.310924748	7.203799212	7.344548378	7.20539116	7.245575337	7.355658922	7.186998737	7.190348112	7.248544374	7.251112782	7.245475012	7.248454348	7.263492618	7.218248394	7.251649725	7.258063304	7.270149832	7.316303319	7.250205994	7.251558186	7.319337454
ATXN3	7.830616647	8.020648497	7.972377333	7.717452113	7.682178049	7.513125819	7.804165161	8.105081381	7.873953347	7.78456311	7.66881283	7.586221454	7.525962705	7.773281392	7.777973456	7.775369303	7.818745307	7.851190128	7.81170963	7.845640124	7.849266795	7.833115563	7.915799436
ATXN3L	7.187393405	7.243625638	7.265789592	7.20279792	7.239300496	7.215782922	7.202044204	7.329170852	7.218377488	7.129182813	7.188022277	7.307553907	7.215938318	7.25291236	7.124939218	7.167015038	7.164234637	7.257254707	7.253496528	7.153202498	7.184186091	7.281539338	7.24565919
ATXN7	7.350046428	7.198301758	7.339337781	7.161875522	7.331399163	7.247730751	7.20805529	7.32082938	7.292500327	7.250877864	7.257538257	7.021606118	7.24478268	7.253933418	7.29038416	7.264169474	7.269714816	7.268164259	7.359849611	7.367765456	7.320220692	7.286685144	7.231682859
ATXN7L1	7.549587784	7.279122652	7.155689388	7.248368076	7.345687105	7.373001958	7.395061048	7.41905436	7.268191756	7.490657714	7.350445607	7.260964558	7.286761122	7.239575579	7.269229387	7.376874458	7.170103999	7.24258622	7.396115332	7.435048302	7.237357843	7.351063309	7.471165335
ATXN7L2	7.587402595	7.625218606	7.773640221	7.688844813	7.4021744	7.564375201	7.596682296	7.50145907	7.577586185	7.443971559	7.355352999	7.47273763	7.801936958	7.550552417	7.41147911	7.290933344	7.221126789	7.455470532	7.250276426	7.756822149	7.705928753	7.997323488	7.362992788
ATXN7L3	10.12211569	9.748890685	10.03041317	9.999448629	9.84071959	10.11959849	9.791610234	9.286630928	9.847357135	10.47222466	9.949989191	8.935710315	10.13646906	9.982129567	9.537948857	9.990622675	9.639477369	9.560840531	9.683486581	9.997065525	10.24732314	10.10736329	9.548387338
ATXN8OS	7.247172535	7.179177845	7.166385888	7.068840989	7.253388238	7.163884765	7.157755851	7.276931081	7.182348456	7.152650166	7.209754014	7.154316746	7.078035374	7.160251291	7.256889376	7.149461973	7.148188659	7.169952329	7.212436965	7.145883896	7.041436717	7.139021488	7.204540917
AUH	8.181904383	8.356038541	8.113628181	8.436015866	8.291089026	8.208998802	8.364485818	8.250448369	8.158742936	8.215761944	8.617370883	8.945228314	8.380120108	8.675067861	8.503549443	8.393610686	8.277838878	8.620887518	8.843867854	7.95662812	8.446825302	7.901785393	8.602129458
AUP1	8.092990861	8.015657315	8.120860135	8.047536686	7.948324215	8.230855101	8.002617156	8.070252548	8.167124451	8.098871351	8.071567331	7.923879724	8.222404441	8.061436161	8.034825277	8.117132378	7.91461185	8.045382725	7.856297559	8.21368078	8.053326068	8.196013229	8.049911121
AURKA	7.890384723	7.78595733	7.46415594	7.968982738	7.756168309	7.71318253	7.788030592	7.79297631	7.4916281	7.960355125	7.651446836	7.805467496	7.680666162	7.722789019	7.738981416	7.774751665	7.68965712	7.782743347	8.088634615	7.656461578	7.693394723	7.41086599	7.783093641
AURKAIP1	13.83510904	12.89245786	12.88686989	12.71822428	12.53721354	13.22916567	12.99589253	12.59491776	13.29991174	13.84883053	12.93743651	12.61888434	12.68977259	12.6659496	12.83981865	13.22728819	13.10607373	12.50673192	12.91986093	13.3127367	13.62040588	13.13630633	12.17298186
AURKAPS1	7.580438338	7.554138795	7.738780617	7.532376909	7.594816518	7.498319361	7.704240143	7.795532915	7.575083867	7.618446293	7.672508009	7.781005724	7.623246611	7.746315489	7.887519161	7.892793642	7.642233194	7.706752694	7.629376651	7.731401111	7.503080287	7.544140423	7.611788603
AURKB	7.269805915	7.431455644	7.388703514	7.182472032	7.271368747	7.32528252	7.30472737	7.282989554	7.307498356	7.338745013	7.438755393	7.143946476	7.433515333	7.331527306	7.336540549	7.174847848	7.143086214	7.245347325	7.420028453	7.28497641	7.256589833	7.328238911	7.306944116
AURKC	7.200627047	7.288153342	7.200973024	7.203686032	7.29162133	7.295653254	7.209595472	7.311190711	7.250650241	7.250003511	7.246027966	7.202494075	7.234549393	7.258686041	7.263492277	7.134454181	7.210283455	7.246095354	7.279322229	7.252500025	7.292444785	7.319486198	7.263666795
AUTS2	8.271631836	9.542211834	8.221465762	8.99820801	9.027334567	8.556936027	9.143364284	8.447729779	8.725974631	8.631056919	8.348717005	9.35784581	8.192344814	7.929503612	8.566092538	8.976360849	8.192913341	9.210797112	9.081074423	8.513334143	8.776175185	7.810012903	8.530225003
AVEN	7.74715929	7.99106703	8.010390986	8.134326325	8.069538304	7.829157908	8.079150229	8.345799339	7.905940516	7.895831199	7.734815643	7.815111522	7.875425527	7.735954471	7.848820351	7.855567118	7.819133237	7.942285183	7.94564937	7.92374496	7.963090528	7.666589022	7.852014953
AVIL	7.742463288	7.692398078	7.974357395	7.582587799	7.87122811	7.990808244	7.982949152	7.842851324	7.851530328	7.866908606	7.847540242	7.760943622	7.790827161	7.796370978	7.95008733	8.093666581	7.757083091	7.856713825	7.763166709	7.800988231	7.75146831	7.608680657	7.827395484
AVL9	8.282225737	8.468915132	8.445829514	8.124093332	8.059503279	8.26756126	8.342833923	8.658725923	8.557360325	8.628443839	8.231421054	8.392424349	8.427533672	8.660931271	8.679973994	8.49425981	8.194941364	8.096139206	8.278101621	8.129618138	8.621479399	8.172884826	8.361244976
AVP	7.24870826	7.266086021	7.221229897	7.298409904	7.299579749	7.204610571	7.216642836	7.343218298	7.314147165	7.194207274	7.251714077	7.217363767	7.272175761	7.270680156	7.29549909	7.17048901	7.27124804	7.258397688	7.277095526	7.239300568	7.380505471	7.243967344	7.326432259
AVPI1	8.154142682	8.25965568	8.487668509	8.31976803	7.853440621	8.733840576	8.415182589	7.850249557	8.255288591	8.475719081	8.007690528	7.862327525	7.932191805	7.904460341	8.057310448	7.953751912	7.560167242	7.652822839	7.875131595	8.183107668	7.889906025	8.118930148	7.931216846
AVPR1A	7.061625894	7.101237686	7.045436022	6.972131221	7.197962669	7.111283105	7.095335174	7.386830208	7.092225592	7.12495385	7.06058764	7.268469012	7.115050817	7.128429713	7.171082948	6.953673964	7.125091914	7.176700105	7.195176978	7.131139754	7.08482506	7.112773472	7.197120175
AVPR1B	7.331662285	7.339537074	7.519436579	7.388543963	7.390141531	7.397238894	7.269086568	7.377365461	7.41550874	7.371513707	7.284303302	7.324159567	7.4396885	7.453517773	7.366806932	7.432793485	7.517426979	7.376550255	7.39317402	7.413243898	7.311028239	7.331235453	7.308018991
AVPR2	7.667743586	7.795685827	7.793665206	7.869813209	7.724313933	7.91575726	7.680121439	7.730519504	7.755573622	7.619059173	8.019339496	7.778704402	7.548875709	7.857216742	7.81656667	7.975933209	7.840354067	7.814269671	7.845910415	7.930004182	7.653838448	7.622748893	7.712719893
AWAT2	7.128722073	7.149514932	7.100040606	7.116401328	7.212159055	7.187403686	7.174703401	7.314420733	7.1245486	7.161771352	7.174279647	7.058532667	7.07237126	7.239575579	7.213317515	7.070638039	7.109497265	7.168985922	7.193173319	7.096890032	7.169081106	7.208698706	7.176414942
AXIN1	7.814562466	8.120263923	7.982689128	7.705360923	7.663898089	8.104876906	8.171551183	7.890942023	8.019326979	8.048896956	8.203264584	7.724535312	8.312356492	8.004686131	8.258133199	7.868358999	7.762115002	7.623386853	7.745988175	8.098353828	8.059145614	8.131383658	8.369498221
AXIN2	8.226303726	8.96050032	9.231891018	8.918362492	9.666496123	8.557796704	9.030786784	9.667367752	8.550714631	8.375192253	8.618796446	10.156004	9.358835145	9.214738438	9.008076232	8.636698384	8.402168018	9.419942365	9.13123113	8.25988801	8.925202732	8.381632888	9.13454049
AXL	7.442381418	7.48571055	7.547786635	7.373310195	7.447614555	7.512995333	7.495963528	7.515000284	7.499112234	7.43614559	7.457384561	7.541483874	7.400005643	7.460409941	7.428423324	7.436705487	7.573376944	7.407030332	7.518610112	7.569132789	7.450935611	7.512355696	7.373762262
AXUD1	12.9243142	12.51066032	12.2519221	12.84048203	12.20056438	12.37221172	12.42628187	12.45064642	12.7018809	13.07831168	13.24192615	12.00951275	12.2634748	13.25170099	12.35679918	12.75031178	12.68406898	11.91265941	13.03209726	12.68474432	12.80736244	12.68638049	12.65110384
AYP1p1	11.17291514	10.39914087	10.97929869	10.54124246	10.36448489	10.84232236	10.59192575	10.27343775	11.07801699	11.00959802	10.31170951	10.18684413	10.66545057	10.29777622	10.63005269	10.98198594	9.521738463	9.869717384	10.45236303	11.23903924	10.95569691	11.16771013	10.03987936
AZGP1	7.242823312	7.276275295	7.234605757	7.301824841	7.404428032	7.35218887	7.219263874	7.43240373	7.30525805	7.348284016	7.33314344	7.273807638	7.274348533	7.284249425	7.33183023	7.388224621	7.29614033	7.313678662	7.345955572	7.254068007	7.21788013	7.297945237	7.304792336
AZI1	8.493960246	8.392528055	8.482359859	8.474790955	8.093081391	8.565570562	8.385260422	8.302659652	8.540590422	8.410153215	8.2247299	8.296533491	8.41098933	8.217053727	8.359537564	8.424290495	8.130848307	8.242248797	8.264656041	8.581411075	8.215378191	8.717608958	8.207807581
AZI2	8.5138633	8.855426275	8.802407852	8.822358943	8.444116777	8.720379947	9.356517602	8.48919473	8.970087385	9.313636568	9.098153254	7.888964517	8.98016247	8.971365007	8.709723065	8.69414096	8.165142776	7.766694056	8.259737652	8.215530195	9.015685983	8.063358245	9.473599566
AZIN1	8.772629917	9.024268948	8.920521177	9.028560336	9.051983314	8.546280192	9.202480611	9.637777079	8.965443249	9.024040588	9.401300287	9.324274295	8.98626185	8.884311702	9.144694619	9.02632856	9.347325529	9.209650126	9.346774355	8.536200884	8.837003456	8.553851536	9.426823162
AZU1	7.142729074	7.309166139	7.193279628	7.229276687	7.302251364	7.231324831	7.287009293	7.347174859	7.376788438	7.150985879	7.248802416	7.249099597	7.217877998	7.243691726	7.206501808	7.129914972	7.221126789	7.277196335	7.312225069	7.293556971	7.262312429	7.299983634	7.257315017
B2M	14.64066946	14.79474347	14.90313476	14.36841125	14.30005804	14.80112357	14.57411455	14.32941471	14.90275717	14.74915837	14.91332081	14.79006821	14.26884805	14.92013506	14.91669779	14.95517427	14.39229775	14.74794868	14.1703673	14.66895335	14.80515791	14.93220245	14.09604238
B3GALNT1	7.476357155	7.869585684	7.688994019	7.719092159	7.686629946	7.61013163	7.872420352	7.505253188	7.675633527	7.970369449	7.781373234	7.606945053	7.552300747	7.564524205	7.606777411	7.761821763	7.454444692	7.390787138	7.525842631	7.515852415	7.74170513	7.534790772	7.72647698
B3GALNT2	8.087709856	8.04756443	7.600256106	7.826961938	8.184176464	7.348374003	7.878345192	7.865290448	7.744966362	8.180015727	7.590848306	7.916540411	7.855884764	7.597648883	8.002110134	8.081290193	7.994987302	7.693105619	8.373881263	7.659210972	7.940101984	7.467636983	8.209617735
B3GALT1	7.614943806	7.608521475	7.728767764	7.587672353	7.494198276	7.650564769	7.572579382	7.499263904	7.650214452	7.611688372	7.691600861	7.695060439	7.609760664	7.708225963	7.658849694	7.720633051	7.785343698	7.571883437	7.52793745	7.756822149	7.534451424	7.559676289	7.566132361
B3GALT2	7.780392979	7.81112546	7.649729536	7.920115794	7.897534789	7.89789716	8.158372916	8.277179931	8.139809681	7.818178571	7.919616589	8.273926598	7.954804266	7.769008845	7.795258923	7.997796538	7.713107129	8.03975882	7.750107463	7.720681844	7.964290858	7.753660288	8.019225556
B3GALT3	7.552375468	7.355452108	7.303125766	7.254515035	7.334295927	7.266469521	7.372847632	7.403049507	7.268927827	7.348457574	7.36868279	7.4454119	7.30493486	7.324972113	7.316409911	7.274696844	7.465754345	7.400888864	7.344396967	7.434892604	7.276761815	7.407325622	7.34853696
B3GALT4	11.68859222	10.68686494	10.95515117	10.87372005	10.17529796	11.2172024	10.98045469	10.00007065	11.37182484	11.51423135	11.27072126	10.39814758	10.65131086	11.05063771	11.36099308	11.33731913	10.12383369	10.33779967	9.447239967	11.33148341	11.17690862	11.42445967	9.444110858
B3GALT5	7.093250483	7.186374031	7.171012935	7.149657536	7.246466268	7.174512699	7.115536781	7.307637563	7.127064702	7.187761222	7.134924529	7.215389891	7.141472351	7.189303511	7.13331003	7.14176436	7.164505557	7.136600559	7.248065929	7.251286708	7.090692084	7.161413441	7.186911194
B3GALT6	8.643992494	8.797080477	8.899580027	8.421625445	8.21973687	8.826648629	9.005983734	9.163368023	9.045744134	8.587212821	8.62128799	8.369583525	8.84684157	8.532607623	8.810292862	8.31444425	8.042636749	8.323685114	8.851436878	8.895071451	8.578410046	8.859929505	8.616013971
B3GALTL	7.218679942	7.630493064	7.862664736	7.304266751	7.338162513	7.703661264	7.914329926	7.972589096	8.041011512	7.853293005	7.619245292	7.91303315	7.553045015	7.482759615	7.922061913	7.812284994	7.367642276	7.460269952	7.735046707	7.640423921	8.055671567	7.567384972	7.99126324
B3GAT1	7.394269395	7.282326861	7.337559752	7.265423536	7.342611696	7.32278116	7.309486337	7.40831118	7.33244651	7.293128497	7.263579052	7.245330068	7.396024271	7.250124909	7.246743022	7.21518905	7.312672708	7.413662431	7.474413707	7.373580555	7.305833616	7.324581784	7.371623715
B3GAT2	7.099126879	7.213230824	7.080689173	7.095598626	7.308947917	7.172478918	7.189193058	7.276425158	7.102507369	7.17165978	7.118979849	7.120662189	7.065974535	7.209394193	7.089386833	7.08083463	7.15749901	7.186288336	7.131165069	7.057410173	7.041436717	7.295904116	7.245102234
B3GAT3	7.4756896	7.562028028	7.950815763	7.358802032	7.429149215	7.755695783	7.628433606	7.547716944	7.845771662	7.330626705	7.534587379	7.323126842	7.518838917	7.651199404	7.780691362	7.614683605	7.35286465	7.334636135	7.415391003	7.772149867	7.331178912	7.912024321	7.597016251
B3Gn-T6	7.553145497	7.309166139	7.503987162	7.474477509	7.521789613	7.469486678	7.366886127	7.598440476	7.431413612	7.578702859	7.435660839	7.597915302	7.699882136	7.563920894	7.4285443	7.515412223	7.470025815	7.440980906	7.561608077	7.469295489	7.320220692	7.508148076	7.445158228
B3GNT1	8.420025132	9.143685945	8.390363831	8.7857969	9.805598852	8.66249718	8.555377912	9.310047701	8.597397857	8.893629084	8.45303633	9.372402572	8.45622262	8.487579239	8.612992525	8.603077069	9.21314438	9.462039253	8.657785427	8.804141242	8.638036855	8.210387504	8.355052163
B3GNT2	7.443566935	7.257154933	7.381988834	7.22991688	7.486150872	7.428363357	7.568426262	7.701039078	7.510501321	7.459692582	7.37078902	7.457651871	7.268730351	7.557251395	7.381336645	7.43425677	7.405408979	7.362990296	7.404321815	7.390229423	7.626358778	7.414722792	7.394925763
B3GNT3	7.349030868	7.395002694	7.439762028	7.449696028	7.41343306	7.336871895	7.302611856	7.339900673	7.362460729	7.285567937	7.307235348	7.317953001	7.527858569	7.420960494	7.358331091	7.238588719	7.458289319	7.289752067	7.439586051	7.330187844	7.278410728	7.415667151	7.397983554
B3GNT4	7.45687616	7.722429723	7.412798999	7.298767015	7.592030623	7.514675797	7.509075107	7.504527173	7.381771469	7.480629139	7.420092596	7.396778496	7.252385029	7.589491488	7.405498222	7.476088953	7.458289319	7.465054304	7.458337853	7.31901085	7.456034103	7.308110102	7.464824868
B3GNT5	7.217573453	7.14744763	7.168322674	7.045223195	7.283049847	7.121284289	7.189951951	7.35874426	7.252799306	7.123258967	7.140778613	7.169179877	7.061695486	7.254953789	7.212467222	7.221852291	7.165913904	7.154415919	7.268862455	7.094723493	7.146653023	7.089578544	7.267244754
B3GNT6	7.228602669	7.381768481	7.32892134	7.323061789	7.549039628	7.254853401	7.35123683	7.466412682	7.195256817	7.37295389	7.240896809	7.605678123	7.312509039	7.336368284	7.350584561	7.409929994	7.455514671	7.637970807	7.448705867	7.256992607	7.277468462	7.276376134	7.386231085
B3GNT7	7.237369403	7.208270802	7.186600518	7.226071741	7.399168219	7.20008164	7.223724794	7.33308105	7.108473082	7.16919369	7.165973719	7.3588731	7.184570267	7.19248128	7.245280893	7.112827368	7.283761725	7.317191635	7.199176732	7.305865939	7.177155708	7.186920388	7.256208243
B3GNT8	7.981865582	7.661760875	7.754006672	7.780645182	7.521789613	7.550220642	7.557096707	7.62624479	7.92846727	7.870553829	8.050147247	7.543339103	7.776488452	7.854472135	7.719160078	7.729087501	7.7358308	7.630847164	7.681152479	7.853788359	7.725011221	8.193551392	7.680222941
B3GNT9	7.140403374	7.303578167	7.237383075	7.143033611	7.366785645	7.241599123	7.153878309	7.385414112	7.32456537	7.267164867	7.236486892	7.290771044	7.208155338	7.181813984	7.156151271	7.077134748	7.253161761	7.228705253	7.121407651	7.292605972	7.165027721	7.41849672	7.31338324
B3GNTL1	8.501623584	8.183669487	8.499807232	8.111024731	7.584348181	8.40061248	8.539409551	7.669813136	8.846296827	8.004465906	8.950871474	7.61852903	8.168125096	8.490291823	8.13445293	8.243904897	7.716625015	7.875069211	7.553656908	8.33631494	8.127381187	8.081705744	8.23178124
B4GALNT1	7.406844217	7.120312587	7.360812591	7.138966041	7.331399163	7.279025173	7.210303476	7.326231834	7.195256817	7.237564444	7.236486892	7.13234587	7.303362295	7.216734612	7.113180723	7.248542352	7.22597511	7.230563361	7.331937825	7.407082005	7.260407283	7.317200946	7.264492124
B4GALNT2	7.1963975	7.237790175	7.22531132	7.08298155	7.235134774	7.208475686	7.281296506	7.319352769	7.173409942	7.189623379	7.118979849	7.21738819	7.139702483	7.060389237	7.246944689	7.087287672	7.149885685	7.148548762	7.177052486	7.161523547	7.149730881	7.204367758	7.141988549
B4GALNT3	7.105091362	7.290458874	7.190420733	7.088601831	7.369047069	7.280024087	7.070962377	7.262703619	7.306751954	7.184745202	7.157621915	7.208528164	7.1686462	7.244719017	7.270867175	7.143269879	7.2275878	7.244427511	7.226896389	7.243295907	7.249886202	7.400486628	7.233926422
B4GALNT4	7.650347609	7.532630774	7.694907049	7.545996788	7.566066623	7.614909985	7.656179219	7.683550838	7.816648836	7.428781186	7.79772331	7.593585505	7.427317437	7.774810471	7.791775381	7.845000889	7.530043993	7.438552518	7.585741893	7.706270503	7.89682096	7.602849687	7.613124686
B4GALT1	7.946001511	8.66106062	8.484415042	7.763533262	8.057056605	7.965565624	7.922370159	8.154718464	8.242383084	7.987687873	8.45184486	8.151486773	8.480580967	8.300488304	8.176588088	8.247338693	8.564338873	8.423985427	8.212914228	8.025615819	8.100748725	8.440715117	8.793296624
B4GALT2	7.335465859	7.439473906	7.386967641	7.480984953	7.506755099	7.456170244	7.383849814	7.445531258	7.361472211	7.439377058	7.400611498	7.39395341	7.406771679	7.40084719	7.368058878	7.42428107	7.424717143	7.442407813	7.406192389	7.306156795	7.525395202	7.45538189	7.415233516
B4GALT3	10.25657341	9.887500551	10.17232496	10.41315337	9.793487878	10.16903582	10.28927921	9.839559152	9.932303791	10.01721039	10.23748784	10.43377581	10.34790556	10.20453941	10.13706661	9.943713735	10.34454746	9.720771044	9.952687825	10.09301287	10.15173487	10.14191301	9.669240739
B4GALT4	7.955861486	8.341530195	8.028243251	8.193358048	8.58553672	8.089975695	8.164918577	8.360944805	8.057630342	8.375478717	7.929351817	8.547524709	8.010754429	7.966574582	8.033733639	8.33545	8.704862506	8.525977014	8.392164125	7.942608227	8.490740135	7.986303763	8.124559047
B4GALT5	13.26786756	13.08710397	12.94057624	13.07843853	12.72355182	12.9829355	13.07733354	12.68537552	13.15080731	13.9838494	13.63046812	12.84455865	12.58451294	13.64122255	13.14944291	13.53673076	13.60117482	13.519284	13.15006553	12.53443909	13.58926262	12.02525844	13.21211267
B4GALT6	7.091939052	7.305443114	7.204661917	7.266601617	7.344934269	7.182090083	7.098556379	7.28952678	7.122021644	7.155973291	7.143598894	7.263112318	7.190500095	7.196727249	7.138394474	7.17311073	7.143937808	7.141675128	7.284080503	7.220521821	7.082684673	7.142412274	7.222680547
B4GALT7	10.06741633	9.681474989	9.765865404	9.869247374	9.539613498	10.11224826	10.00293452	9.883298266	10.14093911	9.940288889	9.713358364	9.418300327	9.989363915	9.60639981	9.99343897	9.953663211	9.257167139	9.470150133	9.55860482	10.15871725	10.28031978	9.676708809	9.628866731
B9D1	7.306801135	7.43830082	7.377777075	7.387966262	7.372062157	7.549383908	7.362818929	7.413961092	7.511807072	7.483979311	7.617872326	7.36089127	7.31190093	7.339265462	7.444690303	7.339971428	7.301524589	7.388317082	7.37421809	7.502785613	7.282173977	7.455729876	7.506788652
B9D2	12.20741733	11.46838909	11.58422632	11.14954677	11.06167386	11.741376	11.68907212	10.87181093	12.04474603	12.3334963	11.62781562	11.11362586	11.11607756	11.49552236	11.53082883	12.23138387	11.2157781	11.31816123	10.77047722	11.46784282	12.22169146	11.4979579	11.15660513
BAALC	7.46592397	7.342086839	7.381511025	7.318181029	7.444684943	7.419357959	7.389442097	7.432168836	7.349878041	7.396669644	7.347173521	7.295757554	7.328854878	7.357183947	7.412343591	7.386124988	7.36309717	7.468351148	7.296896575	7.292835779	7.404686733	7.439754199	7.370020194
BAAT	7.191902034	7.198301758	7.172188884	7.094201793	7.230999835	7.135616322	7.177000219	7.360664273	7.125389986	7.160117016	7.199832377	7.140474962	7.075205879	7.146069078	7.099499046	7.475377402	7.105136936	7.22777535	7.19984238	7.13219768	7.005816253	7.134488749	7.284214819
BACE1	7.102344101	7.311016373	7.190417995	7.164508614	7.282669659	7.199511818	7.239305169	7.353859172	7.269130597	7.24037307	7.197547282	7.263902402	7.281920184	7.176669566	7.171577803	7.250637905	7.256909704	7.249920787	7.233098064	7.215524969	7.209486965	7.238173478	7.353597585
BACE2	8.753869049	7.984837926	7.750156255	7.971002277	7.517784827	7.934847075	7.743645331	8.279548523	7.686560782	7.837694244	7.978492548	7.907352448	7.703513574	8.198212047	8.089035707	7.945164721	7.510166451	8.076197181	7.978226489	7.66011126	7.897606482	7.602109021	7.675858454
BACH1	7.310516624	7.364376783	7.276546821	7.482535966	7.310566662	7.360851914	7.329297848	7.40519305	7.256507524	7.310102665	7.326033933	7.266049697	7.336889293	7.204538499	7.283687028	7.30252808	7.293486655	7.307552722	7.353691306	7.314662507	7.224273762	7.37338138	7.326599303
BACH2	7.488685686	7.811093327	7.929022919	7.69060926	7.853924512	7.561746598	7.555154705	8.392244874	7.606357894	7.514811731	7.632299515	7.905654581	7.732984192	7.728474715	7.677995693	7.521050635	7.551785311	7.863877326	7.882973052	7.55793486	7.63702308	7.509189517	7.941811533
BAD	7.518685019	7.252620869	7.316920749	7.304270829	7.289931852	7.441770995	7.335554956	7.444613402	7.423479454	7.3863093	7.3646137	7.272758636	7.268903695	7.370344385	7.354354499	7.339725885	7.250372695	7.312512038	7.278407951	7.343489901	7.339335942	7.371744424	7.324572579
BAG1	7.215358083	7.323967453	7.431641722	7.389121447	7.528275139	7.232355369	7.427295813	7.581435605	7.45936064	7.303751511	7.583840888	7.515304003	7.435762972	7.613833133	7.391954602	7.251020554	7.325143706	7.533551696	7.581571455	7.31901085	7.397937215	7.273269812	7.346268195
BAG2	7.563768831	7.380882079	7.481303174	7.354084195	7.525395068	7.51038847	7.458233757	7.713741292	7.626184878	7.432246829	7.38446814	7.443373843	7.281187727	7.532825402	7.435904644	7.321176986	7.457596128	7.465850237	7.460031483	7.497809044	7.419554991	7.438157717	7.473597352
BAG3	7.44165608	7.718885493	7.899619045	7.481019198	7.763897891	7.562716774	7.949024329	7.50145907	7.682649952	7.574292672	7.267955138	7.968867532	7.441367825	7.851722552	7.399493722	7.599675943	7.551061777	7.743000048	7.952239605	7.591239981	7.485094089	7.49476404	7.716057558
BAG4	7.490415202	7.495499888	7.406203982	7.642077467	7.557109629	7.458456207	7.654074321	7.571700358	7.479495913	7.513245315	7.543168754	7.697667976	7.630538941	7.490445781	7.493789547	7.536951203	7.536240135	7.516849358	7.573087697	7.496741882	7.4226015	7.561696411	7.443238538
BAG5	8.399508062	8.302007747	8.253058372	8.408563112	8.405953369	8.313205868	8.382712956	8.810945044	8.421222055	8.349857407	8.314290209	8.44890217	8.443437641	8.174078003	8.37283054	8.345719023	8.467901576	8.439419523	8.420093017	8.160920481	8.410265481	8.064511767	8.430051584
BAGE	7.705966952	7.616892987	7.660975332	7.681698117	7.715892014	7.799630432	7.681777983	7.562557796	7.54345381	7.650595775	7.639015069	7.629579539	7.706021013	7.517464011	7.685880205	7.617278562	7.650814945	7.557715491	7.647995072	7.602911534	7.654574289	7.763449696	7.676379919
BAGE2	7.170367553	7.178164601	7.196133175	7.181151467	7.280850784	7.168187865	7.258958727	7.310463981	7.212828739	7.230468779	7.174279647	7.218492249	7.339630172	7.240605665	7.083842543	7.236090037	7.158342592	7.35102559	7.307258132	7.390229423	7.230568913	7.191300905	7.233365794
BAGE3	7.046862653	7.291399742	7.160560733	7.129433271	7.246307435	7.190583024	7.213296013	7.211346599	7.163598509	7.159289174	7.211550978	7.307553907	7.033593079	7.082267998	7.108633856	7.093713233	7.210568946	7.162203887	7.274586407	7.109824595	7.251804535	7.105851701	7.214200034
BAGE4	7.328629763	7.239712506	7.180837395	7.196917549	7.273491301	7.240475648	7.147147313	7.319946038	7.278052375	7.217354765	7.208795881	7.275305683	7.121933845	7.160330944	7.211501047	7.166504462	7.193770099	7.256930053	7.236342837	7.351941017	7.163558915	7.291796839	7.263589815
BAGE5	7.261222999	7.201299368	7.331532135	7.148440462	7.291144256	7.159569552	7.250954549	7.328681395	7.199268305	7.325437925	7.366742133	7.238235808	7.254279822	7.126210274	7.2544093	7.17311073	7.281429527	7.205285982	7.234728129	7.291654375	7.265165689	7.32021923	7.321931046
BAHCC1	7.512632028	7.583902246	7.485238407	7.490779989	7.523232508	7.473890486	7.519535986	7.541741213	7.576335538	7.559074843	7.477667117	7.427997214	7.471836634	7.558921524	7.445420156	7.409929994	7.502686864	7.527450374	7.608481879	7.470141827	7.602185225	7.495659987	7.528070104
BAHD1	7.571687768	7.685159345	7.601713001	7.784670283	7.715892014	7.606871893	7.69003401	7.57349257	7.511154336	7.85644579	7.470872497	7.662257976	7.707904984	7.754406906	7.603305748	7.374594182	7.626788323	7.762115688	7.712657759	7.437643867	7.591487202	7.673773911	7.52477825
BAI1	7.297986918	7.320670994	7.392444197	7.343847436	7.326125629	7.313127805	7.44644003	7.404052221	7.296615185	7.368125574	7.354169033	7.32978701	7.276881552	7.31168198	7.277788682	7.364922711	7.271592554	7.367066343	7.297740617	7.377186929	7.341617184	7.324088882	7.370708966
BAI2	7.12284815	7.209264107	7.086826695	7.161875522	7.294838408	7.079744962	7.188433795	7.221333261	7.025438954	7.201750876	7.226739596	7.077898993	7.058836277	7.0834108	7.181535234	7.045313864	7.13025486	7.24258622	7.168930394	7.337593622	6.989967333	7.13562319	7.193112051
BAI3	7.235182405	7.096965969	7.258509402	7.227354517	7.388636043	7.009901231	7.235558399	7.325250943	7.2666595	7.268706971	7.143598894	7.142790127	7.274971524	7.181813984	7.07827792	7.107390844	7.325143706	7.31543616	7.209793763	7.350467255	7.185187792	7.26807853	7.330436001
BAIAP2	7.42506929	7.355597665	7.355582507	7.367899805	7.372359244	7.333464416	7.33795824	7.398401619	7.358688402	7.346674728	7.35278145	7.319927838	7.393509884	7.291223794	7.385961803	7.319941112	7.314852569	7.333809965	7.335638294	7.390442377	7.305732988	7.420814436	7.34855881
BAIAP2L1	7.121670684	7.276275295	7.123142451	7.15382849	7.188637016	7.100093705	7.224467038	7.313926681	7.073192922	7.244627213	6.968534986	7.156612279	7.120562689	7.197786883	7.130335642	7.111017368	7.129395583	7.130810799	7.168930394	7.180080455	7.082684673	7.196758988	7.262286904
BAIAP2L2	7.398015543	7.379107721	7.42429623	7.209298085	7.289669092	7.389822286	7.314561788	7.340872504	7.20725967	7.161771352	7.365931457	7.380930629	7.222394541	7.346964291	7.454876518	7.297350859	7.266575657	7.371479393	7.381946536	7.299250463	7.296203961	7.431632242	7.282579776
BAIAP3	7.391113277	7.351336279	7.377777075	7.429580122	7.350958826	7.336871895	7.273406932	7.309473242	7.571322683	7.373673473	7.475405624	7.28125156	7.554085584	7.255973472	7.272503199	7.341527148	7.307654882	7.332900637	7.235379031	7.414122126	7.363588327	7.354015369	7.317128194
BAK1	8.127678814	8.67059119	8.050474161	8.071138553	8.016837693	8.242226267	8.401804644	8.232095088	8.373515866	8.418452152	8.389400451	8.203294107	8.403919477	8.145417564	8.590411562	8.183872063	7.736409065	7.686924289	8.46605958	8.589204448	8.179803314	8.764623609	8.292391789
BAMBI	9.187575457	8.133166064	8.154654146	8.265860783	7.819688828	7.461527617	8.382736309	9.421238619	8.07299873	7.629440803	7.703981135	8.56526222	7.847310617	7.784910205	8.37579307	8.152719819	7.681677702	8.408221468	8.956639886	7.955400113	8.555836903	7.881096777	7.941689986
BANF1	7.85461639	7.954943819	7.903083883	8.002399612	8.052757741	7.897696853	7.950423911	7.99458649	7.776548044	8.049725596	7.602412525	7.810484008	7.810046598	7.852954059	7.922536618	7.734680143	8.030881805	8.030317849	8.183709691	7.907815983	7.932726385	7.873195303	8.089729184
BANF2	7.352075524	7.495270579	7.351400952	7.36056751	7.35171216	7.256882368	7.337498986	7.360664273	7.41689838	7.289374106	7.355352999	7.268469012	7.243512001	7.161336749	7.283094636	7.25184572	7.279093762	7.300432473	7.342310781	7.311513445	7.264215196	7.305067745	7.345217339
BANK1	7.794090241	7.799055631	7.674916607	7.883277239	7.744863778	7.866296625	7.727450188	8.405136938	7.680314079	7.861686101	7.676477987	8.009587017	7.782778098	7.803490218	7.596713689	7.756540104	7.75822354	7.987572669	7.777037757	7.775611923	7.949823851	7.613660841	7.775338939
BANP	9.998522334	9.806640774	9.901845041	9.735720813	9.474354299	10.03340033	9.889627561	9.477264187	9.908916389	9.870801903	9.852376255	9.770338054	9.807017148	9.914809517	9.89174775	9.983250815	9.708762502	9.580887797	9.527952495	9.65651255	10.02675384	9.595906962	9.768110422
BAP1	8.538968468	8.407014357	8.599997421	8.303283817	7.820906749	8.607727809	8.370124681	8.147755466	8.85366763	8.228183196	8.671318543	7.991699735	8.751089048	8.627950186	8.58419489	8.485857755	7.648980031	7.760805049	8.001983825	8.647125862	8.303198465	8.824756655	8.348186535
BAPX1	7.190776114	7.28574575	7.195182586	7.086496614	7.288932064	7.144369938	7.26475415	7.322796048	7.092225592	7.236777667	7.141719291	7.334449576	7.1287942	7.366041911	7.179798175	7.172241422	7.296910673	7.297769375	7.220997092	7.197400126	7.277468462	7.263912766	7.244545104
BARD1	7.653676592	7.688058978	7.583400733	7.767603317	7.580144668	7.324312759	7.601341601	7.775388432	7.578835808	7.297714381	7.480677204	7.432818842	7.519370945	7.44724174	7.357558212	7.48389406	7.392441128	7.180542628	7.814330382	7.52089444	7.420413349	7.702958691	7.812197385
BARHL1	7.223097953	7.217187179	7.120148924	7.016839222	7.239300496	7.236470598	7.101770962	7.299032772	7.126230905	7.216975002	7.06157957	7.024093189	7.181927528	7.067332535	7.220948801	6.978595362	7.123367037	7.224982237	7.187147143	7.170830416	7.083755241	7.265997068	7.194830877
BARHL2	7.32445276	7.415940108	7.412798999	7.331475474	7.414932299	7.350282627	7.45247991	7.374514928	7.460710894	7.444658455	7.62472478	7.451956483	7.420527665	7.451727272	7.303257599	7.54968112	7.472087657	7.43693144	7.523609377	7.364140107	7.46189067	7.291813666	7.347843245
BARX1	7.556694884	7.568310029	7.453467909	7.464612648	7.432135789	7.43017458	7.509692422	7.549420138	7.629209327	7.627613855	7.495638677	7.671349471	7.337836774	7.608995977	7.615752587	7.544249839	7.556271518	7.591060011	7.620237853	7.566830054	7.400547616	7.511697323	7.462379578
BARX2	7.254754151	7.273422578	7.205606617	7.082277579	7.234443436	7.109051741	7.225950465	7.239048162	7.245044284	7.106205429	7.240896809	7.17712686	7.235227187	7.182884101	7.214167331	7.172241422	7.264217046	7.159288052	7.243816507	7.365953866	7.111329736	7.38707835	7.262838468
BASE	7.155109553	7.235177463	7.259346706	7.21259148	7.263113381	7.284858906	7.314520302	7.288381982	7.311051987	7.285409591	7.26776129	7.217097043	7.190633762	7.258010441	7.280885808	7.28934456	7.188253308	7.283524267	7.283441264	7.240794685	7.334845575	7.297399904	7.223000209
BASP1	14.21339255	14.10207039	14.61624602	13.95295873	13.31784146	14.15533227	14.03232534	13.58295249	14.65402672	14.63151882	14.84193094	13.43303915	14.06329469	14.76626022	14.50637795	15.02925674	14.84708332	14.14734669	13.8291908	13.82696892	14.94471294	13.87490548	14.01914335
BAT1	8.336319795	8.242654509	8.52406574	8.407054412	8.171447992	8.480016567	8.361495557	8.392860875	8.6143277	8.375458439	8.337198369	8.032483528	8.48523639	8.421812049	8.441634212	8.395605313	8.03543143	8.121305467	8.132509277	8.685207375	8.349975143	8.484946281	8.352265675
BAT2	7.272371592	7.273554905	7.307189291	7.167753272	7.297458599	7.280089081	7.261829528	7.296338693	7.23688258	7.193997639	7.140067951	7.228309707	7.126340551	7.33971707	7.239172783	7.152775745	7.247858812	7.238435103	7.266722825	7.304910393	7.228123817	7.310204856	7.301140694
BAT2D1	8.12037962	8.878486812	8.188180153	8.556015225	9.212593718	7.688460944	8.510493902	9.227819216	7.862464362	8.114396609	8.115412887	9.580871836	8.139257372	8.279875118	8.209656051	8.194116637	9.0519718	9.191995586	9.002297594	7.737796463	8.283398562	7.620275733	8.755370021
BAT2L	7.680864616	8.73167935	8.173259999	8.323547073	8.028057978	7.715712979	8.032026239	8.243625241	7.778763465	7.944181282	7.717548269	8.308836774	8.490781494	8.231910262	8.08057642	7.822513633	8.10396503	8.335861003	8.866689976	7.839931412	8.139722662	7.644015527	8.410464538
BAT3	8.682313077	7.975530663	8.811079591	8.152495453	7.71048329	8.471095223	8.204621336	8.036571316	8.827950069	8.099739335	8.971111543	7.895242219	8.385869068	8.547136954	8.366131118	8.549455332	7.615973185	7.784575868	7.932105009	8.894225916	8.289924595	9.344011314	7.961859813
BAT4	7.854232747	7.552556017	7.822272049	7.569288893	7.367539459	7.799630432	7.730661074	7.639563022	7.89835738	7.513805082	8.021447954	7.252344304	7.654262346	7.699883591	7.977092696	7.962043154	7.299988164	7.470617128	7.546199078	7.757522237	7.544766306	7.883871697	7.574366495
BAT5	11.36585365	10.74561427	11.10133976	11.01158222	10.34905174	11.36259096	11.324166	10.69882838	11.36383478	11.21264965	11.32412142	10.99533962	11.59208915	11.42107852	11.10921966	11.25978872	10.2158153	10.38095316	11.03594427	10.77457923	11.27441542	10.63430783	11.23982065
BATF	12.11662821	12.40625948	11.54395309	12.41701524	11.89440866	12.38333909	12.53946606	11.29535033	12.32608602	12.65365964	12.26778488	11.8462659	12.51783698	12.59526182	12.34170491	12.15069576	12.03710828	11.77418859	12.89430016	12.26572534	12.35467265	11.8839258	12.06724994
BATF2	7.224200474	7.245565808	7.266697175	7.108806079	7.313423715	7.228229046	7.237031287	7.2667817	7.208056501	7.286329932	7.175199717	7.152017959	7.173972317	7.312007195	7.20564769	7.058497983	7.185093714	7.220315657	7.273951434	7.178029766	7.117622962	7.602014858	7.257315017
BATF3	8.455054859	7.974360762	8.01982039	8.074841285	7.765158948	8.3702347	8.408336788	7.893237894	8.157887379	8.004942602	8.242681933	7.876064802	8.170564384	8.4105424	8.425344	8.388145533	7.694207865	7.623690035	7.960438038	8.817072013	8.079768126	8.727509815	8.209315992
BAX	7.756802233	8.068693458	7.959162124	8.052564786	7.872573191	7.819658487	8.073657232	7.956504304	8.096403452	7.76753482	8.00545315	7.978482713	7.85932705	8.029433942	7.99897976	7.886234227	7.713043482	7.96264102	8.062994174	7.892667406	7.798292869	8.110982055	8.235567276
BAZ1A	8.265877553	8.137533337	8.043378878	8.149235176	8.3912011	8.065811603	8.366579684	8.167265302	8.251477278	8.712787766	8.102753733	8.374683629	7.889662435	8.341060756	8.256493903	8.336958496	8.37197334	8.219201299	8.238307684	7.723346261	8.360373273	7.583970326	8.34392385
BAZ1B	7.667125343	7.766265938	7.805420492	7.784434446	7.628187257	7.735748873	7.684281483	7.786319081	7.607310571	7.596138762	7.696803742	7.686483406	7.821445189	7.839169658	7.782218582	7.69500118	7.549183334	7.646342027	7.780738009	7.691474287	7.679385289	7.58138374	7.725519695
BAZ2A	7.865833956	7.39060411	7.607526664	7.443577285	7.572414335	7.567686644	7.407640159	7.392481916	7.449195446	7.534018535	7.536762405	7.582270253	7.391334196	7.584575894	7.529174138	7.623101055	7.567283805	7.541901309	7.312225069	7.627514361	7.501453938	7.551928238	7.568881841
BAZ2B	8.386199268	9.233855249	8.904834421	9.162150004	8.418526668	9.42751327	10.02426052	8.362114302	10.21781405	10.55988452	10.1021295	8.350307655	8.108022531	9.298478335	8.275414959	9.923043191	8.635775339	8.659487835	8.596865049	8.023855459	9.181619739	7.907937082	10.42256354
[truncated: 30,013 more rows]
