# Supplementary material for: Coupling of Co-expression Network Analysis and Machine Learning Validation Unearthed Potential Key Genes Involved in Rheumatoid Arthritis
Source: Front Genet. 2021 Feb 11;12:604714. doi: 10.3389/fgene.2021.604714 (PMC7905311; doi:10.3389/fgene.2021.604714)
Supplement: Supplementary file 3 [file Data_Sheet_2.CSV › Supplementary_1.2/GSE45291.txt]

	HC_B2_01	HC_B2_02	HC_B2_03	HC_B2_04	HC_B2_05	HC_B2_06	HC_B2_07	HC_B2_08	HC_B2_09	HC_B2_10	HC_B2_11	HC_B2_12	HC_B2_13	HC_B2_14	HC_B2_15	HC_B2_16	HC_B2_17	HC_B2_18	HC_B2_19	HC_B2_20
1-Dec	2.305646775	2.305646775	2.305646775	2.305646775	2.305646775	2.305646775	2.305646775	2.298061349	2.305646775	2.305646775	2.305646775	2.305646775	2.305646775	2.305646775	2.298403136	2.305646775	2.305646775	2.305646775	2.305646775	2.305646775
1-Mar	5.412774328	5.394787898	5.668527048	5.650015592	5.551384872	5.761697063	5.969181495	6.121805233	5.885793602	5.499937642	5.905145291	5.549202168	5.359980679	5.848871366	5.967394009	5.660245595	5.901178544	5.758723875	5.500125721	5.486675704
10-Mar	2.616165347	2.716034943	2.616165347	2.616165347	2.867223433	2.616165347	2.616165347	2.616165347	2.616165347	2.52227581	2.616165347	2.616165347	2.744961084	2.616165347	2.616165347	2.616165347	2.616165347	2.616165347	3.028820567	2.662283049
11-Mar	2.330759086	2.330759086	2.330759086	2.619446997	2.330759086	2.330759086	2.298061349	2.330759086	2.298061349	2.330759086	2.330759086	2.298061349	2.330759086	2.298061349	2.330759086	2.298061349	2.330759086	2.330759086	2.34143557	2.298061349
15-Sep	9.706400657	9.655609665	9.818434434	9.641034898	9.744035648	9.90988415	9.937313873	10.29249851	9.908104023	10.03515617	9.921289836	9.671863578	10.02668614	10.23193272	10.07872919	10.06846624	10.20815502	9.893979642	9.857772277	10.01379373
2-Mar	8.164033826	7.846103255	8.180153729	7.983096206	8.629277233	9.190416691	10.11246973	7.928747997	9.341817724	9.11532737	8.588929482	9.056786553	9.334008926	7.943529064	8.88030474	9.046608695	8.797660417	8.466010861	8.000760977	8.971919696
3-Mar	4.28976617	4.300330246	4.763736831	4.15143945	4.178397522	4.243553408	3.78681785	4.070016489	4.389765016	3.666193969	4.077756559	4.077663922	4.659705944	3.737790744	4.270860287	4.045231017	3.903192786	3.686332798	4.027885794	4.15367299
4-Mar	2.298061349	2.298061349	2.298061349	2.298061349	2.298061349	2.298061349	2.298061349	2.298061349	2.298061349	2.298061349	2.298061349	2.298061349	2.298061349	2.298061349	2.298061349	2.298061349	2.298061349	2.298061349	2.298061349	2.298061349
5-Mar	6.414619964	6.361318462	6.421099383	6.524043089	5.956426547	6.052738041	6.161558078	6.811368876	6.144675131	5.914652339	6.235643448	5.955974818	5.969173686	6.16310486	6.258882062	6.226661603	6.264794441	5.964476327	5.926586725	6.152961878
6-Mar	6.210231595	6.07388358	6.146934349	6.317178539	6.03070429	5.921602497	6.288197096	5.97016463	6.183338657	6.119552681	6.207674559	6.018901711	6.002174536	5.985944103	6.206275105	5.867945902	5.910198379	5.951516762	5.380771695	5.911090068
7-Mar	6.699325474	6.532957689	6.412648353	6.350414355	6.342147425	6.581905551	6.538242047	6.738359004	6.498131213	6.245531311	6.429463459	6.286152895	6.305562645	6.418907412	6.27630338	6.459020897	6.618354506	6.385928809	5.788917021	6.420214478
8-Mar	7.820980096	7.306904578	7.863484925	7.854525197	8.289932925	8.493018791	8.374876146	6.667657274	8.383431233	7.887120009	8.141025066	8.322337377	8.739797103	7.595956499	8.711554915	8.20430134	7.940543617	7.539640718	7.310243546	8.05270623
9-Mar	3.472580941	3.545477275	3.592420373	3.439492108	3.706648704	3.303177266	3.270798317	3.148518423	3.331052149	3.476493907	3.723859669	3.63501699	3.531364587	3.364733017	3.551838111	3.664849826	3.483821425	3.247470369	3.542334509	3.589407138
A1BG	2.680824413	2.680824413	2.680824413	2.680824413	2.680824413	2.680824413	2.680824413	2.680824413	2.680824413	2.680824413	2.680824413	2.680824413	2.680824413	2.445908259	2.680824413	2.680824413	2.680824413	2.680824413	2.691219224	2.680824413
A1CF	2.298061349	2.298061349	2.298061349	2.298061349	2.298061349	2.298470441	2.298061349	2.298061349	2.298061349	2.298061349	2.298061349	2.298061349	2.298061349	2.298061349	2.298061349	2.298061349	2.298061349	2.298061349	2.298061349	2.298061349
A2BP1	2.411293567	2.411293567	2.376787557	2.411293567	2.411293567	2.411293567	2.392891164	2.411293567	2.410045992	2.411293567	2.424960926	2.400086692	2.411495368	2.332979583	2.393092026	2.411293567	2.411293567	2.396716463	2.411293567	2.399851077
A2LD1	2.514279232	2.509626241	2.670640545	2.509626241	2.527335966	2.509626241	2.509626241	2.509626241	2.473831537	2.342623608	2.509626241	2.655587264	2.506988818	2.504844798	2.509626241	2.506988818	2.316680453	2.506988818	2.511875012	2.509626241
A2M	4.060106978	3.924176986	4.065127837	3.702862712	4.260273899	3.856129187	4.134448185	3.830273994	4.062242515	4.168165946	4.256024167	4.535391287	3.968559199	3.844569029	3.970637717	4.036829403	4.151319255	4.129439646	3.963413806	3.887591922
A2ML1	2.298061349	2.298061349	2.298061349	2.298061349	2.298061349	2.298061349	2.298061349	2.298061349	2.298061349	2.298061349	2.298061349	2.298061349	2.298061349	2.298061349	2.298061349	2.298061349	2.298061349	2.298061349	2.298061349	2.298061349
A4GALT	4.315921906	4.307028985	4.089401564	3.335169602	4.39044	4.140345916	3.85341125	4.037249726	3.983333368	3.949803244	4.155327799	4.187319151	4.277394261	3.726408435	4.178378166	4.254324646	3.978600209	3.894324912	4.21243863	4.172383119
A4GNT	2.298061349	2.298061349	2.298061349	2.298061349	2.298061349	2.298061349	2.298061349	2.298061349	2.298061349	2.298061349	2.298061349	2.298061349	2.298061349	2.298061349	2.298061349	2.298061349	2.298061349	2.298061349	2.298061349	2.298061349
AAA1	2.302290776	2.302290776	2.302290776	2.302290776	2.302290776	2.302290776	2.298061349	2.298061349	2.302290776	2.302290776	2.29905013	2.302290776	2.302290776	2.302290776	2.298061349	2.298061349	2.302290776	2.302290776	2.302290776	2.298061349
AAAS	5.733884043	5.664125483	5.756214786	5.605654036	5.66370098	5.499468208	5.586692396	5.493959854	5.494024481	5.416342583	5.502465651	5.444667266	5.646555442	5.42209642	5.667411537	5.66370098	5.66370098	5.565787916	5.565787916	5.842335324
AACS	5.452666973	4.331337983	4.309271807	4.171400215	4.647728124	3.782716948	4.247403008	4.410102891	4.32096589	4.309271807	4.274691801	4.333523268	4.260258726	4.291094679	4.334658389	4.309271807	4.218630349	4.202674157	4.171400215	4.279366686
AACSL	2.606944236	2.606944236	2.56333105	2.590119466	2.606944236	2.606944236	2.319120891	2.557192435	2.556428641	2.435276939	2.606944236	2.606944236	2.606944236	2.606944236	2.429510649	2.606944236	2.556428641	2.606944236	2.606944236	2.299818473
AADAC	2.298061349	2.298061349	2.298061349	2.298061349	2.298061349	2.298061349	2.298061349	2.298061349	2.298061349	2.298061349	2.298061349	2.298061349	2.298061349	2.298061349	2.298061349	2.298061349	2.298061349	2.298061349	2.298061349	2.298061349
AADACL2	2.298061349	2.298061349	2.298061349	2.298061349	2.298061349	2.298061349	2.298061349	2.298061349	2.298061349	2.298061349	2.298061349	2.298061349	2.298061349	2.298061349	2.298061349	2.298061349	2.298061349	2.298061349	2.298061349	2.298061349
AADAT	2.358232553	2.358232553	2.358232553	2.358232553	2.358232553	2.358232553	2.309005604	2.358232553	2.309005604	2.309005604	2.358232553	2.358232553	2.358232553	2.358232553	2.3304352	2.358232553	2.309005604	2.358232553	2.358232553	2.358232553
AAGAB	6.371715286	6.547600696	6.425721351	6.579877481	6.688781503	6.255976566	6.649035883	6.491208301	6.243750543	6.070627686	6.203899363	5.929646799	5.671335572	6.414163927	6.155284783	6.198686673	6.192310962	6.437111395	5.648228273	6.225519553
AAK1	4.113527024	4.057522564	4.001342692	4.022109422	4.028109816	3.902571022	4.05204648	3.939966451	4.137118944	3.950986456	3.998613932	3.949591382	4.007031926	4.009008299	4.068315087	3.982216503	4.08463631	3.980640477	3.920246228	4.099538287
AAMP	4.781093469	4.728552923	4.780267363	4.463586518	4.861498469	4.30172576	4.780267363	4.241080843	4.780267363	4.872886277	4.703054843	4.780267363	4.259898418	4.324581832	4.401541088	4.261376771	4.780267363	5.187579224	4.780267363	4.780267363
AANAT	2.298061349	2.383400097	2.391806777	2.298061349	2.374781863	2.298061349	2.298061349	2.298061349	2.298061349	2.298061349	2.298061349	2.298061349	2.298061349	2.298061349	2.298061349	2.345877804	2.298061349	2.298061349	2.298061349	2.298061349
AARS	5.388166076	5.798816609	6.338031801	5.869950886	6.025449971	5.643786643	5.757946456	5.511286622	5.769850671	5.90505253	6.122087437	5.624794283	5.789813732	5.876073537	5.671986848	6.052536302	5.599445025	6.090382003	6.166992446	6.188337588
AARS2	5.695750061	5.601265556	5.698427907	5.712327098	5.581093612	5.813670568	5.57546343	5.395271227	5.781259111	5.467875361	5.711350426	6.086317526	5.455149604	5.846906571	5.723090966	5.846885136	5.480785423	5.778132872	5.740224755	5.69398665
AARSD1	3.059441946	3.030978756	3.109623377	3.122449381	2.995308766	3.310620106	3.318367617	3.358685016	3.183984641	3.226474691	3.064272524	3.377633933	3.3901645	3.4950025	3.379283029	3.354375744	3.112277503	3.25450417	3.396093076	3.145440104
AASDH	5.625234263	5.444691393	5.589356849	5.760447246	5.81226687	6.084482026	6.289318321	6.28403549	6.450071086	6.332651631	6.612754664	6.148348973	6.062894491	6.160911843	6.002168987	6.066960355	6.236701225	6.551046882	5.824385283	6.724106178
AASDHPPT	5.239566325	5.161148448	5.256579725	5.276966465	5.085376901	5.206502419	5.368963322	5.307648599	5.383135237	5.187784822	5.47644152	5.292149641	5.01790234	5.620195581	5.403647909	5.264041189	5.272077547	5.448463821	5.035041508	5.17851737
AASS	2.378949738	2.627396788	2.313606078	2.328726482	2.313606078	2.313606078	2.298061349	2.366596818	2.31448158	2.313606078	2.313606078	2.397327452	2.548516941	2.313606078	2.321088648	2.313606078	2.301019194	2.298061349	2.493862769	2.313606078
AATF	7.639030051	7.360870181	7.562631623	7.552365296	7.85638288	7.372799753	7.252232507	7.506539358	7.324361878	7.462349397	7.409947788	7.806961125	7.303653021	7.413911285	7.675449887	7.58194874	7.278001202	7.761953238	8.098029588	7.510866765
AATK	6.276631038	5.780650433	6.164542828	5.75142762	6.186029729	5.30234638	5.125119814	5.847871606	4.864904876	5.314299116	5.401806463	5.533257999	5.534821072	5.119399471	5.349892936	5.084516712	5.279097948	5.657646295	5.37699025	5.452471026
ABAT	7.402887804	6.361252923	7.487519313	6.433973645	6.403457455	6.314176304	6.298943335	6.802184906	6.382425576	6.311381268	5.839844772	6.146171668	6.019541068	6.628532532	6.835401797	6.649134013	5.666212066	6.838349951	6.007714591	6.684146321
ABCA1	4.273250235	4.300307643	4.548779484	4.410617651	4.397263107	4.507858405	4.480577541	5.155900869	4.219628463	4.773689469	4.323199624	4.342684623	4.362589759	4.467029754	4.697909154	4.285149155	4.71887877	4.813476764	3.893237326	4.896024307
ABCA11P	2.383478447	2.383478447	2.383478447	2.383478447	2.383478447	2.383478447	2.383478447	2.383478447	2.391805444	2.383478447	2.383478447	2.383478447	2.383478447	3.168429734	2.383478447	2.662229971	2.383478447	2.81238279	2.383478447	2.383478447
ABCA12	2.298061349	2.298061349	2.298061349	2.298061349	2.298061349	2.298061349	2.298061349	2.298061349	2.298061349	2.298061349	2.298061349	2.298061349	2.298061349	2.298061349	2.298061349	2.298061349	2.298061349	2.298061349	2.298061349	2.298061349
ABCA13	2.298061349	2.298061349	2.298061349	2.298061349	2.298061349	2.298061349	2.298061349	2.298061349	2.407652419	2.458638025	2.298061349	2.298061349	2.298300125	2.298061349	2.298061349	2.298061349	2.298061349	2.298061349	2.298061349	2.298061349
ABCA17P	4.37398183	4.37398183	4.37398183	4.37398183	4.37398183	3.231249124	4.37398183	3.38501692	4.37398183	2.957178684	4.37398183	3.992896068	4.37398183	4.37398183	4.37398183	4.37398183	4.37398183	3.326398746	4.192366512	4.30352019
ABCA2	4.958277546	5.251823353	5.150955634	5.180554649	5.028207021	4.821061672	4.808968402	4.869030866	4.603004863	4.663912376	4.952099261	4.858413504	5.099130431	4.851310546	5.03066487	5.015924319	4.602240022	4.845323566	5.081236361	4.760388309
ABCA3	4.875294249	5.046348093	5.046348093	4.781449709	5.046348093	4.728702494	4.878838459	4.861791329	4.856444476	4.763773186	5.046348093	4.707464016	5.046348093	4.840032292	4.996034422	4.970638374	4.554368164	4.658512007	5.046348093	4.556724147
ABCA4	2.688304964	2.877990178	2.534683395	2.763293714	2.508862363	2.405631316	2.410922076	2.410922076	2.410922076	2.487809301	2.410922076	2.410922076	2.418705739	2.410922076	2.417332096	2.412801969	2.527841605	2.411730872	2.727366666	2.410922076
ABCA5	6.463271021	6.61664132	6.491840055	6.286077249	6.388361103	6.20500066	6.760237968	6.19623888	6.784379149	6.542316512	7.408333462	6.095504841	5.851470393	7.307166706	6.895898121	6.437558709	6.644963333	6.505877317	5.890832265	6.351478256
ABCA6	2.298061349	2.298061349	2.298061349	2.298061349	2.298061349	2.298061349	2.298061349	2.298061349	2.298061349	2.298061349	2.298061349	2.298061349	2.298061349	2.298061349	2.298061349	2.298061349	2.298061349	2.298061349	2.298061349	2.298061349
ABCA7	7.288654881	6.996913131	6.31687467	6.846668318	6.674024854	6.557173458	6.60027277	6.542742381	6.390401665	6.539348618	6.435771255	6.810567369	6.810432697	6.219561497	6.577396987	6.750670628	6.602745237	6.776462372	6.895066009	6.570027393
ABCA8	2.298061349	2.298061349	2.306988278	2.298061349	2.298061349	2.298061349	2.298061349	2.298069946	2.298061349	2.336468849	2.298061349	2.298061349	2.298061349	2.298061349	2.298061349	2.298061349	2.298061349	2.344265274	2.298061349	2.298061349
ABCA9	2.469314938	2.527656518	2.605835364	2.470124724	2.658788149	2.424212591	2.303081385	2.384560822	2.376442706	2.376477401	2.469314938	2.415204306	2.469314938	2.408078779	2.389772281	2.376442706	2.324341899	2.409251301	2.469314938	2.42893422
ABCB1	4.04269433	4.252384393	4.529398355	4.568633568	4.126944354	3.966793167	4.433969746	4.677602548	4.190591412	4.128325947	4.220221015	4.20600536	4.182513455	4.523305758	4.331154293	4.526429682	3.890735152	3.712824481	3.95789326	4.06381299
ABCB10	5.792599063	5.841364561	5.881161918	5.682064619	5.983401771	6.052640296	7.07294815	6.186641958	6.465105328	6.219859217	6.070500973	5.821706847	6.33216431	6.379496803	6.377824406	5.879247267	5.970068472	6.178525169	5.591744366	6.568814592
ABCB11	2.298061349	2.298061349	2.298061349	2.298061349	2.298061349	2.298061349	2.298061349	2.298061349	2.298061349	2.298061349	2.298061349	2.298061349	2.298061349	2.298061349	2.298061349	2.298061349	2.298061349	2.298061349	2.298061349	2.298061349
ABCB4	3.192179596	3.513987674	3.318449958	3.29615224	3.083726053	2.994527595	3.082026237	2.741805	3.921652477	2.552586486	2.753949785	3.099338267	3.323000267	3.75165419	3.514802708	2.902397923	2.487588102	2.987935211	2.808040911	3.160920272
ABCB5	2.300785653	2.300785653	2.300785653	2.300785653	2.300785653	2.300785653	2.300785653	2.300785653	2.298061349	2.300785653	2.300785653	2.300785653	2.300801135	2.300785653	2.300785653	2.300785653	2.300785653	2.298294292	2.300785653	2.300785653
ABCB6	4.56505239	4.323706082	4.423149706	4.344582034	4.357604803	4.296232272	4.326194898	4.172140093	4.323042798	4.272733691	4.114341631	4.323042798	4.396600251	4.388475163	4.432616365	4.401892966	4.251972561	4.297459139	4.516016254	4.102203797
ABCB7	6.204411891	6.40542127	6.778462948	6.427597127	6.744256417	6.596411931	6.54053791	6.824899242	7.075106934	6.491257537	6.757764384	6.723581724	6.778390744	7.006251298	6.689238985	6.427613266	7.042686158	6.795331178	6.935856653	6.931789699
ABCB8	3.745042153	3.407040001	3.294179762	3.269538284	3.34166796	3.052099857	3.214103353	2.922389384	3.185702651	3.447641826	3.44242845	3.223398798	3.167247554	3.29869499	3.452782491	3.41541695	3.454836899	3.520888378	3.833491048	3.37903833
ABCB9	3.067800423	2.973490804	3.010282805	2.929536991	2.923181965	2.880033534	2.854999774	2.88110717	2.840537371	2.954840236	2.923181965	2.874232227	2.99775315	2.89564966	2.9296141	2.854866416	2.736335424	2.823657795	3.089295556	2.795540008
ABCC1	7.513672002	7.498381305	7.504082333	7.56225256	7.496134382	7.625883683	7.572953127	7.606384162	7.67773951	7.647707763	7.38533911	7.810421802	7.358272828	7.34650423	7.293660583	7.661884422	7.176766203	7.698461514	7.350910998	7.354014783
ABCC10	6.568961664	6.739578883	6.989325518	6.603727679	6.839139534	5.815447957	6.541328417	6.320623821	6.334099963	6.247494846	6.478994563	6.689070409	6.414651588	6.441840287	6.986279276	6.348678632	6.000590094	6.392163588	6.463808646	6.415604981
ABCC11	2.362189767	2.359295581	2.359295581	2.359295581	2.514376271	2.359295581	2.359295581	2.359295581	2.359295581	2.359295581	2.367943263	2.359295581	2.359295581	2.359295581	2.359295581	2.359295581	2.359295581	2.385020963	2.380555097	2.359295581
ABCC12	2.300111352	2.321234499	2.703294557	2.298061349	2.364097977	2.298061349	2.298061349	2.298061349	2.298061349	2.320456433	2.298061349	2.298061349	2.298061349	2.298061349	2.298061349	2.298061349	2.298061349	2.298061349	2.298061349	2.298061349
ABCC13	4.249438982	4.027499434	4.413765404	3.595271753	3.83159581	4.877613142	5.124937344	3.952773007	5.131542335	4.202334612	4.767878127	5.058837635	5.440044036	4.149449351	5.596611982	4.226998852	5.254616047	4.259498009	4.03557696	4.954514787
ABCC2	3.841917435	3.769642114	3.81389266	3.3267107	4.122394895	3.750171884	3.741606498	4.319792293	3.587543898	4.159217138	3.602923628	3.587543898	3.587543898	3.996281893	4.088892628	4.241092101	3.610760963	3.850446742	3.59259597	3.638362391
ABCC3	3.766943037	3.791943859	4.039946803	3.761467368	4.120353642	3.926813027	3.975042019	3.494270444	3.733747663	3.694697335	3.703538857	4.311446739	4.22291564	3.553319877	3.971951085	3.900367386	3.59323727	4.073352009	3.995236285	3.802534789
ABCC4	3.869685706	3.663207819	3.778885395	3.605447144	4.226182035	3.80027088	4.88710051	3.739265424	4.68190159	3.968752582	3.983326404	4.255214369	4.194085203	3.856964851	4.259923727	4.016606503	4.064638137	3.75370745	3.698359636	4.297636645
ABCC5	6.720095065	6.630868337	6.732512782	6.549286387	6.395787819	6.224002014	5.775762945	5.734435521	5.856465673	6.452606247	5.54478867	6.075916643	5.795089941	5.3724628	6.014781696	6.230902261	6.00716851	6.506708171	5.997083971	6.106461613
ABCC6	2.580030072	2.542913871	2.577009415	2.542815148	2.65295131	2.509952084	2.553668829	2.594452812	2.486860502	2.588410379	2.565151426	2.523906029	2.542815148	2.557358352	2.531727567	2.555426641	2.542913871	2.691227249	2.542995839	2.874975673
ABCC6P1	2.298061349	2.305743524	2.298061349	2.298061349	2.298061349	2.298061349	2.298061349	2.298061349	2.298061349	2.298061349	2.298061349	2.298061349	2.298061349	2.298061349	2.298061349	2.298061349	2.298061349	2.298061349	2.298061349	2.298061349
ABCC8	4.162931399	3.773426528	4.386271616	3.96465704	4.157591827	4.057042402	3.983051413	3.801068465	3.832201698	4.227911045	4.090684579	3.787958691	4.076956517	3.829545757	3.726722945	3.922014834	4.228980805	4.037338693	4.510666887	3.879177614
ABCC9	2.57433474	2.57433474	2.57433474	2.578170923	2.57433474	2.57433474	2.57433474	2.469484906	2.57433474	2.57433474	2.57433474	2.57433474	2.57433474	2.57433474	2.471464289	2.565182175	2.57433474	2.57433474	2.57433474	2.503682004
ABCD1	3.225226685	3.212374932	3.300609529	3.212374932	3.481071545	3.212374932	3.212374932	3.115577953	3.192889101	3.212374932	3.181150003	3.212374932	3.212374932	3.223429326	3.126419368	3.212374932	3.179636977	3.212374932	3.215038044	3.231600316
ABCD2	2.408328981	2.298061349	2.298061349	2.298061349	2.298061349	2.298061349	2.315365751	2.298061349	2.298061349	2.298061349	2.298061349	2.298061349	2.298061349	2.298061349	2.298061349	2.335541018	2.298061349	2.298061349	2.298061349	2.298061349
ABCD3	4.628256968	4.670145508	4.42133062	4.456530712	4.464015982	4.414330325	4.604044406	4.710604141	4.589867307	4.544889296	4.755199604	4.337553579	4.421461795	4.692074193	4.468220841	4.42133062	4.48677986	4.503745322	4.454508086	4.508796708
ABCD4	4.086176901	4.476300691	4.49513754	4.413821721	4.086176901	4.208476736	4.397548177	4.128717305	4.098502547	4.171248198	4.508432579	4.005985631	4.249446963	4.460405273	4.313519191	4.424633803	4.340938693	4.145717322	4.266917642	4.167746339
ABCE1	7.384076568	7.44862027	7.463581075	7.564562005	7.081587562	7.605959879	7.707775783	7.289448124	7.874757623	7.676952021	7.457158291	7.224345476	7.360358785	7.721869278	7.540554616	7.64632214	7.470698773	7.439315771	6.798887749	7.727132544
ABCF1	6.76604103	6.962675145	6.598845179	6.961670322	6.885312032	6.501739953	6.712289487	6.635147829	6.932522582	6.998739911	6.647869897	6.898319395	6.617726917	6.854643017	7.231899511	7.074498604	7.099080171	6.916829914	7.077321724	6.922182418
ABCF2	4.306649656	4.445512179	4.478156233	4.525865077	4.598885611	4.38571728	4.341135181	4.449844076	4.720929693	4.4617379	4.664522925	4.61093248	4.439977879	4.578766444	4.665166025	4.84545395	4.584965119	4.460205199	4.642486867	4.3014633
ABCF3	6.256367298	6.194481789	6.261560131	6.171059795	6.661279357	5.964185344	6.189143844	5.864562073	5.742758464	6.033000086	6.017350266	6.620362462	6.279858709	6.166827729	6.576068338	6.259019336	6.28294663	6.664984581	6.741251504	6.296487267
ABCG1	5.816637645	5.074200956	5.309534299	5.694132124	5.516171812	4.864184748	5.576193685	5.44426249	5.060449326	5.757516072	5.098376321	5.310870556	5.217390353	5.319507952	5.01789144	5.06546879	5.456664808	5.621089424	4.471961249	5.679851049
ABCG2	3.526531537	3.19664314	3.620438311	3.39315966	3.692701725	3.692701725	4.174080308	3.19664314	4.36635067	3.666692531	3.445313685	3.757683284	4.381379996	3.354436336	4.134815767	3.65136208	3.692701725	3.19664314	3.478970699	3.692701725
ABCG4	3.509280741	3.509280741	3.509280741	3.509280741	3.509280741	3.509280741	3.509280741	3.509280741	3.408024461	3.509280741	3.509280741	3.509280741	3.509280741	3.509280741	3.031510638	3.509280741	3.329666194	2.935045523	3.53552274	3.181440093
ABCG5	2.298061349	2.298061349	2.298061349	2.298061349	2.298061349	2.303188558	2.298061349	2.298061349	2.298061349	2.298061349	2.298061349	2.298061349	2.298061349	2.298061349	2.298061349	2.298061349	2.298061349	2.313752286	2.298061349	2.298061349
ABCG8	2.317631852	2.317631852	2.317631852	2.317631852	2.317631852	2.317631852	2.317631852	2.317631852	2.317631852	2.317631852	2.317631852	2.317631852	2.317631852	2.317631852	2.317631852	2.298061349	2.317631852	2.317631852	2.317631852	2.298061349
ABHD1	2.433049451	2.433049451	2.433049451	2.377979778	2.433049451	2.432653819	2.433049451	2.433049451	2.42236974	2.433049451	2.433049451	2.433049451	2.433049451	2.433049451	2.433049451	2.433049451	2.433049451	2.433049451	2.433049451	2.433049451
ABHD10	6.305714086	6.389858681	6.2789884	6.365776176	6.391038669	6.329934237	6.635036975	6.931542623	6.772674346	6.06687476	6.613460126	6.226764571	6.136229527	6.753780662	7.030693169	6.309155128	6.608903969	6.127760753	6.157227449	6.304324188
ABHD11	3.815414589	3.840178524	4.044571568	3.686742858	3.878107865	3.987112326	3.75654295	3.885180432	3.815451912	3.943218481	3.742257079	3.903374824	3.78447951	3.934582073	3.91600488	3.870865493	3.940018347	3.918390392	3.878487636	3.811434825
ABHD12	4.121112535	3.771998845	3.759713321	3.670950203	3.850992273	3.902098229	3.693422706	3.65179071	3.898056122	3.841383845	3.684738001	5.224895773	3.598336111	3.55622943	3.626995564	3.514866867	3.455706476	3.681898356	3.884423063	3.941058679
ABHD12B	2.306492741	2.306492741	2.306492741	2.307258173	2.313079562	2.317826504	2.306492741	2.306677086	2.306492741	2.306492741	2.306492741	2.306492741	2.306492741	2.306492741	2.306492741	2.306492741	2.306492741	2.306492741	2.306492741	2.306492741
ABHD13	3.045985817	2.998725857	2.998725857	3.057388036	3.086174663	3.084817805	3.511733381	3.54683025	3.266117514	3.413237376	3.149716594	3.090188952	3.002172049	3.627910982	3.561812599	3.36072443	3.495366009	3.234565107	2.956914549	3.631941524
ABHD14A	4.724332246	4.862278766	4.847820965	4.962954056	4.841535448	4.87207154	4.935049949	4.841535448	4.841535448	4.841535448	4.841535448	4.841535448	5.193845929	4.931471438	4.966443585	4.841535448	4.704299964	4.795781735	4.841535448	4.831941386
ABHD14B	6.875578667	7.131650564	7.257178799	7.033763883	7.173477339	6.708607044	7.171333887	6.864208317	7.084839015	7.025004006	6.95900965	7.219362226	7.291322324	7.059308754	7.329955761	7.337087607	6.931954272	6.977207279	6.977654183	7.152040702
ABHD15	5.23004194	5.007005248	5.716078001	5.658409429	5.644615716	5.007829474	4.945954604	4.945954604	5.294903903	4.945954604	5.044005964	5.213391464	4.990098447	5.548550497	5.557972693	4.945954604	5.05683156	5.327629739	4.945954604	5.710654028
ABHD2	7.616152223	7.229531664	7.010319876	7.175277476	7.586603422	7.621576857	7.283001226	7.922328068	7.314565007	7.672765637	7.059052864	6.794984294	6.873902298	7.369234738	7.39650757	7.182417111	7.424825975	7.569804362	7.159599465	7.237977244
ABHD3	8.625384294	8.705008115	8.638930346	8.400940432	8.062327563	8.491951092	8.818722415	8.99070876	8.428257449	8.74240761	8.652441213	7.939692185	8.166899435	8.647267734	8.277715126	8.425841495	8.264110814	7.758037692	7.204304467	8.962695149
ABHD4	4.761476118	4.675710336	4.84145295	4.43457783	4.630724935	4.057494944	4.762855442	4.393472355	4.569780909	4.472373124	4.436846526	4.317403875	4.470637188	4.412372853	4.363539204	4.52079801	4.461689099	4.700419058	4.709790108	4.391309725
ABHD5	7.230474613	7.001618441	6.981146251	6.869637542	7.199064298	7.161689108	6.777665672	6.721441938	6.714548007	7.342703336	6.437576335	6.763956684	6.487936761	6.435077004	6.716385764	6.963890438	6.906541983	7.163073993	6.674514942	6.643183868
ABHD6	4.129035145	4.019650238	4.22814107	4.038051505	4.303250582	4.168776464	4.299102759	4.373268317	4.095227954	4.046392993	4.261203899	4.184039047	4.017075207	4.193708057	4.091326618	4.213718766	4.260248162	4.157571099	4.314530888	4.01499423
ABHD8	2.313898119	2.313898119	2.313898119	2.313898119	2.313898119	2.313898119	2.313898119	2.313898119	2.313898119	2.313898119	2.313898119	2.313898119	2.313898119	2.313898119	2.313898119	2.313898119	2.313898119	2.313898119	2.313898119	2.313898119
ABI1	6.572475877	6.525170771	6.633539954	6.35666511	6.25766273	6.656454857	6.589826499	6.744470644	6.677673833	6.606472	6.528473228	6.37817657	6.42805404	6.698780643	6.546593734	6.650544852	6.623189528	6.586175213	5.926440901	6.586813461
ABI2	3.746810619	3.845643592	3.852529935	3.860695046	3.837476198	3.892142275	3.973814726	3.827867544	4.00296463	3.957353163	4.053330009	3.960886287	4.061538877	3.971621027	4.016013556	4.065884457	3.981105156	3.847848273	3.813205252	3.930763686
ABI3	5.978955153	5.849149051	6.089654222	6.291059148	6.514808693	6.172255755	6.412063421	6.342600206	5.861219061	6.150363741	6.16373624	6.401773783	6.665883706	6.270485131	6.392445767	5.967001007	5.952388656	6.531763205	6.823548461	6.35730671
ABI3BP	2.298061349	2.298061349	2.298061349	2.298061349	2.298061349	2.298061349	2.298061349	2.298061349	2.298061349	2.298061349	2.298061349	2.298061349	2.298061349	2.298061349	2.298061349	2.298061349	2.298061349	2.298061349	2.298061349	2.298061349
ABL1	4.857107704	5.134276597	4.925821162	4.699640925	5.557192234	4.698735537	5.31703189	5.233078763	5.256281286	5.295921196	4.895056528	5.056552593	4.862305487	5.205941864	5.256577763	4.730252172	5.300790517	4.598691322	4.764248137	5.320577981
ABL2	4.836879403	5.030164321	4.822214504	4.850877928	4.998973256	5.113403783	5.29955328	5.076524708	5.433755456	5.109279353	5.014308632	5.152964031	5.139141706	5.580849831	4.90015489	5.087354305	5.1055288	4.96441972	4.918717289	5.083783936
ABLIM1	10.07342675	10.32093088	10.38344214	10.42930869	9.966322727	9.712814573	10.17784232	9.001155258	10.32050363	10.02996842	10.16984717	10.54060654	10.42756245	10.29367796	9.822762366	10.38427964	10.31881404	9.976191081	9.78076044	10.15519599
ABLIM2	3.239812524	3.271971121	3.177217169	3.309466766	3.328445449	3.247672303	3.129373572	3.172186864	3.107115516	3.199812759	3.1452767	3.25698424	3.264927623	3.11824409	3.109738654	3.242637115	3.175370937	3.196470116	3.265326902	3.236920967
ABLIM3	5.513279483	4.722405967	5.053934756	5.110545019	6.148210639	5.704154521	6.281915506	4.76649428	4.851853132	5.37471228	4.851853132	6.153608375	6.603447098	4.951083102	6.328136647	5.267073728	5.412200104	5.613426485	5.399108958	5.802827246
ABO	4.213936489	4.400566746	4.314621553	4.016126078	4.503346212	4.197675054	4.16890356	4.107582971	4.126823601	4.051367564	4.616290503	4.027785191	4.447278292	4.007375314	4.104838158	4.217801242	3.995636706	4.257949037	4.190162389	4.141763496
ABP1	2.463934888	2.741875836	2.857276042	2.463934888	3.345394651	2.469732182	2.614342663	3.971131887	2.46287918	2.463934888	2.463934888	2.463934888	2.463934888	2.463934888	2.364098783	3.296817043	2.46287918	2.463934888	2.463934888	2.463934888
ABR	6.001385216	6.032650109	5.991406882	5.905178766	5.935900227	5.946993617	5.988452203	5.922232816	5.903425674	5.92458202	5.820171068	5.933020806	5.900893644	5.88771165	5.96300538	5.904197321	5.949532892	6.052255664	6.105170439	5.995854447
ABRA	2.872372757	2.872372757	3.079470242	2.872372757	2.899165159	2.849837308	2.841580172	2.80728164	2.741932936	2.872372757	2.872372757	2.715290363	2.630091211	2.747622394	2.731846742	2.488086791	2.773776499	2.533338735	2.872372757	2.802285169
ABT1	5.832977101	5.832977101	5.527416199	5.789845174	5.832977101	5.821807652	5.918505184	5.585595117	5.580665011	5.939303296	5.98021914	5.844609353	5.832977101	6.16295142	5.832977101	5.648592175	5.761575537	5.832977101	5.870636416	5.776656369
ABTB1	5.564675321	5.293174718	5.331124968	5.196077331	5.589633187	5.663637023	5.357477361	5.519490384	5.3220288	5.778767439	5.224791877	5.492228146	5.484117263	5.351961257	5.667369202	5.527217192	5.30032231	5.555551246	5.567667954	5.625174975
ABTB2	2.919420725	2.979992659	2.856871433	2.688683866	2.874178364	2.826403702	2.758710618	2.809783206	2.874178364	2.874178364	2.827488249	2.838316523	2.614005786	2.754508903	2.78083926	2.833194104	2.874178364	2.898389915	2.76332085	2.801843391
ACAA1	8.067392187	7.92098824	8.23800834	7.878836115	8.072837472	7.756364087	7.549717656	8.169198471	7.638274163	7.727463104	7.549321888	7.659265255	7.754541647	7.78132157	7.964199638	7.782217698	7.575248163	7.98891385	7.836383465	7.93333651
ACAA2	6.647990546	6.410360496	6.65705009	6.458824997	6.69914518	6.243219902	6.238153592	6.260280543	6.119170556	6.206260279	6.274915089	6.329013284	6.448906041	6.180249171	6.294503434	6.267431427	5.988454332	5.846920967	6.447505872	6.33298214
ACACA	4.238103492	4.955774457	4.427818089	4.526758947	4.27382467	3.911975326	4.095570717	4.253807126	3.818792319	3.869953261	4.422967119	4.146603256	4.099245415	4.60447209	4.480375914	4.178453435	4.227506001	4.542763467	3.925719493	4.19202031
ACACB	5.77695709	5.642850456	5.791874236	5.664164064	5.785539742	5.479510435	5.480639302	5.3695818	5.47378275	5.503532637	5.643174165	5.486069329	5.480746741	5.440132057	5.534224403	5.711775495	5.484051802	5.501659946	5.55181506	5.716721558
ACAD10	4.433645098	4.20137991	4.303881944	4.194999864	4.518913805	4.026763416	4.245863501	4.229721501	4.199753743	4.068541352	4.240986336	4.280243793	4.072254841	3.978367932	4.111229921	3.920873952	3.953879179	4.3799145	4.485888989	4.246304026
ACAD11	6.09035743	5.828494677	6.002819087	6.251255184	5.996908174	6.200678325	6.506294729	6.426113114	6.309200398	6.125690747	6.190189396	6.247003074	6.153300719	6.520395493	6.399485086	6.412856366	6.041525973	5.927352355	6.10401728	6.456454132
ACAD8	2.615035145	2.390522995	2.744573902	2.503083004	2.632932504	3.34757871	4.089608231	3.964135877	3.955565183	3.381596113	2.995388002	3.533443222	3.351375985	4.336308917	3.870960799	4.525721135	4.527137861	4.515445919	3.118954071	3.891636265
ACAD9	4.879646672	4.463308216	4.467713556	4.391176602	4.165855338	4.058540081	4.141971031	4.191131816	4.187569349	4.150105569	4.122010713	4.098100403	4.117010115	4.178464521	4.494465125	4.205111567	3.896371024	4.00346169	3.965715893	4.152423944
ACADL	2.298061349	2.298061349	2.298061349	2.298061349	2.298061349	2.298061349	2.298061349	2.298061349	2.298061349	2.298061349	2.298061349	2.298061349	2.298061349	2.298061349	2.298061349	2.298061349	2.298061349	2.298061349	2.298061349	2.298061349
ACADM	2.951622334	3.088551433	3.3600521	2.939169385	2.724965146	3.324429696	3.360971742	4.260068225	3.703806503	3.360971742	3.3600521	3.215530382	3.360971742	4.298619656	3.363419388	3.360971742	3.4103285	2.911959742	2.512465317	3.552370168
ACADS	5.438059222	5.182371433	5.157860693	5.369603421	5.373790397	5.331070351	5.369603421	5.115471169	4.902541949	4.930645834	5.261887371	5.369603421	5.441459203	5.202711138	5.369603421	4.915144131	4.711278977	5.202422484	5.369603421	5.110475448
ACADSB	4.057625388	4.097850634	4.064490225	4.339468839	3.893132102	3.894174173	4.163098709	4.119760218	4.012863018	4.054424721	4.192648417	3.92316492	3.893173165	4.498205085	4.203476682	3.984505957	4.346570173	3.960919395	3.893132102	4.113193663
ACADVL	8.041218674	8.073417403	8.484480875	7.988174299	8.365345879	8.058367449	7.651197123	7.686432775	7.608556486	8.131415078	7.968817706	8.290823773	7.87196522	7.995193586	8.253156253	8.135938571	7.674881574	8.005933737	8.560778329	8.026109274
ACAN	3.115379337	3.092753281	3.263401853	3.130689769	3.208691209	3.186126297	2.996179279	3.055749624	2.990144101	2.836871585	3.094664761	3.242306327	3.148316398	3.043188776	2.95273402	3.016888929	2.847024307	3.023227331	3.084358693	2.968844789
ACAP1	7.586578223	7.551733156	7.402686596	7.401815874	7.226419857	6.890513061	6.965027106	7.220748064	7.257211996	7.379158808	7.216533721	7.456956587	7.608297846	6.831357713	7.320068352	7.75414384	7.077289484	7.456432607	7.50781691	7.118721986
ACAP2	8.845491515	8.581427884	8.88256771	8.64214111	8.510487616	8.463071531	8.030864514	8.576943524	8.378490183	8.267052965	8.097785076	7.607521037	7.854009623	8.14731431	8.380053131	8.503300324	8.365259297	8.284588571	7.623727674	8.225123781
ACAP3	3.273703768	3.431828887	3.964090829	3.254851783	3.288715581	3.124929798	3.163631854	3.11904773	3.201373198	3.073788525	3.266619837	3.139043167	3.149663533	3.076801821	3.166398356	3.157225031	2.815522583	3.199182006	3.341916417	3.192330341
ACAT1	4.002431113	4.279687097	4.022663815	4.452450749	4.283825789	3.915865912	4.236813454	4.02379173	4.245528118	4.139298503	4.06154134	3.923652143	3.889059154	4.26588462	3.943145147	4.2849465	4.246620567	3.919523675	3.754126101	3.994007723
ACAT2	6.967324476	6.647958962	7.426684498	7.209473607	6.567063581	6.547025797	6.643593409	6.684355787	6.786468456	6.563390524	6.740641197	6.682764263	6.513949986	6.951561365	6.768199605	6.857314785	6.884499842	6.728563811	6.6591097	6.945141307
ACBD3	5.633075174	5.773979775	5.676219092	5.692483476	5.564257816	5.837808442	5.911845679	5.910027742	6.110124309	5.886619706	5.939198076	5.787878795	5.846014761	5.949863842	6.078595408	5.686679722	5.561015282	5.718904995	5.448669742	5.961543356
ACBD4	5.064195863	4.713910155	5.064195863	5.064405396	5.064195863	5.064195863	4.845053596	5.060310907	5.069140025	5.064195863	5.064195863	4.814111624	5.146742207	4.930930431	4.957598968	5.064195863	4.766065854	5.064195863	5.294593075	5.107853565
ACBD5	4.736869956	4.787590279	4.66776721	4.757619953	4.492518907	5.293370944	5.483753632	5.508449326	5.385660295	5.541998034	5.677944302	5.193286844	5.226406244	5.411165855	5.159097772	5.049250101	5.274214593	5.198149369	4.672299298	5.160666147
ACBD6	5.963981673	5.714496609	5.861405089	5.740890774	5.969423928	5.409037848	5.772985166	6.09678105	5.376607758	5.72976136	5.805701154	5.874552382	5.3400745	5.73852269	6.058612384	5.807236695	5.354409534	5.851870273	5.587886184	6.135580809
ACCN1	2.298061349	2.32537511	2.298061349	2.298061349	2.298061349	2.298061349	2.298061349	2.298061349	2.298061349	2.298061349	2.298061349	2.298061349	2.298061349	2.298061349	2.298061349	2.298061349	2.298061349	2.298061349	2.298061349	2.298061349
ACCN2	2.353056829	2.306284032	2.306284032	2.306312945	2.306284032	2.306284032	2.306284032	2.306284032	2.306284032	2.306284032	2.306384787	2.306284032	2.311051926	2.306284032	2.306284032	2.306284032	2.306284032	2.317926061	2.311133388	2.306284032
ACCN3	2.32294494	2.85971301	3.151310334	2.35601048	2.30572391	2.30572391	2.30572391	2.30572391	2.30572391	2.30572391	2.385913104	2.30572391	2.532688323	2.30572391	2.421166441	2.30572391	2.30572391	2.30572391	2.314289508	2.329475035
ACCN4	3.16332561	3.16332561	3.16332561	3.16332561	3.16332561	3.16332561	3.16332561	3.16332561	3.16332561	3.16332561	3.16332561	3.16332561	3.16332561	3.16332561	3.16332561	3.16332561	3.16332561	3.077508299	3.388125937	3.16332561
ACCN5	2.298061349	2.298061349	2.298061349	2.298061349	2.298061349	2.298061349	2.298061349	2.298061349	2.298061349	2.298061349	2.298061349	2.298061349	2.298061349	2.298061349	2.298061349	2.298061349	2.298061349	2.298061349	2.298061349	2.298061349
ACCS	8.475423149	6.715079117	7.372584435	7.988887136	6.875763734	5.99092244	5.929940927	6.220976171	6.606136407	6.717821844	6.549109431	6.676588955	6.329207461	6.606136407	6.834972955	7.5009463	6.979133139	6.823700348	6.502669219	6.821638199
ACD	7.202382414	7.440126798	7.43132055	7.405927224	7.406838602	6.817887996	6.7079111	6.754505796	6.738229309	6.800066683	6.803741485	7.187553143	6.941613467	6.943983189	7.047594903	7.026291421	7.056340549	6.919718471	7.594836798	7.214635787
ACE	2.811189851	2.755552075	2.755552075	2.755552075	2.736712233	2.755552075	2.755552075	2.755552075	2.755552075	2.473266155	2.755552075	2.765214097	2.755552075	2.447290131	2.755552075	2.755552075	2.755552075	2.755552075	2.819661995	2.755552075
ACE2	2.298061349	2.298061349	2.298061349	2.388957626	2.298061349	2.298061349	2.298061349	2.298061349	2.298061349	2.298061349	2.298061349	2.298061349	2.298061349	2.298061349	2.298061349	2.298061349	2.298061349	2.298061349	2.298061349	2.298061349
ACER1	3.70774167	3.773503862	3.796223996	3.688933731	3.688933731	3.689013023	3.416307692	3.693442052	3.688933731	3.475919032	3.688933731	3.688933731	3.848088153	3.688933731	3.688933731	3.688933731	3.688933731	3.688933731	3.818606578	3.883249676
ACER3	5.422723357	5.875150527	5.860882148	5.748214794	5.632212287	6.063774907	5.617061718	6.257532761	6.24297586	5.591711235	5.546115477	5.361026949	5.203873902	5.398710959	6.07558424	5.385866134	6.25845009	6.053258528	4.896187155	5.770037413
ACHE	2.454172832	2.45291872	2.45291872	2.43584	2.45291872	2.459721897	2.345482296	2.45291872	2.417717099	2.45291872	2.45291872	2.455915421	2.45291872	2.45291872	2.45291872	2.45291872	2.45291872	2.588180111	2.592769271	2.444316245
ACIN1	6.473512742	6.613698594	6.107159901	6.117223038	6.607810328	7.297567751	6.872648055	7.213795825	7.198664413	7.333477453	7.055972345	7.193304456	7.224014903	7.412895479	7.290686497	7.277103597	7.171789881	7.282963221	7.209883333	7.189423026
ACLY	6.72776154	6.408536354	6.358365069	6.497780521	6.290391356	7.147440145	6.513737821	7.343238089	7.301032569	7.57391481	7.521406261	7.09682931	6.888223809	7.085633221	7.070547845	6.923182909	7.043018759	7.108083699	7.260303264	6.62293334
ACMSD	2.298061349	2.298061349	2.298061349	2.298061349	2.298061349	2.298061349	2.298061349	2.298061349	2.298061349	2.298061349	2.301329445	2.298061349	2.298061349	2.298061349	2.298061349	2.298061349	2.298061349	2.298061349	2.298061349	2.298061349
ACN9	2.321792282	2.321792282	2.320483746	2.385619521	2.321792282	2.379094263	2.564524375	3.60389454	3.449696433	2.612903919	2.450973079	2.321792282	2.367804799	2.731959183	2.564745565	2.641812183	2.321792282	2.364917258	2.318322094	2.765317257
ACO1	4.806762111	4.777836312	4.562642669	4.471072097	4.665927782	4.364003861	4.017350137	4.250303403	3.814273098	4.663228385	4.211419623	4.24999933	3.811947551	4.306906828	4.433347781	4.015277933	4.663228385	4.374992884	4.574097018	3.899890578
ACO2	4.198024425	4.473971229	4.312981643	4.238207783	4.566366333	4.413289402	4.486625827	4.40613006	4.419471077	4.551692572	4.584767529	4.540609196	4.425988989	4.312645424	4.568012882	4.491918325	4.471479077	4.555528151	4.681990499	4.519024499
ACOT1	4.100189906	3.703172032	4.388758244	3.627007679	3.676540143	4.52332061	4.388758244	3.753426956	4.144581514	3.978949395	3.986974054	4.388758244	4.388758244	4.42079782	4.091876736	4.388758244	3.976551811	3.926558943	4.164562853	4.039922609
ACOT11	3.908913709	3.738808482	3.586473747	3.90564261	3.948437366	3.709564149	3.655167366	3.938381487	3.484348394	3.905012667	3.769830778	3.970186827	3.856363534	3.522358053	3.563919162	3.722086028	3.820639577	3.957953213	3.975488395	3.640878572
ACOT12	2.298061349	2.298061349	2.298061349	2.298061349	2.298061349	2.298061349	2.298061349	2.298061349	2.298061349	2.298061349	2.298061349	2.298061349	2.298061349	2.298061349	2.298061349	2.298061349	2.298061349	2.298061349	2.298061349	2.298061349
ACOT13	6.146532222	6.597166272	6.631743261	6.341703799	6.287192222	6.148389701	5.676845826	6.647712554	6.060199551	6.058688318	6.21696799	6.451320645	5.934683634	6.205159045	6.24175716	5.934567795	6.161951127	6.437929442	6.098077858	6.378195063
ACOT4	2.577515481	2.577515481	2.577515481	2.411037648	3.106803982	2.577515481	2.580623672	2.386402488	2.577515481	2.717080223	2.577515481	2.577515481	2.331185047	2.906686136	2.577515481	2.577515481	2.577515481	2.682820491	2.395855842	2.837723788
ACOT6	2.431202864	2.431202864	2.431202864	2.431202864	2.431202864	2.431202864	2.431202864	2.431202864	2.431202864	2.431202864	2.431202864	2.431202864	2.431202864	2.298061349	2.33449721	2.431202864	2.431202864	2.431202864	2.431202864	2.431202864
ACOT7	3.683209146	3.696373443	3.511678289	3.607369291	3.641905902	3.467575799	3.793513379	3.281824193	3.578518741	3.309403854	3.643370178	3.672036327	3.724060319	3.583662845	3.690458181	3.709301748	3.484330017	3.535398097	3.55822675	3.435512693
ACOT8	3.15464029	3.15464029	3.15464029	3.15464029	3.15464029	3.295515181	3.427342474	3.450954998	3.22318898	3.35531936	3.191240649	3.512043063	3.165945208	3.312646937	3.13824234	3.504589752	3.147552931	3.328032742	3.531707677	3.13824234
ACOT9	8.921956658	8.540696402	8.389731964	8.354057287	8.353527693	8.295423266	7.898232959	8.772874663	8.389149076	8.144546453	7.68937806	8.774205012	8.003732864	8.193118703	8.386530236	8.509429066	8.495475844	8.156706469	8.288413019	8.878522249
ACOX1	6.133713372	5.985337523	6.183765451	6.15328333	6.295536489	6.474655603	6.055385821	6.343104912	6.027356876	6.037001135	5.695337777	6.170730013	5.675996549	5.857045331	6.037907474	6.330545536	6.365127301	6.067023002	6.212081825	6.183844073
ACOX2	2.699735668	2.699735668	2.92255408	2.699735668	2.699735668	2.699735668	2.699735668	2.699735668	2.699735668	2.699735668	2.699735668	2.699735668	2.699735668	2.699735668	2.699735668	2.699735668	2.699735668	2.699735668	2.699735668	2.699735668
ACOX3	3.884209385	3.692708607	3.843528372	3.792407208	3.806093715	3.251066291	3.684500335	3.488271505	3.625188313	3.551105931	3.720813125	3.305749285	3.454163472	3.130689791	3.381282545	3.692708607	3.465825019	3.76513344	3.26451558	3.872055887
ACOXL	2.793741243	2.768577453	2.793741243	2.768333302	2.775201922	2.685339443	2.768333302	2.793741243	2.768333302	2.793741243	2.571605898	2.793741243	2.768333302	2.753520629	2.795470847	2.673094422	2.793741243	2.800639986	2.807313946	2.785805973
ACP1	6.045366367	6.038038369	6.134298849	5.900260304	6.05216878	6.367264879	7.008615899	6.100462807	6.611104375	6.286944918	6.267775629	6.588775138	7.004687679	6.448789481	6.436513671	6.367053261	6.638996376	6.323021118	6.387473423	6.50792742
ACP2	5.753924445	6.591875514	6.234878494	5.753924445	6.502998734	6.032697425	6.021053997	7.011661963	6.293717571	5.88078421	6.027343586	6.460192583	5.938143526	5.924497748	6.376770501	6.216495359	5.776124213	6.464503722	6.787842314	5.480548329
ACP5	3.647447202	3.936412446	3.653055474	3.632094667	3.560595071	3.729037804	4.117815467	3.631601608	3.865030318	3.917941702	3.719900414	4.284266258	4.391037955	3.853935147	5.220442288	4.071850469	3.853360285	3.631601608	4.465685524	3.468080271
ACP6	4.641161258	4.596208959	4.931893194	3.977101574	5.577079117	4.480667466	4.856778968	4.65313159	4.767480998	4.604354197	4.321084867	4.63966136	4.18550553	4.686026046	4.959171162	4.63966136	4.109685246	4.943588098	4.57953526	4.924055379
ACPL2	3.746479695	3.7451581	3.91022773	3.728816181	3.696322667	3.468827563	3.634172231	3.786683278	3.374348581	3.728816181	3.346620874	3.389233968	3.351844915	3.946433372	3.644772917	3.728816181	3.709398689	3.565841426	3.678022632	3.735328636
ACPP	4.862843832	4.460142215	4.541805071	4.638542779	4.918389609	4.714897307	4.574846751	4.946628447	4.755134262	4.831960436	4.492769544	4.760598274	4.178324849	4.542680565	4.506742986	4.552509266	4.518389606	5.303036234	4.6575446	4.86299303
ACPT	5.49927946	5.509047507	5.346358394	5.742162833	5.391585319	5.180185925	5.192669451	5.136926721	4.896328872	4.988519784	4.945571521	5.342071363	5.549517398	5.149010387	5.102715281	4.749729526	5.402652562	5.020189346	5.606919231	4.934208462
ACR	2.346878821	2.298061349	2.31212206	2.298061349	2.298061349	2.298061349	2.298061349	2.298061349	2.298061349	2.298061349	2.298264198	2.298061349	2.298061349	2.298061349	2.298061349	2.298061349	2.298061349	2.298061349	2.298061349	2.298061349
ACRBP	6.514041548	6.273379862	6.29126914	5.75068521	6.73498691	7.036719873	7.510107229	6.265404933	7.378285547	6.90249974	6.713829508	7.622420909	7.540104802	6.63947316	6.551035411	7.316842144	7.348895358	7.245176728	7.463920699	7.165665001
ACRC	4.830926042	5.34659257	5.413774557	4.925803603	4.735169887	4.41273256	4.520719488	4.845949669	4.547307667	4.611631681	4.091228541	4.227554007	4.067573539	4.675151039	4.566332205	4.716164001	4.68531435	4.296892855	4.435899409	4.656737957
ACRV1	2.298061349	2.298061349	2.298061349	2.298085281	2.298061349	2.298061349	2.298061349	2.298061349	2.298061349	2.298061349	2.298061349	2.298104978	2.298061349	2.298061349	2.298061349	2.298061349	2.298061349	2.298061349	2.298061349	2.298061349
ACSBG1	3.321127767	3.007628409	3.496760659	2.967535714	3.297730563	3.490777165	3.915840819	2.968577149	3.899845723	3.3765993	3.493889421	3.896915238	4.259147101	3.496760659	3.525552143	3.554155021	3.302812855	3.496760659	3.211154984	3.502595054
ACSBG2	2.298061349	2.298061349	2.298061349	2.298061349	2.298061349	2.298061349	2.298061349	2.298061349	2.298061349	2.298061349	2.298061349	2.298061349	2.298061349	2.298061349	2.298061349	2.298061349	2.298061349	2.298061349	2.298061349	2.298061349
ACSF2	4.759654764	4.591352862	4.878665756	4.777858208	5.368950709	4.36755024	4.534605858	4.342397332	5.048449799	4.308683704	4.52774985	4.533168414	4.52774985	4.487574001	5.107661122	4.877744574	4.591691959	5.283932623	4.570594321	4.668616947
ACSF3	3.222944014	3.159757103	3.270195213	3.246870143	3.613502715	3.073664308	3.190653128	3.25297136	3.21840903	3.073664308	3.070501664	3.334847276	3.073681978	3.073664308	3.332428801	3.082607134	3.073664308	3.073664308	3.322435268	3.416850296
ACSL1	11.32653521	11.15824346	11.15716096	11.21617436	10.84304197	11.36627953	10.58940104	11.55378781	10.79244923	10.97649031	10.64371741	10.65822733	10.9952679	10.52654239	11.02286474	11.16512431	10.46211653	10.85859174	10.0542919	10.83501707
ACSL3	5.193137771	5.19732574	5.317022426	5.242544749	5.098730755	4.92858522	4.970583251	5.333337402	4.885098562	5.047005293	4.558441997	4.92993175	4.835792612	5.163725768	5.176671707	5.033823762	5.093123452	5.119928493	4.214837019	5.143405127
ACSL4	5.324121182	5.598237188	5.285243989	5.008648	4.93089695	6.488762118	6.295787917	6.816261272	6.146841186	6.229105005	5.707421208	5.295372455	5.793757977	6.157422755	6.447084272	6.559046416	6.306486468	6.299064917	4.891154	6.232091153
ACSL5	8.017592929	8.34864586	7.95871636	8.400755772	8.29353584	7.84946893	8.117221416	8.085020058	7.937794337	7.780290648	8.300993946	7.834569786	7.636498209	7.9949183	8.069145832	8.130745305	8.101415093	7.797664118	7.718781556	7.904831272
ACSL6	2.533579255	2.536601374	2.740475651	2.697053488	2.493973678	2.575020307	2.82563687	2.458242048	2.862016996	2.712053217	2.648941854	2.598062096	2.973436926	2.578578466	3.110195962	2.622985654	2.632003209	2.545586367	2.530010913	2.746081565
ACSM1	2.548660219	2.548660219	2.729571618	2.548660219	2.610847371	2.548660219	2.548660219	2.548660219	2.548660219	2.548660219	2.548660219	2.548660219	2.548660219	2.548660219	2.685678648	2.548660219	2.475442236	2.721931574	2.558147417	2.548660219
ACSM2A	2.298061349	2.298061349	2.298061349	2.298061349	2.298061349	2.298061349	2.298061349	2.298061349	2.298061349	2.298061349	2.298061349	2.298061349	2.298061349	2.298061349	2.298061349	2.298964037	2.298061349	2.298061349	2.298061349	2.298061349
ACSM3	2.457336644	2.453971679	2.408526061	2.46610841	2.745637393	2.45553426	2.7610467	2.484508981	2.772869922	2.484508981	2.453971679	2.631198851	2.549411755	2.453971679	2.408569344	3.444181954	2.612888233	2.736089492	2.453971679	2.489500718
ACSM5	2.408054404	2.449457391	2.391522135	2.391522135	2.471438557	2.406690584	2.391522135	2.391522135	2.391522135	2.406690584	2.406864515	2.391522135	2.438443881	2.402286785	2.298061349	2.391522135	2.425506894	2.332277149	2.438223416	2.391522135
ACSS1	3.864281739	3.93972478	3.834724201	3.920483834	3.951402733	3.648962468	3.641931682	3.620442101	3.664647118	3.65934492	3.60038508	3.721463295	3.673504429	3.597980215	3.645656883	3.766242814	3.517156853	3.741643552	3.768171554	3.68888359
ACSS2	7.679149556	6.944304639	7.071337804	6.947635831	7.645307395	6.92306625	6.762529008	7.32237386	6.743616565	6.680826254	7.052434877	6.870786607	6.550635742	6.825938413	7.015901171	6.578993729	6.641374459	7.093684826	7.228739856	6.74379913
ACSS3	2.344565369	2.344565369	2.344565369	2.344565369	2.346794111	2.298061349	2.344565369	2.298061349	2.304621959	2.375969566	2.344565369	2.344565369	2.344565369	2.298061349	2.298061349	2.344565369	2.344565369	2.344565369	2.344565369	2.299500829
ACTA1	2.307208349	2.307208349	2.307208349	2.307208349	2.494855034	2.307208349	2.307208349	2.307208349	2.307208349	2.307208349	2.376719372	2.307208349	2.313112809	2.307208349	2.307208349	2.307208349	2.307208349	2.317581309	2.307208349	2.307208349
ACTA2	3.511813247	3.217355099	3.621913887	3.311097498	3.245157382	3.404386431	3.626638435	3.601876776	2.743878771	3.173964385	3.173964385	3.351371536	3.361148217	2.993536198	3.77144105	3.443119532	3.288937369	3.007009415	3.265736555	3.173964385
ACTB	13.11939239	13.16230478	13.11847547	13.00673529	13.16608746	13.31330432	13.18798034	13.34005241	13.27951462	13.32478992	13.34852101	13.27814574	13.16768869	13.16511569	13.14311956	13.2226463	13.19977777	13.33034402	13.19369634	13.13281767
ACTC1	2.298061349	2.298061349	2.298061349	2.298061349	2.298061349	2.298061349	2.298061349	2.298061349	2.298061349	2.298061349	2.298061349	2.298061349	2.298061349	2.298061349	2.298061349	2.298061349	2.384642307	2.298061349	2.298061349	2.298061349
ACTG1	11.38526307	11.44342609	11.21685642	11.19798097	11.33941065	11.57779603	11.57098654	11.49624002	11.72660188	11.72290749	11.52809266	11.47306279	11.55551021	11.55173534	11.59419163	11.76512341	11.74754361	11.7243943	11.52887703	11.68477169
ACTG2	2.459826469	2.41740046	2.465533345	2.417662662	2.417248028	2.417248028	2.417207711	2.417248028	2.417248028	2.417248028	2.422047486	2.417248028	2.41849656	2.427390736	2.417248028	2.417248028	2.417248028	2.443631621	2.428831497	2.417248028
ACTL6A	3.963239039	3.820902171	4.17273018	3.799996155	4.073376332	3.938065755	4.249238829	4.542025084	4.088115508	4.03404507	4.162938064	3.821802683	3.990596035	4.286766067	4.17273018	4.17273018	4.049883851	4.17273018	3.582374043	4.253897869
ACTL6B	2.670392749	2.49093092	2.602119651	2.508791579	2.754777276	2.35023976	2.35023976	2.35047472	2.319062579	2.35023976	2.363145177	2.463393312	2.443184538	2.35023976	2.330471022	2.35023976	2.35023976	2.35023976	2.714877508	2.321744332
ACTL7A	2.298061349	2.298061349	2.298061349	2.298061349	2.30152695	2.298061349	2.298061349	2.298061349	2.298061349	2.298061349	2.298061349	2.298061349	2.298061349	2.298061349	2.298061349	2.298061349	2.298061349	2.298061349	2.298061349	2.298061349
ACTL7B	4.635126456	4.498234764	4.403061886	4.805036796	4.669545844	4.497954031	4.153030837	4.174852573	4.446104325	4.328025109	4.497954031	4.497954031	4.927945227	4.144836744	4.497954031	4.465997588	4.475366519	4.497954031	4.503307142	4.223555149
ACTL8	2.827734796	2.50960988	2.751190339	2.827734796	3.238153482	2.827734796	2.827734796	2.751190339	2.751190339	2.787907091	2.827734796	2.827734796	2.827734796	2.751190339	2.827734796	2.533762535	2.787907091	2.621911577	2.902127043	2.827734796
ACTL9	2.298061349	2.298061349	2.298061349	2.298061349	2.298061349	2.298061349	2.298061349	2.298061349	2.298061349	2.298061349	2.298061349	2.298061349	2.298061349	2.298061349	2.298061349	2.298061349	2.298061349	2.298061349	2.298061349	2.298061349
ACTN1	7.340230466	7.226273566	7.191570819	7.027419658	7.346973233	7.516015671	7.340876928	7.538017475	7.451774367	7.419234106	7.133730707	7.499585805	7.515490165	7.141178003	7.37224312	7.277763703	7.3344968	7.508354388	7.28702472	7.345944347
ACTN2	2.298061349	2.298061349	2.335684751	2.298061349	2.298061349	2.313741447	2.348682473	2.298061349	2.334973276	2.456802495	2.384996205	2.298061349	2.346885783	2.298061349	2.298061349	2.298061349	2.298061349	2.312978444	2.302648572	2.298061349
ACTN3	2.321161033	2.321161033	2.43945283	2.312539784	2.298061349	2.321161033	2.312539784	2.321161033	2.321161033	2.312539784	2.321161033	2.321161033	2.318445786	2.321161033	2.321161033	2.321161033	2.298061349	2.321161033	2.321161033	2.321161033
ACTN4	7.892765842	7.678498969	7.69855271	7.98827703	7.694768998	7.34970437	7.023696828	7.365661068	6.850968432	7.490105279	7.345912042	7.455073236	7.176036394	6.792194047	7.385591598	7.492365636	7.145871761	7.505822266	7.540301372	7.316197766
ACTR10	8.137186264	8.004436746	8.367365417	8.182469543	8.028285454	7.881497709	8.239180394	8.407737814	8.164955882	8.255349156	8.08242085	8.314084504	7.657859626	8.342952018	8.254420093	8.034179601	8.393529788	8.284228895	7.793652302	8.07377172
ACTR1A	8.482090652	8.28775911	8.287070395	8.272936522	8.590478957	8.243150739	8.209597135	8.368417481	8.261119782	8.227916547	8.208181591	8.230879263	7.915194331	8.173913414	8.240299661	8.169143518	8.190238746	8.335891914	8.123311296	8.166172986
ACTR1B	6.220957288	5.732808123	6.054080974	6.078999431	6.01071368	5.563314221	6.121050214	5.859146018	5.975731832	6.089400566	5.56095485	5.733374512	5.660938923	5.854499632	6.479780698	6.13166985	6.085677954	5.962684918	5.878307481	6.03895171
ACTR2	7.252671093	7.1489391	7.012170009	7.284463955	7.311779527	7.830303603	7.670150788	8.084628099	7.773580557	7.867324129	7.626526037	7.673491809	7.431399972	7.853011648	7.450771426	7.665186512	7.730445348	7.793161513	7.289468459	7.541330133
ACTR3	8.338296448	8.317796552	8.262076315	8.262767735	8.108020864	8.787964241	8.8113762	8.859098397	8.846544162	8.710378887	8.641786153	8.367609533	8.38142546	8.699297945	8.634248485	8.805504884	8.621315889	8.535699747	8.141124541	8.543168485
ACTR3B	4.853198991	4.588763401	4.416566181	4.531602021	4.996745963	4.67982936	4.799427374	4.253736397	4.631756465	4.397472247	4.858745115	4.97340905	5.036742521	4.176274508	4.798584596	4.408168451	4.830560414	4.477626274	4.88592346	4.930807485
ACTR3C	2.305154404	2.305154404	2.305154404	2.305154404	2.305154404	2.305162511	2.305154404	2.305154404	2.305154404	2.305154404	2.305154404	2.305154404	2.305154404	2.305154404	2.305154404	2.305154404	2.305154404	2.425260606	2.305154404	2.305154404
ACTR5	4.921085795	4.699476173	5.51314921	4.836769985	5.124169312	4.688361373	4.867296035	4.692932511	4.721118346	4.517912249	4.403288081	4.707442097	4.557862451	4.797790328	4.930330313	4.724823015	4.783823034	5.047660235	4.898590427	4.992465358
ACTR6	4.697671712	4.684722671	4.607125151	4.739337255	4.49414024	4.615189174	4.827477075	4.77545921	4.74373154	4.825931679	4.895584119	4.935881264	4.911331962	4.952456131	4.760929757	4.726961255	4.844714394	4.792975348	4.8597189	5.014094081
ACTR8	4.619777965	4.507042472	4.886551631	4.454462551	4.723411026	4.558157383	4.695669354	4.690522451	4.773993552	4.741583168	4.632789263	4.480361552	4.388741509	4.701148236	4.734623002	4.643873902	4.712587334	4.620229903	4.525245895	4.639527079
ACTRT2	2.298061349	2.298061349	2.298061349	2.298061349	2.298061349	2.298061349	2.298061349	2.298673089	2.298061349	2.298061349	2.298061349	2.302303866	2.305543757	2.298061349	2.298061349	2.298061349	2.298061349	2.298061349	2.516089057	2.298061349
ACVR1	4.690989825	4.797912298	4.773608756	5.00176505	4.994226661	5.00176505	5.00176505	5.00176505	5.00176505	5.00176505	5.013497923	5.22439756	5.487185843	4.789048009	5.00176505	5.00176505	5.017089325	4.621370238	5.289447417	5.00176505
ACVR1B	3.768828482	3.810174013	3.652107792	3.627042483	3.910115094	3.605831827	3.661820028	3.807543638	3.789300581	3.695772301	3.766667894	3.686896175	3.577484913	3.589406189	3.655675381	3.771638996	3.649793461	3.719442663	3.583523799	3.675196321
ACVR1C	2.298061349	2.298061349	2.298061349	2.298061349	2.298061349	2.298061349	2.298061349	2.298061349	2.298061349	2.298061349	2.298061349	2.298061349	2.298061349	2.298061349	2.298061349	2.298061349	2.326966394	2.298061349	2.298061349	2.298061349
ACVR2A	6.1597853	6.151062567	6.503410682	6.549754862	6.257363767	6.161795369	6.85250706	7.244097859	6.865475103	6.431390768	6.350202375	6.319106859	6.364252609	6.679010135	6.204238457	5.916090614	6.563516469	6.613000244	5.748470272	6.534505705
ACVR2B	3.207258939	3.188454317	3.129222535	3.302499398	3.120427577	3.145663978	3.157865025	2.98436717	3.01050693	2.976376712	2.98407942	3.006699664	3.242340033	3.102718686	3.097519545	3.143828203	3.178149633	2.980411402	3.210884376	3.328806951
ACVRL1	2.829951582	2.829951582	2.829951582	2.829951582	2.829951582	2.808495542	2.804930644	2.829951582	2.734363118	2.798402804	2.814766337	2.829951582	2.829951582	2.783217559	2.814728544	2.787336073	2.829951582	2.701170563	2.830554885	2.718254516
ACY1	2.933066498	2.910030982	2.920685439	2.898435912	2.920685439	2.837196297	2.690635465	2.693246805	2.7803738	2.713413446	2.920685439	2.9712479	2.916579908	2.920685439	2.653821949	2.915475479	2.811716719	2.920685439	2.949358581	2.853515937
ACY3	2.361398999	2.361398999	2.518299881	2.361398999	2.361398999	2.326927322	2.361398999	2.33366581	2.337088304	2.361398999	2.361498244	2.299067625	2.361398999	2.361398999	2.361398999	2.361398999	2.361398999	2.350915772	2.351879154	2.356199644
ACYP1	7.250491717	7.577021031	7.151875207	7.632265639	7.890430821	6.486915457	7.220554338	6.880380212	7.148022724	6.812283522	6.792247115	6.876197854	7.174804647	7.858723251	6.947283216	7.095865912	6.804541483	6.866343438	6.478491244	7.180503496
ACYP2	6.286201028	5.778699524	6.290693441	6.621928394	5.807360234	6.188523677	5.937701411	6.588400074	6.392408736	5.934373172	6.32408033	6.415456711	6.122963867	6.977223314	6.117143058	6.032578965	6.309030733	5.838536761	6.398046669	6.578559329
ADA	5.859599744	5.789407359	6.225032272	6.062681154	5.828401741	4.649576067	5.932880638	5.40744365	5.378275876	5.333116811	5.981906392	6.072589915	5.465935747	5.405890489	5.923379596	5.95464401	5.699029638	6.156626092	5.689772077	5.697077683
ADAD1	2.298061349	2.298061349	2.298061349	2.298061349	2.298061349	2.298061349	2.298061349	2.298061349	2.298061349	2.298061349	2.298061349	2.298061349	2.298061349	2.298061349	2.298061349	2.298061349	2.298061349	2.298061349	2.298061349	2.298061349
ADAD2	4.310075276	4.4615822	4.310075276	4.38079425	4.310075276	4.310075276	4.040495762	4.311855233	4.24354377	4.310075276	4.310075276	4.437171364	5.041746113	4.233933626	4.139642154	4.310075276	4.310075276	4.12698233	5.026528047	4.395695883
ADAL	2.298061349	2.301757137	2.298061349	2.298061349	2.310882556	2.302922365	2.298061349	2.298061349	2.298061349	2.298061349	2.298061349	2.29942612	2.298077992	2.314722578	2.298061349	2.315224387	2.298061349	2.298061349	2.298061349	2.298061349
ADAM10	7.756490735	7.875727128	7.821422183	7.535359547	7.85183127	8.168559663	8.082293499	8.445332581	8.12952266	7.958062268	7.757787778	8.074903402	7.681356238	8.246467766	7.799123843	7.767017262	7.69891911	7.949947261	7.73624446	7.476170531
ADAM11	3.521198313	3.521198313	3.211910129	3.564028203	3.543824362	3.287113066	3.14902974	3.549981821	3.198697039	3.506800979	3.521198313	3.503641922	3.521198313	3.27113643	3.52522973	3.445886739	3.245880235	3.565469654	3.635597558	3.521198313
ADAM12	2.369361218	2.337504482	2.351370104	2.586195081	2.716255014	2.337504482	2.337504482	2.337521206	2.337504482	2.337504482	2.337504482	2.540166235	2.337504482	2.576647293	2.514164123	2.574772338	2.337504482	2.341338242	2.366163774	2.321890952
ADAM15	4.059499487	3.929047581	3.619329654	3.776740368	4.040386893	3.796534376	3.717616323	3.807828057	3.623585047	3.497282636	3.796534376	3.819050188	3.676552435	3.415005295	3.866820056	3.724996025	3.205956847	3.873311379	3.737853672	4.064543259
ADAM17	5.237603839	5.33956037	5.285542095	5.387904249	5.266324927	5.415775943	5.3738441	5.798724713	5.33113646	5.181831903	5.310406057	5.214917621	5.342496969	5.573092436	5.940750049	5.63367312	5.533405703	5.380708039	5.305397794	5.283770982
ADAM18	2.298061349	2.298061349	2.298061349	2.304320203	2.343333159	2.298061349	2.298061349	2.298061349	2.298061349	2.298061349	2.298061349	2.298061349	2.298061349	2.298061349	2.298061349	2.298061349	2.298061349	2.298061349	2.302025415	2.298061349
ADAM19	6.686723253	6.747675498	6.606890985	6.761965162	6.303019614	6.58650959	6.490906845	6.43263797	6.578711635	6.563436395	6.67736557	6.962470771	6.942600045	6.358110025	6.616395565	6.63370314	6.585208982	6.57431086	6.740413412	6.502206772
ADAM2	2.298061349	2.298061349	2.298061349	2.298061349	2.298061349	2.298061349	2.298061349	2.298061349	2.298061349	2.298061349	2.298061349	2.298061349	2.298061349	2.298061349	2.298061349	2.298061349	2.298061349	2.298061349	2.298061349	2.298061349
ADAM20	2.370209941	2.379282858	2.367344489	2.374673247	2.367344489	2.370852896	2.367344489	2.367344489	2.456348284	2.491287229	2.367344489	2.605659895	2.367344489	2.367344489	2.367344489	2.367344489	2.362612702	2.367344489	2.367344489	2.367344489
ADAM21	2.318970046	2.298061349	2.298061349	2.300742918	2.298061349	2.298061349	2.298061349	2.298061349	2.298061349	2.298061349	2.298061349	2.298061349	2.298061349	2.298061349	2.298061349	2.298061349	2.298061349	2.298061349	2.298061349	2.298061349
ADAM22	2.298061349	2.307361286	2.298061349	2.298061349	2.306881667	2.298061349	2.298061349	2.298061349	2.298061349	2.298061349	2.298061349	2.298061349	2.298061349	2.298061349	2.298061349	2.298061349	2.298061349	2.298061349	2.298879945	2.298061349
ADAM23	2.633409862	2.602094538	2.587564951	2.790122299	2.632446406	2.885668313	2.58940933	2.78558965	2.604799622	2.602094538	2.844943518	2.602094538	2.640368606	2.608660275	2.602094538	2.602094538	2.602094538	2.602094538	2.587564951	2.602094538
ADAM28	4.882528755	5.191932852	5.020691693	5.103444967	4.847931478	4.653668188	4.686982646	4.642734908	5.141375827	4.258662074	5.300187319	5.040205495	4.773478577	4.927336049	5.021199741	4.940760424	4.451024454	4.807870646	4.76004103	4.68259173
ADAM29	2.298061349	2.298061349	2.298061349	2.298061349	2.298061349	2.298061349	2.298061349	2.298061349	2.298061349	2.298061349	2.298061349	2.298061349	2.298061349	2.298061349	2.298061349	2.298061349	2.298061349	2.298061349	2.298061349	2.298061349
ADAM30	2.331904637	2.331904637	2.331904637	2.331904637	2.331904637	2.331904637	2.331904637	2.331904637	2.298061349	2.331904637	2.331904637	2.331904637	2.331904637	2.325266357	2.298187796	2.331904637	2.331904637	2.301163003	2.343924947	2.331904637
ADAM32	2.298061349	2.298061349	2.298061349	2.298061349	2.298061349	2.298061349	2.298061349	2.298061349	2.298061349	2.298061349	2.298061349	2.298061349	2.298061349	2.298061349	2.298061349	2.298061349	2.298061349	2.298061349	2.298061349	2.298061349
ADAM33	4.683231485	4.422644205	4.753248703	4.629266	4.612497106	4.782644072	4.728434461	4.657413687	4.750459815	4.741063122	4.912672532	4.753805249	4.83058865	4.718406247	4.611299755	4.744926972	4.707137579	4.694371686	4.753248703	4.648628851
ADAM3A	3.413101662	3.413101662	3.395730943	3.411201733	3.654900341	3.319377044	2.846046732	3.341431697	3.309534642	3.309534642	3.413101662	3.704513657	3.413101662	3.355022169	2.422357545	2.964027688	3.395730943	3.413101662	3.395730943	3.395730943
ADAM5P	2.298061349	2.298061349	2.301963889	2.298061349	2.298061349	2.298061349	2.298061349	2.298061349	2.298061349	2.298061349	2.298061349	2.298061349	2.298061349	2.298061349	2.298061349	2.298061349	2.298061349	2.298061349	2.298061349	2.298061349
ADAM6	2.381184066	2.381184066	2.647067364	3.261298968	3.043929376	2.432282774	2.381184066	2.381184066	2.381184066	2.381184066	2.381184066	2.405163745	2.441935726	2.381184066	2.381184066	2.381184066	2.381184066	2.381184066	3.3275257	2.381184066
ADAM7	2.330361209	2.504757027	2.410224869	2.317670207	2.317670207	2.321443422	2.317670207	2.309065567	2.317670207	2.317670207	2.317670207	2.413173288	2.317670207	2.30547823	2.30547823	2.317670207	2.298646915	2.308014371	2.317670207	2.317670207
ADAM8	6.748719623	6.574263391	6.601403228	6.535165202	6.953045203	6.508418243	6.351858122	6.861537787	6.405067725	6.574880903	6.221025654	6.36187467	6.441153107	6.462983465	6.602238379	7.03541322	6.098040631	6.722781681	6.721560353	6.752418702
ADAM9	3.460890613	3.541224229	3.495992455	3.499896964	3.536370508	3.945788818	3.856593517	4.170538629	3.927141162	3.721672706	3.636011155	4.062663998	3.643465359	3.771911427	3.664630365	3.614868822	3.869480984	3.639013324	3.566889337	3.669721515
ADAMDEC1	2.298061349	2.298061349	2.298061349	2.298061349	2.298061349	2.298061349	2.298061349	2.298061349	2.335781592	2.298061349	2.298061349	2.298061349	2.298061349	2.298061349	2.298061349	2.298061349	2.298061349	2.298061349	2.298061349	2.298061349
ADAMTS1	2.424531537	2.454435128	2.426479864	3.181212301	2.464335891	2.478293592	2.426479864	2.664310388	2.531288744	2.55569963	2.724405914	2.426479864	2.426479864	2.426479864	2.420654114	2.575085005	2.426479864	2.426479864	2.505446247	2.712263714
ADAMTS10	4.238460674	3.746524752	3.749700281	3.785942938	4.135359103	3.638729662	3.515390887	3.675112491	3.279471392	3.55846408	3.731571466	3.685481891	4.201515938	3.674660013	3.584673238	3.490651537	3.272118091	3.417379454	4.154452009	3.747140909
ADAMTS12	2.886037018	2.885018161	2.98020511	2.885018161	2.86875725	2.895313001	2.848051824	2.885018161	2.872041649	3.032694356	3.100399823	2.894101765	2.885018161	2.760066162	2.805939857	2.86875725	2.885018161	2.990415351	2.939571852	2.86875725
ADAMTS13	4.090917932	4.005145856	4.052106223	3.974043737	4.031725045	3.844214246	3.596935727	3.769921074	3.866790114	3.678502922	3.89070998	3.766899876	4.173415409	3.601777801	3.808945492	3.853690837	3.665733163	3.866506708	3.902789402	4.031725045
ADAMTS14	2.558798403	2.795524535	2.558798403	2.632230363	3.103520996	2.558798403	2.558798403	2.558798403	2.558798403	2.558798403	2.926976498	2.558798403	2.559471124	2.558798403	2.558798403	2.558798403	2.558798403	2.558798403	2.769259002	2.558798403
ADAMTS15	2.481345895	2.375150845	2.308656733	2.308001952	2.3269166	2.45491597	2.481345895	2.401242426	2.373812533	2.464325541	2.330096421	2.373345491	2.420856699	2.40194934	2.480661389	2.360472414	2.298061349	2.481345895	2.481345895	2.481345895
ADAMTS16	2.477876877	2.477876877	2.477876877	2.477876877	2.477876877	2.450781621	2.298061349	2.477876877	2.38382905	2.477876877	2.477876877	2.322905034	2.477876877	2.477876877	2.331858892	2.322905034	2.477876877	2.4105499	2.477876877	2.477876877
ADAMTS17	3.276083411	3.535903447	3.270258737	3.297931459	3.544734612	3.210494588	2.947388328	3.054564241	2.9138957	3.02696967	3.366424727	3.148413139	3.181308938	3.023312808	2.926659705	3.276726646	3.287943243	3.395139903	3.060522294	3.152063479
ADAMTS18	2.669244445	2.669244445	2.669244445	2.669244445	2.669244445	2.669244445	2.652441253	2.669244445	2.669244445	2.669244445	2.669244445	2.669244445	2.669244445	2.669244445	2.669244445	2.669244445	2.669244445	2.669244445	2.669244445	2.669244445
ADAMTS19	2.298061349	2.298061349	2.384194155	2.298061349	2.327254027	2.298061349	2.298061349	2.298061349	2.298061349	2.298061349	2.298061349	2.298061349	2.298061349	2.298061349	2.298061349	2.298061349	2.298061349	2.298061349	2.298061349	2.298061349
ADAMTS2	2.412416294	2.420104043	2.412860982	2.367476484	2.420294429	2.420294429	2.299964895	2.341928287	2.340777463	2.331176979	2.403245608	2.395071385	2.363625178	2.306037916	2.356598969	2.420294429	2.377457817	2.305534579	2.420294429	2.301972498
ADAMTS20	2.298061349	2.298061349	2.298061349	2.298061349	2.298061349	2.298061349	2.298061349	2.298061349	2.298061349	2.298061349	2.298061349	2.298061349	2.298061349	2.298061349	2.298061349	2.298061349	2.298061349	2.298061349	2.298061349	2.298061349
ADAMTS3	2.298061349	2.302276461	2.298061349	2.298061349	2.298061349	2.298061349	2.298061349	2.298408053	2.298061349	2.298061349	2.298061349	2.298061349	2.298061349	2.298061349	2.298061349	2.298061349	2.298061349	2.308029998	2.298061349	2.298061349
ADAMTS4	2.953620958	2.767261445	2.767261445	2.767261445	2.767261445	2.767261445	2.767261445	2.767261445	2.736106042	2.767261445	2.778586653	2.884500656	2.771740327	2.767261445	2.62225268	2.767261445	2.767261445	2.767261445	2.767261445	2.767261445
ADAMTS5	2.351323491	2.500789178	2.693933215	2.380772769	2.312444538	2.351323491	2.349575407	2.681100545	2.463480638	2.489624457	2.477075818	2.413752316	2.364733984	2.457024881	2.524190193	2.351323491	2.351323491	2.456256107	2.352021451	2.431898156
ADAMTS6	2.320446211	2.378555754	2.381275653	2.320446211	2.320446211	2.320446211	2.364872786	2.320540636	2.365607823	2.320446211	2.320446211	2.320446211	2.320446211	2.320446211	2.320446211	2.320446211	2.319102982	2.320446211	2.323559207	2.320599763
ADAMTS7	3.607678388	3.553010224	3.681684519	3.666697259	3.702298113	3.558946742	3.375575084	3.348743366	3.314082096	3.419239926	3.466697884	3.507273163	3.642416001	3.308942728	3.416387379	3.546348127	3.452216355	3.42294638	3.628080742	3.60854745
ADAMTS8	3.2077921	3.152670402	3.009119289	3.331251852	3.528595082	2.997467642	2.95778034	3.070278556	2.913021253	2.929092781	3.084285225	3.146916354	3.229616793	2.958294642	2.952206212	2.929092781	2.929344245	3.00133509	3.287098147	2.998087589
ADAMTS9	2.304114986	2.304439715	2.304114986	2.30523701	2.304114986	2.304114986	2.29987403	2.304114986	2.29987403	2.304114986	2.308655063	2.304114986	2.311002947	2.304114986	2.303133356	2.301666083	2.304114986	2.29987403	2.304374706	2.29987403
ADAMTSL1	2.478100949	2.459225305	2.461640845	2.482018418	2.462029575	2.456075609	2.460091585	2.456086711	2.460091585	2.460091585	2.470851043	2.473274154	2.460091585	2.456075609	2.460091585	2.458924711	2.488183633	2.455979757	2.467198987	2.456075609
ADAMTSL2	3.128528419	2.7966272	2.654944399	2.790780637	2.879502347	2.886475889	2.859700005	2.79258081	2.654944399	2.883372458	2.937851759	2.928492485	2.799627135	2.917347273	2.790173414	2.79258081	2.741091544	2.791572189	3.205383158	2.927303668
ADAMTSL3	3.637820748	3.552128935	3.552128935	3.552128935	3.552128935	3.552128935	3.552128935	3.552128935	3.552128935	3.552128935	3.552128935	3.552128935	3.552128935	3.501063825	3.412520716	3.472844176	3.552128935	3.552128935	3.69165345	3.552128935
ADAMTSL4	5.771159817	5.557800769	5.613025059	4.995101046	5.134378791	5.860677391	5.377524343	6.043983288	5.05029579	5.501507973	5.602631752	5.622980241	4.885633096	5.144009822	5.906793303	5.557668363	5.654707394	5.596515276	5.054395093	5.233074295
ADAMTSL5	3.558796706	3.558796706	3.558796706	3.558796706	3.627594003	3.558796706	3.558796706	3.558796706	3.558796706	2.983245246	3.439404875	3.558796706	3.558796706	3.558796706	3.277482533	3.558796706	2.875836112	3.558796706	3.558796706	3.558796706
ADAP1	5.912532763	5.67705726	5.901048183	5.65690726	6.394565835	5.447651855	5.656314997	5.704265159	5.508953042	5.870627401	5.381183071	5.841014339	5.401245506	5.252936132	5.781768089	5.569486713	5.454177901	5.564426744	5.702735988	5.752754894
ADAP2	5.098408518	5.319608968	5.435236547	5.097399146	5.002638659	5.542312311	5.817398601	6.394102992	5.811901239	5.509606449	5.856427426	6.53057079	5.581315149	5.965813708	5.712849715	5.353278442	6.025308507	5.85163358	5.575720277	5.627288417
ADAR	12.0475972	12.02465226	11.90366421	11.79126388	12.03953915	11.85572216	11.85419281	12.03343051	11.87620227	12.02970394	11.79066346	11.79120901	11.64832816	11.87148492	12.00346764	11.97080581	12.01362605	11.96980492	11.89545101	12.10447995
ADARB1	4.014415173	3.895410398	3.940121167	3.90918371	4.015288002	3.723477522	3.617905286	3.603321313	3.629691015	3.54529285	3.807476307	3.799061448	3.804372215	3.740499138	3.840781879	3.71679103	3.555492324	3.648592393	3.831206031	3.763118133
ADARB2	2.33102972	2.33102972	2.351020421	2.386644881	2.33102972	2.331031909	2.319463912	2.33102972	2.341944893	2.298061349	2.318166395	2.33102972	2.33102972	2.318166395	2.318212979	2.323941402	2.298061349	2.39475812	2.332544511	2.334361767
ADAT1	6.600896262	6.966565885	6.555604899	6.46681502	6.882332075	6.736706169	6.555932301	6.526708207	7.038177542	6.688973011	6.877642548	7.035373161	6.815991496	6.892046478	6.98906094	7.058853846	6.690058199	6.926106329	7.110395586	6.971143656
ADAT2	5.32267341	4.626207635	4.921069518	5.135870015	4.574470488	4.401527097	4.743042339	4.200840887	4.652027411	4.518545518	4.713520988	5.023965236	5.024957327	4.645820294	4.896747127	4.617618894	4.358792425	4.678334477	4.580228636	4.99740959
ADAT3	2.738080425	2.628505702	2.568406328	2.495486803	2.525922767	2.495486803	2.519481936	2.471983725	2.41183837	2.495443842	2.501386459	2.525965728	2.533526744	2.525922767	2.545191987	2.506225264	2.525965728	2.487269524	2.525965728	2.483709615
ADC	2.717022178	2.520184457	2.431651497	2.519000074	2.520184457	2.520184457	2.401097899	2.36456861	2.415216701	2.519000074	2.449594368	2.520184457	2.520184457	2.336977868	2.420294131	2.519000074	2.520184457	2.519000074	2.507700269	2.522748061
ADCK1	5.351220116	5.509501844	5.603376956	5.827755451	5.262108402	5.613572442	5.046990622	5.075241714	5.147675464	4.698477689	5.085905939	5.420446077	4.797320091	4.805342046	5.327518054	5.015825621	5.491845432	5.276228541	5.462170382	6.002788762
ADCK2	3.778537948	3.917753399	3.848693007	3.766614072	4.027082203	3.936161018	3.853969466	3.7217444	3.788892223	3.829099323	3.945537036	3.766412747	3.758238721	3.765996831	3.732687561	4.019664171	3.748925128	4.056247081	3.845972439	3.864571949
ADCK4	4.922967764	4.747358918	4.720972614	4.589702301	4.790086129	4.734510981	4.398785692	4.546279474	4.400567821	4.457677517	4.565351346	4.58442852	4.612432653	4.401779088	4.541560442	4.483578629	4.303134962	4.610685696	4.704890862	4.667915197
ADCK5	2.739848042	2.419538737	2.419538737	2.419538737	2.792806213	2.419538737	2.419538737	2.419538737	2.419538737	2.419538737	2.419538737	2.419538737	2.886950171	2.419538737	2.419538737	2.427893107	2.402084316	2.298061349	2.719691779	2.419538737
ADCY1	2.731295519	2.760928622	2.68670133	2.799473588	2.707058211	2.761601801	2.706645127	2.658727028	2.660254808	2.733327295	2.76993792	2.762529874	2.784554073	2.717760348	2.650345702	2.719368052	2.683394679	2.693174187	2.788565721	2.613486322
ADCY10	2.356408314	2.349366698	2.349366698	2.350298681	2.349366698	2.349366698	2.446075152	2.349366698	2.349366698	2.349366698	2.349366698	2.349366698	2.349366698	2.349366698	2.349366698	2.335449148	2.349366698	2.333702101	2.349366698	2.349366698
ADCY2	2.484602373	2.437166605	2.48305968	2.882706321	2.448293189	2.377751176	2.380467199	2.377751176	2.373405755	2.489718308	2.387297626	2.378285649	2.378779028	2.377751176	2.377751176	2.373690151	2.421722009	2.377751176	2.706389775	2.377751176
ADCY3	6.547046997	6.491527075	6.013582321	6.66841904	6.636757053	5.09195279	5.592470987	5.23953648	5.425140384	5.491839047	5.451105091	5.733661813	5.527934067	5.700615272	5.575620624	5.286498243	5.081819388	5.008126539	5.178437927	5.470286547
ADCY4	7.507355778	7.217168789	6.958581206	6.991692631	7.152201739	6.350560654	6.256816795	6.62283358	5.669896831	6.804213079	6.084436212	6.316635252	6.392769141	6.234298561	6.375198633	6.286446601	6.484558	6.034133977	6.214701698	6.436331264
ADCY5	2.854912531	2.831124793	2.48213777	2.851567614	2.831124793	2.851567614	2.740680432	2.851567614	2.850742519	2.73510932	2.954581928	2.851567614	2.845418955	2.831124793	2.831124793	2.851567614	2.609859317	2.831124793	2.851567614	2.831364971
ADCY6	2.298061349	2.298061349	2.298061349	2.298061349	2.298061349	2.298061349	2.298061349	2.298061349	2.298061349	2.298061349	2.298061349	2.298061349	2.298061349	2.298061349	2.298061349	2.298061349	2.298061349	2.298061349	2.298061349	2.298061349
ADCY7	5.732765637	5.891596183	5.747395251	5.795010172	5.737874991	5.775088119	5.763546354	5.886471917	5.719227864	5.68870168	5.945925886	5.441414922	5.643643826	5.829072632	5.774793219	5.762665682	5.798055349	5.787674921	5.296231371	6.168354055
ADCY8	2.669832818	2.573079974	2.671281454	2.589826492	2.736912168	2.574011982	2.573079974	2.573079974	2.573079974	2.573079974	2.573079974	2.573079974	2.89543871	2.573079974	2.573079974	2.573079974	2.573079974	2.574348775	2.963948365	2.581718864
ADCY9	4.020915102	4.188688229	4.072741468	4.126873566	4.145625647	4.069170673	4.001816763	4.089596349	4.114649745	4.057867205	4.126150063	4.190008777	4.081463076	4.064363245	4.088028228	4.197097809	4.24286479	3.880745161	4.050507382	4.028584067
ADCYAP1	2.298061349	2.298061349	2.298061349	2.298061349	2.298061349	2.298061349	2.298061349	2.298061349	2.298061349	2.298061349	2.298061349	2.298061349	2.298061349	2.298061349	2.298061349	2.298061349	2.298061349	2.298061349	2.298061349	2.298061349
ADCYAP1R1	2.298061349	2.298061349	2.323039635	2.298061349	2.298061349	2.298061349	2.298061349	2.298061349	2.298061349	2.387025006	2.299156642	2.298061349	2.298061349	2.298061349	2.298061349	2.298061349	2.298061349	2.298061349	2.298061349	2.298061349
ADD1	7.17153325	7.022381531	7.056856359	7.166482142	7.231946301	7.045058176	7.145701235	6.826579425	6.955877817	7.058222301	7.000597981	7.124353364	7.099771813	6.864946727	7.09003203	7.071828169	6.807653893	6.932350961	6.806186887	7.058554001
ADD2	2.907188086	2.88197488	3.021901796	3.017963468	2.960582663	2.911733598	2.602197356	2.753223914	2.986333807	2.806329901	2.886786261	2.92625145	2.997731792	2.853891205	2.828552672	2.861317035	2.816430122	2.756817143	3.039011083	2.872504038
ADD3	9.010581274	9.146643178	8.87939513	9.039538423	9.01006856	9.002249653	9.509772959	9.419744835	9.457501815	9.543589655	9.546170588	9.193094521	9.222076889	9.644181233	9.547449432	9.794557169	9.615596606	9.463336973	9.061753466	9.259975673
ADH1A	2.298061349	2.298061349	2.298061349	2.298061349	2.298061349	2.298061349	2.298061349	2.298061349	2.298061349	2.298061349	2.298061349	2.298061349	2.298061349	2.298061349	2.298061349	2.298061349	2.298061349	2.298061349	2.298061349	2.298061349
ADH1B	2.328287203	2.324522176	2.324522176	2.332613457	2.324522176	2.30842853	2.314197256	2.298545974	2.298061349	2.324522176	2.324522176	2.324522176	2.324750263	2.304531811	2.306275502	2.320738584	2.298061349	2.324522176	2.305853224	2.324522176
ADH1C	2.298061349	2.301556067	2.298061349	2.298061349	2.298061349	2.298061349	2.298061349	2.298061349	2.298061349	2.298061349	2.298061349	2.298061349	2.303620573	2.298061349	2.298061349	2.298061349	2.298061349	2.298061349	2.298061349	2.310415973
ADH4	2.433995204	2.433995204	2.401992711	2.31178488	2.433995204	2.375964772	2.407433862	2.408096032	2.356263716	2.409488725	2.410341274	2.433995204	2.336098845	2.433995204	2.427902255	2.40192931	2.357357342	2.404949796	2.434126279	2.433995204
ADH5	5.464014858	5.675573169	5.645558689	5.819401098	5.625134477	5.805099464	6.332316622	5.820145969	5.980191584	6.162615809	5.902744286	6.188679928	6.214972841	6.459909512	5.870518264	6.09162374	6.007584341	6.240599275	5.733317618	6.182525109
ADH6	2.342100282	2.498595401	2.718408189	2.342100282	2.526285537	2.342100282	2.342100282	2.342100282	2.342100282	2.342100282	2.342100282	2.342100282	2.519187487	2.352521274	2.342100282	2.342100282	2.342100282	2.437426312	2.345158732	2.342100282
ADH7	2.298061349	2.298061349	2.298061349	2.298061349	2.298061349	2.298061349	2.298061349	2.298061349	2.298061349	2.298061349	2.298061349	2.298061349	2.298061349	2.298061349	2.298061349	2.298061349	2.298061349	2.298061349	2.298061349	2.298061349
ADHFE1	8.486261196	7.234961361	7.903949647	8.079599413	7.545719535	7.429525496	7.284906512	7.67298994	7.035178628	7.144221806	7.998225388	7.200748472	6.885508584	7.665577556	7.432351898	7.307003649	7.219296467	7.371606235	7.182047993	7.477026148
ADI1	7.997636269	8.183597763	7.95645338	7.555978684	8.142955349	7.9784067	8.234084117	8.111327217	7.858930467	8.234258292	7.995212623	8.066801399	7.914502989	8.078563026	7.886408907	8.084676509	7.986333009	8.560710928	7.804647636	8.191456253
ADIG	4.102423163	3.931659241	3.636150665	4.232791385	3.654975495	3.514377643	2.952326742	3.498437134	2.973205808	3.28518654	3.786521146	3.727777115	4.052998023	3.28518654	3.20252513	3.380047794	3.075643037	3.447624233	4.372444128	3.365065213
ADIPOQ	2.298061349	2.298061349	2.298061349	2.298061349	2.298061349	2.298061349	2.298061349	2.298061349	2.298061349	2.298061349	2.298061349	2.298061349	2.298061349	2.298061349	2.298061349	2.298061349	2.298061349	2.298061349	2.298061349	2.298061349
ADIPOR1	10.43399539	10.02932533	10.74712421	10.43026517	10.37840698	11.09508552	11.34798063	10.18679	11.08837397	11.12205721	10.64029325	10.66904601	11.48095091	10.74563193	11.12520348	10.762855	11.07807538	10.44225147	10.27329498	11.15965767
ADIPOR2	8.341533645	8.001604339	8.352865583	8.169091047	8.201806212	8.207683848	8.219572259	7.975745683	8.20501922	8.186495353	8.242589179	8.267160214	7.949610693	8.031564943	8.202996878	8.105307086	8.102549922	8.589738491	7.942028924	7.969520912
ADK	5.08844883	4.743355341	4.893236105	4.797197321	4.812312118	4.62754904	4.550558674	4.47523037	4.834794479	4.978855903	4.652206203	5.078995865	4.692238318	4.800844909	4.710636526	4.810230071	4.765668007	4.745709125	5.145248267	4.660307417
ADM	8.750906108	8.109890032	8.91172485	7.87744791	7.621942537	8.061391828	7.729417741	9.20746029	7.164336321	7.770811078	7.53662289	7.662412712	7.884092324	6.420622901	7.64551133	8.298275904	7.161230493	7.885124982	7.694233351	7.902055799
ADM2	5.344148415	5.179539342	5.435345986	5.101159675	5.163579556	5.179539342	5.067364061	5.163579556	5.083483415	4.51736184	5.121266796	5.179539342	5.3390584	5.101159675	4.899254877	5.105824313	5.327088824	5.101159675	5.237058043	5.114019459
ADNP	8.957090442	8.920205055	8.998417156	9.162359713	8.872587787	9.263845141	9.276969052	9.366564442	9.565954943	9.19420296	9.202934228	8.833423171	8.972176919	9.437042733	9.232894329	9.25071097	9.568257737	9.148277045	8.638970106	9.273106469
ADNP2	6.7939278	6.830329957	6.831638601	7.129223694	6.864667332	6.750000812	7.127427979	6.997072929	7.100988251	6.964166102	7.27038442	7.201290228	6.86579851	7.12906095	7.265680913	7.051330179	7.153691179	7.216613485	6.993099525	7.082739817
ADO	6.677753338	6.639101481	6.779315293	6.840358531	6.722377051	6.769066942	6.878750895	6.83118121	6.654569264	6.313786649	6.391035211	6.748148899	6.458399472	6.642835267	6.710273296	6.726605288	6.59047503	6.512120468	6.263768262	6.710197934
ADORA1	4.708944612	4.835234342	4.659900273	4.906260659	4.879243471	4.64541971	4.103945487	4.604395018	4.384971637	4.64541971	4.97852471	4.64541971	4.850833767	4.520123398	4.507912547	4.582400529	4.64541971	4.469721536	5.223884898	4.393860216
ADORA2A	7.668398877	8.019255718	7.531882305	7.629640157	7.379793938	7.098267522	7.384327231	6.815131287	6.896770927	7.291473886	6.815416111	7.477210176	7.379793938	6.92221192	6.857170919	7.10063967	7.176745996	7.1547213	7.331280908	7.379793938
ADORA2B	2.318678524	2.383001976	2.383001976	2.383001976	2.383001976	2.81532216	2.629268971	2.383001976	2.383001976	2.383001976	2.383001976	2.623694562	2.383001976	2.827518585	2.383001976	2.383001976	2.298061349	2.383001976	2.383001976	2.43412982
ADORA3	4.104057074	3.48897804	3.508784162	3.230763054	4.502394591	3.158060916	2.888621887	3.220194648	3.331260646	3.234563789	3.26743245	3.916482261	2.906399494	2.413235063	3.261781782	3.499114036	2.457607775	3.449660929	2.956495399	3.003455659
ADPGK	8.080502258	8.139881761	8.024297478	8.048204589	8.281707331	8.280092446	8.138182687	8.404668099	8.056217049	7.930695855	8.146452032	8.245245525	7.64654563	8.296156681	7.966381588	8.023052015	8.482312594	8.202915684	7.696925448	8.325788275
ADPRH	3.117933053	3.085252525	3.262657052	3.31063434	3.275512419	3.190337765	3.042008159	3.277151451	3.132269846	3.069489735	3.113620901	3.224807153	3.218532709	3.192083381	3.218343916	2.922753625	3.157589889	3.17007487	3.328446065	3.252680452
ADPRHL1	2.298061349	2.298061349	2.304636238	2.298061349	2.298061349	2.298061349	2.298061349	2.298061349	2.298061349	2.347049199	2.298061349	2.298061349	2.298061349	2.298061349	2.298061349	2.300400541	2.298061349	2.298061349	2.298061349	2.298061349
ADPRHL2	9.5698975	9.226167506	9.468355459	9.13641834	9.281812562	8.118723421	8.180367889	7.982368939	8.478978653	8.39501386	8.034309493	8.802959524	7.715964812	8.18055626	8.74678587	8.426899618	7.878713123	8.529326868	8.964182502	7.965940185
ADRA1A	2.310665048	2.313384876	2.309461457	2.309786937	2.29913783	2.309461457	2.29913783	2.309461457	2.309093369	2.370453739	2.302497806	2.309461457	2.318069878	2.310665048	2.310665048	2.309461457	2.372163379	2.309461457	2.322878224	2.29913783
ADRA1B	2.34076745	2.298061349	2.349678437	2.349678437	2.401318816	2.349678437	2.349678437	2.349678437	2.349678437	2.349678437	2.349678437	2.349678437	2.349678437	2.349678437	2.349678437	2.349678437	2.349678437	2.349678437	2.349678437	2.349678437
ADRA1D	2.638444391	2.638444391	2.638444391	2.504541289	2.607392869	2.638444391	2.607392869	2.607392869	2.607392869	2.607392869	2.638444391	2.530100819	2.640992679	2.607392869	2.638444391	2.638444391	2.638444391	2.568193865	2.607392869	2.607392869
ADRA2A	2.376817509	2.376817509	2.376817509	2.376817509	2.376817509	2.376817509	2.376817509	2.376817509	2.376817509	2.376817509	2.376817509	2.376817509	2.382176614	2.298061349	2.376817509	2.357734624	2.544198478	2.376817509	2.376817509	2.376817509
ADRA2B	4.481634741	4.461985394	3.797197723	4.314852193	4.443547815	4.174959264	4.026491975	4.072162222	3.923187532	4.314724389	4.348537094	4.179136076	4.12798739	4.390323445	4.195321098	4.372945354	3.362399323	4.314724389	4.466893735	4.317940226
ADRA2C	4.955597797	4.955597797	4.858953766	4.858953766	4.955597797	4.955597797	4.653031772	4.939833658	4.47514095	4.732210242	4.955597797	4.955597797	5.085396022	4.733823632	4.824203025	4.846416229	4.477839219	4.581841469	5.509921625	4.698142874
ADRB1	2.319250256	2.359337493	2.319250256	2.319250256	2.319250256	2.319250256	2.320822058	2.319250256	2.319250256	2.298061349	2.32582992	2.319250256	2.319250256	2.298061349	2.319250256	2.319250256	2.319250256	2.319429032	2.382479195	2.323858096
ADRB2	8.339290759	7.991077532	7.904406454	7.831325228	8.197150129	8.041793368	8.855251547	8.538930306	8.372794671	8.483693325	8.506750297	7.901916379	8.504133238	8.116186302	8.905624469	8.681133581	7.505854034	8.028588074	7.865308039	7.959951273
ADRB3	2.336525488	2.314606465	2.336525488	2.336525488	2.336525488	2.329261634	2.300003686	2.298061349	2.319089306	2.319089306	2.336525488	2.319089306	2.298061349	2.298061349	2.298061349	2.319089306	2.336525488	2.326109178	2.336525488	2.336525488
ADRBK1	4.559792764	4.46972776	4.324007393	4.332707269	4.727722165	4.464959808	4.412152081	4.72872147	4.578279195	4.634897139	4.520812996	4.612195679	4.548808865	4.513990387	4.621253232	4.622201455	4.371284518	4.723036483	4.733298801	4.604333545
ADRBK2	6.064307294	5.922279549	6.424199583	5.93050533	6.141740952	6.170125526	6.231668749	6.572506233	6.300566	5.970582903	6.062969153	5.994285417	5.532298591	6.06468377	6.414637865	5.77137073	6.387805574	6.344851645	5.834736909	6.183575971
ADRM1	7.17063015	7.140904084	7.114019349	6.841219646	7.11555749	6.714021391	6.755447736	6.559769546	6.743155226	6.714021391	6.883648444	6.983074121	6.859383118	6.534950108	6.749250345	6.738986501	6.55835244	6.749794558	7.206672015	6.965609143
ADSL	7.665809928	7.738134654	8.062652763	7.879128788	7.906387649	7.574841247	7.726560097	7.698194439	7.766889697	7.669062475	7.72957895	7.756420341	7.594900148	7.859982956	7.892847795	7.979988701	7.980573894	7.842738033	7.891509844	7.793438098
ADSS	6.203939126	6.196044312	6.370297787	5.987909125	6.049723613	6.452617413	6.685734185	6.808333781	6.69830522	6.396833234	6.584966707	6.200550892	6.286749134	6.891553913	6.505892213	6.087740956	6.240505159	6.436236007	5.895098696	6.147293895
ADSSL1	2.837864517	2.816513654	2.858048481	2.816513654	2.816513654	2.7757399	2.808376551	2.742292319	2.779093182	2.733177117	2.816513654	2.7757399	2.832206714	2.7757399	2.816513654	2.465713031	2.564540844	2.744999874	2.816513654	2.817052904
AEBP1	5.523794122	5.448512252	6.170897652	6.288806895	5.708291633	5.430559378	5.575118337	5.177333226	5.527569327	5.632402337	5.573677706	5.766171131	5.588610863	5.394160258	5.396725494	6.26450187	5.399943977	5.374180562	5.776009655	5.653911318
AEBP2	3.356585748	3.486756328	3.486756328	3.445031489	3.477486042	3.478111367	3.580786549	3.440724865	3.540703414	3.556444785	3.375488538	3.444695961	3.353167651	3.64648244	3.539121703	3.332752629	3.457015589	3.581549037	3.147841803	3.632199097
AEN	6.584499088	6.280518402	6.203828928	6.345481699	6.511705117	6.660258885	6.406078083	6.581520211	6.417752738	6.267800755	6.049562812	6.68581422	6.684551654	6.551282892	6.391495434	6.553541543	6.001822387	6.41176908	6.592073606	6.884058987
AES	7.164349341	7.204773341	7.225901241	7.494870881	7.145891495	7.190367068	7.378942886	6.880918972	7.272630251	7.396448472	7.592684388	7.627723216	7.946529119	6.958689853	7.555091042	7.748013245	7.220133897	7.48504629	7.545440411	7.489858346
AFAP1	2.298061349	2.298061349	2.298061349	2.30244005	2.298061349	2.299001709	2.328545103	2.298061349	2.298061349	2.969845769	2.298061349	2.298061349	2.313486985	2.307275876	2.29862209	2.298061349	2.298061349	2.298061349	2.298061349	2.325565683
AFAP1L1	3.379123487	3.375909078	3.38420493	3.375909078	3.338650535	3.426113765	3.433832892	3.169831373	3.406199511	3.375909078	3.37899382	3.338650535	3.453978324	3.400681092	3.375909078	3.302736126	3.375909078	3.375909078	3.453978324	3.453978324
AFAP1L2	3.036690671	3.025056882	3.025056882	3.025056882	3.036690671	3.142144978	3.134986078	3.036690671	3.127141959	3.025056882	3.036690671	3.036690671	3.036690671	3.036690671	3.224920718	3.146640643	3.036690671	3.146071244	3.036690671	3.077297795
AFF1	7.843079022	7.334258342	7.361411008	7.639738076	7.515438315	7.787491105	7.580427786	8.189877208	7.71535025	7.763088729	7.570672794	7.734045115	7.669749927	7.239715293	7.592903263	7.899139252	7.663231971	7.663024859	7.404140758	7.522760137
AFF2	2.298061349	2.298061349	2.298061349	2.298061349	2.298061349	2.298061349	2.298061349	2.298061349	2.298061349	2.298061349	2.298061349	2.298061349	2.298061349	2.298061349	2.298063192	2.298061349	2.298061349	2.298061349	2.298061349	2.298061349
AFF3	3.166793713	3.311438379	3.223527943	3.33944951	3.141639748	3.206484363	3.202696928	3.210539313	3.296867757	3.172263271	3.276463399	3.294398136	3.37009399	3.430566939	3.278298283	3.265627153	3.259056683	3.261261907	3.095517947	3.201277013
AFF4	4.249352187	4.267614439	4.325889245	4.274192269	4.294089613	4.336326406	4.392850113	4.549630039	4.412977026	4.460951711	4.382189817	4.329045797	4.305731841	4.504554263	4.362384633	4.462219361	4.350861474	4.425095924	4.38084792	4.292323426
AFG3L1	4.369253502	4.550567275	4.353340455	4.565316075	4.605248478	4.39421753	4.418229149	4.229749935	4.461888646	4.475106629	4.498737205	4.332711594	4.3812855	4.790594547	4.687899731	4.735483261	4.683897888	4.527431312	4.068144597	4.621806828
AFG3L2	5.830155048	6.042567782	5.962401754	6.030698148	5.458030616	5.619354529	5.918133243	5.462306074	6.008272216	5.777207718	6.098982524	5.842642442	5.681206281	5.971663959	6.336009058	6.228710297	6.126985749	6.025632825	5.681038715	6.147214931
AFM	2.298061349	2.298061349	2.298061349	2.298061349	2.298061349	2.298061349	2.298061349	2.298061349	2.298061349	2.298061349	2.298061349	2.298061349	2.298061349	2.298061349	2.298061349	2.298061349	2.298061349	2.298061349	2.298061349	2.298061349
AFMID	6.240299984	6.254838509	6.213303939	6.220246019	6.024119193	6.258726554	6.125700227	6.201986787	6.092251455	6.230397954	6.077598049	5.989828564	6.119159165	6.180149535	6.253167774	6.195460889	6.247968319	6.112561084	5.893841553	6.173762009
AFP	2.298061349	2.298061349	2.298061349	2.298061349	2.348651715	2.298061349	2.298061349	2.298061349	2.298061349	2.298061349	2.298061349	2.298061349	2.298061349	2.298061349	2.298061349	2.298061349	2.298061349	2.298061349	2.298061349	2.298061349
AFTPH	9.741307809	9.770227241	9.793480895	9.537151438	9.854297493	9.56265305	9.485869434	9.859856938	9.474580737	9.548065721	9.654339288	9.405454024	9.905805449	9.465169086	9.574057255	9.536718973	9.498286398	9.455650808	9.6696645	9.469320471
AG2	2.718630337	2.808679057	2.718630337	2.808679057	2.527370455	2.808679057	2.71256024	2.771097431	2.298061349	2.298061349	2.808679057	2.430955964	2.808679057	2.718630337	2.808679057	2.808679057	2.298061349	2.45522141	2.808679057	2.298061349
AGA	5.62604078	5.009842591	5.724130421	5.244978463	5.417872999	5.112506308	6.183128402	5.647904371	5.576594054	5.816807149	5.55517237	5.813198452	5.568546059	6.025786776	5.900759066	5.243985365	5.991204266	6.0268011	5.296300933	5.662185385
AGAP1	2.298061349	2.298061349	2.298061349	2.449787322	2.298061349	2.298061349	2.302321384	2.298061349	2.298061349	2.298061349	2.298061349	2.454696134	2.298061349	2.424232978	2.670819433	2.315807769	2.298061349	2.488922884	2.298061349	2.298061349
AGAP10	3.105480815	3.144587623	3.117892126	3.138293271	3.135459692	2.977188269	3.179967884	3.173615621	3.20386027	2.930831322	3.326415468	3.274175808	3.155961838	3.364731191	3.293137089	3.003909567	3.149703524	3.294698258	3.116816872	3.191711337
AGAP11	2.305023461	2.301871112	2.305023461	2.305023461	2.305023461	2.305023461	2.305023461	2.305023461	2.305023461	2.305023461	2.305023461	2.301465676	2.305023461	2.305023461	2.314769257	2.305023461	2.305023461	2.305023461	2.305023461	2.305023461
AGAP2	5.117369624	5.206440093	5.110141457	5.121251665	4.970817339	4.912628334	4.720258645	4.685566133	4.803755434	4.784542172	4.864518422	4.993854785	4.968433422	4.872040397	4.788216069	4.994326619	4.830932859	5.00587106	5.084364334	5.018470509
AGAP3	4.297770199	4.29869325	4.281655428	4.566952223	4.214916928	4.203780832	3.998312253	4.257288245	4.027658816	4.240171701	4.136480529	4.027065372	4.045613418	3.946031228	4.162983716	4.111546796	4.116897284	3.962274388	4.416748465	3.917999201
AGAP4	5.812189068	6.007740606	5.781155678	6.176215679	5.838642911	5.630499544	5.729583062	4.953011714	5.801208903	5.553889584	5.47551124	5.897214762	5.426529661	5.745927549	5.948936809	5.69436752	5.781313514	5.971905299	5.67266794	5.78372026
AGAP5	8.036767722	8.357717853	8.093338963	7.826674619	8.109367912	7.29735573	7.515341557	6.854197697	7.464125654	7.775128254	7.098967353	7.861691541	6.935581485	7.739106304	7.846249119	7.579694719	7.539436887	7.425547987	7.639015493	7.70187523
AGBL1	2.298061349	2.298061349	2.298061349	2.298061349	2.298061349	2.298061349	2.298061349	2.298061349	2.298061349	2.298061349	2.298061349	2.298061349	2.298061349	2.298061349	2.298061349	2.298061349	2.298061349	2.298061349	2.298061349	2.298061349
AGBL2	2.545035649	2.545035649	2.474457806	2.46831774	2.545035649	2.468305387	2.467832255	2.467832255	2.454624134	2.467832255	2.545035649	2.467832255	2.467832255	2.514405001	2.299238626	2.533119158	2.545035649	2.467832255	2.545035649	2.298061349
AGBL3	2.332510733	2.540672174	2.336762539	2.346349454	2.534130936	2.332136042	2.341370773	2.328342543	2.412610598	2.452902661	2.329296482	2.333220391	2.333220391	2.396574503	2.300502453	2.346004012	2.440970185	2.33368197	2.334885323	2.435955626
AGBL4	3.005180959	3.00977619	3.005180959	3.005180959	3.005180959	3.005180959	3.005180959	3.005180959	3.005180959	2.901886577	3.005180959	3.005180959	3.005180959	2.937615641	3.005180959	3.005180959	3.005180959	3.005180959	3.005180959	3.005180959
AGBL5	3.098889668	2.940880772	2.939220329	2.834952572	3.156395749	3.053714297	3.037698187	2.880711056	3.055055273	2.914392858	3.20970374	3.661500652	3.280637273	3.14887239	3.060968574	3.168308481	3.031240151	2.900240282	3.119000842	2.972980478
AGER	7.247256594	7.27054827	6.644839458	6.354926516	7.086871708	7.606203005	6.520634031	7.062105509	6.819567687	7.076465586	6.928656798	6.83981017	7.121394561	7.11541542	7.06706294	7.134806018	6.819445853	7.131726646	7.304364834	7.193391134
AGFG1	4.926473404	4.918857083	5.129939635	4.953766417	4.858336947	5.128150888	5.075481653	5.592595928	5.295817382	5.071072445	5.041431256	4.967031159	4.800842725	5.142317817	5.387683142	5.150502935	5.266304161	5.185165322	4.569906367	5.02382542
AGFG2	3.052131057	3.059260053	2.962736568	3.024448882	3.095718418	2.983635367	3.041818541	3.051737535	3.076682974	3.086875979	3.176810913	3.070934168	3.123118652	3.094422742	3.190173323	3.090387169	3.042225109	3.096098195	3.140077169	3.159929406
AGGF1	4.354686516	4.208364338	4.462435196	4.281908609	4.134059444	4.301223463	4.368290028	4.409844304	4.312181262	4.356294704	4.332609285	4.00103636	3.949070848	4.376699415	4.31218562	4.511691638	4.451079902	4.489807933	3.954554552	4.422302479
AGK	4.296904636	4.327190816	4.255365769	4.392982516	4.301239729	4.618344954	5.150426324	4.560847663	4.759613381	4.699612882	4.920912254	4.447380323	4.343404641	4.793776064	4.518722543	4.994957621	4.752808329	4.580123433	4.280848563	4.96081298
AGL	6.098480633	5.957099549	6.395114016	6.265523287	6.10223851	5.737938637	6.44269722	6.179951958	6.385416821	6.313195014	6.074893155	5.683679969	6.345181237	6.514055164	6.741132793	6.196906353	6.239446504	5.977939682	5.196872404	6.395114016
AGMAT	2.842223563	2.824316488	2.700355345	2.606523007	2.787583386	2.585316543	2.569641862	2.585481581	2.609476239	2.569641862	2.782785506	2.856038994	2.657717575	2.667626685	2.587936308	2.906363839	2.585316543	2.689385383	2.665363209	2.813286085
AGPAT1	5.689231504	5.133730437	5.674639892	5.012097843	5.401868109	6.288674526	6.905441431	5.857430992	6.352732182	6.755299915	5.6736827	6.916452765	6.980304984	6.323694527	7.2686435	6.725783754	6.561153455	6.57441527	5.947262837	6.181188362
AGPAT2	5.486907946	5.495645113	5.580855903	5.417115802	5.940011422	5.802215252	5.311267116	5.439098007	5.470280683	5.473494425	5.437203901	5.530620863	5.343302139	5.29032896	5.560744799	5.325891722	4.987441387	5.569324546	5.628011765	5.544943969
AGPAT3	5.128347236	4.979951263	5.416044565	5.047701166	5.480826243	5.199307904	5.233976812	5.135423689	5.079976715	5.030521888	4.98351796	5.131915736	5.098230296	4.972235729	5.388303849	5.016018219	5.126485308	5.196957129	5.173025945	5.220983458
AGPAT4	5.543582644	5.609374925	6.371098959	5.731142952	5.786926071	5.50999649	5.540998219	5.342706141	5.113152758	5.158833172	5.444625029	5.001569608	4.985398203	5.636918003	5.834069731	5.547843706	5.310578953	5.457681302	5.176885124	5.38261494
AGPAT5	3.491981536	3.491981536	3.501250665	3.491981536	3.491981536	3.501250665	3.866822714	3.501250665	3.819706892	3.673431847	3.512323268	3.482370063	3.501250665	4.192205161	3.649999087	3.641818002	3.652160965	3.501250665	3.342900058	3.771788873
AGPAT6	5.041651747	5.0172484	5.049127701	5.148750006	5.047885328	4.782862308	4.863333378	4.758664569	4.855887759	4.746336819	4.813409651	4.897784767	4.850141668	5.032226204	4.897517266	4.87135668	4.921314548	4.916342323	4.846045331	4.973448624
AGPAT9	9.064644228	9.365358536	9.040540231	9.013148555	8.997718522	9.576455239	9.050501808	9.357471195	9.252760136	9.289129773	8.86438556	8.382656082	8.787697379	8.338724196	8.469484689	9.248493843	8.861268143	9.013697942	8.602504094	9.092483754
AGPHD1	2.298462533	2.298462533	2.298462533	2.298462533	2.316627249	2.298462533	2.298462533	2.298061349	2.298462533	2.298462533	2.298462533	2.298462533	2.298462533	2.298462533	2.298462533	2.298061349	2.298462533	2.298472462	2.298935535	2.298462533
AGPS	5.305060233	5.2636532	5.540767948	5.396570627	5.199142997	5.892743106	6.11740105	6.206535222	5.977951608	5.59601304	5.885574495	5.429684507	5.29928076	5.765379497	5.830058044	5.666602137	5.911336056	5.960296034	5.088049979	5.770791515
AGR2	2.299828558	2.298061349	2.298061349	2.298061349	2.298061349	2.298061349	2.298061349	2.298061349	2.298061349	2.298061349	2.298061349	2.298061349	2.298061349	2.298061349	2.298061349	2.298061349	2.298061349	2.298061349	2.298061349	2.298061349
AGR3	2.298061349	2.298061349	2.298061349	2.298061349	2.298061349	2.298061349	2.298061349	2.298061349	2.298061349	2.298061349	2.298061349	2.298061349	2.298061349	2.298061349	2.298061349	2.298061349	2.298061349	2.298061349	2.298061349	2.298061349
AGRN	4.088265281	4.047533375	3.977288871	4.153095988	3.772241145	3.610874436	3.646594238	3.879454209	3.773274128	3.683444461	3.555705522	4.035616021	3.942112797	3.834961957	3.958681553	3.812707235	3.953791022	3.628614787	4.084308903	3.730121098
AGRP	2.902281355	2.902281355	2.902281355	2.792807758	2.902281355	2.902281355	2.902281355	2.902281355	2.902281355	2.902281355	2.902281355	2.902281355	2.902281355	2.902281355	2.902281355	2.902281355	2.902281355	2.902281355	2.902281355	2.798064848
AGT	2.298061349	2.298622441	2.298061349	2.298061349	2.298061349	2.323416028	2.298061349	2.298061349	2.298061349	2.298061349	2.298061349	2.298061349	2.299993228	2.298061349	2.298061349	2.298061349	2.298061349	2.298061349	2.313482973	2.298061349
AGTPBP1	7.730593357	7.478439173	7.456007315	7.428266058	7.487150483	7.589016029	7.308511798	7.725135666	7.230334415	7.361741188	7.179811773	7.157770051	7.187462319	7.328505114	7.297016615	7.363586956	7.310294823	7.567803459	6.831510412	7.745147032
AGTR1	2.298061349	2.298061349	2.298061349	2.298061349	2.34400905	2.298061349	2.298061349	2.298061349	2.298061349	2.298061349	2.298061349	2.298761788	2.298061349	2.298061349	2.298061349	2.298061349	2.298061349	2.298061349	2.298644484	2.298061349
AGTR2	2.298061349	2.298061349	2.298061349	2.298061349	2.298061349	2.298061349	2.298061349	2.298061349	2.298061349	2.32809833	2.298061349	2.298061349	2.298061349	2.298061349	2.298061349	2.298061349	2.298061349	2.298061349	2.298061349	2.298061349
AGTRAP	7.218742344	6.842161111	6.61485245	6.706851836	6.868214245	6.966530489	6.662256063	7.387803366	7.486855731	7.094179601	6.633517035	6.868148314	6.537451045	6.656953702	7.53377023	7.066082886	7.168377237	7.526023227	6.964937484	7.117877381
AGXT	2.495121458	2.495121458	2.616522152	2.494476635	2.514678553	2.495121458	2.495121458	2.493756231	2.461750104	2.495121458	2.49572469	2.495121458	2.495121458	2.44520822	2.495121458	2.495121458	2.366945148	2.495121458	2.495121458	2.432228219
AGXT2	2.298061349	2.298061349	2.298061349	2.298061349	2.298061349	2.298061349	2.298061349	2.298061349	2.298061349	2.298061349	2.298061349	2.298061349	2.298061349	2.298061349	2.298061349	2.298061349	2.298061349	2.298061349	2.298061349	2.298061349
AGXT2L1	2.298061349	2.298061349	2.298061349	2.298061349	2.298061349	2.298061349	2.298061349	2.298061349	2.298061349	2.298061349	2.298061349	2.298061349	2.298061349	2.298061349	2.298061349	2.298061349	2.298061349	2.298061349	2.298061349	2.298061349
AGXT2L2	7.915063976	7.88390009	7.980305295	7.57821535	7.957509614	7.56782125	7.497599609	7.52477028	7.580813112	7.760582132	7.525761838	7.616385091	7.6994471	7.59076968	8.002892122	8.085112371	7.611120421	7.602949775	7.888365064	7.620466236
AHCTF1	6.874835095	6.905934485	6.739879703	6.685460137	6.950581179	6.79968577	6.632076952	6.323767979	6.702410307	6.833805495	6.378889023	6.709278934	6.158490512	6.766068782	6.43029323	6.634686924	6.555880106	6.633332243	6.443861758	6.84006027
AHCY	5.899804197	5.571017452	5.859566141	5.616847909	5.787482425	6.048624054	5.96192545	5.95871802	6.128203742	5.951055722	5.473790806	6.24250033	5.950754933	5.904010981	5.930542539	5.718994061	6.324707913	6.463539343	6.663877022	5.79422364
AHCYL1	6.239923886	6.188731243	6.403205103	6.289888547	6.363782295	6.314850892	6.44811084	6.534791551	6.383628214	6.447967417	6.371874976	6.249399865	6.19122415	6.42661259	6.349095043	6.34775979	6.365742268	6.312036794	5.970054955	6.234757301
AHCYL2	3.745553638	3.747713765	3.965113247	3.903419746	3.678731753	3.693811579	3.850543127	3.922066387	3.732012888	3.478180731	3.575202298	3.431318195	3.487029075	3.854041481	3.702289585	3.674080686	3.83301941	3.622445424	3.046998915	3.775623362
AHDC1	3.772751833	3.599019452	3.761218543	3.53594128	3.759010107	3.510433075	3.46072152	3.548526646	3.215110546	3.433133172	3.76267288	3.554794408	3.636357663	3.377645959	3.261671695	3.515045845	3.228012029	3.563189117	3.800707753	3.495120622
AHI1	3.20646867	3.158568884	3.241587634	3.283820535	3.093572802	3.014134282	3.137967144	3.155441418	3.231767614	3.171308888	3.011798433	3.111103329	3.233404891	3.188074133	3.126249251	3.188768352	3.074865572	3.181863871	3.031559769	3.081787545
AHNAK	5.353344241	5.446443713	5.7445696	5.690166054	5.882539309	5.444654233	5.692726625	5.783912536	5.77675041	5.58109068	5.689327475	5.384907413	5.433176173	5.771248612	5.524006823	5.592858926	5.738214616	5.618108385	5.287423878	5.397712102
AHNAK2	2.585886173	2.585886173	2.737537783	2.855463461	2.966638773	2.585886173	2.585886173	2.585886173	2.585886173	2.592267751	2.585886173	2.585886173	2.585886173	2.650327644	2.611581387	2.585886173	2.585886173	2.585886173	2.586120979	2.585886173
AHR	6.028972219	6.087110329	6.678251149	6.673073065	6.869842867	7.068234787	7.154107171	6.905974022	7.03861906	6.656917098	6.551698886	6.110677373	6.440580337	7.04082881	6.77382773	6.63621134	6.928939706	6.73719999	6.339982908	6.570185583
AHRR	2.298061349	2.298061349	2.298061349	2.298061349	2.298061349	2.298061349	2.298061349	2.298061349	2.298061349	2.298061349	2.298061349	2.298061349	3.045887401	2.298061349	2.298061349	2.298061349	2.298061349	2.298061349	2.298061349	2.298061349
AHSA1	7.195660552	7.3535561	7.546680807	7.040143696	7.284221162	7.213755709	7.380900017	7.282773853	7.30843671	7.454617476	7.299274919	7.594460876	7.524399657	7.247337265	7.709000476	7.620093786	7.445844487	7.39646	7.507530294	7.488271153
AHSA2	7.000030642	7.025405143	7.210431343	7.154988971	7.15134874	6.879820621	7.233147475	7.492886647	7.410433468	6.58937757	7.333094711	6.802954407	6.972818678	7.2879732	7.170466028	7.612454442	7.306803705	7.061148415	6.395089729	7.314886683
AHSG	2.33331037	2.298061349	2.301948254	2.41173119	2.298061349	2.298061349	2.298061349	2.298061349	2.298061349	2.298061349	2.301459099	2.298061349	2.344076222	2.298061349	2.298061349	2.298061349	2.298061349	2.298061349	2.455838036	2.298061349
AHSP	7.14175955	6.995562583	7.03195701	5.692790576	6.889910598	9.323586497	9.685932942	6.946384447	9.061690735	8.248271158	8.221015759	9.506071194	10.61834245	8.088487443	9.070058913	8.374610643	9.178613491	8.288104158	8.673352516	9.597187402
AICDA	2.321381919	2.321381919	2.321381919	2.321381919	2.321381919	2.321381919	2.298061349	2.321381919	2.321381919	2.321381919	2.321381919	2.321381919	2.321381919	2.321381919	2.321381919	2.321381919	2.321381919	2.321381919	2.321381919	2.298061349
AIDA	6.805920371	7.045103758	7.169747351	7.178497066	6.655726053	8.133100203	8.977914735	7.978342941	8.384273081	8.170115473	7.935028845	7.939823634	8.101839523	8.068863555	8.207084947	8.11622896	8.392602382	7.814858108	6.960568313	7.74431952
AIF1	10.50285367	10.09755513	10.35770598	10.37652574	10.17379993	10.35625951	9.998466258	10.65989431	10.00530563	10.14068202	9.862039607	10.02154082	9.883434976	9.706383993	9.963990335	10.18554208	9.899612431	10.42152661	10.13362741	9.994885813
AIF1L	2.960973789	2.960747651	2.903510061	3.068896243	2.908455129	2.88132151	2.806189521	2.913527432	2.903510061	2.903510061	2.894029783	2.925558987	3.102955013	2.828197687	2.77831297	2.740076333	2.906327338	2.903510061	2.999186866	2.900260503
AIFM1	6.258075558	6.582027036	6.504640428	6.123141686	6.258135526	6.213500877	6.43869619	6.530546124	6.468343424	6.433778567	6.575867227	6.451463247	6.526763838	6.384532988	6.445900124	6.508457264	6.319098728	6.392587046	5.948977801	6.688123481
AIFM2	3.913315594	4.302429968	4.168595396	4.088532213	4.075907102	4.072659061	3.497881403	3.745247864	3.781102584	3.589238886	4.2128677	3.968735271	3.634422964	4.065569791	3.968291627	3.769900392	3.633087958	3.914268253	3.92604209	3.970067558
AIFM3	3.191061756	3.191061756	3.207482853	3.191061756	3.191061756	3.191061756	3.191061756	3.191061756	3.191061756	3.191061756	3.191061756	3.191061756	3.191061756	3.191061756	3.191061756	3.187086816	3.191061756	3.191061756	3.191061756	3.191061756
AIG1	3.244388962	3.253396757	3.406724635	3.199078963	3.051286455	3.173489675	3.717455949	3.470397208	3.278912383	3.247879651	3.533208267	3.036333253	3.276610272	3.583385834	3.55282514	3.324213624	3.472668624	3.394049884	3.132544646	3.221327357
AIM1	9.448207533	9.506148666	9.158584046	9.407951754	9.074147407	9.569532905	9.506241769	9.976320929	9.57047085	9.396862691	9.678280078	9.230325446	9.325859959	9.593474426	9.705593801	9.669250726	9.335161089	9.309242304	8.661004863	9.370386951
AIM1L	3.279367992	3.211400999	3.279367992	3.279367992	3.327777656	3.279367992	3.090074735	3.279367992	3.22668332	3.279367992	3.279367992	3.279367992	3.279367992	2.991025383	3.279531654	3.279367992	2.999806534	3.365126642	3.303725419	3.251257841
AIM2	8.475999109	8.730961077	8.742377382	8.314053257	8.357664586	8.50910983	7.515562296	9.622896883	7.784924945	8.054247584	8.028606578	7.990636068	7.729387765	7.642296614	8.214488116	8.365546098	8.274034578	7.533058116	7.433692279	8.53958516
AIMP1	6.946998617	6.896361339	7.20197063	7.239279227	6.84412196	6.780595248	7.086325894	7.277381031	7.238746359	6.74130367	7.198946943	6.7462786	6.965037048	7.335678082	7.038676475	6.991528378	7.120564401	7.012667553	6.452098181	7.272445796
AIMP2	8.426052717	8.005724792	8.844428447	8.340440121	8.409885565	8.822836259	9.134201049	8.316019444	9.046030337	8.78193749	8.609956346	8.842554931	9.015489928	8.644475438	8.939286295	8.71951853	8.897400043	8.616274897	8.573799187	8.901325534
AIP	6.244757454	6.356755704	6.216315532	6.083062914	6.441266602	6.574522052	6.522180697	6.300995704	6.573786136	6.657204824	6.452692225	6.983837927	6.641004617	6.599411167	6.65518155	6.774526091	6.643233832	6.810424988	6.77984993	6.892472044
AIPL1	2.958454695	2.967542279	2.958454695	2.958454695	2.96744561	2.876276046	2.912940475	2.798607357	2.759954692	2.96744561	2.904165809	2.74500308	2.958454695	2.770947748	2.865269352	2.852292043	2.96744561	2.787892667	2.958454695	2.96744561
AIRE	3.574792398	3.361623846	3.360049834	3.360049834	3.927016352	3.360049834	3.346861185	3.318813122	3.360049834	3.346861185	3.418722645	3.492260458	3.360049834	3.30216252	3.360049834	3.457032464	3.121477714	3.360049834	3.577230283	3.419823757
AJAP1	2.298061349	2.298061349	2.298061349	2.298061349	2.298061349	2.298061349	2.298061349	2.298061349	2.298061349	2.298061349	2.298061349	2.298061349	2.298061349	2.298061349	2.298061349	2.298061349	2.298061349	2.298267597	2.298061349	2.298061349
AK1	6.738437305	6.462554183	6.70703821	6.653884214	6.753536632	7.243081281	6.982529375	6.324880379	7.227714677	7.071546751	6.923422847	6.928642204	7.697387342	6.743758463	7.172744199	6.798000445	6.697258769	7.023227244	7.121935117	7.537401527
AK2	5.755155183	5.740394205	5.774932273	5.567343981	5.857544564	6.104387102	6.056449596	6.088162106	6.204106461	6.073377326	5.978990333	6.094850178	5.743238098	6.221057931	6.212378007	5.980232932	6.184533313	6.279158876	5.826546447	6.063099997
AK3	4.629783861	4.75404419	4.608014776	4.758898139	4.733471814	5.092245584	5.326666228	5.45803685	5.491337533	5.729824434	5.473108801	5.002942899	5.652126654	6.003095757	5.596208244	5.811230998	5.808339952	5.674326103	4.658508043	5.395456567
AK3L1	2.316856589	2.316856589	2.317647725	2.316897979	2.316856589	2.445448006	2.338965036	2.52307537	2.322206523	2.483073434	2.457149594	2.316856589	2.316932701	2.316856589	2.316856589	2.323155108	2.316856589	2.408968094	2.390194973	2.316856589
AK5	4.085824107	4.073052089	4.300539321	3.965493255	4.285435106	4.065764054	3.848472183	3.54416395	4.059310365	3.913335527	4.023375832	4.019540886	4.827012223	3.855061069	3.840362005	4.313388224	3.879967726	3.953052971	3.954837023	4.387622091
AK7	2.298061349	2.298061349	2.298061349	2.298061349	2.298061349	2.298061349	2.298061349	2.298061349	2.298061349	2.298061349	2.298061349	2.298061349	2.313872315	2.298061349	2.298133346	2.298061349	2.298061349	2.298061349	2.298061349	2.298061349
AKAP1	3.500708791	3.594251869	3.432294941	3.478740419	3.525526623	3.480492311	3.768388889	3.595170922	3.887092405	3.662720996	3.5754005	3.779727351	3.63948181	3.781335537	3.63300511	3.862226297	3.697281239	3.596185337	3.727542158	3.682896592
AKAP10	7.87957548	7.660838979	7.761266284	7.732788509	7.788847422	7.798107427	7.737893824	8.381669543	7.734597751	7.652988561	7.702064454	8.096455172	7.521600081	7.787781703	7.481689523	8.03250977	7.831133049	7.895974487	7.645983269	7.695175944
AKAP11	4.358516979	5.169291401	4.995652112	5.363054956	4.411729659	5.842834749	5.709439694	5.534020944	6.048676372	6.027549107	5.828973816	5.258166377	5.955870987	5.907221218	5.731325128	5.989468663	6.075959468	5.41920376	4.863905313	6.196860445
AKAP12	2.993695513	2.872630801	3.085817718	2.950570955	2.873276907	3.314402364	3.227215426	2.86341582	2.969143736	3.055181814	2.77133281	3.093182621	3.135537578	2.943915919	2.912102619	2.941250608	2.771898702	3.533260327	3.009186574	3.344332629
AKAP13	6.752416949	6.897688255	6.585999389	6.839707772	7.020241087	6.88538759	6.596103625	6.976741185	6.961462704	7.106903226	6.702708957	6.805880619	6.563762707	6.570980012	6.706254428	6.923859952	6.866627403	7.156664135	6.736888056	6.569749947
AKAP14	2.30756319	2.344065258	2.298061349	2.364508894	2.43208176	2.298608213	2.298061349	2.298061349	2.298061349	2.298061349	2.357769948	2.300854561	2.311388483	2.298061349	2.299823512	2.298061349	2.328186552	2.298061349	2.407429989	2.298875614
AKAP2	4.472667888	4.791585119	4.53486163	4.548577651	4.068327718	4.642275115	4.795466004	4.20674494	4.817488645	4.720121728	4.742782383	4.646713169	4.888097473	5.180702653	4.726277471	4.872756594	4.858428607	4.497500772	4.145961443	4.563562223
AKAP3	2.298061349	2.314609762	2.298061349	2.298061349	2.298061349	2.298061349	2.298061349	2.298061349	2.298061349	2.298061349	2.298061349	2.298061349	2.298061349	2.298061349	2.298061349	2.298061349	2.298061349	2.298061349	2.298061349	2.298061349
AKAP4	3.530473628	3.530473628	3.530473628	3.530584581	3.611101528	3.446736353	3.347704377	3.530473628	2.900399969	3.530473628	3.530473628	3.530473628	3.603439806	3.530473628	3.530473628	3.530473628	3.530473628	3.530473628	3.560870674	3.197889069
AKAP5	3.440226274	3.02669452	3.08542658	3.200449456	3.511672432	2.994947254	3.179992478	3.021519691	3.051888934	2.959973507	3.11503892	3.014364343	2.941859108	3.361717966	2.918411887	2.760723106	3.293906025	2.822667731	3.566511254	3.655361114
AKAP6	2.374009481	2.303611979	2.380232332	2.319155827	2.335287978	2.382756634	2.382756634	2.362084624	2.345451865	2.335155994	2.380232332	2.362084624	2.33859114	2.380232332	2.362084624	2.362084624	2.362084624	2.363053457	2.382756634	2.362084624
AKAP7	4.474947781	4.725963477	4.674519522	4.58140917	4.659162623	4.589166905	4.81132741	4.611131073	4.802586121	4.689463941	4.675013392	4.681481775	4.880812273	4.932817742	4.739496856	4.846637503	4.803998311	4.715360868	4.300598943	5.013557315
AKAP8	8.390226553	8.441872468	8.68104963	8.670891405	8.585413814	7.961341949	8.074941256	8.152150615	8.191768337	8.059655807	8.222209492	8.309281655	8.17982031	8.274031801	8.213821439	8.018373601	8.038620118	8.060886353	8.235691082	8.175923076
AKAP8L	4.396646371	4.296254528	4.146624041	4.172836674	4.367622413	4.222540136	4.033205212	4.138533837	3.956735558	4.013528818	4.22040978	4.230071806	4.483068965	4.076377266	4.338913623	4.405911411	4.245576501	4.123723566	4.443445297	4.10336432
AKAP9	5.520012217	5.33692032	5.568021788	5.607557583	5.564336259	5.680768267	5.718216668	5.648159541	5.678251734	5.549281833	5.79167339	5.198647523	5.724302824	6.089102448	5.815471854	5.971163507	5.841878915	5.28666666	5.687278171	5.867261644
AKD1	4.004970187	3.980199115	3.927271812	3.873729723	4.046735439	3.833364095	4.168303822	4.047273127	3.983014301	3.795290995	3.73598753	3.978253961	3.438472965	3.827535235	3.432124811	3.668617634	3.5322584	3.816681777	3.704831233	3.728501277
AKIRIN1	7.545266392	7.536812283	7.235261497	7.418022287	7.343734094	7.802899106	7.913626815	7.894809192	7.91206087	7.701224659	7.655506659	7.791387808	7.48142108	7.821709909	7.497524154	7.850774833	7.936132056	7.835419045	7.234507847	7.664182128
AKIRIN2	6.020582131	5.819402747	5.730905384	5.729497613	5.659868703	6.694136674	6.342356523	6.774933727	6.672906574	6.719924138	6.230794533	6.417150941	6.468643694	6.228499301	6.524077571	6.791651165	6.527143398	6.563226315	6.548040668	6.608303315
AKNA	5.615160034	5.81666015	5.603414969	5.856501413	5.768681295	5.635736583	5.479993191	5.518888166	5.480199121	5.534631991	5.615651239	5.498954197	5.621812135	5.454542361	5.492266361	5.512537157	5.594760144	5.584790527	5.736470206	5.511595936
AKNAD1	2.298061349	2.298061349	2.430882356	2.298061349	2.298061349	2.298061349	2.298061349	2.298061349	2.298061349	2.298061349	2.298061349	2.298061349	2.298061349	2.298061349	2.298061349	2.298061349	2.298061349	2.298061349	2.298061349	2.298061349
AKR1A1	5.372908471	5.458981412	5.55566814	5.343277877	5.547825823	5.447942952	5.46007609	5.625430189	5.472041668	5.42480948	5.512985809	5.599586966	5.296490989	5.593240692	5.529322882	5.354715601	5.557363626	5.64560484	5.591686836	5.357704658
AKR1B1	9.126475835	9.225680222	9.309047292	9.680588622	9.674302291	8.930180495	9.427625111	9.207030522	9.3813189	8.875580581	9.343999579	9.385611258	9.395577182	8.878800144	9.473052249	9.156709518	9.410045961	9.131937018	9.769661604	8.957493451
AKR1B10	2.303797366	2.303797366	2.303797366	2.303797366	2.303797366	2.303797366	2.303797366	2.298061349	2.303797366	2.303797366	2.303797366	2.303797366	2.303797366	2.301382587	2.303797366	2.303797366	2.303797366	2.303797366	2.303797366	2.303797366
AKR1C1	3.119375531	3.066997124	3.074746891	3.124852885	3.190097457	3.087725306	3.128146806	3.120331135	3.250154683	3.098861186	3.179000313	3.148332748	3.123711739	3.187773468	2.998669426	3.120330498	3.03467607	3.128597316	3.317500994	3.116595009
AKR1C2	2.61479267	2.709423917	2.642193015	2.949521918	2.638738591	2.637235818	2.693550651	2.719585616	3.098803426	2.768114735	2.762295108	2.78655342	2.939227449	3.010918295	2.61479267	2.684888404	2.666577291	2.842854094	2.811380177	2.871732586
AKR1C3	5.397512327	6.452059811	6.10381291	7.287047103	6.544174828	6.671911624	7.29504999	7.732585593	6.322087643	7.192673069	7.940317431	5.969865676	6.795116201	7.31442159	6.144652629	6.853650962	6.068886472	7.211738297	6.986426588	7.282454179
AKR1C4	2.505206919	2.505206919	2.522820915	2.682374622	2.538951952	2.505651122	2.505206919	2.505206919	2.505206919	2.505206919	2.505206919	2.505206919	2.505206919	2.505206919	2.505206919	2.55337424	2.505206919	2.505206919	2.836180191	2.505206919
AKR1D1	2.298061349	2.298061349	2.298061349	2.298061349	2.298061349	2.298061349	2.298061349	2.298061349	2.298061349	2.298061349	2.298061349	2.298061349	2.298061349	2.298061349	2.298061349	2.298061349	2.298061349	2.298061349	2.298061349	2.298061349
AKR1E2	2.822031008	2.564539811	2.711550683	2.887932053	2.564539811	2.588746361	2.524693535	2.490211905	2.467592873	2.55548935	2.586052637	2.646434664	2.736947964	2.546662081	2.598695961	2.569591321	2.490211905	2.495742955	2.603833752	2.556166936
AKR7A2	5.958931619	6.234343925	6.136351281	6.172068776	6.89785976	5.89791003	6.78934487	6.076340316	6.645248429	5.724216008	6.167582493	6.417074703	6.244378032	6.394145182	6.619589383	6.08799183	6.357066443	6.39798606	6.273531009	6.398131273
AKR7A3	2.298061349	2.298061349	2.298061349	2.343835189	2.298061349	2.298061349	2.298374676	2.298642384	2.298061349	2.298061349	2.298724277	2.298061349	2.298106466	2.298061349	2.298064568	2.298061349	2.298061349	2.298061349	2.299300732	2.298061349
AKT1	8.568106608	8.449060729	8.440760065	8.213384189	8.552395492	7.753191286	7.775047481	7.526875945	7.938100062	7.987133501	7.49778384	7.841628759	6.848492623	7.883676453	7.548251089	7.847264833	8.029792944	8.167014415	7.495980549	7.848302731
AKT1S1	2.708105005	2.657372625	2.68260027	2.410178195	2.7385048	2.658146296	2.682258403	2.657372625	2.661895101	3.090805591	2.626562207	2.657372625	2.799728193	2.657372625	2.780560501	2.69817577	2.797823991	2.728502505	2.657372625	2.781686049
AKT2	4.862946164	4.809004893	4.883760647	4.942400381	4.746417647	4.491089959	4.564960627	4.445823691	4.672037346	4.607391642	4.686038402	4.68335952	4.601355969	4.487160702	4.651781333	4.666435497	4.571215673	4.612629998	4.719021971	4.521250171
AKT3	4.375001121	4.41795221	4.606560319	4.654995806	4.517087434	4.414815989	4.624025129	4.559720946	4.599489595	4.45871948	4.695277224	4.475118945	4.572163662	4.696560832	4.554650266	4.645877486	4.600119003	4.510296077	4.20893684	4.477240877
AKTIP	7.313985716	7.683347674	7.102697829	6.89236414	7.126459805	7.53107663	7.249928613	7.578825474	7.231728462	7.053744778	6.88381011	7.403240391	7.369955109	7.439459418	7.027307539	7.293488146	7.640170479	7.140533536	6.844498307	7.5522507
ALAD	4.674149656	4.564269382	4.863353638	4.402833156	4.753729884	4.595444791	4.532450245	4.332745291	4.438245416	4.303071697	4.301042307	4.430180912	4.447623093	4.437049337	4.522122023	4.458711553	4.470254032	4.438372158	4.018310603	4.460961526
ALAS1	6.059967568	5.982533027	6.006457186	5.350383988	5.896282625	5.747911224	5.985307148	6.37206983	6.080800594	6.269348953	5.44833963	6.069889715	5.474058026	5.743793118	6.141099038	6.36724842	6.121297613	6.356546609	5.47115706	6.030136784
ALAS2	6.943160675	6.52931643	7.203032835	5.979310622	6.71099101	7.16735012	7.47406052	6.29859096	7.37214201	7.33083341	6.62333572	7.31708458	7.561028745	6.651035595	7.51276532	7.24204441	7.277760625	6.7329122	7.229194085	7.07147019
ALB	2.326604119	2.315563934	2.342196542	2.533170256	2.304022671	2.304022671	2.304022671	2.304022671	2.304022671	2.304022671	2.304022671	2.304022671	2.304022671	2.304022671	2.298061349	2.304022671	2.304022671	2.304022671	2.446800565	2.304022671
ALCAM	7.569951603	7.574793867	7.451005067	7.404184643	7.298100895	7.436473967	7.155837449	7.699265103	7.294053158	7.030864337	8.037969253	6.934390012	6.362210724	7.276277601	7.67976633	7.370961932	7.444288068	7.48290982	7.276894404	7.07395745
ALDH16A1	3.511082207	3.498404431	3.826575286	4.082639536	3.519485768	3.724793795	3.77660658	3.405912607	3.856263098	3.887825719	3.702024836	3.506982963	3.814883267	3.779058648	3.79561852	3.734521576	3.357659511	3.548099195	3.764516988	3.519051533
ALDH18A1	4.825474082	4.406288506	4.5694915	5.130308602	4.393906549	4.403725962	4.986016795	4.426505626	4.52609393	4.445435369	4.487506143	4.558625116	4.831802283	4.452998662	4.980414583	4.884378148	4.365431906	4.300279353	4.699562844	4.428153469
ALDH1A1	8.25559856	8.122151937	7.74474313	8.034870789	8.152728119	6.710736853	7.46073305	7.95990577	8.019649099	7.392002228	6.959931479	7.303341389	6.373437295	7.38602149	7.206008136	6.937011043	8.107492797	6.964800846	7.45261233	7.605576991
ALDH1A2	2.597989885	2.605700449	2.58823431	2.588371504	2.58823431	2.58823431	2.58823431	2.298061349	2.460453211	2.44580076	2.48852115	2.70757393	2.668473771	2.321999204	2.534901748	2.525884408	2.582185603	2.365309932	2.58823431	2.58823431
ALDH1A3	2.298061349	2.298061349	2.298061349	2.298061349	2.298061349	2.298061349	2.298061349	2.298061349	2.298061349	2.298061349	2.298061349	2.298061349	2.298061349	2.298061349	2.298061349	2.298061349	2.298061349	2.298061349	2.298061349	2.298061349
ALDH1B1	4.766533255	4.729639626	4.653659107	4.655715427	4.710818116	4.746261939	4.567767382	4.524305593	4.599088796	4.647183252	4.76793344	4.729639626	4.750817431	4.598879417	4.729639626	4.729639626	4.638939531	4.579365279	4.88555871	4.724408378
ALDH1L1	3.499145107	3.573830578	3.499145107	3.525490128	3.493919417	3.427161942	3.431134061	3.499145107	3.378776606	3.499145107	3.527785337	3.499145107	3.499145107	3.486968003	3.499145107	3.499145107	3.492708048	3.427161942	3.582134697	3.499145107
ALDH1L2	2.324189309	2.29948309	2.351965122	2.29948309	2.29948309	2.306591103	2.302059946	2.301372243	2.29948309	2.29948309	2.29948309	2.299846985	2.29948309	2.302543722	2.29948309	2.29948309	2.29948309	2.29948309	2.29948309	2.299536997
ALDH2	8.93639832	8.809604299	9.521401668	8.596177574	9.736436502	9.289236763	9.088304276	9.385269021	9.334952452	8.81867058	9.236303915	9.183363839	8.317258351	9.257274196	9.711255392	8.592479788	9.346152483	8.988885609	9.303909996	8.774003488
ALDH3A1	2.298061349	2.305870299	2.298061349	2.298179946	2.298061349	2.302412541	2.298061349	2.298061349	2.298061349	2.298061349	2.298061349	2.298739667	2.298061349	2.298061349	2.298061349	2.298061349	2.298061349	2.298061349	2.298061349	2.298061349
ALDH3A2	4.890213293	4.973259313	5.198918827	4.896705277	5.016677679	4.913764149	5.462609877	5.338449044	5.430712251	5.159275723	4.957898224	5.202915777	4.58908595	5.53205364	5.22694558	5.159759041	5.271991178	5.406332631	4.535786592	5.221766433
ALDH3B1	4.815431339	4.534622608	4.748206303	4.306001684	4.693564615	4.486270849	4.757802528	4.969335868	4.615232826	4.722459239	4.750847527	4.394097327	4.552183206	4.768477352	4.5053993	4.764447441	4.737000599	4.797744197	4.972125474	4.691824132
ALDH3B2	2.298061349	2.298061349	2.298061349	2.298061349	2.298061349	2.298061349	2.298061349	2.298061349	2.298061349	2.298061349	2.298061349	2.298061349	2.298061349	2.298061349	2.298061349	2.298061349	2.298061349	2.298061349	2.298061349	2.298061349
ALDH4A1	4.048466813	4.045069095	4.037456849	3.99703871	4.103269545	4.076450042	4.068454342	3.676461354	3.927742828	3.987010996	4.152942526	4.039759094	4.103269545	3.725498683	3.961361518	3.875399251	4.089850327	4.048327907	4.255724912	3.901919223
ALDH5A1	5.471290516	5.43451305	6.01531433	5.608622718	5.502519883	6.603871299	6.832673833	5.374330122	6.724530387	6.218495502	5.582066847	5.977863645	6.288767987	6.133588312	6.581923446	6.238191455	6.364702702	5.599350307	5.09703982	5.807317548
ALDH6A1	3.829365995	3.925750948	4.036070234	3.871945902	4.099937406	4.004389756	4.007721563	3.918987515	4.187634273	4.111058281	3.99681627	3.977058864	4.063617434	4.160887931	4.054570078	4.112011668	4.086327115	3.978574903	3.953258317	4.21430119
ALDH7A1	2.874552318	2.874552318	2.874552318	2.867771337	2.874552318	2.783704208	2.749907838	2.813282392	2.876563917	2.874552318	2.836372153	2.874552318	2.874552318	2.849028307	2.738462381	2.874552318	2.874552318	2.874552318	2.874552318	2.865065952
ALDH8A1	2.533051191	2.533051191	2.749617249	2.533051191	2.533051191	2.350717105	2.298061349	2.534110335	2.533051191	2.533051191	2.533051191	2.533051191	2.533051191	2.533051191	2.611676138	2.533051191	2.533051191	2.533051191	2.533051191	2.30532778
ALDH9A1	7.476711729	7.230112334	7.446465847	7.114028273	7.073287305	7.213580739	7.468502582	7.480384702	7.109689397	7.821332139	7.237815724	7.139443068	6.907351343	7.564424469	7.446465847	7.446465847	7.421218728	7.446465847	6.775148621	7.131478362
ALDOA	9.756509877	9.722044836	9.492994264	9.515828602	9.62991885	9.942826917	9.673781744	10.24745741	9.819414177	10.02465827	9.670966095	9.781876704	9.795193176	9.917951887	10.05575682	9.918355568	9.719519712	10.01794124	9.844015741	9.967062507
ALDOAP2	3.417274788	3.417274788	2.907451247	3.417274788	3.417274788	3.417274788	3.417274788	3.417274788	2.753386854	3.417274788	3.417274788	3.417274788	3.417274788	3.417274788	2.865508389	3.417274788	3.417274788	3.417274788	3.417274788	3.417274788
ALDOB	2.475529837	2.485989114	2.501573999	2.497807341	2.438807962	2.440576889	2.434549714	2.440592303	2.44146999	2.469332427	2.462929261	2.447582637	2.468810883	2.423311282	2.397608334	2.472231756	2.540433175	2.479532055	2.499371518	2.505729756
ALDOC	5.887205735	5.696434244	5.950022958	5.04948416	5.630708328	5.926887444	5.529247881	5.729833261	5.793295295	5.456554506	6.085594004	5.820469601	5.741141233	5.571893808	5.613662996	5.972254309	6.105118734	5.917418574	5.542717094	6.172757563
ALG1	2.896278452	3.297598331	3.183773252	3.060576737	3.062476553	3.178938402	3.111295982	3.102086322	3.059376317	3.071972897	3.198669543	3.061948399	3.143202357	3.222640676	3.02287812	3.017269017	3.054212964	3.024586137	3.383487743	3.101137467
ALG10	2.372571856	2.477069776	2.438684804	2.378299154	2.385420708	2.372571856	2.372571856	2.372571856	2.395836676	2.372571856	2.372571856	2.524436612	2.372571856	2.382123227	2.372571856	2.298061349	2.551617938	2.380326309	2.449309433	2.369519213
ALG10B	2.968561171	3.091647937	3.068082803	3.020422308	3.067226745	3.202406099	3.484044325	3.098952951	3.876933425	3.187450895	3.229974908	3.087163267	2.986209512	3.663764055	3.220329507	3.388370329	3.619241979	3.20288516	2.987102451	3.427778797
ALG12	4.726190509	4.630894165	4.302464004	4.407078076	4.618851689	4.708264653	4.280452976	4.519469132	4.345975603	4.525705992	4.558902941	4.342850689	4.444817262	4.444542006	4.472693963	4.302464004	3.655216728	4.1064887	4.807067793	4.334335069
ALG13	5.867792646	6.125554362	6.318839971	6.156316466	5.92668669	5.866544162	6.305807248	6.175728564	6.378744964	6.12864085	6.09802749	5.784719196	5.947277799	6.284855629	6.350983186	6.667193846	6.521665617	5.920707436	5.615049036	6.206177261
ALG14	2.519566491	2.679996118	2.505696085	2.516447997	2.547084223	2.760851764	3.020820814	2.516447997	2.754776284	2.615628357	2.534162466	2.673039187	2.29808265	2.699595904	2.985256728	2.606453016	2.516447997	2.637804369	2.760481999	2.516447997
ALG2	5.439241121	5.548562499	6.093605759	5.667740058	5.782405591	5.500159437	5.884523251	5.751273454	5.986774078	5.921348656	5.536457797	5.726527785	5.095578642	5.587493786	5.768222366	5.719730091	5.580981891	5.772984358	5.400074362	5.561755602
ALG3	4.845854114	5.061751103	5.101083651	4.793272545	5.057663912	4.91063923	4.770095173	4.978635221	4.985875594	4.712392931	5.101083651	4.765891782	4.793148539	4.983774551	5.019790373	4.85165375	4.740900684	4.982982754	4.767889554	4.813422992
ALG5	6.305285569	6.360892698	6.280530898	6.28240997	6.060063885	6.873115236	7.02877445	6.890751397	7.215630363	6.909066927	6.939594763	7.016746763	6.638962681	7.447206467	6.936434545	7.129923285	7.08199583	7.275592912	6.644576326	7.143578926
ALG6	6.884975889	6.571962691	6.916634694	6.666106222	6.644728461	6.682269069	7.135977866	6.884975889	7.252861271	6.884975889	6.780310587	6.65091547	6.222188646	7.279327398	6.986685623	7.202935869	6.884975889	6.884975889	5.99588175	6.89288124
ALG8	5.621687493	5.240294309	5.746512299	5.717348634	5.497278151	5.203517403	5.57882593	5.729114397	6.218728157	5.183340573	5.258891566	5.769626553	5.251122557	6.027803105	5.415739437	5.352587774	5.491811106	5.610523697	4.87845914	5.82486104
ALG9	5.293322323	5.431565397	5.768044054	5.662198164	5.709784385	4.973516634	5.072081189	5.081412322	5.494910476	4.58402207	5.193935713	5.466992703	4.896635692	6.048621492	5.32359426	5.093412248	4.903107147	5.060766674	4.64426489	5.383370402
ALK	2.874289929	2.727142855	2.727142855	2.727142855	2.823281933	2.727142855	2.616320514	2.727142855	2.568270651	2.727142855	2.727142855	2.727142855	2.727142855	2.621495114	2.525413962	2.528274185	2.727142855	2.685385347	2.727142855	2.727142855
ALKBH1	3.468165498	3.614277863	3.691292596	3.585184447	3.338439154	3.525953523	3.767776868	3.615242309	3.546074534	3.585184447	3.614349178	3.412515181	3.338439154	3.730000233	3.81221389	3.649064273	3.679846947	3.742849851	3.338439154	3.869833965
ALKBH2	4.39965523	4.38873228	4.824487805	3.832315295	3.758257849	4.374512505	4.584358796	4.33034347	4.646592592	4.491807213	4.39965523	4.528239958	4.39965523	4.121006962	5.020362977	4.087478936	4.921096511	4.63814316	4.39965523	4.866770587
ALKBH3	7.090006089	6.884764536	7.474544294	6.988569363	7.055857207	6.401027051	7.105629185	6.972183354	6.845138925	6.443109451	6.849436918	6.986648654	6.66580409	7.152048804	7.049069326	6.767014768	6.692361856	6.866133115	6.478983393	6.960651769
ALKBH4	3.109543305	3.109543305	3.080217111	3.007314414	3.063886438	3.109543305	3.109543305	3.29018723	2.876497025	3.038902936	3.083918565	3.109543305	3.109543305	2.949536209	3.109543305	3.132365835	3.063886438	2.97996639	3.107107059	3.109543305
ALKBH5	6.892300325	6.685995956	6.602977772	6.826856794	7.015777557	7.241881098	7.237159617	6.914283987	7.391458242	7.318112503	7.151255783	7.380438229	7.019262999	7.205426704	7.223718564	7.042706975	7.096845101	7.126809171	7.081580603	7.183716135
ALKBH6	4.386480629	3.721322274	4.782325538	4.662243858	5.087020365	4.055651937	4.025925096	4.288442474	3.867812484	4.216844162	4.601952029	4.051168517	4.100964966	4.528138504	4.858179365	4.227426528	3.98117236	4.125740194	4.223188722	4.298291728
ALKBH7	4.644704427	4.664480812	4.267732089	4.43014016	4.573483231	4.803570169	5.05616217	4.911375673	4.993011469	4.954207212	5.09445315	5.017343559	4.997631222	5.035569338	5.058469247	5.105038203	5.036037219	4.90672756	5.334591677	5.307003957
ALKBH8	3.67070761	3.999020724	3.789464384	4.536061721	3.849711656	3.665769252	3.763666737	3.872268654	3.696932464	3.92618358	3.559568942	3.707661301	3.753143267	3.821076074	4.062432497	3.802880709	3.821496054	3.700708528	3.409200656	4.220181508
ALLC	2.298061349	2.298061349	2.298061349	2.298061349	2.298061349	2.298061349	2.298061349	2.298061349	2.298061349	2.298061349	2.298061349	2.298061349	2.298061349	2.298061349	2.298061349	2.298061349	2.298061349	2.298061349	2.300007	2.298061349
ALMS1	4.393528903	4.798491886	4.573536378	4.721635162	4.158363544	4.306885923	4.832306163	3.97450732	4.550056507	4.534970951	4.626492263	4.522682276	4.414346496	5.009779636	4.764828083	4.66068228	4.535443841	4.577859571	4.437315584	4.538458767
ALMS1P	2.33305447	2.33305447	2.33305447	2.883887731	2.33305447	2.33305447	2.33305447	2.33305447	2.33305447	2.33305447	2.33305447	2.33305447	2.33305447	2.33305447	2.33305447	2.33305447	2.33305447	2.33305447	2.33305447	2.33305447
ALOX12	6.499407776	4.520280664	5.428410499	4.664837903	6.292105851	5.985474647	6.541369489	5.219112683	6.564744482	5.985474647	5.02349364	6.363736955	7.012415467	5.189790006	5.985474647	6.184395365	5.847316407	6.062453762	4.795775643	5.745420502
ALOX12B	2.340198075	2.340198075	2.340198075	2.340198075	2.340198075	2.340198075	2.298061349	2.340198075	2.340198075	2.340198075	2.340198075	2.298061349	2.340198075	2.340198075	2.340198075	2.340198075	2.340198075	2.340198075	2.340198075	2.340198075
ALOX12P2	2.34262774	2.298645716	2.298061349	2.298061349	2.298061349	2.298061349	2.298061349	2.298075469	2.298061349	2.298061349	2.298061349	2.298061349	2.298061349	2.298061349	2.298061349	2.298061349	2.298061349	2.298061349	2.298061349	2.298061349
ALOX15	3.236060323	3.207718565	3.66413815	3.135517215	3.533260606	3.044672158	3.387360481	3.655823021	3.207718565	3.834371759	3.266806776	3.134164161	3.207718565	2.950358553	3.385778082	4.428422345	2.529634114	4.22856699	3.207718565	3.401043975
ALOX15B	2.311863808	2.311404884	2.310443859	2.310443859	2.353979867	2.310443859	2.310443859	2.310443859	2.310443859	2.310443859	2.310443859	2.315771778	2.310443859	2.310443859	2.310443859	2.310443859	2.310443859	2.310443859	2.347162865	2.310443859
ALOX5	7.600997778	7.464227471	7.206665477	7.013109231	7.584362642	7.428063559	7.028506083	7.780502013	7.083373079	7.201906355	6.753564593	7.123421964	7.11590861	6.928396498	7.338169461	7.424631159	6.9311582	7.132446752	7.034962257	7.02398338
ALOX5AP	11.04804631	11.01826203	10.28105132	10.73493445	10.8359406	11.18694749	10.71721703	10.65202344	10.40136832	10.79149428	9.546792641	10.31854417	10.131122	10.30019951	10.38711865	10.85583301	10.87756566	10.93603585	10.42562439	10.74971976
ALOXE3	2.833386145	2.832750149	2.832750149	2.832750149	3.131848489	2.832750149	2.831070483	2.833386145	2.831070483	2.832750149	2.833386145	2.833386145	2.833542564	2.832750149	2.833386145	2.833386145	2.831070483	2.832750149	2.856277316	2.832750149
ALPI	2.771822534	2.619751788	2.705296653	2.562260789	2.826667536	2.514804167	2.559990631	2.541338165	2.416360403	2.514492353	2.514492353	2.600849361	2.612246781	2.516909035	2.514492353	2.458996389	2.38912131	2.555416676	2.952520121	2.556638159
ALPK1	7.852624792	7.881992316	7.226305746	6.911289155	7.277968454	8.270066004	7.643445728	8.2152029	7.322645763	7.804117326	7.571711277	7.646450816	7.396373671	7.372687956	7.822192272	7.59664272	7.051977943	7.092992695	7.375221934	7.475771547
ALPK2	2.298061349	2.298061349	2.298061349	2.298061349	2.298061349	2.298061349	2.298061349	2.298061349	2.298061349	2.298061349	2.298061349	2.298061349	2.298061349	2.298061349	2.298061349	2.298061349	2.298061349	2.298061349	2.298061349	2.298061349
ALPK3	2.614990215	3.399541087	2.79629368	3.017443321	2.947213393	2.614990215	2.614596953	2.809522578	2.468501409	2.612779017	2.614990215	2.657367388	2.613172279	2.612779017	2.597876271	2.669241047	2.689070727	2.656872562	2.640624375	2.614990215
ALPL	4.874065159	5.785047804	4.877023014	5.003901734	5.216495588	6.239828286	5.186240539	6.682172117	4.484985757	4.540385478	4.192360772	5.638430863	5.418409832	4.261323565	5.024558599	5.691393125	4.191825695	4.985741709	4.938969528	4.422044665
ALPP	2.904712718	2.831579336	2.831579336	2.831579336	2.91434282	2.831579336	2.851803389	2.831579336	2.831579336	2.831579336	2.719476463	2.831579336	2.597009826	2.826663148	2.768373172	2.944897028	2.462539159	2.833206525	2.831579336	2.718283977
ALPPL2	2.958444788	2.851061634	3.042818605	2.703112021	3.177521728	2.829233368	2.696340036	2.780977766	2.702323223	2.88563527	2.730650637	2.838760492	3.005257292	2.69223613	2.685102634	2.715778235	2.790256812	3.026459579	2.792390208	2.767939181
ALS2	3.647679042	3.87159279	3.753489306	3.82903679	4.109934824	3.568204249	3.670445361	3.797447902	3.754536029	3.658066513	3.797261786	3.691992555	3.552402744	3.849291775	3.533642173	3.512765955	3.644634212	3.763315456	3.571873313	3.724568908
ALS2CL	3.774149947	3.771777862	3.648432951	3.471020163	3.545543053	3.419446075	3.590617957	3.126030605	3.49572914	3.112517191	3.674595152	3.779428273	3.681733011	3.287974384	3.349008043	3.42336143	3.433472394	3.703252623	3.645700408	3.496448632
ALS2CR10	6.972158332	6.972158332	7.052443767	7.052606681	6.977253038	7.472198282	7.381280759	7.550711102	7.34390312	7.481494611	6.949693693	7.094556872	6.972158332	7.514714482	6.973274106	7.05935073	6.972158332	7.037951711	6.972158332	6.972158332
ALS2CR11	2.298061349	2.298821285	2.298061349	2.304598107	2.304717378	2.298061349	2.298061349	2.298705343	2.298061349	2.298061349	2.298061349	2.298061349	2.298061349	2.298061349	2.298061349	2.298061349	2.298061349	2.298061349	2.298061349	2.298061349
ALS2CR12	6.486239906	5.889114146	6.277876546	7.068265477	7.219481433	8.082141726	7.821749922	7.670405247	7.604084346	8.940945052	8.490811248	7.923558085	8.40275295	7.332944802	7.642192659	8.388392731	7.570993601	7.904954483	8.627644841	7.519220864
ALS2CR4	2.318133027	2.317053804	2.495942091	2.599738159	2.298061349	2.317053804	2.317053804	2.317053804	2.324504744	2.317053804	2.317086379	2.330065378	2.317053804	2.317053804	2.317053804	2.317053804	2.317053804	2.400874498	2.317053804	2.317053804
ALS2CR8	2.31925441	2.31547575	2.475307865	2.309527649	2.31547575	2.321712182	2.709227553	2.522298394	2.546984949	2.31547575	2.331908864	2.431504791	2.424718272	3.201624691	2.359726733	2.381584553	2.560615082	2.31547575	2.323059384	2.475861751
ALX1	2.339595552	2.39873158	2.41465846	2.407880514	2.407880514	2.298061349	2.389949355	2.407880514	2.389949355	2.407880514	2.407880514	2.298061349	2.407880514	2.315368375	2.314187991	2.407880514	2.407880514	2.407880514	2.298061349	2.39874763
ALX3	3.439223544	3.256985585	3.256985585	3.256985585	3.256985585	3.256985585	3.256985585	3.256985585	3.256985585	3.256985585	3.256985585	3.256985585	3.256985585	3.264841673	3.256985585	3.256985585	3.256985585	3.256985585	3.256985585	3.256985585
ALX4	3.61480952	3.568058437	3.61480952	3.305856281	3.426516594	3.61480952	3.310385446	3.366921113	3.42660261	3.540554103	3.541638937	3.61480952	3.273942778	3.576552239	3.389814403	3.257221197	3.428421207	3.463704553	3.119260549	3.61480952
AMAC1	3.438870905	3.449240693	3.580311607	3.558330113	3.093874113	3.263634434	3.126253482	2.920555255	3.454249856	3.381860402	3.280916874	3.567199873	3.031784397	3.174658355	2.932401667	3.029531788	3.193245901	3.201708551	2.982248986	2.932401667
AMACR	3.410224299	3.363654169	3.360300756	3.391115552	3.601012617	3.324373029	3.327366256	3.369963295	3.343513418	3.244571877	3.316768624	3.496209923	3.26686184	3.214753617	3.345623888	3.293372181	3.903733141	3.313859759	3.297729194	3.219563712
AMBN	2.298061349	2.348958728	2.357339728	2.298061349	2.298061349	2.298061349	2.298061349	2.298061349	2.298061349	2.298061349	2.298061349	2.298061349	2.298061349	2.298061349	2.298061349	2.298061349	2.298061349	2.298061349	2.298061349	2.298061349
AMBP	3.053541009	3.039547335	2.746437729	3.053541009	3.053541009	3.039547335	2.691969342	2.793816215	2.691969342	2.97340202	3.030743977	2.850074731	2.985507884	2.691969342	2.81009512	2.870581453	2.691969342	3.039547335	3.056127477	3.039547335
AMBRA1	4.498336776	4.58727544	4.544406778	4.547242693	4.467269471	4.572392026	4.618268846	4.646960014	4.601392413	4.575263467	4.500743869	4.527299235	4.554368036	4.656955661	4.651624479	4.64154902	4.652506983	4.64412659	4.352090465	4.720530468
AMD1	9.355455034	9.536685652	9.299498664	9.288976525	9.122760945	9.578366681	9.417799224	9.263308958	9.350852336	9.692870544	9.248843757	9.600212928	9.394068183	9.256290889	9.455435439	9.287250417	9.614349772	9.378709439	9.239561729	9.510639864
AMDHD1	2.356519308	2.341934387	2.356519308	2.356519308	2.356519308	2.341934387	2.341934387	2.298061349	2.757200069	2.356519308	2.382467603	2.798165736	3.101683523	2.708307438	2.356519308	2.356519308	2.356519308	2.356519308	2.356519308	2.341934387
AMDHD2	5.464720487	5.479674365	5.464720487	5.371709774	5.63786614	4.987675855	5.26000326	5.464720487	5.33127748	5.464720487	5.157576998	5.272305889	5.464720487	5.062076605	5.037401038	5.361554556	4.738248808	5.412724347	5.464720487	5.252129461
AMELX	2.298061349	2.298061349	2.298061349	2.298061349	2.298061349	2.298061349	2.298061349	2.298061349	2.298061349	2.298061349	2.298061349	2.298061349	2.298061349	2.298061349	2.298061349	2.298061349	2.298061349	2.298061349	2.298061349	2.298061349
AMELY	2.622432455	2.622432455	2.622432455	2.622432455	2.679442041	2.622432455	2.622432455	2.622432455	2.498383697	2.622432455	2.622432455	2.622432455	2.622432455	2.622432455	2.541340499	2.59574554	2.622432455	2.622432455	2.622432455	2.622432455
AMFR	3.415510018	3.526172474	3.508647943	3.524971597	3.527125727	5.625731498	5.741762364	4.739239067	5.25066875	5.788492483	4.898764748	5.331651595	5.27806939	5.195222259	5.586221217	4.841133991	4.773847373	4.384967227	4.289213194	5.313583606
AMH	2.76569434	2.42562346	2.496021777	2.736895494	2.606411695	2.91670272	2.403350897	2.450227224	2.403350897	2.400374931	2.538235146	2.511503499	2.696745477	2.400374931	2.508300714	2.400374931	2.400374931	2.513033495	2.471846758	2.523000173
AMHR2	2.538959019	2.551980482	2.538959019	2.559507027	2.562274044	2.559507027	2.522140491	2.427234932	2.303596945	2.303596945	2.559507027	2.559507027	2.559507027	2.310545225	2.538959019	2.538959019	2.538959019	2.542034037	2.559507027	2.396639888
AMICA1	12.95672919	12.74638782	12.87376973	12.8041577	12.7445038	12.6699851	12.36905384	12.71181955	12.48215809	12.54454768	12.26977382	12.52231642	12.38800241	12.33401235	12.49220841	12.64205858	12.44805479	12.4831828	12.51230488	12.4959106
AMIGO1	7.450199299	7.81643635	7.786789466	7.844024244	7.581673705	5.77593537	6.859261234	5.685985701	6.389866305	6.311876748	6.916192505	6.437710212	6.878264682	6.432562562	6.857005921	6.400904314	6.841325745	6.346051756	6.62464825	6.695133451
AMIGO2	4.211065999	3.957071352	4.38598207	4.31926574	3.633241946	3.842480526	4.981718652	3.854070539	4.578852565	3.969537857	4.22133337	3.830108649	4.24948573	4.791550638	4.556162118	4.909664783	4.223968095	4.219824324	3.362351193	4.676424757
AMIGO3	3.25576463	3.25576463	3.25576463	3.25576463	3.273425831	3.26932649	3.260373285	3.264986514	3.325019	3.242129966	3.243748207	3.308651266	3.32813032	3.25576463	3.25576463	3.25576463	3.25576463	3.243748207	3.500968089	3.265296482
AMMECR1	4.726443437	4.901309054	4.78956777	4.945104717	4.709797899	5.234376194	5.541400044	5.201337896	5.163486525	5.422094847	4.999153807	5.036553055	5.083916667	5.344163777	5.009318128	5.244560719	5.355076544	5.257317107	4.864603792	5.213473804
AMMECR1L	7.599840579	7.774912698	7.776271428	7.819195022	7.243014227	7.644452833	7.692784395	7.97560929	8.030885518	7.703537824	7.5369835	7.144579442	6.955408177	7.783374436	7.634325133	7.353773917	7.703199365	7.816495998	6.929444215	7.529927372
AMN	3.922989488	3.763708957	3.576441219	3.585685376	3.96110179	3.821559016	3.307661441	3.53964227	2.966886837	3.515479635	3.701914904	4.003896428	3.992332102	3.285401156	3.455467147	3.532750964	3.516148811	3.546448252	4.956935032	3.667491246
AMN1	5.865003147	6.318085642	6.020396581	5.782722827	5.699333382	6.225834468	5.644813701	6.058251839	5.925716722	5.570168093	5.143408326	5.496484824	5.662593458	5.979823316	5.887118008	6.067962796	5.594000305	5.749382174	4.076582161	6.03492483
AMOT	2.423293762	2.423293762	2.429773376	2.423293762	2.423293762	2.423293762	2.424348325	2.423293762	2.423293762	2.423293762	2.423293762	2.423293762	2.423293762	2.423293762	2.423293762	2.423293762	2.637084635	2.423293762	2.423293762	2.423293762
AMOTL1	3.196938941	3.097421406	3.097421406	3.099736293	3.125117028	3.116748406	2.906789655	3.097421406	3.113851577	3.033313812	3.074295189	3.15282631	3.097008693	3.130773486	3.097696422	2.950905107	2.952858506	3.105797249	3.182692026	3.030493315
AMOTL2	2.300783972	2.300783972	2.300783972	2.300783972	2.300783972	2.300783972	2.300783972	2.300783972	2.298061349	2.300783972	2.300783972	2.300783972	2.300783972	2.298061349	2.300783972	2.300783972	2.300783972	2.300783972	2.300783972	2.298061349
AMPD1	2.298061349	2.298061349	2.298061349	2.298061349	2.298061349	2.298061349	2.298061349	2.298061349	2.298061349	2.298061349	2.298061349	2.298061349	2.298061349	2.298061349	2.298061349	2.298061349	2.298061349	2.298061349	2.298061349	2.298061349
AMPD2	10.02468773	9.902913267	10.12703553	9.555348794	10.05139217	9.92773737	9.493022773	9.586177572	9.004731535	9.654021367	9.306433197	9.453961707	8.919230689	9.490944383	9.936772964	9.048677244	9.645338805	9.763779174	9.75698612	9.888963261
AMPD3	6.014424179	6.036600969	6.178563999	5.930087327	5.930047628	5.922185757	5.935029737	6.198361578	5.894293069	5.786938945	5.684289514	5.628605709	5.944821693	5.81506764	5.668194804	5.903207962	5.558219882	5.966876924	5.699113766	5.80068616
AMPH	2.298061349	2.298061349	2.298061349	2.298061349	2.298061349	2.298061349	2.298061349	2.298061349	2.298061349	2.298061349	2.298061349	2.298061349	2.298061349	2.298061349	2.304782488	2.298061349	2.298061349	2.298061349	2.298061349	2.298061349
AMT	6.239227525	5.47263433	6.172199136	5.438231861	5.640355475	5.14191335	5.554716907	5.159977224	5.503062474	5.625324667	5.247121173	5.491616139	5.902114491	5.669331808	5.740157417	6.045615827	5.265509917	5.951944957	4.857714847	5.50797804
AMY1A	8.788781874	8.498078268	9.270996769	8.651541331	8.306418563	8.253914153	8.489845591	8.621769748	8.137171898	8.363504917	8.423113068	8.567631291	8.194984735	8.258552923	8.463940773	8.444436052	8.808733433	8.475659801	8.301752359	8.581957892
AMY2B	6.273239872	6.328334321	6.578068106	6.338715759	6.21999871	6.582033945	6.748988801	6.973566722	6.975519091	6.938988128	6.696385111	6.305945071	6.417621268	6.86337567	6.839144284	7.02893871	6.604575369	6.383844585	6.094458598	6.168001381
AMZ1	3.369532121	3.387879754	3.213667383	3.320592572	3.326345345	3.423692235	3.148684523	3.279903061	3.18823685	3.268775089	3.433786567	3.272720111	3.296239948	3.107531401	3.262004077	3.208621339	3.268775089	3.257202146	3.411069777	3.256893359
AMZ2	8.34001601	7.790774634	7.963493677	8.152793626	8.063563789	7.548983672	7.620356141	7.939628209	7.835799448	7.747246724	7.947422982	7.635860336	7.91863812	8.000133573	7.771498849	7.82066792	7.683844539	7.772733063	7.21391665	7.641964159
AMZ2P1	4.766970762	4.624707871	4.836753249	4.012959028	4.471774188	4.739113502	4.919925051	4.952340745	4.919925051	4.598052376	4.919925051	4.500113154	4.703689742	5.02555447	4.919925051	4.919925051	5.111069089	4.60300275	4.412112198	4.920090711
ANAPC1	6.128869723	6.106487776	6.234923582	6.075618909	6.007223659	5.852068859	5.938534688	5.792155951	5.93438965	5.68936135	6.024123476	6.025296871	5.828585372	6.082761889	5.905268999	5.968080854	5.792432137	6.045084287	5.863223811	5.873036483
ANAPC10	2.914288096	2.914288096	3.102391892	2.914288096	3.058257644	2.914288096	3.396867986	3.293839716	3.407348982	3.281216359	3.072412207	2.914288096	2.956405309	3.535885941	3.205723406	3.366361843	3.340993161	3.064938073	2.914288096	3.358622061
ANAPC11	4.864374798	4.947713726	4.899432735	4.804838846	5.137118549	5.034478052	5.031036389	5.030461467	4.9728573	4.960870838	4.919135384	5.095877955	5.023094597	4.871721349	5.008153703	4.919135384	4.896142381	5.093233094	5.072785082	5.012905233
ANAPC13	5.24923896	5.116028739	5.186501398	5.145312449	5.027593246	5.400979596	5.301103406	5.455122023	5.271295416	5.392930816	5.16436669	5.116714138	5.251308877	5.426423777	5.347940044	5.27641106	5.371861844	5.34289899	4.995015519	5.387746343
ANAPC16	8.337670604	8.419724594	8.355978677	8.474400571	8.331817938	8.938372455	8.961351881	8.859935363	8.720620466	9.005907467	8.986005472	8.813240094	9.05329674	9.098552426	8.797461613	9.063007255	9.097268664	8.793897009	8.527938429	8.976012623
ANAPC2	4.416620323	4.08083141	4.750202791	4.238384579	4.739975755	4.231836335	4.19207849	4.21326767	4.170995003	4.416620323	3.901893744	4.10477924	4.476071407	4.489925594	4.570359112	4.416620323	3.808725125	4.029268548	4.155914634	4.612600227
ANAPC4	9.94830499	9.97208309	10.18755509	9.961972737	9.925223572	9.054730142	9.444947039	9.475424311	9.486291691	9.24720116	9.390833158	9.394043881	9.416225926	9.588233677	9.76339588	9.538628638	9.490221794	9.317078523	9.166026262	9.447727697
ANAPC5	6.430491792	6.61550908	6.538210838	6.533301738	6.544361556	6.43926045	6.548321424	6.329452924	6.668493656	6.399591181	6.476844029	6.53676142	6.458145341	6.654976505	6.619744588	6.597040368	6.522228693	6.534251747	6.291466484	6.536126725
ANAPC7	6.035806222	5.847258411	6.407546356	5.821504521	5.622341673	5.446605272	5.991585991	6.131891628	5.999498109	5.272894275	5.945124151	5.749960353	5.740386669	5.977596942	5.93268424	5.919158431	5.912990169	6.079206021	5.381361324	5.864281653
ANG	5.09525866	4.859339004	5.035725334	4.511143473	5.856322868	4.824686723	4.82808645	5.481740577	5.235129954	4.59075486	5.141532165	5.902177878	4.662783112	5.524274389	4.605283489	4.265162226	5.558049683	5.997236498	5.726557598	5.035598968
ANGEL1	4.892631297	4.93692459	4.971146375	5.120719773	4.977859452	4.56140581	4.866247914	4.770452526	4.725759805	4.591052633	4.700402042	4.975265022	4.617807235	4.907700946	4.760470544	4.694178397	4.805833671	4.724809392	4.722314255	4.681421258
ANGEL2	4.329628536	4.345115228	4.389721317	4.517558943	4.004322277	4.136662765	4.873204382	4.756464421	4.473612303	4.156470877	4.855301173	4.210079229	4.297580432	4.944405828	5.059965566	4.376314517	4.895785379	4.639898599	3.970901607	4.51133747
ANGPT1	2.514064127	2.604949277	2.604949277	2.605009608	2.6279926	2.605198624	2.736687562	2.564490545	2.688040406	3.165592467	2.546333535	2.65907159	2.555106221	2.636710492	2.372234293	2.526241106	2.539313772	2.707116559	2.694495713	2.635658207
ANGPT2	3.138093316	3.199986506	3.07994674	3.163836324	3.038613121	3.31224184	3.017008888	3.221673386	3.030085932	2.939106927	3.013349811	3.466459784	3.033168249	3.042718476	2.983567899	3.2114518	3.052066448	3.279221495	3.090425976	3.031907678
ANGPT4	2.354375942	2.3559602	2.359880344	2.354375942	2.354375942	2.355170475	2.36436549	2.354375942	2.354375942	2.354375942	2.354375942	2.354375942	2.354375942	2.354375942	2.354375942	2.354375942	2.354375942	2.354375942	2.354375942	2.354375942
ANGPTL1	3.06472603	3.06472603	3.065594879	3.074730287	3.06472603	3.06472603	3.06472603	3.06472603	3.06472603	3.042102522	3.06472603	3.06472603	3.06472603	3.067418298	3.059171824	3.06472603	3.042741715	3.06472603	2.995916437	3.06472603
ANGPTL2	2.463072516	2.461063309	2.469056957	2.463149417	2.496878572	2.461063309	2.460240158	2.463072516	2.463072516	2.461063309	2.463072516	2.534077774	2.517622165	2.461063309	2.453993463	2.438611006	2.462249364	2.691865563	2.484287144	2.451641399
ANGPTL3	2.315181248	2.315181248	2.298061349	2.315181248	2.315181248	2.315181248	2.298061349	2.298061349	2.298061349	2.315181248	2.315181248	2.315181248	2.315181248	2.298061349	2.315181248	2.315181248	2.298061349	2.315181248	2.348354148	2.315181248
ANGPTL4	3.336482934	3.330189209	3.367264306	3.194403303	3.334132725	3.36211935	3.315585776	3.148197581	3.123748509	3.336105619	3.257906448	3.367264306	3.248089085	3.143056458	3.258769736	3.308159187	3.306570321	3.367264306	3.457964049	3.369736916
ANGPTL6	4.957274551	4.880512192	4.880512192	4.880512192	4.880512192	4.587911995	4.783700117	4.880512192	4.607414206	4.655654273	4.880512192	4.880512192	4.880512192	4.793592195	4.974691988	4.880512192	4.880512192	4.880512192	5.277869547	4.880512192
ANGPTL7	2.966254081	2.966254081	2.951748502	2.966254081	2.966254081	2.966254081	2.966254081	2.968087164	2.966254081	2.966254081	2.966254081	3.106135964	2.966254081	3.085335186	2.966254081	2.966254081	3.14589635	2.966254081	3.05403247	2.984407088
ANK1	5.334553125	4.657846678	5.24494909	4.657308651	4.916969821	5.835076013	5.82717991	3.861543151	5.766833007	5.185546198	4.992950685	5.501439598	6.869971618	4.656639202	6.257384876	5.582761546	5.095103857	5.128934628	5.160942597	5.701547246
ANK2	2.298061349	2.298061349	2.298061349	2.332591687	2.298061349	2.298061349	2.298061349	2.298061349	2.298061349	2.326756752	2.298061349	2.298061349	2.298061349	2.298061349	2.298061349	2.298061349	2.298061349	2.298061349	2.306027951	2.298061349
ANK3	3.704371036	4.16737651	4.02558138	4.010328416	3.788736612	4.036568758	3.780194905	3.998722618	4.36605565	3.733224045	4.606316854	4.722616929	4.247472336	4.210241562	4.15478665	4.466344839	4.83854667	3.820701792	3.788736612	4.310662202
ANKAR	2.298061349	2.398659126	2.349310631	2.328593217	2.341243964	2.350164393	2.298061349	2.298061349	2.298061349	2.298061349	2.350164393	2.344527029	2.302736406	2.298061349	2.298061349	2.350164393	2.298061349	2.30577749	2.341243964	2.30270085
ANKDD1A	4.302919609	4.497555551	4.359559348	4.4184058	5.421371703	5.144209472	5.213135172	5.975174727	4.278593202	4.581416361	4.304622506	4.870827504	4.573618043	4.003397568	4.294178552	4.040941678	5.782250228	5.098806372	4.47667098	5.210192423
ANKFN1	2.298061349	2.298061349	2.298061349	2.298061349	2.298061349	2.298061349	2.298061349	2.298061349	2.298061349	2.298061349	2.298061349	2.298061349	2.298061349	2.298061349	2.298061349	2.298061349	2.298061349	2.298061349	2.298061349	2.298061349
ANKFY1	4.695719708	4.797132909	4.815157796	4.757834118	4.914822348	4.536083979	4.411489146	4.60604153	4.429631557	4.435044525	4.466612762	4.575085944	4.181479148	4.491074589	4.575336805	4.441763445	4.562527706	4.470964487	4.63724427	4.470633258
ANKH	4.511283812	4.444519486	4.591595499	4.389431431	4.500773351	4.693375204	5.373856914	4.315736145	4.928627653	4.679343512	4.615235751	4.579081271	4.878027469	4.644280416	4.896547248	4.661291841	4.676344676	4.590357242	4.239315713	4.74957273
ANKHD1	7.412395962	7.246796662	7.465527311	7.372825917	7.484768759	7.317077719	7.466060706	7.594166756	7.469164279	7.30805455	7.364665394	7.364685649	7.104219526	7.535238246	7.345143251	7.474253673	7.57587307	7.476145288	7.164066315	7.339431855
ANKHD1-EIF4EBP3	8.664153805	8.400179884	8.122447008	8.293768724	8.789440218	7.630476402	7.850062686	8.010321584	7.633667899	7.820429634	7.397784468	7.656978227	7.476481044	7.51911003	8.07828737	7.97048915	7.682964442	8.246356342	7.875986855	7.685078192
ANKIB1	4.411565788	4.435200111	4.494784741	4.502387615	4.427459187	4.794789287	4.833407198	4.869739425	4.983872518	4.88111548	5.073790493	4.865387103	4.650080209	5.006114009	4.816645347	4.868679784	4.968556051	4.85307116	4.59325223	4.876894045
ANKLE1	2.986585829	3.278507455	2.91201143	3.25625272	2.983168862	3.065989207	3.020763837	2.948664103	2.886150786	3.276105054	3.264880328	2.91201143	2.914490194	2.91201143	2.941187432	2.996753459	3.421319143	2.91201143	3.271300986	2.91201143
ANKLE2	6.247826658	5.943850013	5.986713742	5.924551177	6.360286372	5.564874316	5.999649837	5.932308831	6.045044988	5.856427542	5.882037638	6.04091682	5.492825439	5.941372367	5.998273511	5.718613572	5.766651752	5.989055605	5.713160637	5.809363741
ANKMY1	4.595464172	4.6158194	4.366975757	4.484830405	4.50782929	4.464252168	4.189032336	3.973930219	4.248706968	3.930211696	4.358762388	4.389752704	4.262647934	4.106992225	4.25831468	4.228871456	3.708275008	4.09265978	4.785433155	4.095435133
ANKMY2	6.369027649	6.092337115	6.568609854	6.377416986	5.750183021	5.581253761	6.161474386	6.10525647	5.90722082	6.063272964	5.926138496	6.065012622	5.633495093	6.291020465	6.339872688	6.247449405	6.025022159	6.275415211	5.722166998	6.309987286
ANKRA2	4.691609735	4.424477664	5.219605405	4.747255192	4.383530627	4.883403453	4.922214414	5.020464848	4.861839262	4.989206512	4.883403453	4.754059035	4.687225895	5.407364046	5.076940233	5.050089864	5.12769716	4.883403453	4.687225895	5.089574978
ANKRD1	2.298061349	2.298061349	2.298061349	2.298061349	2.298061349	2.298061349	2.298061349	2.298061349	2.298061349	2.298061349	2.298061349	2.298061349	2.298061349	2.298061349	2.298061349	2.298061349	2.298061349	2.298061349	2.298061349	2.298061349
ANKRD10	6.3621533	6.16831178	6.196470763	6.318272037	6.05376065	6.558382523	6.505464193	6.490094755	6.671062382	6.636754169	6.398109865	6.358594711	6.256066327	7.073117283	6.344834356	6.577152065	6.60098419	6.287865692	6.13813806	6.590607928
ANKRD11	6.522453089	6.309122031	6.451030022	6.300430896	6.559878543	6.367176743	6.382786301	6.454781232	6.304910606	6.642152981	6.619932719	6.508799962	6.506801707	6.396663848	6.535080754	6.579471575	6.380987307	6.597241504	6.833726233	6.517978216
ANKRD12	8.292410018	8.080919068	8.39534916	8.129827968	7.938193499	7.616613248	7.750065374	8.115400813	7.572573506	7.744841536	7.65204167	7.379815605	7.426341208	7.941115214	7.780863711	7.74448633	7.568037379	7.803706719	7.18080224	7.883634095
ANKRD13A	9.075230415	8.920615288	9.202148551	9.052031042	8.920615288	9.040872353	8.875151909	9.220776882	8.804353841	9.153763656	8.838182167	8.675461883	8.238273414	8.748490485	8.751302568	9.147867585	9.007269031	8.812411593	8.449230607	8.570163016
ANKRD13B	3.526542819	4.139389128	4.510825526	3.938253851	4.380191527	4.0449337	4.271504431	3.7577107	3.427756559	4.367214117	3.966076473	4.079138709	4.299486252	3.744080543	4.271504431	4.167651144	3.64800194	3.681654516	4.271504431	3.771344017
ANKRD13C	3.491292949	3.521682169	3.760589287	3.643752734	3.268437293	3.716567333	4.104950094	3.873707494	4.074369196	3.677130325	3.709114844	3.598460079	3.568533688	3.918652823	3.881571023	3.737794921	3.759878925	3.662051354	3.290193914	3.888210856
ANKRD13D	5.891084744	6.049303646	5.719824544	5.431830337	5.84862345	7.040869148	6.738472335	6.82074079	6.615625842	7.353114587	6.612628381	7.005708198	6.816799936	6.733294536	7.023673577	6.865942396	6.886513256	6.917088424	6.908424922	6.928274127
ANKRD16	2.653393144	2.490400181	2.490400181	2.511388756	2.52443642	2.489908063	2.392259185	2.489908063	2.490400181	2.489908063	2.497479283	2.490400181	2.490400181	2.532351072	2.489908063	2.489908063	2.490400181	2.489908063	2.546450737	2.503812034
ANKRD17	6.085838907	6.165950438	6.195602157	6.213264691	6.152136351	6.823169507	6.632867334	6.907398419	6.478104547	6.715452436	6.504402695	6.347257412	6.435054008	6.818664278	6.671918062	6.706453977	6.686328016	6.664122185	6.375059508	6.513191066
ANKRD18A	2.581473724	2.705038492	2.813045387	2.669890417	2.79534843	2.616052184	2.628086428	2.639377192	2.638601477	2.763133889	2.7547758	2.569143643	2.569350333	2.621777146	2.63646755	2.77556549	2.633436365	2.69802715	2.755722875	2.671683236
ANKRD19	8.231221804	8.231221804	8.272532869	8.278584749	8.45183476	8.311758575	8.382219197	8.304029031	8.444350994	8.438518629	8.287918496	8.40881051	8.577165585	8.398595672	8.269682809	8.435605048	8.439526171	8.604480334	8.444682916	8.292047632
ANKRD2	3.645033449	3.66766443	3.66766443	3.667191899	3.66766443	3.667101632	2.723382224	3.667455383	3.189268978	2.983733298	3.66766443	3.591499259	3.335613507	2.965886249	3.30063266	3.66766443	3.068611341	3.336879155	3.66766443	3.66766443
ANKRD20A1	3.553840077	3.557817466	3.580712149	3.799064301	3.480372992	3.629242939	3.919976047	3.931491156	3.937384896	3.618457631	3.904550344	3.481745493	3.31758872	3.923875354	3.786529877	3.702028076	3.607533938	4.25517383	3.762659886	3.222962672
ANKRD22	4.173503318	4.447865651	3.584659571	3.92731287	3.889223177	3.921913198	4.02836078	5.245856753	4.502447378	4.563959889	3.891860456	4.92332033	4.063574121	3.391662045	4.212393357	4.677987636	4.507162232	4.213695886	4.026895045	4.122870559
ANKRD23	3.199458943	3.250229004	3.187580571	3.157507296	3.526016098	3.075561888	3.157507296	3.154830653	3.138511104	3.157507296	3.154501118	3.157507296	3.098247074	3.184870133	3.250229004	2.86171171	3.157507296	3.118759158	3.141971833	3.249381229
ANKRD24	3.876671853	3.977650683	3.944191955	3.988105374	3.944191955	3.944191955	3.682624795	3.921817436	3.756601262	3.944191955	4.110160403	3.850759523	3.944191955	3.699086393	3.888349968	3.958649658	3.809986095	3.747060495	3.944191955	3.887793791
ANKRD26	2.469538356	2.438427708	2.607383755	2.469935967	2.513075295	2.493032826	2.603391853	2.438427708	2.438427708	2.438427708	2.438159955	2.470899071	2.460516485	2.794208595	2.438427708	2.538119925	2.438427708	2.394156768	2.704706335	2.438427708
ANKRD27	7.946012453	7.81298036	7.593860845	7.832951048	8.415859893	7.828834947	7.822015499	8.003598581	8.075788125	7.707293505	7.527092335	7.566464168	7.452741196	8.167878939	8.109578388	8.233745618	8.265769176	7.894407792	6.647240978	7.876872412
ANKRD28	6.57126212	6.089269623	6.339103864	5.932205436	5.82540064	5.865462302	6.323927728	5.841211818	5.983092608	5.743116003	6.024458111	5.784790886	5.868865626	6.067826023	6.006577247	6.340706722	5.707993767	6.063280382	5.44016852	6.087164719
ANKRD29	2.298061349	2.298061349	2.298061349	2.298061349	2.298061349	2.298061349	2.298061349	2.298061349	2.298061349	2.298061349	2.298061349	2.298061349	2.298061349	2.298061349	2.298061349	2.298061349	2.298061349	2.298061349	2.298061349	2.298061349
ANKRD30A	2.298061349	2.298061349	2.298061349	2.298061349	2.298061349	2.298061349	2.298061349	2.298061349	2.298061349	2.298061349	2.298061349	2.298061349	2.298061349	2.298061349	2.298061349	2.298061349	2.298061349	2.298061349	2.298061349	2.298061349
ANKRD30B	2.330859607	2.333471081	2.31131502	2.54281205	2.337363404	2.311585694	2.31131502	2.31131502	2.336449264	2.306655164	2.31131502	2.312199829	2.440653038	2.31131502	2.307447293	2.405608301	2.310522891	2.31131502	2.410122185	2.31131502
ANKRD31	2.298061349	2.298061349	2.298061349	2.298061349	2.298061349	2.298061349	2.298061349	2.298061349	2.298061349	2.298061349	2.298061349	2.298061349	2.298061349	2.298061349	2.298061349	2.298061349	2.298061349	2.298061349	2.298061349	2.298061349
ANKRD32	3.884254423	3.970469187	3.756924532	3.808419955	3.637027076	4.081028616	4.115908488	4.29374096	3.986356374	3.636759475	3.932563648	4.150335034	3.846559084	3.972836268	4.134934518	4.070835685	3.948012891	4.223534059	3.659793352	4.076475131
ANKRD33	2.298061349	2.298061349	2.298061349	2.298061349	2.298061349	2.298061349	2.298061349	2.298061349	2.298061349	2.298061349	2.298061349	2.298061349	2.298061349	2.298061349	2.298061349	2.298061349	2.298061349	2.298061349	2.298061349	2.298061349
ANKRD33B	3.013646518	3.013646518	3.013646518	3.013646518	3.013646518	2.705538666	3.013646518	3.013646518	3.019525384	3.013646518	3.013646518	3.013646518	3.088013858	2.642357079	3.013646518	3.013646518	3.013646518	3.071494358	3.017046402	2.403823159
ANKRD34A	2.298061349	2.298061349	2.298061349	2.298061349	2.298061349	2.298061349	2.298061349	2.298061349	2.298061349	2.298061349	2.298061349	2.298061349	2.298061349	2.298061349	2.298061349	2.298061349	2.298061349	2.298061349	2.298061349	2.298061349
ANKRD34C	2.298061349	2.298061349	2.298061349	2.298061349	2.298061349	2.298061349	2.298061349	2.298061349	2.298061349	2.298061349	2.298061349	2.298061349	2.298061349	2.298061349	2.298061349	2.298061349	2.298061349	2.298061349	2.298061349	2.298061349
ANKRD35	2.302875713	2.327929687	2.386694335	2.302875713	2.302875713	2.302875713	2.302875713	2.302875713	2.302875713	2.302875713	2.302875713	2.30964583	2.305010999	2.302875713	2.302875713	2.302875713	2.302875713	2.302875713	3.035880043	2.302875713
ANKRD36	8.860119692	8.779818669	9.100002919	8.747577127	9.201159039	9.196044177	9.18396678	8.686305371	9.08567173	9.175876289	9.351668065	9.160072438	9.012164898	8.648557893	8.615040192	9.259787633	9.07327183	9.311013218	8.758154084	8.905823017
ANKRD36B	8.043001678	8.300364838	8.822386766	8.639959882	8.225377243	7.877721651	9.142047977	8.436224128	8.674948471	8.664398996	8.783233215	8.565825513	8.511659631	9.546356974	8.405031207	8.703524492	8.891796993	8.553670507	8.306867938	8.842500324
ANKRD37	3.755445924	3.967227694	4.239500375	3.972269971	3.749889711	3.503608157	3.580628649	3.773821959	3.656621782	4.105108809	3.669985634	3.659100978	3.630818539	3.90638831	3.620468597	3.799900484	3.588086327	3.411376386	3.804603453	3.608923861
ANKRD39	2.597209978	2.597209978	2.298061349	2.597209978	3.446307739	2.597209978	2.597209978	2.61849427	3.089668044	2.597209978	2.597209978	2.599058016	2.597209978	2.610726174	2.597209978	2.638759318	2.597209978	2.730302931	3.201636254	2.597209978
ANKRD40	4.923404164	5.000731591	5.102094826	5.11277112	4.88747758	5.271506599	5.697709438	5.714322681	5.45488681	5.470662808	5.576809067	5.221834355	5.30401952	5.49676063	5.57403426	5.366921768	5.638199405	5.168653644	4.810513722	5.220744369
ANKRD42	2.298061349	2.298061349	2.298061349	2.298061349	2.298061349	2.298061349	2.298061349	2.298061349	2.298061349	2.298061349	2.298061349	2.298061349	2.298061349	2.298061349	2.298061349	2.298061349	2.298061349	2.298061349	2.298061349	2.298061349
ANKRD43	2.298061349	2.298061349	2.298061349	2.298061349	2.298061349	2.298061349	2.298061349	2.298061349	2.298061349	2.298061349	2.298061349	2.298061349	2.298061349	2.298061349	2.298061349	2.298061349	2.298061349	2.298061349	2.298061349	2.298061349
ANKRD44	6.230276336	6.173028671	6.09554197	5.810943011	6.055972006	5.839283799	5.77316063	6.435345929	5.935344592	6.089779764	5.574267363	5.745612403	5.234446799	5.959005352	5.594567927	6.025415427	5.690810639	5.822217663	5.246683405	5.668761006
ANKRD45	2.298061349	2.298061349	2.298061349	2.298061349	2.298061349	2.298061349	2.298061349	2.298061349	2.298061349	2.298061349	2.298061349	2.298061349	2.298061349	2.298061349	2.298061349	2.298061349	2.298061349	2.298061349	2.298061349	2.298061349
ANKRD46	6.543863661	6.484072149	6.798110341	6.595450816	5.878613284	6.780460645	7.146127038	6.635286236	7.138809238	6.972402495	7.019970362	6.552573982	6.57829848	7.223415516	7.006024701	6.730193776	7.12883616	6.539593157	6.230462133	6.973083223
ANKRD49	7.66806836	7.632972903	7.847395653	7.211997768	7.319412578	7.346355691	7.518492166	7.443029292	7.422739613	7.265453395	7.435940414	6.998020196	7.208992432	7.89520893	7.63590813	7.61797817	7.716840736	7.232126158	6.638788253	7.50391333
ANKRD5	2.826901141	3.071003987	3.225432111	2.843199281	2.822221911	2.966758068	3.212904217	2.8225108	3.188187317	3.045019149	3.515717407	3.111863675	3.129476489	3.083557786	3.010346295	2.953775021	3.046155372	2.907601294	2.822221911	2.935946038
ANKRD50	3.399653159	3.62311837	3.662611756	3.379221019	3.703290224	3.503750863	3.678966602	3.838606664	3.574991576	3.500309569	3.494334612	3.350512269	3.427700735	3.533112309	3.606453578	3.360311702	3.695956467	3.379221019	3.411837677	3.482839639
ANKRD52	5.837702668	5.725909535	6.048856791	6.111682692	5.914876298	5.670069649	5.699346419	5.652681197	5.652681197	5.652681197	5.725909535	5.451340623	5.873600225	5.6934256	5.903172974	5.725909535	5.725909535	5.725909535	5.749952367	5.653878672
ANKRD53	2.594741366	2.556482357	2.469562848	2.451519936	3.086394671	2.456262487	2.451147318	2.451147318	2.577274383	2.451147318	2.451147318	2.470884303	2.693531775	2.566226867	2.4556145	2.5097326	2.70180542	2.451147318	2.639023895	2.451147318
ANKRD54	4.583104467	4.522122711	5.036577006	4.850560141	4.976916633	4.544669805	4.77617164	4.590731471	4.593098032	4.766630055	4.749366165	4.60371623	4.874469979	4.52085558	5.319773835	4.425440887	4.128020708	4.898055597	4.866829738	5.296692224
ANKRD55	5.099223016	4.85377696	4.857641412	4.355662109	5.854420823	4.975078196	5.653646948	4.677726684	5.427969274	5.213410512	4.839372231	5.508597421	5.389419947	5.251582594	5.019515213	6.270592688	5.750194538	5.267201343	5.257104629	5.431121689
ANKRD57	2.298061349	2.298061349	2.298061349	2.298061349	2.298061349	2.351067833	2.298061349	2.298061349	2.316460726	2.298061349	2.299295879	2.305036797	2.298061349	2.328786779	2.371374235	2.409971545	2.298061349	2.301415563	2.298217718	2.468952696
ANKRD6	5.399169661	5.128051939	5.079496127	4.952721816	5.156009684	4.585870847	4.897789748	5.083561209	5.065258547	4.564014161	4.867905622	4.806871077	4.268491715	4.796822146	5.134576971	4.973864536	5.317969108	5.232616907	4.589544381	4.854003877
ANKRD60	3.287052869	3.287502049	3.30188083	2.667032605	3.014656831	3.287052869	3.246492044	2.98258053	3.287052869	3.30188083	3.30188083	3.30188083	2.977402966	3.119842439	3.163907172	3.30188083	3.157922869	3.287052869	3.30188083	3.015625639
ANKRD7	2.298061349	2.298061349	2.298061349	2.298061349	2.298061349	2.298061349	2.298061349	2.298061349	2.298061349	2.298061349	2.298061349	2.298061349	2.298061349	2.298061349	2.298061349	2.298061349	2.298061349	2.298061349	2.298061349	2.298061349
ANKRD9	3.35113939	3.342909631	3.751877209	3.566834639	3.491349378	3.875422423	4.57502429	3.251350229	3.511364532	3.631390264	3.316041239	3.804526754	4.125967439	3.283620368	4.358943165	3.873564909	3.732278758	3.213886568	3.61258485	3.940316672
ANKS1A	7.302638361	7.295518408	7.121699501	6.957422088	7.222783947	5.934828218	6.061857668	6.221718418	5.946176059	6.107855682	6.357138611	6.036455013	6.099538279	5.950847598	6.347472079	6.36394947	5.979390129	6.177629126	6.30371315	6.10466937
ANKS1B	2.403064337	2.407277011	2.369165949	2.39614867	2.369165949	2.371404941	2.369165949	2.338199967	2.369165949	2.369165949	2.369165949	2.369250396	2.394080798	2.369165949	2.369165949	2.343950811	2.369165949	2.38070516	2.382213442	2.369165949
ANKS3	4.641220714	4.72899143	4.606542464	4.815257726	4.697936596	4.675639314	4.567141718	4.705744648	4.093744151	4.392695887	4.334398037	4.72899143	4.872754226	4.604236052	4.816273072	4.467711331	4.40278826	4.72899143	4.932353517	4.4520236
ANKS4B	2.306621642	2.306621642	2.306621642	2.306621642	2.379085252	2.306621642	2.306621642	2.306621642	2.306621642	2.306621642	2.306621642	2.306621642	2.306621642	2.298061349	2.306621642	2.306621642	2.306621642	2.306621642	2.306621642	2.306621642
ANKS6	3.588721068	3.551539281	3.788895337	3.455601954	3.738309444	3.428999984	3.574616893	3.422709736	3.533900745	3.501317851	3.544664988	3.597754265	3.561690758	3.69400547	3.634011531	3.558977528	3.570435899	3.480273776	3.363857778	3.409591721
ANKZF1	9.542213023	9.447618384	9.54198606	9.511255575	9.45352667	9.270802818	9.18357118	9.124820744	9.224840066	9.343336784	9.452660876	9.496806163	9.443084059	9.357402355	9.289487414	9.547727437	9.384129374	9.240049072	9.733665772	9.338280129
ANLN	2.298061349	2.298061349	2.298061349	2.298061349	2.298061349	2.298061349	2.298061349	2.298061349	2.298061349	2.298061349	2.298061349	2.298061349	2.298061349	2.298061349	2.298061349	2.298061349	2.298061349	2.298061349	2.298061349	2.298061349
ANO1	3.956174732	3.686336749	3.799856163	3.890213733	4.07215842	3.690445271	3.689611392	3.573688911	3.803223021	3.829187706	3.833739654	3.670171267	3.784101686	3.605976021	3.611741055	3.760915441	4.067580966	3.978524628	3.871700654	3.855080236
ANO10	2.996643324	3.802300774	2.794387335	2.61922219	3.50217826	2.835525752	2.97877082	4.091830696	3.760650939	3.521716835	2.532332567	2.663954331	2.958685171	2.640411817	3.555695962	2.97877082	2.800360982	2.798362474	2.767136649	2.97877082
ANO2	2.334212349	2.329288201	2.491503572	2.329288201	2.356149096	2.329288201	2.329288201	2.329288201	2.329288201	2.329288201	2.329288201	2.329288201	2.329288201	2.329288201	2.329288201	2.329288201	2.329288201	2.329288201	2.334165631	2.329288201
ANO3	2.298061349	2.298061349	2.298061349	2.298061349	2.298061349	2.298061349	2.298061349	2.298061349	2.298061349	2.298061349	2.298061349	2.298061349	2.298061349	2.298061349	2.298061349	2.298061349	2.298061349	2.298061349	2.298061349	2.298061349
ANO4	2.298061349	2.298061349	2.298061349	2.298061349	2.298061349	2.298061349	2.298061349	2.298061349	2.298061349	2.298061349	2.298061349	2.298061349	2.298061349	2.298061349	2.298061349	2.304974919	2.298061349	2.298061349	2.298061349	2.298061349
ANO5	2.3004676	2.298061349	2.298061349	2.298061349	2.298061349	2.298061349	2.298061349	2.440043722	2.298061349	2.298061349	2.298061349	2.298061349	2.298061349	2.298061349	2.298061349	2.298061349	2.298061349	2.298061349	2.298061349	2.298061349
ANO6	4.548391521	4.428182107	4.625432551	4.520539953	4.702740784	4.805532541	5.112329648	4.735258171	4.767596432	4.574913171	4.727657596	4.902387796	5.322203251	4.814516541	4.862762112	4.775525808	4.936655571	4.661766469	4.321105602	4.888015113
ANO7	2.298445189	2.298445189	2.298445189	2.298445189	2.298445189	2.298061349	2.298445189	2.298445189	2.298445189	2.298445189	2.298445189	2.298445189	2.298445189	2.298445189	2.298445189	2.298445189	2.298061349	2.298445189	2.341966331	2.298445189
ANO8	5.228342075	4.624377925	5.228342075	4.958874149	5.228342075	4.922036435	4.535088575	4.498215264	4.461635032	5.04202593	4.55763759	4.748435421	4.972507314	4.564255682	4.958741471	4.866390011	5.228342075	5.028665953	4.645893695	4.796306202
ANO9	4.69009693	4.782196075	4.874111001	4.589090943	4.644328266	4.172982949	5.112337551	4.627627394	4.715820305	5.036582003	5.410665299	4.431806115	4.56346281	4.811370252	4.57854051	5.014831505	4.392749671	4.7865435	5.057755058	4.476723679
ANP32A	8.204310348	8.271027913	7.962847354	7.956026298	8.080520585	8.120071923	8.0083701	8.205931766	8.140455073	8.193082449	7.92118949	7.954366169	7.878151806	8.016556181	7.946861631	8.076246159	8.019257842	8.165503428	7.902690945	8.099537551
ANP32B	11.19558167	11.10552074	11.24842621	11.20382176	11.28140722	11.06714211	11.48741249	10.93206015	11.42299565	11.45736115	11.18017606	11.01810955	11.71229291	11.34844617	11.45060345	11.33792604	11.52567785	11.11489853	11.32948317	11.32421438
ANP32C	2.298061349	2.298061349	2.298061349	2.298061349	2.298061349	2.298061349	2.298061349	2.298061349	2.298061349	2.298061349	2.298061349	2.298061349	2.298061349	2.298061349	2.298061349	2.298061349	2.298061349	2.298061349	2.298061349	2.298061349
ANP32E	4.736176376	4.78867369	4.782887384	4.75272446	4.638163911	5.230269917	5.227326078	5.339086876	5.144416543	5.385912898	5.096955169	4.821842963	5.175958455	5.362569699	5.141927674	5.378413026	5.118060278	5.045294287	4.741524476	5.002648442
ANPEP	5.340195104	5.311895904	5.126969614	5.194887498	5.289341349	5.240248983	5.06194912	5.230546853	4.88784223	4.782035375	4.944724565	5.043823659	4.972492088	5.008550532	4.934263476	5.2461588	4.669261218	5.121905395	5.300942926	5.177982072
ANTXR1	2.362483837	2.361187613	2.365852348	2.368867317	2.361187613	2.426189921	2.362644595	2.36249328	2.361187613	2.359058788	2.361829476	2.361187613	2.361187613	2.361187613	2.361187613	2.361187613	2.361187613	2.361857061	2.384266952	2.356097323
ANTXR2	6.652073325	6.251441901	6.378291751	6.178352182	6.228202141	5.892103837	6.046395544	6.256004193	6.240109242	6.260857148	5.857273032	6.200389469	5.581688233	6.283156043	6.043452095	6.271190805	6.30482339	5.899907654	5.62370666	6.177775051
ANUBL1	2.973824381	3.070326695	2.977161979	2.828887404	2.987566721	3.046985868	4.035703541	3.22323388	3.586055434	3.011501919	3.369558619	2.664713353	3.434238893	3.116991839	3.342220261	2.743285313	3.23889641	2.981705829	2.935833448	3.065605931
ANXA1	6.21333212	6.214603709	6.306458915	6.273584154	6.376903705	6.398885154	6.835139311	6.56947339	6.33863827	6.213574205	6.569649934	6.350082419	6.345451255	6.49012186	6.676151619	6.406369036	6.50687886	6.623026123	6.59657362	6.457448082
ANXA10	2.298061349	2.298061349	2.298061349	2.298061349	2.298061349	2.298061349	2.298061349	2.298061349	2.298061349	2.298061349	2.298061349	2.298061349	2.298061349	2.298061349	2.298061349	2.298061349	2.298061349	2.298061349	2.298061349	2.298061349
ANXA11	8.987924293	8.860262433	8.763194529	8.906293863	9.086775974	8.718992197	8.449470562	8.728612481	8.714227505	8.969942169	8.229697726	8.710255453	8.378533585	8.561195494	8.593844552	8.744787914	8.439429438	8.899734703	8.774954374	8.51548886
ANXA13	2.298061349	2.298061349	2.298061349	2.298061349	2.298061349	2.298061349	2.298061349	2.298061349	2.298061349	2.298061349	2.298061349	2.298061349	2.298061349	2.298061349	2.298061349	2.298061349	2.298061349	2.298061349	2.298061349	2.298061349
ANXA2	9.361773058	9.486439232	9.496115579	9.560700962	9.547374954	9.764058821	9.638056322	9.829596027	9.652032873	9.041596793	9.351470619	9.646861283	9.204790122	9.715764174	9.680051965	9.157593599	9.738082339	9.417255684	9.315645432	9.477008378
ANXA2P1	2.537130155	2.537130155	2.537130155	2.537130155	2.537130155	2.628569811	2.537130155	2.537130155	2.537130155	2.495210421	2.466818173	2.537130155	2.537130155	2.459059443	2.537130155	2.537130155	2.635461915	2.537130155	2.758492242	2.537130155
ANXA2P2	6.400884473	6.435779061	6.727819915	6.482218125	6.482218125	6.553316096	6.489323912	6.553316096	6.553316096	6.20186437	6.538238679	6.482218125	6.474568457	6.553316096	6.553316096	6.29154036	6.851159263	6.561018939	6.482218125	6.481202272
ANXA2P3	3.00419262	3.00419262	3.00419262	2.872074898	3.00419262	3.00419262	3.00419262	3.00419262	3.00419262	2.951866896	3.00419262	2.743927954	2.991485197	3.00419262	3.00419262	2.789943864	2.358180838	3.00419262	3.00419262	3.00419262
ANXA3	8.46599137	8.622940252	8.176712104	7.799673296	7.63085025	9.010163474	7.799673296	9.86066897	7.991870281	8.133361927	7.959679337	7.918148431	8.116804839	6.839771559	8.010377239	8.520945564	7.324404287	7.868183267	6.784615692	7.857061629
ANXA4	6.346858037	6.317624916	6.843208615	6.158211499	5.933792474	6.867429595	6.84042315	7.234467129	6.807178875	6.374268566	6.715077952	6.81146447	6.410948651	7.081235942	7.233321691	6.800979527	6.677650365	6.613731679	6.185060036	6.752620797
ANXA5	7.733467649	7.351593222	7.492017163	7.271321319	7.921551176	8.520013366	8.434001168	8.768315571	8.784805788	8.610106328	8.175680589	8.12144715	7.696400093	8.32186619	8.199713713	8.076381702	9.208561585	8.556922653	7.926776307	8.6254636
ANXA6	5.827274737	6.124631535	5.946225506	5.877670543	6.040350975	5.544109435	5.825407959	5.648869198	5.880317619	6.060766294	5.782660352	5.960544667	5.887677893	5.842035502	5.854461664	5.905245182	5.73129312	6.073128905	5.860208087	5.80605335
ANXA7	8.155341188	8.008886343	8.090140743	8.086295457	8.12134097	8.514289172	8.864146479	8.764825056	8.825934217	8.724308201	8.659591168	8.661635748	8.523491437	8.682259853	8.869799901	8.527985982	8.67332613	8.760528846	8.026613626	8.357440054
ANXA8	3.656889666	3.328142809	3.511920472	3.681184551	3.683969605	3.60079353	3.440372341	3.474043447	3.216022611	3.474096537	3.255785748	3.571429308	3.482081424	3.52250448	3.18618741	3.484990655	3.250673409	3.139433195	3.541081684	3.29037596
ANXA9	2.612828528	2.529303441	2.633790772	2.486988804	2.486988804	2.486988804	2.486988804	2.486988804	2.493329005	2.486988804	2.518940016	2.486988804	2.570879933	2.486988804	2.333597187	2.486988804	2.486988804	2.486988804	2.487259748	2.486988804
AOAH	10.8533932	10.84676724	10.88353941	11.09995031	11.07283658	10.68762344	10.37537206	10.84373006	10.3445528	10.81354354	9.740660683	11.02344647	10.26870177	10.13126757	11.00989176	11.0154212	10.51454056	10.60149162	10.83296575	10.44352596
AOC2	4.340786552	4.592934675	4.554034787	4.288956461	3.742694137	4.026367673	3.190437033	3.50371792	3.359585019	3.706301823	3.222137759	3.249270259	3.359585019	4.021535007	3.612783742	3.575692415	3.222137759	3.454351363	3.55345866	3.359585019
AOC3	3.91003638	4.432465647	4.269162995	4.176023026	4.351397329	3.39229655	3.197116049	3.110764495	2.846576542	3.486792038	3.484992842	3.095150849	3.484992842	3.161332666	3.55480886	3.372974761	3.372974761	3.484992842	3.517318729	3.387625147
AOX1	2.298061349	2.298061349	2.298061349	2.298061349	2.298061349	2.298061349	2.298061349	2.298061349	2.298061349	2.298061349	2.298061349	2.298061349	2.298061349	2.298061349	2.298061349	2.298061349	2.298061349	2.298061349	2.298061349	2.298061349
AP1AR	2.301083678	2.343580905	2.301083678	2.423373434	2.301083678	2.459976868	2.712077354	2.575408837	2.834136768	2.869852469	2.382775004	2.527837194	2.455678299	3.01352954	2.519283073	2.652000315	2.773204252	2.660575525	2.336504934	2.526150273
AP1B1	6.850640555	6.491251204	6.765745715	6.820943881	7.134260959	6.142618433	6.450550592	6.338859884	6.066667013	6.182069242	6.459207242	6.563222538	6.645711371	6.290770528	6.548137862	6.338620569	6.227988364	6.465922519	6.808273735	6.594746342
AP1G1	7.421261668	7.48454755	7.323611233	7.448022769	7.426989829	7.453954569	7.319841097	7.322965013	7.204453728	7.243827525	6.981073056	7.156771629	7.005795766	7.388966963	7.400367533	7.242044931	7.057081858	7.558847458	6.878643461	7.301626653
AP1G2	9.339610411	9.420922446	9.670239663	9.520227904	9.493783505	8.761348355	9.048809085	9.101697321	9.032189718	8.719711859	8.940429675	9.115556857	9.267443038	8.897731732	9.391686316	9.3083719	8.835465137	9.245043379	9.507668408	9.102546856
AP1M1	6.002023018	5.82988803	5.786144731	5.809872206	6.189456747	5.044028956	5.171898044	5.212351508	5.243940841	5.035931669	5.258391858	5.692007543	5.106750023	5.093892342	5.191507772	5.149794341	4.854460563	5.362168643	5.368627134	5.040702962
AP1M2	2.56378052	2.576994397	2.736241692	2.570924533	2.597936887	2.600914612	2.461690317	2.56378052	2.558902442	2.56378052	2.582026617	2.578422373	2.570924533	2.56378052	2.564669577	2.56378052	2.565195743	2.565414852	2.581462459	2.605389468
AP1S1	4.650167453	4.837558834	4.586860807	4.560944238	4.873713019	4.573213353	4.395557085	4.289083415	4.178151453	4.333250918	4.287747981	4.388866549	4.464246142	4.205864449	4.513140765	4.341487925	4.53454687	4.536369902	4.830541918	4.56927649
AP1S2	8.117508099	8.10334845	8.26076	7.994567462	8.188457432	8.523927865	8.706776451	8.778654226	8.613050996	8.337151284	8.449342535	8.124403786	8.172782159	9.095817793	8.445177374	8.068270729	8.819322211	8.319839013	7.95901197	8.303260184
AP1S3	2.35535822	2.350578578	2.32818753	2.352705538	2.352705538	2.32818753	2.32818753	2.352705538	2.358936353	2.418251348	2.352705538	2.352705538	2.351797864	2.32818753	2.352705538	2.32956675	2.360761912	2.331742071	2.32818753	2.32818753
AP2A1	5.325645688	5.15240477	5.248553282	4.994017212	5.267899333	5.767888359	5.708486107	5.254937192	5.484757656	5.459401102	5.694139195	5.372195865	5.988750252	5.128098873	5.595322384	5.409717638	5.351414909	5.607119714	5.670859882	5.733107011
AP2A2	5.993075555	6.004632096	6.08576809	6.018770015	6.034158091	5.683483044	5.570545723	5.338670312	5.693846476	5.606868313	5.688187337	5.934649743	5.866752993	5.416636321	5.810095998	5.796260283	5.692957909	5.785249504	6.181266861	5.585406892
AP2B1	5.93475429	6.289737382	6.177857184	5.6500318	6.199733074	6.619026194	7.623284313	6.511413809	6.738542149	6.506193797	6.970470714	6.721709256	7.969818525	6.656152842	7.547001881	6.889500494	6.684586853	6.739632991	5.52235412	6.892674947
AP2M1	7.570427352	7.533197417	7.524739353	7.354355628	7.614691566	8.200066767	8.487804654	7.67912332	8.240938858	8.680528922	7.937894117	8.507570869	9.034256697	7.614194862	8.612013484	7.977729145	8.442537879	8.287376406	8.579912237	8.592739656
AP2S1	6.68696055	6.675503121	6.769463387	6.262527944	6.9941367	7.535198493	7.995183315	7.014342186	7.390107282	7.649168978	7.223294653	7.901483482	8.049352813	6.93704797	7.651682279	7.251682808	7.416061537	7.681498823	6.976878334	7.533024928
AP3B1	5.656762817	5.431971095	5.121216696	5.377769766	5.221536251	6.111138895	5.98731201	6.402232912	6.047575889	6.180231286	5.857577408	6.148704892	5.189516554	6.330324069	6.035834269	6.16602946	5.924292366	6.311086945	5.542540972	5.79284183
AP3B2	2.481053667	2.481053667	2.868937387	2.481053667	2.480626066	2.481053667	2.447740317	2.401444655	2.346113467	2.346113467	2.471033963	2.481053667	2.481053667	2.481053667	2.481053667	2.481053667	2.481053667	2.444348936	2.589913221	2.471540418
AP3D1	5.931704796	6.073217706	5.89084056	6.074545742	6.24310642	6.02759193	5.937225878	5.936548593	6.033141386	6.22408417	6.007539576	6.20997624	6.21066508	5.9908725	6.062268306	6.049328254	6.065929756	6.369804605	6.191599206	5.927108138
AP3M1	5.918163837	5.640296012	5.63840668	5.988215734	5.989695763	5.968735708	6.164718743	6.040078092	6.17419932	6.133022581	5.727334535	5.783475704	5.923448858	6.190519886	6.155151248	6.014111417	6.038170786	5.961591497	5.572484344	6.126137458
AP3M2	5.224566509	5.800227194	6.123804101	5.977175991	5.253557509	5.259807246	5.87456763	4.89910378	5.916814811	5.340759233	5.558678688	5.267833215	5.622365806	5.845106682	5.791158892	6.104010152	5.833215795	5.629548063	5.370662078	5.558112546
AP3S1	8.966862583	8.786917576	8.94063662	8.622098315	8.62806166	8.973270096	8.819878793	9.309619321	8.926715014	8.901501602	8.753106775	8.323932076	8.568904212	8.690452072	9.270903892	8.977599432	8.705161925	8.889994806	8.258258752	8.815651081
AP3S2	5.40804073	5.92252722	5.430900043	6.08561778	5.939013475	6.166369222	5.389187315	5.98945555	5.479256738	5.376225105	5.461380635	5.586743766	5.724991772	5.524498499	5.766707206	5.500716689	5.590019264	5.796640656	5.52258775	6.094853162
AP4B1	4.779271523	4.845113616	4.818694098	4.760817699	4.843889286	4.53122635	4.631547385	4.514881359	4.76491735	4.55474064	4.61534113	4.495048903	4.619926131	4.804234401	4.747395916	4.746761739	4.624950299	4.704108486	4.625861716	4.656727689
AP4E1	3.5818928	3.677553543	3.813754101	3.677441747	3.732826705	3.615955197	3.59679966	3.676431219	3.652517874	3.645127956	3.518522988	3.630392705	3.656904111	3.739523627	3.583783636	3.641170282	3.76144923	3.7118105	3.614832648	3.707751979
AP4M1	3.464019284	3.464019284	4.024490316	3.468306161	3.464019284	3.464019284	3.464019284	3.457881727	3.464019284	3.464019284	3.464170064	3.52654301	3.449598209	3.472573728	3.491854974	3.49654469	3.660377626	3.352241395	3.627776264	3.507032845
AP4S1	3.658363039	3.539558486	3.595965904	3.610675124	3.147160106	3.593779529	3.751345003	3.429568674	3.792580926	3.632840165	3.676499333	3.458464048	3.774733212	3.765266754	3.67077249	3.701287835	3.912708201	3.714027285	3.688003606	3.480011388
APAF1	5.750801571	5.485686925	5.567156624	5.510053784	5.459897869	5.581579672	5.763416508	5.712464354	5.739644111	6.03655026	5.396331157	5.487114376	5.511626911	5.598601677	5.458474292	5.712049325	5.891863857	5.79591972	5.495256094	5.552148722
APBA1	2.388470006	2.388470006	2.347220433	2.388470006	2.388470006	2.359349924	2.359314598	2.388470006	2.349016346	2.349016346	2.388470006	2.349016346	2.388470006	2.33751501	2.355378782	2.338765945	2.338765945	2.349016346	2.388470006	2.298061349
APBA2	7.549076065	7.568520581	7.877599335	7.624790091	7.507587258	6.78747279	7.241560676	6.389035821	7.279448929	7.789928636	7.700519722	7.34434926	7.305566618	7.720331752	6.39957292	7.475862046	7.332745156	7.245388683	7.344640066	7.943875749
APBA3	4.895141652	5.0592561	4.821356662	4.982388433	4.865544586	4.561948128	4.838799054	4.71608332	4.693798056	4.638374944	4.664654578	4.623911696	4.713557673	4.739592437	5.034710936	4.977626682	4.856505613	4.771472057	4.53413261	4.864627887
APBB1	3.582787058	3.625966781	3.855940501	3.582787058	3.707443323	3.582787058	3.579903915	3.590029488	3.660335238	3.698451159	3.582787058	3.582787058	3.868605261	3.582787058	3.654482342	4.072160641	3.787447396	3.582787058	4.41542551	3.761368644
APBB1IP	7.046844004	6.871495726	7.124643811	6.954662673	6.66830976	6.886508496	6.745650247	7.475259303	6.462014562	6.987933148	6.397991309	6.658680458	6.663205404	6.698009947	6.342059663	6.873012189	6.991054058	6.876864912	6.332761521	6.681899991
APBB2	2.864247635	2.864247635	2.830215299	2.835737143	2.864247635	2.864247635	2.839942677	2.852393478	2.869182626	2.864247635	2.866932476	2.864247635	2.864605002	2.864247635	2.86361036	2.86361036	2.88505781	2.84790213	2.864247635	2.86361036
APBB3	5.767919801	5.767919801	5.881157877	5.281843474	5.575626879	5.171075691	4.471250148	5.674460649	5.277823769	5.043282286	5.125556382	4.891177717	5.063438647	5.404774065	5.390867396	5.434775584	4.99702723	5.50525212	4.48861229	5.326768637
APC	5.262035174	5.232401511	5.079787169	5.098737713	5.193806127	5.31896891	5.198250773	5.554672675	5.227294366	5.306422844	5.230994889	4.997240186	4.965709836	5.113842913	5.160393512	5.229262867	5.18047683	5.437406986	5.099690561	5.067974711
APC2	3.846716951	3.638606193	3.68191657	3.782071385	3.948014391	3.827018084	3.584266429	3.82780658	3.458352037	3.635480387	3.778647625	3.778606653	4.144809977	3.661821232	3.667060692	3.561458217	3.607262926	3.774917185	3.778647625	3.849762189
APCDD1	2.490551259	2.490551259	2.846766379	2.427069803	2.490551259	2.490551259	2.490551259	2.783915275	2.490551259	2.427069803	2.735286046	2.526318037	2.490551259	2.514367175	2.490551259	2.490551259	2.490551259	2.758949378	3.026006375	2.490551259
APCDD1L	2.545796407	2.330097811	2.471463647	2.357600068	2.637200623	2.330097811	2.298061349	2.330097811	2.330097811	2.298061349	2.334508354	2.330544213	2.361881044	2.330097811	2.315821465	2.330097811	2.298061349	2.330097811	2.340060148	2.332966967
APCS	2.612089124	2.612089124	2.612089124	2.612089124	2.612089124	2.612089124	2.612089124	2.471468067	2.612089124	2.546342466	2.612089124	2.612089124	2.612089124	2.301325539	2.612089124	2.298061349	2.612089124	2.612089124	2.612089124	2.368857675
APEH	4.62825041	4.795801826	4.805910265	4.72713299	5.038722636	4.768790297	4.740414145	4.77241482	4.72585517	4.650432801	4.991894453	4.830495597	4.641586282	4.801355037	4.994881825	4.790631384	4.72429436	4.910903833	5.099861076	4.829825051
APEX1	8.449718509	8.388789919	8.487499217	8.860231053	8.927771574	8.559528596	8.781523882	8.416965014	8.977193165	8.812381291	8.756977273	8.921275485	8.913608362	9.106365275	8.827423386	8.790541873	9.089997484	8.95340521	8.771829036	8.971462584
APEX2	3.701751392	3.79538429	3.600647931	3.728667053	3.898420116	3.377356944	3.491818508	3.560134979	3.557066825	3.517924397	3.722756588	3.788106225	3.582623491	3.740519676	3.919796838	3.499568947	3.877088198	3.537225457	3.725364516	3.808125076
APH1A	4.765032401	4.493672356	4.499293321	4.620068663	4.797106808	4.740402019	4.613406382	4.782592786	4.696345011	4.533992625	4.564762082	4.607501164	4.560534437	4.530761229	4.522530456	4.217937558	4.238739606	4.723836949	4.556007726	4.627786241
APH1B	7.263786544	6.589570072	6.621421953	6.23045709	6.517433656	6.432086499	6.583473773	6.652326432	6.538776029	6.343052182	6.497766662	6.664646226	6.367796427	6.871211905	6.384504194	6.663832828	6.887346266	6.524813428	6.356566006	6.788121712
API5	4.157439117	4.207746211	4.462437057	4.252840062	4.156918301	4.118364506	4.202072942	4.133762143	4.283193627	4.197145654	4.313689493	4.240575604	4.282911459	4.427055901	4.297794781	4.578338562	4.258304721	4.219767712	4.138231283	4.154689371
APIP	3.584821664	3.540393435	3.666917696	3.46125544	3.730733125	3.673460369	3.903322393	4.011198379	3.764488998	3.904591955	3.511206999	3.46125544	3.609853729	3.762611998	3.561849422	3.821317451	4.008594147	3.807224254	3.46125544	3.995396394
APITD1	4.340436083	4.598089425	4.342462111	4.355223041	4.340436083	4.057024473	4.14122183	3.880233964	4.820280327	4.211488168	4.487941852	4.598703976	4.250512588	4.631231837	4.163190228	4.014826426	4.588448252	4.665330169	4.340436083	4.529729043
APLF	2.412037872	2.299714913	2.299714913	2.299714913	2.299714913	2.299714913	2.468093661	2.299714913	2.298061349	2.299714913	2.299714913	2.299714913	2.299714913	2.299714913	2.298061349	2.299714913	2.299714913	2.299714913	2.299714913	2.299714913
APLN	2.517213033	2.517213033	2.445269322	2.517800426	2.517213033	2.517800426	2.523057713	2.571428641	2.457770734	2.457770734	2.503741669	2.520541045	2.845730576	2.457770734	2.966746555	2.387841867	2.507943414	2.563294178	3.072463079	2.66556153
APLNR	2.298061349	2.298061349	2.298061349	2.298509554	2.298061349	2.298061349	2.298061349	2.298061349	2.298061349	2.298061349	2.298061349	2.298061349	2.298061349	2.298061349	2.298061349	2.298061349	2.298061349	2.298061349	2.421338581	2.298061349
APLP1	2.519892124	2.519892124	2.519892124	2.519892124	2.519892124	2.519896607	2.519892124	2.519892124	2.519892124	2.519892124	2.519892124	2.519892124	2.519892124	2.519892124	2.619724544	2.519892124	2.519892124	2.519892124	2.519892124	2.519892124
APLP2	9.964304962	10.05775954	9.775397304	9.902551352	10.19670979	9.962526017	9.893789839	10.30120189	9.776875647	10.01217575	9.982100616	9.993676278	9.632592512	10.05206566	9.663977192	9.654112974	10.05237931	10.15284858	10.09492225	9.813456594
APOA1	3.055725794	3.00767818	3.042451876	3.049644914	3.055725794	2.893043358	3.055725794	3.042451876	3.055725794	2.916698736	3.055725794	2.890302002	3.042451876	3.055725794	2.950022894	3.055725794	2.791955336	2.780475032	3.079348256	2.834459435
APOA1BP	5.520702599	5.128957739	6.428722561	5.691763284	5.857996971	5.584240246	5.459087635	5.827095625	5.687620446	5.394201568	5.374338805	5.631844857	5.312906308	5.078699247	6.300486395	5.868005083	5.974660961	6.011769606	5.938726985	5.886618627
APOA2	2.298061349	2.298061349	2.298061349	2.298061349	2.298061349	2.298061349	2.298061349	2.298550865	2.298061349	2.298061349	2.298061349	2.298061349	2.298061349	2.298061349	2.298061349	2.298061349	2.298061349	2.298932105	2.354416089	2.298061349
APOA4	4.51248094	3.94051785	4.674623347	4.377958932	4.860062691	4.203797269	4.317013104	4.115997159	4.051415151	4.236941607	4.353374136	4.568423618	4.385490223	4.684081371	4.141339257	4.554316856	4.413513163	4.455363095	4.883051091	4.203030024
APOA5	2.867873667	2.867873667	2.867873667	2.867873667	2.867873667	2.867873667	2.821968326	2.681735062	2.821968326	2.821968326	2.867873667	2.847602599	2.867873667	2.847602599	2.82400327	2.772673283	2.834754864	2.821968326	2.847602599	2.851612512
APOB	2.298061349	2.298061349	2.298061349	2.298061349	2.298061349	2.298061349	2.298061349	2.298061349	2.298061349	2.298061349	2.298061349	2.298061349	2.298061349	2.298061349	2.298061349	2.298061349	2.298061349	2.298061349	2.298061349	2.298061349
APOB48R	8.494753677	8.178208598	8.117220167	7.940162302	8.205812716	8.198295614	7.722031143	8.534440603	7.87640821	8.309206945	7.9288968	8.132355324	7.688031026	7.425391029	8.12744021	8.022986363	7.667782678	8.364774806	8.23463095	8.067158064
APOBEC1	2.298061349	2.298061349	2.298061349	2.298061349	2.298061349	2.298061349	2.298061349	2.298061349	2.298061349	2.298061349	2.298061349	2.298061349	2.298061349	2.298061349	2.298061349	2.298061349	2.298061349	2.298061349	2.298061349	2.298061349
APOBEC2	4.642610414	4.601213767	4.868301496	4.601213767	4.172229378	4.881737638	4.650827875	4.994086225	5.254450225	4.601213767	5.281942382	4.845443421	4.844544197	5.55852205	5.177269309	5.684702258	4.759710155	5.426984703	4.601213767	5.253566115
APOBEC3A	10.69941585	10.40111793	10.81638087	10.57484495	10.32450287	10.57016924	9.455289108	10.89792662	10.04157424	10.30658029	10.10297911	10.25574083	10.17516009	10.15859526	10.51916983	10.4856283	10.57768403	10.36177066	10.65429737	9.715607621
APOBEC3B	2.715014346	3.029598573	2.70389484	2.70389484	4.490249975	2.70989796	8.136835499	2.70389484	2.653196466	2.823804046	2.70389484	2.70389484	2.749445983	2.823804046	2.667645428	2.823804046	2.823804046	2.70389484	2.70389484	8.484959514
APOBEC3C	6.850578504	7.344588046	6.976004969	7.065323017	7.305056824	7.709410415	7.520976416	7.118042752	7.578501294	7.570425035	7.228035778	7.24170396	7.95942667	7.310728847	7.407803386	7.650663802	7.085557984	7.353649035	7.542592472	7.378147633
APOBEC3D	2.298061349	2.321072837	2.298061349	2.400937998	2.298061349	2.298061349	2.298061349	2.298061349	2.298061349	2.298061349	2.298061349	2.356030548	2.35797605	2.298061349	2.298061349	2.298061349	2.298061349	2.298061349	2.610468408	2.298061349
APOBEC3F	4.210544694	4.249867135	3.758280869	4.544488707	4.047727192	4.194799224	4.472950659	4.313717765	4.028591331	4.219521671	4.572061415	4.659936557	4.305704694	4.434318945	4.347919003	4.321061164	4.374025532	4.330949876	4.396498542	4.345119852
APOBEC3G	7.232261223	6.861624902	6.643993108	7.236446269	7.002036588	6.895903766	7.044178449	7.028701524	6.55302928	6.902283131	6.982242746	7.032571687	7.257004295	6.912089199	6.995250984	7.130066774	6.64540348	6.85686888	7.428938716	7.126571007
APOBEC4	2.298061349	2.298061349	2.298061349	2.298061349	2.298061349	2.298061349	2.298061349	2.298061349	2.298061349	2.298061349	2.298061349	2.298061349	2.298061349	2.298061349	2.298061349	2.298061349	2.298061349	2.298061349	2.298061349	2.298061349
APOC1	3.422123752	3.2992174	3.259560125	3.458757925	3.440605435	3.255184722	3.256531108	3.258521988	3.301820033	3.410874027	3.379006886	3.364557376	3.375395375	3.251952878	3.30008884	3.2992174	3.257348771	3.2992174	3.61134254	3.381332062
APOC2	3.995644903	3.927869458	4.066567185	3.931687194	4.305767818	3.864938594	3.644041318	3.943500382	3.737878981	3.806768682	3.985436246	4.033000595	4.187558299	3.741680001	3.852206258	3.857722349	3.804519193	3.907763761	4.320874632	3.968986663
APOC3	3.299867597	3.341500419	3.262453197	3.115437128	3.346596505	3.229898095	3.262453197	3.268165902	3.209734892	3.262453197	3.338639806	3.341500419	3.162322323	3.214828854	3.305667367	3.262453197	3.161865249	3.49316589	3.438490903	3.167990397
APOC4	4.46108852	4.46108852	4.46108852	4.579369549	4.805433376	4.418588832	4.399553544	4.46108852	4.46108852	4.46108852	4.46108852	4.46108852	4.624877962	4.46108852	4.425922956	4.46108852	4.401499425	4.418402804	4.762336268	4.422297192
APOD	2.346691118	2.298061349	2.298061349	2.298061349	2.298061349	2.298646675	2.300464953	2.298061349	2.298061349	2.298061349	2.298061349	2.298061349	2.316638127	2.298061349	2.298061349	2.325486219	2.298061349	2.298061349	2.298061349	2.298061349
APOE	4.268885985	4.255379527	4.223672699	4.227852305	4.37538382	4.242338669	3.957629084	4.049409106	3.994485267	4.099368941	4.064440179	3.891762843	4.279728125	3.965817856	4.052526041	3.854136483	3.873519281	3.956989839	4.428601682	4.101081256
APOF	2.336661673	2.336661673	2.336661673	2.336661673	2.336661673	2.336661673	2.336661673	2.336661673	2.336661673	2.336661673	2.336661673	2.336661673	2.336661673	2.336661673	2.336661673	2.336661673	2.336661673	2.336661673	2.336661673	2.336661673
APOH	2.298061349	2.298061349	2.349651231	2.314015726	2.805736276	2.303457285	2.317074749	2.381847889	2.298061349	2.298061349	2.372947774	2.298061349	2.326009246	2.298061349	2.298061349	2.298061349	2.298061349	2.298061349	2.304670346	2.298070952
APOL1	8.031019476	7.931377553	7.680294318	8.122780268	7.274327813	8.166797057	7.551846304	8.471790259	7.272768295	7.667094931	7.114073812	7.475269075	7.606340979	7.243176499	7.683762425	7.53951911	7.333041271	7.489201781	8.117960834	7.706601964
APOL2	9.723444152	9.929460548	9.858685267	9.724812471	9.57103774	9.791243098	9.137326987	10.01420929	9.34030302	9.529327758	9.36766376	9.262729773	9.659306398	9.076789343	9.272311609	9.710182166	9.521171556	9.388786621	9.875990892	9.585621641
APOL3	6.869676099	7.379735824	7.682601844	7.47361201	7.203794148	7.20192691	7.229723142	7.643350688	7.422089742	7.622518836	7.307668751	7.017054578	7.22598034	7.066267887	7.133605856	7.224381022	7.619508457	7.094933832	7.067844322	7.617065226
APOL4	2.923896805	2.864103589	2.909919962	2.965404288	2.924131978	2.797569253	2.854738885	2.881333768	2.553673052	2.992835393	2.878732615	2.831352347	2.936983589	2.629384218	2.727987741	2.884861672	2.809246576	2.746239913	3.259024911	2.886345815
APOL5	2.515475327	2.517143085	2.515475327	2.515475327	2.650414601	2.515475327	2.515475327	2.515475327	2.515475327	2.515475327	2.515475327	2.516539165	2.515475327	2.515475327	2.515475327	2.515475327	2.298061349	2.515475327	2.615081223	2.515475327
APOL6	5.981866715	6.151622509	5.92758909	6.023848577	5.27299895	7.112329513	6.386686948	7.174794181	6.648023584	6.520081731	6.063149918	5.593905523	6.193279012	6.37015727	6.814614066	6.733143546	6.925531155	6.026944702	5.7688127	6.856345454
APOLD1	2.733761159	2.649514791	2.818195411	2.792017144	2.649514791	2.557686497	2.589468407	2.394928053	2.600093029	2.649514791	2.649514791	2.615332254	2.600093029	2.649514791	2.600713702	2.649514791	2.539977827	2.348388803	2.784469153	2.607802503
APOM	2.981039664	2.978420853	2.939573812	2.905568813	3.091755728	2.978420853	3.060320052	2.988942041	2.978420853	2.978420853	3.121779568	2.978420853	3.017758149	3.022358811	2.979113875	2.978420853	2.978420853	2.978420853	2.978420853	3.1923484
APOO	5.090512573	4.648877993	5.403772314	4.779201507	5.335956391	4.936783925	4.98028745	5.324381639	4.778669472	4.610807823	5.513262162	5.626160857	4.589495354	5.309989896	5.640254295	4.57590174	4.57590174	5.09959946	5.019704624	4.952648127
APOOL	3.996618679	4.144277501	4.044699434	4.014426433	3.884995827	4.109912779	4.402119778	4.188280254	4.17025494	3.92205224	4.25036696	4.098905279	4.014584135	4.426652315	3.908971516	3.863342455	4.444896993	4.051757483	3.591462515	4.050180832
APP	7.475176336	7.488443186	7.623754514	7.553405199	7.44125103	7.888201346	7.817815138	7.509696989	7.842190415	7.447652667	7.624518768	7.565011196	7.841920993	7.757039168	7.813249679	7.681266097	7.887016969	7.610518093	7.240545084	7.737694452
APPBP2	5.56315286	5.566065275	5.561672766	5.443219898	5.424554105	5.776575472	5.800266503	6.005104584	5.828517319	5.746715085	5.48820699	5.640257297	5.402955192	5.809048435	5.827233919	5.818661703	5.89714104	5.693802907	5.204812541	5.745943016
APPL1	4.890337262	5.537596948	5.30330767	5.359623487	5.012585559	5.310481801	5.762191782	5.920868789	5.925853293	5.449786439	5.275811805	5.350367308	5.197462708	6.202154359	5.812664229	5.521488512	5.934219359	5.377898796	4.492648459	5.622318763
APPL2	6.624249132	6.619972421	7.019200907	6.608646595	6.56248046	6.423675411	6.445099818	6.54519866	6.609685209	6.737525115	6.581800971	6.779390597	5.878925294	6.942687946	6.353428408	6.291169254	6.353994153	6.4195721	5.811874113	6.186168306
APRT	8.254990243	8.408532184	8.119436541	8.388148286	8.451748071	8.199850459	8.577592175	8.328585805	8.496892932	8.492864376	8.291932782	8.559486836	8.528860321	8.30852063	8.315858454	8.35208965	8.325383056	8.552977522	8.979343917	8.529014488
APTX	4.186720014	4.440661206	4.279430347	4.151490699	4.182896754	4.397031761	4.811692373	4.763279189	4.724804973	4.526043855	4.155467067	4.432638688	3.969637756	4.478658508	4.439660512	4.522715909	4.531487852	4.06618161	4.064112341	4.450083356
AQP1	3.523082534	3.229886429	3.269816453	3.444199905	3.470470056	4.052675802	3.923467672	3.065402768	3.561189089	3.661593414	3.045130813	3.280636188	3.80780646	3.235691865	3.418371453	3.264566426	3.46675271	3.229886429	3.405109853	3.491976007
AQP10	2.298061349	2.298061349	2.298061349	2.298061349	2.298061349	2.298061349	2.298061349	2.298061349	2.298061349	2.298061349	2.298061349	2.306551837	2.298061349	2.298061349	2.298061349	2.298061349	2.298061349	2.298061349	2.298061349	2.298061349
AQP11	2.298061349	2.298061349	2.298061349	2.298061349	2.298061349	2.298061349	2.429898554	2.298061349	2.298061349	2.298061349	2.298061349	2.308061695	2.298061349	2.329353899	2.298061349	2.298061349	2.298061349	2.298061349	2.298061349	2.384927384
AQP12A	3.765697692	3.663714065	3.741132814	4.064288688	3.741132814	3.250243592	3.398999393	3.720784634	3.315580553	3.741132814	3.766664304	3.616855979	3.565156597	3.630040459	3.620824144	3.403643466	3.712478205	3.470657218	3.539829949	3.545511312
AQP2	2.389696908	2.408303184	2.408303184	2.457787487	2.429148315	2.376013119	2.405213515	2.397334245	2.40676585	2.408303184	2.39887158	2.408303184	2.408303184	2.387613035	2.369168849	2.40676585	2.40676585	2.377969143	2.458674824	2.423514637
AQP3	6.890951652	7.449357397	6.950706951	7.062559019	6.920380728	6.770293717	6.978640314	6.594345271	6.825354565	6.84364481	7.157978157	7.11275458	6.991183366	6.98267924	6.735983342	7.417534741	6.914812716	7.023580957	6.798645047	7.100788107
AQP4	2.309356458	2.311754165	2.312952339	2.311880058	2.311754165	2.310454355	2.310783203	2.309356458	2.311754165	2.32705515	2.310454355	2.311754165	2.311754165	2.311754165	2.3080876	2.311754165	2.311754165	2.345901284	2.311754165	2.311754165
AQP5	2.298061349	2.298061349	2.298061349	2.30090775	2.307202836	2.298061349	2.298061349	2.298061349	2.298061349	2.298061349	2.298061349	2.298061349	2.298061349	2.298061349	2.298061349	2.298061349	2.298061349	2.298061349	2.298061349	2.298061349
AQP6	2.808552978	2.780144225	2.903657368	2.748021049	2.760549299	2.582416835	2.4539302	2.577446076	2.558242631	2.748021049	2.577442555	2.556485755	2.487733239	2.551509371	2.577442555	2.748021049	2.710848762	2.493270352	2.748021049	2.633170259
AQP7	3.317460919	3.15757395	2.944706112	3.317460919	3.317460919	3.317460919	2.458018114	3.317460919	2.619130233	3.298200659	3.317460919	3.317460919	3.317460919	3.160107682	2.707173248	2.556776903	2.818031862	3.317460919	3.317460919	3.105317873
AQP8	2.335942212	2.298061349	2.298061349	2.455965573	2.298061349	2.455965573	2.455965573	2.298061349	2.38000395	2.455965573	2.455965573	2.455965573	2.455965573	2.356867841	2.298936984	2.455965573	2.455965573	2.455965573	2.371306637	2.455965573
AQP9	11.62284144	11.48580465	11.58355468	11.3770436	11.12415293	11.23001125	10.80637233	11.2639601	10.91503789	11.11126573	10.84534788	11.11965321	10.92951501	10.44052912	11.08063161	11.16453443	10.97366248	11.12337551	10.61956821	11.16034615
AQPEP	2.298061349	2.298061349	2.298061349	2.298061349	2.298061349	2.298061349	2.298061349	2.298061349	2.298061349	2.298061349	2.298061349	2.298061349	2.298061349	2.298061349	2.298061349	2.298061349	2.298061349	2.298061349	2.298061349	2.298061349
AQR	5.375497759	5.506921301	5.486896951	5.38993453	5.594160802	5.521703	5.318954656	5.411739814	5.335443906	5.506634427	5.605440789	5.582925531	5.4048025	5.684012757	5.489776203	5.320945927	5.597413299	5.533418919	5.30417429	5.398700654
AR	2.618910722	2.618988797	2.641663926	2.69954702	2.630181026	2.604626055	2.560434634	2.558071499	2.61798329	2.704603342	2.62628124	2.706229767	2.760939604	2.568394195	2.589383653	2.684064639	2.618875343	2.65847104	2.702705553	2.61625779
ARAF	4.352599202	4.385365995	4.484126307	4.359961729	4.501017296	4.226146939	4.165279964	4.182559343	4.554734535	4.362169447	4.047468191	4.307428812	4.40537864	4.174863074	4.301053725	4.376411136	3.958984476	4.199780976	4.434769771	4.418312277
ARAP1	6.959267103	6.594647617	6.5180698	5.88529975	6.672769114	6.652275616	6.213166767	6.882281211	6.343464328	6.785093933	6.420474109	6.725024362	6.579951695	6.323793866	6.470308573	6.68286054	6.298240468	6.754956794	7.134334539	6.65262193
ARAP2	5.523101959	5.455008479	5.553319165	5.539973335	5.52063699	5.300592458	5.346773209	5.393733646	5.184701288	5.300900187	5.348616795	5.174093106	5.401864223	5.357126258	5.35151396	5.471966384	5.516297683	5.218594383	5.105271185	5.520310886
ARAP3	5.867930149	5.640053545	5.852501472	5.465513252	5.854251949	5.520638881	5.218216687	5.561038748	5.271852766	5.654535606	5.18984923	5.353069323	5.307494652	5.207374664	5.37609221	5.539979765	5.450532322	5.462214636	5.370022358	5.389325998
ARC	2.298061349	2.34235049	2.298061349	2.298061349	2.298061349	2.298061349	2.298061349	2.298061349	2.298061349	2.298061349	2.298061349	2.301963117	2.298061349	2.298061349	2.298061349	2.298061349	2.298061349	2.298061349	2.300985733	2.298061349
ARCN1	8.56789063	8.721610039	8.775571967	8.281231516	8.940589027	8.774468935	8.497692724	8.840384916	8.581509318	8.739150544	8.618238384	8.749085746	8.27908561	8.594136056	8.492750301	8.572645333	8.874186043	8.751805232	8.620512275	8.592313856
AREG	2.298061349	2.298061349	2.298061349	2.298061349	2.298061349	2.298061349	2.298061349	2.298061349	2.298061349	2.298061349	2.298061349	2.298061349	2.298061349	2.298061349	2.298061349	2.298061349	2.298061349	2.298061349	2.298061349	2.298061349
AREGB	2.298061349	2.298061349	2.298061349	2.298061349	2.298061349	2.298061349	2.298061349	2.298061349	2.298061349	2.298061349	2.298061349	2.298061349	2.298061349	2.298061349	2.298061349	2.298061349	2.298061349	2.298061349	2.298061349	2.298061349
ARF1	6.006814187	5.908505643	5.79630926	5.790327369	5.965041123	6.751998498	6.695256095	6.41741858	6.824708125	6.77059141	6.560114028	6.818300019	6.729225175	6.477431974	6.650909849	6.685283089	6.494707666	6.63508875	6.596274089	6.622357148
ARF3	7.224409251	7.201723735	7.109086891	6.576259357	7.20013781	7.419932043	7.386251393	7.571790858	7.372498063	7.278509426	7.000026265	7.250413538	7.032617915	7.033168497	7.607370828	7.25819779	7.114172867	7.352777592	6.91942304	7.188027608
ARF4	8.571605761	8.683565637	8.625319187	8.453679601	8.559053886	8.854111751	8.824865137	9.05363226	8.856187775	8.775224692	8.692962331	8.784965451	8.59162428	8.822183899	8.855907173	8.442400173	8.777774465	8.761213773	8.252721775	8.831846199
ARF5	7.939527676	7.840635359	7.515099718	7.426927529	7.982022166	8.28284911	8.104405882	8.140784614	8.056494886	8.216825117	7.975224226	8.545123624	8.01451142	7.924800302	8.517706204	7.903744889	8.153202169	8.236999247	8.663055359	8.229282157
ARF6	7.961796256	8.100038736	7.997696879	8.140301548	8.103058561	8.80438807	8.810186418	8.830419093	8.796433865	8.731547799	8.765205314	8.748097738	8.668040183	8.723762926	8.595714323	8.830726655	8.67561582	8.820569316	8.568244466	8.557205829
ARFGAP1	5.613668378	5.675804282	5.564499211	5.59124716	5.394090609	5.434743949	5.155337132	5.211234091	5.410321935	5.464179084	5.495617286	5.549684767	5.540490297	5.549334461	5.579185073	5.430223028	5.631286822	5.68054532	6.005348852	5.337198976
ARFGAP2	7.553941575	7.616470677	7.473454511	7.881561269	7.899410187	7.522316641	7.735346774	7.406328508	7.545990259	7.584559677	7.506780616	7.920340082	7.504133042	7.481781617	7.801889028	7.610475703	7.520854904	7.820831084	7.859780003	7.776572991
ARFGAP3	7.468910567	7.613307079	7.696695378	7.375017676	7.619160962	7.588473837	7.559143639	7.849030798	7.637381686	7.623878197	7.940797213	7.369146546	6.563022944	7.550366671	7.288604614	7.429256954	7.387150422	7.248073863	6.808540505	7.187336337
ARFGEF1	6.672425758	6.629532433	6.537590282	6.386473716	6.45974954	6.550881827	6.418109966	6.762152871	6.760775368	6.635418263	6.457679476	6.076901661	6.165020873	6.244824384	6.236899144	6.443865359	6.428054179	6.466229342	6.028252279	6.468638796
ARFGEF2	4.314017075	4.41982726	4.489297877	4.400500294	4.070473637	4.472951873	4.544561343	4.515794058	4.599686984	4.479442248	4.399350507	4.161355204	4.297442969	4.588358919	4.382523965	4.49240645	4.588406128	4.255402194	3.950345328	4.34127333
ARFIP1	7.098775724	7.078421184	6.754086365	7.408994708	7.519073081	7.803232607	7.570025723	8.122428432	7.726601998	7.838629245	7.316019216	7.443618943	6.319851476	7.723697209	6.757839899	7.169987534	8.057155621	7.519868409	7.328302371	7.239583165
ARFIP2	5.167117516	5.053416128	5.053416128	5.053416128	5.243013691	4.48701489	5.053416128	5.041634341	5.041634341	5.041634341	5.053416128	5.053416128	4.928777521	4.722564543	5.48337645	5.053416128	4.516297284	5.074211065	5.286421716	4.641615323
ARFRP1	4.605635823	4.877936679	4.455286971	4.593587969	4.5796474	4.655451702	4.345494776	4.542324986	4.382752438	4.633054234	4.617119459	4.801767847	4.914861629	4.347230262	4.460505939	4.443033821	4.336761395	4.518908146	5.008156328	4.772460107
ARG1	4.119198274	3.968090024	3.838158204	3.475750388	3.640893122	4.220820081	3.956813028	4.06535999	3.74525827	4.437065077	3.88508668	3.581563128	3.604567809	3.713599926	3.70810639	3.814717646	3.566946385	4.21996949	4.058136199	4.236920219
ARG2	5.468627832	5.448256121	6.146484643	5.706241943	6.071279411	5.788512817	6.832515556	5.489505036	6.344982134	6.004895994	5.644198445	5.891266006	6.329543078	5.804864239	6.011276699	5.653918315	5.881944562	5.62691249	5.436762454	5.850656236
ARGLU1	7.555217846	7.55250255	7.540230102	7.638851479	7.685924495	7.485338698	7.629291261	7.797793694	7.815364223	7.625011837	7.630980767	7.399712753	7.489262649	7.855312518	7.702978896	7.789058582	7.756821071	7.54446975	7.337392509	7.877154948
ARHGAP1	4.291895965	4.29197917	4.356449611	4.188502189	4.216381635	4.498935833	4.509245044	4.59060634	4.732232097	4.591995767	4.753086145	4.407757404	4.215209782	4.449264005	4.268574731	4.742498597	4.887080069	4.707747882	4.257767615	4.371581556
ARHGAP10	4.827948432	4.827948432	4.420912941	4.386995935	4.426733865	4.267651012	4.225440085	4.069732326	4.078345638	4.159598229	4.551496997	4.827948432	4.672059641	4.114582108	4.166313765	4.56758237	4.159598229	4.357951042	4.101280998	4.2846755
ARHGAP11A	2.452064511	2.405044587	2.405044587	2.405044587	2.528508048	2.405044587	2.405044587	2.719328001	2.405044587	2.405044587	2.405044587	2.405044587	2.585310288	2.405044587	2.405044587	2.405044587	2.405044587	2.405044587	2.696148448	2.405044587
ARHGAP12	5.646755402	5.646755402	5.544857284	5.646755402	5.262260629	5.646755402	5.729077012	6.010873137	5.486231552	6.063063517	5.47551833	5.646755402	5.53775727	6.226881076	5.646755402	5.646755402	6.868844578	5.646755402	4.999488241	5.852017926
ARHGAP15	9.884440789	9.824563951	9.913362979	9.881842496	9.729095797	9.504000563	9.744612289	10.29068176	10.19742981	10.1277641	9.89803662	10.1674795	9.664740614	9.784087213	9.845593425	10.32583765	9.845733332	10.28972809	10.24010988	9.7826817
ARHGAP17	6.916579516	7.038980123	6.857287568	7.304094433	6.799769954	7.532677884	8.19072871	8.102236432	8.251797349	8.026569881	7.834725748	8.387403779	7.802428715	7.873734067	8.13514524	8.243645307	8.016382211	7.96459051	8.20895901	8.255565461
ARHGAP18	6.32097608	5.704197784	6.009375795	5.738952298	6.411548451	7.275209209	7.734495892	6.98207003	7.594643314	7.325025329	7.044571585	7.439565937	7.749999374	6.817107942	6.880684805	7.240749198	7.047665909	7.141974272	6.136385704	7.167510592
ARHGAP19	8.739381822	8.37980119	8.424288313	8.138451189	8.614917807	8.009144451	7.894085758	7.91341681	7.651348527	7.786808222	7.73702429	7.607278712	7.476914695	7.740308287	7.839539563	8.029782353	7.782404095	7.690850668	7.817641493	8.092733251
ARHGAP20	2.610979587	2.524017724	2.619274316	2.428844267	2.524017724	2.516116216	2.524017724	2.524017724	2.489209348	2.428844267	2.524017724	2.524017724	2.503254121	2.524017724	2.399993261	2.458652151	2.460137796	2.703336861	2.524017724	2.437781723
ARHGAP21	5.302561124	4.718721728	5.224071339	5.237895865	5.362402579	5.441038077	6.042745112	5.1390075	5.354842869	4.928720642	5.09545402	5.955287037	5.764384179	5.148953976	5.294909117	5.264340622	5.653369809	5.443625775	5.156999255	5.466399236
ARHGAP22	2.883141545	2.951339648	2.987961631	2.768865112	2.987437487	2.871712613	2.643352293	2.714370083	2.801346544	2.737201044	2.937591024	3.184642579	3.030123392	2.734449948	2.861914425	2.703302289	2.890827854	3.135271538	2.86204498	2.855561604
ARHGAP23	3.698024039	3.787266117	3.710656936	3.820200827	3.984412885	3.799155755	3.730080707	3.764324399	3.684214256	3.480654588	3.485015934	3.90697802	3.814432265	3.686282651	3.712775924	3.601737769	3.79194254	3.664698154	4.043122561	3.725228519
ARHGAP24	3.428272825	3.892704436	3.925805435	3.793211233	4.013805303	3.715456133	3.686370045	3.917989602	3.889639391	3.565058435	4.003156057	4.043521812	3.430323449	3.666366354	3.576781578	3.56745899	3.767059354	3.827397631	3.467539932	3.760293585
ARHGAP25	8.939051377	8.852019787	8.858595864	8.736755712	8.916072891	8.459716165	8.260533862	8.42018965	8.403865477	8.548408037	8.324420657	8.504758884	8.239279885	8.392230297	8.360554117	8.381072444	8.298980414	8.538642487	8.532139444	8.384698881
ARHGAP26	7.052483157	6.797302908	6.869578478	6.668415806	6.836090474	7.645735216	7.19745386	7.881268251	7.081321043	7.101303046	7.287023497	7.22140032	7.075434883	7.297717205	7.257163648	7.230892813	7.363683629	7.300297042	7.083829336	7.161392538
ARHGAP27	6.437764798	6.287737029	6.313894809	6.29933654	6.158438636	6.243114439	6.01236102	6.235836668	6.155295015	6.120668355	5.853833934	6.050855701	6.16473815	6.022766845	6.205364501	6.18193174	6.362911873	6.131443699	6.113910701	6.108319271
ARHGAP28	2.298061349	2.298061349	2.374820457	2.298061349	2.298061349	2.298061349	2.298061349	2.298061349	2.298061349	2.298061349	2.298061349	2.298061349	2.298061349	2.298061349	2.298061349	2.298061349	2.298061349	2.298061349	2.298061349	2.298061349
ARHGAP29	2.301767385	2.301767385	2.301767385	2.40775346	2.301767385	2.301767385	2.301767385	2.303489425	2.301767385	2.301767385	2.301767385	2.301767385	2.301767385	2.301767385	2.301767385	2.316765674	2.301767385	2.298061349	2.301767385	2.301767385
ARHGAP30	8.947270694	9.014037071	8.772182637	8.843681731	8.901393137	9.031108869	9.033863209	9.223850298	9.015930104	9.390902511	9.140123002	8.834003286	9.051802258	8.876905774	9.117357935	9.255988012	9.086207322	9.129575786	9.313253745	8.915371164
ARHGAP31	3.225261399	3.475778006	3.503847379	3.244039808	3.348681198	3.270107359	3.464952167	3.523618788	3.719600713	3.342509247	3.241316471	3.459332464	3.337433857	3.401254125	3.239140926	3.239140926	3.501917547	3.239339169	3.506254211	3.14968109
ARHGAP32	3.127495617	2.865406437	2.952170386	2.981082316	3.038808283	3.10306622	3.04275948	2.991021479	3.26996089	2.930350499	3.194565184	3.142668793	3.437173309	3.537896664	3.142953816	3.125026822	3.283039926	3.277524861	3.047627596	3.264550019
ARHGAP33	3.769313931	3.955811017	3.792841733	3.73715846	3.84242865	3.383854972	3.459407362	3.643945304	3.578185015	3.617562228	3.563173909	3.719897221	3.550867318	3.386324104	3.814374832	3.609272247	3.430288487	3.496395318	3.402876964	3.656880079
ARHGAP36	2.298061349	2.298061349	2.298061349	2.298061349	2.298061349	2.298061349	2.298061349	2.298061349	2.298061349	2.298061349	2.298061349	2.298061349	2.298061349	2.298061349	2.298061349	2.298061349	2.298061349	2.298061349	2.298061349	2.298061349
ARHGAP39	2.301920474	2.301920474	2.301920474	2.301920474	2.301920474	2.301920474	2.301920474	2.301920474	2.301920474	2.301920474	2.301920474	2.301920474	2.301920474	2.301920474	2.301920474	2.301920474	2.301920474	2.301920474	2.301920474	2.301920474
ARHGAP4	7.79182832	7.537835453	7.543532751	7.275886766	7.317692487	7.03714286	6.849893272	6.873320624	6.961122329	7.137211361	6.985882453	6.918847304	7.139777157	6.91420849	7.359220265	7.192054715	7.171976216	7.206030271	6.844723213	7.111602151
ARHGAP42	2.298061349	2.298061349	2.298061349	2.298061349	2.298061349	2.298061349	2.298061349	2.298061349	2.298061349	2.298061349	2.298061349	2.298061349	2.298061349	2.298061349	2.298061349	2.298061349	2.298061349	2.298061349	2.298061349	2.298061349
ARHGAP5	2.63345877	2.841462061	2.711080542	2.793127743	2.562663115	2.95729745	2.990300992	2.803989016	3.135477334	2.543541804	2.972136071	2.827574985	2.866812336	3.00632526	2.967720966	2.800545651	3.069447743	2.940490866	2.719556796	3.05849294
ARHGAP6	3.03785341	2.578682423	2.646343761	2.646343761	3.27391302	3.657677397	4.166903424	3.27402903	3.828772486	3.27391302	3.557521349	3.874039001	4.003178363	3.417119558	3.27391302	3.553712976	3.528592569	3.763938885	3.190053837	3.717563897
ARHGAP8	2.456955334	2.504402861	2.639598176	2.467740605	2.492925889	2.551563655	2.762004692	2.586835371	2.49518484	2.45975001	2.468012563	2.506136565	2.688521569	2.643184199	3.171042457	2.469375527	2.45975001	2.471126066	2.490122821	2.548510465
ARHGAP9	10.92965539	10.99719694	11.07210152	10.61573429	10.70258219	10.71837905	10.42785233	10.83584301	10.48638675	10.85724141	10.3760769	10.63707554	10.70706922	10.06728016	10.49319656	11.04100972	10.64202343	10.76441346	10.5536037	10.32465537
ARHGDIA	6.100717674	6.13304498	5.916557826	5.952279249	6.195819645	6.18771176	6.115702131	6.295246264	6.243082067	6.246950916	6.078166175	5.941589763	6.122786762	6.205124635	6.494626234	6.226088649	6.010955651	6.321300267	6.205552814	6.224891514
ARHGDIB	10.15570993	10.0923209	10.11563066	9.850294961	9.853810664	10.24116811	9.902679177	10.07549348	10.07926479	10.13696575	10.14245123	9.758912569	10.06695595	10.12409632	10.18060848	10.16781466	10.16547037	10.23953479	9.784036165	10.09616488
ARHGDIG	3.206568731	3.159664904	3.123104034	3.192939765	3.192939765	3.192939765	2.899652655	2.9386031	3.122116755	3.192939765	2.693180489	3.192939765	3.192939765	2.759744579	3.192939765	3.192939765	3.192939765	3.192939765	3.192939765	3.173795973
ARHGEF1	7.142360225	7.228887442	7.086482219	6.969807502	7.104532683	7.085303576	6.724299015	7.041249029	6.884334797	7.187948224	6.946984754	7.205949197	7.127900812	6.959193869	7.067878343	7.277117683	7.158504341	6.858475241	7.645683779	6.983126852
ARHGEF10	3.863223855	2.642296176	2.891009088	2.754270308	2.790779233	2.572551007	2.766093433	2.642499135	2.640146148	2.739399335	2.642499135	2.638198518	2.457942634	2.623372961	2.716839303	2.69848961	2.642499135	2.679199336	2.646940591	2.662858596
ARHGEF10L	4.03423462	3.841891161	3.92941878	3.886578373	3.95457884	3.935058146	3.848216116	4.325537691	4.011975725	3.845241362	3.975399605	4.04541125	3.910336437	3.910336437	3.847628391	4.052387705	4.05060805	3.90867856	4.063028785	3.912955863
ARHGEF11	4.496562759	4.462154906	4.368270959	4.15752419	4.443828072	4.337021845	4.200957328	4.440119777	4.325055341	4.176773391	3.983126096	4.53472171	3.983057133	4.11928746	4.262373444	4.339809833	4.431891379	4.384599027	4.480691923	4.301429657
ARHGEF12	3.530427472	3.457167819	3.642261307	3.545908566	3.68846646	4.003880647	4.215067709	3.527320603	4.021667182	3.871990243	3.775424568	3.813473779	4.244597042	3.639711536	4.131827668	3.774623807	3.788838226	3.697449716	3.572175191	3.836854294
ARHGEF15	2.926398099	2.926398099	2.926398099	2.674199592	2.925754632	2.926398099	2.853134032	2.924801655	2.778281271	2.926398099	2.917637875	2.846971082	2.926398099	2.873428307	2.824750401	2.906204303	2.922583226	2.926398099	2.926398099	2.926398099
ARHGEF16	3.798547433	3.761095062	3.761095062	3.761095062	3.766072329	3.761095062	3.761095062	3.740807658	3.736477424	3.761095062	3.761095062	3.761095062	3.761095062	3.761095062	3.761095062	3.761095062	3.761095062	3.761095062	3.774679495	3.761095062
ARHGEF17	4.500614744	4.442835981	4.442835981	4.384090594	4.457673732	4.488643809	4.420779962	4.434202996	4.062315953	4.442835981	4.646813711	4.842645142	4.442835981	4.731964147	4.218393541	4.052659779	4.255690264	4.442835981	4.873174878	4.530296227
ARHGEF18	10.35384087	10.69493685	10.42343945	10.61803628	10.12975297	9.98750881	10.38897137	10.16413743	10.19544048	10.19726024	9.97062104	10.02829798	10.25722983	10.12903174	10.54408717	10.30934819	9.9940123	10.15186726	9.900074749	10.35752038
ARHGEF19	4.683764169	4.600327299	4.41928224	4.496545219	4.819170809	4.411308638	4.521925467	4.390166279	4.597167133	4.411308638	4.897249486	4.596746941	5.056327617	4.499592858	5.020777416	4.247545767	4.41928224	4.387267602	5.178190293	4.783079046
ARHGEF2	7.248402738	7.342969296	6.950813608	6.970398277	7.2574395	7.014151389	6.885928837	7.274148915	7.070011617	7.046372277	7.064956783	7.038115639	7.209246718	6.926081957	6.890342382	7.12976531	7.033420545	6.985956344	7.114570388	7.161468106
ARHGEF3	9.566965731	9.991918342	9.729895476	10.08146375	9.402943125	9.58988336	9.994810105	9.98686074	9.939460088	9.610094657	9.920209042	9.644431171	9.754070554	9.966626058	9.952483357	9.894432865	9.77078348	9.618171303	9.631771974	9.492887542
ARHGEF37	3.256375944	3.227499557	3.244746133	3.225589798	3.154532875	3.225633564	3.225589798	3.225589798	2.959120497	3.225589798	3.064683005	3.225589798	3.328627389	3.00252381	3.210754055	2.989088743	3.225589798	3.225589798	3.493108405	3.228067084
ARHGEF38	2.298061349	2.298061349	2.298061349	2.298061349	2.298061349	2.298061349	2.298061349	2.298061349	2.298061349	2.298061349	2.298061349	2.298061349	2.298061349	2.298061349	2.298061349	2.298061349	2.298061349	2.298061349	2.298061349	2.298061349
ARHGEF4	3.169329196	3.024960244	3.105077804	3.137270915	3.040666631	2.91742741	2.897015941	2.975897875	2.758102801	2.965537074	3.020270272	3.013120263	3.031740298	2.959780473	3.010926693	2.86499062	2.787698429	3.01215468	3.031740298	2.934242612
ARHGEF5	4.566862113	4.65624864	4.608874392	4.566862113	4.566862113	4.235085777	4.240919958	4.270927526	4.278786085	4.270927526	4.35567582	4.768829198	4.509240432	4.451090663	4.185734774	4.458200394	4.566862113	4.65624864	4.65624864	4.192820901
ARHGEF6	10.19331271	10.22645754	9.777808882	9.947406476	9.975124898	10.03668167	10.12464966	10.04204761	10.21074158	10.19892155	10.2315449	9.842954446	9.801657422	10.21885403	10.21578062	10.23971787	9.9756443	10.13291228	9.759626399	10.18746795
ARHGEF7	3.925372698	3.997258338	3.897665572	4.098252897	3.931221437	4.232486891	4.1360992	4.047784169	4.221728351	4.259698465	4.026384346	3.914472382	4.302488171	4.378939487	4.284391429	4.274750474	4.285559843	3.979398999	3.722200254	4.276412224
ARHGEF9	4.619967489	4.669469521	4.930285946	4.868016793	4.636515517	4.32961568	4.845958368	4.594670023	4.80072854	4.635219559	4.677144266	4.488039553	4.508071659	4.975398576	4.727238563	4.847865704	4.875582581	4.665062486	4.262430465	4.84462516
ARID1A	5.59145241	5.95977852	5.45574282	5.71694029	5.810598445	6.323025409	6.467564103	6.610584948	6.511021516	6.74986442	6.309214758	6.267353799	6.327145069	6.509194601	6.510365678	6.569211268	6.476012698	6.587359474	6.228270381	6.439720381
ARID1B	4.73115272	4.866321364	4.682102127	4.786429864	4.766170989	4.907519231	4.951295195	4.895364085	4.827262554	4.908492334	4.882214338	4.835264263	5.058371661	4.794020313	4.700262855	4.955683856	4.965410141	4.766747146	4.932979446	4.678849081
ARID2	6.331721443	6.2016178	6.342581561	6.260522877	6.468050265	6.329078871	6.684002834	6.846824581	6.729927463	6.597739529	6.99661227	6.483942394	6.515584887	6.885589324	6.566880353	6.692517345	6.578738369	6.746340274	6.38136231	6.794319512
ARID3A	3.822248916	4.255137859	3.714241594	4.12100976	3.948092908	4.733405015	3.95963619	4.190050833	4.437240742	5.156571775	4.157918522	4.22334992	4.374665097	4.245086208	4.283303503	4.691083043	4.356690129	4.572726957	4.297176625	4.071223318
ARID3B	7.728700345	7.427929015	7.392253621	7.061526374	7.557858665	6.720836834	6.781244762	6.918893378	6.848967105	6.904295617	6.395773822	6.775238396	6.765502288	6.737275583	6.729507479	6.62856122	6.817960134	7.003996801	7.235662377	7.170614119
ARID4A	6.829793961	6.838806748	6.517370373	6.512217214	6.608528307	7.584337196	7.411524548	7.887835801	7.533407585	7.393386784	7.531188204	7.087598994	7.352618921	7.442163648	7.502073429	7.246685805	7.366840063	7.488687457	7.211313342	7.692995695
ARID4B	6.996280082	6.937450972	6.95266868	6.717583513	6.762554605	6.952714136	6.892005547	7.061210677	6.789238098	6.946869671	6.774061616	6.873645662	6.606989216	7.027621827	6.781762169	6.957279814	6.86612723	6.947065569	6.781362706	6.798873921
ARID5A	6.326381409	6.025457923	6.447317015	5.489499253	6.341059176	5.503249781	5.738219461	6.258459912	5.460482248	6.089717108	5.710648927	5.507308978	6.030585547	5.538214074	6.042651179	5.837908166	5.050080529	5.724669121	6.24336644	5.786139741
ARID5B	3.075018183	3.223758286	3.132998007	3.24768683	3.100859575	3.215961322	3.19600789	3.121554993	3.341286373	3.145493825	3.237469307	3.180751332	3.394896705	3.364797033	3.296792517	3.419084002	3.159380482	3.173408574	3.190812436	3.258624533
ARIH1	5.931407499	5.975974664	6.077950604	5.851817403	6.011873846	6.012943931	6.132182165	6.067085251	6.058737079	6.168014465	5.674150649	5.784630299	5.751354704	6.213198777	5.975996613	6.070536668	6.002858401	6.059914451	5.655667898	5.925152829
ARIH2	5.841800691	5.803243658	5.725248299	5.681964639	5.784333966	5.950546441	6.253665394	5.969432199	6.07800457	5.848939842	5.849741595	5.932609538	5.980686396	6.244409916	6.17759135	6.162038884	5.951803108	6.0026824	5.666930705	6.164780896
ARL1	4.88816197	5.260207827	4.81981224	5.018623528	5.125009406	4.85404126	4.956669014	5.054098579	5.290734955	4.941191817	4.635814591	4.970714904	4.666617536	5.029606127	5.29548394	5.058424239	4.915775826	5.026738783	4.795637242	5.278522551
ARL10	3.114305609	3.098127382	3.302653415	3.090871647	3.098127382	3.098127382	2.998773744	3.026878251	2.863155888	3.098127382	3.098127382	3.173679134	3.35771204	3.098127382	3.067115599	3.026878251	3.090871647	3.098127382	3.637166089	3.032025377
ARL11	2.578416448	2.543012636	2.552291442	2.558578641	2.40052805	3.328781765	3.416512233	3.711604267	3.551975866	3.443172859	2.572527533	3.141646776	2.708380347	3.188660594	2.959165556	3.319498696	3.313652824	3.398456309	2.906055076	3.319274785
ARL13B	2.41784021	2.41784021	2.41784021	2.315625735	2.41784021	2.41784021	2.41784021	2.63855867	2.428377585	2.41784021	2.41784021	2.41784021	2.41784021	2.525246427	2.644851814	2.41784021	2.702564602	2.459223033	2.419558158	2.649591047
ARL14	2.298061349	2.298061349	2.298061349	2.298061349	2.298061349	2.298061349	2.298061349	2.298061349	2.298061349	2.298061349	2.298061349	2.298061349	2.298061349	2.298061349	2.298061349	2.298061349	2.298061349	2.298061349	2.298061349	2.298061349
ARL15	5.476996496	5.400965021	5.398022878	5.547145871	4.886774673	5.596452905	5.706265288	5.547145871	5.547145871	5.628171232	5.547145871	5.547145871	5.537538211	5.547145871	5.547145871	5.547145871	5.712840441	5.779314047	5.403592103	5.536789807
ARL16	6.776211429	6.503756256	6.225053782	6.305457679	6.543958221	7.216696877	6.84346706	6.35931572	6.841041839	6.195294721	6.233699775	6.473842857	6.97931178	6.601741869	6.553891046	6.476358523	6.811949533	6.590086457	6.639303325	6.924468256
ARL17A	4.72332821	5.107296191	4.669261637	4.787607237	5.181873184	5.63671306	4.668378234	4.37129702	4.640038528	4.502350604	4.46704223	5.020994145	4.757113294	4.690863131	4.509978119	4.540214232	5.095084091	4.694002852	4.307357852	4.919378674
ARL2	4.796700652	5.260447406	5.164120617	4.787565798	5.333002972	5.054202797	5.015785228	4.923905337	5.069905454	5.592767168	5.577662779	5.302432978	5.591975994	5.183021322	5.348597373	5.396975182	5.084849083	5.447013627	5.902140312	5.03630035
ARL2BP	3.631588821	3.570614733	3.783557946	3.48226678	3.828125736	4.420906934	4.469107226	4.377623577	4.805139415	4.151491816	3.961253227	4.281066146	3.940694517	4.466101687	4.323400631	4.257312404	4.3835197	4.507528071	3.860695901	4.237560911
ARL3	5.112496607	5.015197882	4.985639717	4.913126906	4.896764623	4.860149453	4.864858449	5.021050518	4.677355396	4.752078777	4.944754102	5.00425604	4.808787685	4.7634719	5.003687229	4.635023505	4.614463459	4.969600408	4.865505134	4.798758409
ARL4A	5.840133908	5.677538382	6.050708967	5.460125129	5.100712955	5.908574707	6.04043762	5.335435143	5.947171453	5.692379899	5.245972351	5.558608558	6.016781499	4.778535939	6.309259164	5.659970233	5.600693386	6.104183273	5.027675303	5.873564884
ARL4C	7.00800515	7.319605531	7.064010766	7.295795067	7.323376816	7.645857727	8.20141319	7.135541087	7.822783122	7.911584075	7.790421378	7.74199886	7.864900884	8.158828251	8.003708532	8.276086885	7.492894171	7.902520335	7.333539923	8.00971445
ARL4D	2.578647359	2.578647359	2.578647359	2.578685494	2.578647359	2.557646129	2.557646129	2.578647359	2.557646129	2.578647359	2.578647359	2.578647359	2.578647359	2.578647359	2.578647359	2.557646129	2.521196012	2.448655656	2.578647359	2.578647359
ARL5A	5.211500198	5.479595776	5.704721852	5.521364005	5.40780215	5.764944801	6.503515664	6.65803147	6.317074136	6.275383889	6.167951743	5.723526128	5.78225282	6.564765263	5.978261971	6.180102296	6.230003311	5.656880937	5.274294392	6.052845006
ARL5B	2.298061349	2.298061349	2.298061349	2.298061349	2.298061349	2.298061349	2.298061349	2.298061349	2.298061349	2.298061349	2.298061349	2.298061349	2.298061349	2.298061349	2.298061349	2.298061349	2.298061349	2.298061349	2.298061349	2.298061349
ARL5C	2.298061349	2.298061349	2.298061349	2.298061349	2.298061349	2.298061349	2.298061349	2.298061349	2.298061349	2.298061349	2.298061349	2.298061349	2.298061349	2.298061349	2.298061349	2.298061349	2.298061349	2.298061349	2.298061349	2.298061349
ARL6	2.404096631	2.298061349	2.404096631	2.404096631	2.404096631	2.404096631	2.404096631	2.298061349	2.464526974	2.324290652	2.404096631	2.404096631	2.348826135	2.404096631	2.404546471	2.404096631	2.361585073	2.404096631	2.298061349	2.404096631
ARL6IP1	8.926810551	9.120521815	8.772365735	9.066934386	8.728218341	9.482491973	10.07095209	9.560302906	9.911863944	9.806036608	9.826310563	9.131467485	9.810839184	9.837650994	9.849054338	9.801487909	9.412344352	9.266651787	8.8578569	9.764219468
ARL6IP4	7.871653773	7.895564256	7.748048245	7.799209477	8.169604424	8.505283791	8.305584917	8.053831554	8.42407411	8.42988767	8.270849126	8.655274013	8.471159901	8.175417366	8.329667881	8.461692163	8.298614074	8.707226714	8.946711382	8.317825067
ARL6IP5	9.792398767	9.693184037	9.867013612	9.887528509	9.734726129	9.841771283	10.21495723	10.12714063	10.20959638	10.09109438	9.927213154	10.14064535	9.991449361	9.97780155	9.824707978	10.16307008	10.02480622	10.03785682	9.831100621	9.874971491
ARL6IP6	5.373250146	5.593220479	5.178834027	5.021202203	5.374744756	5.53888713	5.454617951	5.627929904	5.499555045	5.47664629	5.768820828	5.080189871	5.331922971	5.220202799	5.590240795	5.497079488	5.021080766	5.665997558	5.086476289	5.411751421
ARL8A	5.981735425	6.370140453	6.240062356	6.148992363	6.419678031	5.992133635	5.872052438	6.030451169	5.42799518	5.626685094	6.107872883	6.317014693	6.308194745	5.293116242	5.949153318	6.207537814	5.550336196	5.942278408	6.613470053	6.02966241
ARL8B	8.038491237	8.113118748	8.211928245	8.052659613	8.225751195	8.342313697	8.45340206	8.520793375	8.519494721	8.192760838	8.364759159	8.36919564	8.144739738	8.563100161	8.397619719	8.34168077	8.413483075	8.415447705	8.010718451	8.111251876
ARL9	2.298061349	2.298061349	2.298061349	2.301630302	2.298061349	2.298061349	2.298061349	2.298061349	2.298061349	2.298061349	2.298061349	2.555332879	2.298061349	2.298061349	2.298061349	2.298061349	2.298061349	2.298061349	2.306504502	2.298061349
ARMC1	5.978075094	5.809224689	5.62122565	5.829113182	5.83600654	5.882982542	6.501435364	5.919546481	6.221421337	5.989619965	6.268302511	5.650957499	5.798092796	6.166378513	6.107146939	6.019386397	6.02215114	5.903488891	5.205960878	6.325170794
ARMC10	5.298282523	5.189002568	5.453062365	5.484602873	5.01562512	5.22507338	5.484602873	5.847380943	5.664783202	5.458984226	5.45290944	5.22598835	5.269754224	5.625457747	5.938206115	5.490004862	5.401865866	5.435910702	4.82935422	5.555732638
ARMC2	2.395705095	2.416916097	2.404682406	2.395705095	2.395705095	2.395705095	2.395705095	2.395705095	2.395705095	2.395705095	2.395705095	2.395705095	2.395705095	2.424340874	2.395705095	2.395705095	2.395705095	2.395705095	2.395705095	2.395705095
ARMC3	2.298061349	2.298061349	2.298061349	2.298061349	2.298061349	2.298061349	2.298061349	2.298061349	2.298061349	2.298061349	2.298061349	2.298061349	2.298210516	2.298061349	2.298061349	2.298061349	2.377050488	2.298061349	2.298061349	2.298061349
ARMC4	2.298061349	2.298061349	2.298061349	2.309673613	2.308022795	2.298061349	2.298061349	2.298061349	2.298061349	2.298061349	2.298061349	2.298061349	2.298061349	2.298061349	2.298061349	2.298061349	2.298061349	2.298061349	2.298061349	2.298061349
ARMC5	5.421026005	5.376854547	5.315137335	5.896012154	5.753179861	5.39805347	5.009773292	5.148129547	4.695045651	4.93659879	5.695969124	5.264966998	5.787812186	4.930798168	5.213176864	5.031412685	4.633362455	4.751600669	5.835593794	5.098520899
ARMC6	4.458055521	4.431525157	4.239215117	4.192090719	4.433706987	4.416891046	4.091499605	4.524024857	4.019174375	4.077434122	4.210984137	4.431525157	4.431525157	4.394868468	4.431525157	4.469421478	4.186816586	4.372083014	5.133790394	4.431525157
ARMC7	6.300837301	6.184855722	6.166455124	5.675999083	6.184519615	5.696801884	5.395068854	5.898652851	5.489157223	5.471002612	5.499735095	5.854514023	5.607081862	5.347225837	5.862616328	5.880781765	5.654242736	5.88992931	5.536987849	5.760846282
ARMC8	5.669557822	5.593172768	5.4655425	5.55484161	5.637924831	5.705601118	5.960707927	5.78280113	5.782118696	5.835698501	5.644825647	5.794256585	5.819317229	5.846230564	5.78912198	5.735208417	5.834370264	5.816377367	5.571187683	5.657084358
ARMC9	2.5591246	2.498035797	2.431186734	2.568797833	2.5591246	2.524014841	2.431186734	2.476177686	2.431186734	2.5591246	2.491876786	2.5591246	2.5591246	2.492147319	2.5591246	2.478009276	2.45737567	2.5591246	2.5591246	2.5591246
ARMCX1	4.353254874	3.290493629	3.884322715	3.97041373	3.42660799	4.253389905	3.77606776	4.258667233	3.567840875	3.643796097	4.291529281	4.266077118	4.009356917	3.828489136	4.098964308	3.269562143	4.242488167	3.316127442	3.725377593	3.799684116
ARMCX2	2.298061349	2.298061349	2.298061349	2.298061349	2.298061349	2.298061349	2.298061349	2.298061349	2.298061349	2.298061349	2.298061349	2.298061349	2.298205727	2.298061349	2.298061349	2.298061349	2.298061349	2.298061349	2.298061349	2.298061349
ARMCX3	7.243347618	7.494688074	7.541600258	7.387709952	7.311991699	7.452237278	7.526597035	7.429646666	7.567687309	7.46955861	7.587430907	7.21266019	7.344049172	7.118021077	7.362503942	7.313186508	7.296493298	7.467857708	7.27603109	7.449038363
ARMCX4	2.416850315	2.449150303	2.49541652	2.399204757	2.337163414	2.357128298	2.453200275	2.352622178	2.529985816	2.452109516	2.568435687	2.378854401	2.488353427	2.332009211	2.326320478	2.311090014	2.311090014	2.380215694	2.452459703	2.372159218
ARMCX5	2.911990092	3.184356333	3.362710345	3.319357199	3.093650012	2.857501289	3.023698473	3.003265771	3.067313353	2.9539532	3.001945178	2.967911207	3.233264745	3.221388251	3.195738504	3.078777727	3.247119682	3.063852763	2.899139537	3.062297269
ARMCX6	9.587152359	9.510317891	9.865257185	9.416895808	9.553898574	8.849410076	9.576160378	8.88291401	9.337235176	9.160143281	9.466860654	9.283962824	9.218833848	9.135577633	9.707106583	9.389211096	9.166491638	9.368196977	8.936383184	9.07679726
ARNT	5.836861047	5.70880724	5.633640416	5.637547234	5.790370397	5.971638501	5.897620484	6.198316983	5.909146028	6.004558959	6.230479496	5.898007052	5.981367511	6.198597183	6.050257741	5.959681322	6.285596581	6.028226623	5.774812546	5.872700832
ARNT2	2.548195816	2.724703	2.724703	2.587672189	2.298061349	2.672408029	2.587672189	2.587672189	2.640808808	2.587672189	2.724703	2.587672189	2.724703	2.587672189	2.587672189	2.724703	2.587672189	2.724703	2.587672189	2.587309098
ARNTL	7.211070274	6.997813198	7.075521423	7.464593829	7.548485154	7.268259435	6.884385059	7.835411439	7.215686165	7.467753249	7.041782799	6.877757911	6.855283558	7.3673632	7.46565462	7.128869954	7.196573924	7.558405824	6.524739582	7.375661258
ARNTL2	2.300196648	2.300196648	2.306072659	2.326376945	2.347504937	2.300196648	2.300807082	2.300196648	2.300741541	2.300196648	2.300196648	2.298061349	2.300196648	2.300196648	2.300196648	2.300196648	2.300196648	2.300196648	2.300196648	2.300196648
ARPC1A	7.674476908	7.532104654	7.532104654	7.414846351	7.532104654	8.090177253	7.775606595	7.955506562	7.836237761	7.623992806	7.972552991	8.081620523	7.574325201	7.993520081	8.080660702	8.013381508	7.809441607	7.966556607	8.226678042	7.888444295
ARPC1B	9.288024175	9.13468911	9.103058913	8.824500863	9.388861636	9.655412052	9.440413925	9.620239499	9.460458878	9.527862102	9.231807383	9.608635897	9.487851595	9.471868005	9.627459458	9.611606069	9.54551721	9.630276455	9.806153703	9.457596207
ARPC2	12.35437814	12.3228456	12.41933948	12.33086452	12.43959868	12.23317445	12.12486585	12.4683329	12.17140877	12.27267047	12.16101229	12.115561	12.12636341	12.18140207	12.13301934	12.24278329	12.02631025	12.20626129	11.99586915	12.13123685
ARPC3	11.28608853	11.23924557	11.40307603	11.11713891	11.22421969	11.38325544	11.26662038	11.63938298	11.35227399	11.40613271	11.30813283	11.0007897	11.16974898	11.45565458	11.42275226	11.46303279	11.45554228	11.44013613	10.99145556	11.40850707
ARPC4	8.774178811	8.691077991	8.173607273	8.310743438	8.793322559	9.235572091	9.270023784	9.103162222	9.16010185	9.317702443	9.134338315	9.475796	8.947157067	8.863561922	9.037614855	9.218106409	9.134704207	9.453386165	9.296491068	9.13706829
ARPC5	7.064521206	6.987203399	6.871687324	6.802090369	6.966057298	7.421216131	7.35526482	7.466018595	7.557724637	7.348249531	7.21443106	7.216078942	7.15045958	7.239471336	7.158110702	7.360538806	7.289946453	7.398525882	6.975626988	7.254441471
ARPC5L	6.563061033	6.805182729	7.002987741	7.062800016	6.91518195	6.615044376	6.988597045	7.023403395	6.68343002	6.884083165	6.885228546	7.006723469	6.91013905	6.953112534	7.187824202	7.259464057	6.730013133	6.832082738	6.887716189	7.148516392
ARPM1	2.315783179	2.315783179	2.307538315	2.315783179	2.315783179	2.315783179	2.298061349	2.315783179	2.315783179	2.298061349	2.315783179	2.298061349	2.315783179	2.298061349	2.315783179	2.298061349	2.298061349	2.315783179	2.315783179	2.315783179
ARPP19	5.689351971	5.838741411	5.540806101	5.452671419	5.99707381	6.234663872	6.44726606	6.440210205	6.289294418	6.514725867	6.240632525	6.109513553	6.054547044	6.453349425	6.416592165	6.303457682	6.395331668	6.199475065	6.017796817	5.986991997
ARPP21	2.298061349	2.298061349	2.298061349	2.298061349	2.298061349	2.298061349	2.298061349	2.298061349	2.298061349	2.298061349	2.298061349	2.298061349	2.298061349	2.298061349	2.298061349	2.298061349	2.298061349	2.298061349	2.298061349	2.298061349
ARR3	2.837752787	2.890665918	2.796275356	2.837752787	2.753691158	2.79807868	2.80181774	2.791385292	2.812811183	2.759925444	2.837752787	2.837752787	2.837752787	2.753691158	2.753691158	2.753691158	2.840057109	2.879267883	2.753691158	2.753691158
ARRB1	7.207523931	6.779167051	6.641813402	6.341413024	7.216762138	6.745284235	6.985852923	6.854155856	6.594621302	6.698135085	6.57255221	6.491786113	6.490228179	6.708747927	6.94870784	6.443685789	6.979016374	7.304918533	7.185965669	6.469303153
ARRB2	9.775426647	9.716958167	9.690511444	9.294858289	9.716338766	10.02910592	9.692145925	10.25184787	10.0414134	10.14570396	9.675466721	10.1227522	9.895824939	9.580132452	9.897516953	9.660238292	9.778412455	9.972992646	9.799147773	9.988491239
ARRDC1	3.449588853	3.403676246	3.41249977	3.245291243	3.444909661	2.879013354	2.832396991	3.173991226	2.82058003	2.853017769	2.874902574	2.853036251	2.858739029	2.82058003	2.900754451	3.053540137	2.82058003	3.011545512	2.966831998	3.066347579
ARRDC2	5.872855812	5.957282784	5.434601787	5.229135628	5.933842734	6.10936138	6.139968553	6.025841124	6.142757463	5.85956319	6.211342567	6.270505227	5.793765318	6.211224592	6.138523884	5.888753855	5.768245012	6.419209281	6.224600576	6.211910712
ARRDC3	8.521665878	8.870778537	8.482195694	8.427402078	8.307198446	9.221975556	8.993861142	9.466706901	9.02499575	9.146842639	8.940469384	8.788431178	9.122925816	9.075173535	9.074605147	8.688597184	9.245884073	8.891311244	8.417531669	8.687250175
ARRDC4	5.409592708	5.479825324	6.039278063	4.718136264	5.484765151	5.441049251	6.133002122	7.009049358	6.675798082	5.587007669	5.696944719	5.994103313	5.074385813	5.705615201	6.705028339	5.608522034	5.646883177	6.484726586	5.068079224	6.459468373
ARSA	5.623815606	5.601827621	5.282627903	5.445879153	5.841526987	5.162918142	4.882284293	5.165382887	5.286407447	5.324684388	5.198110717	5.207655672	4.855377268	5.269987034	5.445099973	5.605000965	4.938124496	5.443480555	5.741209141	5.196517909
ARSB	2.668685599	2.816705745	2.810984121	3.05616842	2.67536601	3.17383914	3.021027182	3.159350658	3.108284229	3.178105494	3.039564159	3.034669882	2.980596796	2.953271303	3.019470945	3.05328379	3.154506532	2.882048933	3.135088041	3.002823754
ARSD	4.969478758	4.927016219	5.249469641	5.053114579	5.032661721	4.646607386	4.744525604	5.084809098	4.937398665	4.645894233	4.781946448	5.077430142	4.60066923	4.879197015	4.653322262	4.679157609	5.270990893	4.847145545	5.302134326	4.613733532
ARSE	2.415157269	2.42603318	2.415157269	2.415157269	2.415157269	2.415157269	2.415157269	2.415157269	2.415157269	2.415157269	2.415157269	2.415157269	2.415157269	2.415157269	2.415157269	2.415157269	2.415157269	2.415157269	2.415157269	2.415157269
ARSF	2.431126561	2.626986452	2.431126561	2.431126561	2.432768457	2.431126561	2.431126561	2.431126561	2.333880298	2.431126561	2.431126561	2.431126561	2.55727648	2.431126561	2.431126561	2.431126561	2.298061349	2.298061349	2.431126561	2.431126561
ARSG	4.63149673	4.320547444	4.578273408	3.392578113	4.044044008	4.318767634	4.890218466	4.556583589	4.014377051	4.721360071	4.140707704	4.283267747	3.767370705	4.51845997	4.528745722	4.38700019	4.888438735	5.00714368	3.142979714	4.944336919
ARSI	3.782564815	3.795294897	3.795294897	3.795294897	3.801847354	3.795294897	3.795294897	3.795294897	3.795294897	3.795294897	3.795294897	3.536601224	3.795294897	3.795294897	3.735888078	3.795294897	3.549731244	3.795294897	3.467230296	3.795294897
ARSJ	2.298061349	2.298061349	2.298061349	2.298061349	2.298061349	2.298061349	2.298061349	2.298061349	2.298061349	2.298061349	2.298061349	2.298061349	2.298061349	2.298061349	2.298061349	2.298061349	2.298061349	2.298061349	2.298061349	2.298061349
ARSK	2.595931114	2.625446861	2.588259367	2.751812077	2.657346435	2.625325999	2.511392073	2.671133376	2.502609708	2.411940188	2.628402195	2.6635026	2.661297444	2.604808742	2.661194948	2.559311032	2.346888207	2.626076366	2.695598353	2.488670764
ART1	3.217868627	3.213285585	3.299693863	3.104598303	3.178836144	3.070745749	3.204546722	3.174668802	3.148013233	3.197202013	3.147566763	3.213285585	3.213285585	3.194469624	3.054456919	3.213318647	3.179724691	3.224429047	3.213285585	3.221382866
ART3	2.298061349	2.298061349	2.298061349	2.298061349	2.304976528	2.298061349	2.298061349	2.298061349	2.298061349	2.298061349	2.298061349	2.298061349	2.298061349	2.298061349	2.298061349	2.298061349	2.298061349	2.298061349	2.298061349	2.298061349
ART4	2.298061349	2.298061349	2.298061349	2.298061349	2.298061349	2.298061349	2.298061349	2.298061349	2.298061349	2.298061349	2.298061349	2.298061349	2.298061349	2.298061349	2.298061349	2.298061349	2.298061349	2.298061349	2.298061349	2.298061349
ART5	2.298061349	2.298061349	2.298061349	2.298061349	2.298061349	2.298061349	2.298061349	2.298061349	2.298061349	2.298061349	2.298061349	2.298061349	2.298061349	2.298061349	2.298061349	2.298061349	2.298061349	2.298061349	2.298061349	2.298061349
ARTN	2.8677718	2.759227063	2.871435728	2.816655241	2.960604024	2.559227892	2.50619236	2.513933152	2.512430276	2.512430276	2.512620935	2.662762393	2.722550331	2.512242261	2.506223243	2.530269168	2.512430276	2.512643392	2.764955376	2.520899155
ARV1	4.492660228	4.549210145	4.791932496	4.723710813	4.287772422	4.418987065	4.660750469	4.658025857	4.664763969	4.512571717	4.518079098	4.480934061	4.776233727	4.744716258	4.620280756	4.563689134	4.537781375	4.488134761	4.622151004	4.65488225
ARVCF	4.848109177	4.69314565	4.901037779	4.890703195	5.128914593	4.907283315	4.736214487	4.835073627	4.655276046	4.268534171	4.843614591	5.046776703	5.229802227	4.787580595	4.549331827	4.589782243	4.560377648	4.984217781	5.330663405	4.858309334
ARX	4.044013081	3.84802089	3.917311638	3.984939405	3.847743947	3.847743947	3.847743947	3.917311638	3.753162205	3.847743947	4.127802477	3.858372013	4.115387968	3.794727879	3.847743947	3.917311638	3.670587715	3.917311638	4.039908546	3.941134066
AS3MT	6.414770108	5.622938516	6.490190429	6.801171946	6.57439677	6.581019959	6.030238405	6.03447255	6.79010138	5.415934033	6.257215875	5.468001313	5.597798311	6.130376674	6.196334585	6.5722483	6.940212092	5.326758607	5.520241119	6.847494987
ASAH1	7.768827355	7.842110825	7.963138359	7.894598086	7.845455206	8.121312696	7.964467982	8.305519773	7.88193007	7.952324908	7.917358545	7.677480967	7.820962893	8.040730535	7.863814592	8.007454981	8.279266328	8.054394286	7.778222424	8.042073812
ASAH2	2.644576391	2.859118664	2.644576391	2.644576391	2.71830104	2.644576391	2.644576391	2.644576391	2.706492271	2.644576391	2.659122376	2.654550463	2.644576391	2.982937922	2.644576391	2.644576391	2.644576391	2.735323655	2.644576391	2.730489643
ASAM	3.380643129	3.380643129	3.214218453	3.380643129	3.764888391	3.40162882	3.380643129	3.380643129	3.380643129	3.448613425	3.380643129	3.380643129	3.380643129	3.380643129	3.107539914	3.380643129	3.471005581	3.150817272	3.374941518	2.848600739
ASAP1	8.754575282	8.142873492	8.640928868	8.076716258	8.266754484	8.733936521	8.710473318	8.913708261	8.724251865	8.739313513	7.887386496	8.291774291	8.569307893	8.398540291	8.674221033	8.56975568	8.416691784	8.477055297	7.616655988	8.53518004
ASAP1IT1	6.357316766	5.657447971	5.657447971	5.556431667	4.813508295	5.43057708	5.509149147	6.140519231	5.738339746	5.824297789	4.734507439	5.704813715	4.43302132	5.657447971	5.422723491	5.768485674	4.778738818	5.800529899	4.434495716	5.007893095
ASAP2	6.897443657	6.043954212	6.468980676	5.922729871	6.468980676	6.911870791	7.178447026	6.194855534	7.010664012	6.107679578	6.468980676	6.547427759	6.783793308	6.384176854	6.468980676	6.468980676	6.468980676	6.468980676	5.263706472	6.468980676
ASAP3	2.305101571	2.307062153	2.305101571	2.305101571	2.305101571	2.305101571	2.305101571	2.305101571	2.484100594	2.305101571	2.305101571	2.305101571	2.317485295	2.305101571	2.305101571	2.303897082	2.305101571	2.305101571	2.33791134	2.301098389
ASB1	5.844284068	5.604940821	5.946902182	5.854309239	5.582758771	5.143637713	5.404260739	5.273802447	5.366955357	5.271177918	5.511635454	5.460511361	5.637625216	5.396401665	5.511324634	5.499845906	5.216748743	5.319157648	5.404899824	5.331630965
ASB10	2.513343561	2.501042666	2.511699788	2.473062056	2.535616336	2.431319509	2.369012512	2.491164176	2.465713897	2.466279514	2.466033171	2.535616336	2.526452909	2.489274236	2.451706929	2.451706929	2.47365525	2.535616336	2.491481466	2.411722405
ASB11	2.298061349	2.298061349	2.298061349	2.298061349	2.298061349	2.298061349	2.298061349	2.298061349	2.298061349	2.298061349	2.298061349	2.298061349	2.298061349	2.298061349	2.298221671	2.298061349	2.298061349	2.298061349	2.298061349	2.298061349
ASB12	2.298061349	2.298061349	2.298061349	2.298061349	2.298061349	2.298061349	2.298061349	2.298061349	2.298061349	2.298061349	2.298061349	2.298061349	2.298061349	2.298061349	2.298061349	2.298061349	2.298061349	2.298061349	2.298061349	2.298061349
ASB13	4.239857974	3.911252676	5.344707707	4.378967657	4.433867494	4.203840427	4.622677366	4.401289064	4.621387543	4.185855785	4.436875833	4.107103859	4.40607247	4.721682646	4.462420016	4.448838487	4.803125746	4.607821943	4.474375844	4.694794339
ASB14	2.788747299	2.500994071	2.989635266	2.446995249	2.552299114	2.445421644	2.467434007	2.487677984	2.442782855	2.414418487	2.58130099	2.394552534	2.457011451	2.494518029	2.492451024	2.487677984	2.487677984	2.502992005	2.500994071	2.500994071
ASB15	2.298061349	2.298061349	2.298061349	2.298061349	2.298061349	2.298061349	2.298061349	2.298061349	2.298061349	2.298061349	2.298061349	2.298061349	2.298061349	2.298061349	2.298061349	2.298061349	2.298061349	2.298061349	2.298061349	2.298061349
ASB16	3.342645175	3.333355276	3.342645175	3.342645175	3.342645175	3.342645175	3.342645175	3.333355276	3.342645175	3.342645175	3.040830783	3.342645175	3.342645175	3.342645175	3.333355276	3.342645175	3.342645175	3.342645175	3.342645175	3.342771236
ASB17	2.298061349	2.298061349	2.298061349	2.298061349	2.298061349	2.298061349	2.298061349	2.298061349	2.298061349	2.298061349	2.298061349	2.298061349	2.298061349	2.298061349	2.298061349	2.298061349	2.298061349	2.298061349	2.298061349	2.298061349
ASB2	3.025301892	2.780826898	2.780826898	2.764596632	2.807060445	2.764596632	2.783078645	2.831217823	2.780826898	3.035905063	2.780826898	2.780826898	2.888976444	2.664657203	2.759358991	2.812442223	2.743830157	2.986915127	2.780826898	2.798507075
ASB3	4.361154527	4.387874694	4.601708738	4.340646882	4.502154918	4.543910343	4.582793136	4.505654522	4.751357571	4.492006118	4.590703079	4.526689135	4.422821411	4.675121859	4.554018186	4.4967988	4.708674116	4.572004059	4.352295927	4.576263736
ASB4	2.298061349	2.298061349	2.298061349	2.298061349	2.298061349	2.298061349	2.298061349	2.298061349	2.298061349	2.298061349	2.298061349	2.298061349	2.298061349	2.298061349	2.298061349	2.298061349	2.298061349	2.298061349	2.298061349	2.298061349
ASB5	2.298061349	2.298061349	2.298061349	2.298061349	2.298061349	2.298061349	2.298061349	2.298061349	2.298061349	2.298061349	2.298061349	2.298061349	2.298061349	2.298061349	2.298061349	2.298061349	2.298061349	2.298061349	2.298061349	2.298061349
ASB6	5.473613188	5.874734968	5.904336364	5.445129438	5.689221898	5.165036012	5.176443995	5.225255049	5.256431216	5.382569604	5.290650225	5.606923098	5.465625723	5.288510765	5.390547848	5.44815327	5.017886433	5.18948074	5.800164943	5.047402789
ASB7	6.992691122	7.203718952	6.957225166	6.954768645	6.999480952	6.472306081	6.640724532	6.970192288	6.752038606	6.792793995	6.593083324	6.666043549	6.373682377	6.647608818	6.640603601	6.899966285	6.658449889	6.767397712	6.565709551	6.47913386
ASB8	6.839087266	6.714077367	6.791583934	6.616313473	6.956979829	6.978746092	6.98591778	7.100569425	6.939955441	6.87390602	6.761873853	6.608405411	6.796180396	6.455284489	6.862730118	6.981239178	7.025922901	7.113525841	6.469923403	6.784556329
ASB9	2.298061349	2.298061349	2.298061349	2.298061349	2.298061349	2.298061349	2.298061349	2.298061349	2.298061349	2.298061349	2.298061349	2.298061349	2.298061349	2.298061349	2.298061349	2.298061349	2.298061349	2.298061349	2.298061349	2.298061349
ASCC1	4.500934303	4.367711309	4.6715889	4.313734262	4.324236021	4.083803024	4.336976904	4.478728434	4.261104596	3.972419795	4.246337988	4.069849559	4.102649502	4.634808665	4.424899054	4.28450264	4.577926602	4.302235498	3.837084094	4.316482392
ASCC2	8.252973175	8.050755845	8.403533328	7.891197742	8.937619302	9.920535591	9.583725845	8.225745734	9.526696899	9.802752537	9.844016996	10.01055599	10.40658977	8.605869454	9.80964264	9.398099711	9.575457375	8.852300609	9.721641751	10.01246222
ASCC3	3.519601868	3.512580273	3.742731023	3.587269966	3.628125102	3.739607415	3.935829402	4.167384764	4.17552417	4.026620036	3.862983092	3.872565835	3.698243455	4.118210414	3.861384054	3.946943281	3.907020418	4.027153404	3.614679391	3.978494017
ASCL1	2.330485563	2.353480404	2.330485563	2.341853873	2.346149636	2.327592793	2.325656553	2.330485563	2.330485563	2.298061349	2.348749905	2.298643185	2.349791871	2.327176143	2.325656553	2.298061349	2.298061349	2.309656288	2.335218493	2.330485563
ASCL2	3.823102823	3.746808041	3.549604957	3.728827083	3.789634104	3.600669283	3.674526114	3.644349702	3.40650428	3.748664541	3.498923846	3.789773416	4.021812397	3.461995615	3.491030354	3.474444433	3.283588683	3.731708837	3.795217842	3.363307412
ASCL3	2.298061349	2.298061349	2.298061349	2.298061349	2.298061349	2.298061349	2.298061349	2.298061349	2.298061349	2.298061349	2.298061349	2.298061349	2.298061349	2.298061349	2.298061349	2.298061349	2.298061349	2.298061349	2.298061349	2.298061349
ASF1A	6.259859489	6.746915438	6.741888997	6.545403022	6.569805297	6.883275247	7.324228161	6.913452082	7.21915362	6.861678303	6.987308101	6.985904192	7.030844892	7.336602435	6.986934899	7.164898379	6.965972784	6.834535822	6.367127805	6.910902147
ASF1B	6.120986902	5.712521432	5.237548405	5.224114179	5.81749547	5.404680633	5.088672566	4.523829631	4.741446155	5.961663859	4.848724686	5.093611075	4.322527513	5.000507071	4.99967831	4.906912344	5.202713044	6.124176206	5.62342473	5.41954489
ASGR1	6.832178419	7.017751644	7.399625181	6.687242876	7.421107074	7.512444833	7.350889708	7.937618621	7.031519929	6.402344866	7.005269777	7.527561308	6.576918528	7.323509316	7.331741003	6.682857343	7.220868877	7.408011716	7.5734471	7.403520162
ASGR2	4.961862762	5.494299451	6.288296187	5.798291726	5.523861706	6.236087182	6.215148523	7.158832323	5.710600304	6.234558959	5.789929346	5.638660639	6.083149965	5.037766679	6.072921949	4.650037379	5.427953711	5.586670333	6.084392955	5.131548136
ASH1L	6.280634881	6.245583206	6.41657134	6.340016016	6.19880544	6.431464565	6.497572881	6.568343996	6.575587442	6.421858484	6.540397042	6.24941622	6.305446644	6.610034314	6.600353839	6.344164831	6.476928712	6.411263048	6.122944912	6.322922602
ASH2L	9.730211656	9.833580706	9.500959213	9.790624879	9.846391399	10.10731704	10.37004312	9.951119047	10.18258742	9.892189474	9.86496053	9.978549107	9.926529981	9.881345016	9.836777512	10.14741834	9.954827417	9.895840029	9.638273644	10.11181281
ASIP	2.298061349	2.298061349	2.298061349	2.298061349	2.568399866	2.298061349	2.298061349	2.298061349	2.298061349	2.298061349	2.298061349	2.298061349	2.298061349	2.298061349	2.298061349	2.298061349	2.298061349	2.298061349	2.298061349	2.298061349
ASL	5.070465354	4.814103806	5.333244693	4.910800396	5.160572744	4.908328479	5.031354951	4.847732342	4.723021345	4.814103806	5.332362581	4.789604292	4.890873734	4.914676186	4.930799573	4.978738781	4.998614639	5.00202312	5.404544588	4.912763106
ASMT	2.33098504	2.33098504	2.851989193	2.298061349	2.33098504	2.33098504	2.33098504	2.33098504	2.323681872	2.33098504	2.33098504	2.298061349	2.33098504	2.298061349	2.33098504	2.33098504	2.33098504	2.33098504	2.33098504	2.33098504
ASMTL	6.102346194	6.260585099	5.75986385	6.091186674	6.15460211	5.474375083	5.776114933	5.690912798	5.775753771	6.016561033	5.874053266	5.860308048	5.726624443	5.987170883	5.879231241	5.845355773	5.52629243	5.810956295	5.717094653	5.856037481
ASNA1	5.959306287	5.831325796	5.696421466	5.49180513	5.790523779	6.098547652	6.187119391	5.840377763	6.185112184	5.840377763	6.088668284	6.452143754	6.378238153	5.838730547	6.612827047	6.02538631	5.840377763	6.541283409	6.626763791	6.284321788
ASNS	4.554003391	4.907466066	4.960980783	5.327977053	4.870407674	4.171668665	4.361185407	4.561208315	4.621100538	4.215452521	4.652541465	4.521778657	4.849468719	4.810226264	4.940710646	4.532328266	4.393447753	4.636849074	4.83537834	4.550310089
ASNSD1	8.995829878	8.997157222	8.645591479	8.413551694	8.696946258	8.691559186	8.724092366	8.642726397	8.957941275	8.245256349	7.18725969	8.646754846	8.066602811	8.573057455	7.818623086	9.05950816	9.068169357	9.134358945	8.41212964	9.23065244
ASPA	2.298061349	2.298061349	2.298061349	2.298061349	2.298061349	2.298061349	2.298061349	2.298061349	2.298061349	2.298061349	2.298061349	2.298061349	2.298061349	2.298061349	2.298061349	2.298061349	2.298061349	2.298061349	2.298061349	2.298061349
ASPDH	5.324375716	5.505989489	5.302319869	5.531864074	5.494199124	5.333096857	4.660593477	5.207606513	5.08920048	5.048882602	5.302319869	5.302319869	5.914977152	4.78743066	4.685970461	5.013915986	4.767826475	5.147728286	5.722590067	5.231077386
ASPG	2.303807182	2.311849614	2.302293395	2.302293395	2.302293395	2.302293395	2.302293395	2.302293395	2.302293395	2.298061349	2.302293395	2.328011737	2.302293395	2.298061349	2.302293395	2.302293395	2.302293395	2.302293395	2.302293395	2.302293395
ASPH	3.847655134	3.745401539	3.864059054	3.681320492	3.889064125	3.688005769	3.602772923	4.372138258	3.752516475	3.768943439	3.874880356	3.669754273	3.61702637	3.82018549	3.933159983	3.793366818	3.674868808	3.966239778	3.433836947	3.748750962
ASPHD1	2.947640453	2.947640453	2.915515664	2.890595104	2.893136219	2.68814743	2.699638032	2.885540314	2.864625428	2.864625428	2.947002285	2.947640453	2.881035979	2.864625428	2.867512441	2.921105643	2.864625428	3.027562536	2.886111148	2.845285759
ASPHD2	6.403511323	6.183852194	6.629341047	6.129947127	6.145141556	5.754042065	5.584321409	5.841385324	5.540357098	5.550122197	5.565362394	5.614967513	5.583369162	5.695835433	5.563594937	5.693343693	6.049052848	5.957525034	5.406899994	5.571568475
ASPM	2.825042576	2.766735523	2.825042576	2.825042576	2.827267865	2.825042576	2.825042576	2.825042576	2.825042576	2.825042576	2.825042576	2.825042576	2.825042576	2.85960293	2.825042576	2.825042576	2.825042576	2.825042576	2.825042576	2.825042576
ASPN	2.298061349	2.298061349	2.298061349	2.298061349	2.298061349	2.298061349	2.298061349	2.298061349	2.298061349	2.298061349	2.298061349	2.298061349	2.298252409	2.298061349	2.298061349	2.298061349	2.395220261	2.298061349	2.298061349	2.318250329
ASPRV1	7.355756837	6.27966907	7.093741616	6.515747527	6.847041088	6.654080375	5.70959358	6.501027806	5.815984279	6.113862379	6.041586912	6.813394821	5.481381681	5.18241258	6.298644329	6.3260967	6.276292577	5.780936645	6.539920435	6.82121966
ASPSCR1	3.94766387	4.099711184	3.933890282	3.944119582	4.885779941	3.878303446	3.690715611	4.078258065	3.601916184	3.914618408	4.443378153	4.194427242	4.715263498	3.824905674	3.902924309	3.938320164	3.690715611	3.491429107	4.479489786	4.146583032
ASRGL1	4.129501582	3.533207904	3.754878482	3.413394382	3.703856301	3.432517068	3.57974485	4.512684434	4.259408058	4.602420857	3.613378633	3.869289924	3.187737312	4.111994396	4.092484173	3.51622559	3.667848824	4.055573033	3.455682009	3.775962503
ASS1	4.141603913	4.141603913	4.019504246	4.14722186	4.141603913	4.141603913	4.141603913	4.141603913	4.141603913	4.141603913	4.141603913	4.141603913	4.141603913	4.141603913	4.423895068	4.141603913	4.141603913	4.375581678	4.141603913	4.141603913
ASTE1	5.365350246	5.417673643	5.789702244	5.306360189	6.244203475	6.187302234	6.466680309	6.303806848	6.52102415	6.199247792	6.900246256	6.48172671	5.856861845	6.918067174	6.472277671	6.241618758	6.55541705	6.296383234	5.800283407	6.118416234
ASTN1	2.298061349	2.298061349	2.298061349	2.298061349	2.298061349	2.298061349	2.298061349	2.298061349	2.298061349	2.298061349	2.298061349	2.298061349	2.298061349	2.298061349	2.298061349	2.298061349	2.298061349	2.298061349	2.298061349	2.298061349
ASTN2	2.950196001	2.823052829	2.845856683	2.857462068	2.973534675	2.807520346	2.774302877	2.807520346	2.780529006	2.74591259	2.807520346	2.807520346	2.984792895	2.656903121	2.807520346	2.807520346	2.700585238	2.714265443	2.807520346	2.72590227
ASXL1	5.851964827	6.03099062	6.134765244	5.875334788	6.088982394	5.523113809	6.021817292	5.588841105	5.84384577	5.721432239	5.551342258	5.832604764	5.565023697	5.717680382	5.711203784	5.902091938	5.787114594	5.842108468	5.472418842	5.979945601
ASXL2	5.463061995	5.424937727	5.357467458	5.47125589	5.556163237	5.547792352	5.749465672	5.871127408	5.531211682	5.748978252	5.645559713	5.569816906	5.455673685	5.626078073	5.488469237	5.726371386	5.753517017	5.7149043	5.225964908	5.65986707
ASXL3	2.609356018	2.609356018	2.593437272	2.609356018	2.601697258	2.576548168	2.369220309	2.609356018	2.601886774	2.609356018	2.626229421	2.609356018	2.609356018	2.387385564	2.609356018	2.605880485	2.609356018	2.601004576	2.657392617	2.541853502
ASZ1	2.298061349	2.298061349	2.298061349	2.298061349	2.298061349	2.298061349	2.298061349	2.298061349	2.298061349	2.298061349	2.298061349	2.298061349	2.298061349	2.298061349	2.298061349	2.298061349	2.298061349	2.298061349	2.298061349	2.298061349
ATAD1	4.250144743	4.613710646	4.40688697	4.694329963	4.440157583	4.857002819	5.317887123	5.155252416	5.212369981	5.190059291	5.171063336	4.780950221	4.993641402	5.233926416	5.16128943	5.126929492	5.36382911	4.901659632	4.694382413	5.127456821
ATAD2	3.745640776	3.586399411	3.77177114	3.637831362	3.630706516	3.601326589	3.888728271	3.637831362	3.629655398	3.725510087	3.655635915	3.606071907	3.637831362	3.692768451	3.639705263	3.665757648	3.688935974	3.791372475	3.562878392	3.702241776
ATAD2B	4.2947275	4.38348689	4.226297131	4.232762098	4.263881781	4.442532757	4.489094475	4.570207282	4.37738603	4.498162397	4.451530478	4.424840099	4.049492683	4.57240078	4.315469945	4.334806465	4.460647102	4.36454226	4.098134596	4.20696435
ATAD3A	4.340409861	4.269131411	3.971763374	4.210169224	4.053934811	3.710138005	3.408916477	3.813020607	3.557034531	3.521891808	3.905838316	4.222781977	4.323512212	3.584714139	4.052614162	3.904223573	3.27752384	3.912739139	4.383132029	3.678560131
ATAD3B	4.329871326	4.522139167	4.206627501	4.31739386	4.24866168	4.117682501	4.019974166	3.871461364	3.997759059	3.737900849	4.058695771	4.254514095	4.189987458	3.76659349	3.936885626	3.923542115	3.820987103	4.014181941	4.634795742	3.984267457
ATAD3C	5.318212369	5.220870107	5.115683375	5.408302457	5.517771248	5.148887812	5.115683375	5.304688213	5.115683375	5.286257427	5.229719884	5.303596168	5.503567746	5.028079254	4.874969639	5.095714896	5.286257427	4.833638921	5.77862972	5.002627687
ATAD5	5.435568012	4.949679629	5.220241472	5.226331208	5.176493368	5.570412116	5.57132274	5.554054478	5.424358113	6.188578491	6.251614512	6.156260229	5.307836406	5.355165073	5.228681856	5.810268427	6.161990232	5.872410923	5.272859983	5.952108165
ATCAY	2.298061349	2.298061349	2.298061349	2.298061349	2.298061349	2.298061349	2.298061349	2.298061349	2.298061349	2.298061349	2.298061349	2.298061349	2.298061349	2.298061349	2.298061349	2.298061349	2.298061349	2.298061349	2.298061349	2.298061349
ATE1	3.837477591	3.841243531	3.834063743	3.748426117	3.867577315	3.910410613	4.018829756	3.930609274	3.934279348	3.840021067	3.907525753	3.853161071	3.849291613	3.82410211	3.920949053	3.899076839	3.868203625	3.923749956	3.830434313	3.880003897
ATF1	5.976896947	6.455897549	6.355426898	6.166258856	6.484484241	6.414952493	6.466322685	6.52401763	6.670602031	6.501184516	6.267458722	6.189772211	6.322654409	6.738522057	6.251004048	6.141218217	6.52613434	6.406186269	6.054264113	6.2634283
ATF2	4.498870479	4.344081238	4.53809214	4.336968051	4.462117606	4.543744861	4.837704491	4.855833629	4.661483048	4.661881699	4.401217039	4.346206951	4.383706439	4.735097094	4.593522902	4.428927889	4.600168122	4.465481545	4.235655782	4.85288626
ATF3	2.593576749	2.673109761	2.785964352	2.785651392	2.657459963	2.642088007	2.632070082	2.652562462	2.632070082	2.65165161	2.689891617	3.313612269	2.67519996	2.642088007	2.575644509	2.635518833	2.65165161	2.656283407	2.782782374	2.651236983
ATF4	10.36040645	10.2492201	10.47345357	10.38838564	10.32834476	10.10192885	10.32230252	10.32097192	10.52165371	10.33925767	10.31543572	10.26159502	10.54172654	10.34919398	10.48708973	10.31796519	10.36833407	10.37487424	10.22676146	10.21239559
ATF5	4.893688604	4.763857499	4.804270598	4.921417636	4.862774586	5.223934274	4.691622772	5.196107754	4.931783351	4.915982698	5.16238775	5.789756836	5.064415926	4.758653299	5.019467064	4.969485709	5.060820977	5.28916228	5.688940585	5.151138507
ATF6	6.576403884	6.154687902	6.414568042	6.061700718	6.172837981	7.053997284	6.440940678	7.164753989	6.636845512	6.507626753	6.185731443	6.38900618	6.468205211	6.245153625	6.558920059	6.242968049	6.223014409	6.456391432	5.488363227	6.231643642
ATF6B	4.490833676	4.506395182	4.348975663	4.402629422	4.419918242	5.069147579	4.663692781	5.113294752	4.877495751	4.509327816	4.546288829	4.962561233	4.610004836	5.048872622	4.90213037	4.754493307	4.665671774	4.965301276	4.677262703	5.103809848
ATF7	3.642263203	3.607779995	3.673823321	3.685958357	3.739714191	3.575099066	3.596600857	3.959370459	3.747983526	3.408182855	3.615972931	3.605310055	3.518099178	3.689627304	3.576338531	3.606541731	3.732987502	3.547519373	3.53393512	3.49212914
ATF7IP	6.492919939	6.428588039	6.420835587	6.353059233	6.236329932	6.838995864	6.695897577	6.840235345	6.766143281	6.826279684	6.850768471	6.543247689	6.889206999	7.024570426	6.773555415	7.000101751	6.9648069	6.84455366	6.536593221	6.746239746
ATF7IP2	6.615723925	6.797183418	6.881525248	7.080060907	6.661262123	6.12602124	6.493405109	6.384662003	6.628815628	6.199234355	6.373224367	6.623132707	6.229493105	6.969101731	6.384316267	6.578718834	6.747898804	6.513753422	6.09369003	6.658389824
ATG10	2.471975204	2.395359852	2.416312628	2.400887525	2.396487715	2.419922657	2.403867688	2.49463058	2.400887525	2.528497719	2.400887525	2.412450509	2.401070299	2.41961388	2.400887525	2.400887525	2.408276123	2.400887525	2.400887525	2.419652092
ATG12	7.527307505	7.5549658	7.418610697	7.414391237	7.111842421	7.563558288	7.643626832	7.751563834	7.635036093	7.562157156	7.428158021	6.985913648	7.452726959	7.546332605	7.537976506	7.710755899	7.497909946	7.473358928	7.077433683	7.633669667
ATG16L1	4.781542714	5.098223653	4.808157518	4.846044932	4.838294198	5.499067109	5.422116072	5.483565018	5.394095369	5.177632644	5.550062737	5.340796804	5.248447564	5.485917989	5.381520009	5.299674446	5.394469673	5.14881596	5.141675379	5.222921476
ATG16L2	9.373842094	9.251035479	9.201796717	9.121673553	9.392677133	9.704103174	9.489396449	9.934664722	9.508433258	10.02947211	9.216791422	9.777316695	9.23353712	9.400708838	9.709575874	9.715380799	9.433279285	9.979175464	9.742238628	9.356209299
ATG2A	6.019303916	5.859460679	5.722617343	5.932932667	6.124241432	4.861217348	4.916328915	4.746750749	4.828259273	5.295506097	4.830504708	5.304003444	5.470323755	4.872505639	5.126193878	4.585768398	4.898984663	5.220064288	6.092093966	5.254373272
ATG2B	5.182369928	4.995936774	5.232454168	5.146820882	4.952931018	4.989383534	5.231933206	5.244688189	5.334583732	5.201157768	5.029099337	4.830705668	4.767256435	5.26750293	5.116812048	4.978540195	5.181769421	5.231619812	4.583889464	5.010696091
ATG3	8.330317534	8.336729875	8.36759891	8.10183601	7.950646807	8.606777881	8.175965676	8.96900836	8.323932534	8.258784043	7.846386489	7.63648096	8.005798423	8.072143606	8.409446771	8.310770506	8.329123331	8.389003677	7.832981539	8.745815
ATG4A	5.505801478	5.466619256	5.619518215	5.50708619	5.797022039	5.501759959	5.715772988	5.532755129	5.466619256	5.466619256	4.876428042	5.466619256	5.10952363	5.532755129	5.888171005	5.577786313	5.466619256	5.55154355	5.058112439	5.47030289
ATG4B	5.517813481	5.607167143	5.969647967	5.366585	5.593860982	5.125319965	5.151908294	5.55414651	5.197179883	5.243149231	5.400247285	5.387992873	5.220312955	5.277393775	5.502570896	5.340156984	5.302402993	5.418937151	5.59077838	5.108336284
ATG4C	4.100630594	4.147908822	4.147908822	4.147908822	4.147908822	4.147908822	4.30227724	4.323629564	4.052996942	4.51665503	4.13745	4.147908822	4.08079671	4.147908822	4.292938288	4.147908822	4.644513745	4.26403304	4.325623322	4.299042838
ATG4D	7.552472236	7.688263589	7.617841291	7.601154093	7.588788761	7.237828173	7.494430229	7.090536756	7.081380302	7.302700622	7.29431018	7.529809602	7.110901388	7.29116798	7.722091549	7.332437084	7.247917274	7.251304274	7.36189449	7.281322259
ATG5	6.045120481	6.140554756	6.362952603	6.229107733	6.195526852	5.808017516	6.357111562	6.422702934	6.198745781	6.325154855	5.924987095	6.016951363	5.857462809	6.232137308	6.249090561	6.110827634	6.220368386	6.109638708	5.810985749	6.23287979
ATG7	5.647419726	5.659697481	5.80100307	5.563503309	5.884642018	5.839755986	5.453028574	5.864725813	5.781845352	5.332744437	5.172330145	5.560887118	5.036898713	5.241680806	5.585548217	5.570431479	5.559069935	5.434807789	5.54909264	5.779505762
ATG9A	5.95286599	5.71531357	6.060243642	6.200772291	6.404027391	5.789398944	5.745740738	5.434661974	5.785041994	6.516667302	5.445100104	5.740113842	6.541715895	5.22001433	6.578252349	5.9973215	5.921540029	5.780975204	6.199400345	5.916784235
ATG9B	2.526110887	2.615426035	2.706809935	2.547513363	2.570157971	2.662121966	2.492335646	2.402518506	2.378333015	2.377095228	2.388654723	2.530425786	2.598226697	2.496682955	2.377095228	2.415905734	2.377095228	2.380342416	2.469635099	2.381844145
ATHL1	9.42104805	9.703257769	9.63320079	9.189004463	10.09188026	9.426575332	9.162876514	9.863896688	8.156367438	9.358764054	9.767326217	8.991283077	9.390711945	9.156508857	9.689865036	9.157115629	9.333445214	9.158355331	9.845662849	9.165101008
ATIC	7.301585005	7.414173771	7.289627228	7.413644739	7.378204167	7.159005027	7.441663005	6.979546534	7.638824956	7.284868623	7.657657644	7.908390132	7.49702097	7.500764568	7.638392759	7.76048622	7.662971058	7.493677718	7.59463293	7.71282464
ATL1	2.298061349	2.312767055	2.298061349	2.298061349	2.298061349	2.439998759	2.774790513	2.318600194	2.351594642	2.298061349	2.298061349	2.298061349	2.926616546	2.59685967	2.455813861	2.421363632	2.298061349	2.302546027	2.298061349	2.314374808
ATL2	4.467151212	4.30451663	4.490413824	4.345902157	4.444364721	4.267094707	4.514567673	4.148113322	4.320496666	4.452860393	4.509397033	4.270986822	4.027379661	4.673485783	4.592167153	4.016810556	4.488391803	4.569103845	4.230194422	4.60433868
ATL3	5.103308276	5.024460655	5.076510219	5.21370022	4.926264232	5.469895077	5.294903467	5.624964704	5.300896014	5.38268161	5.504929204	5.264687869	5.500611124	5.397034321	5.524230778	5.244586986	5.249882332	5.487988977	5.225664061	5.389365731
ATM	4.628500709	4.442001711	4.592934866	4.587100755	4.470814319	5.101056562	5.02270469	4.914337122	5.211416228	5.223959303	5.176583905	4.90743897	5.20461054	5.438988575	4.954674154	5.33142272	5.521276754	4.973804913	4.971294077	5.142725636
ATMIN	6.861399517	7.067440217	7.009180889	6.864692372	7.195645796	6.957317281	7.083748782	7.239057134	7.03407932	7.109840894	7.177058157	7.100899711	6.826850919	7.475818376	7.146205091	7.026531541	7.182461527	7.231348259	6.812819362	6.974615548
ATN1	4.422052491	4.365054333	4.230615564	4.370670831	4.619511726	4.124594266	4.247799614	4.366880782	4.237606107	4.536576002	4.662993595	4.421862029	4.565260138	4.529344702	4.445165827	4.423686164	4.365852869	4.347796212	4.613499078	4.455035913
ATOH1	2.304932146	2.304932146	2.304932146	2.304932146	2.542348836	2.304932146	2.304932146	2.369283002	2.304932146	2.304932146	2.304932146	2.304932146	2.304932146	2.304932146	2.304932146	2.304932146	2.304932146	2.304932146	2.502561432	2.304932146
ATOH7	2.298061349	2.298061349	2.298061349	2.298061349	2.298061349	2.298061349	2.298061349	2.298061349	2.298061349	2.298061349	2.298061349	2.298061349	2.298599514	2.298061349	2.298061349	2.298061349	2.298061349	2.298061349	2.309677631	2.298061349
ATOH8	2.508381853	2.582557563	2.693770544	2.597669917	2.573276813	2.466047927	2.398247827	2.505760655	2.505760655	2.753290781	2.753134809	2.506143881	2.51818625	2.505760655	2.528171333	2.505760655	2.491051987	2.556505432	2.757273332	2.505760655
ATOX1	8.651740032	8.346383279	8.486910889	8.132785261	8.357179262	8.533417865	8.635203738	8.558117462	8.110882006	8.297968055	8.565211974	9.186585823	8.120549422	8.551010841	8.280077122	8.418800997	8.387219465	8.595104356	8.77711902	8.403566687
ATP10A	5.398730241	5.304313685	5.752123224	5.608739959	5.468403023	5.372893704	5.543494095	5.257672282	5.282955906	5.080137313	5.327517532	5.418114063	5.332019223	5.505466882	5.366016518	5.435884224	5.381753629	5.528095079	5.550607164	5.564103831
ATP10B	2.298061349	2.298061349	2.298061349	2.298061349	2.298061349	2.298061349	2.298061349	2.298061349	2.298061349	2.298061349	2.298061349	2.298061349	2.298061349	2.298061349	2.298061349	2.298061349	2.298061349	2.298061349	2.298061349	2.298061349
ATP10D	7.084174328	6.593074594	7.067678572	7.113992644	6.492829463	6.883159413	7.077586638	7.009250566	7.055857207	6.633140755	6.680266207	7.043951424	6.49462188	7.042625278	6.961289196	6.815427061	6.910500864	6.965762106	6.501536133	7.310878901
ATP11A	4.706126828	4.737972478	4.741252684	4.611398338	4.732071502	4.754960146	4.647169919	5.008016084	4.740054589	4.744521945	4.590439718	4.341181132	4.579800762	4.756029008	4.713008943	4.612974765	4.702600519	4.640882403	4.488780728	4.712217634
ATP11B	7.255390413	7.235318171	6.970228698	6.929223276	7.240439568	7.21860941	7.26523756	7.804096198	7.212690941	7.189025204	6.715682638	7.006421023	6.660330311	6.932828308	6.986124939	7.313404514	6.766312871	7.132887275	6.543323103	6.966275145
ATP11C	4.345136168	4.258467993	4.291558422	4.311565349	4.244377371	4.324960847	4.292814851	4.410900943	4.311565349	4.311565349	4.311565349	4.311565349	4.228328484	4.439808325	4.381831788	4.408889271	4.5103259	4.311565349	4.136211522	4.445286689
ATP12A	2.331401934	2.331401934	2.331401934	2.331401934	2.781655128	2.331401934	2.331401934	2.331401934	2.331401934	2.331401934	2.331401934	2.331401934	2.331401934	2.331401934	2.331401934	2.331401934	2.331401934	2.331401934	2.331401934	2.331401934
ATP13A1	6.032659368	5.995230449	6.429902909	6.115032435	6.379138404	5.536652367	5.849854475	5.794361396	5.849854475	5.647851782	6.269824462	6.230000489	5.849854475	5.849854475	6.04916809	6.042722848	5.803861575	6.027506238	6.104937348	5.809803435
ATP13A2	5.806393501	5.384470898	5.35866777	5.103020715	5.973443295	5.25340982	5.247192681	5.137826863	5.126422868	5.208778756	5.156844264	5.506538403	5.184428936	5.527124782	5.174903029	4.87503365	5.286125937	5.537906617	5.606268138	5.363357972
ATP13A3	6.74186666	6.495613305	6.840709636	6.594958883	6.971310189	6.804760655	6.299299805	6.932634759	6.669473888	6.766181223	6.70079191	6.718462053	6.691228635	6.6474853	6.434840191	6.545795164	6.913640499	6.651538922	6.129820631	6.585447767
ATP13A4	2.298808969	2.418549356	2.304116255	2.37026693	2.341370073	2.298061349	2.298061349	2.298061349	2.336247522	2.298061349	2.298061349	2.305915145	2.399501808	2.298061349	2.298061349	2.298061349	2.298061349	2.298061349	2.481065138	2.298061349
ATP13A5	2.298061349	2.298061349	2.298061349	2.298061349	2.298061349	2.298061349	2.298061349	2.298061349	2.298061349	2.306325995	2.298061349	2.298061349	2.298061349	2.298061349	2.298061349	2.298061349	2.339193502	2.298061349	2.298061349	2.298061349
ATP1A1	8.115034776	8.556990291	8.637001702	8.436035875	8.518180135	8.219320226	8.329706346	8.262735857	8.368035964	8.153520615	8.461366455	8.41902263	8.732028961	8.649438101	8.565737905	8.66567067	8.706073752	8.582326413	8.618362452	8.462987166
ATP1A2	2.298061349	2.298346096	2.298061349	2.298061349	2.298061349	2.298061349	2.298061349	2.298061349	2.298061349	2.298061349	2.298061349	2.298061349	2.298061349	2.298061349	2.298061349	2.298061349	2.298061349	2.298988841	2.298061349	2.298061349
ATP1A3	2.298061349	2.298724285	2.298061349	2.298061349	2.298061349	2.298061349	2.298061349	2.298061349	2.298061349	2.298061349	2.298061349	2.298646265	2.525628236	2.298061349	2.298061349	2.298061349	2.298061349	2.298061349	2.37708823	2.298061349
ATP1A4	2.313109676	2.319029505	2.400433115	2.317598117	2.322982267	2.313109676	2.313109676	2.313109676	2.319008313	2.313109676	2.313109676	2.313109676	2.316908229	2.298061349	2.313132667	2.313109676	2.298061349	2.313109676	2.326549272	2.313412477
ATP1B1	4.121075917	4.464134991	4.348837971	4.170642638	4.441232661	4.394644416	4.78791987	4.959218494	4.927444811	4.405701413	4.926743789	4.900965525	4.855701626	4.91343056	4.902976034	4.564289279	4.782431058	5.017067934	4.796608137	4.624980132
ATP1B2	2.894083569	2.894083569	2.894083569	2.894083569	2.894083569	3.356436496	2.894083569	2.894083569	3.098324852	3.100032312	2.894083569	2.905199869	3.716372526	2.894083569	2.894083569	2.894083569	2.894083569	2.894083569	2.894083569	2.894083569
ATP1B3	6.082176294	6.022024486	6.215428599	6.105252358	6.347955837	5.590178587	5.827354303	5.87921969	5.73191493	5.728466946	5.844952885	5.68291698	5.774326563	5.758502013	5.68320071	5.654169886	5.716301899	5.755036696	5.57683217	5.78815723
ATP1B4	2.340078478	2.305262428	2.305262428	2.784374095	2.314348029	2.331385734	2.305262428	2.315426328	2.326667541	2.305262428	2.419513642	2.305262428	2.309924082	2.302449832	2.302460381	2.305262428	2.298061349	2.33995489	2.311485157	2.394693181
ATP2A1	2.410621015	2.466631578	2.584252625	2.408568305	2.417472905	2.400073924	2.448185157	2.454303057	2.408568305	2.408568305	2.331402242	2.412880235	2.565392942	2.447912008	2.431077963	2.431858237	2.408568305	2.414215235	2.480009887	2.408568305
ATP2A2	6.427395235	6.232470751	6.271971068	6.41511544	6.488221245	6.077542166	5.971100324	6.180475587	6.038909002	5.999768352	6.19097613	6.169364113	6.164526714	6.198683769	6.048650235	5.994103232	5.9993408	6.144588324	6.061224345	6.052216941
ATP2A3	6.782770991	6.582710967	6.671132262	6.460965853	6.803696807	6.208748837	6.307920867	6.221410318	6.329004361	6.51778641	6.050327846	6.432056743	6.554628145	6.283543778	6.696577406	6.575043979	6.134391141	6.677167503	6.434185638	6.433541821
ATP2B1	7.227126581	7.421300919	7.61613767	7.074694795	7.26020075	8.120801625	7.93725163	8.273699204	7.985525378	7.76227643	7.768372879	7.481759808	7.486933269	8.042889134	7.726694733	7.767207981	7.792190198	7.694465135	7.061935037	7.868285941
ATP2B2	2.591490204	2.57270159	2.531449927	2.572173671	2.608693698	2.543637422	2.472231088	2.465785988	2.467435619	2.487676299	2.57270159	2.568478392	2.576778477	2.539973107	2.551009904	2.51061647	2.465785988	2.543473705	2.613956187	2.46647636
ATP2B3	2.467869659	2.468414665	2.465068016	2.33230898	2.440583284	2.316225433	2.451394535	2.467869659	2.41257188	2.457345204	2.410890186	2.463325674	2.467869659	2.329350719	2.405638644	2.416641828	2.436363653	2.422159497	2.497669666	2.361000706
ATP2B4	5.533718959	5.680473041	5.601417549	5.603209165	5.736120917	6.039867365	5.78693373	6.241870638	5.734885673	5.459986504	5.718818118	5.775093822	5.91055489	5.936751619	5.999132309	5.73384066	5.763714492	5.780543921	5.431807165	5.809876046
ATP2C1	5.529015903	5.60034992	5.50792066	5.393091771	5.288023835	5.497792753	5.718413621	5.806515892	5.593358729	5.517451637	5.681139976	5.322308454	5.510504591	5.779356209	5.821160149	5.456943668	5.616851297	5.402782874	4.970073138	5.617519471
ATP2C2	2.574655646	2.582717961	2.656505804	2.591284828	2.596891422	2.60743838	2.57251163	2.57251163	2.655305732	2.667877028	2.572721181	2.577776651	2.572684117	2.57251163	2.663565386	2.57482657	2.682159945	2.583927864	2.880323104	2.601323736
ATP4A	3.926246311	3.926246311	3.996602639	3.926246311	3.926246311	3.926246311	3.815196466	3.926246311	3.926246311	3.926246311	3.926246311	3.926246311	3.926246311	3.710715773	3.926246311	3.926246311	3.926246311	3.926246311	3.926246311	3.926246311
ATP4B	2.744984301	2.696460665	2.847812595	2.585332537	2.683666738	2.744984301	2.527704918	2.616765679	2.635478482	2.527704918	2.744984301	2.585332537	2.65160221	2.68420725	2.571674495	2.689395648	2.744984301	2.524596564	2.7428054	2.744984301
ATP5A1	7.370398203	7.523992267	7.498021601	7.74963714	7.527249758	7.366579724	7.313990337	7.266997041	7.424754872	7.327343311	7.40671248	7.460394906	7.326427536	7.436502441	7.375668996	7.393040521	7.675595861	7.382100956	7.442219201	7.596078711
ATP5B	10.25533221	10.314621	10.19076527	10.26280472	10.53395619	9.973158988	10.0300288	9.868184541	10.20973723	10.07290068	10.07704569	10.27172906	10.4665071	10.17909149	10.41178131	10.07075061	10.19947359	10.28422285	10.36277351	10.18053187
ATP5C1	8.308200068	8.484807399	8.428928263	8.443002659	8.351138092	8.350116393	8.59045582	8.650588026	8.676787559	8.564121497	8.630557318	8.459844607	8.415813305	8.854127801	8.549881716	8.630198955	8.839869709	8.71473061	8.194161234	8.856910121
ATP5D	7.832428566	7.854478964	7.727592667	7.823812908	8.19386507	7.929482803	7.897095248	7.766315698	8.165739967	8.00293062	8.065121414	8.034762386	8.1278113	7.787661238	8.375167467	7.87571562	7.715124613	8.304222821	8.277761029	7.989156737
ATP5E	10.53884834	10.20293524	10.72907791	10.01827748	10.53932873	10.71309471	11.10879079	10.08473422	11.05393327	10.69672766	10.62853569	10.74506665	11.29343914	10.65507919	10.85934268	10.83745898	11.19419405	10.73344623	10.32576834	10.95827993
ATP5F1	6.247003847	6.282640572	6.319645867	6.228623392	6.332139557	6.225952217	6.468779915	6.469162749	6.377651817	6.287422227	6.434874762	6.66837481	6.250134252	6.664215505	6.800767781	6.331329725	6.421778297	6.468147909	6.429999847	6.584637725
ATP5G1	6.629607466	6.829278331	6.622897493	6.790914654	6.577250841	7.054640887	7.038861363	6.697461829	6.996220393	6.8144639	7.075201087	7.149718696	7.283541618	6.878358043	7.094854883	7.004623735	7.150512364	7.236797108	7.220221351	7.254593643
ATP5G2	5.137023114	5.254514887	5.084033515	5.706785763	5.414196633	5.178414244	5.265209292	5.323052595	5.198778466	5.137564953	5.413732699	5.421434799	5.288585924	5.35156257	5.3177668	5.182909216	5.291758835	5.292389864	5.816463815	5.207966118
ATP5G3	7.877172037	7.966719773	7.890130676	8.213836757	8.093954554	8.191456652	8.427977888	8.316087349	8.203546966	8.601228629	8.181933892	8.313559735	8.239849933	8.368618831	8.36066221	8.137552897	8.621433833	8.160822442	8.302796384	8.025358696
ATP5H	6.666714485	6.519672494	6.73438663	6.517406632	6.534722543	6.557128528	6.648931152	6.839470192	6.751022797	6.423179053	6.49326389	6.729646993	6.677575269	6.859639685	6.703531523	6.713798304	6.480759682	6.675428033	6.531831367	6.604624277
ATP5I	9.9676803	9.704374092	9.947075835	9.85807529	9.980876551	9.76879511	10.11178971	10.20130375	9.750929148	9.839421069	9.988704737	10.10331639	9.861960037	10.18807152	10.18327922	9.926175188	9.68598346	9.956436773	10.23711136	9.830068643
ATP5J	8.535039971	8.54646262	8.599917779	8.48257588	8.693199623	8.792498062	8.945182795	9.096134787	8.852089753	8.707709682	8.68454084	9.072023777	8.771935314	8.823160311	8.808599014	8.883053749	8.785572757	9.026818255	9.097147538	8.838367917
ATP5J2	7.725750931	7.804520965	7.83947229	7.839477277	7.773527002	7.383670091	7.616561218	7.38089646	7.502054165	7.243857817	7.377670704	7.810297547	7.793431935	7.528954037	7.565423121	7.587876866	7.453313993	7.68418095	7.80334273	7.394520274
ATP5L	10.2156777	10.49544873	10.10763879	10.13206964	10.29536619	10.14129622	10.36005796	10.01993773	10.19692122	10.18180355	10.11377282	10.36080561	10.04902486	10.36604765	10.23814553	10.25239246	10.30642817	10.42802375	10.28125061	10.42747538
ATP5O	7.250911944	7.30308898	7.20684867	7.216598761	7.357982718	6.9618374	7.219087949	7.151007498	7.157061284	7.044153101	7.06581773	7.198357534	7.146758676	7.225362158	7.248178321	7.125922325	7.139182886	7.144732021	7.07129014	7.131794042
ATP5S	4.059100163	3.909210158	3.951881653	4.056804586	4.116736949	4.603937435	4.77315718	4.267956266	4.870817636	4.613445281	4.282363188	4.234638047	4.644289669	4.63120336	4.459548565	4.64101453	4.727961844	4.611162133	4.223662763	4.438177174
ATP5SL	6.335598216	6.24970474	6.137956636	6.534028699	6.519008925	5.911585638	5.940962457	6.142250072	6.251786632	6.183076312	6.08911506	6.288412097	6.285525901	6.251114766	6.289803296	6.23364764	5.92318118	6.18198484	6.562243486	6.203278293
ATP6AP1	7.643240167	7.786593249	7.589620231	7.426485245	7.427255638	7.626841074	7.54333377	7.435711063	7.558217791	7.577819217	6.909068304	7.567015055	7.395097948	7.305434784	7.651101585	7.424670298	7.425338453	7.596158702	7.132013799	7.417343911
ATP6AP1L	2.453579363	2.298061349	2.425713851	2.298061349	2.298061349	2.489907332	2.323130594	2.298061349	2.298061349	2.298061349	2.298061349	2.410640951	2.298061349	2.298061349	2.299028006	2.298061349	2.298061349	2.307248933	2.298061349	2.299145573
ATP6AP2	6.638080319	6.657459913	6.579094009	6.581776374	6.829631052	6.898678028	6.839309999	6.975812789	6.836192366	6.606742604	6.591245749	6.68955323	6.420708432	6.825143715	6.551237794	6.616034166	7.02588999	6.737498281	6.126586457	6.658372051
ATP6V0A1	4.653671803	4.435701629	4.405275352	4.454489714	4.66859119	4.264484879	4.266330879	4.385663883	4.666181963	4.444697809	4.12278761	4.381781424	4.100316133	4.496941009	4.375703899	4.20290688	4.280630964	4.431853668	4.557810651	4.568946155
ATP6V0A2	3.840863526	4.072283974	3.801842545	3.875234475	4.212792892	3.741932201	3.857896649	3.857541194	4.078745545	3.927657281	4.304245747	3.856435592	3.642715852	4.032205411	3.924616456	3.716172447	3.652835057	3.674498885	3.686991963	3.816916767
ATP6V0A4	2.298061349	2.298061349	2.298061349	2.298061349	2.298061349	2.298061349	2.298061349	2.298061349	2.298061349	2.298061349	2.298061349	2.298061349	2.298061349	2.298061349	2.298061349	2.298061349	2.298061349	2.298061349	2.298061349	2.298061349
ATP6V0B	10.18951875	10.20481298	10.01942638	9.989378986	10.07302804	10.03676821	9.557378709	9.502176812	9.56473022	9.898745228	9.29294023	10.09799434	9.452571435	9.57058794	9.590424619	9.650582589	9.699232738	9.968858175	10.15870345	9.566370877
ATP6V0C	8.558024935	8.140828602	8.686735792	8.021377265	8.485023881	9.302237505	9.100270718	8.180645407	9.301937459	9.342439938	8.733822154	8.794893502	9.509017711	8.857416644	9.302386542	8.676994349	9.18761435	8.985845456	8.777418315	9.640696631
ATP6V0D1	9.346380186	9.453944181	9.348091758	9.171680846	9.627283426	9.435119388	9.284874174	9.800683806	9.259985828	9.512377197	8.490960803	9.190396043	9.332159431	9.005958503	9.219985079	9.132621925	8.99661155	9.605664781	9.402640548	9.500433113
ATP6V0D2	2.298061349	2.298061349	2.298061349	2.298165123	2.298061349	2.298061349	2.298061349	2.298061349	2.298061349	2.298061349	2.298061349	2.298061349	2.298061349	2.298061349	2.298061349	2.298061349	2.298061349	2.298061349	2.298061349	2.298061349
ATP6V0E1	11.63955683	11.70864667	11.55461774	11.55989179	11.61883398	11.73855947	11.75279026	11.78870962	11.69218707	11.78450913	11.60068581	11.65024217	11.53947749	11.7249383	11.70714684	11.73436923	11.79894398	11.73923924	11.52881725	11.67749981
ATP6V0E2	7.542383146	7.929394064	7.450714603	7.573472706	7.97528423	6.876609533	6.582614832	6.772377075	7.008153628	7.298750561	7.176325798	6.789934253	7.384347633	7.275543933	7.350991279	7.371085583	6.754504527	7.113221032	7.232585637	6.755271291
ATP6V1A	6.657701267	6.54145297	6.50023304	6.495421075	6.542996888	6.873603589	6.735689237	7.305102928	6.861288713	6.993352553	6.590197885	6.835692235	6.497027675	6.895120198	6.786441697	6.836213815	6.903187423	6.48896794	6.422021906	6.642961859
ATP6V1B1	3.134774611	3.134774611	3.134774611	3.134774611	3.134774611	3.134774611	3.134774611	3.134774611	2.812049531	3.065999192	3.134774611	3.342565933	3.134774611	2.932798464	3.134774611	3.134774611	3.134774611	3.134774611	3.205553183	3.134774611
ATP6V1B2	10.88891736	10.93595708	10.75636457	10.87799779	10.84123424	10.67308066	10.26246123	10.50378891	10.56588431	10.60064017	10.29759049	10.42757195	9.883129879	10.38581847	10.23008829	10.35286272	10.61934454	10.61209568	10.27585318	10.24761931
ATP6V1C1	5.333629235	5.22895219	5.167835798	5.134503584	4.953543971	5.717045909	5.448887992	5.88647553	5.47955882	5.371092673	5.414398966	5.304048961	5.23564984	5.335295189	5.388611939	5.572938484	5.339865031	5.414147084	4.835424122	5.097304191
ATP6V1C2	2.316454158	2.326678952	2.298061349	2.298061349	2.298061349	2.298061349	2.298061349	2.304110659	2.298061349	2.298061349	2.298061349	2.298061349	2.298061349	2.298061349	2.298061349	2.298061349	2.298061349	2.298061349	2.323481428	2.298061349
ATP6V1D	6.269079771	6.318344723	6.12297204	5.941357763	6.210042236	6.298936226	6.428831168	6.394227915	6.288749658	6.188275904	6.142372194	6.20202173	6.180980295	6.126426318	6.354277194	6.144272048	6.328967309	6.32116839	6.056769781	6.193415167
ATP6V1E1	9.855055982	9.765908898	9.549120361	9.61144777	9.773785633	9.636481234	9.250736755	9.522337298	9.610721934	9.362332257	9.092536392	9.66346335	9.37305201	9.566107277	9.499607947	9.420692559	9.571232824	9.628560904	9.72351256	9.331645584
ATP6V1E2	5.802301953	5.749097454	5.027969384	5.503114511	5.349447652	4.668040695	5.105574911	5.105574911	5.319145963	5.041636206	5.31738193	5.792846223	5.355200989	5.105574911	5.143527488	5.142243504	4.75171077	5.105574911	5.105574911	5.212360423
ATP6V1F	8.242897339	7.669736253	8.041680684	7.429346003	8.643268544	8.453982265	8.455632109	8.371953092	8.571087378	8.439834148	8.256820512	8.576812262	8.439848346	8.254623297	8.424340486	8.134029308	8.482695395	8.498989506	8.391947215	8.486658748
ATP6V1G1	7.028591115	7.148720048	7.501788907	7.298789918	6.880239968	8.023284621	7.640635024	7.706794199	7.809607024	7.652308051	7.369480202	7.41471301	7.448587182	7.799539792	7.58768835	7.452472963	7.87481249	7.526456841	7.674941096	7.945849534
ATP6V1G2	2.642320742	2.364487727	2.378921979	2.803393344	2.411963911	2.343163687	2.378921979	2.741599116	2.87256857	2.378921979	2.624413327	2.378921979	2.41719335	2.677905607	2.670879578	2.481887958	2.406771471	2.378921979	2.562621178	2.618936911
ATP6V1G3	2.542315252	2.542315252	2.542315252	2.546394535	2.542315252	2.542315252	2.542315252	2.542315252	2.542315252	2.542315252	2.542315252	2.542315252	2.697484793	2.542315252	2.393960819	2.318868865	2.318868865	2.542315252	2.579514758	2.542315252
ATP6V1H	3.826172437	4.195229821	3.974848034	3.877644278	3.968798072	3.840472206	3.865410383	3.96794122	3.85354562	3.854352073	3.879999361	3.991985981	3.768266742	3.819450145	3.940226584	3.867267484	3.833529426	3.909940927	3.961186406	3.751168473
ATP7A	6.938669153	6.644647896	6.249675495	6.056619489	5.964811187	6.216635746	6.269675629	6.406216135	6.142254688	6.883444312	6.194096028	5.943611335	6.049837767	6.162860432	6.366642999	6.302491069	6.549545196	6.350311197	5.738748562	6.244853548
ATP7B	2.298061349	2.298061349	2.298061349	2.298061349	2.298061349	2.320827502	2.298061349	2.298104493	2.300647276	2.298061349	2.298061349	2.298061349	2.298061349	2.298061349	2.298061349	2.298061349	2.298061349	2.298061349	2.298061349	2.298061349
ATP8A1	4.13695851	4.215548718	4.480272754	4.216456347	3.964088984	3.832899241	3.87692501	3.789040111	3.91118872	4.125442366	3.912182405	3.897819622	3.843167537	4.049752857	3.90961766	3.990188512	3.964690488	4.015121565	3.68232704	4.093401761
ATP8A2	2.58169954	2.371667616	2.441860343	2.371667616	2.371667616	2.371667616	2.328742875	2.314222339	2.371667616	2.314222339	2.415635362	2.374969203	2.383886616	2.371667616	2.355545725	2.349378005	2.36302016	2.475271715	2.372377143	2.582902626
ATP8B1	5.762876176	5.695334584	5.741124667	5.8848554	5.488779246	5.926889299	5.775124091	5.746699908	5.762162528	5.803215906	5.867494853	5.923977175	5.838345098	5.850137951	5.724407368	5.971237578	5.726479764	5.695348515	5.844640095	5.850482098
ATP8B2	7.112372214	7.53519606	7.170621679	7.407345315	7.171297969	7.344343066	7.432718741	7.05120586	7.517658412	7.385838854	7.633652373	7.675941471	7.842289947	7.505213382	7.337291925	7.629835898	7.592828355	7.321232871	7.38524664	7.729607102
ATP8B3	3.975135207	4.096188943	4.072295573	4.099107571	4.012365339	4.194068703	4.079969603	4.189981758	4.166325542	4.167394715	4.126188555	4.125888171	4.050527552	4.171634248	4.13551631	4.053385631	4.185965311	4.411085768	3.958671011	4.066735315
ATP8B4	5.501084663	5.705529196	5.438701457	5.570050869	5.935571369	5.310707054	5.616830822	6.508379784	5.803841544	5.692288776	5.501084663	5.678971012	4.958835908	5.610456768	5.068127845	5.517327139	5.271987995	5.753619626	5.046175582	5.57280853
ATP8B5P	2.298061349	2.298061349	2.298061349	2.298061349	2.298061349	2.298061349	2.298061349	2.298061349	2.298061349	2.298061349	2.298061349	2.298061349	2.298061349	2.298061349	2.298061349	2.298061349	2.298061349	2.298061349	2.298061349	2.298061349
ATP9A	5.08931384	5.15265583	4.752205357	4.625728146	5.414520452	5.336353735	5.456156673	4.766708089	4.954513233	4.836634745	4.951060007	5.058924796	5.076226093	4.758836884	4.564613347	5.020868136	4.582766996	4.971586386	4.825257864	5.177873736
ATP9B	3.051911309	3.090511988	3.138467719	3.109159126	3.003671496	3.031010957	3.073430158	2.931178852	3.059687763	2.974259857	3.055168041	2.990254939	2.914814408	3.109632631	3.033233087	3.008013797	3.007787837	3.080528572	2.896396598	3.05957687
ATPAF1	5.453403882	5.787725652	5.752263036	6.09885052	5.999015762	6.006808462	6.287775617	6.226355076	6.018975557	5.657190298	5.530093796	5.401988152	5.749841064	6.071348944	5.97925845	6.210317829	5.469897637	5.733915871	5.353841945	5.767355891
ATPAF2	4.339465035	4.457658418	4.820388737	4.503117418	4.73547049	4.287202602	4.664363058	4.639928612	4.452799449	4.128902498	4.354281635	4.644966075	4.427925532	4.503249643	4.516971956	4.354281635	4.277606104	4.718759291	4.56606712	4.699667727
ATPBD4	2.298061349	2.298061349	2.298061349	2.298061349	2.298061349	2.298061349	2.301520015	2.298061349	2.298061349	2.298061349	2.298061349	2.298061349	2.298061349	2.298061349	2.298061349	2.298061349	2.298061349	2.298061349	2.298314977	2.298089189
ATPIF1	8.838413882	8.752574656	8.718426232	8.70295534	8.506028299	8.106322719	8.150024442	8.493017404	8.447495842	8.245961739	8.056468981	8.221612398	8.312396415	8.221249728	8.472424287	8.259088461	8.247334534	8.280949846	8.036125318	8.399385703
ATR	5.58922203	5.617638517	5.827386741	5.703625668	5.477308723	5.070416642	5.415166082	5.313985394	5.407333994	5.318024504	5.272502297	5.155084602	5.311909445	5.654580643	5.461803443	5.505213383	5.550226799	5.154563476	5.013570275	5.642791502
ATRIP	5.370309897	5.298664081	5.102588791	5.049926197	5.072867463	5.111948617	5.009869124	5.049926197	4.836569445	5.041072314	5.125023244	5.186575171	5.050672731	4.925461564	5.394189297	4.999708308	5.016292006	5.239616635	5.652680235	5.035751048
ATRN	4.466652644	4.507661593	4.625710513	4.836688678	4.689765139	4.99439922	4.751635036	5.039921944	4.86192497	4.661982864	4.948724351	5.063488022	4.406846296	5.130423795	5.320415136	4.451805775	5.530481011	5.188093403	4.831250433	5.194154251
ATRNL1	2.298061349	2.298061349	2.298061349	2.298061349	2.298061349	2.298061349	2.298061349	2.298061349	2.298061349	2.298061349	2.298061349	2.298061349	2.298061349	2.298061349	2.298061349	2.298061349	2.298061349	2.298061349	2.298061349	2.298061349
ATRX	7.859760033	7.933556093	7.97203909	7.902942053	7.937887121	7.915375398	8.088033629	8.135960341	8.11688666	8.229869726	8.03564106	8.072213411	7.557927413	8.214531322	7.882166537	8.14100306	8.149484804	8.049130276	7.6249641	7.843431977
ATXN1	5.992359798	5.9590948	5.846875163	5.69742203	5.55449234	6.476978486	6.645161501	7.238540624	6.54976399	6.385953928	6.196294367	6.177316665	6.113397259	6.286947593	6.315161892	6.512327268	6.446833089	6.226288336	5.649547968	6.246227369
ATXN10	6.161505495	6.212391273	6.300023882	6.287399	6.193761177	6.515391193	6.534957153	6.384264468	6.529359369	6.661085694	6.390134067	6.446865482	6.284267842	6.827693323	6.334391035	6.53315242	6.559683671	6.74488187	6.10200913	6.875687318
ATXN1L	7.059155497	7.160170126	7.304952421	7.058104444	6.957039414	6.753663068	6.94114178	7.205240877	7.003833429	6.962254394	6.78208674	6.528934452	6.614979958	6.976454792	7.036798987	7.076904111	6.87423046	6.900886462	5.745947773	6.91342932
ATXN2	7.233750738	7.073627234	7.043477572	6.996069881	7.463597173	7.040816603	7.052438405	7.045398593	6.962183365	6.849718405	6.97884426	7.043918846	6.979886799	6.97884426	6.941364569	6.878202584	7.03443702	7.179371098	7.150396121	7.06971003
ATXN2L	5.285991325	5.27983876	5.21715696	5.47217989	5.681759767	5.063536236	5.191117242	5.110283179	5.051293432	4.901042025	5.441118957	5.33714995	5.109115326	5.137467208	5.183802424	5.077764209	5.26563354	5.199537079	5.442599606	5.349686432
ATXN3	4.608034141	4.469975834	4.704109515	4.4949788	4.66278843	4.995896752	4.781706985	4.803160387	4.850720118	4.622172722	4.64631219	4.572064136	4.633883792	4.890337572	4.644869114	4.604610864	4.829062565	4.791183395	4.554840122	4.758334436
ATXN3L	2.298061349	2.298061349	2.298061349	2.298061349	2.298061349	2.298061349	2.298061349	2.298061349	2.298061349	2.298061349	2.298061349	2.298061349	2.298061349	2.298061349	2.298061349	2.298061349	2.298061349	2.298061349	2.298061349	2.298061349
ATXN7	7.175809283	7.086948074	6.620415799	6.778185223	6.807039012	7.866514848	7.78865674	8.093686796	7.877943712	7.919097604	7.791476896	7.587817908	7.501486499	7.953021027	7.577138422	8.034519408	7.790808824	7.985583121	7.47870966	7.645997599
ATXN7L1	3.567571605	3.524586867	3.503366273	3.54408605	3.590149693	3.369812144	3.056610405	3.402184348	3.450405113	3.576603704	3.590149693	3.374215828	3.704382208	3.421050757	3.403226935	3.386834249	3.730327271	3.588877092	3.706040037	3.590168238
ATXN7L2	2.720222755	2.720222755	2.720222755	2.720222755	2.720222755	2.721461646	2.720222755	2.720222755	2.720222755	2.720222755	2.720222755	2.720222755	2.809236003	2.720222755	2.720222755	2.720222755	2.720222755	2.720222755	2.720222755	2.720222755
ATXN7L3	6.411091585	6.364780925	6.290797066	6.213229312	6.414327289	6.044086104	6.031672691	6.1447561	6.182246197	6.265323426	5.626939212	6.152160404	5.931752812	6.103205503	6.433657115	5.992309218	6.148262161	6.118113268	6.174485119	6.533678493
ATXN7L3B	5.670382409	5.680272759	5.700114536	5.707911631	5.734027774	5.951395551	6.244062845	6.391995361	6.155289747	6.014806375	6.10059616	5.844613555	6.038966274	6.013860313	5.896301647	6.043617338	6.10610446	6.148187732	6.145674079	5.877600252
ATXN8OS	2.298061349	2.298061349	2.298061349	2.298061349	2.298061349	2.298061349	2.298061349	2.298061349	2.298061349	2.298061349	2.298061349	2.298061349	2.298061349	2.298061349	2.298061349	2.298061349	2.298061349	2.298061349	2.298061349	2.298061349
AUH	4.540289375	4.394943939	5.354000089	4.001836361	4.12477745	4.268186721	5.1672783	4.338737226	4.935199234	5.1378988	4.017411217	4.163700168	3.879287003	5.062977764	4.936097194	5.060517684	4.392216516	5.048974597	3.436959361	5.120594145
AUP1	10.54384098	10.6338925	10.6485642	10.509303	10.78614191	10.29309216	10.31044647	10.30445385	10.43777684	10.33530237	10.54122913	10.56906914	10.62779715	10.56872499	10.53056948	10.43004467	10.45168436	10.43881298	10.28734699	10.32952096
AURKA	3.189915785	3.546200744	3.137201627	3.254229359	3.540028661	3.231472517	3.350667737	3.196511721	3.317977694	3.146923734	3.05460877	3.406003428	3.208505893	3.23528203	3.240563184	2.946042886	3.042773012	3.265556575	3.492370117	3.245205796
AURKAIP1	7.273807281	7.155990594	7.169872438	7.011860342	7.041531922	7.247622585	7.103925853	7.202904506	6.932138952	7.062407351	7.011864537	7.256873481	7.328845513	6.850478823	7.275903527	6.971959603	6.94685823	7.178728799	7.553912848	7.166416216
AURKB	3.116352675	3.106270754	3.034188001	3.053238651	3.027387154	2.978967749	2.910848724	3.034188001	2.86295282	3.140284379	3.074574401	2.999540467	3.016370581	3.111161595	2.93034405	2.884817238	2.970704365	3.388087873	3.047435288	3.016370581
AURKC	2.446896186	2.598494996	2.446896186	2.446896186	2.446896186	2.440628749	2.298061349	2.446896186	2.298061349	2.298061349	2.458145973	2.30348793	2.446896186	2.440360096	2.440360096	2.446896186	2.440360096	2.446896186	2.446896186	2.440837944
AUTS2	4.581270088	4.476423698	4.272642776	4.577483174	4.426887375	4.248626153	4.307468826	4.216277116	4.200606203	4.378111907	4.686287795	4.467155133	4.036300279	4.440080137	4.570380652	4.890367359	4.068116353	4.393611152	4.298450915	4.320036903
AVEN	3.070583104	3.070583104	3.175023736	3.070583104	3.070583104	3.070583104	3.165243552	3.070583104	3.108659511	3.070583104	3.071006119	3.756714479	3.227468793	3.070583104	3.697761001	4.043768268	3.070583104	3.070583104	3.330592406	3.070583104
AVIL	6.411515893	7.384002949	6.438008725	6.500603754	6.473835698	6.960845347	6.402334056	6.693624836	6.541170005	6.745260251	6.537871028	6.884840273	6.92338211	6.464081	6.590148407	6.692873605	7.083439153	6.724852294	6.901262719	7.06291678
AVL9	4.630300538	4.687898393	4.682693265	4.349675958	4.22645056	4.558814089	4.51057124	4.970341728	4.660456642	4.593796514	4.575605888	4.659060149	4.435833652	4.64394561	4.561845481	4.724777591	4.6317788	4.800183627	4.269736954	4.57561117
AVP	2.76784314	2.76784314	3.100272618	2.625450453	2.76784314	2.76784314	2.76784314	2.757648961	2.76784314	2.978963946	2.76784314	2.76784314	2.76784314	2.76784314	2.76784314	2.76784314	2.76784314	2.729701439	2.76784314	2.76784314
AVPI1	2.475932984	2.377878732	2.377878732	2.377878732	2.756107241	2.377878732	2.466153177	2.377878732	2.377878732	2.377878732	2.410004973	2.378565536	2.377878732	2.377878732	2.378126887	2.377878732	2.377878732	2.377878732	2.377878732	2.377878732
AVPR1A	2.605932379	2.605932379	2.605932379	2.586765801	2.605932379	2.586770127	2.605932379	2.57253889	2.605932379	2.605932379	2.605974845	2.700736618	2.733138174	2.506161791	2.610298404	2.605932379	2.893692476	2.605932379	2.713044816	2.620053713
AVPR1B	2.419563153	2.354919152	2.415472437	2.415472437	2.419563153	2.415472437	2.298061349	2.298061349	2.419563153	2.415472437	2.415472437	2.415472437	2.415472437	2.415472437	2.419563153	2.419563153	2.415472437	2.298061349	2.415472437	2.298769469
AVPR2	3.248065784	3.248065784	3.248065784	3.575181643	3.455718681	3.19258884	2.892916376	3.163674055	3.042305621	3.120782559	3.248065784	3.248065784	3.571617778	2.931694207	3.247497335	3.209708473	3.247497335	3.166886907	3.616634539	3.143552507
AWAT1	2.298061349	2.342537143	2.298061349	2.298061349	2.298061349	2.298061349	2.298061349	2.298061349	2.298061349	2.298061349	2.298061349	2.298061349	2.298061349	2.298061349	2.298061349	2.298061349	2.298061349	2.298061349	2.298061349	2.298061349
AXIN1	3.773622226	3.773622226	3.773622226	3.773622226	3.773622226	3.773622226	3.773622226	3.773622226	3.773622226	3.773622226	3.773622226	3.773622226	3.773622226	3.773622226	3.773622226	3.971577688	3.773622226	3.773622226	3.773622226	3.773622226
AXIN2	3.277409725	3.574775357	3.372914744	3.316484157	3.429767378	3.284834784	3.287618562	3.169462452	3.589055788	3.411793284	3.390380572	3.277140659	3.778903408	3.541011727	3.329934361	3.46818981	3.492173894	3.373263844	3.023492189	3.317947581
AXL	2.298061349	2.338555466	2.300067189	2.336866801	2.336866801	2.338555466	2.298061349	2.336866801	2.303478835	2.336866801	2.337793883	3.072276466	2.316399108	2.298061349	2.338555466	2.298061349	2.336866801	2.338555466	2.336866801	2.336866801
AZGP1	2.629903407	2.642341333	2.574687793	2.6084606	2.629232747	2.57548406	2.298745984	2.62713256	2.592964469	2.62713256	2.62713256	2.62713256	2.717907182	2.62713256	2.549806612	2.584408906	2.497298761	2.530290493	2.678038798	2.62713256
AZGP1P1	2.493634266	2.493634266	2.493634266	2.493634266	2.493634266	2.493634266	2.481739869	2.438635003	2.493634266	2.493634266	2.493634266	2.393219344	2.493634266	2.493634266	2.493634266	2.352693916	2.493634266	2.467634012	2.493634266	2.493634266
AZI1	4.845007592	4.796581556	4.845007592	4.845007592	4.766700275	4.845007592	4.845007592	4.752900251	4.628131608	4.761029458	4.810554641	4.845007592	5.153787597	4.657286187	4.845007592	4.575185759	4.823444265	4.845007592	4.845007592	4.77205268
AZI2	4.55570065	4.54848671	4.51280112	4.637402331	4.594236298	4.639447852	4.796444044	5.207367617	4.875481476	4.739578783	4.586019058	4.54015861	4.31842753	4.767098999	4.802345047	4.524259176	4.81775909	4.557623636	4.353585314	4.607930897
AZIN1	7.479150256	7.795768139	7.465279132	7.374795652	7.693331998	8.081917674	8.106410841	8.355491223	8.390153339	8.0718699	7.604672684	7.705219203	7.764086686	8.026178826	7.955949356	8.099176763	8.07218633	7.96715402	7.75948776	8.167573137
AZU1	3.399122364	3.257692557	3.39446656	2.827228981	3.459848648	3.284482737	2.445796453	3.015186255	3.718524558	3.459848648	3.459848648	3.152077399	2.954444815	2.971095494	3.075758878	2.804855919	3.459848648	3.459848648	3.513658775	3.465758352
B2M	11.55723261	11.53099537	11.45839671	11.59321037	11.32309548	11.37755951	11.12313505	11.41661687	11.01097348	11.36066388	11.28601752	10.96046993	11.26400263	11.17345789	11.02733977	11.27486182	11.25467986	11.06195063	11.16319477	11.34998116
B3GALNT1	2.298061349	2.298061349	2.298061349	2.484823984	2.298061349	2.298061349	2.298061349	2.298061349	2.298061349	2.298061349	2.298061349	2.298061349	2.298061349	2.298061349	2.298061349	2.298061349	2.309644772	2.298061349	2.414371402	2.298084945
B3GALNT2	3.888309289	3.981091989	3.977405293	4.113666405	4.086938091	3.840756459	3.801056052	4.086477507	3.943801602	3.965669373	3.70862466	3.843926165	3.54779642	4.06314004	3.969535576	3.980358358	3.892188969	3.535353224	3.938587136	4.102118014
B3GALT1	2.298061349	2.298061349	2.298061349	2.298061349	2.298061349	2.298061349	2.298061349	2.298061349	2.298061349	2.298061349	2.298061349	2.298061349	2.298061349	2.298061349	2.298061349	2.298061349	2.298061349	2.298061349	2.298061349	2.298061349
B3GALT2	2.799432683	2.901812714	2.914590555	2.799432683	2.799432683	2.908330487	3.238615807	3.483944139	2.877594607	2.799432683	2.897317764	3.231081543	2.60090093	2.8128161	2.531039702	2.799432683	2.799432683	2.799432683	2.799432683	2.828684107
B3GALT4	6.225224193	6.206679591	6.739721984	6.292718361	6.459874641	6.179883996	6.226550176	6.216333838	6.021520823	6.151895738	5.946244934	6.657734455	5.881324027	6.325921758	6.292718361	6.292718361	6.332110162	6.50574604	6.374353458	6.602095101
B3GALT5	2.298061349	2.298061349	2.298061349	2.298074646	2.298061349	2.298061349	2.298061349	2.298061349	2.298061349	2.298061349	2.298061349	2.298061349	2.298061349	2.298061349	2.298061349	2.298061349	2.298061349	2.298061349	2.299281981	2.298061349
B3GALT6	4.127084716	4.208907778	4.250385782	4.261496637	4.211583538	3.830551286	3.934989688	4.004447182	3.874050366	3.773622633	4.031564232	3.832029882	3.948466081	3.838716666	3.895889382	3.725403499	3.943269676	3.885018488	4.080012813	3.820320651
B3GALTL	3.800138673	3.807549839	3.767562803	3.384704204	4.410715076	3.992867517	4.14674754	3.872921382	4.367486019	4.051988833	3.017724859	3.581068126	3.795760786	4.650254654	4.049024215	4.378862565	4.191518008	3.799299691	4.141348633	3.953198965
B3GAT1	4.46986723	4.936660435	4.044592199	4.103714445	4.213881705	4.226398822	4.465873322	4.221913271	4.221913271	4.247387131	3.481588161	4.221913271	4.66924534	4.226398822	4.419452672	4.382003597	3.570551584	4.759896832	4.226398822	4.226398822
B3GAT2	2.499358405	2.499358405	2.499358405	2.908243657	2.499358405	2.499358405	2.499358405	2.499358405	2.508382672	2.712787987	2.499358405	2.499358405	2.499358405	2.499358405	2.499358405	2.581727558	2.499358405	2.499358405	2.499358405	2.551457688
B3GAT3	6.754255454	6.79353153	6.942747766	6.798441305	6.740035828	6.974403769	6.963661888	7.079483363	6.9300239	7.038352483	6.680622152	7.204233384	7.206836779	6.97438587	7.136705201	7.136180187	6.912376539	7.033524278	6.818500415	7.275161756
B3GNT1	4.07132018	4.07132018	4.07132018	4.07132018	4.07132018	3.779443565	4.07132018	4.07132018	4.07132018	4.003913696	4.07132018	4.07132018	4.083876384	4.07132018	4.07132018	4.194440702	3.604810834	4.032993373	4.098697256	3.824457665
B3GNT2	4.424395301	4.690513607	4.492836892	4.228753931	4.289703665	4.745887569	4.832843844	5.052293207	4.441920529	4.916702943	4.235780778	4.419445989	4.002735874	4.65692281	4.270685257	4.453750067	4.363688774	4.661691228	4.145342401	4.485184825
B3GNT3	2.298061349	2.298061349	2.298061349	2.298061349	2.298061349	2.298061349	2.298061349	2.298061349	2.298061349	2.298061349	2.298061349	2.298061349	2.298061349	2.298061349	2.298061349	2.298061349	2.298061349	2.298061349	2.298061349	2.298061349
B3GNT4	2.869734589	2.855507126	2.855507126	2.807424557	2.869734589	2.855507126	2.742224696	2.74534319	2.742224696	2.869734589	2.869734589	2.742224696	2.855507126	2.869734589	2.742224696	2.855507126	2.855507126	2.869734589	2.869734589	2.869734589
B3GNT5	4.332811243	4.174456249	4.073689215	4.014421123	4.123205906	4.304050111	4.331091707	4.58132558	4.423568411	4.479272506	4.147056333	4.254287367	4.199298551	4.320355364	4.405749715	4.339473462	4.340821914	4.363405495	3.989138141	4.270086787
B3GNT6	3.456045734	3.372994785	3.499313099	3.490548702	3.570100974	3.490621942	3.416476302	3.463777804	3.124277933	3.360674831	3.522979242	3.49248745	3.367041802	3.513923028	3.282860349	3.350843379	3.317299583	3.397626827	3.534882902	3.381869298
B3GNT7	4.095317933	4.197996085	4.652296476	4.305760962	4.27649701	3.976347707	3.863892344	4.32497479	3.953814132	3.964120004	4.823429881	4.241012408	4.181022773	4.592277188	4.378067518	4.028005995	3.938367642	3.920336804	4.508587468	4.161778293
B3GNT8	4.097510187	3.289562289	3.500785031	3.214911393	3.326201551	3.561267258	3.058260358	3.417170928	2.631446948	3.666369917	3.165617922	3.159374505	3.63704031	2.748667227	2.977707718	3.165617922	2.704144843	3.031201084	4.317786829	3.042735158
B3GNT9	6.466293964	6.217223501	6.470717604	6.2672963	6.479587775	6.294630661	6.01450418	6.33831066	6.088841598	6.017550136	6.059012655	5.99494422	5.999754733	6.090545123	6.35181741	6.120891286	5.981031112	6.273946583	6.514525055	5.914105395
B3GNTL1	5.734511216	5.518991185	5.751864017	5.612886382	5.709536328	5.51276603	5.449604625	5.438113857	5.232069137	5.312755864	5.366710999	5.601424891	5.241132347	5.326952699	5.175037862	5.552572537	5.441176946	5.616788383	5.696480095	5.650159652
B4GALNT1	2.298061349	2.298061349	2.298061349	2.298061349	2.298061349	2.298061349	2.298061349	2.298061349	2.298061349	2.298061349	2.298061349	2.298061349	2.298061349	2.298061349	2.298061349	2.298061349	2.298061349	2.298061349	2.298061349	2.298061349
B4GALNT2	2.298061349	2.298061349	2.298061349	2.298061349	2.298061349	2.298061349	2.298061349	2.298061349	2.298061349	2.298061349	2.298061349	2.298061349	2.298061349	2.298061349	2.298061349	2.298061349	2.298061349	2.298061349	2.298061349	2.298061349
B4GALNT3	2.762995865	2.769557559	2.984296442	2.858390072	3.192812452	2.880241663	2.847854272	2.839108086	2.766715178	2.990196764	2.974090318	2.846773199	2.867116513	2.914888519	3.073107747	3.061638893	2.731944024	2.80569632	3.201973333	2.769557559
B4GALNT4	2.823906474	2.706857581	2.803267347	2.622812404	2.701010031	2.705561052	2.541420881	2.705561052	2.362063273	2.676022416	2.732452063	2.705561052	2.706857581	2.594466043	2.545290017	2.915373585	2.705561052	2.559623194	2.950151017	2.571527629
B4GALT1	5.737138004	5.612579161	5.487796067	5.51722664	5.683805606	5.593535527	5.578298899	5.718984633	5.627007408	5.629121711	5.614008274	5.600530357	5.388343569	5.662098503	5.648121083	5.598250437	5.685099278	5.709659547	5.583714944	5.563728062
B4GALT2	3.378404796	3.123117081	3.154672393	3.315493673	3.180041891	3.064924563	3.180041891	2.883576262	3.180041891	2.423622895	3.180041891	2.591825134	3.180041891	2.581590607	3.038365758	2.693516305	2.970239911	3.017448293	3.555657098	3.180041891
B4GALT3	4.983527408	5.052205188	4.83985695	4.952607043	4.955861965	5.065018489	5.155256618	4.873258389	5.188320051	5.050724537	4.974018293	4.9437246	5.351296694	5.069527722	5.508482131	5.11110889	4.997293669	4.937532761	4.775367986	5.201262714
B4GALT4	6.360200813	6.066960263	6.539015115	6.135550969	6.250056975	5.605559667	5.967532576	5.621323852	5.936747543	5.60610589	6.046890346	5.371114326	5.287005605	5.962452699	5.757333823	6.103448831	5.780859072	5.730928067	5.523819839	5.821273096
B4GALT5	10.73434382	10.71022036	10.24970913	9.894950162	9.881709882	10.58052572	10.05023564	10.66052554	9.539866493	9.970622304	9.620775419	10.10667501	10.25657364	9.536484957	9.908429887	10.34307322	10.18786265	9.879225045	9.743154405	10.2283237
B4GALT6	2.928423467	2.934719575	2.985156007	2.928423467	2.928423467	2.931230967	3.074383265	3.018453811	3.000359646	3.037662835	2.935457845	2.936008013	2.944473008	3.046650907	2.928423467	3.181243489	2.985752272	2.928423467	2.921101731	3.137572841
B4GALT7	5.208504912	5.157585249	5.423599674	5.104773522	5.480536271	4.893326198	4.929645167	4.795768307	4.773195271	4.897445096	5.085631436	4.957223442	4.963654937	4.983390387	4.910320082	4.777442906	5.00861796	4.9362951	5.292710443	5.04585203
B9D1	2.994279947	3.039565604	3.214719752	3.196704402	3.004274582	2.947146509	2.908815208	2.892536712	2.846264469	2.931593311	3.02803613	3.023310946	3.059378703	2.935295258	2.925366167	3.063579238	2.812680585	2.932357017	3.24869743	2.936881258
B9D2	7.106446693	6.841832839	6.699461221	6.784952687	6.784600578	6.782271852	6.699461221	6.784600578	6.64469626	6.784600578	6.434941063	6.750526278	6.699461221	6.668187151	6.652880463	6.699461221	6.628835116	6.667884934	6.784600578	6.677666302
BAALC	2.302733066	2.302733066	2.302733066	2.302733066	2.559978512	2.302733066	2.302733066	2.302733066	2.302733066	2.302733066	2.298471676	2.302733066	2.302733066	2.302733066	2.298335876	2.302733066	2.302733066	2.302733066	2.302733066	2.302733066
BAAT	2.336844498	2.336844498	2.298061349	2.336844498	2.467255342	2.329511522	2.329511522	2.336844498	2.298061349	2.298061349	2.336844498	2.336844498	2.336844498	2.329511522	2.329511522	2.329511522	2.329511522	2.329511522	2.336844498	2.329511522
BACE1	3.163982453	3.055350833	3.003619722	3.214295432	3.329214911	2.978862755	2.908313737	3.014870807	3.046746627	3.288363654	3.061424835	3.178188652	3.066002354	3.124894262	3.129044744	3.168008843	2.964204581	3.158278214	3.128053611	2.992726107
BACE2	4.16683375	4.489408076	5.122207302	4.150107573	5.267458267	4.643343499	5.386516695	4.844091622	5.325770033	6.187092659	5.107302717	4.717809868	4.581014929	4.144439477	5.371618592	6.312886446	4.350500347	6.275596994	4.803357517	4.729817369
BACH1	4.481424783	4.468514913	4.508112155	4.363906137	4.369916249	4.744039851	4.59473629	4.856426945	4.677599824	4.718903667	4.501613265	4.832276599	4.54538417	4.642884454	4.491661054	4.505108451	4.465140265	4.794423322	4.309459913	4.510504211
BACH2	6.463396271	6.458388953	6.755634463	6.589604353	5.921767217	6.224840916	6.588496745	5.933030499	7.176234163	6.743886851	6.260283102	6.768062687	7.234377883	7.248492343	6.746261333	7.000468175	7.056211147	6.337622488	6.335716416	6.950248853
BAD	3.60459176	3.50808144	3.497950993	3.349835784	3.556930105	3.503537125	3.294624223	3.403998107	3.425471442	3.364165667	3.573422642	3.40245608	3.462708508	3.482916432	3.460212902	3.602112265	3.505790887	3.554048692	3.689585906	3.598935668
BAG1	8.242517293	7.753143794	8.527248709	7.887345713	8.497862592	9.124110992	8.917724789	8.508637907	9.047960261	9.320158036	8.983715592	8.941696892	9.184780302	8.613845416	9.490244546	8.6321695	8.927765419	8.743626022	8.37987456	9.434794891
BAG2	3.054058517	3.322013093	3.218477546	3.102914129	3.3266551	3.3266551	3.3266551	3.204495089	3.3266551	3.3266551	3.328911196	3.314025816	3.3266551	3.337084856	3.338379225	3.3266551	3.3266551	3.323085705	3.195375995	3.347008749
BAG3	3.137556422	3.410012167	3.173014887	3.300201397	3.140985876	3.421227022	3.696555308	3.165135121	3.725581881	3.436715059	3.421443999	3.190286306	3.70630258	3.15456926	3.310191641	4.102501072	4.080497491	3.292744604	3.57412324	3.937327781
BAG4	3.29502947	3.504696896	3.498646778	3.41726881	3.677479874	3.718008916	3.828886079	3.917750113	3.746312893	3.985474705	3.655660654	3.574843785	3.574215232	3.818752638	3.716269352	3.668488708	3.653894636	3.759919314	3.611429637	3.770789829
BAG5	6.733845075	6.573721859	6.735352261	6.717509203	6.553347986	6.743359854	6.897409146	6.740051236	6.800390122	6.634023107	6.811352733	6.489243353	6.541883427	6.807885724	6.748556782	6.661268366	6.708501401	6.638457612	6.361056521	6.672951888
BAGE	2.339118012	2.339118012	2.339118012	2.348904215	2.339118012	2.339118012	2.339118012	2.339118012	2.339118012	2.298061349	2.339118012	2.339118012	2.339118012	2.339118012	2.339118012	2.339118012	2.339118012	2.339118012	2.339118012	2.339118012
BAGE2	2.532996555	2.5526846	2.705551678	2.621796743	2.638878268	3.348622609	3.260058525	3.187090013	3.20741642	4.094077187	3.370559625	3.19931231	2.409782846	4.064688952	2.845073302	3.411027986	3.998258381	3.609756603	2.540754534	2.668505467
BAHCC1	3.480315701	3.365042932	3.34850611	3.516129083	3.440882094	3.339853965	3.256922424	3.339916632	3.198568366	3.339267846	3.441148655	3.339853965	3.288232364	3.212272553	3.320417789	3.35008858	3.295970085	3.329243376	3.517607612	3.348082803
BAHD1	6.54991276	6.507308187	6.555667076	6.943533906	6.474203574	6.406242567	6.702794516	6.642883764	6.558733836	6.738590094	6.75908859	6.585315452	6.850103866	6.380314773	6.542066817	6.697589379	6.346034214	6.592046791	6.699372461	6.501310212
BAI1	4.892104955	4.903214833	4.906921115	4.598658511	4.75653304	4.892104955	4.770132164	4.602496057	4.193544258	4.498280511	4.892104955	4.892104955	4.888145665	4.432070432	4.751291686	4.892104955	4.832930089	4.057831179	5.357845119	4.708191383
BAI2	2.64858486	2.64858486	2.64858486	2.598614084	2.64858486	2.610593699	2.304884488	2.567824324	2.322320548	2.64858486	2.6064265	2.462588562	2.64858486	2.64858486	2.338997655	2.322013264	2.298061349	2.353559269	2.686056951	2.64858486
BAI3	2.298061349	2.298061349	2.298061349	2.298980358	2.298061349	2.298061349	2.298061349	2.298061349	2.298061349	2.298061349	2.298061349	2.298061349	2.298061349	2.298061349	2.298061349	2.298061349	2.298061349	2.298061349	2.298061349	2.298061349
BAIAP2	3.448852681	3.662005232	3.421464684	3.564769781	3.975886909	3.418080726	3.323569196	3.3269438	3.346032893	3.429385427	3.304430432	3.496824157	3.33495002	3.406285165	3.409851976	3.484538558	3.287834922	3.31289097	3.648276202	3.29168092
BAIAP2L1	2.91397073	3.191417472	3.048727778	2.684362519	2.855012491	2.745823308	2.950145326	2.844897914	2.94450079	3.03861486	2.95883772	2.831086152	3.1061773	2.82136675	3.108271993	3.022971123	3.048727778	3.053220917	3.240231764	3.028254077
BAIAP2L2	3.283396459	3.202844256	3.134835714	3.114271005	3.300814819	3.1022785	2.896083376	3.159645214	2.851518922	3.126606537	3.222827212	3.227510757	3.326673436	3.201059165	3.14117311	3.068906433	2.951394302	2.963729569	3.474005934	3.222827212
BAIAP3	6.896634312	7.542256386	7.906359039	6.770894177	7.310006622	6.67002205	6.460256047	5.814148811	6.363907809	6.536626828	7.227596705	7.642781248	6.608363966	6.852428741	7.175480416	6.212294077	6.280363863	6.521610198	6.791975764	6.044634993
BAK1	6.527505429	6.38197962	6.541624033	6.03471279	6.26534227	7.172979594	6.989953112	7.364510408	6.740371639	7.210774392	6.527505429	6.760046039	6.565721584	6.66755739	7.123134438	7.068012648	6.89873626	7.00588832	6.527505429	6.527505429
BAMBI	2.391164463	2.391164463	2.391164463	2.391121731	2.391164463	2.391164463	2.636564087	2.391164463	2.322499057	2.391121731	2.391121731	2.391164463	2.391164463	2.298061349	2.391121731	2.298061349	2.391164463	2.391164463	2.391164463	2.391164463
BANF1	7.898225389	7.879186608	7.658840524	7.700306966	7.850577512	8.763335289	8.936231002	8.713984038	8.664365427	8.78108785	8.899196026	8.942570803	8.709583684	8.579517973	8.363528634	8.745936755	8.691873503	8.782557103	8.993446403	8.32863897
BANF2	2.298061349	2.298061349	2.298061349	2.29808234	2.298061349	2.298061349	2.298061349	2.298061349	2.298061349	2.298061349	2.298061349	2.298061349	2.298061349	2.298061349	2.298061349	2.298061349	2.298061349	2.298061349	2.298061349	2.298061349
BANK1	4.99967728	5.414271018	5.259526431	5.464549207	5.114553042	5.290122167	5.556140527	5.803524917	6.664044174	5.338750128	6.196009471	6.130708743	6.24767513	6.399269132	5.877094202	6.243924398	5.795567545	5.599889806	5.019707517	5.584149234
BANP	9.332257063	8.947295097	9.22178291	8.90450948	9.178815672	8.644176986	8.296396857	8.264418404	8.192476217	8.775969099	8.485515543	9.077748817	8.442135615	8.550366154	8.817025435	8.460881267	8.534022775	8.916607593	9.401428742	8.559646412
BAP1	4.37267197	4.162970563	4.587217504	4.193040508	4.298019847	4.204597192	4.381067355	4.281071834	4.212808712	4.323627636	4.178304277	4.353442638	4.080291944	4.371478291	4.527447935	4.260553324	4.31952189	4.263872305	4.066268986	4.160063455
BARD1	3.951978216	4.379038495	3.917027324	4.387094128	3.88831799	3.83059582	4.382280409	4.373234729	4.480313862	3.906118863	4.068212441	4.480422011	4.112655903	4.724984677	3.991039612	4.38826616	4.087993785	4.434770049	3.976615897	3.906383197
BARHL1	4.411669929	4.411669929	4.411669929	4.411669929	4.411669929	4.411669929	4.245742925	4.411669929	4.411669929	4.078931725	4.411669929	4.411669929	4.411669929	4.411669929	4.411669929	4.411669929	4.411669929	4.411669929	4.411669929	4.270228436
BARX1	4.007591568	3.935884845	4.237819239	3.89229174	3.900811809	3.892497947	3.856153101	3.935884845	3.935884845	4.116304439	3.935884845	4.017300009	3.915560947	3.935884845	3.9341614	4.094842179	4.378347477	4.171692674	4.38774963	3.89229174
BARX2	3.220888333	3.220888333	3.220888333	3.176478228	3.220888333	3.220888333	3.220888333	3.220888333	3.220888333	3.176478228	3.220888333	3.411938006	3.215492464	3.176478228	3.220888333	3.176478228	3.024704397	3.220888333	3.398687016	3.025935418
BASE	2.298061349	2.298061349	2.298061349	2.298061349	2.298061349	2.298061349	2.298061349	2.298061349	2.298061349	2.298061349	2.298061349	2.298061349	2.298061349	2.298061349	2.298061349	2.298061349	2.298061349	2.298061349	2.298061349	2.298061349
BASP1	12.40114415	12.61297146	12.4929301	12.1523622	12.3861828	12.4696707	12.05703612	12.64934908	12.24643842	12.49727883	12.21365329	12.27805995	12.26062639	11.90913206	12.38064652	12.43981918	12.00402318	12.28110682	12.13327947	12.22617674
BAT1	8.895015761	8.894016908	8.844683878	8.954549826	8.770612549	8.652756765	8.664264803	8.802055867	8.734816116	8.614184902	8.840692701	8.74103454	8.753637007	8.671445439	8.561956128	8.746273296	8.561466913	8.725597256	8.651775682	8.752490506
BAT2	6.238430661	5.807370418	5.655510291	5.481900795	6.387972616	6.140217466	5.972751123	6.091107555	5.879583106	6.218887418	5.627070351	6.034882854	6.049776894	5.849509483	6.428841725	6.046610661	5.661340621	6.165052733	6.558268458	6.182170458
BAT2L1	5.257012621	5.23779869	5.314211264	5.303949503	5.410473149	5.379697082	5.348270617	5.329716608	5.381376631	5.489044565	5.415956921	5.470126329	5.389100315	5.350097045	5.529974251	5.484362372	5.356430389	5.601011607	5.141592142	5.302611986
BAT2L2	9.711452127	9.697634342	9.516605373	9.72026252	9.758769554	9.913380252	9.963331356	9.935443125	10.01118538	10.01461393	10.1355758	10.03835986	9.802085806	9.978497811	9.642961885	10.02656778	10.03571897	9.963711134	9.801579252	9.724396957
BAT3	8.546302989	8.257605104	8.515014001	8.158448789	8.641531461	8.576622461	8.562844537	7.731558408	8.180959591	8.397674923	8.249375461	8.738513349	8.814951541	8.081199411	8.790919057	8.269962407	8.360638422	8.244143342	8.750924037	8.494998223
BAT4	4.399884151	4.456004055	4.370409138	4.327376249	4.597909588	4.165790746	4.333820066	4.525974786	4.315928383	4.171873388	4.233913072	4.437724326	4.167973069	4.435599259	4.375297151	4.256320402	4.35240592	4.419672052	4.226760576	4.313356231
BAT5	6.257612746	5.966679142	6.139866782	6.290139178	6.402892154	6.018920527	5.806747508	5.984210033	5.68873316	5.98473925	6.299918745	6.219931843	6.345257457	5.8534904	5.893666903	5.902697254	6.089822853	5.892369286	6.939828432	6.025539871
BATF	5.455378561	5.431792555	5.448167684	5.289304846	5.131201992	5.259288952	5.106991189	5.455378561	5.23475311	5.486077002	5.158077293	5.194278806	5.496517811	5.107810655	5.508295362	5.827735649	5.236254803	5.584847194	5.424023983	5.588794381
BATF2	5.523666848	5.454824929	4.378680893	4.891456163	4.142931952	5.008102807	4.775370026	6.167455989	4.661237167	5.139192601	3.704374757	4.491751193	4.921810841	3.460133222	4.776779082	4.579742196	5.448502148	4.667961205	4.611589605	5.410143815
BATF3	4.19887098	4.087811281	4.373307082	4.185245113	4.39171935	4.479570122	4.744429999	4.876196197	4.69687157	4.175329032	4.347120677	4.64091835	4.351873652	4.720126954	4.347120677	4.571421645	4.175329032	5.26263456	4.532086794	4.493574952
BAX	7.285291582	7.240651998	6.919479271	6.696211385	7.62110544	7.402655876	7.242443241	7.36970221	7.276174602	7.319899729	7.392299123	7.833284956	7.454510267	7.394402154	7.326516416	7.441367873	7.387848526	7.358096934	7.762801306	7.297157192
BAZ1A	8.79659565	9.113797199	9.18072925	8.792087431	8.653588766	9.677773407	9.422116958	9.853931881	9.435331249	9.450204093	9.088535819	9.004337378	9.289220049	9.376146652	9.507170684	9.690977686	9.41739132	9.403676432	8.922363405	9.277287115
BAZ1B	6.779264592	7.002877636	6.759663674	7.013428492	7.261024642	7.630310026	7.89460825	7.799088188	7.709289853	7.966378257	7.98707093	7.745884893	7.708448633	7.886448294	7.812430735	8.037519095	7.689861702	7.766083244	7.659180703	7.642862692
BAZ2A	5.852423936	5.817429492	5.866521372	5.789934904	6.057115357	6.146649192	5.670617443	6.081526913	5.967998243	6.054246753	6.028684735	5.912884708	6.036773437	5.752760666	5.97952423	5.865844965	5.727020896	6.033719343	5.967464195	5.833147761
BAZ2B	6.089400124	6.071889894	6.102488232	5.799175775	5.746049929	6.126760976	6.00718588	6.16327071	6.084302427	5.993663769	5.686254365	5.80670376	5.933676962	6.211700015	6.16693524	6.106237	6.019835455	5.926885515	5.783186222	6.038262625
BBC3	5.465028828	5.053077212	5.010784991	5.021870716	5.510437304	4.684748734	4.507881051	4.803173838	4.282629131	4.573071388	4.911636415	4.87934321	6.054954232	4.941552115	4.989206267	4.833593371	5.009102414	4.572152777	5.931655666	5.359868205
BBOX1	2.334970674	2.334970674	2.334970674	2.334970674	2.334970674	2.334970674	2.334970674	2.334970674	2.334970674	2.334970674	2.334970674	2.334970674	2.334970674	2.334970674	2.334970674	2.334970674	2.334970674	2.334970674	2.340942855	2.334970674
BBS1	4.199237209	4.221609481	4.467272624	4.109521215	4.233776231	3.918126096	4.096313795	4.146455003	4.04989115	4.097177996	4.084763013	4.051465269	4.223072429	4.002917963	4.119605667	4.172519863	4.106364617	4.090284681	4.154000333	4.186244888
BBS10	5.635240797	5.886404603	5.635240797	5.635240797	5.635240797	5.635240797	6.41953895	6.484213499	6.497429936	5.523238928	5.635933469	5.635240797	5.635240797	5.989972441	6.177751402	5.635240797	5.772242864	5.635240797	4.799568324	5.821708313
BBS12	3.184769564	3.184769564	3.209499829	3.184769564	3.184769564	3.184769564	3.184769564	3.184769564	3.408465296	3.184769564	3.184769564	3.244027173	3.279570945	3.184769564	3.779119268	3.184769564	3.184769564	3.180697524	3.184769564	3.184769564
BBS2	8.200099508	8.373065736	8.593122946	8.284778684	8.551402643	8.246956212	8.337401864	8.200913942	8.792637584	8.285652333	8.644443909	8.584322744	8.31735865	8.63034585	8.396708591	8.097560193	8.441063708	8.241210317	8.241210317	8.58543162
BBS4	5.729308168	5.599705335	5.360542812	5.717031717	5.893793964	5.612257977	5.765447114	5.987556358	5.919374589	5.199309902	5.561414178	5.815839799	5.575351852	5.74004101	5.975396211	5.469640122	6.004041506	5.47501473	5.086911764	5.705043122
BBS5	2.429274031	2.367636997	2.367636997	2.367636997	2.367636997	2.367636997	2.298061349	2.367636997	2.367636997	2.367636997	2.367636997	2.425659352	2.367636997	2.35546913	2.367636997	2.367636997	2.367636997	2.367636997	2.367636997	2.367636997
BBS7	2.371357538	2.313731008	2.325456484	2.325917761	2.325293019	2.325456484	2.32891479	2.325296347	2.325456484	2.320013195	2.325293019	2.325456484	2.325456484	2.385054359	2.411978449	2.325456484	2.325293019	2.325293019	2.325293019	2.325293019
BBS9	2.748604431	2.913190451	2.882813536	2.932556085	2.925470354	2.792839235	3.036821757	3.10019446	3.028191616	2.860862388	2.927560579	2.979439968	2.896838041	2.957838984	2.863697439	3.006820913	2.990690341	3.04146688	2.800777908	3.06119229
BBX	5.552104704	5.857483961	5.521046897	5.711120187	5.562349043	6.034219742	6.384655275	6.472291994	6.347645614	6.147383759	6.203584534	6.189633446	5.774918888	6.410189106	6.285789614	6.382533961	6.179628111	6.274331823	5.519090146	6.05821287
BC036928	3.940137246	4.443905191	4.722887972	4.161364586	4.385556433	4.005717794	4.104779454	3.765014816	4.381877227	4.120102202	3.802845884	4.045657531	4.340415131	4.455792626	4.228475906	4.589816265	3.936551073	4.465170766	3.810211766	4.014385682
BCAM	2.972762898	2.879621991	2.939619531	2.817103604	2.81041865	2.828517462	2.92613241	2.791437861	2.679205244	2.632118767	2.878922111	2.889002003	2.878659319	2.827491434	2.836712826	2.825984947	2.755388556	2.707044401	2.899538545	2.800788464
BCAN	2.639715911	2.609697325	2.609697325	2.580883769	2.589464482	2.609697325	2.581454869	2.609697325	2.589426562	2.609697325	2.621207191	2.609697325	2.609697325	2.579999354	2.599970829	2.764068097	2.605583295	2.582457695	2.67504997	2.607202608
BCAP29	4.477998499	4.430826203	4.620409193	4.535162133	4.597680061	4.307626255	4.595556165	4.613009287	4.554252376	4.483899502	4.497344565	4.384830285	4.343865874	4.504980909	4.528793182	4.359801838	4.471537201	4.447846292	4.228455086	4.567431748
BCAP31	8.158239317	8.312158658	8.133943379	8.288794009	8.640620162	8.104992521	8.555164811	8.498700312	8.11830931	8.72774358	8.461258992	8.55362134	8.144608495	8.24444178	8.872515358	8.012204672	8.260065771	8.878141003	8.59772508	8.380498198
BCAR1	2.500543502	2.68077265	2.456894993	2.515684702	2.528696549	2.500543502	2.500543502	2.500543502	2.500543502	2.500543502	2.500543502	2.500543502	2.500543502	2.500543502	2.500543502	2.500543502	2.456894993	2.500834038	2.502683614	2.500543502
BCAR3	2.298061349	2.298061349	2.298061349	2.298061349	2.298061349	2.298061349	2.298061349	2.298061349	2.298061349	2.298061349	2.298061349	2.298061349	2.298061349	2.298061349	2.298061349	2.298061349	2.298061349	2.298061349	2.298061349	2.298061349
BCAR4	2.298061349	2.298061349	2.298061349	2.298061349	2.298061349	2.298061349	2.298061349	2.298061349	2.298061349	2.298061349	2.298061349	2.298061349	2.298061349	2.298061349	2.298165004	2.298061349	2.298061349	2.298061349	2.298061349	2.298061349
BCAS1	2.819088133	2.819088133	2.819088133	2.82137877	2.819088133	2.819088133	2.819088133	2.819088133	2.779057824	2.819088133	2.819088133	2.819088133	2.819088133	2.819088133	2.77794243	2.819088133	2.819088133	2.786961467	2.819088133	2.819088133
BCAS2	7.5087171	7.622854378	7.621094291	7.284118187	7.32222872	7.618759749	7.615984076	7.642602572	7.716391925	7.788585952	7.622854378	7.711798723	7.622854378	7.848050387	7.958045272	7.802810761	8.056333369	7.663206183	7.626444128	7.834990626
BCAS3	4.402687047	4.265304774	4.419666295	4.028583931	4.419666295	4.610757191	4.423207665	4.481397814	4.419666295	4.659035782	4.414996163	4.440114115	4.661167707	4.465044685	4.525387514	4.340509671	4.419666295	4.424671586	4.389551073	4.890200603
BCAS4	4.086228733	4.393202681	4.116613081	4.35102709	4.103979157	4.607047526	4.236420736	4.039968626	4.650849482	4.472937465	4.511253118	4.784501308	4.592684872	4.687229385	4.413254572	4.480649774	4.464858446	4.126631633	4.629661242	4.314515545
BCAT1	3.326295551	3.653689616	3.748114035	4.083113718	3.63987866	3.315463781	3.81718211	3.706577587	3.63987866	3.420140822	3.647030788	3.579821022	3.413270027	3.43544522	3.301324574	4.000728353	3.63987866	3.621157844	3.63987866	3.140050004
BCAT2	4.432913088	4.375170527	4.320857828	4.560669828	4.479792333	4.370457372	4.779947453	4.313680406	4.419865637	4.376126318	4.848363432	4.919718154	4.796318838	4.193524192	4.70193678	4.851270233	4.38034976	4.412324507	5.217130608	4.723045522
BCCIP	6.160026051	6.223965881	6.586321713	6.548349536	6.291102102	5.482623336	5.935178652	6.022702533	5.94449887	5.862957162	5.805623163	5.957195038	5.531818756	5.927493486	5.809528876	5.911482984	5.694457373	5.804786104	5.723752951	5.852349114
BCDIN3D	4.709486603	4.680606089	4.349174709	4.795659575	4.709486603	4.534508089	4.478710673	4.321851672	4.779188901	4.640706049	4.336502001	4.533623227	4.642823725	4.779188901	4.711907053	4.551780537	4.548435034	4.709486603	4.709486603	4.810603538
BCHE	2.298061349	2.298061349	2.298061349	2.298061349	2.298061349	2.298061349	2.298061349	2.298061349	2.298061349	2.298061349	2.298061349	2.298061349	2.298061349	2.298061349	2.298061349	2.298061349	2.298061349	2.298061349	2.298061349	2.298061349
BCKDHA	5.377952141	5.421369458	5.158142852	5.158142852	5.41782082	4.976331121	5.090671829	5.408260122	5.158142852	5.094336408	5.233750886	5.224530612	5.014617827	5.158142852	5.188499572	5.158142852	4.675965183	5.271110724	5.158142852	5.158142852
BCKDHB	2.482663057	2.482663057	2.482663057	2.482663057	2.46896122	2.535761407	2.824932968	2.542180835	2.689640551	2.590225319	2.580269055	2.571843086	2.784534702	3.18802453	2.483830183	2.571379502	2.816147997	2.484709462	2.482663057	2.636917194
BCKDK	5.924981745	5.403734553	5.515796599	5.155766959	6.936335545	5.633755401	5.448122322	5.879113167	5.395652653	5.658642859	5.274298132	5.742972272	5.443221563	5.444762207	6.058184413	5.758192157	5.155449671	6.388533805	5.822036698	5.91568594
BCL10	4.323978559	4.372838531	4.387299552	4.284665863	4.275938336	4.66125192	4.544681874	4.590776462	4.371659378	4.377909613	4.225065333	4.299691127	4.415298696	4.572797248	4.490725032	4.346223244	4.577006635	4.268544181	4.073963766	4.356795311
BCL11A	6.019282159	6.798514252	6.882734962	6.813629456	6.316655372	6.857048552	6.918697767	6.762266197	7.125251919	6.421738272	6.738816526	6.769441937	6.715315188	7.42042629	6.829020388	6.599933854	6.886025756	6.759455901	6.223329839	6.611251939
BCL11B	6.867221519	7.001353541	7.205980864	7.353541859	7.036410205	7.351445206	7.475111331	6.915419469	7.518536291	7.452741308	7.65193784	7.273278723	7.713768066	7.631794516	7.304392984	7.546645193	7.394958676	7.385566182	7.125963791	7.50267861
BCL2	5.197811672	5.641811189	5.337388082	5.533130352	5.09892874	5.196197108	5.231788956	5.187891329	5.139179329	5.162571603	5.430289641	5.212730577	5.515367852	5.105986147	5.1875586	5.496786472	5.113819969	5.08807811	5.518472821	5.252883359
BCL2A1	10.69639772	10.47895391	10.5433799	10.56222673	10.39839912	10.61624307	10.45085605	10.82920551	10.32753458	10.2413608	9.918401742	9.6074643	9.935860543	9.752721798	9.956360016	10.24243673	10.36105189	10.59008066	9.949178663	10.26691974
BCL2L1	5.960685477	5.182241149	5.600900453	5.498892233	5.969073643	6.540440514	6.231852498	4.625581953	6.273051343	5.718828283	5.938073187	6.458956682	6.787527573	5.136777575	6.322348201	5.645936727	6.013117193	5.431681248	5.844210921	6.090032408
BCL2L10	2.402244716	2.402244716	2.399390238	2.402244716	2.399390238	2.362184778	2.358556527	2.402244716	2.298061349	2.399390238	2.402244716	2.376505224	2.402244716	2.399390238	2.320002982	2.38648591	2.399390238	2.399390238	2.402244716	2.372164326
BCL2L11	4.488576936	4.523358987	4.583740061	4.365086668	4.245936888	4.761845596	4.598311716	4.953321883	4.568691522	4.50422483	4.282948565	4.673720577	4.478951066	4.442342442	4.456362769	4.348053112	4.452866791	4.782817796	4.2060881	4.50745892
BCL2L12	5.42974982	4.804318903	5.205249706	4.840133956	4.804318903	4.804318903	4.804318903	4.798419305	4.804318903	4.545098371	4.871834415	4.98768402	4.804318903	4.9513449	4.80437593	5.10820966	4.794048139	4.827375783	5.320912972	4.946926406
BCL2L13	5.260360528	5.136661373	5.20851762	4.897184443	5.350318093	5.508814458	5.477776316	5.039065826	5.572484983	5.522054225	5.142845473	5.682093127	5.558987879	5.341307536	5.410272851	4.910841478	5.35026454	5.041470192	5.196567341	5.550536516
BCL2L14	2.300233091	2.300233091	2.333805773	2.300233091	2.300233091	2.300233091	2.298061349	2.300233091	2.300233091	2.300233091	2.300233091	2.298061349	2.300233091	2.300233091	2.298061349	2.300233091	2.300233091	2.300233091	2.300679718	2.298129039
BCL2L15	2.376308678	2.412054946	2.649630153	2.376308678	2.376308678	2.492299299	2.376308678	2.376308678	2.424349631	2.461896854	2.401702579	2.574299632	2.412650483	2.376308678	2.385367132	2.376308678	2.42229186	2.38003954	2.616235737	2.450129071
BCL2L2	3.426978349	3.237292342	3.459559317	3.317488323	3.572669856	3.381726737	3.601078244	3.440650808	3.381726737	3.293721771	3.381726737	3.381726737	3.378500627	3.57898455	3.381726737	3.175562313	3.381726737	3.526865186	3.175725849	3.382910795
BCL3	5.332790781	5.254558014	5.297249632	5.094946895	5.253594322	5.30891786	5.229768104	5.245732541	5.148906233	5.235269261	5.056383281	5.07186245	5.32563089	5.013521292	4.969157032	5.354167659	5.081780206	5.859033482	5.14366663	5.142044544
BCL6	9.2273642	9.202232546	9.10676187	8.894713421	9.14496539	9.62479421	8.984878949	9.971384907	9.275339064	9.189638246	8.844479791	9.139001328	8.896855003	8.664881864	8.906743697	9.494437416	9.036696154	9.353563121	8.838815447	9.130430884
BCL6B	3.889550067	3.883442051	3.91138242	3.969453281	3.884193796	3.880996943	3.789140175	3.901099987	3.823280374	3.884193796	3.924634221	3.87618021	3.892110539	3.663260524	3.696991054	3.783739766	3.779808777	3.792972762	4.136465294	3.874847028
BCL7A	3.36715088	3.385394661	3.360208574	3.71754104	3.525544801	3.334449716	3.405681794	3.318844632	3.769049851	3.363332184	3.443942298	3.818819218	3.552662017	4.054747636	3.363332184	3.621281501	3.356789127	3.481013969	3.476617976	3.539237844
BCL7B	7.693493513	7.621046074	7.397826715	7.57360464	7.61659207	7.256440513	7.478663901	7.433278401	7.417173676	7.371444784	7.397377015	7.703421809	7.315655405	7.471959239	7.608124391	7.440644307	7.284548554	7.793690326	7.656458384	7.557312645
BCL7C	3.714009448	3.772182167	3.714009448	3.714009448	3.714009448	3.714009448	3.714009448	3.714009448	3.714009448	3.714009448	3.714121335	3.714009448	3.714009448	3.714009448	3.714009448	3.714009448	3.714009448	3.714009448	3.723106964	3.714009448
BCL8	2.298061349	2.298061349	2.298061349	2.298061349	2.298061349	2.298061349	2.298061349	2.298061349	2.298061349	2.298061349	2.298061349	2.298061349	2.298061349	2.298061349	2.298061349	2.298061349	2.298061349	2.298061349	2.298061349	2.298061349
BCL9	2.298061349	2.470030142	2.298061349	2.298061349	2.298061349	2.298061349	2.747353964	2.298315043	2.85725461	2.298061349	2.435680471	2.422608491	2.298061349	2.791748945	2.529683806	2.546684227	2.298061349	2.298061349	2.298061349	2.557543642
BCL9L	4.632808514	4.950063719	4.916574417	5.159638518	4.620004156	4.982931965	4.943625774	4.908344235	4.950408387	5.365268148	5.152775626	5.203742818	5.298062286	5.165377261	4.97852338	5.36867679	5.032190048	4.860336537	5.29549204	4.731142976
BCLAF1	6.997209293	6.844874362	7.193840511	7.081181294	6.956575885	7.316275014	7.343835958	7.514796836	7.355125631	7.444306348	7.437248812	7.136658492	6.944187308	7.675796676	7.05276612	7.271512403	7.3296172	7.417302064	6.613380371	7.359166558
BCMO1	2.298061349	2.298061349	2.298061349	2.298061349	2.298061349	2.298061349	2.298061349	2.298061349	2.298061349	2.298061349	2.298061349	2.298061349	2.298061349	2.298061349	2.298061349	2.298061349	2.298061349	2.298061349	2.298061349	2.298061349
BCO2	4.21219381	3.6490459	4.726674317	4.21219381	4.21219381	4.143615483	4.21219381	4.21219381	4.21219381	3.686848982	4.083771977	4.21219381	3.914904617	3.6490459	4.246640929	4.072462039	3.959859509	4.21219381	4.21219381	3.999719235
BCOR	5.26019481	5.458177204	5.194497961	5.046358004	5.540648233	5.323255044	5.463400387	5.555594106	5.470813573	5.747612443	5.264417159	5.469919163	5.195311875	5.69168473	5.52436062	5.479611503	5.420920044	5.610224698	5.046814065	5.402705403
BCORL1	3.863144883	3.767855251	3.904023928	3.692194527	3.963695636	4.028468914	3.670388414	4.14538172	3.913318641	4.07306727	3.891249234	3.570122267	3.653520766	3.948776973	3.852779216	4.076409309	3.846473059	4.007266178	3.677675322	3.893718104
BCORL2	2.298061349	2.298061349	2.298061349	2.298061349	2.298061349	2.743116344	3.722377913	2.362448132	3.928971288	3.184152685	2.912875628	2.298061349	2.895507302	4.656709081	2.950924723	2.298061349	2.298061349	2.676402349	2.298061349	2.298061349
BCR	5.146821843	5.026572683	5.232469808	5.12617374	5.256222214	4.962689011	4.896305777	4.578901724	4.934254157	4.942276283	5.387166827	5.143573475	4.953843169	4.725812758	5.296948751	4.951679389	4.711392762	5.078016397	5.35331225	4.982540275
BCS1L	6.632614663	7.271249977	7.052485446	6.936466145	7.072806692	6.587138083	6.703854887	6.314239146	6.83486276	6.658418667	6.666765841	6.813470799	6.746982195	6.637856038	6.774006783	6.842221642	6.553085409	6.736787565	6.704868055	6.796058546
BDH1	3.537442939	3.711054919	3.913693711	3.452201535	3.51164409	3.471322207	3.706500153	3.528979061	3.624935069	3.540725067	3.295474311	3.643173021	3.47443485	3.547438858	3.490736693	3.679609409	3.608230545	3.626897678	3.588135877	3.59658499
BDH2	4.467302536	4.709817782	4.410488212	4.477988278	4.51200265	4.293458945	4.313258515	4.219256129	4.626520085	4.599978869	4.451691735	4.414252957	4.423381045	4.733479043	4.455557765	4.396306766	4.460897382	4.525015202	4.456507718	4.555722843
BDKRB1	2.350609941	2.350609941	2.350609941	2.350609941	2.350609941	2.350609941	2.350609941	2.350609941	2.350609941	2.350609941	2.350609941	2.371094019	2.350609941	2.350609941	2.350609941	2.350609941	2.298061349	2.298061349	2.350609941	2.350609941
BDKRB2	2.298061349	2.298061349	2.551026178	2.551026178	2.551026178	2.298079407	2.551026178	2.453931918	2.298061349	2.551026178	2.298598903	2.446362247	2.551026178	2.298061349	2.303016927	2.532821826	2.298061349	2.551026178	2.551026178	2.551026178
BDNF	3.20058877	3.219581225	3.20058877	3.235434487	3.205850992	3.20058877	3.17751895	3.20058877	3.17751895	3.20058877	3.20058877	3.20058877	3.20058877	3.117558424	3.17751895	3.19532574	3.171172451	3.01701317	3.502655309	3.20058877
BDNFOS	2.298061349	2.298061349	2.298061349	2.298061349	2.298061349	2.298061349	2.298061349	2.298061349	2.298061349	2.388415786	2.298061349	2.298061349	2.298061349	2.298061349	2.298061349	2.304191286	2.298061349	2.298061349	2.298061349	2.298061349
BDP1	5.418287739	5.477158426	5.356563739	5.413493904	5.430365809	5.215637041	5.572092073	5.173749002	5.432487676	5.487670561	5.385850624	5.37764998	5.410512104	5.434994297	5.385697715	5.418491015	5.513660686	4.967066386	5.161950866	5.343761178
BEAN	2.298061349	2.298061349	2.37884662	2.61225964	2.298061349	2.298061349	2.298061349	2.298061349	2.298061349	2.298061349	2.298061349	2.298061349	2.298061349	2.298061349	2.298061349	2.298061349	2.298061349	2.298061349	2.340122056	2.298061349
BECN1	6.408315936	6.546703511	6.664831681	6.46703745	6.661784702	7.06956996	6.916388573	7.044063998	7.020998052	6.843582773	7.131120068	6.975518273	7.146724587	6.97354713	6.836992676	6.847751904	7.011156084	7.002789002	6.71073891	6.789132363
BEGAIN	6.684413673	6.209155401	6.555270796	4.998579296	6.382039662	4.110115713	2.499197945	4.991793314	4.271212821	4.385050697	4.590563657	4.211941772	3.670313745	4.0333659	4.250278726	4.42825937	4.439254876	2.790524759	4.783205209	4.909141082
BEND2	7.355489552	6.225069261	7.314955011	6.861955376	7.71371723	7.61912959	8.31286711	6.578324453	7.399742258	7.583967394	7.201989729	7.951413544	8.44457802	7.253014601	8.461234135	7.749205435	8.116896757	7.768551324	7.310189492	7.383405768
BEND3	2.789420935	2.727645264	2.972502632	2.454876866	2.789420935	2.7649123	2.800744767	3.042212067	2.7649123	2.727645264	2.789420935	2.775664212	2.790760689	2.816718658	2.789420935	2.738939123	2.727645264	2.727645264	2.535497067	2.82873767
BEND4	2.314538457	2.314538457	2.314538457	2.314538457	2.314538457	2.314538457	2.50660821	2.314538457	2.348890524	2.314538457	2.314538457	2.314538457	2.314538457	2.438770921	2.301754011	2.417907205	2.314538457	2.314538457	2.314538457	2.314538457
BEND5	2.409310813	2.371957461	2.78967299	2.371957461	2.767277809	2.371957461	2.412034219	2.371957461	2.600511944	2.371957461	2.371957461	2.456232505	2.414413937	2.883838476	2.54828165	2.517890689	2.503447127	2.371957461	2.450444452	2.381284263
BEND6	2.333426727	2.367252568	2.618795788	2.351051476	2.342121167	2.342121167	2.331844739	2.342121167	2.342121167	2.342121167	2.476910944	2.360076535	2.407213417	2.330766248	2.330766248	2.330766248	2.342121167	2.342121167	2.677596199	2.342121167
BEND7	2.961827324	2.961827324	2.972339989	2.843225549	2.819737646	2.961827324	2.74600961	2.645978858	3.208676813	2.961827324	2.546900006	2.840963922	2.774284573	2.819383336	2.865718979	2.961827324	3.182102012	2.370641201	2.961827324	3.243231036
BEST1	6.315126316	5.773590042	6.022035507	5.739275868	6.25643614	6.45924132	5.826499754	6.723725019	6.08537429	6.172508941	5.746045857	6.522431084	5.937168091	5.975085456	6.076921257	6.124301305	6.250154302	6.219726977	6.105836483	6.128973583
BEST2	2.298061349	2.298061349	2.298061349	2.298061349	2.298061349	2.298061349	2.298061349	2.298061349	2.298061349	2.298061349	2.298061349	2.298061349	2.298061349	2.298061349	2.298061349	2.298061349	2.298061349	2.298061349	2.298061349	2.298061349
BEST3	2.370400922	2.370400922	2.370400922	2.402690644	2.370400922	2.370400922	2.370400922	2.370400922	2.370400922	2.370400922	2.370400922	2.370400922	2.370400922	2.370400922	2.370400922	2.370400922	2.370400922	2.370400922	2.370400922	2.370400922
BEST4	2.601659426	2.601659426	2.700477725	2.601659426	2.585973244	2.58589197	2.545344834	2.583176391	2.545344834	2.545344834	2.601659426	2.601659426	2.545468786	2.545344834	2.58003464	2.545344834	2.601659426	2.583176391	2.575002481	2.601659426
BET1	6.850711916	7.020248708	6.958954356	7.080850027	7.045455995	7.346630178	7.641711084	7.273142722	7.592962161	7.119195478	7.184699368	6.927125702	7.119195478	7.433121699	7.233057608	7.38836632	7.377414399	7.119195478	6.622454298	7.119195478
BET1L	5.068770721	5.314782478	4.97048428	4.970772394	5.035549984	4.508373265	4.697912309	4.661230082	4.871742392	4.422991306	4.881839382	5.206998697	4.852048697	4.563358095	4.925501392	4.771032839	4.690339985	4.588391928	4.900731635	4.717902468
BET3L	2.484827735	2.551148493	2.55291853	2.484827735	2.573865618	2.551148493	2.501918667	2.317947281	2.551148493	2.484827735	2.53032148	2.551148493	2.551148493	2.495393787	2.551148493	2.615212503	2.529298882	2.551148493	2.551148493	2.484827735
BEX1	2.338712032	2.338712032	2.338712032	2.619028113	2.338712032	2.338712032	2.338712032	2.338712032	2.504466758	2.338712032	2.338712032	2.338712032	2.729155599	2.39453727	2.338712032	2.338712032	2.338712032	2.338712032	2.53344464	2.390239196
BEX2	4.450783616	4.214665826	4.280687734	4.616837509	4.079894667	5.054269026	4.714982483	3.992132861	5.618509046	5.341834751	4.160115835	4.803407724	4.834951187	4.680613122	4.690477568	4.840167454	4.582617078	4.431249013	4.488885743	5.297194597
BEX4	2.772188406	2.772188406	2.666480546	2.772188406	2.772188406	3.165890367	4.227624346	3.401207403	3.441270241	3.317601435	3.586476206	3.259537642	3.558933572	3.382864332	3.41688047	3.519693294	4.066058637	3.533638237	2.875408245	3.489601405
BEX5	2.378818019	2.346961477	2.386576795	2.38660508	2.378818019	2.298061349	2.386576795	2.386576795	2.483270777	2.386576795	2.386576795	2.386576795	2.386576795	2.383124784	2.386576795	2.99652355	2.386576795	2.986522592	2.378818019	2.583606355
BEYLA	2.298061349	2.298061349	2.298061349	2.298061349	2.298061349	2.298061349	2.298061349	2.298061349	2.298061349	2.298061349	2.315161306	2.298061349	2.298061349	2.298061349	2.298061349	2.298061349	2.298061349	2.298061349	2.298061349	2.298061349
BFAR	5.16357701	5.305679679	5.066947649	5.304012862	5.283685716	5.67334763	6.173712817	6.01065426	5.966192457	6.177281138	5.827028295	5.59868404	5.803029969	6.082000667	6.009535197	6.260763132	6.131239802	5.86676094	5.372864014	5.498910343
BFSP1	3.390043601	2.927812329	2.83705379	2.868304661	2.83705379	2.83705379	2.875171224	2.967704613	2.901307783	2.83705379	2.83705379	2.83705379	3.395983929	2.83705379	2.934640373	2.850605983	2.656511673	2.83705379	2.83705379	2.69734348
BFSP2	2.39365133	2.31730852	2.31730852	2.317499602	2.31730852	2.31730852	2.31730852	2.31730852	2.31730852	2.31730852	2.31730852	2.31730852	2.31730852	2.31730852	2.31730852	2.31730852	2.31730852	2.31730852	2.31730852	2.31730852
BGLAP	4.974437523	5.123072436	5.108700195	4.990949169	5.182781861	5.096330694	4.65773179	4.990949169	4.88737566	4.987986334	4.410748617	4.995089865	5.092376346	4.990949169	5.417773763	5.371255357	4.783433264	4.840228532	5.000105212	4.990949169
BGN	2.956411102	2.949077962	3.052394959	2.959969436	2.978266535	2.987904423	2.812212076	2.948998671	2.549529135	2.948998671	2.946771931	2.881302087	2.956411102	2.956411102	2.812009569	2.956411102	2.873037715	2.739496281	2.956411102	2.900486679
BHLHB9	3.19703897	3.169854216	3.169854216	3.167826339	3.167826339	3.169854216	3.169854216	3.185675963	3.169854216	3.169854216	3.450729958	3.169854216	3.194121167	3.243994758	3.169854216	3.176990704	3.207860574	3.169854216	3.216060241	3.170194371
BHLHE22	2.384224513	2.384224513	2.384224513	2.384224513	2.503747899	2.381989195	2.384224513	2.384224513	2.381989195	2.384224513	2.384224513	2.384224513	2.384224513	2.384224513	2.384224513	2.381989195	2.384224513	2.384224513	2.384224513	2.384224513
BHLHE23	2.298061349	2.298061349	2.298061349	2.298061349	2.327377085	2.298061349	2.298061349	2.298061349	2.298061349	2.298061349	2.298061349	2.298061349	2.298061349	2.298061349	2.298061349	2.298061349	2.298061349	2.298061349	2.298061349	2.298061349
BHLHE40	4.191412899	4.433075841	4.182751174	4.048828793	4.780852885	4.818892527	5.007601158	5.064076798	4.705710944	4.826772886	4.627793429	4.63250503	4.670569457	4.910658222	4.78692651	4.715729711	4.606562681	4.97695153	4.458678558	4.83797775
BHLHE41	2.437550945	2.395835187	2.437550945	2.471025576	2.513261779	2.418236361	2.369943452	2.395799093	2.378515355	2.437550945	2.506210304	2.490133407	2.389821495	2.397622331	2.420529355	2.437550945	2.418944925	2.333443996	2.516314452	2.339962581
BHMT	2.298061349	2.298061349	2.298061349	2.298061349	2.298061349	2.298061349	2.298061349	2.298061349	2.298061349	2.298061349	2.298061349	2.298061349	2.298061349	2.298061349	2.298061349	2.298061349	2.298061349	2.298061349	2.298061349	2.298061349
BHMT2	2.461349259	2.461349259	2.524457369	2.479634155	2.486886141	2.478986969	2.435331964	2.478986969	2.461349259	2.478986969	2.478986969	2.461349259	2.479030548	2.461349259	2.3749294	2.461349259	2.478986969	2.478986969	2.586589216	2.478986969
BICC1	2.298061349	2.298061349	2.298061349	2.298061349	2.298061349	2.298061349	2.298061349	2.298130821	2.298061349	2.298061349	2.298061349	2.298061349	2.298061349	2.298061349	2.298061349	2.298061349	2.298061349	2.298061349	2.298061349	2.298061349
BICD1	3.12081409	3.107507113	2.970952637	3.163559195	3.142311088	3.171086063	3.365629508	3.229922468	3.495830527	3.110952843	3.575641776	3.329503102	3.478864559	3.444054635	3.399181409	3.17707402	3.463421906	3.392352119	3.34689384	3.107549546
BICD2	6.56323709	6.615270011	6.191355928	6.254289135	6.136880662	6.569761968	6.453312772	6.720090129	6.530791879	6.490288939	6.267231704	6.369224598	6.247338791	6.48665631	6.276991853	6.559355302	6.408721417	6.55397977	5.973599956	6.520173043
BID	7.624449127	7.5049445	7.479191458	7.164154091	7.415175559	7.697263189	7.45382177	8.292140134	7.423728234	7.73813898	6.993970428	7.421548168	7.327558987	7.430569274	7.585084676	7.490510441	7.489542568	7.782320075	7.544564808	7.402841944
BIK	4.032535333	4.177094608	3.842663169	4.042833921	3.933266351	3.926692605	3.310164724	3.933266351	3.487550592	3.408415211	2.902969068	3.500129466	3.198934401	3.761734388	3.86145943	3.538148503	3.107711004	3.933266351	3.640645576	3.695303681
BIN1	7.534859989	7.854945999	7.726497081	8.105727691	7.951358767	7.64935276	8.037118488	7.062398166	7.752800543	7.653063741	7.704163797	8.08019374	8.089061911	7.55380241	7.953812029	7.918042822	7.539638975	7.804133076	8.213213314	7.893207264
BIN2	10.59236148	10.63277177	10.58408634	10.522204	10.61048089	10.36397981	10.24732817	10.55438495	10.42559378	10.40146222	10.31376881	10.5914996	10.46054458	10.59565465	10.39738178	10.50743477	10.4885459	10.25724266	10.25409173	10.58048645
BIN3	5.569232738	5.591574771	5.523410038	5.421903871	5.522969477	5.386946158	5.288771094	5.335370234	5.275767058	5.193193662	5.236120206	5.386946158	5.093246752	5.163590408	5.279409997	5.354021974	5.300200131	5.386946158	5.386946158	5.429935791
BIRC2	7.97901753	7.911975695	8.008748853	7.470144329	7.310582003	8.200606607	8.745027451	8.070560976	8.203801827	8.29083435	7.669256386	7.652595273	8.260387326	7.994170025	8.681147449	8.319454202	8.337207982	7.87327168	7.399726442	8.316771497
BIRC3	7.479191302	8.094096992	8.19575769	7.913963698	7.200901592	7.718597625	7.816875884	7.470084493	8.136856401	7.751977984	7.521433969	7.452771175	8.066673419	7.646735792	7.74109653	8.136389692	7.896275033	7.887998505	6.70706138	7.891212929
BIRC5	3.074293669	3.571165334	3.017802626	2.938867307	3.06440004	3.026933011	3.022052805	2.913609499	3.022741802	2.714826614	2.737987159	2.864432502	2.861152358	3.031278051	2.84366514	3.009143073	2.98329819	3.127369396	3.106346234	2.979416957
BIRC6	8.277706787	8.352306416	8.519598256	8.387526575	8.417102254	8.849571231	8.955981158	8.933072957	8.870520948	8.867724003	8.862372167	8.358454189	8.860659323	9.029248532	8.861574094	8.960098358	8.905071852	8.683059247	7.86363243	8.720136179
BIRC7	5.988576548	5.746023106	5.832928639	5.820487088	5.714121424	5.640534936	4.980052487	5.469396951	5.013765016	5.456278862	6.264691152	5.735554687	6.24741388	5.348766592	5.342960667	5.604839348	5.337395824	5.469621375	6.410606659	5.340583403
BIVM	2.972126144	2.843892483	2.898787319	3.105668956	2.875848782	2.953530497	3.23600714	2.932809965	3.102457015	2.903785157	2.876454879	3.072914794	2.977388715	3.112315652	3.220312189	2.932848272	2.866866414	2.873861503	2.767421477	3.120780619
BLCAP	11.17863758	11.22589094	11.20146181	11.31322644	11.15978167	10.84219037	11.01906035	10.89380751	10.77492725	10.89012253	10.85097988	10.8979026	10.7653561	10.93525799	10.85893428	10.70722332	10.88932298	10.72062052	10.77072858	10.68585662
BLID	2.298061349	2.298061349	2.298061349	2.298061349	2.298061349	2.298061349	2.298061349	2.298061349	2.298061349	2.298061349	2.298061349	2.298061349	2.298061349	2.298061349	2.298061349	2.298061349	2.298061349	2.298061349	2.298061349	2.298061349
BLK	3.496497661	3.879451935	3.992681173	3.545882126	3.956866875	3.658350438	3.536991625	3.599320274	3.685599216	3.699866865	3.611001937	3.469971788	3.579670714	3.840460414	3.973785325	3.697628969	3.851750347	3.740481335	3.496998139	3.623288626
BLM	5.89522501	4.962237173	5.667384806	4.878034647	6.037524293	5.022589796	5.695756845	4.717061553	5.876014298	6.855636256	4.875773582	5.413738552	5.559770305	5.888150034	5.677951667	6.000624421	5.44211727	6.264322494	4.736089689	6.233850776
BLMH	5.898268256	6.445864791	5.849043588	5.832351321	6.055666999	5.205762731	5.619773744	5.377506127	5.670445885	5.666228884	5.882760175	5.968306004	6.229122966	5.314101576	5.445297677	5.6595341	5.772636315	5.869914096	5.317129995	5.986868735
BLNK	6.083460131	6.557751467	6.483993061	6.738519178	5.818953481	5.877318348	6.162215516	6.127906651	6.633628131	5.941298298	6.173960528	6.275520524	6.329964107	7.727474398	6.903936447	6.513043492	6.123643442	6.194542456	5.895749212	6.150844108
BLOC1S1	9.341137021	9.447889936	8.978847352	8.862276047	9.54923954	9.725455294	10.03439504	10.14688965	9.829742781	10.14294769	9.812130572	10.19814732	9.872447973	9.748887128	10.00751084	9.937345174	9.894039756	10.28861107	10.3906889	9.802302217
BLOC1S2	9.759199376	9.885825097	9.693103804	9.760374423	9.813043296	9.895416517	9.622639168	9.931027715	9.935506311	9.835406792	9.547149579	9.476894447	9.695212425	9.749200682	9.740602251	9.398148189	9.489264623	9.517595016	8.852762286	9.694641625
BLOC1S3	5.799437376	6.009351708	5.797917893	5.752859807	6.07193164	5.889629979	5.803443603	5.903004542	5.749487777	5.740204494	5.836651631	6.082838632	5.772970162	5.855653187	5.791617198	5.801753621	5.8247466	5.829514329	5.751627115	5.673904495
BLVRA	7.15330336	7.153750345	7.465658589	7.267621337	7.606915993	7.099619581	7.255380543	7.657259643	7.022044125	6.661971754	6.711126268	7.346440329	6.371071255	6.813651125	7.232621399	6.513313039	6.938770803	7.552430776	7.03910037	6.964198788
BLVRB	9.326833436	9.130665973	9.664514482	8.610198505	9.190913112	10.59732022	10.56854332	9.377329683	11.16822308	11.09073977	10.70520541	10.76546872	11.40419017	10.35867797	11.32793209	10.20414104	10.88868461	10.18487943	10.65895663	11.34389468
BLZF1	4.231584049	4.358947875	4.356588944	4.164140182	4.269072939	4.072808744	4.239066475	4.431037239	4.096080723	4.177550553	3.880481628	3.941669431	3.948030208	4.337029845	4.191726819	4.153608683	4.411086474	4.216068499	4.020466548	4.306506515
BMF	4.557197655	4.996068841	4.974761192	4.445701329	5.298250845	3.985755115	4.174763624	4.242935402	4.070815192	3.899032762	4.088468825	4.14288937	3.633355584	3.729511593	3.900117106	3.49832766	3.838079751	4.183305031	3.889975538	3.758925417
BMI1	8.473661608	8.965011932	8.606099001	8.950338563	8.428728032	8.679444154	8.946947603	8.84461668	8.931993732	8.636188022	8.874528078	8.440712079	8.78649735	8.704956377	9.219721417	8.983991596	8.685017193	8.342293664	8.457764609	8.633015644
BMP1	2.812774002	2.812562381	2.820572059	2.810283818	2.818489131	2.804796001	2.717114778	2.811023848	2.682514698	2.805099881	2.810414926	2.797353742	2.812571818	2.692746547	2.785578301	2.793542614	2.731056659	2.703912242	2.827231529	2.763416226
BMP10	2.716735909	2.707186394	2.707186394	2.658123015	2.707186394	2.707186394	2.51776795	2.707186394	2.707186394	2.51776795	2.548810338	2.707186394	2.721637077	2.68395416	2.523812109	2.707186394	2.707186394	2.707186394	2.707186394	2.707186394
BMP15	2.298061349	2.298061349	2.298061349	2.298061349	2.298061349	2.298061349	2.298061349	2.298061349	2.298061349	2.298061349	2.298061349	2.298061349	2.298061349	2.298061349	2.298061349	2.298061349	2.298061349	2.298061349	2.298061349	2.298061349
BMP2	2.298061349	2.299113027	2.298061349	2.298061349	2.298061349	2.298061349	2.298061349	2.298061349	2.298061349	2.298061349	2.379548806	2.298061349	2.298061349	2.298061349	2.298061349	2.298061349	2.298061349	2.298061349	2.298061349	2.298061349
BMP2K	6.030909907	5.33875634	5.609464831	5.418078378	5.671987108	5.895542347	5.959231098	6.038442576	5.871898816	5.990682384	5.832548712	5.801605903	6.004338994	5.825145732	6.117682331	5.826622004	5.856631989	5.785877284	5.209020477	5.609094017
BMP3	2.298061349	2.298061349	2.298061349	2.298061349	2.298061349	2.298061349	2.298061349	2.298061349	2.298061349	2.298061349	2.298061349	2.298061349	2.298061349	2.298061349	2.298061349	2.298061349	2.298061349	2.298061349	2.298061349	2.298061349
BMP4	2.298061349	2.298061349	2.298061349	2.298061349	2.298061349	2.298061349	2.298061349	2.298061349	2.298061349	2.298061349	2.298061349	2.298061349	2.298061349	2.298061349	2.298061349	2.298061349	2.298061349	2.298061349	2.298061349	2.298061349
BMP5	2.298061349	2.298061349	2.388183021	2.302733739	2.298061349	2.298061349	2.298061349	2.298061349	2.298061349	2.298061349	2.298061349	2.298061349	2.298061349	2.298061349	2.298061349	2.298061349	2.298061349	2.298061349	2.298061349	2.298061349
BMP6	2.698169089	2.643069367	2.835243739	2.61959365	2.761474623	2.862492466	3.330327447	2.603099976	2.800645509	2.998758607	2.862406838	2.862558799	2.902546075	2.862406838	2.757317923	3.055898207	3.14020158	2.862406838	2.862406838	3.076773522
BMP7	2.40834514	2.37852402	2.403754388	2.343317645	2.549115785	2.321956191	2.315970598	2.392484977	2.390825972	2.375236077	2.403754388	2.373970571	2.407850769	2.374638765	2.403754388	2.390825972	2.375236077	2.374385419	2.410706253	2.387986309
BMP8A	2.663945629	2.663945629	2.664953288	2.663945629	2.665219668	2.663945629	2.663945629	2.663945629	2.663945629	2.663945629	2.664575625	2.663945629	2.663945629	2.663945629	2.658331914	2.663945629	2.663945629	2.664893025	2.659031543	2.663945629
BMP8B	3.630785064	3.521602828	3.641517689	3.580230644	3.765653865	4.002751451	3.818401997	3.583876302	3.750705524	3.793366796	3.735915361	3.558696474	3.6578791	3.831753508	3.783178638	3.804871688	3.983534546	3.772555498	3.452930345	3.821747283
BMPER	2.298061349	2.298061349	2.298061349	2.298061349	2.298061349	2.298061349	2.298061349	2.298061349	2.298061349	2.298061349	2.298061349	2.298061349	2.298061349	2.298061349	2.298061349	2.298061349	2.298061349	2.298061349	2.298061349	2.298061349
BMPR1A	2.312521968	2.317234441	2.312521968	2.761627256	2.372111964	2.312521968	2.803852992	2.479421425	2.312521968	2.312521968	2.312521968	2.712795357	2.312521968	2.638652675	2.427846013	2.769281642	2.602807762	2.312521968	2.312521968	2.312521968
BMPR1B	2.298061349	2.298061349	2.298061349	2.298061349	2.298061349	2.298061349	2.298061349	2.298061349	2.298061349	2.298061349	2.298061349	2.298061349	2.298061349	2.298061349	2.298061349	2.298061349	2.298061349	2.298061349	2.298061349	2.298061349
BMPR2	3.711861395	3.755344439	3.779792214	3.763358838	3.918566867	3.937364011	4.28297389	4.127817774	4.282063167	4.046862115	4.0103994	4.120352511	3.95038753	4.31570682	4.085998288	4.094280858	4.122878007	3.925871531	3.948278155	3.924846779
BMS1	7.350750033	7.633524242	7.621579126	7.709355859	7.620650055	7.158054444	7.189006071	6.925796529	7.263678178	7.160445511	7.437806871	7.373509055	7.440591974	7.227970914	7.630668228	7.305663193	7.153315454	7.198585598	7.265309704	7.445373517
BMS1P1	2.598424542	2.430322757	2.608903608	2.63984298	2.566227647	2.598424542	2.63984298	2.63984298	3.131944834	2.585640134	2.598424542	2.598424542	2.599752331	2.629255601	3.05844632	2.598424542	2.63984298	2.598424542	2.378756729	2.63984298
BMS1P5	2.298061349	2.334832394	2.369794467	2.384441251	2.369794467	2.956213693	2.87372104	2.933612503	3.618789392	3.413238161	3.048187701	3.205965724	2.369794467	3.463118598	2.517417269	3.308245668	2.991836009	2.679118837	2.369794467	2.400515304
BMX	4.755464931	4.036452103	4.028685878	4.028685878	4.527679599	4.623989129	4.030784258	4.670044451	4.030784258	4.94969518	3.956545851	4.030784258	3.975440693	3.987652818	4.030784258	4.276576634	4.112449796	4.074254336	4.030784258	4.186476377
BNC1	2.298061349	2.298061349	2.298061349	2.298061349	2.298061349	2.298061349	2.298061349	2.298061349	2.298061349	2.298061349	2.298061349	2.298061349	2.298061349	2.298061349	2.298061349	2.298061349	2.298061349	2.298061349	2.298061349	2.298061349
BNC2	2.298061349	2.298061349	2.301254068	2.337355085	2.298061349	2.298061349	2.298543228	2.491627946	2.298061349	2.298061349	2.330336064	2.298061349	2.303382533	2.473483961	2.298061349	2.608235394	2.298061349	2.498998118	2.298061349	2.570167828
BNIP1	3.62242719	3.576306686	3.30745236	3.725777268	3.586954307	3.337404231	3.641110288	3.590991694	3.744838537	3.362574611	3.571512284	3.623296105	3.361815796	3.510471792	3.587186467	3.609419395	3.459710588	3.994764443	3.448908637	3.469483204
BNIP2	8.252164449	8.094635457	7.97502742	7.797180052	8.204702048	8.371008951	8.374395465	8.687011653	8.26453582	8.187330709	8.346752085	7.879113734	7.787925736	8.397450976	8.341598197	8.111368413	8.3829779	8.396318674	7.471456908	8.390597514
BNIP3	6.072089563	5.684494714	6.284585742	6.004213381	5.977568639	5.944721751	6.163163492	5.796924526	6.415597352	6.278217146	5.883106959	6.447326752	6.100383927	6.310407062	5.823332143	6.21158586	6.489848184	6.204648613	5.818026161	6.766030956
BNIP3L	10.49870647	10.45884319	10.68942404	10.12899424	10.43579418	11.37779595	11.73103365	10.73618879	11.54225492	11.09534381	10.90491526	10.76590695	11.82628064	10.99533941	11.77511315	10.99411539	11.32454615	10.99399737	10.28892463	11.0505606
BNIPL	3.291082529	3.175822796	3.287716756	3.129429789	3.060696397	3.108232724	3.01251276	3.106036651	2.884178811	3.148054386	2.984061859	2.915274229	3.23119923	3.255150462	3.163585599	3.354578076	3.201273087	3.006085639	3.224472567	2.99527144
BOC	3.628926079	3.670378315	3.681051541	3.34733876	3.520477371	3.432606798	3.333515223	3.370703768	3.438479082	3.277244774	3.391655672	3.41942497	3.580358197	3.343239992	3.240400343	3.395534297	3.353037294	3.393989045	3.249238513	3.544495643
BOD1	7.627914206	7.586272164	8.037154935	8.202838449	8.004496525	6.951545917	7.439647902	7.201636615	7.410129694	7.307838488	7.240548723	7.140228242	6.977637637	7.515719648	7.483554183	6.981528877	7.339902937	7.04411938	7.03025584	7.611431987
BOD1L	8.088281051	7.16681817	7.748183196	7.184644405	7.20053251	7.624119082	7.381835272	7.271580656	7.746719418	7.622385379	7.347271284	7.404371733	7.001245499	7.184179466	6.671258291	7.508603309	8.116190939	7.416726412	7.346334066	7.384656485
BOD1P	2.298061349	2.298061349	2.298061349	2.298061349	2.298061349	2.298061349	2.298061349	2.298061349	2.298061349	2.298061349	2.322530305	2.298061349	2.298061349	2.298061349	2.298061349	2.298061349	2.298061349	2.298061349	2.298061349	2.298061349
BOK	2.320744117	2.441682323	2.403755945	2.501014157	2.426386256	2.370670348	2.338344743	2.312252776	2.311953434	2.311953434	2.314844629	2.311953434	2.368482217	2.346574661	2.311953434	2.311953434	2.352818678	2.311953434	2.396514576	2.311953434
BOLA1	2.298061349	2.298061349	2.298061349	2.298061349	2.322197844	2.298061349	2.298061349	2.298061349	2.298061349	2.298061349	2.298061349	2.373886216	2.320674491	2.298061349	2.337928066	2.298061349	2.298061349	2.298061349	2.300787466	2.298152328
BOLA2	7.995513402	8.124691842	7.832195202	8.054778696	8.306685884	7.723585731	7.872480006	7.978170493	7.878706502	8.115822581	7.977825974	7.773588448	8.010788592	8.342497451	8.088617588	8.00101526	8.065378341	8.033912074	7.841715945	7.820951954
BOLA3	5.468945115	5.468945115	5.468945115	5.538131747	5.693162937	5.468945115	5.701031864	5.468945115	5.468945115	5.522344674	5.460081592	5.562223678	5.629117796	5.468945115	5.468945115	5.494433255	5.291475219	5.461217465	5.046211954	5.552120102
BOLL	2.298061349	2.298061349	2.298061349	2.298061349	2.298061349	2.298061349	2.298061349	2.298061349	2.298061349	2.298061349	2.298061349	2.298061349	2.298061349	2.298061349	2.298061349	2.298061349	2.298061349	2.298061349	2.298061349	2.298061349
BOP1	4.327086522	4.216482427	4.216703139	4.232521783	4.278443159	4.137530263	4.151105153	4.208627741	3.995484676	4.246761242	4.202737889	4.088626236	4.056452344	3.878795174	4.302477227	4.153464602	4.055960776	4.151105153	4.226840085	4.114890976
BPA-1	2.298061349	2.298061349	2.298061349	2.298061349	2.298061349	2.298061349	2.298061349	2.298061349	2.298061349	2.298061349	2.298061349	2.298061349	2.298061349	2.298061349	2.298061349	2.298061349	2.298061349	2.298061349	2.298061349	2.298061349
BPESC1	2.298061349	2.298061349	2.298061349	2.298061349	2.298061349	2.298061349	2.298061349	2.298061349	2.298061349	2.298061349	2.298061349	2.298061349	2.298061349	2.298061349	2.298061349	2.298061349	2.298061349	2.298061349	2.298061349	2.298061349
BPGM	5.836653176	5.642987275	7.072807117	5.219716187	5.582072937	7.294463094	8.695321715	5.68106867	7.854075642	7.071946169	6.137625913	6.920495169	8.710684537	6.468009954	8.363955468	7.355854379	6.979345844	6.706069855	5.738146958	6.942681052
BPHL	3.302522524	3.672300378	3.55911072	3.298768608	3.11555914	3.695844309	4.066270185	3.694957365	3.637690887	3.649392436	3.704626103	4.093068688	3.446234375	4.425592241	3.627791797	3.649392436	3.649392436	3.649392436	3.943336035	3.649392436
BPI	3.576102398	3.860638104	4.098818187	3.839874562	4.365876674	4.708212128	4.552982446	3.881638853	5.368006728	5.249064426	3.856375496	4.145863512	4.086235282	4.091661505	3.848093661	3.809718422	3.943348374	4.679410288	5.023417859	4.121393664
BPIL1	2.467319488	2.679784771	3.03684284	2.566553063	3.087236262	2.737755226	2.357870645	2.713265555	2.668664277	3.087236262	2.944796154	2.521898134	2.756521999	2.483411525	2.809233034	2.659099587	3.005265157	3.087236262	2.998876332	2.918109578
BPIL2	2.298061349	2.298061349	2.298061349	2.298061349	2.298061349	2.298061349	2.298061349	2.298061349	2.298061349	2.298061349	2.298061349	2.298061349	2.298061349	2.298061349	2.298061349	2.298061349	2.298061349	2.298061349	2.298061349	2.298061349
BPIL3	2.298061349	2.298061349	2.298061349	2.298061349	2.298061349	2.298061349	2.298061349	2.298061349	2.298061349	2.298061349	2.298061349	2.298061349	2.298061349	2.298061349	2.298061349	2.298061349	2.298061349	2.298061349	2.298061349	2.298061349
BPNT1	3.080165185	3.098792512	3.218385255	2.524580794	2.733981137	2.980765969	3.072746913	3.089831469	3.108880173	2.87465354	3.123283963	2.939010232	2.917939607	2.989103658	3.067880283	3.101934135	3.160241621	3.225476305	2.547132692	3.01367738
BPTF	5.466768881	5.535341035	5.494695686	5.507346192	5.414501043	5.648169888	5.830526279	5.775917985	5.849055285	6.022053368	5.837085523	5.602144446	5.69842048	5.85444128	5.857694697	5.798015516	5.810257669	5.889742966	5.459305252	5.806435825
BPY2	2.298061349	2.298061349	2.298061349	2.298061349	2.298061349	2.298061349	2.298061349	2.298061349	2.298061349	2.298061349	2.298061349	2.298061349	2.298061349	2.298061349	2.298061349	2.298061349	2.298061349	2.298061349	2.298061349	2.298061349
BRAF	3.843234212	3.842113058	3.93414917	3.574232991	4.033758727	3.705051325	4.101656346	3.921410274	3.662895978	3.998895449	3.72168615	3.709413883	3.654217257	4.003257484	3.974940795	3.641690147	3.570593786	3.98260123	3.491752088	3.620355414
BRAP	5.989965999	5.969634904	6.208833633	5.980085077	6.265076939	5.912563814	6.035147825	6.21352027	5.99008392	6.096568865	5.957658736	5.966063728	5.999387584	6.037158064	6.219703108	6.194866368	6.044465351	6.164055545	5.771057797	5.937838936
BRCA1	3.319396989	3.239606189	3.218014512	3.19902183	3.315814355	3.246562325	3.233223286	3.233223286	3.231263097	3.179882408	3.233223286	3.233223286	3.15222357	3.21922404	3.233223286	2.947699517	3.208393196	3.212621977	3.15222357	3.233223286
BRCA2	2.298061349	2.298061349	2.298061349	2.298061349	2.298061349	2.298061349	2.298061349	2.298061349	2.298061349	2.298061349	2.298061349	2.298061349	2.298061349	2.298061349	2.298061349	2.298061349	2.298061349	2.298061349	2.298061349	2.298061349
BRCC3	5.28385182	5.061407494	5.449007601	5.175913538	5.342441081	5.692090062	5.816420982	5.863198063	5.873359202	6.074961317	5.898524682	5.679064417	5.341801279	5.712745822	5.498138154	5.699963963	5.881984877	5.96864029	5.427416713	5.744593371
BRD1	7.752547284	7.833736187	7.995959487	7.790560276	7.640198107	6.701648944	7.093401425	6.903912276	7.008091158	7.12944325	7.239356612	7.080718014	6.893848713	7.198906511	7.088112529	6.939700504	6.781678218	7.07210303	6.758196632	7.185373427
BRD2	7.845599558	7.909066863	7.660036074	7.829232411	8.036650377	7.860068236	8.018312472	8.010011448	8.040547447	8.202367309	8.037693781	8.355164379	7.843480901	8.220096283	8.180149016	8.256390968	8.035856946	8.218173803	8.538480064	7.811638591
BRD3	6.698318004	6.383416093	6.54089003	6.373318121	6.560095542	6.559978849	6.74235719	6.74732645	6.677076175	6.842909671	6.533525347	6.626865643	6.487630242	6.562357783	6.503427395	6.617657919	6.511341562	6.888613413	6.583020356	6.497367499
BRD4	7.146633877	7.00182075	7.029719412	6.895927795	7.169060144	7.735286534	7.460093297	7.164852527	7.420067961	7.445695376	7.387102543	7.512857779	7.717734124	7.113441089	7.435976084	7.331146346	7.32300466	7.234093807	7.253393839	7.503781531
BRD7	6.104399116	6.175605147	6.024119374	6.153367433	6.231583906	6.1305849	6.375415869	6.06606269	6.226502377	6.11905035	6.245986104	6.330625691	6.118299469	6.294045407	6.172972462	6.091795415	6.163020948	6.115067565	6.113567511	6.105502807
BRD7P3	2.310757053	2.344348533	2.385835437	2.320052911	2.298061349	2.306987693	2.354389951	2.404295326	2.374286974	2.334722881	2.330294995	2.358173881	2.339367494	2.385835437	2.368316006	2.467342927	2.510229713	2.327728565	2.324991456	2.306987693
BRD8	5.217348176	4.811227729	5.29583546	5.019633123	4.730332711	5.212602692	5.146412283	5.232789143	5.000434537	5.183209754	4.934161589	5.155114365	4.988687921	5.009271596	5.235188493	5.227167137	5.122777926	5.150940908	4.884953536	5.096061057
BRD9	7.342256919	7.476819219	7.557396339	7.857168682	7.187340365	7.57606934	7.947226966	7.421742102	7.488900609	7.547343329	7.478071788	7.914439226	7.753808022	7.797640318	7.735339482	7.845523352	7.539851388	7.814557188	7.625110053	7.799139167
BRDT	2.298061349	2.298061349	2.298061349	2.298388279	2.298061349	2.298061349	2.298061349	2.298061349	2.298061349	2.298061349	2.298061349	2.298061349	2.298061349	2.298061349	2.298061349	2.298061349	2.298061349	2.298061349	2.325733849	2.298061349
BRE	6.828450489	6.908019699	7.13916694	6.971753669	7.190033418	6.570870819	7.020353164	6.930878296	6.732522361	6.670536477	6.884569054	6.721021978	6.614844465	6.657799624	6.847005145	6.852079627	6.820769074	6.826556037	6.617841054	6.809567554
BREA2	4.436388598	3.804400382	5.053599721	4.009942639	4.160047106	4.069493144	4.009512995	4.00881074	4.067649852	4.00881074	4.311610106	4.098954248	4.018905266	4.069493144	3.996333777	4.00881074	4.069493144	4.00881074	3.812595203	3.768565144
BRF1	3.540096371	3.447562766	3.464572517	3.589521441	3.745574209	3.580086072	3.376261718	3.456380009	3.438993605	3.387654961	3.63296688	3.636624649	3.682436195	3.421268119	3.638380517	3.663145364	3.407554211	3.528849246	3.693209592	3.60800137
BRF2	5.157298202	5.315391268	5.057904544	5.1438353	5.014568716	4.845302994	4.368102128	4.54286139	4.533415549	4.316749286	4.067037631	4.809995049	4.505419463	4.688724989	4.723488747	4.464599147	4.187652158	4.323811873	5.039474375	4.554928706
BRI3	6.018242721	6.005718907	5.929239222	5.921810845	6.15197274	5.71031359	5.667719974	5.922201913	5.701096367	5.82379503	5.715305442	5.744419005	5.464619027	5.42337291	5.768600803	5.75190566	5.8042638	5.801817762	6.108488617	5.769232924
BRI3BP	7.268426817	7.633171454	7.373090265	7.424281499	7.363327459	7.152858073	6.825700968	7.534116469	7.188243786	7.42653737	6.999985079	7.175156822	6.760587479	7.155432911	6.965984218	6.903578176	7.120905768	7.828871087	7.055691909	7.206822737
BRIP1	2.298061349	2.298061349	2.298061349	2.298061349	2.298061349	2.298061349	2.298061349	2.298061349	2.298061349	2.298061349	2.298061349	2.298061349	2.298061349	2.298061349	2.298061349	2.298061349	2.298061349	2.298061349	2.298061349	2.298061349
BRIX1	6.37858166	6.629098639	6.896957162	6.57912579	6.692071183	6.78515252	7.234489696	6.37858166	7.230628879	6.629346985	6.942916237	7.16099328	7.127337283	6.783109231	7.051158316	7.379783195	6.819647097	6.898068483	6.853613326	7.201114832
BRMS1	6.415975954	6.38516978	6.247378231	6.233261667	6.482776789	6.421026548	6.447306558	6.507247339	6.252861775	6.691297746	6.479478433	6.682876355	6.172941866	6.456577424	6.822829323	6.328518613	6.401135753	6.712178313	6.604528746	6.385638321
BRMS1L	3.697746176	3.816445651	4.196663498	3.901887753	3.629796738	4.030518358	4.066705064	3.833874257	4.407399958	3.717166906	3.922312103	3.810306399	3.683489351	3.96815399	4.251891947	3.83464699	3.797148422	3.844056465	3.447394834	4.066423789
BRP44	7.102326745	6.980749716	6.806888028	6.747724258	6.948196738	6.671652463	7.094991618	6.899701457	6.830034874	6.666879726	6.911860067	6.934243821	7.196711877	6.601442931	7.086476059	6.630749567	6.769175488	6.750506524	6.568411667	6.663499783
BRP44L	5.180318756	5.299923906	5.361339822	5.144436153	5.653896745	5.291901362	5.329821215	5.579285405	5.115946765	5.315124886	5.381369884	5.048248199	5.191168923	5.525111724	5.396324073	5.16956098	5.408545739	5.391223515	5.159257433	5.233084671
BRPF1	6.774529665	6.853393961	7.166600322	6.719688958	7.097922788	6.284615563	6.452945044	6.610584582	6.459612886	6.452945044	6.797733478	6.473913365	6.704079774	6.656100134	6.641553085	6.474279223	6.099409763	6.51973374	7.26797258	6.452945044
BRPF3	3.700770002	3.582730392	3.576819541	3.536089032	3.434309259	3.420927771	3.593722539	3.457137359	3.647241149	3.536605507	3.290388184	3.471663576	3.503848926	3.486768726	3.541452305	3.578509507	3.637983735	3.628199222	3.321467143	3.53418607
BRS3	2.298061349	2.298061349	2.298061349	2.298061349	2.298061349	2.298061349	2.298061349	2.298061349	2.298061349	2.298061349	2.298061349	2.298061349	2.298061349	2.298061349	2.298061349	2.298061349	2.298061349	2.298061349	2.298061349	2.298061349
BRSK1	3.321179775	3.329410938	3.329410938	2.781232713	3.329410938	3.296116504	3.321179775	3.573917279	3.156050592	2.484094301	2.883940299	3.287145957	3.329410938	3.230132315	3.510850734	2.515797927	3.26855146	3.296116504	3.322851389	3.361748204
BRSK2	2.368198992	2.372028345	2.368198992	2.345999112	2.372827624	2.368198992	2.368198992	2.345999112	2.368198992	2.368198992	2.48546719	2.372827624	2.368198992	2.368198992	2.372837814	2.372827624	2.368198992	2.369282112	2.368198992	2.345999112
BRWD1	4.668918743	4.678984943	4.603660002	4.674749788	4.717917555	4.630975204	4.844854375	4.957742976	4.933933717	4.685397791	4.824026013	4.542695805	4.640937516	4.996709419	4.931947177	4.828681631	4.708628123	4.948433175	4.505830197	4.762881896
BRWD3	7.247395176	7.153055473	6.774134452	6.899189014	7.094343148	6.999172594	6.829878476	7.617886558	6.891636363	7.226769278	6.940784095	6.908785289	6.684293185	6.817148085	6.863231071	6.887566355	6.969977105	6.957292261	6.79623374	6.694875126
BSCL2	6.613272599	6.587138083	6.990190288	4.748578141	6.841108316	6.658891457	6.390501809	5.805119231	6.815349171	6.221536447	7.035090977	6.544500792	6.435468703	6.62758731	6.999480242	6.950915157	6.845536059	6.454426136	7.159834966	6.478296257
BSDC1	6.158024597	6.097573266	6.01715147	5.916784565	6.122480869	6.143693381	6.589447732	6.245774064	5.896607551	6.309096863	6.051166297	6.3854721	6.295402311	6.231378769	6.234703573	6.046747105	6.109145237	5.964785766	6.39068864	6.304144635
BSG	6.503569378	6.342857697	6.17508584	6.034004382	7.082820933	8.976883089	8.256051793	6.918091562	8.591260562	8.41121916	7.862749927	8.739542407	9.031479284	7.626225243	9.335070423	8.282937417	7.514664254	8.129481599	7.912460111	8.527865042
BSN	2.298061349	2.298061349	2.298061349	2.298061349	2.298061349	2.298061349	2.298061349	2.298061349	2.298061349	2.298061349	2.298061349	2.298061349	2.298061349	2.298061349	2.298061349	2.298061349	2.298061349	2.298061349	2.298061349	2.298061349
BSND	2.887727466	2.888472436	2.891538154	2.887727466	2.887727466	2.887727466	2.781543848	2.887727466	2.885876576	2.845737453	2.887727466	2.887727466	2.887727466	2.887727466	2.86646365	2.843445277	2.887727466	2.887727466	2.934424812	2.887727466
BSPRY	2.519624061	2.497454263	2.497454263	2.497454263	2.502537103	2.497496566	2.497454263	2.497454263	2.497454263	2.497454263	2.497454263	2.385126685	2.497454263	2.497454263	2.390121253	2.497454263	2.298061349	2.506630967	2.527128507	2.497454263
BST1	9.511483195	9.532484833	8.933676188	8.884662813	9.320710043	9.502473038	8.587748294	9.971233933	8.911356725	8.798719969	8.92020497	8.759733927	8.343723504	8.676255938	9.05536262	8.822737774	8.78131522	8.486535995	8.868783849	8.569558916
BST2	6.869550487	7.105764344	6.592335021	6.061504967	7.095737295	7.222662653	7.368079152	7.249121704	7.045422729	7.353665036	7.174355393	7.876725306	7.090050137	7.289144401	7.397620808	7.39579317	7.515435961	7.494319793	7.634381754	7.328232407
BTAF1	9.401857348	9.518703022	9.490438693	9.641458873	9.189515669	9.485268287	9.959759045	9.667716712	9.843879691	9.243993536	9.814585169	8.751481266	9.297778111	9.74584214	9.542915411	9.352367566	9.042557921	9.04127796	8.680353269	9.48232229
BTBD1	9.893142055	9.879242896	9.996655873	10.01797442	9.964791574	10.07543753	9.909938714	9.93555567	10.24738426	9.824079633	9.824079633	9.8339368	9.575839815	10.41968639	9.857855501	10.24978249	9.924219963	9.797975623	9.651213628	9.833618284
BTBD10	9.028060084	9.2411259	9.173796145	8.624836734	8.872037012	8.650709154	8.57814387	8.978636191	8.600862926	8.908626998	8.552792218	8.070098945	7.930065882	8.479539809	8.825918928	8.356525766	8.679541311	8.496565039	7.829664759	8.7139709
BTBD11	5.388737737	5.260925964	5.986206904	5.816329875	6.024631928	5.36056264	5.576329058	5.041044733	6.007525893	5.644598388	5.406208342	6.102487034	5.357269109	6.096301765	4.877415873	5.185934651	6.164778339	5.834393764	5.465629179	5.763765688
BTBD12	4.993104501	5.019007462	5.800637839	5.106819823	5.184378031	5.21363517	5.287179539	5.011971119	5.354649269	5.021094492	5.630738961	5.256209669	5.136419842	4.823050798	5.25185935	5.222844851	5.175658271	5.173377711	5.350757203	5.304837964
BTBD16	2.298061349	2.298061349	2.298061349	2.298061349	2.298061349	2.298061349	2.298061349	2.298061349	2.298061349	2.298061349	2.298061349	2.298061349	2.298061349	2.298061349	2.298061349	2.302107676	2.298061349	2.298061349	2.298061349	2.298061349
BTBD17	2.828859536	2.78696773	2.828859536	2.828859536	2.828859536	2.828859536	2.563219328	2.298061349	2.828859536	2.30749051	2.634581251	2.59358263	2.362874501	2.828859536	2.828859536	2.828859536	2.613926619	2.828859536	2.528178766	2.828859536
BTBD18	3.504114891	3.504114891	3.504114891	3.504114891	4.165908719	3.504114891	3.790483593	3.901935307	3.603051698	3.758215081	3.885779285	3.865622539	3.489427523	4.058206688	3.602374656	3.910590291	3.857844334	3.504114891	3.946587139	4.008727182
BTBD19	4.050296168	4.072904785	4.015810315	4.072904785	4.020538893	3.539077637	3.752682499	3.899085699	3.295923471	3.975648264	3.904769891	3.981529625	3.663743581	3.878616756	3.183818473	3.748112541	3.796563687	3.591765095	4.029453255	3.708420343
BTBD2	4.143889749	3.756841224	3.749329323	3.913665666	3.902385859	3.715588878	3.59086158	3.684242261	3.59086158	3.756841224	3.756841224	3.59086158	3.756841224	3.256430717	3.615315873	3.641959539	3.756841224	3.756841224	4.159480593	3.627064132
BTBD3	2.690933948	2.698755292	2.298061349	2.605938509	2.698755292	2.698755292	2.698755292	2.698755292	2.698755292	2.690933948	2.698755292	2.690933948	2.691267512	2.879916758	2.733650845	2.698755292	2.698755292	2.698755292	2.698755292	2.690933948
BTBD6	6.93991832	6.65676922	7.01581281	7.42195265	6.772337765	6.038610867	6.625071434	6.27031592	6.299799861	6.804945321	6.678112151	6.048208777	6.808051493	6.449734929	6.980714499	6.813576191	6.400426963	6.47765548	6.269779896	6.356014428
BTBD7	4.82934892	4.833400283	4.738474352	4.739709034	4.786607413	4.945140495	4.950784183	5.169497971	5.193570119	5.158162955	5.08298368	4.89695133	4.888324689	5.287977853	4.910696885	4.986092493	4.805106112	4.945169374	4.855129285	4.816601642
BTBD8	2.298061349	2.298061349	2.298061349	2.298061349	2.298061349	2.298061349	2.298061349	2.298061349	2.298061349	2.298061349	2.298061349	2.298061349	2.298061349	2.298061349	2.298061349	2.298061349	2.298061349	2.298061349	2.298061349	2.298061349
BTBD9	3.297200312	3.374542	3.324240279	3.297797532	3.404538071	3.214285925	3.357744385	3.388604624	3.26717769	3.286173363	3.373476186	3.325457418	3.143949121	3.386400515	3.252040456	3.34402572	3.206205327	3.313742082	3.300986384	3.325487223
BTC	2.298061349	2.298061349	2.298061349	2.298061349	2.298061349	2.298061349	2.298061349	2.298061349	2.298061349	2.298061349	2.298061349	2.298061349	2.298061349	2.298061349	2.298061349	2.298061349	2.298061349	2.298061349	2.298061349	2.298061349
BTD	5.35347695	5.39754932	5.191182449	5.163390019	5.542224256	4.81965718	4.856503159	5.234432972	5.023697597	5.039099854	4.83760114	5.362418895	4.924688733	5.050817169	5.175695136	5.333152739	5.188710129	5.417832828	5.242446185	5.077867785
BTF3	9.32079842	9.398414727	9.552183825	9.491678827	9.495805712	9.81682805	10.00143525	9.75446606	9.89348345	9.9476772	9.943476477	9.793124812	9.948211905	9.83920663	9.905052397	9.864872395	9.933730017	9.775464542	9.690723475	9.989797847
BTF3L1	2.382543738	2.521422596	2.382543738	2.382543738	2.382543738	2.382543738	2.906000711	2.500354944	2.430739481	2.7639637	2.5958349	2.406263989	2.835903368	2.453229597	2.523773216	2.382543738	2.382543738	2.382543738	2.382543738	2.684603673
BTF3L2	6.269197979	6.082027095	6.237599819	6.117438631	6.327162856	5.935110799	6.164757997	6.161276916	6.356297815	6.586435076	5.997705404	6.740824791	5.884846824	5.899364636	5.860074952	6.121773796	6.477496515	6.005422592	6.050544635	6.171909952
BTF3L4	6.429247784	6.532261757	6.540451129	6.349424327	6.51908286	6.835816068	6.926903565	6.997139744	7.106529911	6.953559835	6.831411639	6.758194161	6.471913213	7.162158281	6.912138584	6.793535225	6.977796766	6.989925538	6.372165328	6.83181499
BTG1	8.409275028	8.555778615	8.148189963	8.404630881	8.502173925	8.548956518	8.673224553	8.53177082	8.77269404	8.776961426	8.813519642	8.902244685	8.590478374	8.899417795	8.523035353	8.687919813	8.838468791	8.716917433	8.486920248	8.786356638
BTG2	6.229675415	5.989570436	6.200301259	5.922692675	5.937727033	6.175745075	5.833462902	5.996383469	6.042312551	5.9400622	6.075395572	6.150928036	6.0463012	6.191328367	5.881219854	5.827639254	6.048354385	6.160451535	6.083102315	6.012620918
BTG3	2.505645193	2.534172524	2.605614075	2.513524721	2.489922182	2.4922992	2.893907443	2.508893936	2.542093627	2.486853654	2.489922182	2.490962413	2.503272197	2.682617248	2.809589631	2.51685221	2.4922992	2.503481817	2.518849904	2.902098194
BTG4	2.298061349	2.298061349	2.298061349	2.298061349	2.298061349	2.298061349	2.298061349	2.298061349	2.298061349	2.298061349	2.298061349	2.298061349	2.298061349	2.298061349	2.298061349	2.298061349	2.298061349	2.298061349	2.298061349	2.298061349
BTK	7.768057723	7.842799045	8.335264499	7.873935747	7.903493542	7.931258218	7.795342169	8.201763722	7.897152153	7.475490858	8.190709673	7.918423795	7.532901328	7.511295907	7.931990234	8.025596446	7.773051299	7.913884999	7.904427348	7.591992888
BTLA	5.011213599	5.042246426	4.87533537	5.039622969	4.572307629	5.121911389	5.381189988	5.081005933	6.485225413	5.181360437	5.00132132	5.176397323	5.175770467	5.999154895	4.796442643	5.610200837	5.011213599	5.206869201	5.111251498	5.119907328
BTN1A1	2.298061349	2.298061349	2.298061349	2.298061349	2.298061349	2.298061349	2.298061349	2.298061349	2.298061349	2.298061349	2.298061349	2.298061349	2.298061349	2.298061349	2.298061349	2.298061349	2.298061349	2.298061349	2.298061349	2.298061349
BTN2A1	7.554079973	7.388405748	7.28628638	7.252667595	7.228785363	6.828908559	6.917129314	7.33961189	6.660935476	6.915040472	6.739407038	6.788522932	6.793315374	6.822738411	6.95352918	6.833291231	6.814504105	6.973333144	6.857008006	7.141723079
BTN2A2	4.627467861	4.63610537	4.539552291	4.633970144	4.335063648	4.359763522	4.359270266	4.550007633	4.335249072	4.349717425	4.614912127	4.220803794	4.413008714	4.371016174	4.411770424	4.219658724	4.26314966	4.375725019	4.453543454	4.378311786
BTN2A3	2.298061349	2.298061349	2.298061349	2.298061349	2.298061349	2.298061349	2.298061349	2.298061349	2.298061349	2.298061349	2.298061349	2.298061349	2.298061349	2.298061349	2.298061349	2.298061349	2.298061349	2.298061349	2.298061349	2.298061349
BTN3A1	8.261480173	8.249996506	8.108060155	7.965646611	7.593625912	8.110114542	8.322414834	8.285359272	7.817844778	8.137105337	8.297832953	7.723214099	8.341101406	8.559216516	8.155552334	7.928988306	8.373196876	7.929973671	7.581279081	8.64639742
BTN3A2	9.407979974	9.457536322	9.480875001	9.169622949	8.803368391	8.14404253	8.281687359	9.243987582	8.197248977	8.4564234	8.4636116	8.76282848	9.149112844	9.14421425	9.012718746	8.605775103	9.270413384	8.876849892	8.665151481	9.393513054
BTN3A3	9.679079799	9.814921402	9.718240345	9.672903353	9.160554858	8.824542655	9.043092475	9.115737586	8.852293732	9.065397463	9.207398453	8.554492311	8.417097324	8.910305325	8.870854585	9.0380503	9.19872805	8.797686159	7.893313575	9.227442309
BTNL2	2.685521391	2.685521391	2.685521391	2.372968869	2.685521391	2.6582747	2.685521391	2.685521391	2.405589665	2.522221185	2.449659718	2.685521391	2.657820873	2.685521391	2.685521391	2.478827083	2.685521391	2.718254	2.685521391	2.537309998
BTNL3	7.739083307	8.671478798	8.884288626	3.83192046	5.173515857	4.185697879	3.858414408	7.595879012	3.720260054	3.882153005	3.882153005	3.882153005	6.563918632	6.737177379	3.882153005	7.340653567	7.467079832	7.968546325	6.905359884	4.079735429
BTNL8	5.796162123	4.519925669	4.54314087	5.682269431	6.015020235	5.74335252	5.547598906	5.467806924	5.553217126	5.743872904	5.732081305	5.874099096	5.398599437	5.449223624	5.715646405	5.415500408	5.466610349	5.669154753	5.66654592	5.655824693
BTNL9	2.401164134	2.494005605	2.515507557	2.571694646	2.655992526	2.468957161	2.431818596	2.388106015	2.373538628	2.498901668	2.638196888	2.628055948	2.388106015	2.416141655	2.367622819	2.762733524	2.524569235	2.403903902	2.493134611	2.402413594
BTRC	3.330446939	3.407233841	3.396161673	3.454780147	3.365099467	3.388216367	3.345522875	3.379989854	3.331418994	3.34618951	3.387368728	3.428213973	3.356593075	3.386146557	3.370769671	3.380642208	3.380732556	3.432822213	3.345667653	3.385182793
BUB1	2.332658387	2.328143012	2.327804677	2.327804677	2.30261458	2.327804677	2.327804677	2.327804677	2.329128557	2.327804677	2.327804677	2.319695659	2.327804677	2.327804677	2.327804677	2.327804677	2.323251446	2.327804677	2.327804677	2.327804677
BUB1B	2.432673686	2.46156031	2.46156031	2.46156031	2.46156031	2.46156031	2.298061349	2.46156031	2.301469911	2.298061349	2.46156031	2.46156031	2.46156031	2.46156031	2.298061349	2.46156031	2.46156031	2.46156031	2.46156031	2.46156031
BUB3	7.895300415	7.986475945	7.972062482	7.92149395	7.730098354	8.066099228	8.33775588	8.185407875	8.390505076	8.116981933	8.341253961	8.112698782	8.293275168	8.493123037	8.180166887	8.364542148	8.229900309	8.191273981	7.882120249	8.051496091
BUD13	6.613981915	6.828899864	6.857769322	6.731331743	7.08374542	7.091075837	7.012638815	6.841545498	7.087056819	6.728618781	7.176898802	6.813708108	6.793897027	7.272669495	7.019160284	7.340934132	7.351663915	7.415963263	7.191893729	7.20702561
BUD31	6.360680658	6.404027745	6.346368675	6.285315123	6.459601415	6.190720223	6.108318379	6.293510905	6.048541892	6.151727625	6.230595513	6.328657205	6.176646232	6.126436189	6.128145561	6.114881576	6.187439672	6.253845236	6.454379025	6.249853611
BVES	2.298061349	2.298061349	2.298061349	2.298061349	2.298061349	2.298061349	2.298061349	2.298061349	2.298061349	2.298061349	2.298061349	2.298061349	2.298061349	2.298061349	2.298061349	2.298061349	2.298061349	2.298061349	2.298061349	2.298061349
BYSL	2.675350596	3.215844763	2.675350596	2.675350596	2.999693155	2.682904354	2.698818515	2.950239899	3.068326796	2.847915453	2.675350596	2.675350596	2.692871043	2.687118556	2.675350596	2.675350596	2.675350596	2.744105548	2.681282466	2.76211911
BZRAP1	3.823263893	3.858024019	3.906143131	4.721183401	3.807748056	3.949423605	4.652817634	4.087883786	3.846979894	4.13620044	4.323087715	3.70844641	4.247891393	4.398333245	4.471074158	4.484985603	3.436985132	3.907643428	3.848899262	4.234713077
BZW1	7.272507901	7.448992063	7.314987869	7.436161353	7.359732293	7.711629662	7.743885688	8.043509645	7.607970064	7.813976901	7.534478543	7.175047312	7.242735111	7.877542896	7.77128598	7.639259871	7.697078136	7.639361519	6.892977903	7.783365868
BZW2	7.953334816	8.336110726	8.299746016	8.40605602	8.204906984	8.253285296	8.596274915	8.254818688	8.66518324	8.429989471	8.501929307	8.267843032	8.699663786	8.635388202	8.310161455	8.373317433	8.607963186	8.316579864	8.409675517	8.727374351
C10orf10	2.899584114	2.896489809	2.911276353	2.909158473	2.896489809	2.821993247	2.782681892	2.896489809	2.821993247	2.821993247	2.821993247	2.905047218	2.896489809	2.804804544	2.896489809	2.842369492	2.896489809	2.834675132	2.899190582	2.799295001
C10orf103	2.298061349	2.298061349	2.298061349	2.298061349	2.298061349	2.298061349	2.298061349	2.298061349	2.298061349	2.298061349	2.298061349	2.298061349	2.298061349	2.298061349	2.298061349	2.298061349	2.298061349	2.298061349	2.298061349	2.298061349
C10orf107	2.298061349	2.298061349	2.298061349	2.298061349	2.298061349	2.298061349	2.298061349	2.298061349	2.298061349	2.298061349	2.298061349	2.298061349	2.298061349	2.298061349	2.298061349	2.298061349	2.298061349	2.298061349	2.298061349	2.298061349
C10orf108	2.432588542	2.432588542	2.432588542	2.432588542	2.432588542	2.432588542	2.432588542	2.432588542	2.432588542	2.432588542	2.505743895	2.432588542	2.432588542	2.432588542	2.432588542	2.432588542	2.432588542	2.432588542	2.432588542	2.432588542
C10orf11	4.923039457	4.67698074	5.712307858	4.520634702	5.166626863	4.901308996	5.22795115	5.329370535	4.846484984	4.590847705	4.948101917	4.84962611	4.421587876	4.439354918	4.831021727	4.777476265	5.040940563	4.745696758	5.228560462	5.249982175
C10orf110	2.551275398	2.551275398	2.551275398	2.561626535	2.551275398	2.551275398	2.551275398	2.551275398	2.551275398	2.551275398	2.551275398	2.551275398	2.551275398	2.551275398	2.551275398	2.551275398	2.6550092	2.551275398	2.551275398	3.369958738
C10orf112	2.298061349	2.298061349	2.298061349	2.298061349	2.298061349	2.298061349	2.298061349	2.298061349	2.298061349	2.298061349	2.298061349	2.298061349	2.298061349	2.298061349	2.298061349	2.298061349	2.298061349	2.298061349	2.298061349	2.298061349
C10orf113	2.298061349	2.298061349	2.298061349	2.298061349	2.298061349	2.298061349	2.298061349	2.298061349	2.298061349	2.298061349	2.298061349	2.298061349	2.298061349	2.298061349	2.298061349	2.298061349	2.298061349	2.298061349	2.298061349	2.298061349
C10orf114	2.400078556	2.400078556	2.398324084	2.398324084	2.400078556	2.384919754	2.400078556	2.400078556	2.417056191	2.505532861	2.459739413	2.45792823	2.400435374	2.400078556	2.400078556	2.400078556	2.400078556	2.408299487	2.400147953	2.400078556
C10orf116	2.678820273	2.486059425	2.486059425	2.486059425	2.486059425	2.486059425	2.486059425	2.486059425	2.486059425	2.486059425	2.891328111	2.569030337	2.556488142	2.509739067	2.486065211	2.486059425	2.486059425	2.486059425	2.515071374	2.57569548
C10orf118	5.634808842	5.609496437	5.690371222	5.679687307	5.701412428	5.955918243	6.071902827	6.137256898	5.957157285	6.089874894	5.924980699	5.797012117	5.90206427	6.04298697	5.809484353	6.066337524	6.000776142	6.192518367	5.801808208	5.88629391
C10orf119	5.339501222	5.650371503	5.057419078	5.128236701	5.286387032	5.350197738	5.187411633	5.473140337	5.478789685	5.405096126	5.063592321	5.284827575	5.029942402	5.164565458	5.385104349	5.42728915	5.137786736	5.386797061	5.408332862	5.350731234
C10orf12	4.627863197	4.547406069	4.501664415	4.506519008	4.545731526	4.277559837	4.536066326	4.436808694	4.283762479	4.266380777	4.436609463	4.607946422	4.199380295	4.416162246	4.473025554	4.697450764	4.31153567	4.4178453	4.387796614	4.131622291
C10orf122	2.875211257	2.823285894	2.823285894	2.823285894	2.823285894	2.823285894	2.823285894	2.794624136	2.823285894	2.823285894	2.823285894	2.823285894	2.823285894	2.659994927	2.725467866	2.823285894	2.823285894	2.823285894	2.843145447	2.669381824
C10orf125	5.518933736	4.99735793	5.509595267	4.969111861	5.891191551	5.152540274	5.56574936	5.361156533	5.524381076	5.802801851	5.519124556	5.599276372	5.259712343	5.756057868	5.358789126	4.964371529	5.101814939	5.660317872	5.41395821	5.362714058
C10orf126	2.298061349	2.298061349	2.298061349	2.298061349	2.298061349	2.298061349	2.298061349	2.298061349	2.298061349	2.298061349	2.298061349	2.298061349	2.298061349	2.298061349	2.298061349	2.298061349	2.298061349	2.298061349	2.298061349	2.298061349
[truncated: 18,659 more rows]
