# Supplementary material for: Coupling of Co-expression Network Analysis and Machine Learning Validation Unearthed Potential Key Genes Involved in Rheumatoid Arthritis
Source: Front Genet. 2021 Feb 11;12:604714. doi: 10.3389/fgene.2021.604714 (PMC7905311; doi:10.3389/fgene.2021.604714)
Supplement: Supplementary file 3 [file Data_Sheet_2.CSV › Supplementary_1.2/GSE65010.txt]

	RA_B4_01	RA_B4_02	RA_B4_03	RA_B4_04	RA_B4_05	RA_B4_06	RA_B4_07	RA_B4_08	RA_B4_09	RA_B4_10	RA_B4_11	RA_B4_12	RA_B4_13	RA_B4_14	RA_B4_15	RA_B4_16	RA_B4_17	RA_B4_18	RA_B4_19	RA_B4_20	RA_B4_21	RA_B4_22	RA_B4_23	RA_B4_24	HC_B4_01	HC_B4_02	HC_B4_03	HC_B4_04	HC_B4_05	HC_B4_06	HC_B4_07	HC_B4_08	HC_B4_09	HC_B4_10	HC_B4_11	HC_B4_12	HC_B4_13	HC_B4_14	HC_B4_15	HC_B4_16	HC_B4_17	HC_B4_18	HC_B4_19	HC_B4_20	HC_B4_21	HC_B4_22	HC_B4_23	HC_B4_24
12-Jul	5.13640653112903	5.12994314519355	5.03873531032258	5.02195556080645	5.1418263333871	5.08849069387097	5.04410051377419	4.87465188619355	5.12762201864516	5.04193084883871	4.9705570283871	4.97717530119355	5.11674328751613	5.11005244006452	5.07060507493548	4.95383595054839	5.1567262633871	5.09811259622581	5.04905453174194	5.01840949703226	5.12919642945161	4.98945804396774	5.0495129056129	5.02560072577419	4.93901498370968	5.04345342232258	5.10368403106452	4.98278462080645	5.04418397416129	5.07317295448387	4.97080262290323	4.90380424883871	5.19025406	5.11037869225806	5.05724520993548	5.06068040793548	5.20359244377419	5.11509133790323	5.07616371725806	5.03841367412903	5.08326999654839	5.09117873993548	5.04568968706452	5.02639712451613	5.19507409274194	5.06082961867742	5.06342984758064	4.96956273045161
A1BG	5.430620346	5.62572408	5.820057233	5.860515199	4.738773149	5.334296136	5.105705297	5.526152468	5.519649979	5.782462037	5.619512186	5.583679692	5.443903034	5.850824681	5.650657311	5.810120776	4.616025189	5.428711744	5.513570092	5.398147682	4.635108524	5.373569443	5.195148319	5.551991835	5.662631379	4.703658962	5.438065296	5.098814787	5.036033799	5.321246957	5.112014983	5.1088724	4.798732856	5.633020685	5.919186924	5.812818944	4.748152815	5.703869259	5.702634138	5.414334183	4.731692719	5.19383567	5.170457455	4.955528	4.853783479	5.603352792	5.506894308	5.735553454
A1BG-AS1	3.720514177	3.71513411	3.951592562	4.011511228	3.324494848	3.911278819	3.805334436	3.844574157	4.153134112	3.811027411	3.864432634	3.708741754	3.860361796	3.795217956	3.671620567	3.971153247	3.700616778	3.979556633	3.944358817	4.051832418	3.62716841	3.888248644	3.761139565	3.933277698	3.96497525	3.496610624	3.837751497	3.916695746	3.73262603	4.088855681	3.888212076	3.824908428	3.409659392	4.004963866	3.558283545	3.6730794	3.843795613	4.060473888	3.896735104	3.891762903	3.925203472	3.652624187	4.011560954	3.918426285	3.820718116	3.830816665	3.993039226	3.802703168
A1CF	2.5579841285	2.6659765965	2.6333153225	2.4657424575	2.6142051735	2.65417433	2.608326156	2.7975204135	2.61930744	2.5806464885	2.7394205285	2.707635046	2.6509379475	2.795978569	2.5731825085	2.5420414765	2.8128061815	2.5463830255	2.5813735535	2.531193105	2.796145409	2.711743503	2.883750395	2.581813671	3.070092946	2.694651285	2.7408771315	2.7391211015	2.6469618265	2.4326379535	2.511442111	2.605906958	2.6356647	2.5994345915	2.7717255255	2.4474195875	2.5870015485	2.6466844795	2.771531405	2.650163515	2.6981323385	2.531725994	2.5767284645	2.7515390145	2.585974255	2.814913526	2.592867864	2.7710608715
A2M	2.9218797725	2.8682586465	2.9264490005	3.0288891935	2.9473107925	2.791576048	2.8427993215	2.9253045455	2.94714615	2.7295545695	2.680893668	2.899785882	2.9093606205	2.7891027385	2.7152917585	2.721443728	2.87045083	2.8623009785	2.854697873	2.948801303	3.0180145915	2.7892550135	3.260387524	3.0347988835	2.896870639	2.875717781	3.0493611385	2.738846109	2.7485892065	2.889736461	2.809783348	2.9520512035	2.654219823	2.704549329	2.9329972905	2.8101176825	2.8444979275	2.7352626105	2.996561329	2.782821602	2.9846800345	2.860994805	2.803456946	2.805696211	2.8541233475	2.9341226735	2.9723342	2.923757571
A2M-AS1	4.100779575	4.756208401	3.977424334	6.121606383	6.580638143	6.269398866	4.639145753	6.606722262	4.14643012	4.613986437	2.965821592	4.939198458	7.317438158	6.368367383	4.031535205	7.310510483	3.768725904	5.12116521	3.808389827	7.714060433	3.086141764	7.227422807	3.09414316	6.860822842	6.606276657	8.383612092	4.199710782	3.747465366	7.838603687	4.5183761	5.60291192	8.885827245	5.166587414	5.019750113	4.738587445	7.200221048	4.456586615	4.649608074	3.290891972	6.214205948	4.450110414	4.807041856	3.359301989	6.030150276	6.118331747	5.879611264	4.515411538	7.88379946
A2ML1	2.796861664	2.317669953	2.3662431345	2.389493166	2.388109889	2.2529354095	2.3437923825	2.562855047	2.3626465435	2.336795915	2.6359154255	2.339293116	2.336889896	2.258906206	2.3774609725	2.435838198	2.456118712	2.3675739885	2.376922534	2.3143683345	2.417275876	2.3302822875	2.3920791015	2.454386195	2.3103329	2.106984631	2.3890803315	2.520420998	2.2993035875	2.302016875	2.3158139785	2.404088145	2.3023951975	2.456202208	2.4686488025	2.293445153	2.338262832	2.1999289055	2.3555439035	2.325565121	2.5908224845	2.547954757	2.347556844	2.2471855365	2.3891930935	2.356779025	2.3906991865	2.427897085
A2MP1	2.876484933	2.936214318	2.667787772	2.839716805	3.422764507	2.962444207	2.912857828	2.619682379	2.900108169	2.907352218	2.945934976	2.940456728	3.122376666	2.958671034	2.800850949	3.238523388	3.412833495	2.908913362	2.953218969	3.108476725	3.113654466	3.12141715	3.081356761	3.359665047	2.994123653	3.559027627	3.051668434	3.114639486	3.054598111	2.675071744	2.690358431	3.391860423	2.876484933	3.015194295	2.903457475	3.216107726	2.859433308	2.779629188	2.634708275	2.832926081	3.192049624	3.0335406	3.184670449	3.233323064	2.903505942	3.103209093	2.919061552	2.848615671
A4GALT	3.701819163	3.810300899	3.823928943	3.783638347	3.865813295	3.720847321	3.77074106	4.426608776	3.899932409	3.663534732	3.806813261	3.623613531	3.404143378	3.608657806	3.515934042	3.63667767	3.552496928	3.717026828	3.70232875	3.679180709	3.924898738	3.61099912	4.140878681	4.122036173	3.96944757	3.85977175	3.993130742	3.704215976	3.961727863	3.606009146	3.774065983	3.60073971	3.620204433	3.923237998	3.691842963	3.703449032	4.163988387	3.510765299	3.749154603	3.963670546	4.047757455	3.898179246	4.058131061	3.88913227	4.073321745	3.613550403	3.758304929	3.630808601
A4GNT	3.516845904	3.291543812	3.628730698	3.396471442	3.071681842	3.321856903	3.25227383	3.223110383	3.458809775	3.139716335	3.313392764	3.34627476	3.300216045	3.252658839	3.212184835	3.126121714	3.393150614	3.386616634	3.553517636	3.298040336	3.633975792	3.422886447	3.812730161	3.258169427	3.409190191	3.417893718	3.454439415	3.356417498	3.552726639	3.298040336	3.771576342	3.319135231	3.755852476	3.364673662	3.552430094	3.251426475	3.345594307	3.260334752	3.24840985	3.332701555	3.351884061	3.289594057	3.286070047	3.340087136	3.2722871	3.24945583	3.552726639	3.205937343
AA06	2.827139641	2.639015289	2.830566969	2.696282409	2.664221402	2.900322872	2.697155481	3.249512461	2.804374919	2.782174106	3.166781448	2.929863482	2.699752909	2.670938528	2.389973577	2.725963255	2.76824501	2.597179519	2.792685874	2.433715733	2.92157579	2.938786423	3.029647591	2.793916006	2.82163669	2.578105683	2.941085353	2.766857466	2.695344765	2.396888299	2.686896466	2.782174106	2.788179755	2.970036779	2.830663517	2.791370336	2.545842262	2.880466714	2.772793054	2.684205125	2.734251181	2.791370336	2.886739844	2.8607038	2.782174106	2.772785985	2.882708113	2.821340556
AAAS	4.602164038	5.103167844	4.751227793	4.634092099	4.626778404	4.692575353	4.473835028	5.024807094	4.577793393	4.842786571	4.60058678	4.351854148	4.55223985	4.667951289	4.476544238	4.730225368	4.722022527	4.651581143	4.396585646	4.546783412	4.928639219	4.998115726	4.79416223	4.78865304	4.722777044	4.650193786	5.034415719	4.573818144	4.647142294	4.784703009	4.657400521	4.652662727	4.822301151	4.808493283	4.458427304	4.854519595	4.327514591	4.612755726	4.515377176	4.58620462	4.629633066	4.838798899	4.834531185	4.898440053	4.413061183	4.900917858	4.719885231	4.60523993
AACS	5.850753932	6.03519518	5.489325725	6.01462597	6.2410288	6.579172112	5.248253481	5.872428807	5.97413032	6.187547342	5.105760576	5.964316069	6.238488286	6.543369064	5.551929536	6.240991054	6.15349679	6.246581299	5.576732646	6.076512351	5.651037644	6.018534013	4.99843998	5.353144507	5.82810655	5.830187405	5.990958207	5.559763751	5.834915921	5.407741517	5.374676237	5.830008644	6.091171742	6.446244361	5.434831774	6.259921935	5.744571422	6.281347475	5.369342766	6.062916214	5.374196629	6.145253664	5.780738655	6.166812708	6.027173796	6.251214275	5.531788663	5.931185161
AACSP1	2.154089041	2.04620794	2.06957836	2.025425363	1.82551402	2.095180338	2.20222903	2.456435343	2.140870425	1.992538027	2.400454975	2.088226154	2.293057127	1.99311882	1.814509645	1.880568533	2.130393313	2.150399336	2.154677502	2.026236331	1.887587063	1.99346813	1.964824063	2.128618369	2.071532269	2.251541642	2.007720663	2.088226154	2.04222285	2.102774003	2.255221356	1.898544819	2.125860417	2.109544058	2.10979241	2.040516866	1.979982586	2.097359794	2.019435758	2.008403643	2.490855627	2.38589468	1.849233577	1.884201793	2.135048373	1.826987314	2.06211868	1.90257442
AADAC	2.851408893	2.928567744	3.010776736	2.462846649	2.779676527	2.478652382	2.771168319	2.900695417	2.590980802	2.74547858	2.894497134	3.01434302	2.64004565	2.434453934	2.648789737	2.491652796	3.006793977	2.624643717	2.594078403	2.930581759	2.811919553	2.852115133	3.034355934	2.687881771	2.834689643	2.825493005	2.837123846	2.511047916	2.796340327	2.487994349	2.670804606	2.941366659	2.78775164	3.255938999	2.811480904	2.500474233	2.560005259	2.747632402	2.2010971	2.527966019	2.771139234	2.643432306	2.545222316	2.643952159	2.578439521	2.584042313	2.493105616	2.436903308
AADACL2	2.053419604	1.758697219	2.010316234	1.908418666	1.915793433	1.935170941	1.902101609	2.060177575	1.992884124	2.065579182	2.044928133	1.919998419	1.888962076	1.954472654	2.135253674	1.94091675	1.829492099	1.884084947	1.864822385	2.07929754	1.82629707	1.806157172	1.987185807	1.741188047	1.980786272	1.851804857	2.016311115	2.124796048	2.231532782	1.970090857	1.963947113	2.063645353	1.828351919	2.049031311	2.112297714	2.092635725	1.978661186	2.047493962	2.038476268	2.042008841	2.029761127	2.045960755	1.867735595	2.180256726	1.931782183	1.869407814	2.033912112	2.013832717
AADACP1	2.115660081	1.912224879	2.071318221	1.862797636	1.651996835	1.850472972	2.080084892	1.846295253	1.979554096	1.898123714	1.737951094	2.12441219	1.833703334	1.874417964	2.075776725	1.924343273	1.988835613	1.863127398	1.899607043	1.970516485	2.201819003	1.71404413	1.850031839	1.952230463	1.934478105	1.76387056	1.857778608	1.804454467	1.949822301	1.973912507	1.951333253	2.025841753	2.135452014	1.963947113	1.985532131	1.890395599	2.187174704	2.0984979	2.049179356	1.844753324	1.845189461	2.130129168	1.936886267	2.138268005	1.859797031	1.870658873	2.115035283	1.873141331
AADAT	2.226208891	2.449279196	2.195826022	2.578231386	2.494469586	2.43108072	2.33926523	2.443972059	2.513041188	2.49007247	2.762432236	2.407892496	2.403072586	2.26481877	2.30213306	2.477411487	2.404845986	2.394790741	2.321399731	2.511214841	2.215801327	2.309701311	2.77887788	2.390861464	2.470048377	2.23967068	2.447510144	2.470929528	2.502497991	2.466768691	2.396698937	2.419886427	2.519837899	2.411270529	2.648649157	2.464983726	2.398103642	2.5427492	2.520512574	2.486127891	2.39656377	2.539204734	2.661682118	2.360376013	2.340099295	2.48351778	2.617135876	2.441536759
AAED1	6.927029157	6.643919222	7.702747861	7.472642773	7.004493481	6.457038998	7.558552546	7.428355889	7.697353275	7.372427304	8.296120153	8.377216041	7.784853593	7.358953726	8.139801702	8.46094388	7.019575893	6.516279463	7.59136268	7.507662315	6.894032131	6.115797263	7.650928853	7.566606958	7.783599623	6.736254727	6.428720733	6.934165445	7.560395744	7.791155515	7.622062402	7.372168919	7.067926412	6.505304319	7.99133208	7.690569085	7.167689332	6.890904251	8.108654687	7.759642715	7.071219883	6.81954608	7.86037069	7.659510035	7.438421368	7.181631755	8.260806681	8.108966441
AAGAB	4.94159928066667	5.237356035	5.31030986566667	5.31072576633333	4.91295107033333	4.90726048433333	5.35347423	5.263833082	5.08322136666667	5.255193929	5.47410144366667	5.31632065533333	5.124578504	5.08465963566667	5.52473622866667	5.06343639066667	5.07570070366667	5.126107965	5.34722062666667	5.41399459333333	5.113880658	5.236704914	5.243244803	5.44345082333333	5.36971230466667	5.39737475233333	4.93731049533333	4.867871845	5.249883245	5.24618475233333	5.30709366066667	5.31119886433333	5.23920688633333	5.183409973	5.57003254966667	5.44160970533333	5.04307437666667	5.02087192166667	5.37381731433333	5.27477357966667	5.064890888	5.059691191	5.356004992	5.263628908	5.272120367	5.306875628	5.59336424933333	5.38560716466667
AAK1	5.90990098171429	5.99299753342857	5.86362943585714	5.87791983442857	5.93219570571429	6.29140103285714	5.85348589014286	5.61282941142857	6.117071847	6.15059646728571	5.58721991857143	5.81323061942857	6.20195757328571	6.09323083	5.92785533042857	5.59938008614286	5.98062428671429	6.31564149914286	5.71624731214286	6.02569756242857	5.77744998728571	5.95953440428571	5.75290952514286	5.643787559	5.788838202	6.04854126085714	6.07352122257143	5.89834092157143	5.84210874971429	5.99151114671429	5.73078765971429	5.63847562928571	6.18379528842857	6.11487920885714	5.82542828828571	5.77048553057143	5.92820671442857	6.04196069057143	5.62161464871429	5.59925281785714	5.96927356671429	6.15497793128571	5.71540727314286	5.75103349271429	5.97713444585714	5.91274649557143	5.757687277	5.81774844585714
AAMDC	4.40671903433333	4.46823779866667	4.70086746033333	4.43227028066667	4.252332624	4.39369168133333	4.47671276666667	4.44295118033333	3.84230305266667	4.06627199533333	4.26295718466667	4.103683346	4.26094264566667	4.33934094733333	4.39142053866667	4.28287222133333	4.18861249266667	4.251869002	4.53990556766667	4.35970528533333	4.29879443833333	4.276654647	4.62815834433333	4.67800543166667	4.337967652	4.02163202	4.325167688	3.82580089533333	4.2616017	4.29501835833333	4.431411666	4.42782671133333	4.31109003166667	4.41841945833333	4.71111357266667	4.44763944133333	4.13140734066667	4.37256853	4.633692813	4.45207490666667	4.420223277	4.43638041866667	4.51311897933333	4.54722793666667	4.18146728533333	4.242734392	4.74106084633333	4.33429159466667
AAMP	7.135121113	7.267757272	6.922672885	6.990551463	7.132280253	7.063274919	7.023864928	7.118033714	7.060600998	6.983443159	7.046652381	6.882473312	6.960576991	7.280541999	7.065888826	7.092907425	7.064476024	7.133724725	7.18879315	6.862183445	7.273855802	7.208590399	7.054893181	7.184773821	6.800274304	7.135425553	7.292791062	7.113085665	6.947942427	7.041390869	7.046371842	7.099561616	6.879463335	7.058973692	6.812901408	6.942508774	6.979218312	7.06808388	7.046921744	7.027892676	7.119798627	7.231243704	7.106530516	7.000407514	6.919105892	7.063274919	7.044689447	6.852147083
AANAT	2.179491782	2.171127838	2.309558597	2.26654897	2.293139602	2.264232392	2.373335485	2.77148702	2.064901679	2.258509525	2.369308402	2.317644646	2.29778349	2.047389705	2.117496755	2.256172823	2.328755666	2.253061356	2.317957332	2.059633636	2.360634349	2.259393697	2.4576512	2.412648823	2.286047349	2.088587864	2.128386546	2.21647747	2.248587836	2.204721762	2.182142508	2.244305772	1.942806461	1.883634986	2.049567722	2.392135197	2.21647747	2.055065618	2.089263183	2.233108329	1.937411938	2.115954509	2.446331656	2.243387607	1.90834455	2.313659089	2.307196245	2.260051818
AAR2	6.69300428	6.760269225	6.936255479	6.686500464	6.811809957	6.823210691	6.838301711	6.823256699	6.849891834	6.829894244	6.799863516	6.926903984	6.698771597	6.880956992	6.732147686	6.631840848	6.773504316	6.672869105	6.797132112	6.520466798	6.959922637	6.966424138	7.096709781	6.849412168	6.452718986	6.712714578	6.745583669	6.829219214	6.594946516	6.815654277	6.773308042	6.975937862	7.009953182	7.059332573	7.017730748	7.014935594	6.903495679	6.884449904	6.770607301	6.795105676	6.842679368	6.536046861	6.782914467	6.742305686	6.841729786	6.801867139	6.809895397	6.47608727
AARS	6.829053212	7.207976218	6.921068269	7.002987785	6.994612078	7.305987124	7.014315539	7.080572844	6.722604343	6.985026543	7.005357291	6.901234793	6.947928402	7.333523517	6.941931959	6.903809442	7.076876774	7.256659352	7.009101173	6.875845249	7.078066633	7.314200939	7.22255264	7.030722335	7.020206942	7.036370832	7.282234644	6.968389387	7.119236316	6.975911946	7.102708644	7.134271336	6.634971101	7.020959165	6.593114655	6.814844512	7.040562383	7.326799374	7.076239819	7.196782872	6.871027916	7.10526743	7.049116398	7.300154871	6.857616024	6.951036079	6.876243493	6.496342243
AARS2	6.204842925	5.8163392455	5.526857282	5.841756718	6.064101112	6.278761042	5.660705294	5.7265938605	5.9282454165	5.918214922	5.485066118	5.76004592	6.065555309	6.09100572	5.7577830895	5.87552784	6.114479945	6.1252529685	5.744358218	5.9040481845	6.167109191	6.395772659	5.696678042	5.644786933	5.993557735	6.2793888275	6.2246423125	6.071298632	6.0436694105	5.8223410225	5.764445934	5.807544343	6.0263570145	6.183953359	5.5957944665	5.9949688635	6.1204424575	6.1783567655	5.5416319455	5.9442964685	6.1020574715	6.233847233	5.7026997015	5.856162777	5.9550224135	6.0597958345	5.4758559795	5.698644798
AASDH	7.6428721885	7.8498204175	7.392770603	7.324441154	7.669327294	7.811437387	7.3815984105	7.286990135	7.427856838	7.6061929375	7.0224647775	6.931753095	7.569822524	7.849033049	7.3526303975	7.321799629	7.7394696025	7.84847476	7.513953156	7.3810443735	7.823131956	7.933620495	7.884878182	7.6639742195	7.2745055855	7.7766426735	7.766157889	7.451038337	7.5014132855	7.247980339	7.4893580385	7.4520757605	7.2752422225	7.4952413375	7.068870788	7.011676084	7.8136248225	7.9067165775	7.5532249135	7.606404513	7.6145152735	7.693904461	7.5037911745	7.4916740105	7.747389896	7.815822705	7.6036136855	7.4597718265
AASDHPPT	6.303776511	6.31542039066667	6.28561857866667	6.20977208666667	6.48547152733333	6.34983582833333	6.52074273933333	6.20312608266667	6.281935375	6.19961039233333	6.17600284066667	6.24772566766667	6.41919502266667	6.42990953566667	6.548149693	6.357107646	6.58362687966667	6.31487673	6.48395938466667	6.241497755	6.76383664366667	6.75964610566667	6.45356249566667	6.57302605	6.37701461833333	6.71788378733333	6.43021754	6.48163489133333	6.45199662366667	6.45607800266667	6.62823364633333	6.59959236633333	6.352539021	6.15054242466667	6.46862246133333	6.24376117633333	6.672527038	6.209650483	6.56135237	6.40483579133333	6.529545722	6.38089312633333	6.54022384633333	6.30113498033333	6.52315036366667	6.27599007866667	6.43996570166667	6.25875513066667
AASS	4.205952746	3.916253162	3.730213059	4.233719638	5.0148180075	4.4457640015	3.6430521115	3.473427845	4.763550325	4.6667662205	3.2393547525	3.659494407	4.437441894	4.1254683235	4.11904568	3.9559259325	4.8670849635	4.452282105	4.328459826	4.2844638595	4.5932606725	3.9792873555	4.015027033	4.2160059395	3.9797572645	4.466792314	4.304629792	4.678018784	4.4523781605	4.6049602935	3.9535265265	3.1193342785	4.2315525815	4.00379085	3.558370684	3.7982105845	5.4212511485	4.8106621135	4.76145248	4.3432306965	4.0505267175	4.190508832	4.231343675	3.7022190775	4.521816348	4.277261881	3.7756965705	4.1798960805
AATBC	2.532277414	2.527292548	2.862903507	2.314830394	2.507130079	2.569344777	2.306531976	2.988043205	2.340806293	2.265339432	2.654305525	2.421194574	2.446250287	2.421233531	2.43288548	2.596228603	2.67559869	2.349040891	2.41113344	2.567176862	2.438999077	2.310879314	2.317977935	2.257913753	2.923243937	2.869907705	2.308647747	2.2827004	2.404322069	2.661404366	2.402619251	2.404178659	2.519488329	2.189033505	2.548464548	2.357670365	2.461237931	2.518152666	2.24982101	2.303455646	2.854375112	2.298234343	2.501889747	2.209773596	2.213045266	2.699910178	2.606604749	2.144575973
AATF	7.545840473	7.75599685	8.091301991	7.838527775	7.706287996	7.816773846	8.050737863	7.765425612	7.660593314	7.831283635	8.262972608	7.969416837	7.586306566	7.835504039	8.063198227	7.860655326	7.456179065	7.484147439	7.941231085	7.531144279	7.716932469	7.477585498	8.099404815	7.86139189	7.897753299	7.40354032	7.779305615	7.843063318	7.755371026	7.988379662	7.998752326	7.862602856	7.924579358	8.076135019	8.140768075	8.141268086	7.665488819	7.635582939	8.07179478	7.843870872	7.568451911	7.633990533	7.995643917	7.899452615	7.780655117	7.864234559	8.04887585	7.865073212
AATK	3.85170882	3.626993573	4.068086483	3.928773753	3.754626198	3.718641285	4.041517567	4.070592074	4.14057595	4.30737001	4.098983277	3.865351559	3.767941509	4.091775472	4.047477475	4.24898103	3.692910948	3.672432552	4.136047868	3.953142817	3.934409424	4.906338792	4.167400498	4.117630549	4.033129484	4.45238998	3.846037665	3.809111425	3.801161386	3.873363488	3.913643142	4.011576721	3.808513164	3.947744525	4.380356417	3.920028796	3.628977534	3.645661013	3.873362352	3.801213475	3.370909872	3.783002264	3.941204785	3.849663784	3.606488686	3.900945862	3.974226588	4.274745871
ABAT	5.060064092	5.15039388	5.86408023033333	5.395311837	5.169420554	5.20800476133333	5.80735781533333	5.31716091766667	5.15027235666667	5.16467263733333	5.890601481	5.29889070066667	5.065204214	5.057574431	5.901674183	5.26206213866667	5.196503522	5.18413796733333	5.758519451	5.33972013833333	4.97869818433333	5.443527355	5.76701685333333	5.176802756	4.82840546666667	5.47382546333333	5.04739862133333	4.63638658633333	4.97630148166667	5.067013087	5.932964811	5.741844619	4.78500879566667	4.69067351	5.30689568066667	5.02099257766667	5.18997966033333	5.24132943633333	6.07853475233333	5.500173089	4.96534978	5.029358403	5.71916649466667	5.48024573	5.20863622366667	5.01305501466667	5.701495658	5.00041497433333
ABCA1	3.293491257	3.236959347	3.057372619	2.60682944325	4.303103881	4.40343340175	3.7026058835	3.1147089085	4.05799573675	3.89755463925	2.9033401065	2.7759312495	4.2421239335	4.335958075	3.85384304775	3.564010666	3.88768353975	3.900338114	3.41521604375	2.77828748225	3.8439110855	3.84272989075	3.40712174825	2.759248888	2.902626936	3.956286074	3.9160465995	3.60201483425	3.430485689	2.9758164545	3.79569017075	2.8385017155	3.20926337725	3.225891593	2.9099986595	2.7144829025	3.9016807815	3.67018818025	3.363588885	3.071710441	3.916119305	3.9823569045	4.03970381875	2.97964946675	3.41252006675	3.59367050775	2.97936677125	3.164190545
ABCA11P	5.770746071	5.940816526	4.054079176	5.194452778	5.218015135	5.305030886	3.518572218	4.068244615	5.57279624	5.148785618	3.075495721	4.112909177	5.603686919	5.657263952	3.813462903	4.571351924	5.682990076	5.783037814	4.400806316	4.998512142	5.639575903	6.302254984	4.268191688	5.387923013	5.086165802	6.071522564	5.900963335	5.633840344	5.402199857	4.737476833	4.544508304	5.014879846	5.688170915	5.813909978	4.324866198	4.689887344	5.418079443	5.691240777	4.122700477	4.92161717	5.286944644	5.649443684	4.380913275	4.435961931	5.918185582	5.853280227	4.272328277	4.888852131
ABCA12	1.876683563	1.767735073	1.793772357	2.228175735	1.931832694	2.055450329	1.975673673	2.085309843	2.043420966	2.08967757	1.885170326	1.880675272	1.968742909	2.18821734	1.739597331	2.016886667	2.073918638	1.975673673	1.754537145	1.950368076	1.985174127	1.859185749	1.978896192	2.003781171	1.816470727	1.851220613	2.029517366	1.880956261	1.801622743	1.948910673	1.990187947	1.759028429	2.064962938	1.834092766	1.826141806	1.921398932	1.914771757	2.082464452	2.081467681	1.893930476	1.884191988	2.359687909	1.917753505	1.786094392	2.231760955	1.747761796	1.901805501	1.838356673
ABCA13	1.83738476366667	1.747128539	1.692323822	1.741850922	1.74116141766667	1.751633077	1.68138745833333	1.605046581	1.69657561466667	1.74272779433333	1.63105803533333	1.748271334	1.67458269166667	1.71456898733333	1.70783645466667	1.84040871933333	1.62013165533333	1.69372234366667	1.70767725833333	1.59947615666667	1.66480628533333	1.76782501033333	1.697771057	1.808838009	1.758483722	1.77771489166667	1.75957519066667	1.86795136766667	1.726859998	1.73487112166667	1.697057316	1.70601216533333	1.70865368566667	1.76670770966667	1.75756148133333	1.67293814366667	1.69390300033333	1.71523253233333	1.73535065933333	1.78447521366667	1.87686329566667	1.801794298	1.660928206	1.73115339966667	1.84688287166667	1.80559978233333	1.811899635	1.690992975
ABCA17P	4.288894856	4.327784463	3.670521723	4.382009633	4.323184459	4.307959557	3.937874249	4.231237325	4.039940667	4.061037633	3.889030158	4.047065415	4.514929507	4.394449699	3.873817559	4.145920156	4.265139789	4.185377915	3.315557977	4.077376093	4.194212695	4.376175714	3.743268485	3.942111864	4.184192496	3.998139246	4.536554362	4.376246398	4.333479487	3.764972557	3.647145773	3.79932654	4.675674237	4.182947642	3.120293488	4.152343451	4.180619983	4.469927574	3.628252372	4.018876149	4.193526691	4.652676258	3.770638685	3.792904293	4.587533179	4.511915753	3.90263327	4.430141569
ABCA2	4.07535431433333	4.13605170766667	4.24468928166667	4.17679100166667	4.010477346	3.95204373233333	4.15184309633333	4.656634794	4.11826044766667	3.929506937	4.51642326533333	4.017336445	4.217384703	3.898104057	4.44260672666667	4.139852756	4.07982120966667	3.95537925266667	4.22988420533333	4.09991937566667	4.142578862	4.068474214	4.47310091166667	4.13891929966667	4.23198929133333	4.00693339666667	4.04794961533333	4.09355508966667	4.296493148	4.19772332666667	4.191383767	4.38157631633333	4.09324061066667	4.04646778233333	4.14092331833333	4.225196348	4.40233261433333	4.048442276	4.26607110266667	4.37356285566667	4.27834210966667	4.016960186	4.16855417633333	4.16635766733333	4.300023534	4.13359655366667	4.32163617366667	4.11454210933333
ABCA3	4.58898359	4.52526531	4.86733925	5.123402794	4.989777962	4.363698309	4.193131091	4.778578545	4.565489191	4.524554689	4.169188674	4.502225775	4.751621897	4.727033898	4.376468197	5.02186783	4.296104778	4.566479255	4.382267242	4.475904534	4.67163662	4.504234255	4.772719441	4.827294539	4.862260409	4.678135323	4.941938652	4.481192292	4.939300676	4.759591092	4.238572914	4.814538044	4.641606853	4.667197793	4.510386673	4.787923019	4.836952757	4.673305152	4.764815	5.210866864	5.034946774	4.820101026	4.49467578	4.716215065	4.786446506	4.776289443	4.475695901	5.048442613
ABCA4	2.3939149105	2.288815446	2.4526618315	2.319849634	2.400568134	2.583991054	2.25991572	2.518537929	2.5996711415	2.3509648155	2.4160899265	2.4708336565	2.3445639515	2.4038627485	2.3154635355	2.5685072305	2.4345225925	2.437359507	2.509789651	2.2418631935	2.6816524065	2.589036679	2.83122657	2.401855299	2.493207168	2.59405248	2.443265356	2.3371707075	2.355379324	2.175292183	2.4460730855	2.522900366	2.464831489	2.3556218845	2.453131311	2.5276375575	2.5250506225	2.284964764	2.4782407905	2.481814386	2.489942602	2.4275536275	2.4605561405	2.48996145	2.4676256175	2.426779015	2.5646697665	2.401688493
ABCA5	5.0552377155	5.2728697645	5.265560337	5.395294317	5.4518121295	5.2802665335	5.0263699325	4.845751978	5.328234253	5.2357477925	4.6476242445	5.128767127	5.42247267	5.156755038	5.44085092	5.3328524805	5.3042263705	5.625180268	5.2986218595	5.93214709	5.2643050505	5.276240594	5.126918137	5.3687189215	5.6111603785	5.4874354205	5.347771443	5.237516046	5.1847447205	5.3231555805	5.0728445365	5.1686020465	5.282617241	5.3122774255	5.0429043205	5.3059465145	5.1364599435	5.2391755725	5.1907017775	5.2802540015	5.105595557	5.1857377425	5.337823576	5.12536065	5.8522592795	5.271901723	5.5004423595	5.4925517285
ABCA6	2.232222086	1.957263462	1.981072662	2.041907413	1.964671631	1.836787611	1.925376197	1.801018214	2.233979733	2.11200888	2.014544418	1.983572339	1.776477318	1.935427171	1.905180256	2.005380856	2.059836754	2.197709795	2.06334344	1.954520309	2.121014329	2.004779805	1.994848808	1.799705321	2.091323038	1.990535742	1.933499557	1.976750126	1.941047701	2.034391405	1.609328365	1.827925213	1.958593963	1.963947113	1.763247302	1.843706737	1.953503408	1.912450656	1.897110218	1.994461408	1.87217463	2.015327584	1.800227669	1.975248984	1.681405882	1.851602953	1.920804783	2.079480528
ABCA7	6.726293627	7.210547841	6.949483232	7.115722598	7.261171438	7.659612829	7.061093882	7.64640502	6.588899314	6.716531998	6.277478093	6.358980847	7.403552189	7.517753093	7.392849649	7.461620167	6.946503917	7.05153099	6.98732089	7.381616094	6.936961434	7.584512317	7.286724255	7.439440861	7.478534952	7.007427383	7.624978532	7.188831313	7.159570937	7.140277603	6.96416352	7.239780209	6.987968824	7.191225386	6.874259139	7.332031376	6.753319254	7.126739868	6.859270438	7.110292024	7.200690842	7.519195459	7.180634263	7.563351284	7.021089238	7.330846968	7.003791288	7.354979444
ABCA8	2.19960814633333	2.27335739866667	2.217174202	2.32246364466667	2.183836454	2.430142641	2.32310448333333	2.39515433666667	2.34304078766667	2.23152385466667	2.42006366033333	2.24519975133333	2.43428453933333	2.23491239166667	2.54148770833333	2.19467198133333	2.31931355866667	2.395178457	2.35037442033333	2.23398651566667	2.32071498066667	2.151844615	2.47328580833333	2.354139162	2.57922640266667	2.27440427866667	2.410843682	2.305466691	2.20447539066667	2.33824663766667	2.20439365666667	2.45626649733333	2.34638702833333	2.34171717166667	2.386484003	2.202993837	2.42629184133333	2.14439593433333	2.540416713	2.31728987366667	2.55451654133333	2.41027604533333	2.340288395	2.31980234866667	2.227010179	2.31138323233333	2.493189782	2.38143929533333
ABCA9	2.16939836166667	2.29714519133333	2.084281475	2.19879494633333	2.11233361233333	2.144380697	2.0609049	2.093674288	2.23262911633333	2.081812032	2.14484446666667	2.08026758666667	2.187055452	2.15374226966667	2.20188909866667	2.16651408	2.08010577866667	2.23699404733333	2.10167012733333	2.167185438	2.067759225	2.044857951	2.19556163666667	2.099925581	2.218844538	2.184452423	2.16884988966667	2.08163810666667	2.15238364133333	2.19879466633333	2.19190028	2.262844672	2.16641619633333	2.338379847	2.140607928	2.173355766	2.15130985833333	2.10528976133333	2.151546836	2.21075279266667	2.208249185	2.166167847	2.08778113266667	2.253925483	2.01463435033333	2.064954758	2.22371048466667	2.13396148966667
ABCB1	3.2517444855	4.243096742	2.861478614	4.7418318595	3.3239181225	5.2956690025	2.774669821	4.400169875	3.183277964	4.881012028	2.527554592	3.445497575	3.3424078535	3.8373255895	2.76852673	5.5136736975	2.558308479	4.0369948625	2.7486225665	5.0164132225	2.503616458	4.5776523315	2.5958315245	5.507687348	4.2633949965	2.6425626425	4.253636751	2.5809498815	4.882465345	2.962989088	2.5467013865	3.9489578585	2.5527841765	4.18668631	2.7501721845	4.8263090165	2.8531072025	4.932573586	2.6448398925	4.840827641	2.965308409	4.9569657975	2.6616601035	3.5744378135	2.504845095	4.231300016	2.862420474	5.0765848345
ABCB10	8.614058168	7.994586331	8.521055431	8.195875588	8.66257646	8.156121874	8.712440331	8.197711867	8.318048425	7.941000059	8.5947931	8.246668889	8.275245902	7.981868379	8.433062681	7.991378257	8.823690156	7.836279515	8.445996462	8.149603023	8.597818133	7.971899807	8.429835235	8.045718632	8.103504089	8.628611318	7.970513917	8.760224225	8.192939609	8.553139687	8.491079131	8.346887332	8.925681736	7.996268671	8.513990004	8.143099517	8.809740005	8.223113665	8.61975183	8.277980445	8.771845701	7.890134475	8.425435325	8.4274413	8.786528625	7.977842685	8.495505818	8.07844934
ABCB11	2.577506321	2.5638130245	2.618598903	2.457543183	2.606009568	2.510013653	2.6154849135	2.5230277935	2.461765771	2.504798273	2.513878375	2.551501778	2.4998503	2.4529483825	2.565478333	2.6256953755	2.608985248	2.443820858	2.4774905435	2.5511874165	2.561299975	2.431024178	2.736109933	2.615056117	2.4518937485	2.624431393	2.6757351865	2.697857032	2.5509292575	2.3810229985	2.558631651	2.6102600365	2.480681614	2.4520880565	2.6191274895	2.545654045	2.544047076	2.5476095945	2.4216319745	2.615799111	2.7983269695	2.588278332	2.510563801	2.6898354145	2.6456132575	2.6241638435	2.601762578	2.584100663
ABCB4	2.71572252933333	3.15909533766667	2.62565666066667	3.33620506466667	3.01565731266667	3.346844582	2.68491173	3.80692012366667	2.85110419533333	3.39365495733333	2.77467912166667	2.90986692966667	2.73264396066667	2.99481575233333	2.44523093566667	3.66320280533333	2.735250391	3.07665102733333	2.56347196133333	3.481012819	2.536255073	3.08815997166667	2.55723841666667	3.44891056733333	3.25078227633333	2.607556302	3.27040837533333	2.68917208366667	3.47326184466667	2.53379863333333	2.73479667033333	3.18433857733333	2.611924409	3.010236777	2.57083699833333	3.401549258	2.544475031	3.41494845466667	2.61513476466667	3.50283925933333	2.56690507633333	3.409907944	2.623435009	3.001593771	2.52376819333333	3.08262380266667	2.474606334	3.361244028
ABCB5	2.431099388	2.29908240125	2.30203535625	2.310154956	2.401762785	2.45193382025	2.28869089425	2.293989959	2.408441755	2.3849156905	2.45487527725	2.2944919985	2.33645024375	2.35010030175	2.25215511725	2.3455287	2.3707461435	2.4007699715	2.41889815675	2.340544575	2.48991719475	2.35361337225	2.45049397075	2.3535089285	2.32123906675	2.188419743	2.3620342045	2.584951036	2.22247473125	2.28554610225	2.40243303625	2.32937826225	2.38325878475	2.3037166315	2.3059936165	2.285263956	2.3040063255	2.26922998675	2.290252102	2.277307248	2.563684719	2.38488513325	2.40096823225	2.4035990485	2.3864681975	2.46893642525	2.40949574225	2.4981942915
ABCB6	3.38583846	3.517596362	3.509738138	3.421420212	3.599313588	3.688005169	3.240844265	3.8442792175	3.503469998	3.7319018175	3.7198187165	3.3383630185	3.5737205115	3.8464045715	3.4118304785	3.6826360515	3.4361728755	3.5464444105	3.4770448985	3.546498768	3.5117160095	3.6250889485	3.7660155395	3.5414101235	3.503176586	3.6030283235	3.6798710935	3.589518103	3.516963842	3.361307549	3.40677499	3.584102393	3.524816077	3.8338902775	3.4680987615	3.617327148	4.082850792	3.694064546	3.5239971225	3.6583076685	3.603434303	3.737072934	3.4778915175	3.177263553	3.4229233145	3.488084494	3.31204552	3.4003150405
ABCB7	8.285942015	8.476232966	8.224598753	8.023855663	8.536151865	8.605323258	8.328758306	8.121616524	8.184550831	8.412093229	8.35789602	8.139326615	8.257846662	8.393272844	8.252972742	7.968430749	8.472011757	8.486832965	8.360003068	8.159081418	8.494941337	8.440533532	8.332038483	8.187969933	8.127253962	8.33602136	8.295452038	8.213278192	8.304957084	8.16609834	8.291395777	8.184601829	8.324104728	8.373497365	8.503644063	8.205210646	8.476925412	8.339301537	8.40126123	8.235092813	8.487268715	8.50853153	8.293728693	8.426045845	8.540590809	8.597659855	8.473685545	8.277278316
ABCB8	3.722569932	3.793192557	3.75239084533333	3.766028957	3.84302083933333	3.64686772933333	3.672757442	3.878437658	3.573523437	3.699420925	3.666460997	3.62624049333333	3.657489919	3.87513039466667	3.581909164	3.44168158466667	3.77552278666667	3.78729033766667	3.70466980133333	3.52983372166667	3.76894016966667	3.846043351	3.55170939266667	3.62811169933333	3.82765959833333	3.94643281233333	3.689266951	3.73076070766667	3.678255104	3.57313523133333	3.56894504866667	3.52891634	3.659405946	3.82682156133333	3.68425965366667	3.56560611033333	3.435843506	3.772039981	3.48103267233333	3.63256961466667	3.85355435866667	3.73859228366667	3.59826355933333	3.727480372	3.50358856633333	3.66895618066667	3.51057998333333	3.692672796
ABCB9	3.35174027166667	3.40938427	3.513955463	3.515532962	3.19959763933333	3.523825705	3.242518923	3.70857392366667	3.38590605733333	3.49940767666667	3.45080238066667	3.48808541933333	3.415057009	3.41094828333333	3.26043809033333	3.29179345133333	3.37291032033333	3.45238786033333	3.15003972833333	3.34177279633333	3.44474768633333	3.43418890166667	3.35049337866667	3.362189455	3.52208995466667	3.49583763533333	3.63537165666667	3.594261695	3.648082539	3.22626041533333	3.22519804333333	3.56625065333333	3.57943338966667	3.36114607166667	3.355560913	3.63362325033333	3.42023956833333	3.524934897	3.289861026	3.46865357866667	3.763931342	3.495537183	3.17395134366667	3.43144211433333	3.43762498833333	3.327360457	3.41860550033333	3.424584275
ABCC1	7.1049873105	6.7673461525	7.73622906	7.134385341	6.8028085415	6.402549483	7.284841517	7.0978439045	7.0290231505	6.7851030075	7.460472986	7.1963880635	6.9693944945	6.6079261025	7.434965237	7.142927853	6.8849861665	6.5689417385	7.214163948	6.7926769185	6.762940614	6.098329563	7.2440748055	6.6494656305	7.009698359	6.4723460025	6.4924532355	6.8545655405	6.3746450975	7.4629461025	7.0919631145	6.5424595005	7.007103967	6.74129946	7.2083477595	7.0718769645	6.756766196	6.600152978	7.222591287	7.189338995	6.3858206665	6.455026015	7.1161608055	7.0281452685	7.0345826865	6.6207833275	7.3078287125	6.808319675
ABCC10	6.341786382	6.305174656	7.611693958	7.279625101	6.5070108505	6.47877519	7.4967926305	7.188506335	6.4214028125	6.5293741835	7.530153609	7.2752152575	6.6168105205	6.4670141775	7.6421716805	7.276414421	6.589291995	6.3855323515	7.5932525815	7.200209881	6.47292412	6.409430476	7.6415405155	7.017845063	7.274730327	6.5032276325	6.381156083	6.462687308	6.564957591	7.46045615	7.5487683925	7.2238762265	6.3170616105	6.6115249595	7.237729802	7.04807601	6.419663611	6.4404238015	7.5362521265	7.130782529	6.1803804865	6.3341896745	7.53063189	7.2459541285	6.6260774065	6.448525753	7.524934283	7.0007748325
ABCC11	2.5814204945	2.5778951875	2.833261576	2.645738424	2.7865441115	2.6459967855	2.55170077	2.842787445	2.631312119	2.7039385465	2.60775932	2.5737044175	2.4715505895	2.6640123045	2.609151324	2.7158935745	2.4745743885	2.50277549	2.686444933	2.671923849	2.6138871925	2.637238838	2.8295804525	2.5854348905	2.5997547455	2.5588741865	2.332754361	2.5654415315	2.3998120505	2.53865108	2.75369837	2.7090158385	2.8611332075	2.682559164	2.6335260005	2.661766777	2.559276378	2.4231732395	2.796786578	2.6710590215	3.0940559645	2.64025293	2.6743301275	2.70304319	2.5367539095	2.475326575	2.708501927	2.819101138
ABCC12	2.1674053095	2.473608109	2.384291186	2.327825926	2.301600324	2.446688095	2.4007599385	2.7307519505	2.6093033245	2.314243505	2.449337564	2.408113962	2.090041451	2.354711325	2.410337396	2.344141243	2.352439282	2.2048812055	2.391830039	2.397278946	2.4165891145	2.426594181	2.4201183235	2.345293802	2.295311357	2.273503111	2.2147952615	2.145327242	2.332449132	2.3677099225	2.178866734	2.335292352	2.435195947	2.433303524	2.446704216	2.369499061	2.3105096115	2.269499864	2.107664509	2.316485933	2.2300119775	2.388452152	2.4045129375	2.367330907	2.2184668105	2.263277368	2.5243332185	2.349687293
ABCC13	2.2055988625	2.17068516275	2.27494636475	2.1269505545	2.2609586365	2.116850768	2.10911616925	2.22370592925	2.15076693425	2.2162410815	2.31026801	2.14869543075	2.0340376225	2.0046346495	2.11229795425	2.08152605575	2.09867937325	2.0891686865	2.13120403875	2.2099367985	2.12499923475	2.14811833375	2.22260590075	2.122019362	2.3022691185	2.25852358625	2.241706286	2.324257083	2.20113372775	2.06512075325	2.11105194275	2.07134927975	2.23483615075	2.1444183175	2.20691894075	2.1785880625	2.22336007875	2.0224849575	2.26580770625	1.942714668	2.4131679085	2.2875612625	2.1968229935	2.128343922	2.2161060695	2.3243039195	2.20916965775	2.134035242
ABCC2	3.1082984	3.900432182	3.624385001	3.693997709	4.141570761	3.587900799	4.014350304	4.600649562	4.297114871	3.646308865	4.073897492	3.888280129	3.743764456	3.632581442	3.541184325	3.744590029	3.827576127	3.553217134	3.650708387	3.701567551	3.802196507	3.801512743	3.956864714	4.019193064	3.505771836	3.96191641	3.738436542	4.396157446	3.428781829	3.792164712	3.572213683	3.280589828	4.360186937	3.939124554	3.570382465	4.002722617	3.840298681	3.443278867	3.574974947	3.204387378	3.15342038	3.673843121	3.891760681	3.441257338	3.686283865	4.323705483	3.472766418	3.111131843
ABCC3	3.912584167	3.7110580286	3.7313211894	3.8973805678	3.8022641904	3.8200357502	3.7839985622	3.9715964322	3.8106259352	3.7995351934	3.982677283	3.8350981672	3.7929281674	3.8208571966	3.6893881644	3.8699276412	3.689161334	3.7504112264	3.9133712218	3.7433631236	3.8527100932	3.7655844358	3.8954154832	3.6968472576	3.8783744238	3.7415527528	3.8266770782	3.8178343336	3.7716641456	3.8316598214	3.7889998084	3.783638772	3.7686718736	3.9948916126	3.8375579814	3.8009397516	3.7826125396	3.7552131092	3.686678554	3.7429141204	4.0966011122	3.735216298	3.770100934	3.70506697	3.7757836982	3.8142115126	3.9901467252	3.8176995408
ABCC4	3.52166171125	3.601115186	3.78380814375	3.45775496125	3.5543868045	3.336575581	3.63318487975	3.24910207175	3.39025382	3.31680707325	3.622570308	3.5117554365	3.46330611725	3.47307618	4.1446720585	3.65180561475	3.588401246	3.611293051	3.82529027925	3.4615000105	3.875397655	3.39407981725	3.95966785725	3.75261982825	3.6163940675	3.51397340625	3.60284885825	3.5025599065	3.3114952895	3.84699970625	3.64390576375	3.48548118275	3.542364929	3.3254641065	3.874978084	3.42764185225	3.3565606995	3.43819158775	3.94455833525	3.590461929	3.36708228675	3.36489473625	3.69175727	3.557851163	3.498279945	3.2342094155	3.58751597725	3.57947215375
ABCC5	5.26259176666667	5.52978606533333	5.46069957233333	5.42621890766667	5.371228784	5.41052018333333	5.565923232	5.23588470066667	5.08309443533333	5.39021094666667	5.45008234066667	5.16659264133333	5.26695058333333	5.28301917433333	5.43766667633333	5.27901423933333	5.24714442533333	5.273713115	5.46735312366667	5.39368103033333	5.298355087	5.38890763566667	5.59356278233333	5.524083654	5.197533108	5.349722657	5.36394320266667	4.97764485233333	5.28443855166667	5.41202099333333	5.51385393833333	5.320799917	5.222982536	5.00418669033333	5.46235714366667	5.09908142933333	5.424336324	5.21978873833333	5.585376127	5.387957216	5.26432278566667	5.263653695	5.47659044133333	5.37026042333333	5.27385786966667	5.192079322	5.47724928166667	5.12946539
ABCC6P1	1.955946878	2.00195578	1.919533719	1.908144795	2.123573769	1.92079978	1.962883188	1.967056764	1.84651563	1.955946878	1.862922586	2.22229382	2.0772318	1.852222243	2.049192403	2.104885472	1.948266757	2.128305621	2.066217923	1.962281651	2.25445852	2.210132431	2.167380655	2.229762146	1.949391153	2.25445852	1.969869436	2.08645835	2.289492833	2.032417156	2.022320305	1.699620947	2.061243873	1.95143966	2.165369727	2.02464253	2.029185589	1.89358487	1.96718701	1.982311096	2.68098202	1.995914562	1.968353865	1.932246139	1.906726882	2.19982878	2.066260563	2.028385135
ABCC8	3.558354576	3.488463507	3.5187385845	3.846747377	4.0911396065	3.670240718	3.9658568165	4.0867384275	3.6274999165	3.774846523	4.1637809825	3.5148827815	3.5030568975	3.7069767605	3.645106415	3.687192202	3.8326235145	3.594175075	3.6207621075	3.577902005	3.8479551485	3.8552064885	3.8308557265	3.7371716415	3.812537852	3.8515296335	3.499067637	3.8498613505	3.549495694	3.5977456585	3.570755698	3.686213372	3.5869755705	3.6713232025	3.574001858	3.705268494	3.72082618	3.7898788915	3.690880636	3.515366069	4.160967024	3.7079697875	4.1357383285	3.6415593395	3.828626901	3.860714497	3.540829412	3.640473689
ABCC9	2.292536938	2.3366846994	2.3357080172	2.2319908888	2.1821825216	2.2470425164	2.2245832898	2.3229236604	2.3680113642	2.3011436138	2.3259620888	2.1808660304	2.2881669884	2.266948675	2.3222763248	2.2270691784	2.3424088892	2.2977116998	2.320349012	2.243087315	2.4232162764	2.328594171	2.3390227326	2.3170458674	2.4491486796	2.2621868102	2.186698198	2.361593186	2.4209432252	2.2495960312	2.3664946246	2.3215874928	2.238535946	2.303159849	2.2456595854	2.239639045	2.2653052332	2.2113734398	2.400825728	2.3155478676	2.5589320634	2.3538280926	2.232910521	2.2700938788	2.3024463976	2.3889925722	2.3348615084	2.1649740572
ABCD1	4.482833939	4.145360333	4.782614421	4.459584157	4.338982928	4.440528603	4.429739805	4.811877016	4.300160279	4.401551151	5.069262442	4.628794886	4.237324262	4.469084285	4.651848357	4.628108746	4.150520504	4.573178105	4.396695415	4.274380174	4.363868917	4.824622153	4.52989704	4.734438848	4.829056673	4.493324272	4.130503106	4.6059056	4.472469589	4.40078033	4.399033356	4.410362243	4.338982928	4.431839159	4.129380081	4.222928724	4.436030463	4.424425093	4.123127142	4.803365356	4.751589326	4.166252596	4.514793785	4.362264649	4.465232735	4.560213143	4.493324272	4.392047965
ABCD2	5.003090058	5.221634374	5.19500592	4.887486741	5.189907735	5.116337434	5.246786117	4.561922653	5.246338606	5.584209289	4.28450171	4.772538373	4.935315943	5.332634856	5.140343216	5.324429938	5.581890585	5.352454445	4.961815901	5.04259703	5.703169754	5.247305114	5.64365285	5.764503671	4.328818144	5.245494641	4.681864937	4.520469455	4.717032195	5.336273835	5.480108994	5.297571306	5.026037035	5.121841247	4.921742455	4.559647118	5.079435773	4.782890926	4.283315012	4.693797454	4.370733684	4.905302398	4.826126686	4.833385754	5.184935097	4.884557532	5.083031141	4.73983848
ABCD3	7.356806356	7.4532920065	7.1386983065	7.2518026415	7.2973271445	7.337033889	7.0925309565	6.8383884645	7.327029059	7.282569205	7.108555818	7.237128441	7.267506884	7.2812611265	7.1567824625	7.15384289	7.1929481595	7.3320467545	6.953353777	7.026650791	7.1521374705	7.2312741245	6.804978976	7.2185670235	6.9338269235	7.1705671715	7.3850937245	7.192508477	7.2757873985	6.9864739765	6.9413398105	7.06852577	7.370334956	7.4191996795	7.3141194225	7.39371556	7.321466031	7.325547165	7.070353602	7.233633413	6.97432117	7.224505569	6.993090633	7.057899842	7.179655172	7.3543705325	7.223480925	7.2260252105
ABCD4	5.6049234375	5.4893622675	5.5360975195	5.468904624	5.467248783	5.630135101	5.410373277	5.429663931	5.3382790815	5.351133745	5.3575109995	5.336765374	5.483966029	5.5170453015	5.4769081845	5.3378454395	5.377058827	5.3501195655	5.5435799765	5.2968403585	5.6819629595	5.3633494455	5.562600723	5.3173802045	5.51391619	5.4897411845	5.225690754	5.626831237	5.2855803045	5.3679870275	5.4696376195	5.4318219735	5.417380666	5.3115738815	5.312616784	5.406810911	5.4246270015	5.5666560255	5.4824973765	5.3529147335	5.114769489	5.4496597065	5.266001466	5.4925894645	5.5104899575	5.263179684	5.276762019	5.3283050385
ABCE1	8.2394370455	8.575136003	7.9859696995	8.252679274	8.4094681055	8.4831370575	7.9988441755	8.021384668	8.29001009	8.2890698155	7.7541906855	7.9930257705	8.2476242645	8.47155571	7.8430257025	8.138541116	8.322773301	8.359236997	8.017038675	7.91633091	8.353101776	8.3854254405	7.939446895	8.318925734	7.90672303	8.253725447	8.2968978415	8.217180899	8.1693428355	8.027101437	8.0538541025	8.1786834305	8.41006222	8.416270526	8.100083894	8.1375611405	8.534696679	8.4835341585	8.0070944275	8.221004454	8.306267717	8.443484848	8.009056019	8.1223033505	8.387345959	8.3177981095	7.8495825095	8.0219381875
ABCF1	7.347645923	7.357622912	7.020419691	7.222387481	7.441704729	7.463264734	7.421929048	7.438880223	7.365685138	7.315079115	7.414467289	7.645733588	7.285177878	7.464424729	7.410194663	7.347648319	7.284294006	7.446517971	7.393480591	7.405232046	7.438721104	7.669428855	7.382525207	7.597105625	7.325695209	7.389492989	7.709667672	7.165544743	7.374735943	7.155956788	7.46110436	7.59147119	6.950412543	7.118939901	6.81874663	7.36340025	7.464590194	7.550177254	7.3815852	7.658513336	7.469313543	7.414020021	7.238996874	7.490846774	7.142820449	7.295284127	7.119985508	7.190521568
ABCF2	5.453385722	5.553619995	5.512439626	5.5864258036	5.4742206808	5.460097479	5.3490092362	5.8468695206	5.3361283952	5.5873546894	5.56138714	5.391657649	5.3877782828	5.466894888	5.4443248328	5.5987576766	5.3533238704	5.3716666958	5.3487158058	5.4449576826	5.5371578156	5.429742084	5.631672646	5.6047736344	5.4772686368	5.3621764452	5.6237396996	5.4267489052	5.4498543264	5.5726515918	5.423019024	5.438343826	5.1863531178	5.5457062116	5.2267599684	5.3725507182	5.3678979728	5.6114343634	5.5615312696	5.5972995902	5.1870290114	5.4998549768	5.5159829614	5.5907077342	5.4158613202	5.440004057	5.3437557828	5.4817923996
ABCF3	6.146240723	6.252968092	6.124006058	6.061785155	6.329955959	6.458593822	6.24261741	6.477962192	5.853163721	6.189481443	6.376974587	6.212550397	6.163122818	6.491300346	6.1753737	6.416494035	6.254779184	6.190972436	6.345285755	6.216541272	6.259662681	6.281795829	6.280660236	6.366502959	6.211447047	6.362387934	6.418561312	6.518265452	6.272353684	6.129962747	6.372245683	6.261837172	6.143772027	6.151100237	6.123071909	6.064214547	6.361696453	6.429122397	6.404948269	6.457516863	6.420367752	6.479098381	6.299986537	6.188065538	6.013868779	6.275320261	5.948685856	6.114392904
ABCG1	5.6987312095	5.5023517425	5.951673587	5.74428582	5.91988112025	5.9276490335	6.340943607	5.83166848375	6.01544821475	6.1416836635	6.20314851275	6.12873209775	6.65606394125	6.591089275	6.940160873	6.6524869795	6.02543620275	5.7936760785	6.194082971	5.80966821525	5.93778680275	6.2612558275	5.91157563675	5.63729530525	5.813966711	6.431738822	5.83237356	5.6868819465	5.3690898425	6.136101257	6.7007397255	6.085360902	5.6853746255	5.53798584	5.711539632	5.24507972875	6.00252248625	6.0290024575	6.5429118035	6.0471399255	5.78943697275	5.90571613175	5.978623508	5.868994747	5.71296061875	5.42948015325	5.92066357275	5.235770086
ABCG2	2.401281573	2.435568882	2.630168357	2.413362296	2.486267904	2.255233623	2.892884095	2.354984067	2.321865058	2.418466403	3.26436095	3.092436192	2.899032637	2.607186714	2.905964397	2.921437288	2.252976343	2.612324448	2.781919444	2.472696324	2.399105225	2.595762039	2.403041273	2.704600802	2.908751585	2.343847611	2.673428998	2.416708094	2.532936537	2.583711177	2.520829724	2.443595645	1.947052891	2.305147913	2.912781518	2.229082815	2.449501436	2.494232842	2.719966827	2.742455468	2.318370367	2.482075747	2.490146841	2.531302166	2.298453242	2.357320041	2.673470218	3.048592156
ABCG4	3.791102668	3.976618009	4.046798126	4.20482368	3.749483821	3.85561849	4.020721486	3.982943066	4.009194224	3.799963913	3.992698959	4.25308748	3.935558611	4.126281867	3.892872699	3.952137586	3.531435672	3.945100579	3.786212059	3.725607393	3.974956623	3.981744454	4.413641404	3.890556147	4.014349632	4.073018202	4.125478932	4.490479714	4.239749937	4.027435552	4.023196163	4.115607698	3.853331508	4.086702367	3.827421858	4.355739042	4.147718273	4.176831117	3.942392169	4.015414018	3.750612993	3.956424788	4.238572914	4.235445428	4.001617846	4.055523893	4.076256325	3.799525625
ABCG5	2.72097776	2.273811947	2.204586425	2.335879005	2.252607237	2.527282885	2.346859532	2.444897734	2.564714484	2.384032531	2.397469453	2.563245576	2.323699869	2.460024198	2.304097704	2.399097891	2.324723551	2.560340869	2.370433437	2.437155296	2.626745202	2.577217795	2.37918798	2.635197808	2.180815055	2.63191197	2.303894892	2.109646238	2.311262871	2.300643171	2.374692254	2.651512084	2.432754528	2.318660923	2.518658577	2.131355503	2.190657079	2.295323717	2.350110363	2.266663649	2.317825486	2.416382498	2.229618492	2.317569039	2.223174156	2.407135674	2.309815966	2.661142329
ABCG8	2.563829697	3.034492484	3.163397576	2.620873134	3.077360601	2.888046308	2.774197172	2.807340586	2.763319281	2.9591427	2.837950132	2.562142734	2.762800868	2.937418274	3.002918002	2.678205902	2.956459446	3.082935399	2.944421056	2.888399744	2.528756262	2.750240624	3.107498076	2.890315475	2.581935583	2.950639842	3.100243328	3.121964146	2.58198272	2.462455716	2.633815824	2.903219702	2.706709772	2.930028957	3.0356988	2.998453058	3.014713012	2.648983088	2.593389872	3.135138451	2.97222766	2.795406832	2.884580901	2.701685284	2.968552951	3.184986253	2.586808196	2.774898282
ABHD1	3.21250440166667	3.09683366	2.97954240133333	3.01292361533333	3.10171219066667	3.073525458	3.06085446566667	3.45846565566667	2.928640448	3.11265727766667	2.94549383033333	2.955687383	2.86136002766667	3.167579586	3.08259131966667	3.06167794666667	3.055571149	2.94734980266667	3.074207568	2.86218873733333	2.98118398266667	3.07683438433333	3.18534884	3.027584727	3.00336580466667	3.056068334	3.036412888	3.36135649866667	3.054125159	3.1182903	2.975342599	3.161241462	3.04269296933333	3.17985925633333	3.14752754033333	3.131919473	3.12267535766667	2.723953045	2.94157311733333	3.016307623	3.17955488633333	3.232308251	3.09064809133333	3.14825909533333	2.98343527466667	3.15097327566667	3.14830996133333	2.98693527666667
ABHD10	7.27716471	7.5892668505	6.8648993695	7.020529024	7.423043593	7.384723101	6.870488495	6.960936708	6.9449533765	7.0473706775	6.5430667005	6.5712142255	7.01146878	7.366451124	6.6527990995	6.8596871325	7.5134925475	7.40894329	6.926470875	6.824707621	7.5485633165	7.650741338	7.1780312245	7.353052849	6.7509311605	7.6318505325	7.4239483325	7.271836853	7.0187894595	7.020774103	7.1288486325	6.940408527	7.415654424	7.529468536	7.2339448235	7.0559578075	7.4850294205	7.4593725545	6.969456031	7.0204740065	7.352847242	7.37611842	7.0010694145	6.8971751165	7.308740199	7.481033759	7.2577852285	7.059590694
ABHD11	4.64982798733333	4.53044379166667	4.620149987	4.42388923933333	4.65927158866667	4.70142892366667	4.89723538166667	4.72121060033333	4.41124226766667	4.39666770866667	4.59976468733333	4.554130181	4.476995794	4.45498993266667	4.65427302566667	4.54514970666667	4.53659204566667	4.441154816	4.55498423	4.430478957	4.775446479	4.44063967266667	4.89271434866667	4.51019775633333	4.46126531233333	4.52799610066667	4.503686386	4.73300650733333	4.37249027	4.55559816333333	4.62312405433333	4.444323255	4.88284260866667	4.526974309	4.76860448733333	4.61097115733333	4.423980445	4.45329422933333	4.39420341366667	4.39415500733333	4.706383996	4.51241391433333	4.575923153	4.49017277066667	4.76872796333333	4.582423717	4.700203306	4.67563447566667
ABHD12	6.06365816066667	5.78572235233333	6.20803345466667	5.97306885033333	5.291197352	5.10142037066667	5.524372047	5.30321679533333	5.73171030033333	5.68509252866667	6.18401477133333	6.019758284	5.09664611033333	5.20206697233333	5.56967333066667	5.36081738833333	5.36699294666667	5.20759349966667	5.723421824	5.29557101633333	5.55348496066667	5.34213296	6.132299382	5.67087014033333	5.57886932233333	5.49769636833333	5.494134213	5.58818735166667	5.57637089033333	5.892866667	5.93288196233333	5.83619963933333	5.67551427233333	5.63998662266667	6.03063992333333	5.995746017	5.237032489	5.122058356	5.53216715133333	5.40518752933333	5.33140938966667	5.19643500666667	5.94037135566667	5.67592766066667	5.40276890033333	5.32108763566667	5.642515855	5.25082884333333
ABHD13	6.8049005005	7.277115868	7.268788716	7.4744834315	7.308032012	7.0343329675	7.0675454645	6.9599099	7.269470096	7.3687075995	7.275001368	7.4946014625	7.2947704595	7.311782606	7.290869783	7.4911674905	7.4403971955	7.143114204	7.217122861	7.4076368895	7.1009071635	7.276161109	6.7483645125	7.416861392	7.1025043285	7.2064220745	6.9169493555	6.8039281465	6.994946314	7.1041334525	7.1019378245	7.0453292045	7.3615487375	7.437949623	7.6142806565	7.484721242	7.3805020315	7.2620744	7.042988347	7.2347575495	6.6012761155	7.0029767505	7.0808954795	7.013642294	7.4078529165	7.32230195	7.261707805	7.328826837
ABHD14A	6.745321102	6.797270807	6.887531274	7.129095829	6.887906906	6.958591922	6.67349413	7.144738897	6.746521557	6.799546717	6.720778888	6.856494276	6.864180664	6.777069584	6.9270277	7.022057043	6.813379964	6.688516999	6.824761245	7.028401756	6.688756757	6.795386999	6.912755802	6.709412794	7.199273016	6.642985421	6.727405652	6.867997041	7.233665491	7.061857661	6.934667989	6.925414157	6.864561148	6.721964555	6.864622347	7.119249831	6.616955783	6.680790949	6.909064392	6.933152779	7.231668066	7.044527057	7.151274741	7.148141868	7.040740784	7.115620703	7.086873098	7.217135953
ABHD14A-ACY1	4.949709075	5.038541481	4.842970091	4.954487529	4.963346198	4.898114935	4.625874878	4.959294536	4.838092602	5.106610638	5.089386541	4.443012946	4.668333072	4.843420638	4.540065857	4.757650958	4.828420708	4.930074646	4.691330075	4.603333937	4.995447892	5.033283598	4.936149968	4.833036573	4.819748511	4.944917607	4.969939482	4.814237457	4.987547345	4.835650766	4.614944387	4.997699867	4.866536418	5.129324616	4.387238454	5.022139458	5.207716299	4.941126866	4.712323227	4.779035595	4.798706482	4.569602188	4.688662796	4.793632204	4.78683967	5.044711135	4.504179085	4.592970736
ABHD14B	7.767072238	7.70043617	7.616070249	7.851057647	7.65361235	7.70947548	7.107100674	7.452497449	7.506010129	7.702981202	7.177204968	7.599272761	7.555736857	7.703157744	7.042925898	7.597851733	7.618041111	7.42360673	7.360404517	7.441998833	7.858469799	7.664059162	7.626769998	7.624216708	7.830011198	7.625899628	7.703586458	8.014495271	7.894732648	7.591915984	7.150446817	7.49980325	7.86328163	7.845762716	7.658568272	7.92862591	7.872352976	7.853473254	7.613290867	7.790630166	7.905974119	7.823135901	7.525070627	7.759631902	7.963355079	8.028320805	7.560937013	7.829660826
ABHD15	5.770746071	5.312343828	5.874553405	6.170562674	5.495460863	5.257546013	6.088324482	6.223004771	5.665489814	5.366997999	6.077372707	6.219500083	5.233323829	5.300048874	5.754270292	6.179678802	5.158398896	5.044420109	5.724473166	5.923199868	5.562974988	5.140741775	5.880124599	6.093514385	6.004078755	5.223732797	5.558768742	4.862601935	5.682814843	5.632370363	5.852044461	6.115085662	5.198033905	4.942536115	5.550085399	5.824073272	5.501982264	5.408659523	6.13949846	6.30254694	5.293778272	5.364755228	5.765127504	5.752794007	5.557690552	5.356712027	5.834521061	6.124937213
ABHD16A	4.6359664345	4.6730044665	4.9062384495	4.7207382655	4.762764676	4.651273794	4.9022719785	4.9207223905	4.628692535	4.88292476	4.9188258275	4.8003244775	4.829770783	4.8813932425	4.834026034	4.9033673025	4.729554334	4.8598770925	4.9150015345	4.6769208025	4.7346711665	4.859018445	4.7861389415	4.8355692625	4.7345463315	4.739049872	4.856845065	4.6128671425	5.119684387	4.8267997095	4.803060204	4.8601702705	4.5368470165	4.880612243	4.773227037	4.912624397	4.739888149	5.039435669	5.155715388	4.914464822	4.6218086405	4.9475858405	4.8256533925	4.908712286	4.841735075	4.794228457	4.8615358005	4.7968925565
ABHD16B	3.586037621	3.646977987	3.17011537	3.515942307	3.473057529	3.465627613	3.189483503	3.836613089	3.223754439	3.295630967	3.744430892	3.206067279	3.259451543	3.537040931	3.265265415	3.328006244	3.390550365	3.61712151	3.510595065	2.959964095	3.633287327	3.25227383	3.773241616	3.428310833	3.20041605	3.423324431	3.603335271	3.041012304	3.392728294	3.425574513	3.266244466	3.251906332	3.238291679	3.67498264	3.493934002	3.415324666	3.179384875	3.341970825	3.22942584	3.174580995	3.931277633	3.521132271	3.66688438	3.36948262	3.618551144	3.572911835	3.184675984	3.408675618
ABHD17A	9.237505756	9.272403689	9.574993444	9.42650731	9.284719803	9.293107766	9.439694758	9.382958989	9.255987687	9.498053694	9.48157513	9.462273791	9.338214826	9.345209156	9.403387313	9.420489158	9.226157577	9.132410623	9.374205901	9.318205945	9.27063127	8.946970163	9.71106083	9.268248375	9.521990231	9.115361142	9.351270643	9.362960272	10.00209129	9.488050151	9.294802095	9.659587847	9.153362655	9.054301159	9.332865209	9.345368607	9.110380484	9.163425256	9.34120419	9.231107367	9.061705927	9.169137698	9.336224144	9.514267883	9.15900537	9.324093697	9.38727352	9.345464827
ABHD17B	5.22545680166667	5.10042416233333	5.36087614466667	4.86060633466667	5.24052110866667	5.24427667033333	5.37138930566667	5.03297109666667	5.16031886233333	5.006868246	5.022575197	5.02567826166667	5.19291895866667	5.14755609233333	5.24632646166667	4.98360172633333	5.205369156	5.08870356666667	5.370808703	4.908351916	5.43424134333333	5.361029145	5.02585647733333	5.02962179366667	4.750314688	5.28923995133333	4.99925232533333	5.00381897666667	4.97056771933333	5.208295785	5.51789927233333	5.21915881133333	4.87138095166667	4.81628423633333	5.01864747033333	4.904992206	5.30995319566667	5.075054218	5.25177220666667	5.01118559633333	5.16296298666667	5.14993073866667	5.43672908433333	5.13361565766667	5.33360900733333	4.96112054233333	5.19684571133333	5.05159417766667
ABHD17C	3.526535392	3.476513324	3.764801859	4.578588995	4.006101102	3.581198117	3.515251071	4.047407317	3.891307303	3.521601068	3.064562981	4.472764084	3.70866489	3.772438423	3.082613255	4.522825375	4.24581312	3.533099856	3.503184826	5.220674592	4.646570077	4.007670512	4.405780911	5.342410529	4.705577502	4.236252946	4.563626948	3.890334627	4.836397484	3.701743006	4.047664482	5.540024789	4.114897041	3.569050755	3.428498097	4.787923019	4.012225975	3.625879333	3.587209642	5.012638859	3.956080087	3.638282406	3.507880824	4.88106894	3.476284142	3.506347232	3.14838627	4.228894245
ABHD18	6.57726669133333	6.58518472966667	6.75581904	6.54500106933333	6.74364605833333	6.92040312233333	6.84443370833333	6.34632389566667	6.64851789866667	6.75024632366667	6.47843773233333	6.44721418733333	6.755353598	6.857330979	6.61705619366667	6.33556718133333	6.753704349	6.97912506866667	6.76087492533333	6.75831097566667	6.560148306	6.877893779	6.456699285	6.36385181433333	6.62636912733333	6.83089061466667	6.82499627	6.85868194666667	6.669877496	6.837825859	6.72416163166667	6.54365691833333	6.67415726766667	6.834789515	6.06919363033333	6.428872023	6.75782384133333	6.95964155533333	6.63577378533333	6.592131644	6.398231495	6.779617432	6.65485052533333	6.65663559	6.96773615133333	6.69606020766667	6.802864966	6.368526414
ABHD2	5.351037014	5.05275568533333	5.62703875216667	5.29609766	5.352060495	5.15610308966667	5.72808545983333	5.35510496133333	5.14252712716667	5.18897571566667	5.53333735966667	5.33774569666667	5.15533555783333	5.00969333533333	5.65366585266667	5.29373471683333	5.28578795583333	5.21396054216667	5.5850195875	5.28924528533333	5.39424150133333	5.1233978705	5.44062327766667	5.20827911433333	5.40134483416667	5.3484763325	5.08859598616667	5.37319880083333	5.40839810833333	5.53937589233333	5.66296388666667	5.50447611333333	5.12017978333333	5.031731075	5.4280429965	5.11976980966667	5.2021802865	4.9988093305	5.50135237716667	5.34342427666667	5.36385612683333	5.16380426283333	5.61551371083333	5.44061603183333	5.317144773	5.0979960305	5.49350717616667	5.31761404666667
ABHD3	9.103860563	9.430917759	9.826998278	9.660532577	9.531687821	9.435056529	9.944179098	9.742341223	9.367732946	9.36218506	9.833683987	9.609216277	9.494658496	9.457506333	9.857915422	9.511628119	9.340373002	9.186319352	9.926644202	9.449435861	9.453359404	9.451039774	9.201268735	9.416116065	9.347447871	9.516515606	9.319770647	9.229920872	9.271374345	9.886001962	9.911446778	9.633570074	9.053296607	9.212415445	9.270306622	9.175108289	9.570995079	9.412827683	9.91337859	9.56484051	9.293367472	9.1954361	9.952835913	9.633920274	9.347890019	8.982921827	9.600803348	9.033438349
ABHD4	4.9464592275	4.7773177595	5.1092287735	5.0623033925	4.867645937	4.8181912465	5.0766476855	5.148935622	4.827143558	4.901830061	5.1476414175	5.0589404535	4.8673754265	4.9745665655	5.022594465	4.9202510965	4.86286911	4.824898173	5.201853429	4.9180923005	4.9214505735	4.9538512145	5.08301557	5.0058253375	4.933705838	4.814842351	4.9479757435	4.7897350435	4.8573278645	4.881004866	5.1155493045	5.212528112	4.632437368	5.0069260525	4.9398561895	4.8526124095	4.65886519	4.750152317	4.9887517525	4.953081025	4.859030195	4.9277148645	5.25970401	5.169026649	4.7972932175	4.7171046885	4.982854288	4.901858198
ABHD5	3.600487178	3.4255317065	4.37806178225	3.6592758585	3.7418073145	3.346860064	4.54734610125	3.2780023375	3.58138485475	3.632080894	4.48908407925	3.90855342325	3.620338766	3.30628511125	4.7251420935	3.64340061325	4.07541542175	3.3902694035	4.514271099	3.7520378245	4.0306906905	3.4516874545	4.35381441025	3.747982484	3.408547233	3.9811367125	3.34573996075	3.6597205565	3.55571912875	4.34960284225	4.22363695475	3.55848753825	3.787364118	3.1123082855	4.48715429625	3.78654959275	3.8706354935	3.326019707	4.44149598625	3.57072042875	3.746892442	3.4702217865	4.35593586125	3.923957752	3.98393029925	3.4995585555	4.81926475175	3.6967723295
ABHD6	3.25835542475	3.29536359525	3.2167035285	3.413177505	3.52257579225	3.507850377	3.66395243975	3.74681045125	3.37630901175	3.44075093025	3.43022232325	3.487982943	3.153510561	3.27829631	3.2191056835	3.43721701875	3.472522064	3.4787544325	3.437672121	3.48304590625	3.28140023125	3.61040483325	3.41509666825	3.39932159575	3.46319634075	3.397628692	3.201998674	3.34609689375	3.603635663	3.410981091	3.49639572925	3.7272544875	3.111265916	3.13686616425	3.13923325425	3.1901341745	3.498780217	3.80243404975	3.6910404295	3.7383417655	3.47753908975	3.4572092765	3.47293944025	3.551650285	3.2541103545	3.17936700725	3.33261717475	3.260989946
ABHD8	2.515243905	2.772558459	2.739655212	2.771267845	2.671195619	2.73542716	3.019018262	3.145167359	2.693767608	2.81349647	3.003208199	2.844725403	2.724254751	2.915362686	3.178039491	2.809004557	2.732043391	2.863719352	2.823538514	2.682416808	3.104694698	3.01962471	3.081005566	2.699314704	2.751890261	2.517395628	2.734561883	2.843756244	2.66537533	2.671195619	3.113044487	2.854917386	2.704002412	2.930028957	2.77902814	2.801640995	2.870561459	2.849922276	2.999490216	2.768442348	2.595406721	2.807273363	2.699602523	3.038632938	2.86403516	2.810125972	3.07745212	3.125183133
ABI1	6.588973557	6.70046443233333	6.78594588266667	6.68878137466667	6.68387816566667	6.65646158433333	6.971732815	6.84135327733333	6.60991619866667	6.57221538433333	6.98611068166667	6.63421389266667	6.665921112	6.59801970866667	6.95802631	6.63429655766667	6.781625098	6.64792923133333	6.972991125	6.66739920966667	6.63899485733333	6.685227374	6.424397721	6.64867435566667	6.53801024666667	6.68986139066667	6.64995137666667	6.60237952966667	6.68501456266667	6.766405579	6.89638666666667	6.80006438033333	6.64673110366667	6.641456555	6.76011784533333	6.572709908	6.75699868733333	6.770152689	6.91119172666667	6.72637127466667	6.67025852266667	6.78791175833333	6.798592714	6.60860177333333	6.83915092766667	6.62326637	6.871752499	6.620000991
ABI2	5.061274341875	5.105418868	5.017192841375	5.159212992	5.110762439375	5.35718056025	5.10067288575	4.935818334625	5.16810777675	5.2538251745	5.007034721375	5.120142347875	5.124650692	5.128067446375	5.047032205	5.118729809	5.141509760375	5.3266943455	5.0833882135	5.220710873	5.03833632125	5.20604745025	5.117138390375	5.093094819625	5.219796323	5.073117864125	5.225064985125	5.063796412375	5.116933737	5.037708604	5.022247328625	5.02101819675	5.14606601425	5.32833943	5.070199338125	5.142494063125	5.00444705025	5.152855576	4.94782400825	5.08385024	5.04146750025	5.20121772725	4.996794774125	5.106372545375	5.2557099985	5.19521313425	5.086994674625	5.07278995775
ABI3	5.423602787	5.429139767	5.270202309	5.304837425	5.247030688	5.595498947	5.45980363	5.331162397	5.302973664	5.631128855	5.934108296	5.168301171	5.077346085	5.459477399	5.467269721	5.367211249	5.153016418	5.38614239	5.114964081	5.019628599	5.278837778	5.600803507	5.576850934	5.434625345	5.339519308	5.060522847	5.712720065	5.476486972	5.972435095	5.263208111	5.142094931	5.795725218	5.333420037	5.186600624	5.084496618	5.131481263	5.273410373	5.325179845	5.535274741	5.203235773	5.1088724	5.237080635	5.300716156	5.473095258	4.948468533	5.420898303	5.2850808	5.100188582
ABI3BP	2.04184804366667	1.95142052433333	2.11466464666667	1.937876551	2.03796576633333	1.94544300866667	2.11463387666667	1.89227827766667	1.85991228266667	1.97567261866667	1.92377813766667	2.00061810533333	1.902905523	2.00395824533333	2.07961551866667	1.92966918866667	1.94553746533333	2.013277782	2.104690262	1.98455041066667	2.14223907133333	2.11917782933333	2.09723752766667	2.00485865033333	2.03129042933333	1.95658797266667	1.961024467	1.858432036	1.87850883133333	1.95509107033333	2.08108539766667	2.18693493566667	2.10606503366667	1.90711785666667	1.952953726	2.14592047966667	1.986463372	1.90486232366667	1.976561848	1.97950412833333	2.020044357	1.96844392633333	1.96187064233333	2.06903918766667	1.968881481	1.90279195566667	2.07293915933333	1.789049566
ABL1	5.875715654	6.190041771	6.0407071	6.14261502	6.135116668	6.341938472	6.11938586	5.985294839	6.28993935	6.221428095	6.166728185	6.208232157	6.313686121	6.285142327	6.076646545	6.099275936	6.052911681	6.118100165	6.154252541	6.005686743	6.042541554	6.160218165	6.007511863	5.808400789	6.109587788	6.037807718	6.364672833	5.83192271	6.114072014	6.006171865	6.162807863	6.120101744	6.152191278	6.399018685	6.125956381	6.388211341	6.207842176	6.4841688	6.251283564	6.304789028	6.00662442	6.425280503	6.19678763	6.32539019	5.989219129	6.066605351	6.118842052	6.065783996
ABL2	5.70324643366667	5.727501313	5.31470644833333	5.53394755266667	5.53657803466667	5.72666038433333	5.151002484	5.56764769433333	5.64175706233333	5.721195079	5.15020147733333	5.45660620333333	5.699234718	5.68930003666667	5.20886239466667	5.42817081133333	5.65183101366667	5.63799701666667	5.27170037366667	5.46338429133333	5.38422199566667	5.667468672	5.30000721666667	5.222897115	5.46769852566667	5.80748382866667	5.664452726	5.443965472	5.50231984866667	5.43013671766667	5.40882268133333	5.43525317366667	5.86046672433333	5.66064618166667	5.19426532733333	5.4986999	5.69526006733333	5.84025393666667	5.28472470933333	5.53056914	5.357991121	5.647088997	5.37580305466667	5.32563466733333	5.567243053	5.480753343	5.204502493	5.52783440566667
ABLIM1	10.007994983	10.3499360515	9.292305602	9.7824346245	10.0670701345	10.624499585	9.224202743	9.7031837325	10.1646409195	10.54860003	8.8839541125	9.6199749575	10.137874054	10.49689652	9.01601338	9.5758217885	9.761537991	10.623678952	9.034675806	9.480069964	9.961772944	10.432375902	8.971271091	9.5664599165	9.609151291	9.906574347	10.582282484	9.8867744185	9.939767962	9.193197346	9.1720768395	9.28489372	10.0163828425	10.6196611065	9.1685073845	9.768057014	9.938488068	10.6321668225	9.050296119	9.64014332	9.980344046	10.5239482545	9.293628788	9.739031386	9.669011147	10.323243878	8.8138439505	9.456392362
ABLIM2	3.7783391372	3.6770443604	3.7374708342	3.7528977214	3.5518222244	3.6197896644	3.6463557086	3.7302560118	3.661054813	3.6773158436	3.7550707448	3.6680727104	3.6892578282	3.5959359946	3.5944859642	3.5876857854	3.6031590964	3.6359830014	3.664127594	3.644743708	3.787237909	3.5711082842	3.7221919648	3.6548902162	3.793529736	3.6421912534	3.6795767178	3.8380308866	3.6957951992	3.4615305606	3.6578711592	3.6509050322	3.8369855958	3.649558545	3.7361042502	3.673193653	3.7491022752	3.7160388278	3.490036053	3.5999158086	3.844185762	3.6431440894	3.6543535146	3.6475744986	3.7624158398	3.6852538728	3.8372080864	3.6777397188
ABLIM3	3.500130747	3.331439635	3.084352522	3.021559125	2.888660929	2.862427416	3.213563192	3.076317415	3.032309724	3.080316743	3.25390925	3.194571376	3.095465201	2.892253987	3.145444287	3.133933763	3.549911936	2.963104746	3.465792011	2.802167765	3.303793026	2.965186531	3.568159532	3.255523521	3.062066404	3.34085648	3.635011223	3.052416937	2.912076112	3.307971318	2.905092352	2.773746467	2.945619593	2.851879319	3.001208631	2.950303791	3.209570157	2.755776894	3.561917627	3.361634735	3.129555946	3.454730035	2.934724932	2.987900226	2.786592131	3.048943113	3.025998898	2.981424852
ABO	3.43307862266667	3.28814408266667	3.51341676766667	3.491927493	3.45917409966667	3.266402295	3.259486759	3.18457265633333	3.463329582	3.520655014	3.38975989266667	3.343843971	3.42291657033333	3.603230288	3.33804186366667	3.573703764	3.25166364366667	3.324401564	3.473431982	3.28067414866667	3.43272659966667	3.309306776	3.65577051133333	3.36628131666667	3.642601383	3.38499302833333	3.62466765666667	3.63852957	3.56090260466667	3.507877702	3.49613621533333	3.510767471	3.31029584966667	3.24724183833333	3.323384601	3.46646970733333	3.61359179366667	3.424078538	3.71782155533333	3.49268651033333	4.09024356133333	3.51597907633333	3.65122754466667	3.67259397	3.43208273166667	3.574600001	3.513696537	3.63162777433333
ABR	4.34716266233333	4.43948372666667	4.694551894	4.55201527	4.55283415466667	4.35838875	4.72222813066667	4.836898794	4.730053061	4.63661416833333	4.81106101833333	4.76314087666667	4.45776871733333	4.30424480633333	4.63617590966667	4.63569510833333	4.406617923	4.411924817	4.65089222833333	4.55748957	4.538112918	4.458338939	4.41913636733333	4.678737129	4.58058522533333	4.463781177	4.48548326766667	4.31985269033333	4.55217594566667	4.64134738	4.62243520066667	4.70026426233333	4.422390031	4.492189533	4.54821994433333	4.64997289	4.52234903666667	4.54482926266667	4.88386233566667	4.94045147033333	4.623710023	4.40401338666667	4.650745536	4.59262442	4.53065724733333	4.36471377966667	4.630804132	4.64174939366667
ABRA	2.043960754	2.20412096	2.036927399	2.0018836745	2.0160060955	2.1095743575	2.0786211055	2.059549881	1.9527294015	2.0991683105	1.894774995	1.8414275845	1.9499456075	2.082559842	2.102938937	2.1822058805	2.002386505	2.089988695	1.988521233	1.995207337	2.032457204	1.9753681545	2.036019964	2.139406038	2.127114023	1.9398862295	2.067116619	2.12461579	2.081607644	2.0066973165	2.007024847	1.877626206	1.998046566	2.049702846	2.1846448175	1.923037266	2.137673274	2.132387761	1.911725526	2.093104265	2.126698469	2.037698302	2.090626186	2.0556218025	2.0125857765	2.1484478225	1.931075156	2.058764592
ABRACL	9.110815272	9.798981536	9.625384432	9.986014361	9.558344753	10.1140699	9.848898596	10.17978335	9.417198436	9.709190655	9.943715173	10.2006034	9.549912692	9.783205608	9.724051051	10.01733671	9.08472471	9.861882205	9.471166094	9.97438162	9.425371336	10.04299809	9.797347632	10.20610018	10.02896814	9.112169118	9.917617026	9.33577162	9.771184979	9.689348774	9.452307859	10.065177	8.899732997	9.524567598	9.877618356	9.902570609	9.25291333	9.965193531	9.81358272	9.896285173	9.631125611	9.924618771	9.791840365	10.22806648	9.555827955	10.15565134	10.09345854	10.22222047
ABT1	6.488801691	6.831368144	6.742484998	6.666023416	6.709622964	6.489884902	6.696052683	6.363504705	6.966938112	6.893105328	6.906020256	6.758228987	6.759205068	6.899777712	6.911794837	6.753578752	6.813693352	6.515400343	6.708937475	6.415163404	6.69803946	6.677784127	6.790759197	6.686622718	6.53084654	6.741842995	6.454301932	6.667473766	6.588206915	6.496676274	6.764647295	6.80089516	6.980771074	6.916164376	6.89984522	6.912031903	6.654402146	6.611193792	6.820608477	6.744061432	6.472104324	6.707047621	6.811637322	6.545625299	6.748580428	6.68854167	6.727569547	6.770409574
ABTB1	4.2593071532	3.8662997008	4.0579470774	4.0023722238	4.0761902908	4.0445711858	4.0827646668	4.3872667952	3.9665985832	4.002226634	4.337850744	3.886997499	3.942182257	4.129678554	3.9967438318	3.9707715966	4.0947867426	3.8610325298	4.0347635698	3.826566105	4.1323101826	3.8855805006	4.1820715152	3.9174175074	3.9755273592	4.1656970456	3.9564876456	4.2265941366	3.8856704544	4.2125282422	3.97840434	3.9820970036	4.2316047818	4.0455278956	4.0128444218	3.9623974972	4.0906176148	3.9970478446	4.1945484976	3.931607584	4.0244258318	4.052070343	4.1907769418	4.1154332126	4.1435254006	4.0405453352	4.0848049484	3.9650119186
ABTB2	3.3569758355	3.4986763495	3.511330759	3.5445206215	3.548939843	3.2581102865	3.396412601	3.8723959325	3.32717976	3.5968690685	3.857721322	3.3409537835	3.6529595865	3.770067118	3.433348128	3.493846064	3.576760552	3.77307813	3.64555536	3.4234025825	3.583177452	3.5355487915	3.718053297	3.676643453	3.676719518	3.4999761445	3.6335702185	3.740696933	3.466746178	3.617967079	3.6547368555	3.5162922095	3.55400934	3.442605142	3.554373883	3.384277138	3.6388341635	3.4820234925	3.41870946	3.327275203	3.820258516	3.567593095	3.722139016	3.592769981	3.3703907005	3.633001022	3.567608257	3.5452189905
ACAA1	7.729719683	8.069279548	7.920098825	7.9693037645	7.9151960035	8.184748046	7.9408165605	7.8925379755	7.922793591	8.112997281	8.33163975	8.0274933315	7.9419100035	8.0362567795	7.9941255485	7.8457681645	7.828151634	7.9818977765	7.9985374195	7.7716140535	7.9337329865	8.1962176925	8.1404356395	7.892616593	7.957423823	7.944675706	8.135063855	7.764254144	8.136191754	7.9196142685	8.003432801	7.9862813645	7.7820847735	8.0838618935	8.0091205585	8.0165878765	7.97401061	8.102503878	8.205539886	7.930886492	8.081935084	8.0871352005	8.0231326595	7.8518725165	7.994988454	8.090021702	8.109185287	7.959471719
ACAA2	5.73683114433333	5.827818749	5.97781355933333	5.67044116433333	5.72698449633333	5.91195405066667	5.802607854	5.63070172566667	5.79317994333333	5.68118481466667	5.57976432233333	5.601289645	5.22423870566667	5.22330126366667	5.41514207833333	5.289556833	5.80149373333333	5.679922793	5.930124768	5.66882318566667	5.70340321533333	5.65171659666667	5.94112553333333	5.41600410066667	5.51311220466667	5.526134647	5.85110341833333	5.74496449066667	6.08944045866667	5.69279975266667	5.59649156866667	5.754085681	5.25492761266667	5.45502788633333	5.69537175966667	5.30265462433333	5.805153639	5.788278686	5.73993976966667	5.66706237433333	5.63465510833333	6.203552325	5.89125806	6.03840869766667	5.317742958	5.556104303	5.47991434933333	5.26304020733333
ACACA	4.7855554495	4.5332300595	4.674363575	4.579801432	4.7116663665	4.5745656075	5.1253517925	4.2627184815	4.515583953	4.5749383505	5.232345169	4.638382519	4.5499404725	4.756912519	5.4254957375	4.8322224765	4.7716163055	4.4498667375	5.014495234	4.3767579145	4.794430584	4.688679315	4.957411093	4.5815231115	4.4903445125	4.9526550655	4.5268185845	4.385424106	4.439259424	4.7905398975	4.9631082015	4.49516805	4.707643247	4.4426223915	4.7627113285	4.4486952845	4.872131042	4.6226718225	5.2531089955	4.423685663	4.47005414	4.670305735	5.518620191	4.541143012	4.4145572755	4.465953732	4.970612925	4.2802167105
ACACB	4.89836058257143	4.76151887242857	4.57653286942857	4.73455101714286	4.84406553157143	4.87436084071429	4.46561050557143	4.81675319157143	4.88641675857143	4.84827164342857	4.37947824285714	4.641772464	4.83001546314286	4.81778786014286	4.60638768885714	4.68436338771429	4.88125078928571	4.93685661871429	4.57703440957143	4.677380127	4.89105673142857	5.02243902757143	4.26182091614286	4.55902438928571	4.72032323728571	5.16282817942857	4.86690855471429	4.98867266271429	4.63736340071429	4.52175341014286	4.60028461171429	4.572317162	5.05000160814286	4.93421538828571	4.62984566014286	4.735652187	5.020270037	5.03491881857143	4.63311826714286	4.77120400642857	4.95657623885714	4.77723108671429	4.63332313271429	4.60893777685714	5.02777257985714	5.04649329885714	4.63564514085714	4.70912665471429
ACAD10	4.5838652625	4.44474493825	4.17544032975	4.2103400785	4.4739886095	4.28033121925	4.16688678	4.245775465	4.5185393505	4.568935671	4.08379057725	4.09874055025	4.46155435275	4.4407419865	4.203639267	4.2907507605	4.53468507025	4.4726848855	4.105602213	4.2712456425	4.3488292915	4.37492601375	4.212014041	4.16286296125	4.30923209	4.3804999195	4.438855895	4.645150776	4.4203122285	4.305710367	3.963949121	4.1112117545	4.448194384	4.7758075545	4.25590806325	4.3505100905	4.44370129725	4.48184337325	4.19174286625	4.327249323	4.6300585705	4.52806044725	4.32678587225	4.25707215875	4.39433605425	4.446887946	4.38865913125	4.3079524835
ACAD8	7.185048662	7.49970679	7.331517377	7.321816613	7.111782413	7.450586973	7.422232179	7.219165733	7.112439902	7.457178546	7.386150126	7.300834429	7.102662963	7.285426103	7.314289823	7.153697806	7.041924135	7.123541916	7.22235488	7.079121614	6.966637654	7.432916574	7.092861148	7.16908485	7.163018861	7.278625944	7.332204709	6.885791597	7.244016097	7.235011652	7.399985558	7.354076156	7.035031035	7.22317572	7.07780123	7.07971873	7.22472857	7.489722091	7.416322491	7.432526679	6.880124411	7.336860172	7.390431893	7.168852508	6.91992716	7.12207451	7.258469364	7.04598944
ACAD9	4.6927637185	4.489461666	4.4660954445	4.4631635495	4.388077479	4.44835498	4.5082267115	4.204814982	4.2206810005	4.1469226	4.225069523	4.009865939	4.264123042	4.256590561	4.5467633255	4.5100951065	4.4300077665	4.4537586465	4.5051973415	4.6418562895	4.585428353	4.5812398145	4.577162261	4.3593484795	4.4481805955	4.852892577	4.2841630765	4.6314523355	4.563492559	4.5847737525	4.595873169	4.7638362345	4.2925172395	4.147652294	4.2596105565	4.2316481485	4.501381502	4.55763982	4.640931341	4.381802288	4.3758872565	4.49295274	4.515943713	4.432051427	4.402545245	4.304943534	4.327316301	4.4200393655
ACADL	2.4113619085	2.2035057485	2.161439576	2.1752587015	2.2107144575	1.9937884615	2.037359392	2.347974207	2.114823636	2.144498298	2.1628444305	2.019039374	2.083667379	2.067383605	2.114414363	2.182058959	2.247931283	1.9560210945	2.059447883	2.041780645	1.8636273735	2.0504835795	2.266593332	2.1024679925	1.996029816	2.2281548895	2.209544351	2.1915209285	2.3305271685	2.1595540495	2.1999423175	2.2995555355	1.9860765035	2.0599820265	2.313991787	2.0861361735	2.3622898995	2.3256819365	2.2654938125	2.2341628845	2.1905535645	1.9841938815	2.225830046	2.1785467065	2.0898103045	2.3423530035	2.226558756	2.2583002485
ACADM	8.412975942	8.660705681	8.292677194	8.387805534	8.592968065	8.724513149	8.467886016	8.522792341	8.481162891	8.524504847	8.20507798	8.46564987	8.502304892	8.691197069	8.372999128	8.459376268	8.375225817	8.67693645	8.395326804	8.517710855	8.363354874	8.774978416	8.186069456	8.753260297	8.448885616	8.407678262	8.622158014	8.085311968	8.493227965	8.30264406	8.369116472	8.552026645	7.898026932	8.217888327	8.212905833	8.323393153	8.516828818	8.765818918	8.529492343	8.563388878	8.313235781	8.659868085	8.457549786	8.555920459	8.332724037	8.561343482	8.363134425	8.407767526
ACADS	5.60638628	5.105559022	5.18171911	5.281354175	5.159734827	5.311240944	5.51569477	5.401690726	5.059664346	5.246747577	5.474928498	5.302666552	5.326681379	5.339319293	5.26239836	5.219074631	5.362186347	5.321582601	5.533865761	5.162144481	5.364938786	5.425710356	5.578040166	5.497253676	5.230575966	5.188624463	5.520280345	5.524441944	5.39892228	5.222669168	5.399995653	5.294652208	5.138856585	5.319430986	5.259180117	5.227717978	5.396736378	5.55330517	5.537108743	5.358659422	5.559604508	5.420809841	5.570371688	5.295097833	5.195374859	5.320662288	5.338016227	5.47950395
ACADSB	6.381083407	6.6678089015	6.063748189	6.3936995445	6.5165424565	6.520753606	6.1317101315	5.89623073	6.47593788	6.583530343	5.7519024015	6.153415629	6.47520935	6.5095959605	5.888519517	6.1849509005	6.434210414	6.3941025985	5.9996527845	6.067384782	6.5014361055	6.6610127075	6.03755831	6.3142208095	5.913199659	6.4992034725	6.481179886	6.311570251	6.438195792	6.0177479035	6.181128428	6.2018416355	6.582609364	6.5970373215	6.2461075135	6.530259609	6.60764182	6.655313958	6.271687931	6.442604307	6.318402675	6.2554157275	6.176854541	6.2181708765	6.629424901	6.5546381235	6.133742661	6.3301311465
ACADVL	6.880251361	7.315052274	7.148107687	7.222387481	7.314801906	7.503915535	7.497403293	7.52946226	6.745806817	6.899205256	7.406306479	7.231142261	7.153393795	7.179662344	7.266026086	7.440061209	6.643616377	6.92053719	7.153150359	6.971060781	6.924805581	7.017434076	7.404946037	7.335443464	7.512473582	6.860806428	7.172704805	7.362561999	7.410093628	7.392966243	6.871145745	7.36708133	6.803086035	7.035212094	7.17018667	7.147135546	6.884982514	7.176999098	7.30699067	7.311002468	6.88352315	7.543830822	7.676592314	7.562269053	7.0376388	6.976508936	7.295878931	7.326262141
ACAN	3.69355519325	3.44528956925	3.94982131525	3.7432715275	3.8002345665	3.80361171975	3.69944533425	3.818576222	3.8037058625	3.62489807975	4.0641682015	3.77203466875	3.71562218675	3.691737938	3.738080379	3.7581769145	3.6042897085	3.6181341105	3.59718235925	3.68942803375	3.6741887075	3.5141137485	3.9274172845	3.549431498	3.72418293925	3.7854825415	3.70426747725	3.8798646195	3.6215227	3.50353113075	3.645245008	3.65752161275	3.82043768175	3.7311770455	3.769959824	3.74699367675	3.71763992075	3.57396241	3.641260139	3.561986916	3.84917695225	3.6291828145	3.82206793775	3.69554720775	3.6043439775	3.67761511775	3.6996884455	3.6864310415
ACAP1	6.031458547	6.278705631	6.26018573566667	6.23102709366667	6.08807283633333	6.224826282	6.08105414633333	6.23404272833333	6.01443312266667	6.22848390766667	6.23787596133333	6.12006455233333	6.17177986666667	6.11230673866667	6.069044759	6.303707659	5.982967068	6.12691269333333	6.05858460033333	6.120872167	6.12225780833333	6.11578084733333	6.02124697033333	6.02909390033333	6.464138617	6.11557898833333	6.25309800366667	6.08065266566667	6.23727123966667	6.29836496533333	6.10766314633333	6.07511624933333	6.11349308033333	6.36417983633333	6.08413401066667	6.23966267	5.929456617	6.053078672	6.01467283366667	6.05728532133333	5.77910176233333	6.28281311133333	6.097435269	6.22346492866667	5.992475679	6.20008953333333	6.221920135	6.26341383033333
ACAP2	5.72551747866667	6.01315660133333	6.197376634	6.24241880333333	6.13405604766667	6.15980722633333	6.20157691466667	5.702475362	6.00436432833333	5.95121917166667	6.02109888833333	6.16120431266667	6.062581123	5.90077894	6.40603384533333	6.00271380566667	5.74259471833333	5.90587929566667	6.14170654233333	6.111363572	5.804929132	6.13829320233333	5.76568173966667	6.103758899	5.99419003133333	5.965964037	5.93525853133333	5.53698711233333	5.915793318	6.043853649	6.20330157966667	6.12372465933333	5.756191438	6.028582811	6.280188327	6.085822986	5.813776899	5.96419722766667	6.093728048	5.976467839	5.667144672	6.015519292	6.06658521266667	6.02406631633333	6.05993621366667	5.81743616266667	6.151838667	6.025586206
ACAP3	4.2288372425	4.5342739705	4.9418838865	4.733729966	4.4138831815	4.7465520335	4.693726831	4.6828592865	4.3564466215	4.529874384	4.761882523	4.4228214645	4.463417345	4.606434908	4.7139741665	4.5906419265	4.35013494	4.418254592	4.596175241	4.3120889475	4.203576074	4.323808498	4.726346922	4.5305079025	4.3778199485	4.273291919	4.4398436965	4.389454361	4.2987332005	4.7974563055	4.5841133485	4.597276925	4.3479109745	4.518229999	4.746804931	4.400638881	4.233373479	4.5047936565	4.594633239	4.540895844	4.2929301435	4.591925449	4.695179918	4.593887553	4.2454563715	4.510840939	4.56639133	4.476902793
ACAT1	4.56392169233333	4.77373383166667	4.74303352333333	4.67123809566667	4.73714542033333	4.65881675633333	4.55002247	4.49641314266667	4.63855006933333	4.477573696	4.36039068233333	4.34005848533333	4.56005210766667	4.532446241	4.49253687366667	4.43539649566667	4.475542634	4.65037926166667	4.56668074233333	4.42435960366667	4.675859183	4.56298561566667	4.56583323133333	4.521872596	4.63359265166667	4.607246059	4.57155833733333	4.610435618	4.550060074	4.860444574	4.454210027	4.68758689866667	4.64424588833333	4.79466159033333	4.64459851366667	4.41707853833333	4.660376275	4.56813724266667	4.53618022266667	4.59265279866667	4.40494713066667	4.60077979666667	4.53804461866667	4.48701236366667	4.62857446966667	4.60952994	4.62902052466667	4.792470708
ACAT2	6.95004811	7.154811394	7.122175614	6.994583478	7.260718744	7.216589134	7.340750497	7.006692308	6.962167303	7.059559204	7.163252023	7.260715816	6.91262954	7.096270536	7.148774156	6.934006168	7.111984823	7.160739147	7.265422808	7.208614322	6.882103044	7.299233692	7.045552635	7.130164678	7.341212323	7.040756151	6.981274888	7.01128289	7.05505092	7.276465472	7.344476316	7.115695294	7.060814538	7.217036164	7.399681757	7.182647463	7.13739882	6.968337574	7.247329322	7.141028157	7.051136123	7.021438873	7.215066606	7.125769047	7.068458338	7.214056541	7.14526079	7.117926527
ACBD3	7.39641372	7.7597436155	7.8768453855	7.567401577	7.850299903	7.788653522	8.120242804	7.8272592775	7.4076856685	7.3719876305	7.8525604455	7.48048676	7.7971075745	7.6487155145	8.0070183885	7.739569903	7.5596687485	7.395924898	7.780157371	7.393483225	7.7549245105	7.9274848865	8.0006245285	7.7901441955	7.647903514	7.944270518	7.714423867	7.6502103245	7.730623387	7.805266545	8.2338081085	8.0572353255	7.425757563	7.437791077	7.8449740285	7.590078249	7.881234413	7.784000323	8.2915408515	7.977619778	7.8906642015	7.895685766	8.2934136065	8.0115309075	7.647347941	7.552588083	7.8428670465	7.5282041095
ACBD4	5.375201409	5.471966761	5.130195879	5.274790649	5.521269395	5.474793124	5.168363753	5.340840424	5.275944353	5.241604929	5.302892798	5.070158761	5.370483387	5.432398145	5.036549215	5.297092439	5.544132372	5.323430264	4.983516883	5.087371069	5.521387501	5.506665847	5.366098239	5.256446788	5.32224566	5.476375958	5.66401397	5.434355248	5.397537227	5.069185359	5.080920978	5.206667836	5.476923728	5.724785757	4.9190513	5.37095128	5.330988084	5.483886648	5.117710812	5.150366328	4.916366046	5.341598522	4.844479146	5.388029357	5.40865185	5.414255557	4.919471233	5.125764969
ACBD5	6.8197513485	6.4298891165	6.9344659835	6.6208536515	6.5750444045	6.0748717305	6.8300512915	6.34056674	6.677042601	6.6122943395	6.91533361	6.7219359565	6.65783487	6.4239174185	6.999724213	6.7349015785	6.489609165	6.403853716	6.8584641945	6.6838503415	6.6138503105	6.344263319	6.4900419755	6.5156162085	6.4051136675	6.3921115605	6.384824929	6.352730547	6.757023579	6.6333809725	6.9429671265	6.777838141	6.7821029995	6.5651226205	6.9599126345	6.709323502	6.555963807	6.407354963	6.7380339545	6.6711262565	6.513901157	6.2558633925	6.7586622825	6.744414057	6.6260855035	6.1353129305	6.8055790745	6.4164310435
ACBD6	7.467238169	7.520333485	6.938513651	7.250876693	7.359440366	7.570819854	6.914370238	7.105485095	7.533978336	7.654334011	6.896405873	7.322720216	7.365953378	7.55713682	6.851482113	7.196739952	7.25156864	7.427745038	6.898595726	7.036176128	7.412172969	7.32191377	6.925605936	7.299394154	7.288284622	7.138514641	7.42102633	7.195599471	7.341677908	6.907425977	6.759010363	6.955247721	7.708832156	7.79302844	7.370114136	7.671896189	7.393685118	7.622719696	7.036838965	7.29936285	7.315144929	7.52437446	7.012756214	7.24604292	7.553456735	7.77465991	7.086703437	7.515345149
ACCS	7.422368387	7.541034203	7.78210702	7.582179268	6.126361696	6.441528844	5.854534208	6.09406419	6.084666982	6.350033445	6.335897413	6.15973629	6.339033299	6.620918617	6.303189142	6.039077679	6.141485539	6.508885195	6.056603054	6.042098866	6.240825268	7.361528568	5.915182188	6.047720408	6.14723795	7.453999955	6.633887608	6.473410287	6.351451052	6.211542863	7.292158196	7.257088728	7.443326408	7.46412364	7.379134053	7.094326776	7.361028986	7.496776848	7.391849776	7.345655125	6.051429901	5.930259339	5.889385241	5.613717617	6.35922431	6.318166834	6.066160453	5.995671602
ACD	6.905006202	6.761057658	6.96906235	6.904534052	7.072200455	6.811096755	6.850441502	6.938888019	6.663181161	6.690061647	6.777191024	6.785842016	6.685689823	6.68854167	6.692191124	6.87141365	6.659652948	6.514380173	6.654959044	6.599881949	6.618191925	6.433813238	6.749917964	6.653218604	6.81939796	6.665338011	6.719190127	6.987521114	6.767777802	6.933930726	6.828388916	6.757386582	6.641227321	6.61950113	6.745290977	6.773903528	6.67503884	6.833586151	6.887625466	7.020219791	6.440916137	6.682777379	6.794389051	6.909020644	6.886645609	6.711411	6.576269716	6.655868676
ACE	2.9288152245	2.7972795485	2.7203482585	3.636490446	2.9228828885	2.838851351	2.836012178	3.4672816305	2.8446137755	2.9727001555	3.047187118	4.170915102	2.9258278505	2.965133834	2.8345566965	4.085010359	2.7824173425	2.985557012	3.0925022155	4.0749782265	2.9970312845	2.889242899	3.135206175	3.738491638	3.640638986	3.0255668125	2.811614179	2.9220894285	2.945369603	3.058692654	3.1073000245	3.6807954545	3.092475374	2.891203435	3.0895073665	3.5750713365	2.9937971545	2.902203484	2.930936876	4.2594521445	2.9643822975	3.083996115	3.0601973195	3.359144527	2.8711290955	2.948524894	2.9481441295	3.928043362
ACE2	2.5122679645	2.4901404385	2.359387904	2.3759203505	2.447516578	2.421807082	2.345077554	2.535682911	2.256146167	2.19186511	2.413418042	2.400690335	2.286778363	2.2812611655	2.379744803	2.2962525865	2.4591527725	2.3953970625	2.1893080465	2.4055205215	2.1608982225	2.43274406	2.4332514115	2.463982563	2.307048739	2.316097607	2.3241930415	2.233488642	2.572288679	2.366420165	2.245962418	2.2786377605	2.322578692	2.3750696195	2.298361457	2.344937292	2.37813722	2.365543351	2.334909145	2.3123709955	2.243813639	2.3031524465	2.377799898	2.3443951885	2.3915967355	2.4483817355	2.374155624	2.2629278275
ACER1	3.45988776	3.113357705	3.167442204	2.846149262	2.857001108	3.118687779	2.910065817	4.202936949	3.141826223	3.337327431	3.710663702	3.266366835	3.133356227	3.516023997	3.09943992	3.011558516	3.30989357	3.236266384	2.977329545	3.274635537	3.55283415	2.978900109	2.942263966	3.156303558	2.957775879	3.280432946	3.120943474	3.606449912	3.155458498	3.152776599	2.960779466	2.83169551	3.060688704	3.173861122	2.74193035	3.039545366	3.035735743	3.058522259	3.024218272	2.971795883	3.448058585	3.403402844	3.120621539	3.320194765	2.9581413	3.357481225	2.775740341	3.18344376
ACER2	3.540576631	4.117207948	3.772740117	3.571858529	4.081670047	4.033261035	3.841045227	3.840568132	4.290708698	4.250559198	3.452428343	3.993467492	4.297726045	4.072893934	4.04560088	3.638311284	4.155162424	4.103714133	3.80429684	4.006659859	4.021106478	4.298473682	3.361141822	3.718139507	3.938516241	4.558172465	4.226914986	3.597748127	3.99711209	4.311058232	4.02204556	3.85752379	3.803048735	4.035348906	4.110794828	3.599329986	4.137010176	4.369983794	3.867092632	4.041514584	3.747121255	3.996516054	3.931685656	3.90989284	3.899551086	3.917698617	3.648712938	3.781688546
ACER3	3.88352783916667	3.90424238033333	4.18170940016667	4.05817025816667	4.16265424683333	4.41775248116667	4.3688296485	3.73607405116667	4.09425181516667	4.26225281266667	4.40514667733333	4.33133197183333	4.10170211383333	4.23609834466667	4.38559069466667	4.298547552	4.2297062675	4.48232525366667	4.49936934166667	4.53803213483333	4.08559622683333	4.07476322383333	4.12702596016667	4.2206733965	3.97193048266667	3.97701469833333	4.2552096165	3.8299460655	4.25804467083333	4.27254100333333	4.2909682685	4.06274854333333	4.28479277583333	4.54617422683333	4.5327107275	4.35831414833333	4.12672477866667	4.31922404916667	4.568197434	4.348072195	3.89945974233333	3.97597169833333	4.01037075133333	4.15101164266667	4.25533997816667	4.48053350816667	4.632201314	4.45392363583333
ACHE	3.301793447	3.25584556733333	3.29203232666667	3.27861811066667	3.174880197	3.355885514	3.204155872	4.05552514933333	3.23444993566667	3.197527899	3.805456558	3.19280208	3.18195790766667	3.25644087966667	3.16288654666667	3.326053574	3.181338879	3.277424079	3.00982917266667	3.08525464966667	3.19829254866667	3.30887998166667	3.17215176566667	3.156066855	3.21844527533333	3.116762887	3.343007895	3.132747431	3.32704564733333	3.394070513	3.283298826	3.21065767766667	3.50922230366667	3.44661826833333	3.19439753133333	3.27087176266667	3.34494382833333	3.225240247	3.15789567466667	3.34671225566667	3.404879156	3.25226350933333	3.32229066733333	3.37022011333333	3.35895640366667	3.41368298666667	3.110763808	3.260389959
ACIN1	6.727890625	6.586389853	6.485054662	6.345156102	6.488535238	6.686792241	6.496969163	6.523430298	6.47007474	6.56883673	6.488286904	6.27575282	6.506861811	6.53277252	6.491560085	6.415035905	6.540754697	6.532100081	6.370561204	6.305828626	6.348601918	6.57704048	6.640518081	6.338499635	6.612550442	6.639206045	6.510695816	6.439252053	6.283711199	6.374686891	6.394471061	6.537397574	6.518527517	6.712869378	6.357712333	6.47117344	6.420245589	6.654024616	6.76655998	6.508816856	6.670980188	6.764733499	6.72627239	6.701305523	6.593498666	6.416130028	6.541764944	6.160690298
ACKR1	3.307205864	3.158587232	3.342569513	3.013328363	3.333393698	3.302602911	3.638805577	3.603161121	3.165434792	3.238665059	3.267952544	3.331672636	3.068569044	3.433216217	3.631405621	3.433771466	3.220807085	3.474457534	3.416183877	3.366222779	3.428960126	3.215142779	3.121239426	3.439116064	3.390706988	3.454863883	3.465993988	3.319213239	3.275844261	2.971859659	3.380313492	3.363120222	3.408889975	3.222724983	3.793590754	3.25227383	3.253680256	3.375436268	3.004721414	3.525777603	3.285367535	3.316009864	3.316009864	3.136802201	3.279186141	3.319019022	3.326043601	3.098903714
ACKR2	2.870359134	2.85736396133333	2.72772365833333	2.742546769	2.95541327466667	2.848456767	2.914592815	2.942526501	2.722388947	2.84675053833333	2.889428511	2.92500819366667	2.66685558133333	2.77597195733333	3.14398075866667	2.72279537733333	2.92079904633333	2.85308910166667	2.93605958133333	2.931668863	3.044945155	2.77472900033333	2.91464326166667	3.036752675	2.89216391766667	2.94189581166667	2.75826259866667	2.92376494	2.860689534	2.87514887666667	2.86479926366667	2.90345482133333	2.93838572033333	2.822742657	2.93860208233333	2.884412463	2.84701372566667	2.85158464	2.855436939	2.81776875266667	3.19282243066667	2.758114372	2.91351906133333	2.839803811	2.88652984533333	2.90446028266667	3.01280587033333	2.71508330766667
ACKR3	4.23684188466667	4.27578993266667	3.99038444433333	3.50867100433333	4.71411832366667	4.13992644833333	4.381148259	4.04218036233333	3.94455486166667	3.858495419	3.61039761	3.404097446	4.182145049	4.06891537033333	4.17211972433333	3.68421025633333	4.643186262	4.24644285	4.13111876866667	3.94239607266667	4.6641887	4.314660193	4.021025168	3.859569186	3.82952489766667	4.88856666833333	4.31891153533333	4.35055533133333	4.191269436	4.16652140266667	4.38467557	4.11368624233333	4.05150507866667	3.71796697	3.617336952	3.447028665	4.37303314066667	4.346986177	4.17740773733333	3.95825195766667	4.35964705533333	4.199628475	4.10076082066667	3.93089155766667	4.17927020366667	4.111205507	3.966322084	3.597704952
ACKR4	2.164127953	1.912224879	2.231674263	2.129975203	2.172472952	2.042165493	2.133754835	1.799705321	2.400246639	2.267480537	1.834696881	2.154054711	2.181719101	2.331461284	2.01645853	2.035848441	2.0110808	2.19479237	2.092378581	2.16136837	2.25678634	2.150258388	2.232153913	2.013381862	2.295629687	2.14403831	2.185463182	2.372784239	2.148036781	1.975236084	2.134828422	2.062872179	2.470427268	2.184305645	2.307332189	2.517706464	2.036812881	2.157463114	2.200472343	2.308268417	2.50463544	2.098428664	2.212005273	1.900547972	2.338037251	2.49332409	2.090538485	2.361056559
ACLY	6.89717278633333	7.076206709	7.45922952533333	7.34797961433333	7.066031108	7.104831038	7.53836597066667	7.29750743466667	6.78550124466667	6.99631045666667	7.464956388	7.453931687	7.00250291933333	7.078020841	7.41350956566667	7.40535624766667	7.030398334	6.95547943133333	7.495011076	7.18634017766667	6.863304645	6.95928004933333	7.32780441033333	7.34421977933333	7.20440739133333	7.02735618866667	7.02169265366667	6.83822137266667	7.15677133033333	7.23154250033333	7.49117319466667	7.51834957166667	6.74435308366667	6.942867912	7.063403741	7.22512672466667	7.053129894	7.15783264533333	7.59809910866667	7.629224919	6.93252675933333	7.075912117	7.50020600166667	7.42791402833333	7.13734338933333	6.86227081066667	7.363315676	7.14523212133333
ACMSD	1.941865868	1.826815479	1.907570271	2.177435314	2.159424788	1.904375585	1.924720917	1.697511888	2.060780749	2.077870066	2.035227473	1.887778474	1.97023781	1.959253135	2.078187515	1.953083884	2.008333656	2.170777081	2.082369078	2.129244181	2.147825105	1.815648502	2.038184417	2.235740535	2.158330004	2.193185023	1.986493371	2.075767704	1.915037643	2.07719863	2.057592847	1.921160078	2.037836531	2.057592847	2.004722606	2.029084801	1.880959862	1.904491078	1.792766474	2.050838583	2.520863464	1.9389024	1.952029295	2.072215234	2.034944627	2.194307569	2.115719385	1.7763193
ACO1	4.2623843825	3.977566323	3.8052198805	3.9567650255	4.103692253	4.2784335885	3.814306381	3.791027711	4.1972104	4.1695594365	3.4025337205	4.091390977	3.9247166695	3.993625368	3.531072797	3.8967709255	3.905219083	4.247287594	3.547677881	3.8394773335	4.1783876425	4.31442884	3.901264433	3.889966799	3.763749893	4.1355916915	3.8899287395	4.1768533565	4.393238836	3.824441634	3.9223699515	4.1069621335	3.6119062	3.882436354	3.3313890045	3.383913672	3.9883970435	3.8489884315	3.6706828605	4.079792899	3.725239674	4.2166088145	3.810882815	3.932255006	3.591785804	3.765060411	3.483895562	3.57338498
ACO2	5.159304687	5.3355866265	5.5170034455	5.4248005805	5.4431953425	5.574118869	5.6556880315	5.6197390175	5.450540486	5.5013432025	5.6997693315	5.5334464095	5.3596293425	5.3876134405	5.556242387	5.6845339605	5.4878409105	5.232046292	5.643534565	5.390607641	5.687469781	5.4235050295	5.6855013365	5.5311230455	5.5789013375	5.0887897805	5.4596197095	5.640039999	5.4862131435	5.215155448	5.1844196165	5.4152432745	5.404998254	5.456623381	5.439478229	5.2129864325	5.519536423	5.4796829825	5.6611709645	5.541622845	5.556697635	5.302883818	5.6809582485	5.707511837	5.361302374	5.5366978955	5.6703401165	5.3426568965
ACOD1	2.41627298	2.263853491	2.142613404	2.350308032	2.188883198	2.201371733	2.082611153	2.096438261	2.255014913	2.274213709	2.257074822	2.237612592	2.160209812	2.204744947	2.320538296	2.276611307	2.258195923	2.259134732	2.128193705	2.31865205	2.261782885	2.151333932	2.634421366	2.353831719	2.275264373	2.547985131	2.255953722	2.261107249	2.119566347	2.137466251	2.459588839	2.231935031	2.45980826	2.324750894	2.377153519	2.026616235	2.491001146	2.346841637	2.123843773	2.311602034	2.750901868	2.25236676	2.108320031	2.338019727	2.260984584	2.488066982	2.386778892	2.144022334
ACOT1	5.000004715	4.920918889	5.561949132	4.879007857	6.2410288	6.019778798	6.717971896	5.988927339	5.737669924	6.027015546	6.641741668	6.093970209	6.068423097	6.10342569	6.452539503	5.755732966	5.942073734	5.247540227	6.18355923	5.613516634	5.953646246	5.811866195	6.230984737	5.873848145	5.848364593	5.791873288	5.484950472	5.992901659	5.769136724	6.262225423	6.354179152	5.795725218	5.830156627	5.70588349	6.484883158	5.971999863	5.951608482	5.881786697	6.444422606	6.001110286	5.737464241	5.515100096	6.247702423	5.970068837	6.222239696	5.966782316	6.760663293	6.128992748
ACOT11	3.407989786	3.10828674875	3.24047004925	3.254497036	3.27248593175	3.3340048305	3.307566031	3.378286799	3.3185649495	3.21611174275	3.42441248375	3.3346722825	3.187218452	3.143002225	3.218996965	3.335095034	3.2264546105	3.3046986895	3.15797251375	3.31981286125	3.250221144	3.21501758775	3.135018995	3.18224295625	3.30330717875	3.420779366	3.23924179675	3.36933151325	3.15013081725	3.17486009575	3.190455082	3.357560576	3.276939853	3.279384606	3.20775918475	3.175915465	3.1797997335	3.16260901125	3.090740184	3.1542678805	3.59748534025	3.3639227815	3.22969108675	3.13069788525	3.35227838575	3.38627487675	3.26473034225	3.2457857125
ACOT12	1.922233325	1.961394202	2.012180654	1.980595444	1.825010918	1.823303382	1.964846634	1.799705321	1.790896921	1.987707203	2.05085636	1.899466636	1.840766509	2.000317602	2.032376544	1.839740837	1.899785711	1.9142244	2.210987998	1.73502741	1.985396041	2.019243473	2.037101087	2.070782352	2.11369615	2.003659754	2.205580833	2.124796048	1.950779701	1.985101229	1.963947113	1.891331809	2.276227057	1.999540535	2.112586924	2.253929557	1.981929547	2.064791989	2.177853275	2.162606052	2.249734144	1.985925188	1.954531288	2.046315158	1.884177812	2.102901594	1.930803805	2.285459293
ACOT13	6.011025125	6.192175189	6.145233943	6.184395508	6.132610637	6.416450495	6.573379592	6.164989106	5.897746153	6.036101396	6.308491574	6.095720869	6.073605276	6.351437022	6.360239853	6.203462285	6.03578987	6.268180665	6.669793643	6.109249253	6.124189352	6.308652803	6.798798914	6.625370855	6.269089181	6.019600098	6.196888207	5.856063311	6.237882286	6.337852406	6.365906002	6.369851924	5.375445816	5.775894314	6.464901244	5.926422885	6.055846566	6.19767453	6.523418323	6.233083032	6.176116135	6.150423231	6.333093647	6.287360203	6.003841266	6.350417982	6.785243602	6.248529111
ACOT4	4.599098264	5.369316892	4.708020462	5.647846439	5.643459096	5.452221024	5.841626351	5.941558007	5.032195323	5.248681738	5.215580118	5.059344885	4.079958701	4.29669814	4.573190573	4.941929027	3.73262603	3.675511126	4.099182877	4.717360727	3.715721547	3.614408309	3.769834411	4.591238122	5.250476386	3.943666446	3.950979807	4.441640477	5.190456667	4.856404843	4.304451087	4.604249988	4.609660967	4.668974794	4.986320017	5.070982061	3.875919504	4.617478662	5.00285629	5.148122951	3.482640514	4.023692895	4.120998763	4.369654008	4.768791631	5.24702029	5.496136625	5.747177632
ACOT6	2.4672232	2.553786345	2.371921942	2.191235826	2.400507021	2.255152794	2.259148436	2.62247197	2.259148436	2.096492108	2.334410139	2.604305534	2.051778001	2.045563016	2.44580491	2.309319898	2.250704585	1.980605346	2.177883842	2.258650943	2.246355973	2.139154458	2.203518243	2.450488082	2.136180728	2.311115527	2.352429539	2.652738541	2.256693541	2.290334762	2.198593414	2.204248517	2.407682395	2.272763782	2.203849654	2.514646314	2.22211096	2.249924718	2.263596645	2.547868408	2.432311454	2.06405119	2.172503153	2.275640349	2.455177153	2.144080839	2.091990746	2.191235826
ACOT7	4.445886107	4.4387595765	4.784880236	4.8039192515	4.739053999	4.454561993	5.335339155	5.048998574	4.4338505435	4.742543289	5.587913076	5.2739316285	4.711214868	4.6114798625	5.119467899	4.7488667215	4.520050304	4.5296213465	5.013092285	4.672784517	4.4891628955	3.9987802935	5.01292497	4.8070779455	4.848737863	4.2977406435	4.4730228635	4.338962192	4.840831257	4.45426975	4.83316144	4.821892598	4.4303377015	4.3788805715	5.100790782	4.9926981235	4.4042589825	4.39829539	5.1302438205	4.9914915825	4.5581010245	4.2544307465	5.1190587705	4.9719747	4.5079578595	4.4104952005	5.2515966145	4.4992152745
ACOT8	4.9882860545	5.4731594175	5.310730872	5.285572185	5.200634462	5.4359715045	5.8715145355	5.1126635825	5.0492541655	5.1237411795	5.3053995705	5.3574547875	4.896838942	5.234454059	5.5000601925	5.3789188265	5.039741445	4.96155373	5.134746072	5.043858359	4.984967904	5.099077541	5.497771582	5.5191621415	5.22031501	4.976541271	5.3716438805	5.0382851635	5.4677013975	5.49764637	5.320011236	5.214607873	5.2382947925	5.535972548	5.850345704	5.3873641385	5.082042636	5.307875236	5.5012074645	5.1892460015	5.2701271915	5.289277206	5.454423878	5.299531925	5.1127248085	5.325593201	5.6127609685	5.304131367
ACOT9	6.235921031	6.334408318	7.911557624	7.401069364	6.115099437	5.873708902	7.96356084	7.527194831	5.579771004	5.851031812	7.856186091	7.376079298	6.254124123	5.908478802	8.053029943	7.401267006	5.950115344	5.567221332	7.805997335	7.187267805	6.319802165	5.780448386	8.036170801	7.554880268	7.317043182	6.233188214	6.259906622	6.199319803	6.794155715	7.806983403	7.83313415	7.594855617	6.048954169	6.146764765	7.814710696	7.38729494	5.752748058	5.522777052	7.780911367	7.415561411	6.301731602	6.054140702	7.827745876	7.606742055	6.511515672	6.001618914	7.763793871	7.130813649
ACOX1	3.8732124218	4.1112374312	4.183587254	4.1907646152	4.201945966	4.1555950696	4.4669830392	4.4339751776	3.9100796272	3.9150300418	4.3318174274	4.000709812	3.974067929	4.1674038888	4.1922964034	4.0382399468	4.156209432	4.1884384178	4.3486245746	4.1016606388	4.2672608066	4.3427090964	4.0759440764	4.222557993	3.93945313	4.1726916776	4.2408429404	3.6675073718	4.0725592002	4.1027516718	4.3731060466	4.2278423974	3.7284186002	3.756653649	3.7232096192	3.8082139396	4.1874460926	4.2091142958	4.2849562418	4.3248908782	3.958441664	4.2049384368	4.4162807668	4.363004605	3.9792157344	3.8860824656	4.1967728286	3.9235347462
ACOX2	2.734041471	2.621552703	2.872587821	2.610210963	2.649145303	2.765321476	2.484548066	2.843763169	2.802853578	2.836417868	2.877123503	2.605062225	2.457078178	2.632303944	2.454068047	2.711438418	2.992508858	2.535821596	2.740552827	2.630544297	2.802032429	2.610585636	2.942384294	2.9136391	2.704415855	2.521257409	2.327970782	2.673626899	2.690457638	2.743617518	2.750317178	2.782423417	2.573782667	2.683066238	2.652628442	2.451900808	2.884929394	2.975979038	2.693931083	2.525966706	2.814115121	2.899495602	2.856014849	2.417739994	2.701860166	2.827625406	2.703750043	2.728396154
ACOX3	4.143215678	4.485619667	4.765013678	4.8585184725	4.5705791725	4.7111452745	5.021707877	4.707073347	4.580484217	4.8336837835	5.405727919	4.839353956	4.590592615	5.014479542	5.297717686	4.9772302985	4.660885376	4.399279079	4.851683238	4.7913821265	4.57594963	4.860053828	4.8859134515	4.865575797	4.863295035	4.5111735875	4.657430081	4.427025034	4.621418489	4.9095112525	4.8933813555	4.9373797025	4.25508934	4.4120228485	4.7528519205	4.611495344	4.561103644	4.648972214	5.004572056	5.019252162	4.2481719845	4.6061556695	5.1059198485	4.9244903185	4.6164678025	4.67898016	5.0607443085	4.58375393
ACOXL	2.468258938	2.639763577	2.469505697	2.3990171755	2.414960745	2.357610981	2.570998182	2.6640363045	2.51976087	2.4807530845	2.5745929345	2.3519991005	2.467283575	2.4855835565	2.4366940695	2.382339155	2.6311200905	2.3733018025	2.4572410595	2.3698837795	2.559856882	2.4203280995	2.5068450485	2.4383971675	2.342686696	2.264929902	2.3727776005	2.239797653	2.3871349075	2.440976742	2.470317739	2.3769222415	2.3520361075	2.337894959	2.531344918	2.4820210845	2.2981435875	2.4815034795	2.5522426715	2.3636634085	2.5577219795	2.4828529705	2.4807508395	2.270662324	2.4997891375	2.2470279295	2.415993236	2.4950605535
ACP1	7.54370571175	7.745187227	7.3380346715	7.47979777225	7.49566310475	7.54244013025	7.451549574	7.3278642335	7.51149477875	7.46223152775	7.34080795725	7.280935251	7.248934723	7.4550224965	7.31571967825	7.396756237	7.49470172325	7.55115576125	7.44621512575	7.28433923825	7.396586423	7.4909219335	7.48415675175	7.4119629655	7.1782860645	7.4189824045	7.40355855	7.52184520275	7.5739472455	7.34338023675	7.31212238875	7.32519854675	7.6995881255	7.79150328525	7.77228552375	7.48027963925	7.386974908	7.59455489775	7.32611774	7.44450378775	7.563908736	7.77248846525	7.483696035	7.359146712	7.42513591575	7.547198711	7.52432190675	7.3756525795
ACP2	4.997669247	4.97966544	5.972553171	5.461095985	5.088756096	5.538574164	6.059632571	5.315152137	5.022099714	5.458413782	6.199346312	5.692565175	5.034994892	5.111482448	5.988119971	5.305205939	5.401237968	5.295659553	5.832012872	5.751048751	5.113255506	5.583417463	6.233360388	5.643970281	5.617453357	5.383145233	5.186796878	4.974833639	5.506165747	5.631261845	6.107964611	5.872545164	5.244229033	5.150526933	5.527051567	5.543072214	5.189686141	5.415401378	6.033066034	5.781192272	5.270932775	5.350450798	5.666431684	5.887144363	4.888687303	5.099467187	5.775692178	5.157453775
ACP5	5.293763826	5.77389729	6.412700415	5.862353588	5.991443534	6.329651978	6.788819369	6.376341151	5.83595732	6.060807494	6.99868239	6.518613691	5.795184055	6.182420233	7.051461	6.372351836	5.894982723	5.986639108	6.650307249	5.916124607	5.812657811	6.391082972	6.691251321	6.110732724	6.268278373	5.670372324	6.099604713	5.513270067	5.639267607	6.412304327	6.779779986	6.381995553	5.790989899	5.822046509	6.505354424	6.078796272	5.954302779	6.42897877	7.163239751	6.536917794	5.667940414	6.632128789	6.994656491	6.865959021	6.213453533	6.562258665	6.993043858	6.415082292
ACP6	4.9564213155	5.373222282	4.917071831	5.1237683795	5.3281512655	5.520825163	5.007141958	4.799322597	5.142679378	5.1998968475	4.9112470165	4.847897733	5.034001127	5.278067291	4.755604421	4.761903511	5.1271139	5.2415367005	5.0300415135	5.153685758	5.232074836	4.833273596	5.0026830195	5.216391179	5.4385829545	4.7888893075	5.382569238	4.850833498	5.022231214	5.083569961	4.620717323	4.7988328665	5.1794419335	5.205239191	4.9646630435	5.028570936	5.3205024715	5.708544235	5.350773847	5.3465672435	4.679705608	5.103691653	4.7766063015	5.013908984	5.667437159	5.935164496	5.5902895125	5.578046136
ACPP	2.34780729333333	2.317789131	2.35536769166667	2.18247662333333	2.33093739566667	2.15563727166667	2.275770309	2.20868301633333	2.36283924333333	2.291358205	2.331256649	2.251349096	2.24184559366667	2.20731037333333	2.14172723433333	2.325972781	2.151251624	2.17639725166667	2.36933670833333	2.391603344	2.37096589066667	2.39231797866667	2.314888938	2.286616151	2.303279938	2.15387894	2.398741585	2.407564439	2.23551883233333	2.20699114333333	2.440934613	2.18705219366667	2.29604931433333	2.33352493233333	2.23257564833333	2.194468378	2.31761451033333	2.31384172733333	2.22910343833333	2.23341859066667	2.62710806666667	2.157847919	2.23080297133333	2.29431483366667	2.172130324	2.26648866	2.28248519566667	2.34091790266667
ACPT	5.011206881	5.114584219	4.750506602	5.050474316	5.042564414	5.065966938	5.049524205	5.234744861	5.081190845	4.890542678	5.349933351	4.83488949	4.936740114	5.134339342	5.158413637	5.153127584	5.018768387	4.993722743	5.366093957	4.936413247	5.290238895	4.998587869	4.860090815	5.081579189	5.129015558	5.268525754	5.19639151	5.35020501	5.140267197	4.996533528	4.898624853	5.007730104	5.127779858	5.19523812	5.036510776	4.577611672	5.158843595	4.801466569	4.964086355	4.862261387	5.364025617	5.155853217	5.26979594	5.037087049	5.158226978	5.156915721	5.031900718	5.282413477
ACR	2.885902686	2.99675614	2.739670338	3.040004226	2.827614289	2.862800927	3.048729236	3.248999322	3.033340634	2.756694146	2.898382788	2.954436928	2.801219094	2.801971758	2.949415539	2.785732788	2.618423997	2.874209962	2.774224288	3.029191621	2.978509491	2.981530556	3.193141612	3.013667994	3.011989203	2.814031034	3.19749149	3.072085727	2.767670519	2.877389396	2.963174414	3.039412821	3.002092667	2.704681204	3.28222054	2.757013665	2.77072302	2.671005171	2.914819672	3.092826957	2.896379192	2.953457167	2.768974375	3.092826957	2.445229227	2.972369059	2.914571289	3.143058909
ACRBP	3.85139719	3.80164325066667	3.7878459	3.53261485466667	3.96263922666667	4.00248328766667	3.646491997	4.48257509466667	3.677647707	3.918023417	4.25184727333333	3.845307445	3.88444711733333	3.72261063766667	3.62998274666667	3.40941683133333	4.20137445933333	4.118555319	3.78512385966667	3.91222216833333	3.95845427033333	3.894526433	3.85942970933333	3.854799533	3.81914324433333	3.90656052866667	3.97926391933333	4.102614555	3.922214028	3.49610264033333	3.69764499933333	3.38906491833333	3.965371479	3.94741732633333	4.013495003	3.651986946	4.25060023266667	3.884327398	3.653256097	3.78797998666667	4.339464253	4.022800563	3.807257918	3.72959781433333	3.83788919566667	3.754090412	3.463141334	3.70097074966667
ACRC	6.607836697	7.041367214	6.659889146	6.686947967	6.676174031	6.895338656	6.74140043	6.609460169	6.801820368	6.902459862	6.657078951	6.667888555	6.691126512	6.673427125	6.505376388	6.483080774	6.698552925	6.506318502	6.685967892	6.505247175	6.555481814	6.773684509	6.335997583	6.931918281	6.661443768	6.527123306	6.8008459	6.095461497	6.85015809	6.502021663	6.470290883	6.61320772	6.544414604	6.625918358	6.366428788	6.689768375	6.708595907	7.004642517	6.865421297	7.012180813	6.411277384	6.872705946	6.682346512	6.811888399	6.60355807	6.690368628	6.325740575	6.692055354
ACRV1	2.79383367383333	2.79158269483333	2.82152703216667	2.71049619416667	2.75320461516667	2.7290776045	2.84221266466667	2.56628103783333	2.922999146	2.7924168515	2.6153178005	2.80722370683333	2.75117157833333	2.81867742066667	2.78755963016667	2.77350057166667	2.72344354366667	2.83946177983333	2.78021581183333	2.77014658116667	2.9811192365	2.86025931016667	2.9996600455	2.822898547	2.79308655266667	2.7944613965	2.85945893033333	3.09600021283333	2.7568633125	2.74092132466667	2.7603438465	2.81596561766667	2.84224333833333	2.71288597533333	2.885975222	2.78267627033333	2.68448791883333	2.74693577216667	2.71869326066667	2.777073257	3.09343257566667	2.67516867416667	2.71686686716667	2.83150482866667	2.70187383766667	2.68886111366667	2.85499029083333	2.73288251333333
ACSBG1	2.47298123	2.5852306885	2.446353356	2.391013975	2.5103806855	2.312119438	2.352796496	2.3505135415	2.371742236	2.298620865	2.21897767	2.3417098215	2.4008801685	2.4209245775	2.242694259	2.298962815	2.4195817065	2.4400294685	2.312737879	2.614158157	2.7196369225	2.4143196675	2.5923558075	2.3789256415	2.326766374	2.4256164165	2.4869781395	2.600439009	2.4461651185	2.312848941	2.5452611225	2.4616107905	2.4416276385	2.393152586	2.28436468	2.282570454	2.427265532	2.4805501515	2.239980657	2.218912129	2.3607676575	2.694924812	2.350370072	2.448803475	2.359801397	2.4117444645	2.335240191	2.3998616815
ACSBG2	2.751583176	3.039776652	2.896550191	2.510203447	2.763524996	2.811974749	2.916626759	3.149366856	2.817026894	2.862424813	2.748938815	2.691294506	2.789397335	2.895240249	3.066998219	3.049451542	2.98155248	3.071081463	2.767047742	2.656248864	2.899395275	2.494361389	2.582004103	2.634284935	2.789324364	2.734852262	2.738081974	3.096185942	3.036767254	2.763728102	2.811974749	2.78683895	2.930223413	2.738057353	2.427650505	2.811974749	2.981997705	2.977283313	2.316015854	3.024654389	2.792913087	2.417140157	2.613414444	2.852051302	2.917434434	2.86087123	3.296917735	2.746714775
ACSF2	5.064526824	4.951091057	5.012225803	4.745242513	4.76965183	4.897004789	4.750796157	4.336925453	4.529399307	4.893428161	5.24781567	4.981339642	4.838738421	4.757917136	4.847875512	4.92781638	4.924804319	4.47341527	5.37127602	4.703212012	5.076403812	4.737016554	5.093084326	4.937823716	4.882940513	4.824572754	4.917360738	5.110331285	4.763814805	5.105469586	4.980051419	4.754469005	4.681504047	4.587584526	4.942903548	4.807943879	4.556761631	4.671855588	5.140038984	5.023375135	4.349910026	4.675935462	5.101426721	4.898705935	4.833720873	4.949986112	5.186709542	4.864908804
ACSF3	4.39011032533333	4.49416077233333	4.49519317133333	4.528127515	4.374353191	4.67397063966667	4.233505142	4.48216221466667	4.444962467	4.682647912	4.540475635	4.49515502933333	4.47469910933333	4.52724118366667	4.345676107	4.37926411233333	4.50614097166667	4.382615629	4.33902358833333	4.333452154	4.246964178	4.46657268666667	4.38462137033333	4.31163861233333	4.33733479633333	4.52373074233333	4.42605562333333	4.77804701233333	4.32260704533333	4.26436695133333	4.62594415766667	4.362111649	4.485880338	4.65157828633333	4.104114957	4.28467547166667	4.49584837266667	4.58867630166667	4.28063056466667	4.241249918	4.373293212	4.48137494633333	4.21121281466667	4.54553570633333	4.35001501566667	4.490934444	4.31422684166667	4.18513526366667
ACSL1	5.137906532	4.9906975425	6.2632720925	4.956974116	5.246111805	5.283180366	6.2127487925	5.0565629095	5.165044784	5.3466655485	6.0806749865	5.6120374425	5.064983799	5.1577470675	6.3735798675	5.168699516	5.478906127	5.158795943	6.234560584	5.3089415725	5.065851347	5.272550417	6.069149949	5.1630041805	4.7155347025	5.3232414935	5.0516574045	4.944060799	5.239787923	6.0859858585	6.168104609	5.775627027	5.2385921115	5.260416153	6.1240313075	5.3117022715	5.6126666215	5.6335325715	6.4447996355	5.6616221285	5.167547428	5.057150899	6.18566344	5.4856003555	5.740211442	5.1945898755	6.2910901615	5.42136391
ACSL3	6.634324688	6.94469565733333	6.03356918033333	6.41430402433333	7.09870884033333	7.19919544166667	6.18762636133333	6.42474317566667	6.96052874366667	6.953332344	5.968239219	6.505589017	7.150333666	7.139513423	6.323895776	6.743267642	7.096757661	7.15037276866667	6.409084401	6.71949622933333	7.115130444	7.38813735233333	5.64759020233333	6.64116791533333	6.25180769833333	7.23507385066667	7.17623790533333	6.491796306	6.74006338233333	6.289960925	6.51698764333333	6.79449059366667	6.65712006933333	6.81339595366667	6.00722525066667	6.37086986633333	7.14856948266667	7.286830373	6.35730818966667	6.811321968	6.947405867	7.077466869	6.326082567	6.58754106666667	6.51699341066667	6.51377785233333	5.688118814	6.09593735466667
ACSL4	4.125563447	4.24248883866667	4.98152337866667	4.72882864	4.27724416966667	4.37594846166667	5.09857719133333	4.14595612333333	4.392101422	4.187760689	4.964326527	4.524311974	4.62796627	4.31253954566667	5.281186297	4.71297572466667	4.39880163033333	4.46072543666667	5.152348304	4.73746513933333	4.34902213633333	4.36650659	4.74336845666667	4.69426582633333	4.33277815066667	4.626012877	4.398637748	4.392118795	4.60300080033333	5.00785514033333	5.19114268366667	4.97051145733333	4.310021808	4.077502604	5.14218273433333	4.30151132366667	4.34562919133333	4.11054022966667	4.75688061666667	4.48576561333333	4.11058653833333	4.53300103166667	4.902600847	4.513684731	4.450511567	4.10490129733333	5.25523430166667	4.640328281
ACSL5	7.5104906165	7.636656241	8.3951608655	7.866720793	7.45012376	7.463819875	8.371492236	7.8760694205	7.506752649	7.4843367835	8.571539805	7.9415104785	7.349860589	7.4069080095	8.3150826635	7.751374889	7.4234469965	7.2665140835	8.224785684	7.785213279	7.348558653	7.3577779865	8.5800707445	7.997790972	8.0114020665	7.444928275	7.4083032625	7.715558582	8.077016972	8.32308855	8.341608815	8.2549611875	7.269605684	7.3469141815	8.089846392	7.673946844	7.465831035	7.4143402745	8.378273378	7.91084476	7.145426353	7.4048432735	8.258410344	7.8774413325	7.712578831	7.48929096	8.3693990055	7.797457009
ACSL6	5.069776778	5.7180430282	3.9716997758	5.5812725562	5.1312962882	5.5349559558	3.8096787208	5.462684236	5.0975795804	5.515886984	3.2596815322	5.410946035	5.2080911672	5.6422577254	3.143921761	5.477201781	5.0921541948	5.674315727	4.074480671	5.7126334072	5.2570296038	5.5321998464	3.857348281	5.6201496668	5.4988413206	5.1025784646	5.6635267612	5.0106653634	5.3676341026	4.1900722064	4.078399816	5.3965706924	5.0160054834	5.589766521	4.085637775	5.5851254156	4.9440107312	5.5151929774	3.7711566128	5.6074501838	4.6987188576	5.4770289036	4.2044549256	5.4956620922	5.078720606	5.8168995658	3.62623091	5.559054215
ACSM1	2.3026544685	2.371360049	2.305767004	2.4408296225	2.3788515065	2.3620022695	2.301913883	2.3838898315	2.571585924	2.405816928	2.357308246	2.2767746445	2.4100907065	2.3546221955	2.239801438	2.298530262	2.4187495455	2.413830519	2.339951493	2.319405252	2.3326966855	2.2993114585	2.2347552835	2.3304421455	2.5193134945	2.2270243025	2.322882032	2.316284702	2.414949568	2.365875172	2.1410672105	2.317653606	2.4115282575	2.5124856895	2.2051596675	2.4157511535	2.4693302185	2.267803877	2.272225375	2.329037234	2.784020992	2.24914148	2.149043266	2.231601873	2.3264643835	2.2500611555	2.195022365	2.4781400895
ACSM2A	2.1604695985	1.8610268015	2.028314193	1.9128153535	1.7813325605	1.8825100975	1.894359514	1.992551023	1.9066067045	1.9357734665	2.042140793	1.9186756045	1.92497501	1.7761493025	1.878016654	1.798456013	1.8278288105	1.835878816	1.899829497	1.8613209875	1.8520651245	1.978348318	2.09704847	1.905660831	2.050056044	1.9539314785	1.941562394	1.9951539495	1.883427684	1.8334806725	1.9465152475	1.9808967405	1.9485002215	1.94327202	2.0795148445	1.78210889	1.966819665	1.8807409705	2.2252172355	1.812902352	2.240735863	2.0212172465	1.945960349	2.0989315695	1.9516700785	1.9835903615	1.950480829	1.815397649
ACSM2B	2.87440489433333	2.678513315	2.70198931033333	2.75688690433333	2.708318419	2.794672123	2.53453080366667	2.90356315133333	2.44590550333333	2.672688341	2.86235770966667	2.70768105166667	2.67654313066667	2.77908655866667	2.50974705466667	2.82399423433333	2.71999667933333	2.77320478933333	2.68356355866667	2.59654404266667	2.88379198766667	2.82410222133333	2.887218129	2.80340386766667	2.85676308966667	2.72624914766667	2.71235464466667	2.70634993066667	2.467198581	2.71833525366667	2.63100386133333	2.66836296933333	2.634301034	2.537628319	2.75875141833333	2.777147966	2.58493565966667	2.67928554566667	2.75231234433333	2.69951490533333	2.671551278	2.61138235	2.733763342	2.72762388966667	2.83318859933333	2.78869858233333	2.677276437	2.74320242466667
ACSM3	4.865653381	5.7202601475	4.132156323	4.837506816	4.975038548	5.2456580445	3.8729911715	3.6528475775	5.0268273835	5.141522609	3.755234454	4.102231597	4.8661563105	5.2913108685	4.3222576535	4.8354576865	4.8010304085	5.2292350695	3.964346803	4.4208973805	4.929555324	5.1371046865	4.039729931	4.500057541	3.9455557335	4.8983376885	5.0724664885	4.062656819	4.770656592	3.8874980475	3.909602291	3.8564775135	4.729969645	5.4769912385	4.1251207415	4.538788095	4.974611309	5.460046457	4.0523075695	4.5590922555	4.38386754	5.328768129	4.2194547105	4.0650371275	4.7510326545	5.46218271	3.9028178265	4.825809329
ACSM5	2.68077683266667	2.54830991733333	2.65565004333333	2.42065099266667	2.35695021633333	2.47474823766667	2.44928182966667	2.64081034566667	2.371639495	2.461719873	2.60031209533333	2.46449230566667	2.37214346066667	2.41749127166667	2.59141426166667	2.501898148	2.47417934233333	2.58486141533333	2.33481818933333	2.29860135333333	2.61430374166667	2.468081132	2.70123221233333	2.461940443	2.74134733366667	2.53182731933333	2.325624116	2.62971329	2.41406384	2.466329024	2.55539487866667	2.56499833366667	2.646245389	2.42237603766667	2.69206137166667	2.42276282966667	2.60788316466667	2.428324397	2.54590228266667	2.46665201566667	2.77485499433333	2.58999928566667	2.47463949433333	2.59682170966667	2.343882185	2.52962646533333	2.467777617	2.382253245
ACSS1	3.979861366	4.1612429442	4.0733494552	3.9586577948	3.9830885066	4.0229904028	4.1516060946	4.4025792742	4.130976363	4.077295552	4.172690998	4.0653116182	4.1230118244	4.139334586	4.1680575092	4.0792576366	3.979041433	4.188922146	4.039590322	4.043962901	3.9413417262	4.0822965294	4.1341114028	4.0711885408	4.063605754	4.0910737506	4.0766119904	4.0062383464	4.115861982	3.9716654902	4.1713025646	4.0687736234	4.1100666618	4.1756678276	3.8773969256	4.0105712422	3.961747007	4.0131192918	4.1312648992	4.1063194232	4.0384485552	4.120614625	4.0273127196	4.0729267252	4.0036308262	4.0128978478	4.1458183528	4.1030854366
ACSS2	5.128680145	5.253052567	4.497896259	4.791290121	5.613590589	5.450057277	4.213933965	4.695550625	5.396505321	5.443754391	4.693688887	4.891250859	5.296279877	5.056816097	4.465139636	4.664650092	5.238805643	5.252221816	4.441532553	4.65654977	5.300624704	5.281837686	4.635907347	4.888175529	4.862070468	5.321322806	5.520602249	5.368180326	5.199706446	4.694724891	4.218973942	4.631498753	5.421720273	5.790574952	4.687153819	5.143210411	5.515799447	5.492684593	4.716669914	4.926453068	5.214931041	5.224504427	4.556368636	4.67863912	5.324833028	5.293197668	4.487961655	4.483481687
ACSS3	2.2766587835	2.4180810725	2.4355641995	2.3324475725	2.4484306525	2.1404484395	2.3984871125	2.6291169745	2.259845176	2.4439817545	2.3840420045	2.347317811	2.518261254	2.215441359	2.3994106525	2.367328099	2.4067389915	2.2271671505	2.516876536	2.256197886	2.4212596125	2.3430446145	2.422317168	2.435363068	2.38466126	2.3723394255	2.5044409285	2.453351743	2.543547026	2.265533471	2.439724078	2.3725571605	2.449100893	2.419215006	2.328919609	2.347960434	2.4178426305	2.1954287615	2.4453996785	2.2048658805	2.42702845	2.2938912005	2.197699591	2.4583348795	2.3347459985	2.2964892625	2.1250256025	2.4918612575
ACTA1	2.489597699	2.407366457	2.647335782	2.563329527	2.154543464	2.54244635	2.645934465	2.590084466	2.571306527	2.45452141	2.641694093	2.603804905	2.279133155	2.416737871	2.352004917	2.325388365	2.507662405	2.525901883	2.730988445	2.22684728	2.40098724	2.387809567	2.576964298	2.844392296	2.374943508	2.443009477	2.213800731	2.610830088	2.52690045	2.710060336	2.629482842	2.45021166	2.531355203	2.326337689	2.495912678	2.740922314	2.404569125	2.45184191	2.522489363	2.626821727	2.750514773	2.462622753	2.775854434	2.574094302	2.387569827	2.334708894	2.565690034	2.414332994
ACTA2	2.97279017866667	2.85261082633333	3.92583584566667	3.26624007766667	2.79315785366667	2.49552906666667	3.773660919	2.70395184066667	2.59721742333333	2.74239210433333	3.664345981	3.08280819333333	3.09091915033333	2.82124345433333	4.041944188	3.11237333633333	3.06537058766667	2.687629763	4.21101030966667	3.22088021066667	3.69004093766667	2.45032011366667	4.056235749	3.35440684666667	3.08386586333333	3.055472398	2.763378921	3.48601137633333	3.04997258633333	3.871064031	4.05372110433333	3.40487880266667	2.80095565966667	2.62746425866667	3.84728514333333	3.12616999233333	3.277951454	2.780201342	4.20528453933333	3.40067018266667	2.51228202	2.60974539266667	3.69037227033333	3.04868550533333	3.133476271	2.62973723033333	3.87749175566667	3.04492684766667
ACTA2-AS1	2.268816085	2.406040274	2.579541182	2.433319941	2.400507021	2.348104049	2.443075883	2.865025924	2.33892457	2.611433069	2.702490381	2.288371944	2.246278367	2.318114269	2.612328072	2.205890889	2.413826185	2.028484951	2.42391053	2.480006128	2.374318988	2.257074822	2.598333213	2.366743688	2.481178324	2.421919159	2.719975048	2.925034521	2.511449517	2.614174592	2.392738781	2.326429412	2.499198934	2.431886908	2.477193278	2.422156774	2.518379762	2.101476335	2.465115306	2.446539085	2.439212997	2.410758996	2.733222937	2.322859384	2.574941631	2.281063924	2.582206919	2.230574352
ACTB	11.9510029783333	11.6984387248333	12.263439395	12.0415009266667	11.7785809946667	11.7646269985	12.4849691916667	12.1292394916667	11.839208385	11.7715901896667	12.567253855	12.0486847083333	11.6247428905	11.51702897	12.4013633483333	11.9560419633333	11.8630479133333	11.7371319581667	12.3252704566667	11.8554801873333	11.6780614831667	11.7376051363333	12.055993975	11.802525251	12.005874622	11.805342234	11.745755175	12.0038203916667	12.0251843033333	12.2110451583333	12.3367045916667	12.158149685	11.8209662016667	11.674357831	12.1052279783333	11.7503855831667	11.773834275	11.7846593863333	12.3612077133333	12.0784303816667	11.9017025533333	11.7537056216667	12.2861149466667	12.0726323083333	11.8001296585	11.6925193168333	12.2781242383333	11.883446055
ACTBP9	6.218802579	5.937043129	6.177041313	6.008021764	5.899417622	5.76707193	6.460991335	6.119479368	5.939812046	5.895524468	6.557337662	6.093722418	5.700083624	5.388296857	6.421758533	6.011428751	6.084949659	5.864402841	6.55212391	5.990190166	5.868977372	5.701256437	6.135141284	5.979638826	6.206843827	5.811859144	5.745887468	5.915309053	6.069450947	6.030863348	6.344362504	6.251789034	6.080339645	5.667521315	6.184065845	5.748412417	5.814867621	5.761678273	6.251561816	5.980831971	6.138230141	6.017969967	6.396441509	6.023792899	5.947692397	5.905568244	6.200894282	6.091088517
ACTC1	3.62321321	3.569192822	3.839247561	3.667268754	3.48079077	3.586696832	3.795134061	4.155526754	3.582072235	3.533300052	4.477536997	3.672766248	3.571347541	3.524543858	3.684951883	3.792108661	3.747969813	3.636682229	3.939895882	3.593107736	3.542161354	3.514264491	3.792304613	3.683801337	3.715111938	3.368251888	3.520015184	3.741187407	3.683986094	3.520015184	4.016144861	3.73412899	3.622817679	3.535497003	3.635658026	3.659787666	3.747005214	3.60265084	3.889992272	3.705351	3.809214945	3.501054352	3.973535374	3.756648818	3.684204236	3.609266702	3.874907669	3.599948195
ACTG1	12.5015791222222	12.2209208655556	12.9391990688889	12.5155984644444	12.3643308555556	12.2825265022222	13.0016112677778	12.56821317	12.3678965588889	12.34838904	13.0349518277778	12.5749761766667	12.2830442466667	12.3095529777778	13.0924119066667	12.5071448966667	12.5325997644444	12.3967998911111	13.0170549333333	12.5504376977778	12.3958478622222	12.4671760422222	12.4278505522222	12.3303581055556	12.6152462955556	12.5981685111111	12.3937614544444	12.6807015611111	12.5347777144444	12.8653328655556	13.0438735488889	12.75438061	12.4082040955556	12.2788624066667	12.71168918	12.3637876333333	12.4960862288889	12.3900236433333	12.9661910011111	12.6037427855556	12.4289272766667	12.3615556288889	12.88416223	12.6702385177778	12.5277804222222	12.4198740955556	12.88478495	12.4515188733333
ACTG1P17	2.66407322266667	2.76668887466667	2.51234430366667	2.554921675	2.57468298566667	2.60661806366667	2.54198365933333	2.53693876466667	2.566101855	2.58625214966667	2.60133557066667	2.64093466633333	2.64528227033333	2.753590088	2.54351780466667	2.58581102333333	2.701093166	2.79975887	2.694373065	2.640525998	2.67342167	2.78052101066667	2.923126023	2.59008187366667	2.748691982	2.891530557	2.89445221666667	2.938241137	2.83453634733333	2.728595895	2.64106911966667	2.65082472466667	2.717863682	2.70299821833333	2.759220514	2.62512002033333	2.665366357	2.589582952	2.636204347	2.45351201833333	2.954513629	2.76931213733333	2.79047121266667	2.58153794266667	2.626567318	2.811971435	2.705463272	2.65377044633333
ACTG1P4	8.1021360955	8.2263263555	7.9679087325	7.9209633255	8.0015237815	8.470156521	7.9500204155	7.8795460125	7.9988148945	8.1263478755	7.7940393915	7.6435984035	8.1344360025	8.230756937	7.9242577885	7.629846703	8.079402085	8.042960914	7.922535053	7.7739794035	8.051432449	8.6324202305	7.709963228	7.762638881	8.040262354	8.4404420715	8.3305883555	8.2343725135	8.2015714825	8.2522243915	8.158763217	7.949562017	7.9310353325	8.3693034285	7.8644830115	7.8305800675	8.429978263	8.4828636065	8.16118812	7.9425878005	8.1423931455	8.2714457005	8.0960134415	7.81169859	8.264064226	8.1495603555	7.868708418	7.8050501475
ACTG2	3.281945249	2.923268571	3.507205257	3.2262744515	3.080643642	3.3386880375	3.621729503	3.438799803	3.139442233	3.216410948	4.0144780335	3.3373824515	3.230903014	3.1411087925	4.4071878395	3.230119695	3.3859295145	3.2000841565	3.512097211	3.403023245	3.2456801805	3.218779225	3.3543482425	3.376444012	3.150233122	3.301471743	3.1858989935	3.776825113	3.063973757	3.2351200545	3.576208241	3.16749713	3.22130074	3.2120103455	3.490182474	2.9934587915	3.2211632385	3.2406067875	3.5432562615	3.067419275	3.145452546	3.137073993	3.7439961535	3.1185314255	3.0803565405	3.374514457	3.433260802	3.1405705945
ACTL10	5.159042332	4.818048185	4.884562588	4.865676708	5.10476399	4.811351873	5.206606345	5.42656254	4.800071312	4.598413919	5.047581152	4.658788752	4.551472463	4.833000461	4.923487841	4.729721186	4.793597401	4.68152136	5.156327878	4.791255535	4.816168493	4.868588026	5.014745415	4.728486519	4.724934537	5.145537296	5.030555112	5.144472035	4.778637731	4.994988182	5.192648572	5.21635058	4.654628554	4.669980313	4.61702073	4.891018768	4.853107302	5.087060963	5.172979085	4.765531609	5.20408676	4.750118112	5.082790833	5.102114062	4.721672198	4.811958502	5.175211405	4.772231292
ACTL6A	7.092954159	7.549808824	7.386500603	7.510742524	7.581353672	7.653006789	7.837715835	7.683148972	7.292528451	7.10218749	7.360672061	7.354061171	7.443320645	7.299584949	7.204624371	7.270886587	7.952855337	7.633362498	7.673682126	7.401803414	7.741042128	7.972260072	7.594108362	7.817777124	6.998544578	7.822065471	7.743849208	7.183009926	7.246616946	7.32651017	7.794064517	7.708473063	6.977830308	7.073191581	7.203665253	7.048231518	7.916741255	7.863793812	7.651471232	7.555311462	7.265856069	7.578344541	7.668441235	7.513294983	7.39954658	7.074805013	7.251795714	6.930485223
ACTL6B	2.758894682	2.5682001555	2.807376188	2.682793882	2.678952744	2.79615624	2.731208621	3.1530750675	2.7544324115	2.97078858	3.209277256	2.7994903375	2.6191663895	2.716226156	2.7746949345	2.7839634995	2.9048089505	2.6559039755	2.712794882	2.645788819	2.7624698355	2.806897647	2.787106258	2.6721121595	2.6341088685	2.9863550455	2.861118333	3.028442413	2.814612988	2.562295508	2.7383024	2.6634992675	2.81716813	2.745630216	2.7238407115	2.660440038	2.7768851805	2.676717491	2.5202231645	2.656180133	2.6215415615	2.7497871675	2.8880105115	2.4488854715	2.7963245505	2.8851445505	2.837742693	2.80808957
ACTL7A	3.201645077	3.037029383	3.131801889	3.682838069	3.42197233	3.104914492	3.363988481	4.124924522	3.239591054	3.393717755	3.889500621	3.49629451	3.068691451	3.272754141	3.230290878	3.40141861	3.625871997	3.246102607	3.423370195	3.38282741	3.341500379	3.694026086	3.653382948	3.376658882	3.177927173	3.019020864	3.305295465	3.584514734	3.178919716	3.236380282	3.20485603	3.340934888	3.592552073	3.192049624	3.548565518	2.939054799	3.266909666	3.196770321	3.6881679	3.368329099	3.166650068	3.439879572	3.339950889	3.425100734	3.28729872	3.652376036	3.259854339	3.451706112
ACTL7B	2.998025871	3.098151214	2.930449771	3.235346975	3.383033999	2.88569803	3.044424914	3.071001957	2.940718093	2.86671748	3.241171933	2.855828988	2.8036042	3.148721621	2.992150129	2.898421221	2.770784949	3.106338916	3.204527407	2.950868388	3.000456793	3.191455297	2.877039506	3.162133034	3.100923876	3.065449599	3.002894447	3.011110816	2.856137242	2.935763958	2.878304832	2.962524582	3.175117814	3.077635176	3.157486254	3.093589969	3.239024188	2.922343528	2.976312335	3.041454481	3.035265691	3.177358618	3.170974477	3.191745763	3.061873273	3.205684147	3.065110269	3.324441112
ACTL8	4.118485547	4.023154898	4.269184339	4.560639109	4.208096523	4.22705243	4.099393579	3.884095912	4.186243198	4.197936547	4.373958664	3.928247606	4.380890137	4.06784739	4.655773852	4.236926535	4.018188205	4.225749571	4.071331395	3.983697021	4.282457734	4.051741888	4.36626269	4.079701936	4.377025697	4.411457103	4.410679675	4.385710613	4.200416687	4.366121338	4.236544937	4.258048529	4.306787845	4.334883289	4.255032262	4.1755439	4.449066684	4.336081567	4.477196095	4.164460385	4.451509571	4.112376653	4.31319085	3.974953693	4.114443262	4.136097493	4.470864321	4.260089945
ACTL9	2.424950286	2.541472874	2.464475358	2.317032118	2.344884387	2.424457809	2.320863225	2.669362157	2.378724311	2.272354594	2.947306574	2.380298207	2.370542565	2.391574668	2.113454987	2.380082458	2.277537959	2.293406982	2.291293868	2.246226306	2.313977961	2.358135162	2.089895952	2.423076599	2.310948189	2.335228812	2.321618003	2.184300366	2.31312706	2.305782102	2.424827508	2.46434975	2.18923206	2.216726286	2.274247674	2.292789217	2.233110602	2.33726467	2.18904191	2.154883898	2.050396513	2.309596662	2.36203653	2.167759226	2.331491745	2.241853062	2.180540867	2.644605234
ACTN1	7.2329465465	7.28105442975	6.17770052325	6.325663074	7.238745531	7.57663480575	5.9088755365	6.119361294	7.2128913725	7.20775414625	5.5608010055	6.23419452025	7.11906149825	7.31479278525	5.3862202225	6.1315974635	7.05611752	7.34540850075	5.85333235	6.05747245575	7.0908905275	7.4001733045	6.40896294525	6.3342343665	5.92947451025	7.07294365725	7.5051125585	7.04552000025	6.79468030325	6.21964824725	5.98260938425	5.9253460545	7.007471299	7.36960091	5.662567375	6.3562167035	7.28653973275	7.5862942005	5.7395864585	6.36456000775	7.37886495925	7.5893963175	6.1902852055	6.5246705545	6.801811484	7.02792265525	5.42768421975	6.163040043
ACTN2	2.4718737125	2.45354415125	2.53783613875	2.503388343	2.4103102955	2.46932735125	2.56650429525	2.481101496	2.52481838875	2.61776310025	2.35388050225	2.410812334	2.48188019975	2.40491453675	2.47500527075	2.40678930075	2.49489930425	2.46501352075	2.46645627575	2.44113947825	2.48395154275	2.526591492	2.62550465575	2.5094616275	2.579288113	2.58535926525	2.3788288125	2.52602348075	2.379387224	2.474256223	2.420152882	2.53928165575	2.47072932	2.48753573575	2.603289923	2.548753432	2.37229796325	2.4422680295	2.76542380425	2.5121193245	2.578884498	2.31248615175	2.5063874135	2.42917877475	2.4702246885	2.42485684575	2.56712402175	2.52647289225
ACTN3	3.040205689	2.973726089	3.004104918	3.060771896	3.330057387	2.696441536	2.828318064	3.30872661	2.916492814	3.195621466	3.498422539	3.030067425	3.059395248	3.092015591	2.889367189	3.245785906	3.19160485	2.977642133	2.876735227	3.059005878	3.126614836	3.030545666	3.455210221	2.963921089	3.005558177	3.176221567	3.200656573	3.303217294	3.414690444	2.976704721	2.970216756	3.296406074	3.240600096	3.068204634	3.258025734	3.338899767	3.064831171	2.92451672	3.22633744	3.325941233	2.745442075	3.021611735	3.127791929	3.034427018	2.678877634	3.13346252	3.222067369	3.233678031
ACTN4	5.883495171	5.154099844	6.565527832	5.926144164	5.527109843	5.142274907	6.686914363	6.282804998	5.412286818	5.484719906	7.094987399	6.330735906	5.594744164	5.168661156	6.9374494	6.202103868	5.855799405	5.076851869	6.838148136	6.035079616	5.9666184	5.177487328	6.646641317	5.861085314	6.194158755	5.703888847	5.46046304	5.785628552	6.16112949	6.519369295	6.883841172	6.454278397	5.840847724	5.214874561	6.653147047	5.906101167	5.671071913	5.174216179	6.97798965	6.244084949	5.239937957	5.208233285	6.806571423	6.096653674	5.811625924	5.423685217	6.633792111	6.317145846
ACTR10	9.396094355	9.889585271	9.525611446	9.692489146	9.865577704	9.921198518	9.638952924	9.837202253	9.591975089	9.677037265	9.520202709	9.499084677	9.656622901	9.841191714	9.444971745	9.650761547	9.756541559	9.892229742	9.646552797	9.693386744	9.913202751	10.01040855	9.867349617	10.01374167	9.51159708	9.746782138	9.959180126	9.27059692	9.749409775	9.517167857	9.721060268	9.866522664	9.582631918	9.702640095	9.608341051	9.496336759	9.768308127	9.93089055	9.740323072	9.849109324	9.484775739	9.82079801	9.734563487	9.752492435	9.669253271	9.723109283	9.656487427	9.613354746
ACTR1A	6.007557314	6.12829224	6.741219389	6.3776694625	6.211902197	6.2917804865	6.9458517915	6.5799852835	5.943823387	5.9974718685	6.9046252965	6.55683267	6.0452967135	6.2206551275	6.917448479	6.4509568115	5.9791317305	6.0429622355	6.8568038445	6.3322665385	6.238631183	6.1543863805	6.6667715535	6.4666299925	6.522800068	5.8485527045	6.031835163	5.8824444115	6.43866341	6.542951054	6.781467913	6.7451277325	5.5973241165	5.790501871	6.685610839	6.3538185535	6.062104029	6.1102139905	6.810550987	6.4609459395	5.9130996715	5.8214292375	6.82453852	6.6441422895	6.1904921535	6.023081207	6.829946257	6.4108594295
ACTR1B	7.376015378	7.652099169	7.579907958	7.587997881	7.418692783	7.412156848	7.511689656	7.409747328	7.314546246	7.547244766	7.647999892	7.483087891	7.223192334	7.456314071	7.33434392	7.393237201	7.563653237	7.527865805	7.742535776	7.522875795	7.436715112	7.469807214	7.565614285	7.44440669	7.78154644	7.335292238	7.574145691	7.549388167	7.577830696	7.679962123	7.539822073	7.425536455	7.597699684	7.69137109	7.614552723	7.669129305	7.328338497	7.489207183	7.623411671	7.56555843	7.671655933	7.75513681	7.703423702	7.554699752	7.736482064	7.804205077	7.754773765	7.782648193
ACTR2	7.42538884857143	7.608608099	7.84085476842857	7.734229988	7.50601767171429	7.54982205728571	7.89674671885714	7.66341117028571	7.49979047742857	7.59861705228571	7.89822893114286	7.69117563528571	7.454036129	7.45640583728571	8.00664692314286	7.68536655171429	7.42028680485714	7.53224615785714	7.88372705571429	7.74825268071429	7.38746248114286	7.51515074485714	7.74658878942857	7.56866477328571	7.50097049971429	7.32430735957143	7.49181243671429	7.45337730471429	7.71420545414286	7.757406356	7.77840154128571	7.70983093957143	7.445637677	7.58830496714286	7.88778364485714	7.63607991628571	7.341738126	7.43522019457143	7.73383448871429	7.63050103	7.39472836971429	7.67264722871429	7.77244274385714	7.62167994542857	7.54581822185714	7.64853449257143	7.91342981285714	7.75697750642857
ACTR3	9.2381786322	9.4606769252	9.4814798758	9.4770493062	9.3310046342	9.4294831462	9.652432596	9.3719720112	9.4373261608	9.4571978912	9.5735364732	9.535896903	9.3973331316	9.4979739432	9.6706091712	9.557409693	9.295419861	9.365359195	9.4634560412	9.3452034254	9.4149258916	9.459997916	9.2142738302	9.5305663146	9.3641737878	9.2761386032	9.451954129	9.4122148054	9.5912525514	9.6152842288	9.5604670186	9.6113838092	9.2200129094	9.3111773054	9.4439245352	9.2061674732	9.2614080196	9.4712246848	9.5268782136	9.431150825	9.2708812644	9.4738950748	9.5154145272	9.420038076	9.2591063644	9.3530712634	9.4463293868	9.4212875942
ACTR3B	4.817583292	4.9496460975	4.7270664345	4.783133671	4.8417854925	5.0433793755	4.657058329	4.6318360695	4.5673513185	4.7731617735	4.2761047275	4.471484776	4.7477422955	5.0297288085	4.345149722	4.6821115515	4.9804469515	4.990493118	4.776092198	4.7348052655	4.991081769	5.079265846	4.1853738265	4.510815255	4.2832413055	4.9644669075	4.807878043	4.4327006115	4.531214444	4.419934098	4.7707163285	4.8479383225	4.698313794	4.876381963	4.5272929085	4.6571974615	4.8127507705	4.863984117	4.582383206	4.8470535075	4.818710998	4.866751477	4.639414679	4.744172485	4.8307627015	4.866480954	4.579764116	4.590899365
ACTR3BP2	2.72683012533333	2.77615599233333	3.31386315733333	2.88226067566667	2.89285081166667	2.79481944733333	2.79825887633333	2.81653669833333	2.74798814533333	2.73653919866667	2.66017584466667	2.688369578	2.87823777466667	2.54397031766667	2.79218098166667	2.71890441533333	2.823107543	2.570240993	2.78812617633333	2.50605024266667	2.92018398033333	2.61673874866667	2.96778714933333	2.70435669933333	3.060630633	2.63596836866667	2.647817039	2.80305035333333	2.80457913	2.56615142366667	2.72816837766667	2.83310103033333	2.84359359833333	2.68464593533333	2.898178617	2.97100633133333	2.81060142633333	2.54517207433333	3.057966903	2.75805651333333	3.02765553633333	2.70512057833333	2.66815538066667	2.66783904533333	2.726403928	2.573822588	2.90916820533333	2.60842812233333
ACTR3C	2.937498593	3.132671417	3.211628083	3.187079425	3.388320973	3.10466629	3.41327205	2.734185092	3.255067335	3.254470902	3.648832399	3.473258023	3.302457494	3.327497169	3.896144849	3.385751185	2.977588392	2.686759705	3.169169367	3.09718318	3.301649005	2.783255161	3.459631131	3.582714538	3.279790304	3.240455571	2.862945229	3.435699242	3.487306115	3.490976212	3.32899974	3.425434347	3.620154184	3.282753233	3.191268802	3.358102889	2.855060979	3.376242365	3.362915679	3.353438132	3.640203993	3.254470902	3.326724842	3.202237266	3.438056736	3.283476456	3.252522008	3.663892552
ACTR5	6.287721843	6.673869418	6.173610226	6.3780604925	6.5998441295	6.66755467	6.1332790565	6.3414141335	6.475798902	6.5956309465	6.528757051	6.640112444	6.584992057	6.763032219	6.278913879	6.57679488	6.374856712	6.3782207685	6.1395983645	6.29075983	6.598539516	6.6040797655	6.4141631695	6.614782446	6.4452451115	6.467587528	6.6132453195	6.141991652	6.6745275025	6.579444312	6.2018141	6.494667964	6.5741790005	6.6115295555	6.562337319	6.8165991025	6.5557919965	6.6556600495	6.3380123845	6.710048576	6.3922188235	6.543148294	6.2726949375	6.419160234	6.6411410945	6.710602876	6.527548813	6.6560207395
ACTR6	5.819569374	6.2196837485	5.883243754	6.090136909	6.053420653	6.153033528	6.156433061	5.79642711	6.179961858	6.10733754	5.6793695125	6.071026583	6.037639035	6.03972629	6.1262704105	6.1157063625	6.0168324715	6.0954596825	6.0510105625	6.250461859	6.2014361695	6.157839518	6.1116886205	6.450800138	6.104027848	6.2657991365	6.2012095595	6.136540522	6.1181837875	5.946047067	6.0886327815	6.2675735525	6.102138944	6.0397344865	6.290435207	5.958237892	6.1405951465	6.031575203	6.081929496	6.1899926285	6.2103926	6.1463369705	6.159975604	6.037706275	6.140857293	6.0264705245	6.0913234875	6.1122264005
ACTR8	4.8493939735	5.0800034485	5.1455761075	4.9723352415	5.368021586	5.3772930165	5.491886847	4.8355519675	5.107904243	5.1315173025	4.852423525	5.0320688025	5.401543971	5.5321814785	5.486749434	5.391345408	5.124413521	5.4539233645	5.460117416	5.3055290765	5.4236295045	5.4589074105	5.446039944	5.452601956	4.999363132	5.288925121	5.380492493	5.002233813	5.212432412	5.4098750485	5.4966687465	5.3784368645	4.984053997	5.2113862335	5.3854649555	5.2212419225	5.4880961105	5.3460455645	5.607421305	5.441770262	5.0037193455	5.5041882035	5.489158088	5.471884762	5.292231102	5.425157056	5.389682841	5.0367521315
ACTRT2	2.638445102	2.799078573	2.987507816	3.056565237	2.83694184	2.965186531	2.770322622	3.693550937	2.749988865	3.097911817	3.538442247	2.724762207	2.728737099	2.76142335	2.988874354	2.461989144	3.121628264	2.909427757	2.997539954	2.865549526	2.91131309	3.036622717	2.959979598	2.912144557	3.282232582	2.961877879	2.91352069	2.663361903	2.660196878	2.728827653	3.151099452	3.012853998	3.003308047	2.93174166	2.993248497	2.903946857	2.8577865	2.964218791	2.502159443	3.115719516	2.53704653	2.811792205	3.157994376	2.76142335	2.820799823	2.793180721	2.784613782	2.879702733
ACTRT3	2.445213011	2.400638667	2.135452014	2.5450068	2.263937078	2.163230161	2.46386366	1.974617704	2.253943923	2.191728878	2.174971888	2.081154205	2.164419304	2.176461047	2.251396329	2.157556465	2.222326661	2.026626291	2.311262871	2.347116979	2.363251998	2.183180289	2.314170928	2.255588851	2.501053098	2.478892103	2.304883267	2.36603602	2.370447819	2.469690909	2.181040113	2.410519424	2.490711621	2.436523572	2.34181193	2.215730915	2.107497639	2.132594709	2.10979241	2.145164268	2.073790002	2.234326553	2.223632355	2.151684109	2.450759675	2.355407232	2.150346234	2.227088446
ACVR1	7.967874861	7.411880093	8.892631142	8.720375056	8.081581158	7.576683566	8.753212468	8.825975457	8.088320348	7.91577672	9.237538048	8.976045934	8.293238847	7.865477477	8.989017685	8.87824744	8.342118234	7.642121244	9.092980149	8.695532821	7.869369714	7.622658223	7.890507496	8.441393844	8.531216991	7.837529483	7.124926634	7.969379361	7.261325618	8.923883027	8.898418442	8.409690514	8.364646544	7.748903024	8.91184038	8.796239465	7.953334399	7.442953123	8.946279122	8.752837877	7.493813812	7.459464785	8.810302205	8.581041941	8.394700149	7.718327757	8.608332931	8.469433192
ACVR1B	3.9126022865	3.91975050066667	3.574690557	4.041449977	3.96442648016667	4.11600910666667	3.43592645916667	4.07100667	4.06994565883333	4.05754096533333	3.69754154283333	3.88716178166667	3.72117012366667	4.04354760766667	3.38139963266667	3.97461815233333	3.985731267	4.1164225925	3.6336075215	3.95955636633333	3.891343516	4.07390411633333	3.6161683795	3.96006087416667	3.8039105785	3.92519733566667	3.94519275016667	3.80684406533333	3.86624739166667	3.68591246533333	3.68484127583333	3.982797266	4.03586069966667	4.14045593633333	3.61050883566667	3.84044005566667	3.84656963366667	3.97242270983333	3.68279211416667	3.85980863633333	4.04751793033333	3.98655317083333	3.5422049735	3.864755538	3.80393634333333	3.81805375966667	3.512260846	3.84808506866667
ACVR1C	5.841614251	6.153883216	2.662565501	5.533206381	5.7602969605	5.9595255835	2.94041194	3.943203837	6.608012077	6.816570995	2.272787935	5.3058397165	6.3994462915	6.380587061	2.5529755665	5.7758402705	6.254048984	6.684782279	3.062487504	6.002127176	5.873176963	6.6360196725	2.8440482855	5.680146399	5.827280688	6.168215689	6.3147152355	5.9092802225	6.035724368	3.201605051	2.8721437855	4.9702691045	6.2856287575	6.856933312	3.3975526395	6.2734214105	5.9905803475	6.453061049	2.7826012845	5.508732684	5.215143986	6.483821203	2.516781603	4.346367885	5.772426424	6.56219764	2.767343112	6.046059885
ACVR2A	5.2332389435	6.1072833	5.917306736	7.0259386255	5.5515913685	5.686974479	5.5192174415	6.243954131	5.904393211	6.001716098	4.890973879	6.7434738645	6.4107039075	6.119971916	5.268108646	6.8391522635	4.926524361	6.1066311875	5.170302233	6.770155255	5.0919304975	5.915159664	5.440083735	6.9624286375	7.2240778315	4.686896569	6.028586041	5.172675052	6.0989832645	6.4302772955	5.3234772385	5.819679875	4.6690208925	5.8837547355	5.630878107	6.756888288	5.235163103	5.987455121	5.626857254	6.768366671	4.9945947205	5.626047784	5.282952534	5.9770877215	5.25020582	5.998163199	5.564775927	7.124268643
ACVR2B	4.17254320566667	4.31488105866667	4.40617489466667	4.33800796933333	4.351013571	4.380786419	4.778939972	4.207130619	4.47415650633333	4.57210946366667	4.887887547	4.48252319466667	4.295474065	4.555607165	4.79843564166667	4.48041546733333	4.50276223	4.81448042566667	5.036213237	4.89446652966667	4.80116384133333	4.98086662966667	5.040697866	4.88078041533333	4.26031809033333	4.79840269933333	4.78153827166667	3.57531246466667	4.09043068666667	4.44040992166667	5.23026713533333	4.47966136366667	3.884249201	4.25407171366667	4.53035008933333	4.301454639	3.919429145	4.33753216566667	4.78054430633333	4.47421399766667	5.00602624066667	4.99136507333333	4.99447525966667	4.656130949	4.51281387633333	4.749595293	4.86968391766667	4.60347815666667
ACVR2B-AS1	4.146716038	3.976191499	4.122896433	4.184136529	4.07637244	4.084116344	3.994536075	3.408835153	4.117375903	3.879935241	3.864977249	4.339908155	4.007688803	3.869302754	4.129812486	3.945217249	4.132576356	3.995208408	4.023289504	4.205214699	4.26475172	4.157905911	4.23534439	4.336984637	4.01833411	3.621464608	4.019291435	3.921732197	4.00675201	3.681540307	4.123062934	4.087373905	3.992248446	3.906599517	4.151488894	3.978574071	4.281110328	3.986794207	4.103189404	3.881625016	4.877175553	3.703554982	3.781879348	3.974801434	3.943894425	4.229075343	4.151662144	3.835732512
ACVRL1	2.874519214	2.657782926	2.6749368725	2.7039434645	2.690720422	2.6705087245	2.7337762925	2.856570436	2.6662908815	2.753667728	2.93613746	2.695851283	2.676869537	2.8311755405	2.763279309	2.820917706	2.7364212335	2.863432642	2.7897605465	2.6212016655	2.806936156	2.5496197925	2.874695077	2.9263033355	2.7428437225	2.649357316	2.6385090285	3.1554182175	2.703902196	2.6286216845	2.668987567	2.8263063375	3.0407682845	2.8996367675	2.83895979	2.653510565	2.847313032	2.722487194	2.6151578285	2.75184229	3.0575191985	2.7653360465	2.710351354	2.851443327	2.593144116	2.925344669	2.950448185	2.8296052005
ACY1	2.97054894	2.724181775	2.903028573	2.954306384	2.690736623	2.851358572	2.578257874	3.329681542	2.809116115	2.917803681	2.818704576	2.59121762	2.375002509	2.738804162	2.697236841	2.771462167	2.96552752	2.831454996	2.793180688	2.647732125	2.821830561	2.856619909	2.767827314	3.042228998	2.678657368	2.98775872	2.600753115	2.780127117	2.977613075	2.830575394	2.799844971	2.588738601	2.689517247	2.789566456	2.451418057	3.066605965	2.908874039	2.8607038	2.783861967	3.034756043	3.103692535	2.450709322	3.02413028	2.84155285	3.168596605	2.98479702	3.422657315	2.66859424
ACY3	4.5254909465	2.7100807075	2.476248208	2.571680591	2.811181457	2.471353934	2.4535306815	3.1953131405	2.6998232635	2.7232725525	2.652230735	2.538834687	2.4876668115	2.613292495	2.545375661	2.5147634385	2.5825011055	2.484792923	2.3483634975	2.415730167	2.5820992115	2.4616903765	2.5743599625	2.498045614	2.554706654	2.572584693	2.5480789765	2.490074796	2.3047379895	2.641353878	2.706851113	2.6767465905	2.492394985	2.605390889	2.441101127	2.560986151	2.690957499	2.632587789	2.5636883425	2.469217497	2.959921723	2.4376029205	2.603801505	2.5187889015	2.523991252	2.3920777005	2.7631082025	2.527106894
ACYP1	8.352285389	8.357441624	8.547535257	8.372187906	8.317789389	8.235142514	8.530414721	8.405473135	8.022723361	8.087378412	8.438096621	8.08425595	8.240175117	8.229837662	8.514140532	8.269472235	8.442513674	8.356280692	8.691307482	8.467972063	8.166851887	8.268198369	9.078112409	8.613573846	8.487342514	8.387639309	8.198057261	8.456032073	8.205513048	8.593764244	8.503016101	8.426842261	8.181258469	8.143153011	8.644767672	8.443288889	8.356491592	8.303719146	8.738032113	8.315050498	8.179084541	8.254927767	8.590279461	8.496288803	8.4837014	8.401873846	8.881908999	8.529115366
ADA	7.25626684	7.4355723045	7.8604502655	7.806855005	6.7335194825	7.672121695	7.7943126965	8.1524192335	6.8037755345	7.3932251145	8.116399632	8.3130895615	6.763443887	7.591830903	8.0904236555	8.004733206	6.214517054	7.53329531	7.398482893	7.665411968	5.942435955	7.5286252405	7.4933595925	7.522566104	8.0947652275	6.2985117535	7.367253457	6.3183021915	7.7965196055	7.494647942	7.538723354	8.399900741	6.317855832	7.5843660045	7.289252238	7.7870312615	6.3529480125	7.4890554065	7.561610307	8.099462178	6.50298018	7.494902987	7.54819963	8.4929654915	6.041535333	7.2701647175	7.2613216665	7.473038473
ADAD1	2.1300395875	2.3285657345	2.304741002	2.428196647	2.244772126	2.1733822765	2.2161508855	2.5141799695	2.3590426575	2.348828675	2.2834785565	2.325875186	2.113829479	2.336823989	2.210729387	2.128298361	2.3955290685	2.2035795275	2.279738437	2.346818763	2.3589341575	2.283695858	2.5564541385	2.3527497615	2.2751069695	2.2678129305	2.3111722735	2.3440880935	2.314003254	2.151603925	2.086195356	2.1035435095	2.410142115	2.264613161	2.3335845805	2.203673801	2.143966947	2.363159869	2.5139729755	2.106589634	2.592321386	2.378794286	2.468801609	2.2064273255	2.30604012	2.306907216	2.2048263105	2.226622098
ADAD2	4.734774179	4.345390907	4.463590891	4.366009548	3.981217805	4.338506375	4.221333455	4.99116201	4.157263643	4.108744873	4.486739368	4.223597026	4.01867631	4.423962839	4.12767742	4.243074639	4.257498933	4.259065392	4.113028323	4.257196225	4.3741986	4.389884265	4.558116934	4.157348348	4.450392202	4.379152521	4.356316868	4.672928737	4.322965763	4.096851244	4.291157122	4.279156705	4.555388962	4.503246025	4.067512649	3.911891481	4.211438013	4.087697875	4.280010138	4.212005072	4.226901933	4.383544276	4.136815603	4.327879251	4.237982336	4.689651009	4.442225903	4.35978107
ADAL	3.91352672166667	4.51133063433333	4.14156196966667	3.97485178333333	4.12395038666667	4.37816449533333	3.99784829766667	3.62775143766667	4.16303711533333	4.18780784166667	3.69456983	3.89651438166667	4.0711603	4.43091871933333	4.32234739066667	4.05097687766667	4.067672605	4.20667655933333	3.915179413	3.978008112	4.41406342166667	4.627195968	4.21624550133333	4.30760719233333	3.93612181666667	4.49418506333333	4.66668551933333	4.02558244733333	3.965404793	4.13379221566667	4.31042475433333	4.02027496266667	4.256099992	4.47362184466667	4.080939209	3.93941831666667	4.32511286033333	4.55575196066667	4.16237046266667	4.22227206066667	3.776793404	4.34632338933333	4.19773944033333	4.01739349266667	4.30860990266667	4.43042405033333	4.297521068	3.97326374566667
ADAM10	7.61381765866667	7.56357462333333	7.85956311066667	7.44194769166667	7.88442968066667	7.78671139833333	8.22406917	7.56786847233333	7.773632345	7.55153666433333	7.998857788	7.47863645533333	8.192457198	8.31188966666667	8.30834304066667	7.91043014	7.98701290533333	7.64933461333333	7.906602796	7.40165365233333	7.963242496	7.71426215966667	7.853227094	7.56514088366667	7.311124831	7.810395702	7.50631019666667	7.876086828	7.86637875433333	7.90889069066667	8.100511848	7.67468359666667	7.80266837933333	7.546634641	8.04180810766667	7.470126094	7.73985691866667	7.694912852	7.92504296633333	7.53401946633333	7.776445934	7.69182743733333	7.87233026066667	7.48580712233333	7.73359740466667	7.35987511833333	8.00452392	7.40139851033333
ADAM11	3.3683374055	3.3263162745	3.1890548575	3.2961500245	3.2088593815	3.082207582	3.13293115	3.4230980395	3.318472221	3.2998201165	3.2945075345	3.0816027675	3.2198689165	3.2421250565	3.239818612	3.3227948505	3.2277287965	3.1368864525	3.196419169	3.1654661355	3.0966103175	3.2725913125	3.427881875	3.2584246165	3.210747113	3.235714686	3.279751193	3.2936411915	3.226087492	3.239349575	3.3003757695	3.2475671925	3.405948913	3.3492257685	3.1666310655	3.107558866	3.2946037705	3.239554491	3.271073818	3.4454713565	3.8017815365	3.157846088	3.1110611755	3.3682034125	3.165891432	3.220396317	3.428335211	3.4442332845
ADAM12	2.8326536356	2.7760818274	3.5352167396	2.9710105612	3.0303397272	2.8164955148	3.9771009514	2.9671556746	2.828206572	2.7573619434	3.1660717348	2.840595936	3.1160163338	2.6926338188	5.2043217098	3.6613117964	3.3095015424	2.8423006408	4.0933750126	3.1618759282	3.1198452616	2.7767757136	4.1044885622	3.0992053004	3.1227012734	3.0917043826	2.7901986032	2.8282369622	2.7326931226	4.2411649802	4.1302445612	3.1639984072	3.0899535632	2.6412745364	3.462635888	2.8631736636	3.0662649304	2.7679773382	3.5709767964	2.7942992138	2.8314202754	2.754970372	3.8777388756	2.863312124	3.0535362656	2.8005774306	4.3858857134	3.2315079774
ADAM15	4.7244290355	4.345799026	4.9133421215	4.547737905	4.455927247	4.362343766	4.5690643425	4.6785361695	4.589429017	4.3837243675	4.7480627545	4.5888168225	4.424347976	4.540188934	4.6691962925	4.65876148	4.5735200545	4.498867971	4.5562952925	4.477095524	4.660410485	4.436516772	5.3253793705	4.624164514	4.745601007	4.3846006645	4.356169301	4.7104130675	4.547478591	4.5489867265	4.619894926	4.704393757	4.8216822305	4.610632871	4.6338705265	4.592461909	4.364515553	4.406521879	4.488988491	4.6878907485	5.0701833365	4.413567798	4.704462855	4.5516996425	4.521617023	4.5105912975	4.7085545305	4.5369427725
ADAM17	5.86838898666667	5.95888505033333	6.36574252833333	6.05068548633333	6.115889866	5.961810716	6.54460090466667	6.08081584866667	5.95135491633333	5.86276905633333	6.38232137	6.25401761233333	5.95183028766667	6.02389995133333	6.443680634	6.16090112633333	6.086015172	6.101534322	6.48422442066667	6.35750925533333	5.86461995866667	6.057815018	6.184010532	6.23736804333333	6.137670831	6.041909718	6.104085378	5.946347138	6.387049904	6.260266078	6.43038348033333	6.38787002066667	5.98434787333333	6.05307176666667	6.264320261	6.28123094333333	6.205300193	6.19293487566667	6.30680595566667	6.38536564633333	6.04989507733333	6.15191513866667	6.44415595966667	6.45691966933333	6.201909797	5.96599972566667	6.40523160866667	6.23942770766667
ADAM18	2.2650660005	2.258282731	2.2427859545	2.1757130255	2.2122656845	2.3325196185	2.2769526745	2.297637765	2.1225191375	2.565021234	2.304186688	2.2335902375	2.2502511335	2.233662381	2.2451313745	2.2454202905	2.1637376235	2.178225507	2.280406303	2.2021034225	2.3101910865	2.2394127685	2.2329934585	2.421924919	2.3716779065	2.022896339	2.22779973	2.257359482	2.131841531	2.2474858805	2.0061776745	2.3007637165	2.2911835525	2.168879075	2.320154775	2.357767032	2.386279158	2.268707148	2.5051259025	2.232579298	2.3368836345	2.1972299045	2.2182807445	2.2319935165	2.181086993	2.21275083	2.407493176	2.1395518325
ADAM19	3.366063196	2.866182284	5.371756568	5.390315576	4.170300838	2.946865823	5.544509995	6.077022925	3.9308531995	3.168511889	6.1341241375	5.7865655725	4.333521067	3.439781282	5.3703912065	5.7316932095	3.106143227	2.958279386	5.1764286795	5.3115961095	3.029111731	3.052074705	4.9550157835	5.1821098345	5.54476753	3.072059719	2.773075004	3.5002757645	3.0313961835	5.3238873715	5.484441062	5.4110200235	3.423411734	3.343834738	5.294853436	5.569420112	3.637504287	2.826309849	5.394801886	5.5120920585	3.059549025	3.4623550085	5.2619672115	5.437477626	4.2890511645	3.6398815285	5.3113516545	5.419402927
ADAM2	1.893947883	1.791760985	2.064243297	1.991607012	1.894443421	2.196962628	2.052829317	2.264232392	1.621527907	1.913238447	2.072336271	2.104613456	2.122511487	2.005222359	1.845253836	2.008328695	1.821722211	1.835041888	2.135034317	1.877212765	1.825010918	1.87217463	1.932246546	2.021045491	1.797391048	1.92421482	1.917845849	2.385197118	1.907509294	1.955512875	1.972825008	1.940310784	1.748321901	2.095678974	2.004670247	1.840701208	1.821825512	1.92276128	1.811036677	1.94165775	2.364989102	2.099169594	1.884277638	1.991245045	1.925943198	1.842664206	2.357481869	1.988247487
ADAM20	3.3323731935	3.3439659955	3.19000583	3.196578752	3.4856171975	3.381339703	3.2355070985	3.134609386	3.3575440255	3.4725633605	3.4136573395	3.2015336775	3.204312831	3.517676692	3.388410059	3.320940749	3.19578558	3.2902634405	3.5019659975	3.4381053675	3.363309426	3.189236136	3.5275014055	3.4492545645	3.5426718195	3.204095895	3.2494119615	3.534846111	3.2560725955	3.3372860755	3.2757360605	3.367998151	3.195291393	3.3082782425	3.2141571805	3.3031242645	3.12405285	3.428693284	3.3126239665	3.216203556	3.744644719	3.335986017	3.203652228	3.3074822515	3.3394132065	3.1147423625	3.2721110825	3.3459065405
ADAM21	2.2069818195	2.3367153745	2.31171126	2.4820898655	2.27426873	2.45772524	2.420303799	2.2637691655	2.3871365575	2.2428400195	2.368490579	2.2769998635	2.2931436475	2.351978418	2.335635952	2.371300463	2.380563571	2.4784367305	2.3109584675	2.469470593	2.583488151	2.425058876	2.493460879	2.3933355335	2.45966385	2.5696207925	2.49094543	2.6230361775	2.238392277	2.2774983515	2.452220715	2.2597641895	2.3822596135	2.263258438	2.2846274095	2.2398690115	2.3775568815	2.356303105	2.2530774175	2.225788552	2.3482605715	2.2759699505	2.29809674	2.442802543	2.1301459115	2.453589377	2.1238067625	2.358191755
ADAM22	2.630822834125	2.57825283875	2.668973212125	2.521441205375	2.605790800375	2.62981771275	2.51016731925	2.541995219125	2.5524138	2.555896508375	2.473781646625	2.517351775125	2.585065062125	2.574938855	2.454454612125	2.555698920625	2.73891452025	2.647724509125	2.536314962625	2.7345995515	2.767531584	2.720972825	2.644102049375	2.575416046375	2.596269172	2.631331725125	2.596849641375	2.7634016355	2.70622989	2.531956114	2.46495678975	2.595971985375	2.590596859625	2.571364568125	2.571639462625	2.520176953875	2.721756114625	2.65193078575	2.513877644	2.672620406625	2.742150622625	2.565783819125	2.584657163375	2.577820975625	2.586665186375	2.564655794875	2.52701741175	2.544179652875
ADAM23	2.33056387575	2.20802818225	2.2985069715	3.88193239	2.68593219375	2.47714592775	2.2767171815	2.8502066245	2.37449310425	2.32583847625	2.24099224525	2.83737578075	2.57337137725	2.381056628	2.32385850375	4.2446818815	2.35759035575	2.222835075	2.43152473675	3.42337608025	2.27479942625	2.45645854275	2.52000976525	4.12437221425	4.01338337125	2.3483938855	2.41357598525	2.4580955165	2.35492242075	2.1769103605	2.30306491875	2.4094404745	2.50705522775	2.44542312275	2.361310004	3.08069437125	2.39125520225	2.44802996725	2.444492597	3.38645488025	2.37078750025	2.250109162	2.21870211375	2.670601555	2.29435930425	2.380387626	2.31104547175	3.962387656
ADAM28	3.9237102645	2.37729424075	2.6657564805	2.46973841175	2.47195450825	2.46092855	2.55458648925	2.6086415505	2.78124806225	2.49166429275	2.74396192925	2.45982153875	2.5889793655	2.31942447075	2.82520748825	2.51500628375	2.54274848525	2.38616738975	2.69415355475	2.48927290825	2.6331287525	2.404673483	2.67650682475	2.41733117725	2.51851102625	2.49787353875	2.47984726675	2.66083444275	2.498185057	2.7449766195	2.558890318	2.397923361	2.5024112945	2.582209299	2.60488256675	2.53319880175	2.347514346	2.4258308315	2.56063967075	2.40696729075	2.7042918165	2.6223694745	2.5267294115	2.45817535975	2.5791473635	2.4463585065	2.66401045425	2.414584345
ADAM30	2.2670167265	2.462326287	2.495499869	2.4290162535	2.4428806035	2.312485059	2.4029449465	2.323970279	2.372918307	2.4429047435	2.3895012055	2.2977228085	2.163810591	2.1995859645	2.3405300835	2.336213852	2.4677488065	2.4248348465	2.229961697	2.3673654975	2.346291728	2.25866079	2.5041281555	2.381006121	2.3526438025	2.6086199755	2.345197055	2.2425418855	2.588711769	2.496151219	2.170153488	2.3246448945	2.3297463755	2.55122693	2.427284409	2.584407915	2.3201305635	2.393090982	2.232073372	2.2558235925	2.6294387145	2.398883877	2.519732851	2.4690448325	2.3561609445	2.2716004455	2.333938932	2.1135986445
ADAM32	1.782937709	1.670514412	1.893741547	1.812189506	1.685650402	1.780403684	1.922338234	1.83753301	1.824007304	1.967110507	1.731269631	1.705645946	1.820382725	1.924474103	1.714778581	1.90777023	1.730956997	1.854132819	1.902988804	1.924402034	1.851126595	1.724648525	1.879268965	1.868219747	1.782705392	1.857509457	1.703658701	1.997327587	1.908075624	2.059284326	1.706503463	1.747308704	1.829873677	1.97155559	2.089690503	1.83753301	1.888948795	1.741758066	1.72890104	2.052868098	2.33775233	1.743466761	1.88719454	2.143408588	1.817154979	1.916497692	1.777017928	1.805872174
ADAM33	4.914599173	4.849649108	4.897640344	4.913339742	4.9514236345	5.0188763155	4.797805883	4.9480404135	4.977966447	4.8702187	4.781817848	4.758088285	4.976547962	4.6693001655	4.741926922	4.7736475305	5.0061865985	4.8968527365	4.837356764	4.8844474175	4.738697587	4.814796003	4.950967201	4.6002291245	4.8771553685	4.9375084375	4.691238874	5.1782445735	4.7779478185	4.843546155	4.726212304	4.704136587	5.1524027755	5.1246102855	4.8220921445	4.945918884	5.1240302815	5.018987233	4.847529305	4.6361348625	5.114904185	4.708080985	4.664962103	4.603978257	4.9143427085	4.8300858985	4.7921510045	4.8704630555
ADAM3A	2.559710398	2.1685355755	2.4204108935	2.3307841	2.384782688	2.290597051	2.1627043665	2.772148252	2.403024452	2.576682337	2.577524686	2.442361231	2.4118427115	2.3021259045	2.410777825	2.320938202	2.291919073	2.440722706	2.3977381295	2.503093125	2.246871256	2.271095679	2.573365672	2.454016322	2.349925126	2.2227886745	2.3097386605	2.4194146425	2.232468805	2.3659519895	2.4963744755	2.361851154	2.296791846	2.471520752	2.4054221545	2.253745756	2.4373297225	2.409194871	2.1731033725	2.4587676335	2.6112421675	2.388818591	2.403969702	2.351877597	2.36125677	2.4791728275	2.5137621545	2.3166228525
ADAM3B	2.310858963	2.304235518	2.170758351	2.163288811	2.173065472	2.140147204	2.129851752	1.938277961	1.819522227	2.15260469	2.170646399	2.038112208	2.297574692	2.135689524	2.383936171	2.017753934	2.117963358	2.349402516	2.222718109	2.134178241	2.302705403	2.261705247	2.057177797	2.362438681	2.252744402	2.214589799	2.493809308	2.325926313	2.407633304	1.955512875	2.14186278	2.223999998	2.105417995	2.034391405	2.28895207	2.434453934	2.15099618	2.338671471	2.493444337	2.222638076	2.057499766	2.178724662	2.183656767	2.355326936	2.310858963	2.181522428	2.235625944	2.253404285
ADAM5	2.303484756	1.99750463	2.2139565395	2.1737096905	2.1601174835	2.0351017825	2.1781186385	2.0832078825	2.1530414585	2.231563496	2.1264359115	2.243397498	2.1483017635	2.172538778	2.2755000435	2.014338762	2.2654185525	2.1873063335	2.279074446	2.2997951055	2.3333381905	2.1132923205	2.165597204	2.1288074475	2.3584024655	2.1508745855	2.1211551015	2.190279653	2.057285329	2.1076121305	2.1300215535	2.2345941585	2.1672386445	2.2348052975	2.2339943895	2.1163177955	2.089612083	2.0394103755	2.1047807035	2.202256185	2.3702291665	2.230506974	2.2194753955	2.185686806	2.278363318	2.2101549075	2.310766705	2.1803095665
ADAM6	2.562374395	2.810886414	2.743897229	2.625839133	2.570944874	2.511189374	2.686411321	3.125632795	2.619864719	2.8032813	2.941398003	2.766763293	2.957477058	2.924810428	2.747474022	2.869303667	2.780934122	2.686411321	2.98559558	2.709938292	2.627910835	2.76456678	3.121759177	2.880041109	3.031239178	2.739368236	2.878665109	2.888349548	2.532604514	2.610656762	2.853293808	2.826717559	2.88138597	2.608702817	2.666950233	2.692474091	2.491060951	2.485903932	2.70311563	2.536121779	2.348905107	2.609848498	2.702359325	2.489671849	2.434224836	2.534646879	2.775740341	2.483381424
ADAM7	2.43222279333333	2.22335705933333	2.11464600733333	2.314431145	2.327623861	2.30740405233333	2.275421355	2.37631970666667	2.30548471066667	2.33359219033333	2.250385609	2.31308032766667	2.368251668	2.46137560866667	2.27396643966667	2.35363617566667	2.41498418233333	2.34842662233333	2.36866144966667	2.33366840833333	2.447298586	2.282553636	2.39694284366667	2.33700724666667	2.43367075466667	2.31458942833333	2.39554326233333	2.42544647233333	2.33583932633333	2.103272556	2.44565412233333	2.350963025	2.35840877533333	2.37084225033333	2.31720410333333	2.195243691	2.312114644	2.31272568366667	2.21562114066667	2.28706465466667	2.47165248833333	2.286658485	2.26789824933333	2.34322677066667	2.27676825266667	2.257890132	2.40275305666667	2.331506212
ADAM8	5.0662817675	4.763758527	5.8416145755	5.6900310785	5.086105357	5.0996230335	5.9196396945	6.371603192	4.9794730045	4.8727294495	6.305353238	5.9863096575	5.2221952175	5.095404193	6.2385637155	5.895028449	5.014137534	5.0149859325	5.895403624	5.693151977	5.1156591245	5.264042186	5.7342768375	5.771117246	5.566212965	5.1337766315	5.153942407	5.276314269	5.758344543	5.939100687	6.011949412	6.0233843445	4.9298951895	4.656061952	5.6898238955	5.9608424525	5.1587745555	5.11506952	6.228318541	6.083022976	5.5195123195	5.202714324	6.112207015	5.7440599645	5.165511777	5.101207127	5.7504921715	5.7159694185
ADAM9	2.598867388	2.46092335	3.16588924033333	3.10812704766667	2.77988154566667	2.57673184366667	3.48132851366667	2.86420863433333	2.73864466733333	2.804227387	3.86432478966667	3.580386912	2.88348611133333	2.97987864033333	3.55064695966667	3.32714898766667	3.00701124866667	2.705032339	3.405998149	3.16991410033333	2.72108407666667	2.818657567	3.041978474	3.25899781233333	3.37199955966667	2.76007136	2.57445916633333	2.94281125633333	3.19656268233333	3.16675898033333	3.46152387333333	3.273970203	2.62282969333333	2.48453151166667	3.477577391	3.32636452933333	2.674377482	2.66899808533333	3.424838021	3.31161258666667	2.57873025533333	2.57504800766667	3.22651358966667	3.14519729066667	3.004940245	2.753920125	3.556531995	3.26688246266667
ADAMDEC1	1.775929679	2.056119227	2.138590029	1.815839516	1.88788737	2.025238034	1.820284516	1.978599289	1.942164501	2.025792688	1.787212157	2.006462303	2.045325405	2.115799304	1.90114812	1.851916774	2.102801293	1.850443896	2.268873789	2.246015943	2.081563498	2.010567104	1.902101609	2.018815413	2.519184796	2.101766459	1.855011344	2.074828038	1.961140177	2.124398573	2.064358927	2.135138702	1.882195217	2.067212356	2.133661215	1.909513387	1.67724229	2.065189887	2.11885089	2.042125999	2.019628765	2.051194471	1.948110217	1.90925156	1.699638761	2.009856291	2.275834318	2.161435459
ADAMTS1	2.822176115	2.568995964	2.5892483955	2.4214718375	2.619567082	2.562492152	2.3938525195	2.8142771595	2.380866981	2.5663719115	2.4967390025	2.503047777	2.537593415	2.400411342	2.5752725975	2.465567026	2.597192982	2.4809221055	2.5620070455	2.609345781	2.373439979	2.69260023	2.504765722	2.3833780705	2.662624433	2.4610309175	2.476132484	2.670596785	3.336265562	2.581129165	2.5034769335	2.6485062665	2.3651037175	2.4959866005	2.553256608	2.3893210765	2.654905541	2.470367546	2.344876801	2.484497843	2.9942274405	2.4696684855	2.4243483795	2.696737244	2.419965382	2.5212563475	2.5307417925	2.4923059535
ADAMTS10	3.3641185865	3.7178065535	3.351187783	3.3177719055	3.744890342	3.608556861	3.3759147805	3.636548441	3.5631590475	3.8323744535	3.43070179	3.6688444745	3.8781785215	3.7820426715	3.4231142145	3.6359563935	3.418891805	3.7307092245	3.557753403	3.5280086815	3.7584038115	3.980849181	3.6637692435	3.58988529	3.863340516	3.650056033	3.8555402895	3.6940955385	3.946945838	3.4832737195	3.3406253155	3.372136372	3.83777922	3.4547457365	3.678102647	3.903784389	4.0255284475	4.2621170225	3.397407504	3.366105025	3.5059234675	3.8537155905	3.658923075	3.5523715545	3.6459445375	3.7599028785	3.354893416	3.8921363075
ADAMTS12	3.1026330365	3.044591637	2.96796121	2.910607831	2.9192238235	2.955696994	3.046770128	2.733652846	2.976005381	3.0517996105	3.153845215	2.928507731	2.9567620375	2.9344025765	2.9214363785	2.9229210125	2.899534925	2.997892101	3.1139257985	2.8034703375	3.2579590405	3.034232417	3.031972814	3.1353723375	3.225669309	2.9107229135	2.9351491515	3.0662248655	2.989703839	3.0396251305	2.8361333285	3.0656403565	2.8821965285	3.0072600175	3.241942565	2.9318069015	2.9862556	3.078484772	3.1056942405	2.887327178	3.295904943	3.0018501225	3.109928227	3.0739037425	2.77516563	2.899216223	3.0068415305	3.15706618
ADAMTS13	4.071473519	4.0539145075	4.029062801	4.031808746	3.917737245	3.932337222	3.876130067	4.422119441	3.936361069	4.068839565	4.4874480195	3.8854167915	3.9032858055	3.989842557	3.6990748835	4.072777382	4.170528408	3.9144926205	4.0436768545	3.974619237	3.92370912	3.836622389	3.8044838695	3.990454919	3.874812185	3.953973186	3.9006197525	4.0733321535	3.7984995435	4.050010105	4.0119220125	3.8693803555	4.1703727525	4.1379031345	3.65578094	3.7590717015	4.0191395945	4.022298173	3.861584589	3.929598121	4.0308623525	4.027407316	3.865070765	3.916687479	3.7660309915	3.985080352	3.751418155	3.758689018
ADAMTS14	3.332464872	3.546986827	3.761368397	3.854072085	3.677787665	3.656780553	3.49222081	4.480880977	3.410189237	3.519728318	3.879191537	3.52978948	3.963041865	3.492170911	3.457683313	3.616701304	3.542822564	3.428386839	3.462403769	3.522649266	3.401557282	3.335452389	3.912822062	3.488707514	3.543873509	3.528530908	3.40786371	3.89237478	3.453539223	3.478789775	3.755648469	3.680113275	3.574356299	3.6343328	3.5088214	3.498640879	4.272535921	3.548794449	3.788132914	3.526051018	3.803414295	3.565116165	3.396083523	3.281724837	3.619665649	3.650310141	3.562648021	3.552034463
ADAMTS15	2.52034736	2.5834483015	2.3842168885	2.5065499175	2.3709840785	2.5599774935	2.5673184305	3.0033564795	2.409463764	2.708517616	2.5845805285	2.5283131925	2.309743228	2.496056442	2.4519255875	2.5081550615	2.5199911095	2.546294577	2.374202004	2.4370727985	2.515508116	2.3337660455	2.3104667995	2.458979816	2.4315162035	2.3596471255	2.5479349855	2.676471632	2.405964025	2.534887515	2.4305015235	2.4645362505	2.277625656	2.4207879865	2.394385602	2.351959473	2.394577001	2.457372479	2.169777337	2.3311701735	2.380854374	2.398717561	2.2750655975	2.4098907865	2.5939899675	2.5103136835	2.4906343815	2.491072961
ADAMTS16	3.138668752	2.946510907	2.923839827	2.637221982	2.674842153	2.824320969	2.774734589	2.880220141	2.945103765	2.987864177	2.902118416	2.854631671	2.78440399	2.915646644	3.138731167	2.911900351	3.012902473	2.874209962	2.979977518	2.912847689	2.847420828	2.965186531	3.049645274	2.972638593	2.906312502	3.00722221	2.668309929	3.003398608	2.855435799	3.032118167	3.003877815	3.252356181	2.897233636	2.932800643	3.482964001	2.932800643	2.708160644	2.546940171	3.451494319	3.053064487	2.908751585	2.50733821	3.087969907	2.985718656	2.570508427	3.136941229	3.216057917	3.133371201
ADAMTS17	4.12282819933333	4.056949215	3.136654235	4.26376411833333	3.95574487133333	4.109658751	3.032136629	3.93781954466667	4.18295733266667	4.18824806533333	3.177778971	3.91254891466667	4.16046747	4.214580148	3.03438016433333	3.893663275	4.238854526	4.180295126	3.28938982766667	4.04620186566667	4.22198207966667	3.705881493	3.31256205533333	4.052872674	3.967073302	3.71774338066667	4.22670661766667	3.57604666233333	3.703299014	3.41486613866667	3.25315557833333	3.45128941966667	3.8645438	3.98223983066667	3.34665588033333	4.11491323633333	4.144267287	4.26234907433333	3.209151816	4.12135927833333	3.929315864	3.89045423766667	3.302739475	3.85404065766667	3.89398181966667	3.90345113633333	3.16326787233333	4.15483466866667
ADAMTS18	2.3335438565	2.3140400005	2.3962796115	2.3398579955	2.3408470465	2.239524096	2.5321782695	2.727096026	2.3602193905	2.355057255	2.57372173	2.4670375825	2.377749499	2.346567728	2.4426561415	2.5090555825	2.392885349	2.3664838115	2.5613481045	2.50409645	2.720972532	2.393586212	2.456457602	2.472718	2.5629521615	2.4294492	2.429365321	2.448905386	2.2189061005	2.4340763205	2.65503052	2.3557072955	2.4747813435	2.465385616	2.4000693825	2.2569900815	2.4853252465	2.3251291075	2.307754585	2.2739480495	2.521314304	2.455930038	2.4190270605	2.275894324	2.255834003	2.329635417	2.3480861775	2.4728677005
ADAMTS19	2.0597152005	2.004939951	2.0913547855	2.0780288025	2.0610127095	2.080994928	1.9980155285	2.018254414	2.074803659	2.150095219	2.185312053	2.0371999675	2.221887286	2.1256085865	2.1651196435	2.201923567	1.996259299	2.0616260155	2.1511819165	2.2758418485	2.3312675335	2.1869812675	2.0696689165	2.135569136	2.3154838695	2.1848213275	2.164891396	2.2912725425	2.1011798	2.100103592	2.0861626	2.276337774	2.216299144	2.1966281745	2.084652414	2.0312821455	2.121589087	2.0421258955	2.0607922405	2.0449597355	2.2262419425	1.95069173	2.0101458895	2.244857099	2.1518155695	2.131527394	2.109401016	2.093162011
ADAMTS2	3.09214043066667	2.87309121433333	3.04300103933333	3.042949407	3.05062961366667	3.02669073166667	2.953001497	3.40342022566667	2.983417995	3.14779998166667	3.20352152166667	2.998275186	2.90266486066667	2.887366984	2.981818961	3.03195025833333	3.067832076	3.16230080133333	3.11087413333333	3.00848837933333	3.014287526	2.83199334366667	3.26911977533333	3.027020362	3.18221475666667	2.93820655466667	3.12531594633333	2.99913793266667	3.09653256133333	3.03196289466667	3.00154087	3.10921439033333	3.01987876933333	3.05971497733333	3.01805462133333	3.02144911066667	2.966815441	3.00262584433333	3.11579006166667	2.874259236	3.210138139	2.99657888266667	3.03587918866667	2.99422127733333	3.00094226133333	3.16286160666667	3.006633125	2.962873287
ADAMTS20	2.019679984	1.86917308	2.1291408005	1.8949128945	2.048412872	1.8452034465	1.9968081875	2.0380771495	1.952156996	2.05138721	2.195208006	1.868687969	2.22837404	1.988138844	2.178437096	2.0893837125	2.0563737635	2.0419767915	2.1605096525	2.0924866715	2.131275128	1.9553561585	2.2384895765	1.9649079105	2.1268495915	2.2439219565	1.82575602	2.007105565	2.057534188	2.028329256	2.220192724	2.097071756	2.1447853685	1.9560724185	2.042826124	1.9151318275	1.849377839	1.8297063605	2.1308797315	1.9264975245	2.0178057755	2.118927568	2.17356222	2.070019278	2.0678738415	2.273641081	2.0792973855	2.0852241655
ADAMTS3	2.03642935	2.192816166	1.889529302	1.975179919	2.126944361	2.023479566	1.89602649	1.976282402	2.034700074	2.017571417	1.829830469	1.94160697	1.927519946	2.066169923	1.939483852	2.038128238	2.034145213	1.965729291	1.909689547	2.008059277	2.282014869	2.379072721	2.150252124	2.019496459	2.021817047	2.008786168	2.019694232	1.808689316	2.039820946	1.951010131	2.10967774	2.079495981	1.941923269	2.11038451	2.025258383	2.250470141	2.022334377	2.049460469	1.868725236	2.096231099	2.309551787	1.998462414	2.08408512	2.143534037	2.05903995	1.886814874	1.957913299	1.921814195
ADAMTS4	3.439200055	3.536956912	3.564719206	3.41753594	3.395546854	3.622648575	3.55393609	4.030848389	3.666521254	3.440490494	4.059383124	3.77430568	3.493551395	3.450670214	3.552166648	3.666938375	3.377397257	3.481776654	3.648602507	3.639398829	3.479701793	3.453251561	3.464581955	3.389188526	3.601066723	3.884660486	3.781794397	3.331408756	3.490439323	3.659809543	3.844811449	3.316979143	3.787789361	3.867092632	3.59593296	3.15609448	3.553020157	3.343089668	3.463464926	3.62246739	3.855506038	3.494372705	3.529972061	3.509670418	3.2473169	3.552166648	3.917729445	3.333664858
ADAMTS5	2.19104251225	2.0232049705	2.0249613955	2.09047088375	1.96782749	2.12895364375	2.096523239	2.131088495	2.02485186225	2.12939643275	2.0391863845	2.03589842325	2.06791041875	2.0939844745	2.139983528	2.01154931375	2.16662636475	2.06228362675	2.1677286975	1.98217863475	2.101418866	2.0650826415	2.08076619925	2.14459600375	2.25417989825	2.12141872225	2.03744321075	2.2188362485	2.1652904245	1.99130549075	2.08449881475	2.14845420225	2.2370321635	2.0606497505	2.14224498375	2.18816860925	2.11742987075	2.0460561435	2.19182254	1.98842060225	2.31979315425	1.93872025825	1.9828193985	2.08929378075	1.90841926725	2.060755297	2.0742815015	2.03543218975
ADAMTS6	2.68094628566667	3.02257361333333	2.46983780733333	2.60118900166667	3.25216156433333	3.27646021	2.51591015033333	2.468537233	2.85352123333333	3.34841775966667	2.51375840266667	2.62028888533333	2.63504038266667	2.75138681633333	2.51262561533333	2.499549546	2.730073602	3.30389268333333	2.526537747	2.63165439466667	3.07537349366667	2.879038916	2.56721871233333	2.58733971133333	2.53049026566667	2.66763345066667	3.11568396	2.7678052	2.80516879066667	2.68001302933333	2.51426358833333	2.57521852666667	2.60621425433333	2.617002899	2.445030803	2.489386342	3.17602470666667	3.18922572566667	2.50431659333333	2.686637378	2.826022386	3.01823399733333	2.30839515833333	2.486966451	2.40613797633333	2.53634919466667	2.48000076833333	2.641862889
ADAMTS7	3.519173064	3.31733790766667	3.514294464	3.51211834466667	3.44465718366667	3.6024723	3.38086169166667	3.94681901733333	3.30291841	3.38551516066667	3.831614185	3.423264246	3.39734547366667	3.65197694966667	3.35779095466667	3.340221783	3.47649965466667	3.42862828133333	3.33537836	3.208361442	3.37579934433333	3.36572976	3.51303148933333	3.422681517	3.40442393766667	3.45034690666667	3.34706609833333	3.30095408533333	3.40705554233333	3.47868839733333	3.39483063366667	3.42361459166667	3.44059435066667	3.434464337	3.26950997733333	3.56785484166667	3.51274554166667	3.498560334	3.48106074766667	3.448370238	3.39332200933333	3.46088184433333	3.61615999866667	3.44187800933333	3.434014827	3.42618254433333	3.53574776333333	3.51535182
ADAMTS8	3.000328207	2.93673974366667	3.06036143466667	3.071222824	2.90140338233333	2.91017939966667	2.95857973533333	3.143924725	3.00362805566667	2.892959557	3.16594931866667	2.91133542833333	3.02294221133333	2.89207689433333	2.87008222633333	3.035428065	3.030414255	2.998934815	3.02987837266667	2.95637439	2.97620841533333	2.974371269	3.260508402	2.93462055333333	2.850944226	2.89289467	2.95752252866667	3.12643943366667	2.90975673266667	3.07168176633333	3.03443885066667	3.00048528	2.84289117566667	2.96280018566667	2.943456572	3.15395534333333	2.998194732	3.07607689433333	2.898628349	2.90895371266667	3.11533815966667	2.827589398	3.07749524	2.972023192	3.01991938033333	2.98645520533333	3.12868862633333	2.869965902
ADAMTS9	2.484183183	2.51852206775	2.35912284925	2.45387586875	2.61941689875	2.72730595875	2.56336802925	2.61555333925	2.46324151425	2.53287515325	2.70688984575	2.50809335125	2.46027744425	2.706676569	2.42976071675	2.45190874225	2.564125627	2.58526537225	2.6377075655	2.53696747325	2.65776401125	2.709919854	2.579706956	2.590450337	2.669490772	2.48527295375	2.630765637	2.848589949	2.47777178325	2.54790568125	2.62844536275	2.46038046075	2.6172593195	2.69807412175	2.56446142675	2.4459351815	2.4818037435	2.5654434045	2.61638883075	2.4859727335	2.77466951175	2.62472429625	2.59186279175	2.5290134815	2.57206277725	2.7366107865	2.4393066995	2.6168757165
ADAMTS9-AS1	2.047324435	2.0598666865	2.172384772	2.2969266485	2.1753256435	2.3814529675	2.2724361795	2.24243495	2.1180991395	2.203325658	1.9143455915	2.338061481	2.134605246	1.906276585	2.3866004	2.297175653	2.253059701	2.2877602995	2.36570582	2.3063154715	2.434109958	2.33803872	2.6496292285	2.4646024085	2.342491363	2.143794357	2.1434065885	2.568944574	2.146379962	2.2820601915	2.112169691	2.2365144575	2.2955110595	2.115722302	2.5161248135	2.134999089	2.417580412	2.2046013595	2.2506804375	2.1794478425	2.462447477	2.2117569265	2.2313397685	2.351857938	2.238534391	2.27656329	2.392232054	2.0319145925
ADAMTS9-AS2	2.4922621936	2.4477549818	2.3786166294	2.3875584554	2.5925733892	2.4189359418	2.5390773608	2.458832229	2.4199955844	2.4051266284	2.5208163026	2.4649957798	2.3167360362	2.4586745466	2.448236453	2.5267485818	2.4536149812	2.4480294096	2.4560365342	2.4562111522	2.5211471478	2.4262205244	2.6479185324	2.4566950218	2.5915188066	2.4731097816	2.5056360846	2.3908698726	2.483098893	2.4613360058	2.530344901	2.527263488	2.5294289164	2.5248956976	2.6072346844	2.4985312414	2.5279934118	2.4637817942	2.5008440578	2.4426050166	2.7673881796	2.4817082146	2.5124974662	2.5076518726	2.4266134186	2.5302341866	2.5226625052	2.6018420224
ADAMTSL1	2.48830666833333	2.32422794116667	2.36577965116667	2.33543552183333	2.39653515333333	2.33296598983333	2.36931604183333	2.49005307816667	2.4101206585	2.33184095983333	2.3866869845	2.342288001	2.4411300525	2.3616725715	2.36739641766667	2.3845504605	2.361665847	2.29347819666667	2.27450544733333	2.4024726655	2.3616823735	2.361444196	2.4515201035	2.31265818783333	2.32787678233333	2.45154815466667	2.40984407583333	2.42368945433333	2.2917310815	2.40663388683333	2.432869066	2.36003030166667	2.29191998233333	2.34613516816667	2.31796388933333	2.374884476	2.3400808575	2.325111011	2.29711891516667	2.24970629033333	2.470622356	2.35024009166667	2.3216175525	2.433002331	2.39193222616667	2.38278937516667	2.37406574233333	2.28119022516667
ADAMTSL2	2.974258546	3.393427321	2.736260059	2.823560912	3.366471912	2.930952601	3.211695096	3.358010892	3.056924783	2.991376665	3.221682659	3.039776652	3.025061459	3.277020464	3.021559125	2.979697088	2.918680853	3.06910668	3.088408742	3.038227755	2.924990951	3.093501707	3.3158528	2.928784687	3.120532568	2.671229011	3.519166941	2.851979672	3.120532568	3.165378885	2.809356397	2.979697088	2.799852948	3.294410501	3.237830019	3.117495539	3.179384875	3.106253508	2.884209353	2.835018293	2.786213462	3.021478604	3.451517472	2.897707418	3.306661509	3.005372313	2.695528507	2.963274837
ADAMTSL3	3.028465495	2.9735724735	2.9936983815	2.9177780655	3.067040593	2.8272226575	2.948484614	3.231136846	3.079280168	2.8962726235	3.145636085	2.818885159	2.867049763	2.8974315435	3.085756393	2.983681161	2.7913535195	2.93457726	2.959663468	2.780149856	3.1494073705	2.8450648085	2.92576733	2.8559448645	3.022779658	2.8790474105	2.9139218605	3.0521568775	3.012659365	2.7827548145	2.86373898	2.8890013775	3.089361642	2.9472124335	3.0199491635	2.9058113785	3.1087741185	2.9126764875	2.774767209	2.902254319	2.9630258675	2.8542467345	3.06215729	3.060026054	2.7998864185	2.7905545525	2.8858624175	3.0021349225
ADAMTSL4	2.817727533	2.843224878	2.879091245	2.932621381	2.900074031	2.7415489395	2.879987218	3.0436749565	3.029054155	2.96206033	2.9762505075	3.016262468	3.0590860885	2.8239542025	3.0184593275	2.9494876045	2.8298543425	2.9416774215	3.017251449	3.0871954075	3.0565861055	2.9717358305	2.9980596815	2.858002854	2.9659629065	2.907156318	2.8208145145	2.8573698355	2.6831155145	2.7038277305	2.958906314	3.059096263	3.0540035725	2.82232842	3.019122424	2.8838414755	3.059522392	3.022896175	2.8044801845	2.8429002495	2.9680904715	2.926564136	3.0008760195	2.9403360095	2.846307085	2.9400505235	2.9097752355	2.998109972
ADAMTSL5	4.721930264	4.5941637	4.503548643	4.346664362	4.635447945	4.458515685	4.630625147	4.920712916	4.625648387	4.307590307	4.846083522	4.405181434	4.379289197	4.488203695	4.549003046	4.553608253	4.492691705	4.474452482	4.266017222	4.26384327	4.707903012	4.611976078	4.468858739	4.601084075	4.833585116	4.607382426	4.826055616	4.518059408	4.578202945	4.449376003	4.333449136	4.702243936	4.824498988	4.808863494	4.423741933	4.363166339	4.564460686	4.517424299	4.62601557	4.675351446	4.235445428	4.585297376	4.654087639	4.568299234	4.701780086	4.74091579	4.529249837	4.460606634
ADAP1	5.0773214775	5.0370219675	5.04052361	5.1595015425	5.1831930245	4.8131733985	5.0393165855	5.5624465765	4.895992767	5.103637292	5.3708430375	5.259825316	5.5845644465	5.388657751	5.450926109	5.483382392	5.0856886035	5.079378918	4.971837829	5.222291972	5.2868640695	4.9539949985	5.397592255	5.2643208705	5.339636074	4.919404483	5.291695611	4.9520242945	5.5263212675	5.1155402745	4.8267400505	5.3117465295	5.0458261065	5.2844435645	5.104695203	5.427475944	5.088924855	4.923071993	5.14968162	5.2423960865	5.028799185	5.4484117275	5.252193685	5.565471604	4.967271467	5.0660862905	5.0023755135	5.2051389035
ADAP2	3.7105834645	3.6460916355	3.5372557205	3.5144159615	3.6739560625	3.6980843435	3.7270534745	3.870020928	3.8302336505	3.8146039525	3.669089636	3.652826978	3.5668762665	3.467208036	3.495365842	3.6400735235	3.460769487	3.689200528	3.4789805445	3.6851056055	3.902464816	3.5263895855	3.730842154	3.4686954695	3.6013264665	3.8328300485	3.6896632955	3.8765786685	3.716507769	3.662524152	3.7027508325	3.851697014	3.913057198	4.006143113	3.84622184	3.529515141	3.6648123325	3.6701029625	3.4373553345	3.380285002	3.7944068305	3.5032982425	3.637311903	3.721048633	3.562956032	3.5783028855	3.7977835545	3.7883258365
ADAR	10.45355683	10.4426871	10.54056959	10.53032768	10.53257998	10.48891328	10.65255465	10.57100608	10.59194762	10.48572309	10.75100753	10.55970854	10.43397277	10.47949263	10.48251754	10.39620045	10.49161071	10.55871298	10.54221374	10.45595267	10.39801412	10.46779605	10.59408606	10.34105865	10.51212199	10.50126994	10.52692197	10.46671678	10.53668247	10.57555505	10.66932585	10.66242708	10.50310109	10.40972318	10.38873331	10.3656697	10.4707219	10.5324149	10.49663509	10.6059171	10.36370419	10.50126189	10.43082223	10.55900653	10.43937452	10.2941546	10.38215868	10.30550895
ADARB1	4.1468163968	4.4068775772	4.3989421892	4.4188101334	4.254493403	4.5023765934	4.434578099	4.5682467378	4.41004715	4.413405057	4.4503476102	4.5512736706	4.2985993374	4.3142110236	4.477768959	4.5830245072	4.1452595208	4.254591759	4.1769891124	4.466819561	4.3207148878	4.3581951608	4.4055197376	4.5218017544	4.5418359636	4.2134758698	4.5053322684	4.2635019666	4.2393757144	4.4277066222	4.37132061	4.4414528442	4.1373041952	4.4094000168	4.3390039984	4.4396729456	4.2630523766	4.5252883702	4.4218667392	4.429246234	4.1679311216	4.3340800884	4.4382059574	4.368232841	4.2035618624	4.4020332512	4.3264706578	4.4784906672
ADARB2	3.3469146685	3.1343040475	3.222849262	3.118175863	3.209584525	3.2615124615	3.268269228	3.778331481	3.427576829	3.4278494085	3.8699768655	3.467674408	3.253045888	3.350466605	3.3827851055	3.371866488	3.410097012	3.323624105	3.473250767	3.366425881	3.358464742	3.4435653505	3.5153247155	3.361579156	3.4253316495	3.492488712	3.2520288255	3.542350883	3.4797898985	3.625937939	3.42757787	3.2550381065	3.7515871735	3.454709033	3.483112387	3.510863483	3.104964097	3.2758676315	3.4437645395	3.4002042875	3.461393688	3.2275803325	3.369693876	3.348839301	3.244009751	3.1441428735	3.399768358	3.015460964
ADARB2-AS1	3.619258201	3.310662082	3.328980986	3.42701255	3.336312545	3.185888598	3.44980455	3.20870159	3.302974607	3.38004315	3.200227729	3.387402552	3.133162477	3.392171808	3.290679968	3.463585111	3.447860224	3.55458963	3.767323816	3.466922877	3.715087531	3.454536092	3.741789216	3.61969009	3.532788505	3.319032403	3.670742803	3.432252523	3.29490616	3.152820251	3.470294673	3.526989802	3.453009193	3.49191484	3.576286229	3.270615993	3.34140808	3.400269665	3.224565624	3.300279948	3.457763408	3.399681824	3.505657179	3.287381697	3.223319542	3.654757306	3.427382584	3.435166726
ADAT1	6.71286869	6.978840127	7.423569476	7.202085643	6.709954027	6.826107191	7.525210057	6.998910466	7.116005006	7.011148004	7.972114851	7.404815562	7.019317693	6.943704296	7.739214592	7.19029354	7.150642523	6.900442662	7.836047126	7.50605744	7.124849169	7.096270536	7.379725847	7.138615723	7.447642953	7.246401003	7.101143174	6.926750873	7.087069774	7.709114448	7.784922076	7.456009787	6.838751314	7.07477627	7.653961114	7.461572466	7.064144337	7.219028246	7.937630949	7.594724364	6.084873649	6.862580345	7.465585763	7.092751753	7.055737327	6.859108431	7.788073479	7.289909477
ADAT2	5.4297959705	5.804573259	6.0056102775	5.359134812	5.520644062	5.7127127915	5.7977938675	5.2492350935	5.7736909755	6.069204954	6.337463161	5.6751353575	5.6718602975	5.9012851705	6.4655744795	5.097811449	5.3828308975	5.7532835785	5.8805454895	5.346470898	5.4956731725	5.9533833625	5.6990758125	5.086386689	5.0245530465	5.6686671215	5.9932230885	5.6180187655	5.380483103	5.817477581	5.830344344	5.114653964	5.446081843	6.087362261	5.738264822	5.494735025	6.033015946	6.20366158	6.305252921	5.381392777	5.5980135535	5.8113684075	5.969741644	5.396691663	5.4789226945	5.6182668025	5.967175045	4.973074857
ADAT3	4.20538552266667	4.05934081566667	4.166266786	4.356580148	4.27709574133333	4.05347129366667	4.49131214633333	4.70731815466667	4.34528000866667	4.20450465833333	4.704094189	4.48448524233333	4.17860822333333	4.41518992433333	4.56354447266667	4.54174597233333	4.27786367333333	4.23244451666667	4.48803485	4.2673027	4.48150522333333	4.144209048	4.43289743533333	4.29985322966667	4.24261652766667	4.16152043966667	4.267367858	4.408063544	4.50739896266667	4.14221967466667	4.458784954	4.32250514266667	4.238633338	4.07893612233333	4.20991317333333	4.17822511333333	4.10318302833333	4.18108064433333	4.34514149166667	4.282150986	4.37212111933333	4.25335868833333	4.503599119	4.419053356	4.169246542	4.31659799966667	4.20969864933333	4.193678921
ADCK1	5.158029261	5.522239503	5.131466161	5.224232381	5.606779489	5.737531152	5.231624385	4.888195244	5.290677361	5.50162075	5.069065361	5.301007	5.454871874	5.309591812	5.052628779	5.382588896	5.278228643	5.664887227	5.08008815	5.076684449	5.847434062	5.405416426	5.7616096	5.795186204	5.225905819	5.349307701	6.379880194	5.37588425	5.264462127	5.209136125	5.240315651	5.409554754	5.387270906	5.488733459	5.350972139	5.243115828	5.585469976	5.509041105	5.010513954	5.19370858	4.78124138	5.409833209	5.08587525	5.205788795	5.447434897	5.605073242	5.079103947	5.034012828
ADCK2	5.215102856	5.25402777525	5.18346070925	5.478397299	5.29442111125	5.38543258425	5.24758190925	5.31213155725	5.20720844575	5.2791471	5.351894812	5.50945316375	5.127692583	5.28862673675	5.28013168675	5.376502192	5.017468835	5.0616663665	5.0986987395	5.16930155075	5.46286455875	5.26168257525	5.26431588025	5.4219257415	5.37853833475	5.163379542	5.4191611015	5.1685207505	5.318630151	5.199993251	5.1688042685	5.33791087825	5.2587013355	5.3703448005	5.15117250325	5.3856151615	5.2238079005	5.41468425	5.243037619	5.40080828725	4.98761164725	5.34503052425	5.32337297425	5.3164903115	5.20265688975	5.46566604775	5.25118277275	5.42221554725
ADCK5	4.256019888	4.303559043	4.400933183	4.135497899	4.483446804	4.593205841	4.41672243	4.605547945	4.336323396	4.612171181	4.800987553	4.210501305	4.035930981	4.282281294	4.250496168	4.270331421	4.416756806	4.497896259	4.371199848	4.234561901	4.32848722	4.493219744	4.682312428	4.398384686	4.61554311	4.219579058	4.694087398	4.201224126	4.557125525	4.5941637	4.346622078	4.607143911	4.395599396	4.39689533	3.908381949	4.419458684	4.815556596	4.158164098	4.295906792	4.140901971	4.022893682	4.355448664	4.591817448	4.485473285	4.514272009	4.67545299	4.419338959	4.404518317
ADCY1	2.9217376608	2.7059044062	3.0299153232	2.8435728226	2.8574774578	2.8109483458	2.8749556578	3.063741823	2.835348194	2.80745526	3.1818752682	2.7856845566	2.7060816488	2.8344171626	2.869562768	2.7319198628	2.8738426468	2.7922174838	2.8130419374	2.7923110478	2.807540653	2.814343183	2.9911721032	2.913397262	2.8855303012	2.7655526848	2.7926961352	2.9621287654	2.9276203346	2.7666839296	2.7657681034	2.830663789	2.9173916372	2.8966572336	2.8991044948	2.8909236902	2.7386831456	2.8471556568	2.806752479	2.7916694014	2.9050932154	2.6899564666	3.005582171	2.8581611532	2.8644802462	2.8133417798	3.0876405104	2.8027521252
ADCY10	2.4685384955	2.4760328355	2.2729985875	2.153819185	2.3412499605	2.286493687	2.3626616055	2.399354301	2.3786540855	2.3765977065	2.2461694085	2.4211878675	2.2449740275	2.268983648	2.194210287	2.332995987	2.39977155	2.1646469435	2.4513751275	2.322853613	2.2461139335	2.224675262	2.348956916	2.240585355	2.227081088	2.4088028635	2.441939941	2.4716261185	2.2029521405	2.190466092	2.317531457	2.296168955	2.498711446	2.3372509425	2.3885998385	2.3758387535	2.2996893765	2.311581602	2.271926389	2.2759825035	2.7615254205	2.1743032225	2.15764413	2.2432236645	2.3130049685	2.376014181	2.323043248	2.1757842885
ADCY10P1	5.4070580705	5.574079283	4.685362459	5.20595565	5.7825452755	5.95129444	5.08934654	4.8085650435	5.6450947275	5.913252371	4.799390105	5.315588825	5.754391194	5.9882646745	4.8005554765	5.307637457	5.8764047515	5.8452705935	5.2073717105	5.3826541885	5.6350241985	5.6852923605	4.7355317445	5.2454324395	4.8837692215	5.743919668	5.851811357	5.4053209885	4.929442153	4.8794680255	4.7033825635	4.9788825405	6.1445377375	6.106451647	5.2195551925	5.4911915705	5.424536048	5.688369829	4.640567439	4.965773077	5.813209313	6.1467822315	5.489519092	5.2575650505	5.326757702	5.1846797275	4.544491197	5.082440844
ADCY2	2.72297776733333	2.55597622	2.70043916433333	2.60576584566667	2.611917933	2.639111799	2.57534568466667	2.62591622933333	2.581769152	2.602508985	2.48923729666667	2.55083842	2.58187029033333	2.61917781	2.72146779133333	2.517492971	2.68455671733333	2.54502548233333	2.751957276	2.614789079	2.52005351066667	2.64913499733333	2.61938894733333	2.60287645366667	2.70025004966667	2.68138670733333	2.46506514533333	2.56467256533333	2.651728401	2.61853488966667	2.60025905333333	2.452272544	2.68334944633333	2.652275425	2.73257474066667	2.670377448	2.56246023766667	2.56777535866667	2.503588639	2.66769884833333	2.512610422	2.39940490166667	2.728227107	2.68001269433333	2.51225803066667	2.47690970066667	2.73931911566667	2.57772272233333
ADCY3	4.073904107	3.889132008	5.572250123	5.1602926015	4.5461559095	4.290364146	5.8054860875	5.2870819775	4.4422364595	4.3522432945	6.13624176	5.472330393	4.779763683	4.349838193	5.966849969	5.624187333	4.5054970225	4.2935913285	5.7527344165	5.102592576	4.7099139505	4.5283516075	5.9728224205	5.150263852	5.1281727175	4.735386211	4.619284691	4.651721144	3.672064411	5.843192988	5.890137641	5.025867842	4.516889364	4.5814777975	5.7534485055	5.2139370745	4.1833880115	4.255172656	5.7583397405	4.8819148255	4.8100108645	4.662298316	6.0343730085	5.26311896	4.4548920745	4.238767196	5.8029329805	5.039851132
ADCY4	4.041517567	4.59212032	4.245797564	4.461343208	4.064213199	4.546982626	4.739026549	4.209297731	4.426514069	4.227351618	4.919462892	4.660493642	4.266385626	4.649558916	4.508054029	4.517644291	4.436691747	4.363215119	4.706471451	4.506270767	4.414288016	4.528590933	4.682279247	4.482049156	4.436478354	4.326202658	4.396662556	4.34325201	4.333083254	4.221570981	4.761001745	4.963570112	4.391942413	4.297038905	4.753143075	4.840814637	4.257084578	4.201630346	4.565632148	4.686168198	4.574856762	4.117175739	4.811959563	4.598985753	3.865408201	4.442571364	4.68020816	4.412286304
ADCY5	3.274752801	3.0448135015	3.236292517	3.3247408555	3.219436874	3.2726275355	3.2079686175	3.2873101415	3.3111109605	3.244486278	3.39573744	3.3266231135	3.2592766175	3.0546287265	3.28544984	3.221838671	3.1875815315	3.171832525	3.3116885985	3.29634372	3.1838443105	3.1723026565	3.5424381915	3.368227543	3.31145989	3.3158657535	3.3273120585	3.755436647	3.1892123265	3.0137001695	3.302565682	3.2638480205	3.389087001	3.186034303	3.4009129555	3.345213195	3.2728642695	3.0851811685	3.1568036395	3.3131396975	3.55733714	3.355299528	3.472272464	3.36071981	3.3802624105	3.3281931895	3.4478678785	3.379628969
ADCY6	3.211632628	3.196668426	3.226903292	3.238288002	3.012194901	3.083122981	3.269285549	3.230955715	3.434823696	3.328535859	3.137166059	3.40713604	3.337378055	3.462280473	3.301582915	3.467390255	3.371233266	3.276089827	3.38973865	3.245031992	3.638998921	3.367882544	3.561837924	3.344992695	3.154945231	3.21724484	3.371723398	3.40668472	3.278793985	3.178331944	3.2016107	3.392600413	3.409849684	3.663361976	3.160518331	3.415045776	3.200946561	3.307743374	3.422926039	3.262128312	3.543291714	3.132728542	2.984359231	3.200920203	3.005154158	3.228599058	3.16390519	3.301582915
ADCY7	6.6462256315	6.4600537195	6.691288498	6.6909717135	6.4676778305	6.4207799265	6.754393019	6.736482095	6.597251185	6.4475910655	6.8942333245	6.6970271705	6.589846949	6.4565179885	6.866583325	6.6878829675	6.530086864	6.2657565425	6.426424328	6.4441624365	6.488330726	6.670281474	6.6952195565	6.4635342485	6.587640565	6.6204331805	6.5447518245	6.7188915125	6.6819116745	6.8075110555	6.845045011	6.763418387	6.5641450245	6.4108598025	6.403926682	6.5324523855	6.4548577795	6.4919911005	6.5357278485	6.4494043525	6.7404203105	6.7046215975	6.8310322945	6.771754809	6.4672709735	6.4706600755	6.5783237505	6.5576336515
ADCY8	2.818546547	2.546297062	2.952224442	2.816777048	2.598164841	2.484920049	2.682869627	3.137742203	2.610059054	2.469090532	3.338276507	2.642657193	2.438575503	2.630439294	2.659094816	2.57122169	2.690029815	2.621215955	2.947639004	2.69358401	2.599229266	2.424019878	3.178762648	2.443303672	2.727500704	2.553722857	2.632929146	2.781157754	2.846155394	2.811235369	2.405710046	2.731687582	2.424422687	2.669279667	2.70737522	2.694313497	2.574094302	2.587895994	2.824597304	2.476111778	2.396613331	2.587895994	2.723953415	2.623375356	2.470126972	2.510645781	2.570511177	2.883152654
ADCY9	3.909392483	4.07719392066667	3.90612917066667	4.38325923166667	3.95266843	3.87051062266667	3.991910497	4.26806013733333	4.12724895833333	4.18017148466667	3.501347844	4.42339996266667	4.181944961	4.238619053	3.98511759166667	4.479835879	3.83817465033333	3.96604620733333	3.861112789	4.375894996	4.010389525	3.998503601	3.704389953	4.34573959466667	4.58179520166667	3.78755711766667	4.25058023433333	3.91282608666667	5.03318919766667	4.08237878633333	3.78125373466667	4.42004191966667	3.88029027366667	4.04409058833333	3.86565249333333	4.46354772933333	3.779974964	4.05280595666667	4.16362691866667	4.62653970966667	3.73590334733333	4.1295936	3.946057258	4.14375084366667	3.778664683	3.99600551766667	3.816542803	4.43881757066667
ADCYAP1	2.303093611	2.3111481135	2.266650157	2.309538976	2.2530857085	2.3546217725	2.218372133	2.1500832815	2.168262353	2.2495968225	2.5527880525	1.993901507	2.2914681995	2.18499419	2.2240154435	2.2400179385	2.1660672975	2.307312013	2.202918193	2.1874072245	2.305781495	2.19721041	2.39608755	2.225816874	2.2033813865	2.296458476	2.129651942	2.4208842605	2.382750945	2.044311548	2.422407098	2.3136928545	2.3398404955	2.628445026	2.2057664215	2.153820263	2.137729648	2.1760871755	2.154796449	2.2152681185	2.547810011	2.275553717	2.3341376395	2.2803343305	2.271465752	2.244273222	2.2280697815	2.241176109
ADCYAP1R1	2.719944816	2.692342884	2.943552817	2.8603557395	2.720334336	2.83577902	2.747552871	2.9685673205	2.6963821895	2.783785295	2.8521982205	2.734889578	2.740485187	2.8305504665	2.763197701	2.6658916245	3.043058607	2.784522657	2.4330416595	2.8903135295	2.87575402	2.579997613	2.694604375	2.6821290205	2.749605404	2.901788095	2.6069941505	2.873853727	2.6809326385	2.650806825	3.052471009	2.9044853825	2.91335674	2.4703769775	3.0764736565	2.801339591	2.58479807	2.7369646275	2.7121652455	2.7314565855	2.5391790585	2.6353228085	2.834473304	2.709059646	2.677649029	2.79177936	2.9780136925	2.711978117
ADD1	7.32484598075	7.22604755675	7.509706218	7.3295019665	7.3316831895	7.372707857	7.43422812025	7.20961719675	7.15571915875	7.177699311	7.31396438375	7.13665443825	7.1720255065	7.09257634575	7.338081849	7.20379003975	7.207695886	7.10600306025	7.36745940375	7.1992918995	7.06420972475	7.177292313	7.2815678765	7.009648141	7.23040448425	7.330097553	7.34812895375	7.316347687	7.2993848415	7.334531958	7.303146855	7.12859633725	7.3439999215	7.34678730575	7.2135716135	7.33978114075	7.20922085575	7.182601574	7.33476021275	7.241208378	7.16693209925	7.3345652245	7.45041294825	7.24721859225	7.34324607225	7.25344646925	7.41704275625	7.24136523775
ADD2	3.6262367305	3.79702545833333	3.123936372	3.17054816766667	3.2505876385	3.5690727595	3.2002720695	3.1406451835	3.602971318	3.72175497983333	3.281504294	3.30855037083333	3.56529116383333	4.171497293	3.14146363833333	3.22637280883333	3.302356567	3.8414333005	3.30426574766667	3.15448704133333	3.29918143083333	3.93058242033333	3.23240291616667	3.1697315065	3.3024497845	3.24089923666667	3.95747282	3.43764882533333	3.44183687716667	3.05978242483333	3.22288634816667	3.13212834733333	3.47951713916667	3.926346378	3.26379601933333	3.16429610816667	3.46953254766667	3.953989989	3.13797208583333	3.13257418666667	3.190071863	3.55683082116667	3.19914027733333	3.2104429785	3.24507186366667	3.7853462785	3.21584872333333	3.24080301033333
ADD3	11.2419650875	11.40463414	11.15374971	11.41588211	11.41525447	11.5188808375	11.244454135	11.526314655	11.29190215	11.3511143875	10.9473010025	11.2350904225	11.3516532775	11.3868997725	11.1070859375	11.3515985875	11.4101718275	11.5558493075	11.2582527875	11.4539372475	11.41510896	11.524578755	11.3841073975	11.5866163975	11.40604111	11.3409533525	11.4704416525	11.2597896175	11.418872955	11.1334101075	11.1825651775	11.35390453	11.312008305	11.4821878775	11.1163387825	11.2946616475	11.40839318	11.54971813	11.1590872125	11.4470541775	11.4144066275	11.5136527675	11.38708684	11.5474301975	11.2800010375	11.44487146	11.0623087775	11.3408048075
ADD3-AS1	2.67122610433333	2.92254719466667	2.967535512	3.03338870366667	2.927402213	2.82474230033333	2.895225925	2.90489552266667	2.822646924	2.91897288233333	2.802996247	2.85638586766667	2.743273396	3.06189117433333	2.87010052666667	2.88736817233333	2.97930425433333	3.00895189366667	3.03788951566667	2.79468874366667	3.26254211233333	3.013336507	2.98650475266667	2.99867616	2.90991091866667	2.98319537633333	3.21328649166667	2.845411762	2.86088852666667	2.94375491	3.064642498	2.883964494	2.807101527	3.016144254	3.109245096	2.89571594666667	2.97225605366667	2.94473208566667	2.806610846	2.853909788	3.11181094866667	2.885413987	2.94264783333333	2.84531147366667	3.038564774	3.13243859433333	3.021423203	2.974627953
ADGB	2.068247774	2.217156058	2.101121481	2.006474696	2.038732699	2.131116697	1.838918492	1.734611158	1.997085415	2.03229592	2.016579696	2.029583793	2.062532493	2.168197113	2.067084309	2.045223934	1.950528616	2.183536017	1.956003129	2.017512047	2.107816632	2.071102231	2.085374488	2.190410867	2.373735788	1.790558703	2.215163639	2.136139864	2.080991882	2.144562307	2.086442352	2.184517939	1.963508429	2.182142508	2.081516824	1.898886562	2.04792778	2.154908109	1.923570812	1.961074447	2.134336189	2.129104612	1.887010748	1.901214807	2.091294358	2.167305138	2.084849547	2.278917616
ADGRA1	3.274085792	3.416726956	2.993183942	3.391638586	3.232363918	3.06016152	2.849932933	3.258696306	2.968141468	3.148989454	3.511376714	3.08486578	3.229714827	3.229388782	3.135302009	3.410464084	3.301935359	3.132018102	3.579029114	3.279822427	3.388136373	3.286591837	3.725273734	3.516940428	3.178693309	3.183516941	3.375030396	3.541555115	3.036767254	3.308229293	3.447855721	3.36325359	3.445902238	3.170861035	3.385781957	3.171705275	3.0781728	3.104872747	3.125082249	3.399431026	3.282668745	3.350429738	3.093866541	3.231468958	3.349906695	3.268139553	3.531966858	3.414343078
ADGRA2	3.066024333	2.563354559	2.5895599175	2.624044151	2.5336781835	2.708215684	2.452033707	2.422439515	2.7164766875	2.8084203205	2.482326247	2.662962507	2.677058001	2.764584938	2.5832192425	2.5135496975	2.6281446105	2.501164234	2.6505306475	2.6423661165	2.7194019295	2.7460361855	2.72608419	2.553673771	2.807258011	2.6412249995	2.722587305	2.798566348	2.402407448	2.5982220325	2.7139957575	2.6883181515	2.691282761	2.5285715485	2.780857209	2.6046519165	2.8250250015	2.7172219445	2.608458179	2.7635214665	2.498340142	2.5459897265	2.502953851	2.4638670105	2.605357077	2.460109908	2.5955887205	2.603774783
ADGRA3	2.37022509533333	3.04856095633333	1.92676373033333	2.21381459633333	2.166122224	3.336799252	2.12703568633333	2.02410390466667	2.91198568733333	2.75242738033333	2.15594845366667	2.14480314733333	2.43692522733333	2.50711095933333	1.98431439666667	2.06314743233333	2.06145981166667	2.85450695033333	2.02331653133333	2.10258985633333	2.25878558566667	2.62486971866667	1.86187740233333	2.099395441	2.13721808966667	2.10058243833333	3.26334726033333	2.20288008333333	2.35831437033333	2.261581587	2.05133883833333	2.02353506566667	2.16800899433333	2.70677079933333	2.03168751133333	2.140570702	2.03903071566667	3.04697204266667	2.11848329533333	2.086369683	2.37689272733333	2.796186718	2.050906336	2.14098233233333	2.14901988933333	2.846302485	2.080525255	1.98101028966667
ADGRB1	4.338479693	4.316063178	4.133729267	4.121203768	4.259117519	4.185844781	4.483333518	4.621555854	4.137729116	4.117502423	4.436546321	4.126644921	4.26249273	4.245259332	3.905795151	4.24495364	4.308830998	4.197864785	4.268191688	4.191959127	4.300486634	4.100011405	4.269544391	4.366650291	4.209620807	4.087163745	4.16441907	4.013488383	3.989373413	4.172533008	4.222236688	4.244842358	4.241701255	4.181973635	4.315656949	3.966944051	4.212080598	4.044036139	4.356697472	4.350145476	4.330301586	4.235603975	4.532335021	4.11919112	4.263416616	4.117791134	4.215928285	4.445684169
ADGRB2	2.244354418	2.280220862	2.740868029	2.413362296	2.642050448	2.348093639	2.368948629	2.635693962	2.538854496	2.515776885	2.43108072	2.45089209	2.405265976	2.371577084	2.637477954	2.460045014	2.526874323	2.359642262	2.233097872	2.396961593	2.716110945	2.481879803	2.552205784	2.432979	2.540451613	2.705558848	2.687221223	2.734185092	2.747026397	2.612663438	2.486436678	2.553818541	2.437940564	2.715300831	2.412890433	2.674665794	2.479051581	2.378950704	2.579186052	2.569011802	3.024804187	2.879176534	2.412913575	2.621616363	2.55571845	2.689238375	2.623790338	2.861652289
ADGRB3	2.0359966155	1.8951838115	2.020592287	1.952093812	2.008119694	1.850359404	1.8467715495	1.906633742	1.9857196185	1.861853817	2.017175666	1.8188762005	1.7680824495	1.8734744885	1.845146958	1.9164371265	1.891704822	1.89136983	1.939776838	1.917263513	2.02977778	1.855223773	1.90215851	1.7986085575	2.2093632235	1.9663686135	1.877955986	2.1674897675	1.854786327	1.8792679285	1.9188895485	1.760586579	1.9076048985	1.8967229175	1.951694631	1.846323498	1.9845052535	1.8150586295	2.057377957	1.796187991	1.816027035	1.8328385245	1.7156299445	1.8543015565	1.9773807765	1.790869218	2.133565979	1.8289186405
ADGRD1	3.685032029	2.558355201	2.29456097	2.393868529	2.466368531	2.487848929	2.11007687	2.478483511	2.429897484	2.133993235	2.321526306	2.40159736	2.439583534	2.36468581	2.635414237	2.56519309	2.213414141	2.342037207	2.4013524	2.347116979	2.355099187	2.265322076	2.40932619	2.478296084	2.616558418	2.181137302	2.388585511	2.734185092	2.326560648	2.415176134	2.410666756	2.259368581	2.420449883	2.420566038	2.36954081	2.515959066	2.373730265	2.304917096	2.569455669	2.428420567	2.587050952	2.438418129	2.378541609	2.324543372	2.26871309	2.782882381	2.67074784	2.438197645
ADGRD2	4.002782137	4.064499542	4.366722191	4.440148649	4.307143148	4.488607359	4.047105491	4.23447616	4.34988358	3.851107703	4.10070974	4.130870967	4.005831668	4.028004285	4.0779575	4.142493763	3.678466284	4.35967672	3.861685056	3.829484717	3.670680441	4.140191568	4.271351571	4.072255872	4.282800581	3.834647192	4.174170866	4.126940575	4.485892948	4.128984763	4.130938246	4.144192753	4.087038522	4.18587493	4.434875857	4.408964647	4.105605209	4.256920665	4.330765546	4.406303787	4.570285037	4.032573476	4.126040203	4.341190653	4.108435458	4.151659838	4.356303591	3.920103282
ADGRE1	4.18051822	5.902087745	4.49945458	5.742979813	4.923195635	6.987730177	4.325410732	6.200321704	5.085743645	5.437556645	5.347890503	6.834792218	5.554922068	6.237819565	4.749246717	6.267390651	3.969338474	5.264348542	4.441508304	5.599369754	4.937237941	5.656402565	5.03835054	6.898842432	6.472929296	4.309300525	6.885112005	4.445796742	5.470890814	4.740593568	4.518787645	5.968085716	4.347900526	5.63636813	4.31875974	6.461528564	3.797496346	5.581978559	4.215901479	6.139136558	5.022562599	6.870645963	4.899235375	7.266273343	4.184192496	5.832747438	4.325638557	6.216904588
ADGRE2	2.5457109555	2.378851859	2.061632218	1.9493072895	2.0773798255	1.982554404	1.945770992	2.269024605	2.280414371	2.090679958	2.255945946	1.913524843	2.024660962	1.986561093	1.997472673	1.896108679	2.0047649635	2.1309194465	2.1201318245	2.180160342	2.183156966	2.121699565	2.005393737	2.0113475015	2.02465439	1.9865818125	2.157955207	2.412237757	1.9732008815	2.216464574	2.150208407	2.078206421	2.0751540045	2.2281157965	1.957766323	1.9048220505	2.247579865	1.9792513	1.95761623	2.0619349005	2.389606284	1.878513351	2.018322977	2.0671365975	1.868671417	2.2277688155	2.000836546	2.09274805
ADGRE3	2.222001554	2.369371512	2.214207771	2.379910335	2.057951547	2.264232392	2.200082573	2.107338834	1.998123646	2.18440014	2.204860262	2.272220409	1.966735504	2.011738992	2.126037484	2.034281398	2.19983822	2.087405936	2.134837833	2.367093056	2.281078041	1.998785999	2.23723423	2.182301408	2.076267144	2.429736378	2.330873424	2.498791089	2.260050619	2.057893181	2.182142508	2.329917265	2.337688402	2.244730761	2.275559725	2.295956715	2.142479588	1.95237893	2.337451724	1.930722384	2.310544774	1.973429925	2.190430608	2.107338834	2.055156775	2.057432597	2.252099244	2.111055449
ADGRE5	8.875018763	9.171654938	9.092288202	9.317404927	8.866295133	8.994432429	8.842907798	9.267694258	9.423408451	9.420521496	9.020539994	9.526678802	9.231892492	9.206044082	8.745301479	9.423534735	8.831516075	9.008853532	8.914128818	9.404327214	8.870862108	8.866983016	8.988918671	9.230955745	9.645389399	8.451323327	9.455710935	9.013040319	9.85373667	9.289869212	8.832970979	9.297013458	8.586885565	9.002746643	8.444185797	9.172245566	8.688825473	9.120137203	8.939830341	9.477387009	8.838457571	9.280817905	9.043201089	9.484877439	8.814418245	9.058856088	8.8096508	9.271091816
ADGRF1	2.18582481675	2.265701113	2.32501355825	2.16432469175	2.11646393575	2.26442192525	2.17482775125	2.3587832725	2.15159430175	2.0322485195	2.3093098375	2.1753662305	2.13972949425	2.29231202475	2.2832960325	2.267078331	2.10484235575	2.32872578725	2.24521949125	2.24160446625	2.170572414	2.257671749	2.19189458025	2.25739178025	2.16929735125	2.29786316175	2.31514526075	2.12066308175	2.2765368475	2.29099533575	2.258126318	2.26366773875	2.2384261215	2.27947528425	2.09099242725	2.096214032	2.18460956	2.2643671745	2.19987204375	2.25527170275	2.189055122	2.163289305	2.21955731225	2.175982656	2.05114768975	2.23809386675	2.24652819725	2.1671886875
ADGRF2	2.317195721	2.521976437	2.275867114	2.148368739	2.034815963	1.979074119	2.082599341	2.295757876	2.184532915	2.522865308	2.227590127	2.17395954	2.131528296	2.075953603	2.155854017	2.176501242	2.113670322	2.280344494	2.101142683	2.203883528	2.084130699	2.084130699	2.318001568	1.943538047	2.285958357	2.200601677	2.004647293	2.35992274	1.941052097	2.357106707	2.235039919	2.407479844	1.911041674	2.303447261	2.112478554	2.093207551	2.148858658	2.138409561	2.10979241	1.81328887	2.415702974	1.899440361	2.193665106	2.402687699	1.99748701	2.175417907	2.1920385	2.23053364
ADGRF3	2.7501848785	2.942424446	2.773826396	2.573121985	2.6391035415	2.7131086425	2.6163425725	2.410642012	2.5465127	2.700018817	2.7429728745	2.6941949635	2.5701732435	2.557481625	2.9221092345	2.627665778	2.5499131075	2.5921082845	2.5655846875	2.745377046	2.6745287825	2.4641647285	2.792981033	2.7137915395	2.735205337	2.731921902	2.610447087	2.840310498	2.4277302775	2.7054051075	2.508081706	2.4886273145	2.6837045505	2.6747187885	2.6306984255	2.512922765	2.5499492885	2.5973133065	2.5663833265	2.507988068	2.5209475735	2.581136011	2.656924477	2.5939191905	2.551673565	2.937837078	2.6617067345	2.5433767845
ADGRF4	2.049636876	2.292085885	2.2056744285	2.275595275	2.281441982	2.078409395	2.336540972	2.2818462305	2.1067013985	2.1173598025	2.140205692	2.3553752525	2.166749299	2.1385908785	2.3316589385	2.32012104	2.234417569	2.354061101	2.3054747875	2.27773985	2.1667549825	2.229636613	2.1112508265	2.39352865	2.217145162	2.142722829	2.1889651905	2.193030701	2.248118212	2.06055455	2.1106164035	2.1607395245	2.090398116	2.177777312	2.306513555	2.2889312805	1.9622670635	2.1560337905	2.1570296505	2.2954679115	2.293613132	2.0965672735	2.1742587075	2.274034055	2.3138737245	2.285849646	2.2422859185	2.3219584905
ADGRF5	2.5872133825	2.5744526195	2.654776735	2.460404971	2.61599113	2.652733549	2.5577439595	2.4324387135	2.59628754	2.306749897	2.571130938	2.58537307	2.5016719995	2.664929565	2.5876954445	2.556936298	2.6936777285	2.535071191	2.858185184	2.4508988955	2.8341083115	2.5077511555	2.6350454675	2.443198927	2.54893815	2.7067988335	2.5182699585	2.7894217405	2.601513867	2.547234676	2.596955793	2.7178302175	2.457595295	2.7114910715	2.5857153135	2.672495571	2.5091843365	2.6105918075	2.7243469475	2.5104392945	2.832762599	2.608649208	2.614109592	2.617770584	2.563402898	2.7369277055	2.667062566	2.633218147
ADGRG1	3.488304432	3.473032302	3.580273863	4.0089778815	3.5420402585	4.1937906205	3.5749970875	4.774628923	3.646297011	4.932809235	3.913061803	5.023339008	3.3832719775	3.653696339	3.669163255	3.8170324175	3.452889564	3.69370482	3.54478764	3.6709687995	3.694934631	3.5299136215	3.8515565025	3.8069312885	5.5997961725	3.6777431355	3.5086367395	3.860277932	7.1447545145	3.9210040035	3.770821494	5.7203344415	3.728618572	3.368672195	3.616283291	3.951525614	3.652351651	3.760847398	3.670084283	3.8560387545	3.686490548	3.566634797	3.5922956435	5.4035913975	3.5630508575	4.675647659	3.6187645625	4.8412113405
ADGRG2	2.213874825	2.227511229	2.441977097	2.317431766	2.325832516	2.220213255	2.154174473	2.177614933	2.255186798	2.436797572	2.43108072	2.427510224	2.367142867	2.065188755	2.156132245	2.157556465	2.252802044	2.193752176	1.990806454	2.270980446	2.626669284	2.153769692	2.21470153	2.402058743	2.33704847	2.28170785	2.275134194	2.458064374	2.413202162	2.190441115	2.297215438	2.411664528	2.231935868	2.297215438	2.271929112	2.309383595	2.075124375	2.426917066	2.548439402	2.524229003	2.415702974	2.325121141	2.044021469	2.243201647	2.169838775	2.08828753	2.35859088	2.351489485
ADGRG3	2.4352993975	2.387304014	2.556295004	2.4323916375	2.585666017	2.76216455	2.76186572	3.378336835	2.584782107	2.5347682875	2.7407014455	2.4532551485	2.456537537	2.599541255	2.526834975	2.5051866955	2.4718992125	2.5402708115	2.645273017	2.5814960665	2.529543585	2.782589853	2.9865198245	2.5828449635	2.6608048545	2.6073165115	2.62507647	2.5608913635	2.7502041325	2.481881949	2.480306318	2.5523612055	2.6057422415	2.615118233	2.6075362285	2.464074872	2.6388533265	2.5485011255	2.5083238785	2.548983555	2.683733456	2.467201397	2.585538139	2.7453404575	2.5355027215	2.721018748	2.672301589	2.690012514
ADGRG4	2.277728079	2.358149384	2.005434899	2.175908731	2.022267033	2.107960228	2.31440251	2.273861446	2.079520463	2.474537533	2.311280591	2.170639554	2.160873128	2.142112214	2.273780938	2.212494681	2.471743886	2.123005198	2.266471533	2.417250468	2.160873128	2.176503293	2.200488989	2.018632825	2.197691356	2.267004008	2.029450536	2.105532019	2.191667311	2.141356275	2.024339639	2.191513187	2.264731475	2.276894747	2.238814484	2.022267033	2.095530587	2.105532019	1.993400339	2.234529753	2.482226217	2.076809626	2.059377516	2.185643267	2.327114681	2.189533875	2.118735787	2.236756434
ADGRG5	3.9811613995	3.4965764355	3.6622756955	3.5017023695	3.4850019335	3.4976282395	3.4798516985	3.7254759045	3.5432878715	3.672611012	3.673714032	3.864154165	3.4791239115	3.4434156085	3.600606088	3.7289390065	3.613536305	3.631104242	3.3680834825	3.771105513	3.5624116365	3.612186636	3.4716723545	3.5826239835	3.691427839	3.495655689	3.6822078535	3.5511988075	4.64599189	3.2916456625	3.627872909	4.617939794	3.4954623135	3.215026854	3.6135757545	3.542910179	3.449883903	3.4764436715	3.488713686	3.547052383	3.6360675395	3.4747167845	3.543290958	4.186785434	3.5441981045	3.7509644355	3.5962348955	3.680697615
ADGRG6	2.78790820433333	2.15136698033333	2.11646276166667	2.18894625333333	2.07544058933333	2.20646262233333	2.138546219	2.223106967	2.420106527	2.13063872	2.176367557	2.09540873566667	2.289202501	2.209274209	2.193337906	2.122462334	2.161844908	2.29686334633333	2.28803180166667	2.10662384033333	2.15352372666667	2.224205025	2.33802866033333	2.10935056833333	2.35807506333333	2.331306314	2.20840027133333	2.167529792	2.27241906833333	2.03038625666667	2.253603066	2.33951224066667	2.25658871766667	2.22528292433333	2.41482913566667	2.13871698566667	2.34436731533333	2.23920957666667	2.208980146	2.153603124	2.266723824	2.12881758233333	2.19651440833333	2.16768522866667	2.223756424	2.10542493733333	2.26794986733333	2.36456390833333
ADGRG7	2.183900831	2.293661079	2.078776746	2.255944718	2.115949793	2.403037091	2.281651162	2.094737807	2.197776948	2.45452141	2.221822721	2.195902021	2.16152612	2.178965932	2.148242857	2.284871071	2.318270136	2.127999939	2.296916107	2.20367757	2.361142096	2.381484223	2.247349122	2.197926878	2.188533765	2.354946406	1.990872907	2.47060594	2.201574738	2.238753782	2.253146653	2.049189292	2.095859115	2.267493341	2.285087002	2.489567266	2.085251065	2.264781232	2.08340061	2.361621051	2.546893101	1.879349117	2.245603241	2.284134463	2.195280811	2.194775838	2.260399696	2.251479804
ADGRL1	5.23874873133333	5.40941791866667	4.60715492066667	5.26113636333333	5.51540249266667	6.199454188	4.55559609466667	5.24428999666667	5.956394489	5.77418478866667	4.470249575	5.188853766	5.526468964	5.591507775	4.383378125	5.021591068	5.20084628266667	5.62769303833333	4.438154439	4.93502158766667	5.30771731333333	5.86656465466667	4.66610927133333	4.942281673	5.285871395	5.30961765566667	5.77051270933333	5.287655177	5.63028509266667	4.613395234	4.66907576433333	4.89243763833333	5.22974363166667	5.760383202	4.35048191766667	5.22840567133333	5.460611428	5.87317367233333	4.47703790233333	5.129195409	5.506521401	5.57694175633333	4.45860537466667	5.02523205133333	5.04848476433333	5.517749691	4.44365912766667	5.13247462533333
ADGRL2	1.9444206105	1.791643177	1.795463886	1.878897714	1.80634003	1.7250180955	2.0250327855	1.8964401715	1.897953568	1.868261474	1.81734805	1.80844249	1.7265278495	1.79033353	1.7998554625	1.9105816675	1.8206975135	1.679366687	1.820194655	1.7447535135	1.921512687	1.6848685315	1.881326801	1.94990206	1.8342504965	1.808661616	2.0710466695	1.8155530805	1.7785425445	1.8003466845	1.734253048	1.8669921385	1.805706911	1.8163144105	1.9821415335	1.791099396	1.8816490165	1.855481156	1.9493433865	1.7631137475	1.9566911625	1.7911092475	1.7444204695	1.8289301995	1.7126519865	1.983030827	2.0580933265	1.9241164515
ADGRL3	2.262232045	2.16086407725	2.23799696925	2.15195906475	2.19750644525	2.162732039	2.12382547275	2.22148531	2.21117789825	2.25421130125	2.14487970825	2.16521249375	2.16390930025	2.14224963325	2.103735472	2.22752791475	2.12461427625	2.08143157925	2.1105380885	2.13521174875	2.10627934525	2.190678645	2.21092248875	2.192255352	2.321141358	2.0783194255	2.1741903745	2.09220240975	2.0010179995	2.05314927375	2.161732929	2.114331121	2.2109108115	2.001186393	2.1806307175	2.32509228275	2.205954855	2.12513725175	2.1822664635	2.0926723245	2.33693843425	2.12099155475	2.06308961525	2.1396449145	2.2277086475	2.09257554725	2.17353084575	2.2123568365
ADGRL4	1.889844703	1.903648254	1.919533719	2.024020777	2.127227823	1.885842366	1.763245233	1.907065666	1.868144018	2.077675162	1.814003824	1.83567485	1.790306565	1.896695241	1.845253836	1.993134019	1.805616034	1.825269892	1.936326045	1.918468125	1.946145707	2.006754649	1.944710047	1.936326045	2.157521104	1.652210332	1.803009493	2.198200312	1.9186581	1.899714575	1.830445523	1.901824142	1.751172465	1.937477994	2.083207584	1.886721691	1.745374072	1.769670286	1.987638951	1.889844703	2.156171864	1.887694301	1.970514607	1.709988395	1.847777392	1.837050857	2.008303147	1.855356966
ADGRV1	2.2451317372	2.2715995472	2.148654886	2.349466934	2.24909838	2.3710401328	2.247144135	2.3569626172	2.3954924432	2.1760508266	2.2156723678	2.3051399372	2.2558819508	2.2308190554	2.2046594148	2.2969615266	2.264271913	2.1920766018	2.252903306	2.2348578736	2.1973831974	2.2715226928	2.3555473202	2.2745654516	2.2950062144	2.2280051524	2.2104564754	2.2184393288	2.265714871	2.2605003218	2.2218158144	2.3836766138	2.4074134874	2.325216203	2.3154097652	2.1872691628	2.209361652	2.2599494886	2.2719812302	2.2923010042	2.5236822974	2.199259641	2.3819824278	2.2761003322	2.3566843492	2.3623217346	2.3312984238	2.289585785
ADH1A	1.876372994	1.751018124	1.733529233	1.944853385	2.04667248	1.889768851	2.004229284	2.083156912	1.831562499	1.705820952	2.121868004	1.880364703	1.862138074	1.801363636	1.836885635	1.861492999	1.888996344	1.838629395	1.858431833	1.772233735	1.94271869	1.745719149	2.191491321	1.876128903	1.779816159	1.962683614	1.795285099	2.059030728	1.767734105	1.761860587	1.763922012	1.765150248	2.004229284	1.981795492	1.886750962	1.950328154	1.876372994	1.882380992	1.861248908	1.853567594	2.193723367	1.843720629	2.045148244	2.061339334	1.626456146	1.833035792	1.85750092	1.994213342
ADH1B	2.02045555025	2.046154153	2.04629734425	2.00895230225	1.97601070425	2.007958555	2.0094614915	1.868744939	1.990942995	2.063236848	1.99183677225	2.04152464475	2.031093638	1.98955579325	2.12959475375	2.093584431	1.9317194585	2.0126715055	2.1220711605	2.0311892055	2.05204209	2.0371847075	2.099887793	2.0149736735	2.0453797165	2.0709969075	2.10771086875	1.89388622075	2.0554231205	2.0851991325	2.14977961925	2.057819124	2.07460876025	1.999493479	1.971927289	1.9978227195	1.9112272015	2.04865549675	2.03215461825	2.08302689275	2.206485727	2.01076923575	1.91438389775	2.08277703725	1.9817938545	2.2969936355	2.12170027775	2.171098671
ADH1C	2.374373063	2.048077361	2.024985348	2.370426586	1.922465579	2.028185669	2.206147496	2.283794503	1.928558898	2.068653545	2.320241101	2.186915981	2.082330792	1.913135566	2.144391343	2.413170419	2.128890853	2.003056039	2.176332649	2.099105101	2.159173345	2.081544044	1.894849015	1.965468461	2.186100795	2.065960324	2.207165523	2.039282528	2.148036781	2.027666644	2.371983115	2.10255368	2.135452014	1.963947113	2.029761127	1.987551055	2.175415711	2.204125026	2.249312024	2.163352974	2.415702974	1.997470279	2.019156453	2.185363529	2.302923084	2.055959573	1.981507427	2.093235173
ADH4	3.1004899715	3.10588056075	3.11177257525	3.0096001005	2.98066446675	3.0295875645	3.083832342	2.97607959925	3.1185747585	3.18035570175	2.9990660945	2.9750885395	3.037371471	3.0550774245	2.95741327675	2.962080323	3.133461572	3.0513139575	2.987237597	2.9937083195	3.02768887875	3.0320736835	3.207665207	2.950172489	3.13104878525	3.0178206235	2.9177992165	3.0331835135	2.997987263	3.02834573125	2.95297409	2.98673617425	3.12529751025	2.99075013675	3.10286221575	3.18297966375	3.06862694325	3.0779820025	3.09339883825	3.08600492225	3.1512960955	3.04610776425	3.000842497	2.98794326275	3.23318269925	3.08570829775	3.05855913675	3.0061422195
ADH5	8.143961973	8.497399816	8.176697117	8.205977983	8.3325952285	8.493198202	8.3772771215	8.272235108	8.0760646285	8.1879970445	8.1375948105	8.0336866185	8.1241654545	8.394799561	8.1716193615	8.170548822	8.1752177455	8.3803265195	8.2589763895	8.1027551125	8.4732555975	8.737095616	8.533141249	8.6332774625	7.988863394	8.33787927	8.515192037	8.0460264975	8.3049379315	8.159217446	8.5101282205	8.5395238635	7.9454631275	8.2879930375	8.3761104785	8.074126971	8.192022209	8.450218525	8.3504003475	8.2685881925	8.006712883	8.387120209	8.323195508	8.3630747765	8.062128332	8.275785103	8.3857518835	7.980114408
ADH6	2.5925635805	2.331580875	2.515984841	2.2418023635	2.252295309	2.235758358	2.206982066	2.643797009	2.3770595415	2.288496333	2.375369212	2.355380471	2.11967319	2.2063713295	2.3716623215	2.2502664935	2.3196678665	2.2862110975	2.2966417805	2.35843102	2.344127352	2.2372523345	2.273657681	2.4010438685	2.3087165025	2.4526029075	2.334156076	2.3249531275	2.3944406085	2.0625376465	2.3625482715	2.2764872535	2.552080143	2.316704843	2.511941289	2.302558646	2.0902301115	2.4264280145	2.19555006	2.390880958	2.334232763	2.29664318	2.4740059135	2.351764998	2.4231430455	2.3763598415	2.343165818	2.4099915275
ADH7	2.464075158	2.6074797	2.740791279	2.593751191	2.611329512	2.576170917	2.713691622	2.933529372	2.713344504	2.511512046	2.720504441	2.706148946	2.54919772	2.72812052	2.721793221	2.809875078	2.465712411	2.606480108	2.639466195	2.499198934	2.550484305	2.66532897	2.474595911	2.81615403	2.617975203	2.524130706	2.436160406	2.511502344	2.95589111	2.439462574	2.553104174	2.622121611	2.86983535	2.636488569	2.484290141	2.840723554	2.515124238	2.841490737	2.828998127	2.952013688	2.855771857	2.560284537	2.283016694	2.788585676	2.588430355	2.54251432	2.440706757	2.733802363
ADHFE1	6.229274768	6.094055888	6.819808033	6.44079323	6.625462135	6.522935535	7.154516509	7.037739109	6.117407423	6.170585093	6.438463041	6.520741787	6.573160231	6.409005044	6.981085831	6.638139111	6.629361571	6.628452161	7.197911172	7.115038339	6.354106987	5.95691603	7.468671524	6.84493231	6.761281302	6.207785422	6.445289437	6.338546333	6.376338988	6.800951798	6.669943051	6.853304174	6.587222716	6.589339152	6.784184461	7.029124945	6.137324629	5.986320608	6.765955555	6.628752234	6.560898136	6.386881861	7.082948064	7.086835147	6.325277926	5.891124803	6.587046346	6.467127796
ADI1	6.98409235366667	7.44000426666667	7.03795137266667	7.36847487633333	7.27218634833333	7.643398677	7.209754891	7.12856578866667	7.20088775	7.26936819233333	6.91985000533333	7.30763953833333	7.327827746	7.47276145966667	7.16458480433333	7.458480637	7.10847676966667	7.49256175833333	7.13120201933333	7.40675326233333	7.097429951	7.50204217633333	6.85069572966667	7.35738233066667	7.15913136933333	7.094730143	7.377042495	6.83816658033333	7.10687194666667	6.82567156966667	7.21402436	7.24430291133333	7.14550677466667	7.64136409833333	7.190842458	7.60212371966667	7.299657829	7.630143684	7.21041741566667	7.46763951	7.15547301866667	7.55298910666667	7.161349089	7.46909294133333	7.27360782033333	7.67801867933333	7.080691437	7.70530076
ADIG	4.114289076	3.9276639515	4.200765023	4.1138755985	4.003452144	4.0072809485	3.8568879175	4.0788140655	4.0060727435	4.1370361605	4.300833669	3.900730569	3.9939644515	3.906983865	3.8820762665	4.056389863	4.0988140745	3.8504485205	3.979513422	4.0368456725	3.940944454	3.835066227	4.341225336	4.0912077435	4.0617451145	4.0429574175	4.0470481825	3.654197191	4.0488463405	3.978756899	4.0344522345	4.057129877	3.7776738295	3.951827743	4.007617246	3.886571719	3.784441883	3.712867036	3.9244895095	3.641404655	3.8631148815	4.019369893	3.889901752	3.9378446415	3.8328305705	3.857370558	3.977092987	3.9702656015
ADIPOQ	2.173240314	2.028023141	2.092706434	2.120999052	1.731553174	1.973321152	1.811690369	1.813029585	2.031523515	1.920206622	2.028335613	1.972553805	2.026834519	2.147376377	2.12135732	1.847939323	2.105103721	2.06879426	1.905422384	1.779116818	2.239269289	2.037218276	1.883293416	2.046944162	2.198655676	1.897919463	1.998456513	2.441456543	2.067084309	1.827392301	2.0746706	2.016721041	2.155192264	2.3192293	2.079482951	2.210537071	2.271526569	1.900725526	1.936853928	2.078020578	2.302685442	2.04554423	2.020311958	2.022767322	2.065044755	2.157217422	1.851312974	1.825305716
ADIPOR1	7.009942458	7.010978149	7.242528937	7.246352556	7.01978037	7.113677983	7.256023511	7.190409172	7.406554996	7.312436999	7.484359348	7.456320177	7.237111639	7.160316584	7.450453092	7.442430687	7.163433406	7.143270295	7.239516309	7.149741928	7.063134261	7.105019959	7.251628079	7.359294571	7.199608672	6.986902575	6.970806405	7.110293575	7.230848446	7.324527438	7.194136202	7.151200777	7.189525045	7.282882413	7.21909283	7.476543073	7.158183732	7.17165569	7.289073518	7.38551001	7.069663436	7.048494157	7.331700348	7.2507643	7.183768615	7.207585936	7.286745536	7.27945071
ADIPOR2	6.888381469	7.060625723	7.269790717	7.121319649	7.077504574	7.253293554	7.439443276	7.223437777	6.935902214	7.140204279	7.392036859	7.104125835	6.780542009	7.093078101	7.3145605	6.956176326	6.999418736	6.92851816	7.306207248	6.998049798	6.86205039	7.163566398	7.163070447	7.114300459	7.109721605	6.860297509	7.174587079	6.829235886	7.150959927	7.209456042	7.247481982	7.36056274	6.835037107	7.050465671	7.160910352	7.108370706	6.826959094	7.016808655	7.451894393	7.139988613	6.965461535	6.947199546	7.206782319	7.30478794	6.718029822	6.882336006	7.161408669	6.824600326
ADIRF	2.603873188	2.727226766	2.109610835	2.724790675	2.531965373	2.328697612	2.279098942	2.366070782	2.306004878	2.596642992	2.898591028	2.384408234	2.49558172	2.538235829	2.435138705	2.371123315	2.909094055	2.814891578	2.786464205	2.150407696	3.006354377	2.15310998	2.47921736	2.533422916	2.432979	2.711351453	2.573421965	2.787661152	2.668426969	2.583711177	2.235582754	2.511514995	2.825347739	2.41762571	2.596081557	2.351008932	2.619679919	2.91388432	2.177193878	2.394492489	3.641342137	3.058786034	2.768677491	2.462339844	2.310973585	2.806862507	2.577014575	2.394190652
ADIRF-AS1	4.076652174	3.67963458	4.132072441	4.087030539	3.514426189	3.214944671	3.577385356	2.886621041	3.939030536	3.654516245	4.004476298	4.012488855	4.087190137	3.66207417	4.185018875	4.138940104	3.823008681	3.598926415	4.034665319	3.848264057	3.777321351	3.550098456	3.973916441	3.805163235	4.01802562	3.813806651	3.848264057	4.089621428	3.619671677	3.788819247	3.70729398	3.584333471	3.895249986	3.920249361	3.479149367	3.295586798	3.872676247	3.75008789	3.709646307	3.448349876	3.661735774	3.338302854	3.83123734	3.636405917	3.903603558	3.766592005	4.159400338	3.867834838
ADK	6.0407244965	6.106855442	6.7054065075	6.2423185345	6.0652570675	5.6938857585	6.6495795445	5.771055935	5.9273177865	5.8160759675	6.696905208	6.167703692	5.9492762025	5.9598637035	6.790864723	6.1212448465	5.9185098425	5.820449406	6.6468353155	6.103567887	6.1453702595	5.9646220435	6.7276858115	6.700178192	5.889046794	5.8633246	6.0258057165	5.8912475005	6.043819701	6.647439111	6.5896756785	6.1338236805	6.122651239	5.872646887	7.0528175385	6.3705379205	6.1290532815	6.109285447	6.942943935	6.422380227	5.631221836	5.6337198515	6.4868909545	6.0530579255	6.490156922	6.232043705	6.8893618265	6.4320137585
ADM	2.603819353	2.364722246	2.795355485	2.792928664	2.753199933	2.751083835	2.731126848	3.51455169	2.761816403	2.371325737	3.628130926	2.657828184	2.652908572	2.721458073	2.744447232	2.797331976	2.86028797	2.565902063	2.704905162	2.76994338	2.588738601	2.939005727	2.778915482	2.951684428	2.970668115	2.589328443	2.551550529	2.276050135	2.843375507	2.695119114	2.624955277	2.887289415	2.499198934	2.48557069	2.926787214	2.837597941	2.824735806	2.668772615	3.1312228	2.909792977	3.098556266	2.618016469	2.839541574	2.841380149	2.655423403	2.898220145	2.741058187	2.484995011
ADM2	5.223235538	4.739337231	4.918848524	4.785145361	4.780671907	4.874081449	4.468901714	5.481870404	4.831758436	4.928610394	4.957954319	4.960948947	4.523138265	4.78806708	4.501212364	4.79333751	4.813247951	4.710297013	5.019896505	4.78690295	4.674475591	4.787212838	4.562001799	4.719668255	4.895740651	4.880485675	4.753480863	4.905097616	4.449342847	4.646253986	4.714022393	4.695964826	4.873920076	4.732722285	4.897836547	4.76831335	4.790924188	4.792803172	4.735488383	5.173399847	5.579859562	4.912089994	4.927629242	4.965635994	5.019340849	4.764838228	4.78368287	4.912937131
ADM5	3.979568244	4.24160789	3.959203549	4.155221964	4.12114892	4.128993512	3.670642991	3.970946044	4.065146521	3.887315696	3.662266243	3.945965112	3.85586125	4.167366905	3.597501513	4.038142712	4.05672906	4.185898071	3.877739489	3.866427429	3.777404419	3.999870641	3.65654343	4.200440413	3.956203023	3.942224444	4.059216409	3.758476716	3.969715256	3.972501326	3.838165538	3.723107339	3.964925148	4.254088204	3.532181286	3.965663677	4.159400099	4.268488666	4.05886834	4.251872263	3.52819766	4.005321981	3.899288033	4.099733826	4.151030674	4.321112592	3.946854171	3.924945416
ADNP	8.4912639385	8.551098967	8.3759591245	8.449581197	8.735193556	8.8559658485	8.5080970925	8.6069063815	8.531859251	8.5749029585	8.174338463	8.3469676505	8.4884554785	8.595070979	8.353332932	8.390549219	8.5829206185	8.6662767305	8.410608576	8.5193465335	8.563900532	8.772674962	8.1266787665	8.297704733	8.201470063	8.632425465	8.6819395365	8.4992119285	8.584790506	8.4331141775	8.5312587045	8.4328181335	8.3620862	8.4503934805	8.0702465275	8.209099758	8.6513105175	8.7360962185	8.430926227	8.5593320115	8.511664	8.716667676	8.478564668	8.484946893	8.524682506	8.4432783665	8.260932868	8.2557770875
ADNP2	8.233125337	8.277596104	8.2749901745	8.299156095	8.1863947075	8.223280068	7.943987029	8.12498799	8.6619164475	8.6397459265	8.385288972	8.5497828765	8.752505447	8.5007875185	8.62398907	8.67157914	8.2645907885	8.3009919385	8.10716405	8.1898307405	8.270848134	8.291429605	7.974501312	8.0102594515	8.2509924835	8.3831721695	8.315154836	8.3546529525	8.3362310135	8.4296301005	8.1929760485	8.1300652685	8.709408369	8.5251895835	8.6209990455	8.670614586	8.447110696	8.3246536025	8.221459593	8.3800560195	8.2174736285	8.379023753	8.147564865	8.1175293835	8.4315835095	8.310927556	8.2485229485	8.3020572345
ADO	6.5907104145	6.5755905	6.4475939755	6.505445794	6.680269165	6.4155813385	6.51644032	6.5655609865	6.9348764665	7.004746976	6.4391147815	6.865110397	6.912157231	7.210059857	6.6105354215	6.943882907	6.8437299535	6.5873750205	6.661705606	6.6352507975	6.6314552915	6.6034955305	6.0690659905	6.452224383	6.428501848	6.6472480765	6.496310783	6.4727811965	6.61430109	6.664623262	6.666939842	6.6999247535	6.9383661105	7.050493286	6.5814688005	7.0799281445	6.536742604	6.4870832465	6.4940969295	6.749662222	6.2308866425	6.5342379525	6.708390469	6.77251918	6.8246380015	6.749670223	6.4697999265	6.803558534
ADORA1	3.6354005155	3.4255670045	3.754897835	3.5735659015	3.4935871135	3.3928823365	3.495455837	4.1257333155	3.466028597	3.6539748125	3.932275588	3.4537194195	3.553937699	3.4430485085	3.5208526455	3.3266840795	3.6477501515	3.4451958595	3.547923022	3.342029236	3.4989222475	3.5311058055	3.5087372395	3.399236072	3.777027315	3.645358328	3.5017838735	3.396615752	3.6387211365	3.434441003	3.465278621	3.62258301	3.4977298435	3.810571	3.748657643	3.5597810785	3.635775498	3.464317189	3.44894571	3.5418491985	3.779330394	3.425283512	3.6290367255	3.518259734	3.4230196165	3.445206233	3.3773857975	3.425595691
ADORA2A-AS1	2.827819589	2.87040091	3.044849474	2.9114908715	2.864895169	2.833544545	2.9189120575	2.920651513	2.895166481	2.9560052755	2.8636446035	2.9120462975	2.836420777	3.1057638525	3.078631752	3.0264796985	3.0013576105	2.788247531	2.8244575185	2.847309776	2.99953913	2.92642688	3.152336265	2.7505340125	2.943409875	2.969950147	2.706678836	3.0453645975	2.877518443	2.7553493025	2.838072663	2.9506119195	3.052184718	2.943189337	2.925430503	2.7531765945	2.6941869505	2.8425979295	2.6779187325	2.7443509345	3.128612448	2.7620467425	3.2678026085	2.862098135	2.795264135	2.951542308	3.0436962955	2.759796637
ADORA2B	3.356882858	3.129548189	3.072863329	2.92736318	3.290760304	3.008548669	3.266120753	2.676827454	2.889280237	2.940887669	2.77384702	3.288767235	2.807520713	2.979522092	2.77384702	2.881547392	2.76810422	2.926046944	3.05314796	2.877253933	2.942901165	3.18364885	3.319609858	3.00203916	2.914407231	2.897923653	2.972451273	3.333702073	3.067262325	3.090089131	3.235552637	3.263044423	2.985744847	3.089361891	2.804982594	2.82790998	3.050001759	3.004157854	3.022314385	2.893989051	3.181221692	3.379673061	2.909247166	3.118718412	3.235739695	3.126216872	2.731962441	2.769780113
ADORA3	2.8783245075	2.7628078505	2.6561999815	2.7949602	2.9131598785	2.7901838085	2.556993264	2.6788520375	2.6865324415	2.755160909	2.600412305	2.7623623755	2.692998891	2.607913774	2.589933628	2.590076684	2.6161982705	2.671549131	2.6562993825	2.584899454	2.6747621385	2.8177128545	2.823931762	2.696678176	2.8759600115	2.8668310925	2.896547794	2.761363638	2.5289905685	2.467400533	2.711159527	2.7386941675	2.729631961	2.682224757	2.9709928645	2.505246701	2.7478703875	2.5034110455	2.6384482895	2.75586282	2.949171744	2.5976696365	2.5193100815	2.4994412175	2.7879639385	2.7280227435	2.7381475715	2.534802679
ADPGK	7.4011217385	7.4330200915	7.2461042165	7.2834626245	7.150195174	7.3869432745	7.1270041835	7.2385559105	7.2987486845	7.300082256	6.9636536995	7.2307644285	7.124381588	7.3132277805	7.1570384915	7.236513898	7.3472213275	7.51537976	7.2506804345	7.3127043105	7.606827261	7.2737841925	7.852149861	7.5316109775	7.112144943	7.239938546	7.6451774745	7.251597387	7.2968188535	7.092360498	7.064729429	7.181906827	7.3748977955	7.4175812815	7.1414244965	7.3399371385	7.3143534585	7.4850861385	7.2538769185	7.4901798615	6.950299059	7.262559464	7.193497601	7.2443800415	7.2264804345	7.198591275	7.205729895	7.3379422475
ADPRH	2.946788647	2.656613587	3.92905652433333	2.87419435033333	2.69374557633333	2.50254720366667	3.92381732266667	2.81686926633333	2.741200197	2.55608494333333	3.604782543	2.72925070033333	2.569468575	2.65397768366667	4.21842417	3.024259871	2.605097324	2.41506935433333	3.867951569	2.58168283566667	2.56388694133333	2.68737036033333	3.76326846233333	2.74292922033333	2.48315283333333	2.48803791466667	2.567850131	2.714245651	2.59516482633333	3.70746401566667	3.610585653	2.70019105633333	2.58705290866667	2.53324198233333	3.66869481166667	2.523719967	2.528008997	2.442918856	3.788623748	2.67351707	2.38570548566667	2.64284857733333	4.082839957	2.807358945	2.54170126466667	2.61687618666667	3.92334231766667	2.76376841666667
ADPRHL1	3.751785936	3.7488886875	3.8014960425	3.789247157	3.8441039665	3.7541184015	3.8167860175	3.855023725	3.898315431	3.760557388	3.9938825615	3.8953440795	3.704203373	3.788341266	3.8413929855	3.846803411	3.834761338	3.60806746	3.8244538595	3.793428195	3.826474791	3.7229051685	4.0568081455	3.7502256665	3.7757598625	3.825052277	4.022104347	4.0782308045	3.70886021	3.6946700055	3.836559978	3.700378732	4.0045377685	3.8223219915	3.862898449	3.768426836	3.881580499	3.7919892985	3.5420760655	4.036868083	4.284314744	3.7463812795	3.962882252	3.6135977655	3.8317875655	3.6587897485	3.834239702	3.7323071165
ADPRHL2	6.766147369	6.805131234	6.968721191	6.968398162	6.934855143	6.920233088	7.110603855	7.094622175	7.533650206	7.367113182	7.461687277	7.165331166	7.439604172	7.48106459	7.369734132	7.246651306	7.163469772	6.945948213	7.270455179	6.792982709	6.834202376	7.142314612	7.339682777	6.918370107	6.895858391	7.044843901	6.884021849	7.136964634	6.765649953	7.249325287	7.339682777	7.204398164	7.443289152	7.500447432	7.260114783	7.439406336	7.216505766	7.073405412	7.265831468	7.184297323	6.925939442	6.992669095	7.288661192	7.08798662	7.284016681	7.319088116	7.32332178	7.163849529
ADPRM	8.7068721365	9.1005537985	7.330643602	7.980258784	8.289752437	8.6696575975	6.974448716	7.5300601875	8.5994920355	8.7401300275	7.169359182	7.665711745	8.150889323	8.737787762	6.9813454395	7.4144200355	8.567453527	8.786443422	7.231778226	7.709438422	8.404268883	8.843848667	7.5702845585	8.0956095135	7.682533529	8.3723223155	8.614706369	8.397996817	8.247178466	7.294004616	7.289939644	7.678847844	8.873077289	9.210340466	7.880249487	8.2764445735	8.429856495	8.7198995125	7.2774828855	7.828687108	8.0932490055	8.4524705835	7.1272443525	7.6066316405	8.4050218875	8.9756494965	7.3891541085	8.002950516
ADRA1A	2.159729141	2.2561173238	2.201446464	2.2395723354	2.2501544418	2.2427692234	2.2428358138	2.32601281	2.2058829892	2.2073115662	2.385706386	2.2628367742	2.0789382678	2.2352371878	2.2041315922	2.1482279072	2.270042975	2.1405986592	2.2069309598	2.166458677	2.2159028428	2.138189897	2.3058191674	2.2125885372	2.2158024892	2.2157281584	2.2329069302	2.3499889908	2.2086295802	2.3293961244	2.2876537656	2.173439417	2.177111019	2.284846878	2.290549848	2.1577241926	2.2584096984	2.2220778178	2.1538154954	2.1630142938	2.309969311	2.2576785942	2.2161086728	2.2440184728	2.1373445942	2.1987463418	2.3702980258	2.3402030416
ADRA1B	2.603865937	2.724060498	2.587462988	2.855091681	2.638982026	2.633560116	2.956423991	3.167623721	2.310398189	2.646389329	2.502055549	2.475755045	2.350336116	2.350758936	2.565091059	2.592136757	2.596035172	2.469982799	2.605958931	2.503385355	2.788432371	2.738167857	3.012078411	2.476172943	2.622008412	2.57225958	2.54749582	2.672864221	2.457249256	2.33316992	2.737657979	2.412716227	2.531405699	2.506158726	2.702616492	2.245597848	2.465666459	2.621692141	2.604875467	2.94613014	2.715449947	2.733940491	2.677640339	2.762685209	2.382947353	2.595965309	2.714146878	2.683745274
ADRA1D	2.2438577195	2.1713800385	2.1729029475	2.3148365605	2.1257630125	2.079933556	2.1031327235	2.6789495225	2.236007137	2.0599786915	2.6331867025	2.123623304	2.00123493	1.963723484	2.2724570595	2.0600292495	2.072800174	2.098995377	2.0629646485	2.109473065	2.2611274345	2.1167802875	2.3645284055	2.2518898335	2.0717228585	2.12502803	2.301582299	2.0547637795	1.9540813685	2.2670243305	2.208527059	1.968380295	2.337168352	2.2938561405	2.281734624	2.2275364765	2.2786436195	2.074371935	2.1504766715	2.1650401465	2.7168940435	2.073781358	2.2438000825	2.2187568065	2.1282548485	2.169034259	2.2319867145	2.246697199
ADRA2A	2.060122229	2.321881295	2.26237666	2.471040109	2.326394871	2.131148754	2.07144369	2.313088159	2.138846796	2.279038751	2.336236158	2.434453934	2.215185374	2.296650278	2.321782946	2.458009764	2.275139574	2.404372352	2.392677988	2.563872891	2.320715269	2.320527811	2.56509129	2.551877743	2.013115608	2.438132587	2.671275692	2.596496083	2.375911611	2.322146194	2.410850638	2.215370039	2.281725741	2.415702974	2.414116275	2.497399964	2.144809064	2.351332811	2.369045006	2.138846796	2.520629462	2.118587641	2.392266399	2.402687699	2.318212175	2.358839025	2.321881295	2.425624238
ADRA2B	4.397461843	4.32252305	3.882795743	4.170489548	4.041278017	3.795134061	4.327290308	3.937721269	3.738033477	3.892150544	4.122824262	4.241548998	3.837063377	4.063817897	4.08831552	3.959414911	4.108512644	4.081777727	4.064167377	3.944461116	4.301389524	4.096335583	3.991552721	4.249099551	4.21505536	4.167586241	3.844894313	3.945677229	4.289466902	4.239218925	3.968926184	3.954330575	3.883813866	4.143092968	4.046454817	3.984349081	3.928199804	4.080280961	4.16770647	4.195859597	4.338489264	4.449914522	4.054978221	4.165855074	3.989611178	4.121244962	4.283083964	4.236331419
ADRA2C	3.482572088	3.194788168	3.660987753	3.405498407	3.387767822	3.128030035	3.678252805	3.711023141	3.353830832	3.297234001	3.482358395	3.127791929	3.085022591	3.420270395	3.282263762	3.238523388	3.460742764	3.195663909	3.153666164	3.189561892	3.173552834	3.258461076	3.456731677	3.231937643	3.405251001	3.14886297	3.498583951	3.525803982	3.297234001	3.4914394	3.282104126	3.355012592	3.3543443	3.63180843	3.257969127	2.973112026	3.265704252	3.549134598	3.655739992	3.267115923	3.130102471	3.481305178	3.384653717	3.361167564	3.540491765	3.159207998	3.398070309	3.517731259
ADRB1	2.32468495266667	2.19802338733333	2.502434243	2.32872508433333	2.371800929	2.27456695266667	2.31553219033333	2.63319247733333	2.25892927066667	2.32025541833333	2.44696364433333	2.348659698	2.16996661733333	2.38739942933333	2.37667967133333	2.315564025	2.35465889366667	2.26383224233333	2.21299527033333	2.292137228	2.38358309533333	2.19476536566667	2.43061611933333	2.31366711866667	2.28583351333333	2.30983991566667	2.36435089933333	2.43568521066667	2.28661271933333	2.38422975033333	2.21429339833333	2.438105936	2.45028498366667	2.21465283966667	2.32310686666667	2.21657717633333	2.286285778	2.217016683	2.26350768266667	2.27400981233333	2.16671381333333	2.316718608	2.47248460733333	2.26031373966667	2.34777018866667	2.32845815033333	2.214712202	2.26090901033333
ADRB2	3.61965094	3.52362205	3.30908836	4.260086297	4.020238671	3.713888188	3.45229175	4.674846467	3.504362885	4.175680898	3.024701999	5.064008014	3.150747031	3.05799872	3.162727882	4.693522134	3.568915031	3.431547528	3.573653214	5.817647727	3.603013417	2.91703314	3.361141822	5.046038399	5.402521207	3.583941647	2.874631396	2.829292793	7.902606165	3.253401337	3.379681251	7.819565211	3.787789361	3.361667575	3.479184132	6.625559178	3.833702317	3.575314106	3.768617622	6.177196852	2.972362874	3.116570117	3.174776102	6.483757655	2.791325563	3.429476163	2.940710555	5.170421146
ADRB3	3.2702392705	3.3311480725	3.091731082	3.1857563725	3.093313335	2.9700304575	2.954705011	3.3305275745	2.996058631	3.002023113	3.35323087	3.210396131	3.172478107	3.0806259905	3.086910764	3.1587861695	3.043432684	3.1895464695	3.107247645	3.1133917295	3.224732843	3.0308061	3.04331953	3.125484418	3.1414415575	3.0504425055	3.214424847	3.177567163	3.117819415	3.211105293	3.1166205235	3.3428425885	3.2666520095	3.05005494	3.088897913	2.974662555	3.1259047625	2.91461018	3.0398657135	3.113272256	3.3939777115	3.132510704	3.1379097225	3.067108194	3.078625363	3.0700370875	3.214112958	2.9355870675
ADRM1	6.941982294	7.036784474	7.475827608	7.06328709	7.019495542	6.914050111	7.553517069	7.229392278	6.814577518	6.700912946	7.731974108	7.1288863	6.846314074	6.830094469	7.456806372	7.183449975	6.850569268	6.608483896	7.357364224	6.983563844	6.863608785	6.682136098	7.635622172	7.028821378	7.228106963	6.835421393	6.770291857	6.973157106	7.090148981	7.429088017	7.265740013	7.274331009	7.012733618	6.843278014	7.549491778	7.217739745	6.989138931	6.927419412	7.512873405	7.206635258	6.934797595	6.955650586	7.523825579	7.280096845	7.053487514	7.026513652	7.566750201	7.179235722
ADSL	8.9330728575	9.307314885	9.226590649	9.5206679325	9.123739723	9.298192315	9.343978098	9.55918121	8.822435878	9.030756909	9.052709693	9.426697153	8.8615757285	9.203449491	8.9775077395	9.2847732025	8.8674295865	9.1019790255	9.128604948	9.229667182	9.1124781165	9.203475027	9.761075502	9.73859925	9.486037423	8.9160567885	9.3390625615	8.891937601	8.9390692875	9.333110297	9.2414760435	9.4918677945	8.895848332	9.1103029035	9.414292825	9.3418355445	9.02811747	9.2680099645	9.212020594	9.4656204865	8.8211158575	9.214377899	9.1601533555	9.6240891805	8.9676730625	9.208231827	9.1859917945	9.339160592
ADSS	4.997826217	5.011045086	5.063191082	5.2329850985	5.0790495095	5.256700742	5.152527033	5.2851245145	5.193202867	5.1280448505	5.0829904625	5.142082287	5.1514284745	5.135121792	5.214509498	5.282529585	5.275184294	5.134016134	5.2032683855	5.240376876	5.1733708835	5.238064354	5.1554370125	5.2782997435	5.0961356235	5.10187724	5.2399488715	5.0259104115	5.102917214	5.2562205755	5.0871901105	5.255056332	5.092773897	5.0611422385	5.053509299	5.1671085775	5.023171961	5.032413999	5.163323584	5.286605997	5.139627339	5.006485906	5.1121906455	5.2233405855	5.040248276	5.09654995	5.2221018605	5.2549138645
ADSSL1	3.9648638215	4.0124494515	3.602455726	3.4304416655	3.9332546795	4.0986642055	3.615876232	3.9370536485	4.0707868085	4.191466523	3.9183138825	3.6218253455	3.769441176	4.038086297	3.867992099	3.635835109	4.0596291745	3.956697889	3.4936555765	3.645692436	3.951222885	4.2249109055	3.639909575	3.772630641	3.5493969755	4.142758453	3.9954215365	4.0050385695	4.0138372735	3.672609067	3.6747679285	3.7647885565	3.8879243905	4.0141588935	3.894145987	3.8150435405	3.7527883665	3.8560576365	3.659921888	3.581266315	3.969025907	3.9788693745	3.5618387835	3.8329279635	3.8311018505	4.169260031	3.7855242265	3.8490872
ADTRP	8.706414497	8.534460683	7.086490389	6.954262449	7.53821777	7.1772433165	6.961175117	5.253832917	8.6157181665	7.9211934055	6.3726895535	6.1885218175	8.3256969205	8.4476665295	6.675696398	6.283945201	8.109875755	8.1114558375	6.6627451935	5.987469408	8.6640139135	7.160459106	7.0643937375	6.599776575	6.920733974	6.965927412	8.504828546	8.626723616	8.048544644	6.967928273	5.7158943985	4.666809885	8.256850631	8.4477038925	7.0833267275	6.8253195615	7.989653412	8.088220891	7.076268116	6.29559124	7.081285468	7.214497786	6.3974421225	5.423703533	7.573391169	7.6246904715	5.7462635295	6.208494871
AEBP1	6.033674641	5.886462649	4.856404843	5.036033799	5.965278524	6.425630189	4.608046803	5.569741608	5.891371124	5.761236698	4.825936682	5.207047078	5.862664963	5.87206454	4.728672723	4.6313199	5.628119632	6.061215987	4.879966488	4.544386751	5.778974858	6.103520865	5.012764634	4.961875594	5.002886015	5.968162042	5.904592656	5.870772703	5.54964075	4.615699015	4.624807918	4.982613714	5.998909527	6.090628278	4.713163621	4.806621357	5.943731778	6.133996748	4.331142628	4.718228777	6.416665732	6.057942172	4.907428254	4.941221289	5.406469735	5.753362957	4.160408608	5.167827563
AEBP2	5.6703823855	5.794057895	5.37860049	5.9590762485	6.054563721	5.659046358	5.679539769	5.6090167805	6.0745680155	6.043545325	5.614049789	5.952881959	6.2693184865	6.1214755615	5.6130434065	6.288326144	5.8884828175	6.0681040155	5.6812955185	5.9200523055	5.713862181	5.9917809965	5.1663741145	5.7720332065	5.9066143675	5.9361294115	5.840358661	5.8196324185	6.009056081	5.7697412545	5.8497412695	5.7844857255	5.930721109	5.7914938865	5.460563479	5.9771927465	6.0002294885	5.8818218825	5.6717563875	5.869497572	5.741345212	5.9246936805	5.6903094155	5.6942228355	5.938956792	5.8574026585	5.60366358	5.811604154
AEN	6.551318782	6.671717425	6.969676665	6.876667954	6.445405033	6.564561487	6.653213248	6.564806848	6.690032082	6.86086281	7.04649676	6.810792648	6.962497273	6.944922168	7.229399215	7.145281418	6.426413104	6.570235036	6.643863313	6.488020649	6.36750524	6.449768647	6.780432121	6.681292937	6.972441363	6.484829384	6.632093702	6.754090072	6.535965609	7.284819368	6.681451833	6.527109338	6.522761877	6.867807652	6.687254427	6.926232232	6.676389728	6.588682609	6.939468004	6.607338927	6.437912128	6.569529939	7.096865488	6.829461718	6.7291539	6.868329894	6.864180664	6.892677255
AES	8.686045476	8.621286908	9.026709938	8.661344227	8.662790635	8.562737975	9.013253854	8.697870771	8.514306059	8.530876733	8.978836634	8.59382118	8.496117719	8.500268346	8.909883478	8.416915964	8.586845812	8.519550987	8.799284794	8.455648572	8.650330263	8.511255541	8.770145292	8.433130549	8.630384107	8.53169515	8.56160402	8.602750913	8.604642373	8.700842241	8.85226259	8.502039925	8.84917188	8.793398435	8.988367532	8.858579078	8.67761586	8.615860709	9.075908374	8.57267906	8.761538988	8.634688083	8.952498514	8.782027463	8.622450829	8.629959402	8.888552906	8.729507469
AFAP1	2.488918543	2.98253173	1.878028505	3.262098734	2.21967928	2.164625001	2.280843779	2.238664302	3.522949987	3.684070713	1.606347475	3.282870227	3.1121985	3.837115795	1.855397538	3.153203752	2.404689874	2.86623028	1.930609322	2.571768186	2.524649322	1.729276718	1.595711508	2.691110929	2.569787525	1.930609322	2.762685209	2.674433884	3.566067651	2.324059469	2.171199929	2.197595659	2.571145647	3.369010398	1.668135209	3.422655849	2.210282804	2.198145253	2.288572979	2.647198685	2.166569651	2.401611071	1.593721494	2.807613131	2.384319167	3.035294118	1.67077071	2.521798388
AFAP1-AS1	2.6948653695	2.157499894	2.323678253	2.297288561	2.4020433945	2.4733053755	2.4345914775	3.204530428	2.473798887	2.5002760475	2.8308489405	2.380233628	2.310961646	2.300319252	2.358447325	2.441845691	2.4372507705	2.307587352	2.543793982	2.2890746405	2.2563685855	2.2684901085	2.8718843055	2.5499197275	2.4888399715	2.338429133	2.431295512	2.5986909245	2.326986375	2.1254443085	2.220993814	2.3659861105	2.4567655855	2.666654361	2.600859518	2.5675895865	2.333657783	2.3731982825	2.449631648	2.5497482845	2.419751523	2.5583479025	2.557360289	2.4569145855	2.570793778	2.596490094	2.4655045455	2.5369226345
AFAP1L1	2.9353358555	2.7190675405	3.1146333065	2.8045517415	3.11715774	2.847755811	2.9045728815	3.163391958	2.917274246	2.940413167	3.125657798	2.93502586	3.013962234	2.8770779305	2.942347071	2.883037137	3.0173249035	3.008966597	2.967715914	2.8081194835	2.938740734	2.781180547	3.0160024895	2.838025219	2.8554361245	2.9393677115	2.995082612	2.9106616545	2.933075473	2.871753321	2.841289989	2.906614929	3.0138766265	2.8545113235	2.959551294	2.643929016	2.83654666	2.680162355	2.8440712045	2.6809410855	2.985925289	2.722578168	2.980023818	2.869573472	2.88248128	2.8052188175	2.8046643555	2.8275912485
AFAP1L2	2.846962032	2.941777829	3.067458126	2.944084338	2.613520722	2.965186531	3.595404146	2.303691192	2.988715744	2.852157431	3.09584878	3.026658854	2.860893395	3.267850159	4.014464795	3.187570574	3.270990142	2.883037545	3.611844093	3.210752015	2.750889713	2.928375991	3.835438214	3.654197514	2.933827905	2.953874359	3.103776195	2.929916056	3.301935359	3.374062908	3.78380473	3.220829525	2.679557984	2.70036105	3.166478647	2.637641838	2.630216508	2.822325503	4.055079567	2.879203537	3.463601091	3.219236838	3.577549545	3.180777241	2.774595212	2.690827808	3.46656114	2.67028131
AFDN	2.94529099071429	2.68033263142857	3.17281505214286	3.08802028042857	2.90699874728571	2.62462934371429	3.17152313857143	3.22205828642857	2.77335613471429	2.59525170157143	2.98041063185714	3.10738678785714	2.64346764185714	2.482567465	3.28278502314286	3.082408176	2.80545053514286	2.529675332	3.05137099414286	2.989223535	2.815033623	2.65351317842857	3.08189037042857	3.03155420685714	3.19362199557143	3.06284356685714	2.52415707242857	3.09119284471429	3.02323199528571	3.32807208942857	3.20543252942857	3.07779637357143	2.84585087885714	2.80377001014286	3.22957876271429	3.11421215	2.73903325785714	2.62422161871429	3.17132912985714	2.94789326971429	2.89470686157143	2.84588780328571	3.27023443985714	3.03040538071429	2.88744835957143	2.63279684114286	3.03791755328571	3.08596091371429
AFDN-AS1	2.124112468	2.045192825	2.358398599	1.95814499	2.217438748	1.981586231	2.07512012	2.450610482	1.984088342	1.916747184	2.098108511	2.11615574	2.190096766	2.209421615	2.187354562	2.311262871	2.161854124	2.025249925	2.085403754	2.151493822	2.116998347	1.935110016	2.289110534	2.044417717	2.225546883	2.227342512	2.147197067	2.124796048	2.132681262	2.132467688	2.210961091	2.24010282	2.060586023	2.146185367	2.332427878	2.116378138	2.023509349	2.07899903	2.374344252	2.007709828	2.089818249	1.810577334	2.118912965	2.020970578	2.137835625	1.81474266	2.033366797	2.124145703
AFF1	5.87719989433333	5.61549334766667	5.77649138266667	5.90075370866667	5.51767746866667	5.52336397266667	5.60443462633333	5.554951932	5.619996876	5.61972737566667	5.72622858866667	5.62073876066667	5.59602541033333	5.50079870433333	5.670265554	5.74993585933333	5.515784933	5.52345989233333	5.61879535466667	5.64604802533333	5.46682414966667	5.36475980733333	5.60095580066667	5.590132443	5.87805367333333	5.48852424966667	5.55681139066667	5.58881692233333	5.612075662	5.81348766766667	5.75286647633333	5.62069636566667	5.669584436	5.70376324366667	5.651029961	5.776065326	5.58075168666667	5.51536918133333	5.629261897	5.80553738433333	5.548922277	5.374358978	5.72844117166667	5.519404349	5.58311669	5.679481014	5.66043345233333	5.49756380933333
AFF2	2.90772340533333	2.837524819	2.659981027	2.74291011633333	2.76636913533333	2.77340476233333	2.67963159133333	2.755815707	2.765751405	2.76569873366667	2.781812036	2.79738001933333	2.692430848	2.879371308	2.70421053333333	2.72995325266667	2.75022610133333	2.83285259333333	2.80066085033333	2.669881229	2.80687282433333	2.75925470266667	2.853176164	2.72406511966667	2.75388856466667	2.82461837566667	2.864726614	2.75959881033333	2.849695935	2.57444301166667	2.874952156	2.85507971433333	2.88020229066667	2.743343157	2.69840651966667	2.84619345066667	2.65621058266667	2.84279780466667	2.76962942133333	2.65338412766667	3.14360717633333	2.909204444	2.76405479133333	2.80462464466667	2.80573258566667	2.76055114166667	2.703811161	2.771605503
AFF3	3.610764	3.35403815133333	2.5725623305	2.83403170633333	3.5373385815	3.31167053183333	2.60776810966667	2.8972479025	3.08459046316667	2.72448256516667	2.4341935035	2.71793276533333	3.2988108585	3.17728001233333	2.4006025125	2.58582042633333	3.33918821416667	2.96453477583333	2.385921435	2.50315076216667	3.37523241133333	2.93825106716667	2.6749260385	2.66260691783333	2.569763446	3.27037347566667	3.16065899133333	3.75188050416667	3.17965497116667	2.62134589183333	2.58697581	2.83942991916667	3.45674789066667	3.14405099533333	2.6804133425	2.815590568	3.3340676375	3.09883941233333	2.52262107916667	2.65887994033333	3.63828042833333	3.0997472815	2.7233863675	3.2198084285	3.16075452166667	2.845460134	2.42442628733333	2.5167740665
AFF4	4.631055874875	4.474409805625	4.309698231125	4.46761851425	4.486798834375	4.41044135525	4.266488275375	4.22362086225	4.83353129975	4.66875626225	4.271088192875	4.683377776875	4.654527349375	4.441605349875	4.323476818	4.50127225025	4.623074025375	4.547270192125	4.296885038875	4.5315572675	4.388513744	4.3670623445	4.15915707425	4.234077588375	4.335735278875	4.709771424	4.383211356875	4.53768677825	4.462474279875	4.382536165	4.290871077125	4.342183381125	4.74312893975	4.601385189875	4.350223181875	4.5511690955	4.465137365625	4.494826565375	4.1924683315	4.25425177	4.524473346875	4.60298887975	4.230328622125	4.36844164375	4.495657153875	4.4454664535	4.04501745375	4.360453073625
AFG3L1P	5.64018230433333	5.60791231566667	5.835658523	5.70034487733333	5.72229546033333	5.63656192366667	5.74655404	5.881966529	5.47789263533333	5.58408545966667	5.89568050833333	5.703242725	5.71404278866667	5.73575459266667	5.87562902266667	5.69358879533333	5.66681908733333	5.606568349	5.75119864766667	5.65203138966667	5.498516956	5.67658097133333	5.684786322	5.627081761	5.881076727	5.84244987333333	5.70846661933333	5.616483924	5.690305983	5.83881154966667	5.650642773	5.679857793	5.696106037	5.680602096	5.72771335533333	5.71473341666667	5.49398594666667	5.56437448133333	5.60788365633333	5.616425986	5.404842846	5.69130621533333	5.75222425433333	5.71108872066667	5.627878031	5.406377508	5.67550553633333	5.52764074233333
AFG3L2	7.22609439233333	7.224539159	6.838352607	7.084910428	7.289847482	7.36259115	6.702544055	6.97135158233333	7.10859656266667	7.232414566	6.61759254966667	7.00321272366667	7.15351078933333	7.32862571933333	6.73277874733333	7.08101959033333	7.09175529166667	7.286524235	6.730390068	6.98758540533333	7.099853704	7.24465612666667	6.641256943	6.916675544	7.08866986633333	7.051711391	7.33287381933333	7.06839285366667	7.13936182533333	6.874642317	6.64854788633333	6.99871223666667	7.25029628666667	7.41600462466667	6.84198610333333	7.28130733333333	7.227959	7.40984968066667	6.67149961266667	7.19059794933333	7.00711476266667	7.29436614566667	6.65492903933333	6.995456741	7.149864474	7.32646198433333	6.62220943633333	7.18336307433333
AFM	1.786404618	1.74185605	1.92283481	1.860334677	1.923353301	1.934253329	2.011201247	1.891083295	1.884999789	2.105142551	1.813570695	2.000486798	1.653830315	2.230766726	2.099686267	1.940756264	2.020773196	1.969312688	2.082369078	1.775963085	2.54478894	1.925471698	1.823423424	2.08199193	1.923566731	1.930609322	1.976990712	2.157398006	2.057524736	1.908019343	2.214744466	2.072944799	2.226208891	1.718762572	2.062363084	1.993506276	2.041146451	1.822966877	1.782436817	1.79656479	2.062363084	2.062995961	1.802237195	1.919598091	2.27461542	1.786404618	1.857612876	1.9476396
AFMID	2.657193076	2.709488864	3.301439435	2.843375507	2.888045031	3.042653608	3.146152845	3.561986742	2.948589671	3.058099975	3.485139449	3.217629259	3.146036121	3.258014355	3.17536961	2.977575246	3.005589423	2.951677039	3.021009964	2.921948874	2.695756682	2.949103872	3.535497866	3.325338624	2.908751585	3.062904593	3.16830392	2.852847512	3.132373533	3.107141122	3.21260182	3.321599398	3.094519361	3.192256801	3.159443405	2.917200303	3.390550365	2.891871112	3.106593073	3.066605965	3.099833702	2.853274021	3.090684621	3.031886004	2.977421294	2.9312342	3.080527758	2.918643626
AFP	3.124033338	3.077360043	2.963542219	3.437174197	3.157824392	3.005784675	2.732815369	2.881327558	3.216791372	2.967461533	3.287662076	3.090740895	3.232461006	3.243398121	3.104060677	2.851269406	3.216922595	3.07303304	2.844995092	3.107557845	2.882032878	2.941898579	3.089558572	3.15489927	2.872885365	3.043694452	3.070060822	3.456718764	2.960255285	3.000739478	3.13627795	2.898567714	3.384756316	3.131876232	2.922484372	3.086297689	2.929313013	2.978437001	3.007616857	3.209087318	2.668192345	3.37918584	3.114825802	3.055533728	3.035892716	3.506347232	3.044127574	3.26693749
AFTPH	8.2824434145	8.2822197015	8.2584882575	8.0719426055	8.2788078395	8.1690873465	8.4911892035	8.1137401425	8.16621073	8.091165031	8.4720666915	8.1202567945	8.1700199725	8.2415562665	8.5233346815	8.0699311805	8.438777988	8.2052505455	8.376449228	8.1606784055	8.515757294	8.256681853	8.593020044	8.306276945	8.122295665	8.4194907015	8.18588125	8.311154904	8.2884963935	8.262969138	8.531508429	8.326100968	8.1959174525	8.0268446145	8.3625411825	7.9988636665	8.614719181	8.390531871	8.5722976505	8.382230702	8.258828464	8.2256117165	8.5295549825	8.317463878	8.381444994	8.298984161	8.456986197	8.147793906
AGA	6.36893308833333	7.04586925266667	6.59605840733333	6.82006437833333	6.76039295133333	7.31181310033333	6.90225107633333	6.92065852366667	6.544960188	6.90579349733333	6.731749714	6.959419851	6.88089729833333	7.25116621733333	7.182163552	7.26004085066667	7.03340525833333	7.527865456	7.27369107533333	7.437493001	7.011937165	7.10965414966667	7.13986995333333	7.60455199133333	7.21958207166667	6.62424977833333	7.08384973533333	6.71958942566667	7.49717245133333	7.071938911	6.96662009933333	7.31257930033333	6.24237893166667	6.71014423833333	7.011384019	6.80680799533333	6.62388035066667	7.10333451366667	7.04978585666667	7.172047668	6.45655345	6.99507862733333	6.96030314166667	7.198307461	7.19124832833333	7.63442016166667	7.50636141633333	7.666931922
AGAP1	2.54443898533333	3.074612929	2.60772557766667	3.06314935833333	2.65376830433333	2.643932174	2.430148908	3.154320319	2.54736293033333	3.074563244	2.55265691066667	3.237663935	2.603377322	2.561594634	2.85074676866667	3.51819234266667	2.60889959533333	2.49779971766667	2.66133149233333	3.46130383766667	2.46975686966667	2.56289631866667	2.54165607	3.11000812433333	3.56110730033333	2.63671859866667	2.66375923233333	2.825689409	4.90501328933333	2.59090937866667	2.47108024066667	4.055001921	2.504040781	2.57019723133333	2.69092092966667	3.59020338333333	2.719912137	2.92021208233333	2.76351786233333	3.17923397	2.86204025066667	2.48637946866667	2.57883432233333	3.778489887	2.546215371	3.232038468	2.60493469933333	3.51877171033333
AGAP11	2.917687841	3.037249309	2.845895169	2.842975511	2.9853861835	2.691998703	3.1027134805	2.722195392	2.922202056	2.879433328	2.918916802	2.9637117295	2.9078298535	2.983209529	2.914607819	2.9395378675	2.8804587825	3.010618881	2.9310254355	2.7731192965	3.157191201	2.9509475715	3.101746317	3.111076778	2.945320658	3.1135651415	2.8903953105	2.9611036415	3.0480405175	3.0542895325	2.962459265	2.9838042045	2.9897423915	3.0813854435	3.069853713	2.949150781	3.075433402	3.0259075705	2.9002349765	2.8172959765	3.2195664855	3.349587368	2.920896553	2.9699107205	3.0668106855	2.9786741015	2.828248688	2.9950686155
AGAP2	4.331152492	4.289313712	4.541479024	4.39034591966667	4.16429397	4.25852089566667	4.433344402	4.521226489	4.25670245066667	4.22578584866667	4.76622339166667	4.239609236	4.27482418733333	4.209465084	4.43758655433333	4.33526595	4.21598210233333	4.14215871266667	4.40899943433333	4.23711360866667	4.11030818366667	4.10923874233333	4.368147318	4.234154945	4.28703440533333	4.156769723	4.16205762033333	4.14717088933333	4.32030054033333	4.28284926866667	4.35720037433333	4.40291709366667	4.105186785	3.971503121	4.26641926166667	4.08418237666667	4.14539213133333	4.19783631433333	4.498212433	4.36054804766667	4.232503865	4.131747047	4.54480454033333	4.44764605533333	4.23105128366667	4.194099198	4.23214020233333	4.282910376
AGAP2-AS1	3.918549015	3.256425724	3.430230548	3.370756383	3.08794175	3.222615922	3.496459037	3.874706611	3.549164308	3.062071972	3.564827262	3.492543966	3.232844614	3.22867448	3.191117692	3.21022552	3.373879805	3.06409527	3.208968914	3.410567991	3.403233744	3.436807779	4.036497812	3.373728546	3.514540079	3.705060249	3.755309682	3.473056951	3.374279286	3.326553996	3.560464782	3.563775727	3.596218185	3.486412469	3.343477574	3.140020119	3.168845767	3.314392455	3.457477427	3.270265201	3.56067054	3.506239596	3.600622517	3.417715419	3.355559988	3.475791461	3.581950658	3.320757928
AGAP3	4.617823339	4.514511894	4.54182504166667	4.838481206	4.781638808	4.57766331133333	4.433731694	4.81406198433333	4.710344156	4.65838135366667	4.52369784133333	4.76492583033333	4.54788641933333	4.45230734966667	4.38596965266667	4.830529809	4.55176660266667	4.466315438	4.52454853633333	4.563966807	4.70533046333333	4.371261217	4.51786726633333	4.676586218	4.81493766066667	4.550738214	4.61863268766667	4.80079248666667	4.66805132766667	4.33506475133333	4.267523204	4.478169966	4.695480837	4.646792389	4.45701352933333	4.60947359266667	4.66567770233333	4.647450209	4.50149813633333	4.61105128966667	4.958378274	4.534498812	4.62793918766667	4.55840581333333	4.801873856	4.73952435433333	4.52498662933333	4.91194013633333
AGAP4	5.296780106	5.419358382	5.085619408	4.842191347	5.642427197	5.956433463	5.508601911	5.126297047	5.206506549	5.304797882	4.132341702	4.972183783	6.11942211	5.545936356	5.443986815	5.324429938	5.499050276	5.766100269	5.340891787	5.74421231	5.030588348	5.179612311	4.559303931	5.033217628	5.312939347	5.521519413	5.337990701	5.165893729	5.223235538	5.409401844	4.451316915	5.002886015	5.13500219	5.439449439	4.340271492	4.73368547	5.206308451	5.307968089	4.964671081	5.045896651	5.226579028	5.939627435	4.872835959	5.128717096	5.917583082	5.82005942	5.660851399	5.900075918
AGAP6	4.4071793015	4.4032356895	4.1119214155	4.1899670745	4.2856244935	4.438440268	4.0883398445	4.292488518	4.5627641515	4.436544254	4.138707902	4.5088891595	4.8148475155	4.874750127	4.592006374	4.7215986415	4.38200222	4.4532054275	3.882554073	4.384080509	4.4957060095	4.3320254855	4.2603241545	4.4151221625	4.538095474	4.528224782	4.5875715695	4.7593100655	4.603257647	4.4986745315	4.2067811885	4.651462473	4.877436242	4.586441595	4.2210800155	3.9829719905	4.714285216	4.643302113	4.11830007	4.6409208255	4.469779472	4.56426051	4.1120490785	4.517824854	4.949766853	4.783831535	4.573316015	4.796148971
AGAP9	4.6246803755	4.3314925545	4.10507047	4.233312814	4.6135111145	4.5110511505	3.95298963	3.9980777235	4.4105260985	4.167714831	3.49432981	3.9401370725	5.2208734685	4.5417300515	4.5183244035	4.3398663395	3.7826793995	4.090285341	3.626721283	3.840761025	4.2458511305	4.433013599	3.8017142185	4.036798467	4.498766001	4.5855399055	4.4659898585	4.9689482945	4.642525162	4.7115342585	4.136441209	4.2556729795	4.56065781	4.5862524465	4.1018262595	4.22776907	5.027767801	4.910116436	4.2819042215	4.5047921895	4.736831249	4.674685323	4.0264067905	4.210797424	5.4797045305	5.0190165845	4.4207835245	4.787183511
AGBL1	2.3853401	2.299865168	2.192348584	2.434167375	2.462155206	2.510374895	2.434890261	2.435056755	2.87634581	2.421348174	2.167301168	2.483308791	2.484954276	2.529962891	2.427601088	2.355275253	2.225790511	2.595796954	2.154050676	2.386997271	2.241524339	2.204304355	2.071466915	2.373749688	2.778133708	2.616279603	2.52287396	2.559964898	2.279539933	2.365067345	2.461098773	2.422831503	2.383256777	2.588738601	2.508976124	2.626014974	2.475113587	2.26932843	2.325665518	2.253923947	2.464047223	2.454708045	2.45894939	2.327678927	2.421795279	2.677080433	2.725941729	2.364001164
AGBL2	4.010570325	4.900362786	4.850245394	4.073888604	4.698459162	4.408104702	4.325585835	2.646540664	4.447899444	4.514234146	4.442612059	4.017601967	4.720111735	5.012104454	4.788762694	3.882716419	4.800070627	4.922745186	4.682187774	4.181427924	4.975895899	4.577100701	4.422641687	4.31321095	4.162806609	4.640136571	4.907069237	4.6059056	4.227006765	4.751963289	4.532151333	4.032266487	4.778233132	4.459350448	4.648909986	4.165488285	4.716113011	5.072709575	5.140174922	4.739942301	3.968622496	4.558748043	4.57120113	4.088432906	4.865290623	4.52812277	4.8429595	4.108479539
AGBL3	2.48242460733333	2.99452729433333	2.47584407866667	2.681718861	2.520131725	2.784641444	2.40940634233333	2.11226964633333	2.764228551	3.073339679	2.23232069966667	2.591432069	2.67144758866667	2.75795806033333	2.34620058466667	2.51777608766667	2.577692211	3.02550139333333	2.43493468433333	2.46916725866667	2.421421632	2.89690033166667	2.359219648	2.408886758	2.41547378933333	2.24965492633333	3.073461544	2.43726469566667	2.922104285	2.510947218	2.09100942	2.265777605	2.37184627133333	3.011895633	2.326964901	2.630159417	2.56387285233333	2.97107763966667	2.54046233266667	2.46291412966667	2.39855749633333	3.05209992633333	2.348418115	2.481513174	2.54709273633333	2.780285295	2.33478313533333	2.39126961266667
AGBL4	2.6337679895	2.3279917315	2.358024786	2.3622020705	2.416041492	2.356692902	2.4187163905	2.4625569335	2.2724644745	2.4282761705	2.515493261	2.527084549	2.505743422	2.507124253	2.3861482875	2.5539515985	2.408422075	2.3926096755	2.347252493	2.5072017045	2.4686604255	2.4671927965	2.4942708445	2.490123513	2.6470495645	2.422201451	2.5238277425	2.432393834	2.3617500315	2.146936165	2.5026681995	2.334537249	2.4576702745	2.356293273	2.308996433	2.434820834	2.485452724	2.3933635385	2.3490241005	2.277229063	2.504847387	2.509187341	2.4745246975	2.587641262	2.4260372905	2.598994511	2.363378156	2.499764118
AGBL5	3.39151760966667	3.195302229	3.39912030766667	3.40190353133333	3.288512046	3.31202221633333	3.29723284233333	3.27349943466667	3.18816359533333	3.323591808	3.41050688066667	3.2271409	3.37132428766667	3.39810540033333	3.30333177733333	3.09381498333333	3.26683181066667	3.36808480733333	3.309575341	3.23848674033333	3.34537858133333	3.186116878	3.660524461	3.45937140033333	3.39840235533333	3.355016202	3.59345816633333	3.14287117233333	3.39730033533333	3.37944079233333	3.451268093	3.12424795633333	3.51071543266667	3.639514172	3.53420822666667	3.48227271933333	3.19389525166667	3.362283746	3.410433969	3.51928843566667	3.512537069	3.51938967333333	3.33192845133333	3.25564867533333	3.23425637166667	3.45939222766667	3.45791241633333	3.557730833
AGER	4.5680690515	4.836237701	4.3317392275	4.44574611	4.467438911	4.649616463	4.297486269	4.675272614	4.3053617315	4.6205753955	4.535002362	4.3387863185	4.298233722	4.4520621355	3.9347504645	4.2292595435	4.315741567	4.466667165	4.213763426	4.1866260955	4.3826990005	4.7153673845	4.514725839	4.7153673845	4.5858821	4.581709136	4.7575970725	4.6463001425	4.4385918975	4.3808107835	4.3240825785	4.4791340135	4.3764553235	4.6047538445	4.1390295955	4.5854822835	4.4787826295	4.809352647	4.571545376	4.369848239	4.5258581865	4.82783867	4.4857598385	4.63111234	4.3428473585	4.837330623	4.285663357	4.342399784
AGFG1	5.8689287	5.977983923	6.1374925166	6.2886190638	6.212751212	6.3454257146	6.2286897304	6.3443493066	6.1226387696	6.1336353506	6.1126581758	6.2869829976	6.1533553318	6.1685955796	6.1480561624	6.283144016	6.0679899042	6.1603764456	6.0500219674	6.2963732738	6.131527526	6.0410037998	5.8370106998	6.2183774626	6.2235757604	6.0039571176	6.0444769726	6.2030289714	6.059456571	6.208864613	6.0031279238	6.1743561372	5.980485692	6.1217292702	6.0644291914	6.2445811062	6.1014751356	6.1107561586	5.949891357	6.2185619736	6.0696044584	6.1585028068	6.1264602872	6.3510074078	6.0551482468	5.957493452	5.9236015806	5.9932389852
AGFG2	3.685192769	3.75755907816667	3.957450554	4.076084594	3.88602423166667	3.71302823816667	4.113086086	4.19531705583333	3.78959536583333	3.90211816833333	4.081159369	4.11585065783333	3.89652781366667	3.879720994	3.94222914416667	4.1603604395	3.875737647	3.7311260215	4.03080187316667	4.09344913616667	3.84007448483333	3.851165404	4.17574241366667	4.18137627333333	4.18819900583333	3.7884714605	3.72194882983333	3.753738253	3.79763745533333	4.11079234166667	4.157396024	4.0275464065	3.79871726516667	3.78052715233333	3.86997555133333	3.82125985783333	3.96616388183333	3.86075062816667	4.11890353283333	4.04774609533333	3.932233062	3.76595935283333	4.10647546083333	4.04045237833333	3.82902997133333	3.91442516316667	3.94926214433333	4.080621866
AGGF1	6.7569866825	6.793804562	6.63760117675	6.620571932	6.81679045075	6.913882822	6.771334738	6.5536591675	6.682886041	6.726232451	6.457066986	6.5061462285	6.7619425185	7.0049173605	6.639521119	6.641872079	6.92959618675	6.9389514155	6.7739685125	6.640412498	6.931398911	6.8899894125	6.60665802425	6.67028660925	6.38968590225	6.938972232	6.88204216875	6.6969552015	6.85536251725	6.75564127275	6.898247679	6.719321733	6.743257847	6.71206189825	6.536495627	6.506377892	6.9643444905	6.923423955	6.6382419275	6.75008063175	6.81936712325	6.90194865725	6.652814891	6.61063505175	6.88433019125	6.714577185	6.68667750025	6.58193162625
AGK	4.615425555	4.90646903233333	4.816661027	4.951287601	4.72910118466667	4.83777927066667	5.00788400166667	4.762523916	4.726581178	4.837705669	4.83996163666667	5.00580888133333	4.78410828633333	4.93088836233333	4.95529127533333	4.956767938	4.83769872533333	4.839767824	4.99726785333333	5.04083260233333	4.98683322166667	5.06376369366667	5.028363672	5.211581612	4.936222025	4.79931877466667	4.89482654166667	4.71899264333333	5.27907842533333	4.71904755133333	4.962651583	5.22837202533333	4.60223383166667	4.767050559	4.827025319	4.896666472	4.91276634166667	5.04056307433333	5.003584878	5.001857243	4.77079896533333	4.77745841466667	4.75555378566667	5.081577174	4.830986565	4.72545126566667	4.83624738133333	4.73359873
AGL	8.616882008	8.841481655	8.658992276	8.892341574	8.93563791	8.938412968	8.642295099	8.754013319	8.773693429	8.919631832	8.53177559	8.620025376	8.827275637	8.858269737	8.560700871	8.671386917	8.941516875	8.877508397	8.69018285	8.760616964	8.980099905	9.085224798	8.462004908	8.841297319	8.563682841	9.153969812	9.013343647	8.785063295	8.731096123	8.629868643	8.878722202	8.838945562	8.821383254	8.912732461	8.418728926	8.697713671	9.00745276	9.142500145	8.752675489	8.921163473	8.661920849	8.928653342	8.828188514	8.77989424	8.642171379	8.476163242	8.175145188	8.166265144
AGMAT	5.218424255	5.51185764533333	5.26720741166667	5.35531002533333	5.445425928	5.82981064333333	5.78468261233333	5.32572009766667	5.31043559333333	5.66971065666667	5.57938679366667	5.46926368	5.364950721	5.83551711333333	5.54815060666667	5.21949622	5.30783025766667	5.725723893	5.52589862133333	5.14497848133333	5.388539307	5.710924139	5.44799905633333	5.21022801766667	5.26471532766667	5.081071204	5.85808168466667	5.62126261633333	5.473343967	5.253882081	5.44515526466667	5.30579295566667	5.29922056633333	5.81317124433333	5.64265557833333	5.30212385366667	5.56200060933333	5.78697525133333	5.502622898	5.28239013133333	5.36444150633333	5.71175126333333	5.48389040966667	5.54296213866667	5.23136953466667	5.85988133133333	5.562317133	5.182437231
AGO1	5.0148117915	4.937341917	4.973613741	5.03383653475	4.95614853025	5.02455272375	5.10435296125	5.16180508475	5.009244071	5.0239343085	4.92705844875	5.01515655075	5.0674495995	5.00853601475	4.95887521025	4.99018162025	4.992902086	4.98769458625	4.9662811135	5.0639174815	5.00628944325	5.073502348	5.040290693	5.00399268325	5.0486429855	4.92428571525	5.102143457	5.07259673175	5.14639798625	5.0962590675	5.1261731405	4.96836160525	4.80966151375	5.15125024625	4.90607398675	4.88166910325	4.74715932675	5.16793333325	5.12847020725	5.172047254	4.70750040325	5.07690684125	5.0236229935	5.0115208335	4.9962307695	5.1160046055	4.972354293	5.0830453155
AGO2	7.114565602	6.671129597	6.958592505	7.008419312	7.000461902	6.701883063	6.998844042	6.990356353	6.94264994	6.641649287	6.744111028	6.830260792	7.039548842	6.678909044	6.66058123	6.88331777	6.888075253	6.436586225	6.640934069	6.81295918	6.651060205	6.364245876	6.709575606	6.496969263	6.970609515	6.735271602	6.507986588	6.227821594	6.705976857	7.077272612	6.739276067	6.529796929	7.086007336	6.662895558	6.854863008	7.175497783	6.846774531	6.321125211	6.838250498	7.076120678	6.799367832	6.622693233	6.775880399	6.815860228	7.19889595	6.75924363	6.990719249	7.128079014
AGO3	6.6633049795	6.598925118	6.40191240175	6.50122985825	6.473237896	6.46644085725	6.10494850075	6.05178522475	6.644313555	6.6925578995	5.852897596	6.280636232	6.63019805425	6.55936650675	6.061212304	6.33137710475	6.50967562375	6.6190457285	6.18914422675	6.472065741	6.4329375425	6.4993897205	6.12660515225	6.33885867325	6.4523102655	6.6031970025	6.508293551	6.53432011425	6.574723161	6.49836504375	6.243497799	6.19902227	6.5700865795	6.73700991925	6.348196282	6.55363872075	6.53566526175	6.57994178025	6.3053746545	6.42398199675	6.33932762675	6.61738120625	6.2480677405	6.263551277	6.79779321125	6.611612556	6.28140643075	6.61807129925
AGO4	4.1941163965	4.6715671125	4.60188426725	5.1533480955	4.27321974675	4.490060297	4.70375358675	5.07260173025	4.37446035025	4.7169344155	4.32166242225	5.27640590975	4.3450093965	4.5932694605	4.6055880705	5.40705661375	4.100293503	4.56007375275	4.4960964575	5.40570759775	4.083000491	4.60776822625	4.24950906275	5.4319603995	5.22213496925	4.132604588	4.6012993875	4.0812197385	5.11566542175	4.5171211545	4.54048803925	5.3143151395	4.247403566	4.678116109	4.483874412	5.20905556575	4.17460919125	4.71148495075	4.7634593415	5.48000739325	4.04483788125	4.61427233825	4.7330979505	5.01821174775	4.479559512	4.77594703325	4.51800152725	5.249806649
AGPAT1	6.39962409	6.4963191675	6.6835136185	6.661895913	6.541281664	6.735044107	6.612737127	6.7845630385	6.5536160315	6.6645965705	6.602563278	6.6792522495	6.541849721	6.5883162405	6.590310035	6.5668967145	6.5335537605	6.5161894085	6.479711973	6.586974051	6.625698604	6.630435558	6.821987575	6.5695362245	6.8557230305	6.6140194835	6.7420668335	6.65961695	6.847324187	6.7175240065	6.660925914	6.6811073945	6.3450614535	6.535411385	6.4873273775	6.587129803	6.338227727	6.5350267525	6.7569637115	6.6112548655	6.542781682	6.784595346	6.726053648	6.8877407595	6.430339221	6.725201337	6.581384173	6.701996508
AGPAT2	5.0182918505	4.844966133	5.2721390205	5.211991922	4.834421585	4.968187431	4.9854570265	5.693935157	4.937738946	4.9470311515	5.5099290465	5.228142515	5.1006879165	4.8612860915	5.0478396475	5.204878881	4.8026648455	5.010290406	5.1080762685	4.928678856	5.169923543	4.872122248	5.382666628	5.154107511	5.379330371	4.892315314	5.104431817	5.155523167	5.022045662	4.982804091	5.1210052525	5.160936794	4.7850263695	4.8976782815	5.209090381	5.184837556	4.94804567	4.9579170395	5.255423958	5.3606837415	4.956294203	4.835781077	5.203648991	5.059583056	4.945370212	4.820770524	5.219635214	5.1601726395
AGPAT3	5.95958839633333	5.807365514	6.20220110983333	6.1484969745	5.74784361666667	5.57331903533333	5.94529054	5.9828733645	5.752410561	5.7635774145	5.96527107716667	5.96338361666667	5.68498214733333	5.61826792616667	6.076244598	5.99283856216667	5.78657845883333	5.55753069	5.78696082966667	5.8294025005	5.8241210305	5.48842689983333	5.97496488883333	5.82685880183333	6.01913390516667	5.613511596	5.69109550916667	5.8353049315	5.68365922316667	5.99812563333333	5.84236733183333	5.749875227	5.791427774	5.7456882805	5.938654004	6.04188802666667	5.73067922666667	5.51743900516667	5.93820877466667	5.955370739	5.628751931	5.7355369535	5.89827035	5.9367650715	5.70255475333333	5.65689857	5.87556027733333	5.88555990716667
AGPAT4	3.9413464285	4.1625345095	5.042753923	5.0329406765	4.2545131155	4.2209701005	5.616466087	5.656478531	4.1654591155	4.186612756	5.796308475	5.4361518125	4.454332552	4.4770672165	5.63565261	5.4710736685	3.9159437145	4.168114712	5.244633194	4.778328133	4.0759460505	4.2918541475	4.952077496	5.2795407875	5.198561217	4.027587718	4.194613395	3.937981446	6.329548052	4.9167256485	5.48629965	6.0608111805	4.15546323	3.979874139	4.821949746	4.984732487	3.854745144	4.232414917	5.3212214965	5.1180758595	4.2526169485	4.3912306165	5.4790540365	5.793676952	3.6683579665	4.196138311	4.9113480655	5.014693345
AGPAT4-IT1	3.808052603	3.829149908	4.570859208	4.074545431	3.940721962	4.159351751	4.27954494	4.189158987	3.985599189	4.261446973	4.009365017	4.230638013	4.15452612	4.227872745	4.465352016	4.370025582	3.674435871	4.152097322	4.064610797	4.327255558	3.820634319	4.208086608	4.649946068	4.382961629	4.527706404	3.839693446	4.088619495	4.156034644	5.086017824	4.572316471	4.557319727	5.306316026	3.787789361	3.713088197	4.129681238	4.345080501	3.918180866	4.081430309	4.446283093	4.246205585	4.228440967	4.005324141	4.745002639	4.477105243	3.946854171	3.956505475	4.229643262	3.917253284
AGPAT5	6.685926554	6.9340046825	6.1645183895	6.87652051	6.71042135	6.5339215625	6.2810183495	6.6080845575	6.013641042	6.3954261905	5.9138850905	6.7741469345	6.403310305	6.6492302605	5.813221806	6.567632417	6.4009679855	6.5553834925	6.170074211	6.7752219615	6.442568103	6.763408087	6.107294404	7.140802157	6.468693349	6.365347941	6.735139519	5.8710767915	6.3841528105	6.279682543	6.302828235	7.015218711	6.139941503	6.2977851395	5.9505939755	6.586571443	6.5113553545	6.7134069865	6.240853431	6.990741297	6.223843097	6.574401454	6.0939235975	6.6704093255	6.200189332	6.224535808	5.631077475	6.254678917
AGPS	5.515493089	5.91945826525	6.064495704	5.93644229125	5.7920783245	5.93187544	6.53648465575	5.98820411475	5.77840354925	5.85255267325	6.1830073145	6.14353259975	5.87734792775	6.02623095275	6.3828147735	6.16290567825	5.673877754	5.77213941825	6.29686660575	5.9437153285	5.937489041	6.1853673595	5.97332046425	6.18774753975	5.76129060075	5.82921402825	5.84904810175	5.286562208	5.8531849815	5.9273488735	6.38208336625	6.4595269955	5.6669201685	5.8397421	6.25934277475	6.02478100025	5.7321747445	5.9623796965	6.29951328725	6.128519218	5.45571318125	5.81074967675	6.23951128275	6.14383482425	5.67077238	5.83334405025	6.2274213665	6.0123997955
AGR2	2.560543738	2.6977001815	2.614482591	2.3300748015	2.3314492345	2.4546156205	2.5124555845	2.39751229	2.5084865895	2.4885914695	2.372669681	2.4431993425	2.4124437265	2.532198315	2.4266268665	2.64774452	2.294316887	2.245032365	2.472938306	2.35433402	2.65297707	2.469364767	2.486445567	2.537687002	2.6557409705	2.446705988	2.4765111245	2.4899525075	2.2776334145	2.526875873	2.321851304	2.489105694	2.5304748625	2.476134716	2.6592728715	2.7769522725	2.3695379215	2.331991437	2.3269952535	2.4997433595	2.6435025145	2.3815857295	2.453019556	2.607496123	2.4663143145	2.497586182	2.561289036	2.3975810285
AGR3	2.128383169	2.098742179	2.063354837	1.925330044	2.021405234	1.931788786	2.320185984	2.278888183	2.08863161	2.044996695	2.029960198	1.879622316	2.302444048	2.041187233	1.963470381	2.007903264	1.644494239	1.833664825	1.988043452	2.142210988	1.740325935	2.257074822	1.866755375	2.380295889	1.795311823	2.031858479	2.088587864	1.927137073	1.774197082	2.103156898	2.034391405	1.858310957	2.076873229	1.982035342	1.977421088	2.033333413	1.893576988	1.879868629	2.07236022	1.939661506	2.415702974	2.067018599	2.088587864	1.91014235	1.980318041	1.781986673	1.88457152	1.886395979
AGRN	4.378377602	4.20681873675	4.0179770005	4.27780613425	4.12502373025	4.34288540625	4.0680572065	4.49876446875	4.2317019815	4.080299603	4.29637617225	4.018534158	4.0968584555	4.1217386055	3.9694253145	3.86630357375	4.20987384125	4.04951542175	4.081218049	3.9593882335	4.15441386725	4.15379131675	4.2471536005	3.8642821005	4.101887364	4.05348666025	4.26996623075	4.32239667475	4.18465116275	3.9124681925	3.826266684	4.0973215215	4.30743722225	4.409999611	4.12262575125	4.07869726975	4.2594262655	4.23179153625	3.9787429915	4.02718317225	4.230017725	4.09566724975	4.06144436075	4.12701366275	4.08698769125	4.2770257525	4.064475014	4.00198893625
AGRP	3.864977249	3.544188427	3.885271207	3.555416392	3.743395804	3.628250214	3.595338106	3.658193574	3.562814889	3.745508972	3.565391876	3.653100938	3.645961496	3.511530433	3.686505367	3.474132609	3.528698212	3.620038225	3.708815774	3.733754846	3.519904942	3.847977595	3.610013292	3.618092449	3.657834175	3.602174745	3.566848227	4.006965964	3.440083206	3.617197326	3.536401449	3.275089075	3.615806361	3.730389135	3.787022261	3.659060271	3.7777157	3.59073993	3.292413538	3.489303003	3.754344546	3.556105061	3.635903443	3.50811511	3.546300312	3.596213232	3.826999395	3.650323978
AGT	2.859942987	2.625725253	2.58761751	2.422238571	2.438329389	2.47393782	2.473249599	2.920032899	2.480104776	2.666357912	2.884487939	2.543283557	2.41939649	2.415187499	2.475113587	2.482239836	2.655119271	2.286336169	2.590437358	2.414544668	2.507011695	2.570721702	2.886559604	2.490693935	2.519184796	2.814031034	2.589017085	2.874220925	2.690875441	2.72432887	2.423677212	2.542550316	2.667464042	2.715189541	2.731976057	2.286529642	2.388227298	2.615398945	2.462087727	2.381847487	2.977968057	2.538166874	2.820178728	2.741301552	2.670928064	2.73745783	2.591323595	2.51632707
AGTPBP1	7.00369916	7.338753763	7.2516760055	7.6190997475	7.479683374	7.46519525	7.250751895	7.35506841	6.9890478885	7.165255258	6.8978026265	7.2951145095	7.0233934	7.2072759555	6.6084478165	7.1423860775	6.960694785	6.9865418785	6.785385761	7.068534798	7.2298031075	7.1769199975	6.9714781265	7.4539145355	7.08682331	6.946309234	7.366097385	6.538406517	7.4316681065	7.105806131	7.099142666	7.4623562495	7.485702642	7.6837190445	7.4388963235	7.677783811	7.318635682	7.4094357515	7.0853383465	7.4125834645	7.268332567	7.126323874	7.174716143	7.5561051095	7.364763553	7.4814215705	7.165283568	7.4917873245
AGTR1	2.0157491	1.947164476	2.025766491	2.098533392	2.1873451035	2.021310225	2.0544747245	2.0626845085	2.13416791	2.117597423	2.0258423265	2.1098916785	2.001582593	2.0627410465	1.9456284275	2.0576407605	2.036851452	1.947178782	2.1619848085	2.08293194	2.1522711165	2.0461008285	2.086654927	2.100592598	1.979886046	1.898442319	2.0333222145	2.0151085635	2.0159511765	2.112444517	2.001871913	2.0845564745	2.287271505	2.1564398185	2.1563463625	2.0186504005	1.935730619	2.049605948	1.9801925005	1.942480437	2.1310301835	2.2228717265	2.062529592	2.0661135955	2.0874905605	2.333605762	2.0811569375	1.9702431205
AGTR2	2.34089315366667	2.35971619166667	2.30478370366667	2.23192425666667	2.28294842633333	2.38820859233333	2.31407769066667	2.25705032633333	2.22323854566667	2.34654252666667	2.367618999	2.42899532266667	2.30209159366667	2.288117536	2.41853169	2.41913713733333	2.41692860766667	2.39906440066667	2.32020678466667	2.23513810966667	2.333894581	2.407966526	2.38941210066667	2.351050542	2.382914513	2.268700401	2.25024388533333	2.39809250766667	2.43077744033333	2.450683384	2.33335246333333	2.44206179066667	2.29162044966667	2.35027652666667	2.37424958433333	2.24678297933333	2.401081455	2.33847645466667	2.32003893133333	2.381888947	2.53032951933333	2.39677874366667	2.35886104933333	2.42088446233333	2.41901299366667	2.358394816	2.55062126866667	2.29307580833333
AGTRAP	5.47296392833333	5.800416623	5.80353718266667	5.57985156	5.631372013	5.967230016	5.82593764566667	5.609554655	5.81512643133333	5.98289327533333	6.46829137833333	6.02208379833333	5.70465518733333	6.05629914933333	6.08991972333333	5.80256788666667	5.68149983933333	5.85997405633333	6.06356637133333	5.84061783566667	5.88397238966667	6.045377134	5.846235163	5.683344084	5.88525724466667	5.74551063066667	6.04904280833333	5.82648986933333	6.13518153566667	5.71125790333333	6.20989324866667	5.990877619	5.71404187666667	6.022505516	5.826817879	5.98402882866667	5.73775887633333	6.01936752633333	6.039467952	5.78676075766667	5.841244461	6.07000302733333	5.69463776366667	5.846711243	5.675145718	5.95265077466667	5.884567205	5.76611368566667
AGXT	2.799494413	2.81441965666667	2.63765912766667	2.751368688	2.68074367466667	2.757257086	2.72822645666667	2.89501939566667	2.717604589	2.78085100466667	2.97082556233333	2.83304901566667	2.58288867533333	2.68923881833333	2.562434575	2.63801678566667	2.72343380766667	2.68052421533333	2.804579166	2.66777854933333	2.76568699833333	2.62958181966667	2.95552758033333	2.48441729733333	2.57617284533333	2.695503806	2.97426531733333	2.83172780833333	2.71294495233333	2.62941795933333	2.91322106833333	2.594137635	2.56212578	2.76292077566667	2.67258021266667	2.67452488533333	2.611636266	2.70357639166667	2.60685009466667	2.63360051233333	2.748125086	2.90966550633333	2.86315963166667	2.72746356933333	2.54017450633333	2.497396242	2.50615887366667	2.73465537633333
AGXT2	2.287979621	2.431182208	2.381860579	2.435860877	2.321751826	2.190849553	2.589410948	2.643802036	2.234569862	2.445867497	2.61771724	2.313040207	2.380889789	2.26824257	2.659094816	2.284841867	2.337212489	2.457900568	2.18578883	2.347116979	2.193341435	2.377872554	2.308891648	2.44443156	2.323535581	2.494749729	2.453404513	2.063726509	2.269179246	2.352105492	2.426788655	2.474759596	2.226208891	2.575459168	2.10979241	2.515959066	2.384452931	2.407682395	2.198613217	2.226208891	2.481167094	2.360580968	2.5078807	1.972730077	2.285558192	2.110592472	2.372985912	2.443722899
AHCTF1	7.717737408	7.594755579	7.45707746	7.514340689	7.8694639485	7.888087716	7.496778534	7.57746735	7.7130269655	7.724443605	7.3496293385	7.5574171315	7.784730904	7.813799935	7.5330410895	7.6407943195	7.8806661975	7.707668139	7.4713289155	7.6249694995	7.9487221355	7.832812683	7.4715612965	7.61835602	7.4021067605	8.104965182	7.6968775755	7.660578707	7.442876097	7.5812612075	7.7429175275	7.632490549	7.8393340215	7.788464572	7.491603627	7.588641895	8.0291863325	7.8857705595	7.507085833	7.723267768	7.6298783275	7.6011311445	7.588628098	7.4815658965	7.7629333935	7.412764991	7.3094303325	7.4822629595
AHCTF1P1	3.630502027	3.460192754	3.308219727	3.142013939	3.258562798	2.990997224	3.470088732	2.908069383	3.417957214	3.434994475	2.898787153	3.101508894	2.928489863	2.906485564	3.205114093	3.182168273	3.121912262	3.598057228	3.283166086	3.620022229	3.272396258	2.978913263	3.022038265	2.977004749	3.292493799	3.206891538	3.02007963	3.058255688	2.956618181	3.591107001	3.095295975	3.090527554	3.6903593	2.984285796	3.657665953	3.337469013	2.932047093	3.229014568	3.088067677	3.022431325	3.207060554	3.016643838	3.121681426	3.397711943	3.553170577	3.388866395	3.39346472	3.599094706
AHCY	6.912989384	7.050653002	6.663209099	6.953316101	6.889849335	7.052780853	6.869263454	6.916135172	6.861081413	6.825423093	7.039228517	6.849567292	6.712238681	7.009780169	6.823410165	6.781515318	6.740239438	6.624495327	6.737119712	6.363005442	6.769299113	6.905368355	6.436666593	6.479755782	6.499886141	6.658475308	7.017159125	6.796567492	6.681303767	6.535278998	6.520645845	6.328946891	6.687701324	6.955715318	6.628931547	6.57815955	6.736235948	6.656057296	6.811510841	6.656116052	6.78288558	6.827235877	6.638964266	6.60363498	6.758775024	7.139709346	6.882467838	6.654255498
AHCYL1	6.587434816	6.46284053975	6.708453677	6.505123758	6.61036559725	6.61949506275	6.7487690145	6.637840512	6.37303797375	6.465249636	6.6704440825	6.43058336725	6.44937858475	6.4288968505	6.67906801175	6.4681188435	6.66638214875	6.55872877725	6.80472921325	6.56369790475	6.5605197785	6.66018411325	6.791366175	6.58995329925	6.570679743	6.73020409275	6.516567509	6.617239291	6.552639031	6.66839860275	6.8466258105	6.690748922	6.42513203425	6.47637417275	6.5458336145	6.362894826	6.5744005595	6.682675242	6.87570320975	6.69219737375	6.61275781875	6.6631086205	6.78065018925	6.67649719375	6.60471599175	6.44407836025	6.7408333645	6.47263729225
AHCYL2	4.5470979295	4.8809058475	5.048809265	4.9508607605	5.024801276	5.16500839	5.186229228	4.710969702	5.1195428805	5.1711399735	4.920659784	5.066389712	4.829349292	4.807120693	5.277854071	4.8013237865	4.96398741	4.8519668505	5.0615210715	4.9758292645	4.882938305	5.0188631035	4.8086664525	5.0192334505	4.8045198215	4.7795290405	4.9240709395	4.5662837805	4.9677838915	4.8038503875	4.965387905	4.7397937305	4.58675964	4.905255077	4.7511805605	4.7427906765	4.8656723195	5.0172922415	5.061871941	4.7893850085	5.0944379685	5.038323845	4.9127663215	5.035318201	4.872027354	4.8053755375	4.7840341235	4.8603307675
AHDC1	4.37539551166667	4.368617928	4.39267501633333	4.40056807033333	4.49981017666667	4.57638415933333	4.25038136566667	4.89291538033333	4.372797992	4.5632627	4.484170508	4.24336847066667	4.31283477166667	4.421862043	4.128630837	4.25617444566667	4.53079074366667	4.49677348066667	4.229376508	4.11549098266667	4.473606612	4.32966102366667	4.238025246	4.154489592	4.21590666733333	4.34622924866667	4.38789408133333	4.32018568733333	4.36624712433333	4.172742114	4.30487783766667	4.206919749	4.48853747333333	4.45191404666667	4.35595030733333	4.20229704866667	4.37873677133333	4.12518706566667	4.24227906133333	4.18697117833333	4.66643164433333	4.37157840933333	4.33225564566667	4.31995703333333	4.38559740133333	4.378267918	4.43447633733333	4.20077541733333
AHI1	3.492700743	3.8256852286	3.32127977	3.8092374834	3.9195928564	3.9047423136	3.797767102	3.9082158768	3.6763445442	4.0642633248	3.18928674	4.2883460994	4.3005078768	4.329538271	3.6877301542	4.3987499632	3.7123799626	3.9555276362	3.6069547412	4.1018474406	3.0010125194	3.6237344932	2.8156259554	3.177060235	4.0802074706	3.7674610736	2.897584061	3.865697225	4.0711410536	3.7722046426	3.4661200048	3.7043942394	3.6991776304	3.8370429884	3.4368892902	4.144356758	3.0562201436	3.3920838516	2.742319864	3.3805977198	3.5382690912	3.7727491806	3.291473149	3.8723739244	3.9492476214	4.11299742	3.3983647778	4.255866421
AHNAK	4.7578693318	4.5201639456	5.3685592596	5.4313740718	4.8239170606	4.3936875784	5.4188506376	5.3470641626	4.7703626362	4.4327459002	5.4951296382	5.6103652436	4.8939189084	4.300783479	5.4242743384	5.517603729	4.7780942392	4.5728873396	5.4543016258	5.5079256748	4.9132662384	4.1383067744	5.4193985488	5.5237075586	5.3531325906	4.6361905344	4.7409544006	4.8569448538	5.3454864488	5.3248333904	5.706365889	5.6695372348	4.8881878034	4.481901945	5.4959326774	5.515197757	4.587780837	4.3259378292	5.5015480004	5.4451319092	4.5157076554	4.5799260656	5.2437245514	5.4607389812	4.9222817258	4.718929748	5.5379790104	5.463921001
AHNAK2	2.361750256	2.2018308895	2.2667852725	2.346255322	2.338193858	2.315664126	2.500420882	2.356124857	2.442896325	2.3533515025	2.4323299675	2.3825611645	2.3120034205	2.3866876905	2.428582509	2.437600631	2.3641637985	2.422752391	2.356891328	2.2582373335	2.550944467	2.627210841	2.314294985	2.265752743	2.397680692	2.317068685	2.4581321145	2.370153811	2.3839299275	2.5249902715	2.335008071	2.46382964	2.4565963135	2.436361509	2.507564418	2.472696722	2.4980897105	2.4554900485	2.3877761345	2.409846976	2.638700911	2.3586531365	2.4904745015	2.446708441	2.345502597	2.439897678	2.5922324095	2.684184211
AHR	7.422975162	7.124927509	8.317924806	8.276372172	6.987699332	6.678285055	8.155527102	8.119960811	7.435369977	6.845811568	8.583808662	8.441906975	7.824976076	7.146686398	8.629532809	8.712139257	7.148478423	6.942812243	8.145483742	8.155392836	7.183361635	6.864245474	7.679341146	8.073396244	8.132649156	6.980157179	6.959033141	7.067088308	6.462181487	8.167520119	8.512046483	8.115911982	7.761963296	7.568617311	8.379804629	8.519024107	7.265392593	6.963114537	8.176347469	8.199587089	6.566208525	6.828500436	8.165239574	7.952179967	7.818851464	7.014389766	8.41948501	8.070469243
AHRR	4.339165907	2.534815052	6.287516966	3.824665678	2.337258026	2.427186146	4.341363946	2.738186008	2.874415268	2.725565616	5.504963524	2.619146581	2.699324794	2.451802905	4.286535751	2.900108169	2.535065498	2.573923198	3.273181232	2.893346864	2.531611759	2.93005975	4.036497812	3.168077368	2.620876927	2.785858431	2.551101445	2.303506547	2.448874381	3.178331944	3.600056733	2.740668068	2.689517247	2.728372393	4.040183971	2.333710661	2.665887001	2.929542743	5.035470179	2.772438776	2.756550436	2.397189528	4.787352304	2.544304443	2.875554625	2.371733675	4.247697013	3.076244359
AHSA1	8.249588899	8.462776924	8.199244538	8.294539028	8.39382384	8.507184604	8.305181503	8.232967547	8.250957142	8.180849608	8.217105743	8.159867918	8.145864428	8.428814642	8.207911143	8.053513886	8.282997211	8.194106954	8.285331378	8.046748798	8.289483218	8.382003446	8.186708322	8.159602101	7.972659032	8.182006848	8.368963225	8.009079342	8.134416698	8.150957735	8.279201321	8.217585167	7.802103225	7.825027005	7.917480338	7.803074238	8.21969357	8.222761559	8.192084765	8.173410805	8.165381906	8.417410872	8.342859476	8.243704993	8.092617103	8.094051201	8.19509066	7.943310891
AHSA2	7.859615412	8.1874872235	7.6341501895	8.02874283175	7.84826217125	8.2824510925	7.44407676225	7.55385749275	7.5932521495	7.955977914	7.4271835995	7.5507274765	7.89249601425	8.06237264275	7.35678543175	7.650299494	7.9359059115	8.10217972625	7.708298039	7.837862207	7.8031340615	8.358546838	7.29126976175	7.77529787575	7.5583824475	8.22416600325	8.23920612	7.7133432345	7.7026433335	7.42678567125	7.62604402225	7.7899675365	7.89592162875	8.33283250875	7.32040445375	7.84132052625	7.8542301715	8.06724579775	7.32851190025	7.6269521575	7.5084320255	7.89496433775	7.51362270825	7.6574299	7.95537524025	7.90811979675	7.36423818225	7.52739186625
AHSG	2.6591822035	2.527811324	2.6631740915	2.5568617695	2.707789171	2.4497179755	2.533679183	2.8364321585	2.496611351	2.6143665625	2.821495122	2.446302251	2.510558408	2.390848367	2.4015706185	2.5564016585	2.5369212395	2.4842540865	2.347753798	2.372015041	2.540837029	2.6774171265	2.61504437	2.6518362365	2.610058169	2.5420970315	2.520781534	2.797840223	2.569013709	2.604540716	2.361287726	2.5198042125	2.613889545	2.6419270175	2.4121353745	2.586286923	2.6800267995	2.532137273	2.3972834175	2.6713218795	2.595292361	2.5685008345	2.630595625	2.604245389	2.6667277195	2.5288218015	2.6313233825	2.4703038975
AHSP	2.958335811	3.365321024	3.351463683	3.578609597	3.502192581	3.477529684	3.455960902	3.597406429	3.593078028	3.324130411	3.379369509	3.538398988	3.400619226	3.406940076	3.483329746	3.563148836	3.419387651	3.314127322	3.419725726	3.177958749	3.653362078	3.294636788	3.761139565	3.624256355	3.275931226	3.549261849	3.703731425	3.156775788	3.46717938	3.681412102	3.269637109	3.463354144	3.286120532	3.682240963	3.438273171	3.317137847	3.367627534	3.332440333	3.589888478	3.542939963	4.003179801	3.170569831	3.539182077	3.419387651	3.337552157	3.785507403	3.42826926	3.269413436
AICDA	2.113819311	2.0140192195	2.0444333885	2.0741078365	2.0005299675	1.937712073	2.4294463685	1.8976329045	2.1229571205	1.9331040285	2.1047235545	2.147860929	1.94961305	2.296907067	2.015716027	2.1661399335	2.215311376	2.263643954	2.3330815515	2.216303464	2.149261361	2.1011870805	2.450118878	2.021773748	2.124142025	2.1120472585	2.010922551	2.0706783195	1.972785414	2.2019031465	2.036321455	2.0977434665	2.127700277	2.133355058	2.3182706675	1.984024986	2.149961514	2.0791914315	2.09781297	2.0946377865	2.119359431	2.1525539275	2.156947261	2.0898905225	2.1611823575	1.9077143795	2.3397284905	2.156758497
AIDA	9.4641103	9.598646391	9.7463578195	9.7445515565	9.432885527	9.5052190915	9.813964415	9.6853125935	9.41101169	9.502803507	9.858258532	9.751568674	9.321672842	9.416510435	9.637161667	9.5141535225	9.4281866	9.4780454035	9.753655319	9.6385808995	9.575213385	9.3514534155	9.705856734	9.6770119325	9.4999917835	9.2060823205	9.408877458	9.15025045	9.51348717	9.5946384805	9.763647116	9.667534065	9.460371973	9.628773455	9.84511986	9.566730206	9.43439234	9.5163543035	9.854508166	9.783894024	9.133607293	9.4235926535	9.7914579825	9.72693043	9.5287709445	9.5616897035	9.804656548	9.7175587085
AIF1	6.3857398355	6.6577334105	4.019667794	5.14665518225	6.2803973095	6.46892107	4.35320222925	4.706988138	5.141116672	5.122463319	3.87298574075	4.58925828425	5.7240088235	6.00925965025	3.9710181	4.581901794	5.71967244775	6.2982849365	4.1608464175	4.7271725485	5.744734209	6.7183959495	4.47634661075	4.79496485925	5.316839922	6.23711308375	6.2574403985	5.82465212575	6.1946886955	4.5183019075	4.449056222	5.2404194485	6.0752617045	6.576431117	4.629881119	5.16943061775	5.80643891025	6.314198203	4.281872083	4.818241896	6.29193823475	6.523554164	4.2866947565	5.38407088675	5.63447390325	6.78486735125	4.2437275785	5.08215191725
AIF1L	3.451793484	3.3779424065	3.3988490015	3.4554020905	3.4037252315	3.4386053355	3.3262517055	3.6923004185	3.3802186205	3.3146920735	3.5077788985	3.582871151	3.472209203	3.237167791	3.4538091145	3.630048379	3.5361128755	3.6174736505	3.4081037	3.6492445545	3.630331856	3.3794934535	3.617103186	3.480749241	3.2692111	3.6771803595	3.442033552	3.4933435065	3.3615047535	3.3345094435	3.1394602445	3.456709096	3.6091790725	3.637886887	3.2207453715	3.3562652405	3.5288237385	3.4395843615	3.5399116645	3.422227447	4.1655199995	3.380100451	3.6427893605	3.373572093	3.335295084	3.3419368955	3.402529815	3.4772503265
AIFM1	6.617405417	6.98648772	7.462088931	7.219738587	6.781603686	6.817148031	7.243724782	6.881322694	6.38108004	6.736915552	7.16126877	6.710170036	6.483371879	6.894837057	6.997035085	6.832858995	6.628071818	6.855294175	7.034841894	6.778653863	6.639467851	6.854044824	6.922197765	6.765972858	6.542973634	6.425308588	6.938175596	6.341202236	6.801614665	6.845426263	7.0260567	6.846283215	6.010351162	6.597687841	6.913208554	6.724020059	6.612149846	6.795094023	7.076752496	6.947019627	6.336239683	6.866215139	7.087956731	6.966340136	6.450647739	6.835014897	7.079114553	6.830943345
AIFM2	4.6163352805	4.2108548305	4.649029534	4.575070305	4.728939968	4.8372052055	5.090942964	5.0010644485	4.4043991805	4.7011623405	5.081567883	4.8239437915	4.525651875	4.605017611	4.7943420675	4.725857115	4.4572045335	4.4356026355	4.7636469395	4.2171673355	4.58116755	4.63370714	4.695373405	4.5461841235	4.733511061	4.6024869065	4.7624614675	4.556659167	4.5307401165	4.8056404715	5.0165197805	4.6242649505	4.323492452	4.37556596	4.645277026	4.384597709	4.491743791	4.514815529	4.619842621	4.5173408455	4.591449926	4.3716668145	4.7746447755	4.486198084	4.473979035	4.6794974865	4.7107291485	4.4107631115
AIFM3	3.672107776	3.671228041	3.359454671	3.555967556	3.408347501	3.48319662	3.412914956	3.985336366	3.285413241	3.800425262	3.487849341	3.520178419	3.572703437	3.470434379	3.625480076	3.642602083	3.724083001	3.892829791	3.805597638	3.686632728	3.61099912	3.823777888	3.85977175	4.061624104	3.591364104	3.85179522	3.995247985	3.763562007	3.392229064	3.460693106	3.443818169	3.645507222	3.867933003	3.406601691	3.680707538	3.383462586	3.419051133	3.695513724	3.382245557	3.711964578	4.009496722	3.547412081	3.36717024	3.772469404	3.743833307	3.921165338	3.459382827	3.811901499
AIG1	3.920571852	3.944253851	3.54908473466667	3.84439220633333	3.80562085533333	3.865323307	3.25733711666667	3.42632892633333	3.813747312	4.00177803433333	3.10875590066667	3.582357328	3.95065512633333	3.871478386	3.31000113133333	3.78867475866667	4.015729127	3.65903843633333	3.29303305166667	3.602841192	3.857016673	3.89931923066667	3.66780481266667	3.749313132	3.709607156	4.07835476033333	3.88093106266667	4.00957904566667	3.655639771	3.62240250133333	3.489021021	3.406324387	3.99171022833333	3.980551506	3.45273976433333	3.88389556866667	3.811195731	4.00914365633333	3.367823028	3.99183429033333	3.67629470633333	4.17703907766667	3.37494476333333	3.38495174733333	4.03795372	3.97758247266667	3.76429150033333	3.73889549833333
AIM1	8.92906891	8.856581296	9.451140301	9.524030846	8.921789795	8.910829662	9.659681384	9.592936183	9.332035403	9.193678095	9.588981054	9.444838987	9.241337771	8.978032444	9.763122782	9.580556549	9.202561376	9.209582457	9.70375134	9.535477303	8.993998345	9.267914985	9.69066182	9.624716889	9.781956233	9.126920531	9.251065283	9.198910242	9.658555949	9.570959425	9.772077641	9.629241835	8.771016869	8.854135058	9.269004843	9.339691424	9.227330988	9.246943946	9.721411897	9.683735029	8.91341015	9.200269911	9.762379161	9.363233761	9.02188004	8.830411538	9.431742356	9.338069963
AIM1L	4.5599955575	4.2176828	4.093061689	4.266215676	4.3196550795	3.8200445475	4.09404685	4.556957372	4.027255165	3.936006093	4.202293407	4.376219538	4.2171903835	4.426083502	4.256117229	4.8504749665	4.439027329	4.1673944005	4.263754506	4.8266986375	4.351193811	4.2119002425	4.2971630255	4.743569803	4.7626564025	4.264942892	4.4615154275	4.3188722745	4.3741365935	4.2798327525	4.3077147705	4.764847398	4.034986312	4.3395877315	4.25117327	4.76628615	4.2070431265	4.2235952425	4.6112313795	4.960465624	4.4616135165	4.066731851	4.307281912	4.3499747805	4.416863821	4.34794912	4.271189108	4.6962691315
AIM2	3.792335892	3.624300952	7.273804716	6.474593689	3.434485493	3.133843174	8.102858576	6.450193154	3.595841377	3.131808546	7.876896411	6.614058637	3.409013778	2.796543882	7.772528992	5.541272714	3.203328266	3.054533461	6.749855199	5.609805209	3.070287784	3.119753086	7.185611031	6.626932421	6.163803907	3.516829315	2.762685209	3.110224033	5.601533027	6.500622781	7.102503854	6.155971035	3.006996079	3.050953849	7.435223891	6.181549516	3.075043883	2.850641317	7.427658983	6.228260069	3.009852136	2.79094222	6.729543588	6.278035317	3.548228856	4.070546174	7.694286326	6.472645515
AIMP1	8.435463332	8.594593172	8.36031534733333	8.381644005	8.33043431066667	8.327865327	8.09312912766667	7.96639140366667	8.48772228533333	8.50611642833333	8.26059301366667	8.18836285966667	8.32741583966667	8.51102996566667	8.211815228	8.177683499	8.28356285133333	8.277624894	8.051677865	7.93884979033333	8.46498535733333	8.42383637933333	8.546366627	8.46271183933333	8.14976244233333	8.29310298766667	8.29781503966667	8.42173503066667	8.28468994733333	8.34822028866667	8.186071671	8.08845545933333	8.64346662666667	8.60313388233333	8.69041778533333	8.47193715166667	8.42899665333333	8.418430364	8.17128043233333	8.21297357733333	8.14244886933333	8.415051934	8.323654973	8.243632594	8.65478653566667	8.54952866533333	8.66289798433333	8.41411104133333
AIMP2	6.21920153566667	6.39959052166667	6.37307414066667	6.41939688266667	6.362772459	6.43016857666667	6.75435881466667	6.34290293033333	6.184212287	6.23957504633333	6.41603715566667	6.26000954633333	6.28176562933333	6.41951583233333	6.46229294166667	6.21622249866667	6.35005436933333	6.20451558466667	6.44359986966667	6.10175363966667	6.30517938533333	6.38532706766667	6.52883996	6.41079472233333	6.18820459433333	6.22383764766667	6.48897193966667	6.27865070866667	6.37314346966667	6.49062838033333	6.59624109866667	6.56131358833333	6.13499607366667	6.164393507	6.42897458066667	6.303566585	6.45474315633333	6.42310917233333	6.656568552	6.52903979566667	6.26649157633333	6.28980976333333	6.435924096	6.30503163233333	6.313157674	6.311828369	6.46461963966667	6.148535779
AIP	7.553666343	7.5228231115	7.4854687085	7.432515206	7.493557857	7.449670511	7.7980932775	7.689998612	7.5883759225	7.558959091	7.8500758205	7.4963263725	7.420894409	7.6258000055	7.6927357745	7.5007480155	7.711108078	7.5405693765	7.7553427775	7.4710708085	7.5948733955	7.547701318	7.813495582	7.5144245565	7.4238577435	7.5748187515	7.486959199	7.75548668	7.413505246	7.6491108005	7.748223853	7.6613980055	7.5325607495	7.579176239	7.5239428355	7.369283588	7.5640851595	7.5515567775	7.9369943865	7.6684699	7.8087137735	7.7002867065	7.8430564915	7.571570525	7.5038488435	7.5889900585	7.7048461855	7.376011834
AIPL1	3.0601170005	3.3153570865	3.223349524	3.412710469	3.149217368	3.389185047	3.1499074925	3.0484688235	3.090107137	3.321194119	3.2380191255	3.066733845	2.9849990085	3.3465791895	3.220760657	3.0558007075	3.2394257355	3.3158293985	3.216677784	2.984685254	3.3812734645	3.116279405	3.392939235	3.0848342715	3.1031690965	3.1514027	3.5348282975	3.004752478	3.323329038	3.3412804735	3.281057377	3.2717462665	3.1796113135	3.110680962	3.3574675155	3.0827221775	3.1619055715	3.420722295	3.17532661	3.282052261	3.385773632	3.4102395385	3.298705389	3.196395589	3.128100539	3.4139408445	3.4190363235	3.2594309565
AIRE	4.166698979	3.784301934	4.333129197	4.441051692	3.897619704	3.774149283	3.464680336	5.037815369	3.645558493	3.925911533	4.493775953	4.186904588	3.87585051	4.041253788	3.892705542	4.499544441	3.712316268	3.459224969	3.892985539	3.977628074	3.911570238	3.873919081	3.896216639	4.029577335	4.611615354	4.023664491	3.651742765	4.495567783	3.805115255	3.963492977	3.830595112	4.196349412	4.070472853	4.056788796	4.142652998	3.958219584	4.240513155	3.920572616	4.191347796	4.051574993	4.202933818	3.759808318	4.178749653	4.193539196	4.081835305	3.971922674	3.999588592	4.324363385
AJAP1	2.78485672525	2.5604193985	2.6376701035	2.58749999475	2.5690456835	2.458279835	2.40967922475	2.52866531325	2.46236740525	2.46160257375	2.46807192025	2.50571614425	2.4640603875	2.488870106	2.42857298625	2.70722864375	2.754575212	2.60911870475	2.49825681	2.46225131025	2.5610085185	2.58687178025	2.469499586	2.60053091825	2.59458295775	3.21696366175	2.81307960375	2.58122935	2.6346221695	2.48405671125	2.4754287855	2.5476335255	2.71464055875	2.583092579	2.603187208	2.45658083325	2.65011602025	2.65480723575	2.640303887	2.484489275	2.68163310725	2.5447308855	2.62362501775	2.596784355	2.692527344	2.62597159975	2.52435018625	2.47452590375
AJUBA	2.3193883745	2.2540847355	2.1401603525	2.2857587155	2.55118833675	2.546001497	2.16596613875	2.22896631625	2.33640224925	2.45141456925	2.09346360375	2.28251820925	2.6409466085	2.73221665825	2.11959380025	2.863331296	2.50486564825	2.56638885125	2.17781901375	2.57261620125	2.57180329225	2.8585000935	2.001095	2.51648175275	2.4596085165	2.465542256	2.610707865	2.23095761875	2.19371146225	2.27964295875	2.122628664	2.441408045	2.50751600325	2.55202260875	2.21258472975	2.3283892565	2.52730792025	2.84649972775	2.102143034	2.643015317	2.410510003	2.8172400115	2.12134324175	2.29378554075	2.38383424375	2.54987594375	2.17148419875	2.480881767
AK1	5.814599379	6.0429609245	6.5647102235	6.323238099	6.4139680805	6.4015775825	6.8789201135	6.6372741405	6.148878401	6.305732265	6.727655725	6.3412365065	6.476057428	6.453984784	6.808499775	6.6347542475	6.3832680315	6.137873652	6.6486178905	6.3673572745	6.084034988	5.9761273465	6.6789903315	5.964222037	6.579112598	6.124084411	5.9314194095	6.171876784	6.506202409	6.519548577	6.153179764	6.277983785	6.323055374	6.467135853	6.481672548	6.724822282	6.1683025685	6.0875948095	6.454641161	6.4097087485	5.957261683	5.941951307	6.507084011	6.4977235725	6.2439010965	6.25228334	6.44878852	6.2380582525
AK2	5.9617910215	6.32857295216667	6.10038604066667	6.08128072266667	6.07475552666667	6.23854802733333	6.0864609405	6.064484373	6.03084833083333	6.15663735783333	6.074292985	6.15833338083333	6.02885836366667	6.2537315455	6.09513516416667	6.19616525333333	6.04288254583333	6.168449685	6.19829695183333	6.05738464466667	5.95480481433333	6.21003780733333	6.35117991633333	6.254140621	5.99441694783333	5.955352128	6.22785103133333	5.89644914233333	6.23129501583333	6.09493990133333	6.0783913875	6.18387843783333	5.88587836416667	6.2099347295	6.21961989983333	6.16867833433333	5.94704883	6.2050819225	6.19310685516667	6.27339852283333	5.60276067166667	6.240361054	6.20014951083333	6.18176915983333	6.0725451525	6.247441749	6.2588836835	6.18016561116667
AK3	8.485003633	8.4484213715	8.273606566	7.9327558925	8.1308110575	8.0015413195	8.26158127	7.5947408185	8.564115976	8.5392647635	8.4515013725	8.075904391	8.358704397	8.137113716	8.296731938	7.8766236695	8.5473559015	8.1132920705	8.1935373715	7.833826314	8.7210146365	8.570028985	8.1072909025	8.208096507	7.943445906	8.7296319745	8.661812452	8.3660921285	8.407772241	8.202387424	8.324227719	8.1831714815	8.240167554	7.9510410905	7.9148896215	7.8328858915	8.59836991	8.4890137095	8.4762416405	8.2419999565	8.3752460735	8.535230437	8.337030827	8.2051879975	8.6582820125	8.364602461	8.380172185	8.1473485015
AK5	6.867465231	7.2489558365	3.8354526885	5.8570513915	7.084536961	7.5538737825	3.7729194875	4.7669702045	6.6856820885	7.2961672785	3.1939559995	5.1778225105	7.1622387465	7.864676639	2.974447705	5.434722243	7.228926748	7.5484159655	3.8676337145	5.738812556	7.8811266795	7.8080704015	4.7022857665	6.5136605455	5.494299065	7.231094607	8.0753083385	6.6513752835	6.729064656	4.026669024	3.8536894645	4.800524098	7.0852983325	7.5466386875	4.423951328	5.957833686	7.4424777225	7.864629441	3.855035173	5.7032664405	6.577625528	7.60098492	3.273717718	5.3874625495	7.051860956	7.8917214965	4.319884141	6.4402551585
AK6	8.545766796	8.6553503375	8.5111973375	8.4914189635	8.6813336965	8.620757265	8.49549524	8.412849223	8.6665276395	8.611196347	8.447115415	8.434135119	8.6903501905	8.7706586695	8.507188923	8.506866078	8.565771942	8.612208016	8.451842961	8.474441428	8.6245045905	8.708501775	9.019327089	8.778990556	8.454021539	8.3987710315	8.550095688	8.721260024	8.551605866	8.464872325	8.457041783	8.5217402165	8.4905140515	8.4938038445	8.589199284	8.375257309	8.742304747	8.7148870035	8.63633224	8.5370989215	8.633151109	8.664120385	8.637176673	8.6495655895	8.5360877485	8.6186491175	8.712053383	8.562166113
AK7	2.711667524	2.58649501325	2.57111512175	2.670347172	2.71075134525	2.60147320175	2.68379068025	2.701372025	2.67464561875	2.5604356175	2.6881861855	2.659327583	2.67472987575	2.83247108425	2.68034709325	2.743514808	2.6020138245	2.62900119675	2.69323680025	2.532867512	2.819222895	2.59837694875	2.7703319925	2.68921821825	2.71715844125	2.58578344975	2.66959366325	2.7958839445	2.65866289575	2.55962413225	2.6886134515	2.52698721975	2.59432351625	2.720558899	2.778439405	2.555182021	2.83452053575	2.474752039	2.65763260575	2.63368684325	2.9634635945	2.61626300375	2.67862829175	2.613802041	2.4102941245	2.759493014	2.6062411685	2.597638204
AK8	3.9130001085	3.745689426	4.009221242	3.808569401	3.771808752	3.7626378555	3.7180299585	3.5448730845	3.955733591	3.9171845965	3.882418648	3.882891939	3.8329035935	3.767349899	3.7260812015	3.7369409255	3.73865099	3.7872273455	3.7541143875	3.8205086865	4.035524777	3.8305923735	4.1878558695	3.8296428175	3.7424966815	3.745941567	3.825239135	3.863637085	3.786824394	3.531094646	3.853175821	3.892866137	4.014919086	4.040061909	3.95631112	3.9260954425	3.905837227	3.7463288785	3.556619861	3.800678399	4.1024876755	3.4403441855	3.881599097	3.742099853	3.7490864765	3.906974027	3.849848049	3.835223806
AK9	4.36996888666667	4.4850577	4.372078894	4.333990381	4.60855871766667	4.72602784566667	4.137238294	3.60886556566667	4.308331709	4.39637054866667	4.292290101	4.17808805033333	4.45790162566667	4.40448544466667	4.26898376	4.117079542	4.65352010433333	4.318041997	4.30415180866667	4.33966424466667	4.45741998033333	4.547251782	4.53773363333333	4.41867587333333	4.14527706366667	4.522904352	4.33780926833333	4.049491771	4.46692522066667	4.32846908833333	4.39212584366667	4.186632048	4.45495300233333	4.24874659133333	4.08957602966667	4.15696394	4.446882413	4.47807799333333	4.471272128	4.40067762666667	4.01426501866667	4.42829783966667	4.48208209566667	4.33282951733333	4.47648775566667	4.27725515866667	4.28652336833333	4.18257616533333
AKAIN1	2.280105278	2.327288345	1.984868069	2.27023368	2.061966697	1.954729847	2.167414607	2.236669309	1.986486999	2.027664858	2.098108511	2.06479761	2.136747741	2.124951388	2.163899181	2.098762181	1.850107513	2.077775494	2.252468587	2.197501236	1.984691397	2.034345066	2.264239045	2.112630322	2.237812573	1.994377843	2.021370878	1.873201273	2.273107252	2.01729385	2.105573806	2.203061794	2.510587631	2.107960228	2.006374618	1.964334663	1.980832217	2.207268539	2.210414039	2.154679848	2.029761127	2.194791481	2.174203354	2.107909218	1.82158327	2.063861545	2.094002339	2.07466144
AKAP1	6.169717508	6.092583493	5.76220487375	5.863364931	6.06346457725	5.914982024	5.60990179425	5.87248095675	6.03208506775	6.0024553085	5.682917358	5.77106897525	5.9879317785	6.18571884275	5.616380151	5.868380018	6.21349090775	5.981409126	5.68311444875	5.69597736225	6.04894277475	5.84242703725	5.62060823175	5.711625575	5.890728372	5.966277218	6.033672651	6.05402533225	5.815858154	5.947894542	5.64869342025	5.65647327	6.17531203625	6.0344274075	5.67242140175	5.80578078275	6.07548224675	6.051368735	5.77473616775	6.00959386825	5.99723919875	5.98927033525	5.780258345	5.8408180795	5.97610749125	5.939302045	5.6524703795	5.81366479425
AKAP10	6.91785530025	6.83354291525	6.75695082625	6.65003936375	6.97639801475	7.0297505735	6.64767104775	6.56695147575	7.06679153925	6.8345131845	6.52039612775	6.613228815	6.888443509	6.8291693945	6.6430308175	6.55181077275	6.881571359	6.966593928	6.50301328925	6.6779237425	6.3830971665	6.68974974675	6.22049430475	6.24575619675	6.4511921925	6.86789579025	6.594274574	6.7315482125	6.625413096	6.6285699455	6.2933752205	6.55260783525	6.93728542475	6.94491909075	6.52154842775	6.6645701075	6.7976460565	6.832879481	6.33439245225	6.43487754275	6.81177058225	6.89256604325	6.43980723375	6.48301845325	7.1790365735	7.00777755375	6.633891797	6.855200159
AKAP11	7.6601510925	7.5930079295	7.928255357	7.7359232735	7.7955616705	7.874505183	8.118655333	7.9841543565	7.6919924395	7.639573607	8.270915564	7.914897638	7.775134504	7.7930426525	8.0764823235	7.794268358	7.897747351	8.0694452995	8.1148235745	8.0815125535	7.7336156195	7.8260574005	7.7379542855	7.8601757695	7.9078042875	8.030766183	7.656269978	8.0580117415	7.678218097	7.983586056	8.0761342545	7.8638094905	7.736973897	7.676602229	8.0640938645	7.6844480495	7.7252327925	7.9145338745	7.988952706	7.7372835425	8.0026724395	7.957868328	8.1131352865	7.863462931	7.787473853	7.604238553	7.902806037	7.7183557225
AKAP12	2.403929328	2.2753160568	2.2929870532	2.513754553	2.2477251708	2.2298506796	2.1942986062	2.2262297636	2.3055959632	2.2470131654	2.2438073786	2.4094290818	2.3589286606	2.2089384036	2.244178481	2.7279754684	2.125391588	2.1941486574	2.2171774736	2.3138702944	2.3282896376	2.1292057416	2.2540961816	2.5425263916	2.5314783132	2.1643472412	2.2322933414	2.247311823	2.220332297	2.1854070466	2.256250445	2.1500494698	2.2582051848	2.276605937	2.331423204	2.2935488218	2.416957255	2.2648423716	2.2805632796	2.455048564	2.2250268628	2.2568578014	2.2449055636	2.3218060926	2.1763471862	2.238203982	2.2532378712	2.3932203216
AKAP13	5.701463983	5.63461547563636	5.77589076672727	5.84504457281818	5.57066763218182	5.72232994627273	5.83718086236364	5.948816883	5.66438196445455	5.60196033227273	5.75086318509091	5.83467393190909	5.65256771145455	5.56680207545455	5.91536819945455	5.74053424309091	5.56404106145455	5.46321995709091	5.73901872363636	5.83635913436364	5.66644224663636	5.54878969572727	6.00662189409091	5.77508165	5.83324664190909	5.67239864309091	5.67384674227273	5.71949833081818	5.86513884136364	5.92632293836364	5.73226092136364	5.81946496209091	5.59777792772727	5.51271730554545	5.77411691418182	5.74331437045455	5.60279347818182	5.48400273027273	5.67755117009091	5.78180349545454	5.73297217327273	5.73800085018182	5.73918217545455	5.72213998572727	5.58516349663636	5.44665503336364	5.68890621054546	5.81777603363636
AKAP14	2.07585299133333	2.16288202966667	2.07976168166667	1.95084143566667	1.992310082	1.953681212	2.05355000166667	2.22351883433333	2.20304344266667	2.085499391	2.27992806266667	1.93005827466667	1.901063685	2.06807395066667	2.09484764233333	1.95938042866667	2.02927105666667	1.97103812866667	2.13171106433333	1.83747461366667	2.02040894433333	2.06528939366667	1.95289398466667	2.04418231833333	2.047951496	1.953061695	2.01324765766667	2.07639658933333	1.99665594566667	2.09265352	2.07824683866667	1.96092289066667	2.05477399266667	2.08396495733333	2.20159781933333	2.037609864	2.14817782666667	2.06671795066667	2.170345112	2.00256123966667	2.2866803	2.13653278933333	2.122312796	1.96083722166667	2.00241662466667	2.18012346566667	2.01070919133333	1.912435831
AKAP17A	6.27228960533333	6.40382476366667	6.12688878433333	6.22087933733333	6.30774064366667	6.35037928166667	6.041340095	6.27626314566667	6.326225769	6.18065989833333	6.135464691	6.35881440166667	6.463079113	6.52402276433333	6.17558627933333	6.53086975033333	6.14276568	6.16934370233333	6.01424939266667	6.144332011	6.046597867	6.16194246133333	6.16086902766667	6.10315401366667	6.18150625433333	5.98721106133333	6.21879106266667	6.13583470733333	6.20733396533333	6.08572749866667	5.92602106466667	6.071609928	6.30923069433333	6.42169512133333	5.968882386	6.35921272366667	6.24252625966667	6.30152206466667	6.14244530533333	6.26822083333333	6.189960632	6.54946664866667	6.242637426	6.34136311233333	6.282554608	6.280577684	5.90999009766667	6.18527833333333
AKAP3	3.66318124	3.447844505	2.930299543	3.428125087	3.567212158	3.393562234	3.27320545	3.100569134	3.489198275	3.859089974	3.597393215	3.475839425	3.783508495	3.59081696	3.248628791	3.411102069	3.900624374	3.645602069	3.598935455	3.554490412	3.745037476	3.787233392	3.374453217	3.844707682	4.004255439	3.536026848	3.706057633	3.879581139	3.845356398	3.287904655	3.357836298	3.551872399	4.031855939	3.634880401	3.730738882	3.64518069	3.636849715	3.395286718	3.319127439	3.498052812	3.872932775	3.316145017	3.425725058	3.606832473	3.679837855	3.636483617	3.854502374	3.491771252
AKAP4	2.733066871	2.544000703	2.923765079	2.660522082	2.56978208	2.732126471	2.491491872	2.836828003	2.791291257	2.578015825	2.93661437	2.666755779	2.520173156	2.654746406	2.641940012	2.770235147	2.727887529	2.688135583	2.536160295	2.501854636	2.713313292	2.411015076	3.195845631	2.706130787	2.54674371	2.548539339	2.790875699	2.793156782	2.689783582	2.722724932	2.477049186	2.698077915	2.575244324	2.87910068	2.877435404	2.686353405	2.938007133	2.821700542	2.700929726	2.732744391	2.820962129	2.60023583	2.888590863	2.686877227	2.804873518	2.852265423	2.952065371	2.720218972
AKAP5	2.341890497	2.260116241	2.4114194425	2.275717022	2.2347633685	2.531938045	2.2951272585	2.159561736	2.398834111	2.37341437	2.4675525575	2.2905272365	2.307733543	2.3825736015	2.310907662	2.3533141935	2.181978649	2.2468943605	2.4932457815	2.2074275945	2.400428663	2.3643481545	2.4404335675	2.2351675025	2.3366099415	2.311700593	2.3843646775	2.1748585845	2.454955694	2.4878647145	2.3795424445	2.321327327	2.402334111	2.408418077	2.402148272	2.2340202325	2.282837791	2.293518038	2.5406550925	2.136678054	2.5209099515	2.513844049	2.350989788	2.341314492	2.6825426415	2.4107366695	2.4994408795	2.413604729
AKAP6	2.2746954135	2.2866171135	2.2503145245	2.4895578165	2.381307082	2.575625841	2.5658582	2.5134936895	2.3884815265	2.467409944	2.5251688005	2.52012901	2.277427132	2.6111908855	2.369434034	2.394466165	2.5124937615	2.4046493715	2.3507995015	2.2999668105	2.5796947265	2.3858434375	2.503719509	2.1773554555	2.423451851	2.605204927	2.268742917	2.571961635	2.5375475755	2.264434346	2.5221082605	2.463208729	2.493624001	2.484768896	2.3765263335	2.2527912745	2.4957542925	2.333121461	2.01857603	2.3132247315	2.362410578	2.3826586075	2.2703148065	2.3270182685	2.3475617055	2.309927434	2.5482970835	2.396208685
AKAP7	5.017654246	4.992967042	4.525300488	4.997529246	5.06200218366667	5.16359343133333	4.37432248633333	5.01538089166667	4.78723995233333	4.96980396166667	3.57106210266667	4.71363507766667	5.05652606366667	5.050046903	3.91571020066667	4.891244773	5.08581192366667	5.00659538266667	4.46691390833333	4.87396720533333	5.060887457	5.23890948	4.70420665766667	5.07564857866667	4.93307256166667	5.04751783466667	4.97156870633333	5.05893806833333	4.869480387	4.50020234733333	4.48325245933333	4.77957482933333	5.034643366	5.18477478266667	4.55721721033333	5.13671912366667	5.239478059	5.04401675133333	4.47561651933333	4.939622532	5.049643658	4.913103936	4.659798243	4.78542042033333	4.89712172166667	5.06349207066667	4.34245981766667	5.05268643266667
AKAP8	7.7305532175	7.4651519735	7.6274971155	7.5598737195	7.5778436785	7.5801632885	7.492300363	7.494670559	7.8901988215	7.638010325	7.7638873625	7.647674483	7.800101571	7.6149929825	7.785683636	7.7448273045	7.5209580425	7.4104501105	7.3636705775	7.403374872	7.5528470945	7.5564715675	7.4702614685	7.2653864295	7.5157478765	7.7799565435	7.515450306	7.6897758865	7.4201887505	7.6123740375	7.5617124535	7.5046063815	7.9857314075	7.743419486	7.7584901005	7.819897378	7.78576294	7.486268198	7.571241162	7.5559051935	7.642152955	7.477361594	7.583865635	7.475856826	7.720933106	7.5719596265	7.4692431735	7.4800633045
AKAP8L	5.1129101418	5.273955406	5.1464931206	4.9806669378	5.1695657428	5.1884609448	5.100586564	4.9512444688	5.0523164454	5.0938342252	5.075286416	5.040419458	5.0283874382	5.178982787	5.1552304004	4.9417315244	5.0813745102	5.2053186802	5.1528186958	5.0751950828	4.9796368822	5.0672033986	5.219575953	4.9469362896	4.9956871812	5.1813633688	5.0588666028	5.123399376	5.0314914406	5.2771201412	5.0362038282	5.0690384794	5.314330258	5.3939437024	5.2827338484	5.2492110772	5.0639287078	5.1995737184	5.111479488	5.0119066514	4.9993497422	5.1790402824	4.9572407094	4.9735966648	5.248447463	5.2868445864	5.1786599454	5.0518238264
AKAP9	5.684419879	5.42098066866667	5.41822511633333	5.440871112	5.92373492166667	5.82730346633333	5.83553977866667	5.580607313	5.97113407766667	5.77483788166667	5.58044821033333	5.667635001	5.633954219	5.37407951833333	5.41562458733333	5.36156075933333	5.87327021866667	5.752933071	5.62350135	5.739919863	5.933004167	5.80052678733333	5.83914139	5.84923037266667	5.86206422733333	6.08996861666667	5.85307903266667	5.85276639933333	5.804514289	5.83113953366667	5.74951904166667	5.79282556566667	6.11480091833333	5.92568586433333	5.587398117	5.69249700966667	6.09306936666667	5.97955353266667	5.91294787366667	5.767316282	6.13584252933333	5.91533044366667	5.80617469966667	5.724310407	5.85510408933333	5.625466837	5.496024543	5.59144900866667
AKIP1	6.2978211555	5.882803373	7.618513978	6.0955961105	6.3292472435	5.864360433	7.478461887	6.2341324855	6.114132691	5.8025672035	8.0147662455	6.329015769	5.9140482725	5.4483036325	7.792056803	6.0444362975	6.671635276	6.366985066	7.8364053215	6.5855242065	6.9050368315	5.4496169845	7.999845093	6.610900042	6.45628071	5.913075486	6.494298376	6.0070336865	6.294698552	7.413704439	7.4270724345	6.112812622	6.471963785	6.0882030115	7.823165982	6.398436653	6.512863206	6.275491868	7.9704061275	6.657553525	6.2427869885	6.22281335	7.5002022085	6.381291941	6.565710855	5.9728860025	7.9465600935	6.345823749
AKIRIN1	8.22832630533333	8.076902363	8.101164294	8.19177870666667	8.30308476866667	8.14920421633333	8.38163224733333	8.45979171	8.48574691133333	8.46126986866667	8.494307971	8.70672840833333	8.15163859933333	8.12865793733333	8.32797039466667	8.513622401	8.509419437	8.25259089966667	8.39785613633333	8.53403001466667	8.48893233133333	7.99175718666667	8.60999493233333	8.49555413	8.38967511066667	8.15080124366667	8.234155371	8.448233887	8.1603286	8.40328784766667	8.24437131433333	8.144849414	8.46330094666667	8.33621946966667	8.52822986633333	8.53883441133333	8.3888971	8.32716623833333	8.46882862633333	8.723966984	8.48006563633333	8.30555840733333	8.452984988	8.40932336666667	8.78570730433333	8.65888257666667	8.57019330333333	8.76458156133333
AKIRIN2	5.67522487675	5.439248523	6.45159163525	5.92464413925	5.76605902325	5.47311342	6.04815865825	5.68174608925	5.5420397075	5.74522288725	6.37631092425	5.89552354975	5.794323998	5.662268251	6.4388726805	6.05026943025	5.66367533625	5.30950584125	5.97249669475	5.44694953875	5.43195499975	5.5213517855	5.835336276	5.613058211	5.70208907025	5.6234408115	5.43791387375	5.697660522	5.47550472625	6.143663962	6.1251705355	5.796536844	5.87686496525	5.876767984	6.3360715005	6.192076274	5.6864049105	5.54994589875	6.12147239275	5.831293551	5.38006979225	5.66422079575	6.141130199	5.938077699	6.00567152525	5.76731431975	6.387606062	6.00069704625
AKNA	6.3214347385	6.330693539	6.36710095	6.485430179	6.3287816335	6.210401836	6.667468257	6.4480237525	6.3957098115	6.286675201	6.5653154905	6.3106923095	6.2945982425	6.2786670345	6.6095493765	6.46691413	6.3391584335	6.396733886	6.356603702	6.456173084	6.158848388	6.3555755965	6.5360445355	6.221082303	6.5697089765	6.176794202	6.406026001	6.1782203375	6.5532529385	6.3802894735	6.406884971	6.4428738075	6.309874183	6.3483165285	6.436444893	6.336137794	6.286583139	6.4147812005	6.5414195825	6.406527391	6.7254182215	6.375697767	6.3308448415	6.3456799875	6.1716463255	6.259985026	6.430863468	6.2667200695
AKNAD1	2.065085059	1.918605965	2.000086141	1.98419510733333	2.037694475	1.845207288	1.929866093	1.94643614766667	1.92169051866667	1.993557151	1.97429709466667	1.912806773	1.86719778366667	1.920063552	1.88694475266667	1.85906592266667	1.892342523	1.97341821	1.94808727233333	2.01905483333333	1.96844923633333	1.88727165833333	2.03298914166667	1.95001147333333	2.05653333866667	1.913355001	1.805594874	2.11960292366667	1.82995899066667	1.941489452	2.05150595866667	1.89192821966667	2.00707539233333	1.85179199833333	2.179597729	1.957569574	1.99875931966667	1.89758126566667	2.07020650366667	2.00874914333333	2.20420639566667	1.85895776233333	1.940263677	1.98471760766667	1.89053012666667	2.03240520066667	1.92433151666667	1.89084791066667
AKR1A1	5.713123825	5.7321878355	5.78283422	5.8011371835	5.784426214	5.7334025075	5.666142204	5.617754373	5.7873524065	5.4384957625	5.7049037255	5.841244977	5.6931656255	5.7581506185	5.709065745	5.824154374	5.791492898	5.7967663375	5.753392463	5.7735664615	5.7495868415	5.749113391	5.957885734	5.808964756	5.938802899	5.67678588	5.712511684	5.8857488905	5.800107103	5.6298670275	5.891938378	5.728635144	5.8487907515	5.6525410605	5.914961907	5.6619904455	5.80586974	5.808145304	5.8844720305	5.947853565	6.227482272	5.8590763275	5.723104096	5.8058230415	5.755439894	6.0762909695	5.77372482	5.9661486455
AKR1B1	8.710497642	8.919265303	8.30430359	8.675132579	8.665030113	8.807970481	8.186937048	8.611000492	8.569499852	8.636305218	8.038213828	8.613817873	8.321925789	8.566536451	7.972819252	8.374409828	8.270633614	8.530232147	8.073969682	8.376289881	8.681243029	8.74588265	8.35258565	8.718089696	8.713333419	8.435835057	8.898894789	8.425982893	8.775093892	8.151571111	8.219467582	8.809996375	8.462377326	8.822694335	8.236979362	8.684488132	8.595738212	8.785348858	8.388013252	8.773093334	8.44070762	8.728166798	8.246396812	8.787208913	8.464435782	8.977412494	8.257876462	8.645180708
AKR1B10	2.44619793	2.282893327	2.572627008	2.474352951	2.725932205	2.646665137	2.242262743	2.684281719	2.662805669	2.45452141	2.380724375	2.346275731	2.423360566	2.52285588	2.371097419	2.515336306	2.514679196	2.491572874	2.189748034	2.413252076	2.981351185	2.794982761	2.214190976	2.544476408	2.629405103	2.431202283	2.660914104	2.457277752	2.286820356	2.353506878	2.660563468	2.615491765	2.494916928	2.797321407	2.603039502	2.626752543	2.342284022	2.49585521	2.207414044	2.781037209	1.975701361	2.553900614	2.427945192	2.439581184	2.639638199	2.594954315	2.291725944	2.491359134
AKR1C1	3.531574086	3.5515852344	3.6638731472	3.5347050084	3.654265101	3.914182253	3.4958302542	3.6228869196	3.6540768602	3.6355938172	3.5859715498	3.6142740572	3.6190756288	3.93790355	3.4767350562	3.599758743	3.5264656392	3.792938254	3.627336315	3.6391362662	3.5466922396	3.5808965792	3.761189606	3.8197865504	3.8071420256	3.4159112016	3.9042033214	3.9212246202	3.6080213956	3.8224186144	3.7344295756	3.6930665794	3.4913849042	3.7510994664	3.463681321	3.4723553252	3.4473847668	3.645255191	3.5294755972	3.6562564142	3.6952331972	3.5307386488	3.5022628328	3.532597915	3.5568098334	3.8458465466	3.548546027	3.6481515172
AKR1C3	5.933816896	5.199004264	6.393206699	4.869492844	4.654164301	4.954699934	4.790419084	4.295178629	3.01556989	3.013917848	2.583711177	4.290537837	5.076451791	5.802975676	5.747424009	5.083515215	5.15066866	5.309304167	6.909198661	5.599893674	4.48408943	3.618408285	6.485033328	5.946432158	5.69499916	4.373948016	5.524239214	4.924529471	4.561352674	6.941875098	6.617107009	7.143822687	4.321997231	5.978984394	4.656669279	7.027222506	4.751621897	4.850696437	6.663660896	5.729348723	3.307511345	3.432343852	4.131532865	6.220003028	3.753190173	4.740368731	5.636849222	4.350329494
AKR1C4	2.624860196	2.026124263	2.030157447	2.389640855	1.849803838	1.913189709	2.041162787	2.207329606	2.16771702	2.054551112	1.994169783	1.946109713	1.983304126	1.950199615	2.014412701	2.10817368	2.156145362	1.983110775	2.160575048	1.953141019	2.009023151	2.00735502	1.9867218	1.913815896	2.108770179	2.03941997	1.919566588	2.028780053	1.996783549	2.326942113	2.066624853	2.056034441	2.018927484	1.806520199	2.029761127	1.749116644	2.000979617	2.088692584	2.095501141	2.053823559	2.041333495	1.919533719	2.010117787	1.938831008	2.085309843	1.883629653	2.000305759	2.02644679
AKR1C6P	3.667594693	3.699597196	3.352257929	3.111029906	3.266244466	3.297497358	3.146152845	3.684718146	3.33053163	3.274344825	3.730135505	3.405700598	3.337222354	3.260262374	3.225538442	3.10363589	3.335837052	3.053086248	3.400187849	3.271761911	3.498999505	3.219195299	3.221909372	3.302911025	3.214411362	3.241226513	3.165138119	3.475645172	3.431876467	3.375165466	3.870930775	3.544032419	3.639991347	3.369010398	3.373576376	3.272954501	3.522286424	3.369303175	3.160036147	3.048828523	3.431170649	3.50008143	3.387779331	3.368472216	3.205923439	3.483971577	3.522652334	3.721050887
AKR1D1	2.226208891	1.763909241	1.841650361	2.010756834	1.892869839	2.012286945	2.039521318	1.822876074	2.141969168	1.961068006	1.871763685	1.834555236	1.896552945	1.906744952	1.708570786	1.84560961	1.891123248	1.956102055	1.852050055	1.786932991	1.861266677	1.932995944	1.666776428	2.013306968	1.850139285	1.842108462	1.868813607	1.756897479	1.79814097	1.882645609	1.812238588	1.894979937	1.958948911	1.772414558	1.863385926	2.095187898	1.887756876	2.189091464	1.606078201	1.885895213	1.745479623	2.031752083	1.628501982	2.067084309	1.936858744	1.736064283	1.890911903	1.710466739
AKR1E2	3.23506978366667	3.91285270633333	3.056096523	3.57693829633333	3.16624167466667	3.71650060666667	2.82231623466667	3.063506231	3.04128164733333	3.75502503566667	3.131316583	3.35046039766667	3.790491329	4.234789982	2.88152558466667	3.73437616866667	2.99897195	3.546175858	2.78150311466667	3.17610737466667	2.89915507566667	3.32792527166667	2.99857803833333	3.173358273	3.18093022533333	2.95416052066667	3.37537795266667	3.098143464	3.191317153	3.10459687433333	2.94515326133333	2.99866015333333	2.91827027133333	4.02813389566667	2.868166101	3.27112646633333	3.28576443366667	3.5851505	2.95756482	3.240120812	3.25142112	3.65565873266667	2.98950644566667	3.235879495	3.24482938033333	3.984574234	3.037579784	3.49433844733333
AKR7A2	7.5543414215	7.653695945	7.7127038415	7.5587336375	7.5245270425	7.6343405775	7.7973278625	7.6474381935	7.3751980675	7.446249004	7.662343051	7.358542989	7.245732587	7.4780217215	7.5418833805	7.272367543	7.460029354	7.392192675	7.767979746	7.4055408235	7.6668330305	7.5192518705	7.8029299405	7.4510052195	7.544053734	7.388077149	7.5535273395	7.507384328	7.641513268	7.625604049	7.591151643	7.525090638	7.4953585125	7.6719253125	7.8148554445	7.6711625885	7.6390201105	7.671806725	7.894546745	7.6375594305	7.382485423	7.55551931	7.917327564	7.667685031	7.5328038215	7.682577538	7.835781204	7.493175584
AKR7A3	4.940459916	4.863809523	5.0182660245	4.868284778	4.8743900615	5.017884404	5.034818945	5.0522233215	4.7909148695	5.041545102	5.0753396545	4.9307992575	4.6523072685	4.757661674	4.793369255	4.663158563	5.027532108	4.724833789	4.8952655805	4.696306138	4.6711797865	4.9141167155	5.0664404725	4.89497921	4.79798973	4.55814283	4.888986939	4.805367302	5.0089786705	4.877689204	4.914348741	4.9850266145	4.8524729115	5.007995254	5.0045943865	4.840512192	4.873708825	4.962111287	5.1293546045	4.950043507	4.797102404	4.829457655	4.960725755	4.971946007	4.8605348695	4.8302162295	5.162849336	4.947428545
AKT1	5.845234579	5.640563964	5.908859131	5.996214843	5.844630169	5.726633988	5.952349375	6.054464239	5.669701079	5.632504573	6.035170972	5.924444732	5.492558881	5.676364264	6.18973777	5.919232636	5.595876008	5.341664707	5.973003256	5.709755425	5.709634414	5.394967566	5.964467045	5.560341523	5.630193411	5.836657082	5.422551855	6.127503463	6.083827645	6.016445477	5.878187509	5.957675735	5.871116643	5.715341157	5.806110463	5.799412141	5.628563866	5.325179845	6.243889044	5.76524205	5.634421623	5.365639537	6.201108472	5.972097854	5.877465815	5.773760486	6.072674945	5.944101748
AKT1S1	2.8054453435	3.011053646	2.7124539865	2.9074321085	2.6738417385	2.886763424	2.758671051	2.7993893435	2.9560314215	3.376196892	2.6920178235	2.762232693	2.796279847	3.1724949675	2.941874503	2.904339101	2.838771832	2.8770996915	2.940054786	2.79728212	2.9379976325	2.869167233	3.000708041	2.883432703	2.819717058	2.827098345	2.755227344	2.6810262565	2.8854189385	2.83744183	2.8100974225	2.9467184895	2.880244114	2.864841225	2.842781511	2.767196346	2.9232962115	2.882454067	3.197201502	2.8301341515	2.843291077	3.0238787655	2.686559386	2.916547602	2.9209267895	2.878295332	2.695677269	2.93667965
AKT2	4.74848494085714	4.79860291342857	4.67688740857143	4.69238926628571	4.75517729928571	4.89685536514286	4.66495250114286	4.826517179	4.74127594314286	4.94087244371429	4.65983917614286	4.74389684914286	4.82642961928571	4.873559857	4.75039953028571	4.80233766442857	4.694419348	4.72859979485714	4.59012339971429	4.54993051871429	4.75173880285714	4.71497339042857	4.641865703	4.59930395942857	4.68795227885714	4.62424876728571	4.80853843528571	4.73054014057143	4.70930335757143	4.67348570014286	4.57103474585714	4.70385272185714	4.759665269	4.87052764728571	4.62017413685714	4.70234440771429	4.65893002057143	4.79730494357143	4.63306949785714	4.65646218385714	4.58067419528571	4.74038640071429	4.74973235385714	4.72140382157143	4.65458184385714	4.78841762514286	4.64379069	4.67084581457143
AKT3	5.10693953814286	5.26533625271429	4.635525473	5.664636498	4.79307113171429	5.04245553128571	4.59049404571429	4.97530767614286	5.03283789171429	5.33635646028571	4.26884625514286	5.44480147185714	5.08587767185714	5.11313480757143	4.40829518957143	5.77204784671429	4.74609649214286	5.44196194814286	4.63020508471429	5.915437118	4.84195776357143	5.14565125457143	4.64224086571429	5.74965204	5.65696106585714	4.74944129371429	5.07383863885714	4.61037045557143	5.35051950414286	4.986076708	4.92478492828571	5.329075084	4.97050949757143	5.25283823114286	4.73685643571429	5.56993916214286	4.72713838342857	5.17792264042857	4.77614423585714	5.91304240785714	4.65325176514286	5.21134503642857	4.38022384028571	5.24961734871429	4.98248258814286	5.405569394	4.64639263628571	5.95860946242857
AKTIP	7.828116927	8.4808085495	8.3727028035	8.1449605915	8.225254347	8.777440674	8.4122477795	8.135814417	8.0275442415	8.319412776	8.490041466	8.118426099	8.184422388	8.738797475	8.359679938	8.117845266	8.026161761	8.506775573	8.4744803205	8.07399915	8.210751458	8.7702161265	8.284670153	8.290431133	8.0824271025	8.129233304	8.4983680195	7.782663906	8.144397722	8.2520876645	8.5135869745	8.2865232895	7.9020596035	8.4222301655	8.1816871665	7.9325985025	8.0469600735	8.639576455	8.457140452	8.3278300435	8.143347689	8.859427944	8.4326628105	8.3812793505	8.05652658	8.360682267	8.534943012	7.959606417
ALAD	5.6499578205	6.024197477	5.8213153715	5.8833726885	5.9762503855	5.982183274	5.8275383225	5.8024805705	5.891124248	6.0060431635	5.8283515455	5.728537422	5.6688209575	5.839847117	5.747836319	5.5068720175	5.7883487755	5.742855954	5.8342079745	5.566730119	5.828243117	6.056145507	5.8746748305	5.541402985	5.7932134905	5.8816505825	5.841104356	5.8523893425	5.9949140615	5.944584299	5.8111111365	5.8761299245	5.655767454	5.8601069095	5.721351909	5.7513694145	5.743033933	5.908273651	5.82679518	5.759521481	5.6828630225	6.100742877	5.9150745	5.8128194015	5.878712611	5.819220589	5.712217278	5.8394763985
ALAS1	5.48043647	5.644266574	6.127134153	5.896543219	6.195502417	6.084964435	6.872723632	6.411073884	5.482912911	5.300971372	6.47881235	5.816908711	6.015395466	6.118126996	6.534470163	6.162290473	6.306610604	6.147485891	6.693378145	6.157100011	5.943489061	6.407643911	6.379723509	6.287753324	5.973058205	6.51256444	6.205390964	5.634130462	5.678563016	6.068885981	6.743337268	6.669550329	5.057944314	5.119969549	5.795600521	5.213956343	6.236698023	6.201967953	6.869669999	6.55591785	5.905919648	6.284705251	6.775583029	6.320103467	5.735143249	5.649003589	6.332654624	5.929960027
ALAS2	2.634160145	2.9275222245	3.0615487115	2.8375011785	2.9455458975	2.8382270995	3.004018417	2.915806018	2.9385237185	3.016370692	2.989363421	2.718931855	2.784676752	2.975250239	2.8529079975	3.06272779	2.904538869	3.308032853	3.061395299	2.979148512	2.8319399525	2.9831531585	3.248045788	3.1365145625	3.407707647	2.973203932	3.2199986175	3.248898677	2.8818568725	2.9274272395	3.063420076	2.932866024	3.0713910115	2.9171132275	3.1973153265	2.976293288	2.95955803	2.8428409275	3.02648785	3.0056805345	2.842865515	3.0017286285	2.866614647	3.0462044075	2.847155881	3.1194544735	3.0537230825	2.9959894235
ALB	2.06992541425	2.05154892075	2.06792925375	1.936399066	2.02268068675	2.1361080415	2.05927073975	1.99856696875	2.08177260075	2.10045969775	2.059629757	1.99282334425	1.95963801375	2.13656566575	2.15554145175	2.10201426075	2.15568286125	2.08687889475	2.0301662825	1.94204179825	2.05395788075	1.8906962885	2.0533176265	2.01968527625	2.09469988875	1.98139496025	2.03212340925	2.279220771	2.173482573	2.12333898075	1.9780686845	2.0180569695	1.98285767475	2.04107626875	2.1049951285	1.92219697775	2.160363111	2.1568419845	2.0552854925	1.974994873	2.4009919965	2.061550426	1.971686438	2.014458095	2.015143737	2.26183976075	2.1117086005	2.1413735215
ALCAM	4.334723695	4.02834573333333	5.20875536533333	4.98683490066667	4.280573705	3.42333058366667	5.23961296166667	4.79815129833333	3.736650941	3.34989224933333	4.88835509466667	4.66867301033333	4.17825719033333	3.489432128	5.46891845533333	4.826402745	4.28480794033333	3.284289986	5.125158625	5.15440203933333	4.24211421666667	3.38114945666667	5.22283595433333	5.09534455566667	4.93874109766667	4.43064587266667	3.56719218433333	4.01243968933333	3.32397516366667	5.228584991	5.30743321166667	5.06603655333333	4.26523861133333	3.512005168	5.49573514866667	5.059968105	4.51175951933333	3.611690071	5.418776096	5.305803491	3.41008150633333	3.106677689	4.980759808	4.68061544733333	4.43103068733333	3.900748696	5.317130659	4.95453948833333
ALDH16A1	5.845025948	5.973510732	6.085276885	5.968758193	5.723672262	5.799326727	5.938197262	6.287200847	5.549730149	5.941786969	6.625376323	5.747943374	5.813350754	5.723711133	6.238161669	5.782563626	5.849116352	5.50402304	6.079057583	5.6929652	5.770700842	5.692072224	6.051125038	5.763558011	5.851251801	5.676028582	5.782596881	5.906767896	5.947693459	6.052310144	6.108575904	5.793766309	5.769797681	5.717039309	5.948793388	5.393893471	5.871754938	6.02221472	6.325032214	5.767439221	5.718335357	5.57832526	6.012833087	5.728586817	5.89611021	5.652968335	6.244877954	5.805917064
ALDH18A1	7.207668701	7.2564765315	7.1621669675	7.3916523115	7.099169898	7.115781639	7.0284614225	7.263525907	7.0727184235	7.0427986475	6.9675812635	7.30411244	6.9976370195	7.2145304245	7.0483784765	7.2820474865	7.0200558345	7.061367559	7.0079214655	7.1300474615	7.2176719805	7.055875488	7.2810344835	7.341613074	7.2569577145	7.013349683	7.2526078025	7.0058565145	7.3174628075	7.225496837	7.1616826385	7.432743664	6.973944657	7.1362770805	6.9783381095	7.276652525	7.174908514	7.2865707945	7.24695741	7.5304012385	6.9586594715	7.1203028955	7.147108648	7.3730405175	7.0551545805	7.346662391	7.1328278315	7.2915644545
ALDH1A1	2.257806809	2.418661233	2.604539846	2.459999195	2.264699983	2.256740976	2.361026106	2.248558496	2.122011344	2.284319769	2.336356195	2.462118966	2.081165389	2.268677726	2.144388276	2.331331133	2.247850104	2.155715993	2.313331727	2.272428286	2.572732184	2.249583406	2.27914801	2.172989585	2.519184796	2.514664332	2.244543836	2.243540981	2.140545364	2.627029609	2.369891945	2.36572252	2.171661228	2.29888209	2.258346622	2.16228472	2.420967743	2.286620207	2.131028868	2.218717475	2.777482393	2.122011344	2.236807501	2.220559491	2.464607765	2.250119638	2.235674754	2.272468558
ALDH1A2	2.942281257	2.694647446	3.246897925	2.890382795	2.949334635	2.855707234	2.784030391	2.897303994	2.800307352	2.996095656	3.053591286	2.803258096	2.699324794	2.565900245	2.792277004	3.047031969	2.892178881	2.697384535	2.877632491	2.734523417	2.687349103	3.100777235	3.090492679	2.905008901	2.86773241	3.143082702	3.068879145	2.739910645	2.740351167	2.681518623	2.867467791	2.88884463	3.147133012	2.777710219	2.887528313	3.147612677	2.779984341	3.018626898	2.974446827	3.006452482	2.489634079	2.79212146	3.032380639	3.258286039	3.032333011	2.898485593	3.026503696	2.897439891
ALDH1A3	2.1938271915	2.471470045	2.423762628	2.296916712	2.4941172085	2.401604236	2.629215783	2.258776955	2.449837214	2.8118948945	2.314771246	2.50796089	2.6030168355	2.373811048	2.422357295	2.3269224675	2.3260311325	2.3254106175	2.458557285	2.295028009	2.4020490615	2.3581344425	2.2985306195	2.2743907315	2.3086076815	2.3988501405	2.629274358	2.415376377	2.346650523	2.1247434235	2.3481416465	2.290694365	2.5975572455	2.441762211	2.428534321	2.1804896585	2.398352599	2.5373456715	2.2534121265	2.3258811365	2.414153465	2.347950333	2.407338847	2.238279374	2.345162008	2.391903171	2.4773873515	2.295785685
ALDH1B1	4.2757691165	4.133118745	3.8578058665	4.0532376745	4.0220728	3.968265766	3.924735984	4.027330589	4.0968760755	4.2179956155	3.9563080205	4.1685733065	3.869665618	4.2412803325	4.166295094	4.1978608405	4.1111754665	4.200423645	3.952698991	4.2759299155	4.249904356	4.1951198645	4.381442329	4.290052378	4.3373091705	4.128824948	4.11483315	4.2250651975	4.3009960185	4.0805754795	4.0696041405	4.1888089575	3.9284076275	4.0498227965	4.0646631995	4.183260829	4.2759860425	4.2528231325	4.191228545	4.391842252	4.7149693495	4.063046826	4.190182414	4.3508007365	4.107561391	4.0665911955	4.0637422785	4.0708087555
ALDH1L1	4.477707918	4.6473875625	4.358640744	4.362889886	4.4370711385	4.436145201	4.353114237	4.634893096	4.5807935765	4.641326953	4.567665799	4.3702454715	4.2625055985	4.446901164	4.3462646615	4.448038764	4.557001957	4.48595451	4.4563812715	4.552910525	4.713129263	4.3826951425	4.560249306	4.515206497	4.737912606	4.5758796035	4.5193710625	4.7372428195	4.3091589565	4.377782117	4.446952974	4.307559932	4.4502491715	4.3460927695	4.4925263175	4.356852064	4.552926935	4.359761227	4.4940051245	4.428898347	4.511256082	4.5486159485	4.3922536685	4.4980609655	4.4547994695	4.56751006	4.5218073135	4.4251690145
ALDH1L1-AS2	3.539377341	3.897915622	3.794377552	3.61443588	3.815634885	3.64498243	3.368125744	3.716460698	3.663458911	3.988821482	3.749927223	3.541571237	3.709936649	3.637578314	3.747653512	3.591432793	3.67607362	3.876796155	3.936231642	3.72461225	3.864114601	3.512327062	3.981949639	3.648156801	3.884638147	3.798499872	3.614079159	3.620321385	4.024441408	3.744864883	3.716208794	3.616273699	3.596218185	3.789490741	3.661220952	3.494067862	3.780057329	3.762362662	3.612953043	3.547651567	3.857865372	3.560995391	3.826649665	3.705034902	3.762868031	3.771850519	3.642815152	3.848946034
ALDH1L2	2.170888668	2.14746507766667	2.211904677	2.245542305	2.226276409	2.122766998	2.08920036633333	2.283416409	2.12705711566667	2.08370012433333	2.29176702133333	2.127743989	1.98477583366667	2.153947281	2.11908184633333	2.09422744433333	2.18925885466667	2.12461660233333	2.321767928	2.175508124	2.34667718566667	1.996937191	2.32398928466667	2.29353123	2.29154712033333	2.21431277266667	2.15931018466667	2.49192952733333	2.128638846	2.15443663766667	2.19787316966667	2.22551629866667	2.32692985933333	2.11609376433333	2.23747416433333	2.07871587033333	2.10473968766667	2.12691970466667	2.222408381	2.137319943	2.39553019833333	2.18270950366667	2.27095789166667	2.104158995	2.12128681	2.33386575833333	2.23763443866667	2.17707632833333
ALDH2	7.224490628	4.92296265	4.733112744	5.062067402	5.173240821	5.29558467	4.301789211	4.44355688	5.442490392	4.591573036	4.664619181	4.628751549	5.084478219	4.745337723	4.675667908	4.631016574	4.824642354	4.530192346	4.434093841	4.268994895	4.852995678	4.962274873	4.279383503	4.728505754	4.390904063	4.557850638	4.995128095	4.936038744	4.370523828	4.995499995	4.68999302	4.53450287	4.879672553	4.964671081	5.023740237	4.747382739	4.712286696	4.928743568	4.378980858	4.610809475	4.893662356	5.065723773	4.942585114	4.775040655	4.98091234	5.297387131	4.76388105	4.946791539
ALDH3A1	3.701206909	3.021483566	3.303695052	3.571258495	3.494630022	3.397346595	3.423054021	3.466686652	3.377335361	3.303695052	3.303695052	3.02535678	3.268834753	3.261391348	3.294582285	3.098296472	3.238973644	3.423736441	3.243480097	3.143604262	3.120463568	2.966170431	3.387571559	3.027203297	3.312807818	3.303695052	3.317155448	3.415197828	3.255787982	3.043327034	3.330620735	3.226899891	3.277210609	3.107839538	3.066473787	3.254076023	3.417433966	3.679165633	3.249029776	3.473208719	3.761559583	3.250065728	3.717416645	3.661382772	3.275640747	3.506347232	3.049350851	3.498077704
ALDH3A2	6.935435726	6.93261962566667	7.451874088	6.66617777933333	6.98180173466667	6.964582277	7.279636575	6.662821368	6.76201254233333	6.67981295	7.26674134666667	6.46715981	6.79755493866667	6.941382654	7.32997154	6.40851173566667	6.852737486	6.86759655933333	7.05205405833333	6.564577933	6.96624606466667	6.890603032	7.33961642466667	6.66747573633333	6.295906739	6.935442296	7.05175291	6.80340089333333	6.38602246333333	6.79450496333333	7.16962339733333	6.46852283533333	6.96246079333333	6.78411175666667	7.240544419	6.59938911566667	7.108006586	7.09386994766667	7.729184924	6.90151339833333	7.13830020766667	7.11947544666667	7.478918081	6.91955785	6.886008401	6.77378445133333	7.05524194166667	6.59921748866667
ALDH3B1	4.28314631366667	4.007731911	4.01707481133333	4.02169962566667	4.15378660766667	4.062890048	4.01968121833333	4.46639793733333	4.24570866366667	4.17375456133333	4.033712439	4.018698934	3.953242213	3.999175229	3.983232062	4.01819544266667	4.080091516	3.97382458466667	3.98476513333333	3.91545559966667	4.024261513	3.98604872833333	4.05217111366667	3.88178163366667	4.186919319	3.93257142866667	3.87511111033333	4.27067992966667	3.927597469	3.96669165233333	4.05403510933333	4.05401233	4.077227652	4.104669528	3.97961582466667	3.996921291	4.11249938	3.96484874433333	3.98359076133333	4.061218341	4.07721940766667	4.04394495666667	3.94829237433333	4.158206754	3.89147157233333	4.05107472466667	4.10723257133333	3.920614414
ALDH3B2	2.318416551	2.3987745	2.285441162	2.1815209085	2.2923172895	2.2143718055	2.4425769995	2.589844339	2.298516405	2.5014755135	2.4194056415	2.1802338135	2.190563085	2.4268120335	2.429532187	2.3871956445	2.347355709	2.439367797	2.452692908	2.355842017	2.3478738895	2.435876718	2.486150586	2.28470314	2.350885061	2.286161757	2.3636823605	2.405430129	2.4735788165	2.3551531205	2.356108232	2.2850964435	2.3426962965	2.356289539	2.521263407	2.2451959935	2.317743896	2.493372729	2.44329567	2.7145342515	2.398042328	2.3567483545	2.4631742555	2.4402062605	2.3272967365	2.5093849485	2.321800993	2.4876532205
ALDH4A1	3.8019077725	3.829116514	3.640380263	3.7659662025	3.6888381835	3.738461888	3.916592293	4.014131494	3.895650496	3.6101748285	3.8343814445	3.8680791335	3.7388661865	3.8322051365	3.8365003145	3.8440315155	3.887390981	3.8813623095	4.015445953	3.778072974	4.0150822915	3.7456838385	3.8884614015	3.83278007	3.7346379195	3.7756572005	3.732512056	3.9473468465	3.563580504	3.7936008325	4.0304370135	3.9689385635	3.6389500735	3.906866751	3.846141003	3.741041041	3.843413846	3.848267456	3.6598935385	3.931315154	3.9747061995	3.589754004	4.0514681	3.8409963225	3.4766077245	3.771738123	3.802272618	3.956961806
ALDH5A1	5.8227759835	5.917917057	5.1813387945	5.2230006055	6.286633137	6.459485774	5.4609332875	5.5452618885	5.896845159	5.8163750815	5.2835769645	5.1581133195	5.82859447	6.072546933	5.1010156755	5.210522263	6.2126506365	6.403533713	5.5025781225	5.5952857975	6.195802598	6.586689702	5.327368502	5.6682005955	5.121286302	6.5208494525	6.446790291	5.820247448	5.683312074	5.103370242	5.6695082375	5.647934167	5.6016907975	5.999134795	5.1547174205	5.3867808135	6.188921296	6.36348682	5.66175206	5.7395316935	6.2921344375	6.526457433	5.370153374	5.813899373	5.781162828	6.039720654	5.529172172	5.1924935275
ALDH6A1	5.0612319946	5.2928682324	4.7853974816	5.0068528948	5.0927498612	5.3928056022	4.7910272264	4.5632035258	4.8080869266	5.0129349916	3.9700567344	4.7116189494	4.843262376	5.217318683	4.4341636108	4.7044634198	5.0636788052	5.0585348582	4.779509678	4.8988173774	5.270071291	5.2719642042	4.6334227162	4.8049438652	4.5483996548	5.0950500176	5.2738744182	4.9764483054	4.9715685384	4.4003926554	4.7321612472	4.5799878236	5.0119413668	5.2618944712	4.7223928026	5.0598567806	5.237607268	5.2804243512	4.803742388	5.104554885	4.8434072176	5.2759016108	4.6538227318	4.7751129886	4.9545943066	5.237119077	4.7003575362	4.784916744
ALDH7A1	2.79996269333333	3.17583586866667	2.70246663533333	2.69103966	2.67959051433333	2.75796029533333	2.614025499	2.57945513033333	3.060599569	2.940576481	2.57128192033333	2.53478480333333	2.92580917266667	3.05321666266667	2.40252007566667	2.693110178	2.815183164	3.42354605466667	2.69406163466667	2.708368381	2.882434034	3.039905902	2.693400516	2.692678778	2.80011708133333	2.972871112	3.349848322	2.89463983966667	2.804710106	2.68701642366667	2.56845506533333	2.64834447833333	2.98307239566667	2.86059433066667	2.57154786466667	2.95861235333333	3.12997442566667	3.379969353	2.617181917	2.84425468333333	2.891314422	3.099831043	2.54860550733333	2.78790859233333	2.70155620433333	3.040202483	2.55346976133333	2.65226095933333
ALDH8A1	2.685083104	3.793230655	4.258006613	3.60153898	4.193752343	4.86645316	4.627234589	3.928053422	4.073652993	4.375001999	4.421149604	3.869646529	4.950798806	5.185391308	5.328955394	4.735800645	4.537430947	4.855980832	5.224856982	5.010613818	4.280613002	5.543427319	4.34125219	3.847204553	4.500431948	4.842168201	4.898249866	3.768812723	4.789264637	4.690628401	5.543895476	4.735878766	4.872112485	5.619207955	5.275381122	5.354796646	3.987429635	4.710106802	5.015408627	4.494902537	3.926240807	5.34969585	5.061216642	4.83328397	4.776255135	4.923487841	5.298006179	4.668910924
ALDH9A1	9.047977013	9.214093579	9.430495041	9.230286859	9.22153689	9.300806331	9.38980807	9.317259186	9.323941091	9.314536244	9.678352029	9.419673376	9.422235796	9.506153718	9.785050643	9.461342769	9.805138439	9.595456445	9.906779313	9.727504865	9.812336039	9.75587469	9.791601591	9.570641086	9.464964822	9.786501409	9.633538344	9.521029156	9.495735359	9.708543743	10.09849914	9.954787758	9.116992349	9.135027856	9.409315713	9.21408986	9.496360995	9.486221143	9.671890252	9.476569469	9.377653008	9.365540079	9.826871911	9.636282574	9.623118473	9.360237305	9.814181324	9.34585401
ALDOA	9.20035331033333	9.03485673166667	9.33627726166667	9.21407161233333	9.05563406233333	9.10597270433333	9.234146758	9.20051105666667	9.06441843733333	9.015933326	9.28487647833333	9.20543332333333	8.91796124566667	8.86283686433333	9.244558604	9.11443243366667	9.062378193	8.89686177966667	9.20518546133333	8.94113189933333	9.04917337766667	8.90050063666667	9.14764762233333	8.907736816	9.28588011633333	9.029032197	8.96670776566667	9.34128549833333	9.108846754	9.38432701966667	9.24290987566667	9.071060511	9.10716934966667	9.06396778	9.22467901566667	9.13647030833333	9.063330222	8.99314232766667	9.342866082	9.13773112466667	9.16775358233333	9.13495417	9.36905146666667	9.22723923566667	9.06026308133333	9.06756111266667	9.232542825	9.14005133166667
ALDOAP2	2.658869074	2.429263259	2.982300041	2.637613038	3.066605965	2.866283521	2.544271777	2.866283521	2.722135454	2.549658533	2.867052472	2.698000662	2.795572577	2.36537077	2.637397776	2.954684216	2.479971354	2.583334211	2.395883589	2.551849158	2.758617686	2.607823202	2.712430447	2.684208749	3.332749548	2.694846116	2.659434874	2.650533512	2.709254477	2.646523873	2.742475628	2.693704986	2.784758202	2.478918235	2.671931295	3.13098088	2.692610134	2.849736915	3.378561134	2.588738601	2.8202982	2.602043922	2.682471503	2.837882112	2.695576239	2.707016964	3.096691578	2.536927526
ALDOB	2.81591330988889	2.65454568788889	2.77793879966667	2.71782771355556	2.64891132722222	2.67746521533333	2.74458259555556	2.77000769066667	2.69786551522222	2.68317320511111	2.77003484922222	2.64844672977778	2.69405174011111	2.66632910944444	2.69702600255556	2.66843973266667	2.67318988188889	2.64419414755556	2.71181143355556	2.74292803077778	2.75702432544444	2.60912600766667	2.77921979922222	2.68767841966667	2.79916425577778	2.70045127466667	2.70437891166667	2.93271543433333	2.65250376244444	2.76340757144444	2.71686618022222	2.71063081611111	2.79292688533333	2.81533616177778	2.72698423677778	2.62211990377778	2.75164465433333	2.63808206711111	2.70570430788889	2.66831362644444	2.97068331933333	2.67601341577778	2.79742262366667	2.68169196488889	2.685682089	2.786503556	2.78418144455556	2.76972375877778
ALDOC	6.931096779	6.736565704	6.692403192	6.518050911	6.614709435	6.660177201	6.50863333	6.085402129	6.740349943	6.68143945	6.685506958	6.364430988	6.500266961	6.528086191	6.588100834	6.320664445	6.870122932	6.404670592	6.617361698	6.18973777	6.753458209	6.555446227	6.92524089	6.234778058	6.522099863	6.567851416	6.704603838	6.936174895	6.651922133	6.690426374	6.287901685	6.269325325	6.771733538	6.864804384	6.653147047	6.550030595	6.814547432	6.760401813	6.859457055	6.48822519	7.163858865	6.814570907	6.930075956	6.555740784	6.694502073	6.696023662	6.562164578	6.503562347
ALG1	4.591422811	5.020701701	5.096524445	4.711216902	4.605460508	4.754530101	5.212022335	4.541210317	4.661983429	4.698520739	5.297590996	4.820400286	4.74147152	4.960600098	4.998160978	4.633934894	4.523720774	4.324613208	5.114005102	4.817442063	4.524710971	4.591932398	4.897899338	4.946219868	4.64723509	4.677864678	4.493119124	4.230688394	4.939405359	4.837833981	5.06629542	5.034782092	4.579397401	4.682573508	4.915983844	4.886368104	4.634989197	4.698880922	5.141483605	4.722189252	4.179002345	4.645272411	4.824641431	4.645383801	4.656085368	4.652699438	4.868034821	4.753222632
ALG10	2.5310774125	2.654579353	2.683307737	2.208405501	2.469841953	2.362913344	3.0096637175	2.1819192925	2.621551825	2.8533137785	2.282233045	2.48230753	2.556897404	2.6254603565	2.7822202255	2.789837077	2.3338983125	2.7386869575	2.8256646905	2.6733846405	3.0452536835	3.0446137445	2.557899	2.815864508	2.407988856	2.649409668	2.6169079025	2.473278902	2.445670219	2.4983150195	2.9067275995	2.607852331	2.641488828	2.6700723175	2.271017773	2.448855405	2.5681230775	2.64359687	2.6841440425	2.6472608815	2.2868333275	2.486444303	2.481845051	2.4383614095	2.366932024	2.372015566	2.4746931195	2.492930903
ALG10B	6.09343137566667	6.26763346633333	5.65089344966667	5.71141311533333	6.05404547866667	6.07622085166667	5.46405902166667	5.13050599466667	6.14395883866667	6.313131198	5.46681996033333	5.69154807066667	5.97729605766667	6.13326848733333	5.495018866	5.30713257333333	6.48676562266667	6.20696841666667	5.669323604	5.819651073	6.13014494966667	6.136248815	5.43984912266667	5.44790835633333	5.63186064366667	6.00862444866667	6.14036634366667	5.96870386166667	5.95222218133333	5.75411076166667	5.42798943066667	5.49110092733333	6.15228872133333	6.60834715933333	5.58312410166667	5.88499563333333	6.091192804	6.17734134533333	5.524128734	5.42677908133333	5.39212523033333	5.877792825	5.59255145533333	5.467128257	6.26352493	6.216635516	5.72270821633333	5.66885582833333
ALG11	6.648759513	6.804365112	6.506445772	6.642130554	7.016868161	7.10118156	6.6765923955	6.581341098	6.6373192575	6.5980938105	6.37549341	6.3448577005	6.789243365	6.8701160735	6.5656280415	6.648448451	7.054485933	7.014073775	6.7948501055	6.7294036945	7.055276992	7.277853271	6.7510632215	6.9929168605	6.595630787	7.0512900365	6.929234179	6.8811409585	6.8544402085	6.5307748675	6.890012344	6.951356906	6.5159821315	6.628091214	6.309644442	6.428707214	7.0416812635	7.0931443225	6.7536387455	6.734338276	6.847364497	7.0411530785	6.7490559615	6.8067040505	6.6144250335	6.74488407	6.516299638	6.362923908
ALG12	4.495520652	4.485607919	4.284837854	4.067012171	4.367267954	4.264386899	4.120760615	4.089167366	4.2003033	4.000531972	4.569722974	4.304817141	4.331178433	4.443417765	4.239347262	4.284584845	4.229009291	4.242869435	4.280830744	3.945251006	4.157048593	4.384352812	4.614337303	4.229836188	4.255037963	4.256505986	4.205670635	4.133103059	4.239124272	4.372029993	4.186804055	4.219562185	4.507683791	4.379834649	4.062750907	4.297726875	4.371898897	4.44586942	4.408904476	4.28890645	4.408904476	4.052373532	4.323734683	4.328116779	4.197202754	4.147757781	4.353429084	4.096845408
ALG13	7.1467203504	7.2628751194	7.0040185154	7.0282883046	7.1837595108	7.1733513268	6.9995799414	6.9123981262	7.6998395826	7.54004806	7.2380554684	7.46484919	7.719235943	7.6189889248	7.3804029522	7.4440960042	7.3641004232	7.3122910764	7.0690330506	7.1759740956	7.1121971368	7.2806835064	6.8956821992	7.1389436612	6.938438776	7.2779092382	7.0656576646	6.9927588004	6.948979358	6.9825851036	7.0349359282	7.089966019	7.3210185128	7.238499756	7.0982117566	7.200131335	7.2862750566	7.2416234628	7.0847436328	7.0691153352	7.3133663344	7.4851005426	7.348070782	7.3209669902	7.1907179888	7.1982217872	7.1430499922	7.1852446114
ALG14	3.676528034	4.277466634	4.3921137845	4.3144095385	3.9888488005	4.0713290275	4.6124051015	4.058640257	3.810763813	4.0673785	4.9962878805	4.343010881	4.1546049185	4.267531858	4.7334752225	4.340620339	4.373052996	4.3439869795	4.675810392	4.347706098	4.448590783	4.453698409	4.843863233	4.580124924	4.333559047	4.2467557555	4.3948901985	4.263071159	4.450182303	4.411396823	4.6207871405	4.4009587995	4.051487613	4.007425831	4.629636135	4.4664232475	4.0767589345	4.232355235	4.701591203	4.455451244	4.2574305505	4.2438021315	4.6391444585	4.4026831905	4.2537079495	4.3664850295	4.8841341355	4.568313782
ALG2	5.2064526	4.994276668	5.293023059	5.36927439	5.539546743	5.3228383185	5.6454509665	5.5069619225	5.3233764615	5.413326436	5.6841788525	5.5505838855	5.3699032125	5.5479858475	5.524648123	5.439329986	5.414505494	5.1415799375	5.5390121225	5.4429803335	5.440680264	5.582395657	5.081744479	5.591459858	5.530992897	5.4742774875	5.226904927	5.267125383	5.290833478	5.3779710625	5.762294297	5.5979819515	5.1482809285	5.1610054745	5.397562724	5.545318146	5.403473132	5.4045392495	5.6020761945	5.6504757225	5.1573697875	5.2882211585	5.682701437	5.4927041965	5.300008946	5.1731700235	5.356761454	5.354807457
ALG3	5.508025313	5.51978514	5.658159158	5.55103978	5.704719859	5.678720452	5.534396021	5.828825876	5.472359828	5.618794722	5.256669305	5.483796501	5.678591432	5.680999724	5.535582631	5.427536495	5.839707383	5.38614239	5.559407192	5.374620869	5.586549068	5.61876041	5.538381752	5.541598808	5.526700144	5.511625049	5.606402536	5.476032237	5.83552282	5.682483843	5.730783473	5.495557924	5.564580582	5.675768743	5.444146415	5.466376049	5.685602484	5.675051681	5.332267964	5.643029459	5.590254175	5.743952352	5.536815965	5.751603299	5.621226	5.570985473	5.649576711	5.455079253
ALG5	4.63204193233333	4.656699202	4.68087381866667	4.68346545433333	4.548500621	4.65062645166667	4.744617718	4.468414602	4.694371204	4.63308597533333	4.67616039466667	4.71094179	4.417479723	4.65895492333333	4.72132492866667	4.79222731833333	4.62784283433333	4.62698967466667	4.763648988	4.66520333366667	4.78107427933333	4.67455236466667	5.010251033	4.746313104	4.57882342233333	4.65452666466667	4.56523688433333	4.66493967333333	4.791270823	4.606758002	4.71665455033333	4.64213546033333	4.699521284	4.79780645766667	5.06721732633333	4.76125735333333	4.57184152233333	4.59005954	4.76164569233333	4.685650517	4.36558797966667	4.53926269033333	4.570868592	4.68392237066667	4.58339257866667	4.67053264833333	4.815812201	4.78824110533333
ALG6	7.604994643	7.640833648	7.600741138	7.511155427	7.753118982	7.833786366	7.968073693	7.53157829	7.263502223	7.334401952	7.563543605	7.393828387	7.627045254	7.800933023	7.605664897	7.503233469	7.813253033	7.798502689	7.948506059	7.703409404	7.692005555	7.897687715	7.676585861	7.698701115	7.509314929	7.790357005	7.728407968	7.44177436	7.659394577	7.624448887	7.888516476	7.830026591	7.343516985	7.36028238	7.486160508	7.332405	7.922700833	8.03789555	7.982400203	7.841968771	7.35889226	7.743745929	7.906272043	7.785107314	7.594954885	7.58026126	7.791227651	7.419588345
ALG8	6.699574591	6.949296426	6.864696559	6.815878702	6.788814937	6.864364317	6.789251816	6.699686725	6.75512899	6.826278524	6.806348928	6.770484936	6.752199111	6.96028405	6.747864258	6.808417347	6.975968487	6.955886313	6.873601633	6.810097911	6.963108467	7.060890732	6.8681157	6.993032433	6.859320957	6.826543361	6.849973823	6.877308257	6.881474189	6.872309973	6.95297813	6.929233394	6.762581022	6.906622749	6.949177441	6.679752317	7.076156642	7.097428192	6.78195319	6.951626715	6.841657417	6.940026898	6.89482573	6.928253785	6.939235405	6.888302823	6.759759085	6.744090982
ALG9	5.2390147855	5.688402801	5.4725601995	5.849974738	5.7962436105	5.713845626	5.4318413395	5.583066978	5.6321576615	5.7365524345	5.3625999065	5.7615859245	5.816122193	5.862799259	5.6752896265	5.799251577	5.700359335	5.7506675255	5.643380848	5.846633924	5.756047387	5.979475614	5.653101271	5.709532999	5.8580033225	5.856729986	5.8848672485	5.3670943625	5.5966401765	5.567248911	5.6201010445	5.897281635	5.8469820835	6.0485824	5.4970619965	6.087658345	5.78215131	5.881734044	5.7512771815	6.0188563985	5.4134903425	5.770373835	5.6749653125	5.724438262	5.737789116	5.5898172215	5.529625993	5.768024771
ALK	2.9292875885	2.7030630845	2.718838912	2.617079102	2.6468934435	2.715874928	2.585025015	2.6305544985	2.522437106	2.853970872	2.5813893245	2.8081565315	2.4885010705	2.610561904	2.710332909	2.6818077895	2.7109383185	2.6674663325	2.894040101	2.699357728	2.66803227	2.5866449545	2.6290067975	2.4476508315	2.7360832935	2.514876115	2.698589435	3.1106978645	2.638712287	2.6188690115	2.5635721975	2.735847202	2.760859799	2.562735698	2.6396314315	2.6583153745	2.4743016005	2.648583847	2.708004411	2.530230693	2.97102479	2.6365477195	2.486174446	2.650496189	2.5084087825	2.590121778	2.61938958	2.719051913
ALKBH1	4.6061729185	4.445628004	4.1721946345	4.1338481185	4.616636702	4.4723850645	4.3424152425	4.2391087785	4.360180003	4.3464553195	4.181230971	4.179611755	4.464360779	4.485256493	4.4982906075	4.346780746	4.6300118505	4.4144133155	4.6564396025	4.278601112	4.405711667	4.4761218065	4.1529146755	4.146503962	4.107756132	4.6630125455	4.4533970555	4.4298878805	4.3197013355	4.3492474755	4.6559304175	4.4849646145	4.3837186975	4.2778010945	4.172835517	4.010335469	4.4991882125	4.533408473	4.398388957	4.2582576935	4.35090595	4.4061296755	4.325050906	4.36742167	4.3211667645	4.4566973905	4.2238703595	4.2157686125
ALKBH2	5.447719031	5.517484231	4.912228584	5.011000738	5.335741395	5.570302223	4.509145075	4.199757149	5.076885352	5.195529416	4.821677853	4.743793321	5.097202734	5.606560109	4.667286163	4.80554139	5.564913093	5.260348026	4.572197703	4.817704702	5.453415763	5.371645128	5.120633043	5.084624822	4.760524951	5.209850768	5.828681912	5.473729372	5.207996856	4.922636586	4.617720324	4.9730326	5.432649814	5.522041733	4.919407262	4.746371679	5.591351063	5.547072758	4.693879856	5.208650832	5.174767648	5.488102514	4.50221308	4.545628416	5.167784104	5.468777731	4.772433299	4.566656017
ALKBH3	6.749186883	7.291590391	6.825314728	7.028386787	7.101684606	7.177181244	6.945073705	6.812898523	7.17611667	7.120729769	6.856472159	7.015872835	7.1749748	7.307018391	6.772322323	7.15881857	7.046596765	7.124252825	6.813313323	6.954323164	7.123330054	7.217020935	7.095900867	7.28776058	7.232986719	7.019786007	7.213389508	7.093541888	7.28241777	6.901335963	6.996058044	7.142343676	6.881817537	7.241330534	6.992097431	7.000406623	6.970889007	7.152572378	6.862662121	7.222453547	6.901710109	7.159145245	6.796523047	6.987427425	6.991047053	7.325155564	7.012011764	7.170943558
ALKBH3-AS1	2.695492148	2.619266364	2.725442847	2.5165641195	2.3975555095	2.549209477	2.4705739055	2.5793257445	2.4882062485	2.7724018155	2.6093501615	2.6997731515	2.4384079115	2.3467192125	2.628859372	2.7039935125	2.7535995425	2.588237521	2.6082871855	2.5819486125	2.6471323525	2.595944433	2.5590123285	2.448955518	2.4094961175	2.4386828465	2.5823277115	2.617885652	2.569577358	2.405700674	2.4794502745	2.684261221	2.550475434	2.538705176	2.560129898	2.426043755	2.503906361	2.58176801	2.580078535	2.518480591	2.8583534135	2.4139412395	2.537641175	2.604783275	2.51658028	2.7464296895	2.4789561715	2.456771711
ALKBH4	4.76957126	4.823407011	4.815560174	4.593712795	4.385188793	4.787379365	4.935319199	5.049692965	4.07421141	4.476784747	4.565918796	4.581930975	4.699785714	4.700607992	4.594709621	4.710593405	4.95404874	4.861559291	4.84467705	4.865998455	4.752485611	4.833942637	4.908236377	4.788030861	4.784773646	4.523107001	4.794768516	4.979495544	4.963555039	4.808895582	4.713455738	5.068176308	4.631163272	4.689186689	4.390259535	4.751262226	4.841458389	4.897768157	5.162968025	4.976171678	4.583708755	4.910807539	5.038976416	5.024757061	4.656912591	4.731074331	4.925711139	4.73429502
ALKBH5	6.640777949	6.53775833966667	6.592689755	6.68898786033333	6.60062493833333	6.45209418033333	6.60264869666667	6.81875694933333	6.577189867	6.63900828633333	6.71184917733333	6.68683591366667	6.67989353833333	6.70901611966667	6.768750505	6.75592711566667	6.69722940866667	6.456088529	6.54521577533333	6.53000861966667	6.591861883	6.466706193	6.67781607833333	6.69378552533333	6.75534566966667	6.57657974333333	6.689814885	6.70167051066667	6.69655790766667	6.64101218033333	6.51213626333333	6.54803431633333	6.64855521666667	6.65947608133333	6.715509891	6.76233399566667	6.673771417	6.54006628633333	6.75114972733333	6.774818681	6.60230876633333	6.64376530566667	6.723963572	6.76072839666667	6.73445576533333	6.908412035	6.792077579	6.83671617466667
ALKBH6	6.718215112	6.804589905	6.907003416	6.868213857	6.684263224	7.13093553	6.870755008	6.824233149	6.852768448	6.842110399	7.219724583	6.67285878	6.956686027	6.955644188	7.133308223	6.849666155	7.032988238	6.924162091	7.008512487	6.764508992	6.679111186	7.007621012	6.917054619	6.612025682	6.979895778	7.093384958	7.015372645	7.291741571	7.097122613	7.162060057	7.324778138	6.988212342	6.738089334	6.864228808	6.702700249	6.889629235	7.140446059	7.080701083	7.078441747	7.027745915	6.861758587	6.862899575	6.858232723	7.040291873	6.979232014	6.834120796	6.835781975	6.527178199
ALKBH7	6.216136707	6.12490474275	5.57824463875	5.7952525335	5.95558485225	5.9476409025	5.4329447535	5.82354321025	5.80491577725	5.88243057225	5.40378434975	5.54094670775	5.8405606845	5.964625245	5.15477183125	5.70782455575	5.84527730875	5.9146095145	5.28760973025	5.593887964	5.90233616975	5.93866838075	5.5033435035	5.783118717	5.7953658425	5.858236989	6.00300791575	5.972055941	5.931400988	5.4044757535	5.332222265	5.5429348795	5.8648988325	6.04662999975	5.5830265775	5.77643311375	5.93679083125	5.97088359075	5.632703294	5.7107205985	6.076684591	6.18212353925	5.5560958085	5.85735784675	5.835745695	6.232193748	5.51793324	5.8308598225
ALKBH8	6.208472089	6.553459888	5.774873725	5.933920976	6.5440042505	6.444937861	5.9102621455	5.956299276	6.366523725	6.327243397	5.638207149	5.888889889	6.5840401325	6.6782871205	6.10813101	6.1610733735	6.729025171	6.4345575745	6.093553135	6.1673097375	6.548214053	6.7227689845	5.666471512	6.2412228315	5.7681867045	6.4903152685	6.5743270625	6.352049709	6.3996745055	6.088125505	6.070335032	6.1497980515	6.341086934	6.282429866	5.98996276	6.096488454	6.706652627	6.6532400695	6.1109474545	6.26747295	6.697911168	6.6345172865	6.2643536395	6.178882569	6.618998552	6.360038205	6.125200437	6.063301879
ALLC	2.736883155	2.846967426	2.658982426	2.579309739	2.590409078	2.724438175	2.579872761	3.288610131	2.787957681	2.803762195	2.583711177	2.798230997	2.593958517	2.821340556	2.48372618	2.498625139	2.856347033	2.865199851	2.501164929	2.56865292	2.857535462	2.861074784	2.920875067	2.920170668	2.859366379	2.6670754	2.754060477	2.936990656	2.660503656	2.767707483	2.716253757	2.790510343	2.778230333	2.68950102	2.610767318	2.855276172	2.960159432	2.757273958	2.674492717	2.684205125	2.88621909	2.582868895	2.69387135	2.722247361	2.799846419	2.770713242	2.71268851	3.044177217
ALMS1	7.10782435766667	7.12689529	7.1516498	7.19652289166667	7.42009392366667	7.58554753266667	7.17200962933333	7.23390653233333	7.329163748	7.24895781633333	6.89461749333333	7.24521306333333	7.42526618666667	7.080644714	7.11351573933333	7.127656603	7.50265448633333	7.45710018866667	7.29370853233333	7.46739529533333	7.35681255633333	7.43883757866667	6.77324297666667	7.191494194	7.18810724333333	7.55054070633333	7.421609705	7.13137756233333	7.114096903	7.17207811066667	7.18034549466667	7.324815241	7.333736573	7.26319463433333	7.15003568566667	7.309098075	7.50441757966667	7.56141304233333	7.22747331233333	7.27750996066667	7.07341365033333	7.28512759566667	7.07986158166667	7.18631383933333	7.294956824	7.170363319	7.074373849	7.21652802766667
ALMS1-IT1	2.968041003	2.958104806	3.689189988	3.74076911	3.159627339	3.577422453	3.585095716	2.980916866	3.64897803	3.699061652	3.565054753	4.332144862	4.381056292	4.380985674	4.156926293	4.898497679	3.092075984	3.666361374	3.368263995	4.082913802	2.939934359	3.39642633	3.040863238	3.791010502	4.037713459	3.305454744	3.317391281	2.937799314	3.20035618	3.818739552	3.36713164	4.032372339	3.074243134	3.379884604	3.812631953	3.650585281	3.438011494	3.858381686	3.07865016	3.699070363	3.416754045	3.46439258	3.099910674	3.555662804	3.58645916	3.161080604	3.574436639	3.924517205
ALMS1P1	3.620999196	3.648590761	3.708447415	3.64099847	3.480444278	3.687610235	3.466146247	3.80076712	3.612928554	3.592105717	3.511568162	3.441593312	3.830322962	3.883513268	3.737829872	3.887648827	3.881963452	3.983108267	3.415534645	3.534012341	3.65589145	3.559652248	3.575202978	3.534012341	3.464432533	3.751549795	3.649135821	3.619243271	3.473522525	3.429625245	3.582560566	3.55274238	3.646292088	3.618637454	3.439412385	3.558545487	3.619558559	3.733007315	3.638217628	3.709647528	3.535806295	3.5643691	3.414073607	3.593980213	3.320179517	3.382267225	3.510727146	3.388061742
ALOX12	1.986761421	2.367659012	2.677648812	2.249717234	2.272675741	2.511833999	2.545332215	2.150562472	2.408848997	2.354734615	2.256100971	2.624837134	2.347325292	2.420632163	2.416592091	2.451448673	2.314386229	2.434453934	2.19380022	2.594387091	2.754371546	2.447458022	2.262640309	2.651497776	2.242197978	2.779389196	2.460500115	2.647110422	2.425904013	2.484249728	2.475967741	2.380355498	2.588738601	2.551799139	2.220144326	2.462408478	2.397090616	2.659782024	2.431960242	2.226208891	2.394489003	2.412520017	2.440889562	2.71303813	2.220852142	2.291229729	2.367207716	2.49568782
ALOX12-AS1	4.10083632	4.287294302	4.2086627535	4.2751564775	4.1264885325	4.17705448	4.4409483495	3.848418556	3.9430481325	4.126048961	4.044624271	4.182258378	4.1880514765	4.338959827	4.490998462	4.163813629	4.570055934	4.6641302825	4.916515516	4.421182594	4.319465824	4.228261612	4.052931489	4.307133511	4.3616752885	3.8771846915	4.4563932625	4.2430175415	4.4326002875	4.365244982	4.208388606	4.113595882	3.9950701965	4.2046670115	4.271406359	4.081457253	4.2498678795	4.2667527915	4.5364346905	4.2130863865	3.857633265	4.3498358905	4.440064751	4.32671519	4.5274869455	4.607366245	4.4763790545	4.303953363
ALOX12B	2.46257035	2.525587824	2.422960276	2.445830368	2.409587964	2.465202732	2.659232826	2.787794511	2.619876207	2.662512706	2.470271512	2.157208963	2.172803493	2.432244547	2.341220259	2.459719296	2.346078117	2.434453934	2.384214871	2.475461691	2.924990951	2.465557867	2.517316088	2.288958571	2.399146434	2.392511294	2.722819081	2.137488112	2.435742124	2.323514778	2.578744056	2.495302744	2.636990054	2.481714029	2.495508379	2.460557307	2.335780707	2.587895994	2.259068785	2.283131218	3.132491719	2.530403374	2.46551199	2.212449069	2.421795279	2.599261564	2.384581116	2.249717234
ALOX12P2	3.458726281	3.138818738	3.619375132	3.200656573	3.49782521	3.542702577	3.708381087	3.487359368	3.448811467	3.276082096	3.727757483	3.490890034	3.373182063	3.481368708	3.651630399	3.407672372	3.519113468	3.613277255	3.543194428	3.559925883	3.462894827	3.704205233	3.953583787	3.543063424	3.530297189	3.511908411	3.515300313	3.937388249	3.301935359	3.37468798	3.266244466	3.574643848	3.735860414	3.510320527	3.52950376	3.135577001	3.537057838	3.56438235	3.382405191	3.466162645	3.993104803	3.294434323	3.466162645	3.492908326	3.413487862	3.653303633	3.97410311	3.626044416
ALOX15	1.838462994	2.093396253	2.138282286	2.048401561	2.191010556	1.957126044	1.85566822	1.659245452	1.898919692	2.029388452	1.654336713	1.892005547	1.980885696	2.059625025	1.956142534	1.754300375	1.979162262	2.134781087	2.122403882	1.822505678	1.836336397	2.041069274	2.199772446	1.875025568	2.074344014	1.928695056	2.256262325	2.355141778	2.090386855	2.038618477	1.899544637	1.983630111	1.943300324	1.995401232	2.060993001	1.750361367	1.913097739	2.236204331	2.033988199	1.891826046	1.976391363	2.282893327	1.849729627	1.839633306	1.848435754	1.838462994	2.235568886	2.059625025
ALOX15B	2.374373063	2.1889532465	2.3702706	2.522236568	2.4619924625	2.344016472	2.5604469425	2.8066615305	2.391921673	2.404699787	2.5138431155	2.5660261665	2.5225490775	2.3532991595	2.595280547	2.447337477	2.5064070375	2.4215317965	2.467062193	2.2841837705	2.5400299585	2.3971335735	2.8383589745	2.413362591	2.474789407	2.4018269515	2.3663258665	2.757064694	2.531703007	2.347350493	2.4641047205	2.428333462	2.5952151735	2.3111904825	2.413786649	2.4230129125	2.4081244685	2.3306075045	2.2799234585	2.348616968	2.9611265555	2.340840632	2.5433955015	2.4555711765	2.3938678095	2.4303600615	2.4902547775	2.619834655
ALOX5	3.08720712775	3.14159118675	2.860584506	4.3256951015	3.08830834	2.94876041975	2.59006293525	4.3716473225	3.14207737825	2.53529085275	3.071996035	3.2913831035	3.56020097225	3.22686178975	2.55705537375	4.17244030025	2.65418878325	2.7107403155	2.656606262	3.5151884235	2.58786468375	2.80350921975	2.697016418	4.04125461725	4.3004314935	2.561979755	2.96115763325	2.6550244055	3.390851147	2.85656179175	2.6634651145	2.79867879575	2.9257432705	3.01004818225	2.55394788625	3.85539605725	2.67651432125	2.7990752945	2.63337252675	3.7477611445	2.808920133	2.67675961325	2.6805888515	2.92042799275	2.697274072	2.8447598175	2.547907872	3.77795392325
ALOX5AP	8.176594783	8.689861795	9.769379896	9.963527572	8.758745425	8.935191708	10.25940837	10.35112272	8.778343515	8.785115186	10.45651916	10.09015064	8.825227638	8.894302411	10.24138023	10.26471	8.666990515	9.229820041	10.21081684	10.11781068	8.933516286	9.20801906	9.817707599	10.28992223	10.13921155	8.449010273	9.109043392	8.158783899	8.903455507	9.786064545	10.60423153	10.74384552	8.217317841	8.632435274	10.47481392	9.861257603	8.466222232	8.87966737	10.32888282	10.2108115	8.941993649	8.971848735	10.33715973	10.0961129	8.546216781	9.151719761	10.39716737	10.0241729
ALOXE3	2.7669330025	2.5573946465	2.3629751495	2.698783674	2.643933769	2.5963873295	2.6414729375	2.5647212885	2.571161945	2.6807039445	2.5182350985	2.54216271	2.4699503935	2.70835591	2.6713317455	2.6186963105	2.4582490155	2.574437408	2.63563706	2.65996522	2.642825306	2.511851994	2.711967839	2.6885572555	2.719938968	2.5645877415	2.724720812	2.947441061	2.750516089	2.648344841	2.711533693	2.7067326775	2.6509355775	2.460192682	2.5570509425	2.596271529	2.6058600975	2.3571558415	2.6548767755	2.78651402	2.646169949	2.809236881	2.6666589925	2.6880432475	2.5816912725	2.699953358	2.5531206615	2.4796495035
ALPI	2.82747789	2.883350038	2.962998277	3.003230771	3.0070804085	2.876955424	2.877965145	3.037993073	2.9301483075	3.0693794835	3.263546885	2.89127774	2.934846365	2.8689092595	2.8790962665	2.676835506	2.8102563405	2.6276038845	2.816944025	2.7554904345	2.9388222935	2.9696371045	3.004362819	2.909419948	3.1870778335	3.089181841	2.9635582285	3.068872748	2.917175587	2.7521762505	2.766735509	2.8996050725	2.902959769	2.8634987145	2.80659501	2.8490115875	3.159585158	2.799548785	2.8808142575	2.906635297	3.2965924515	2.9106200225	3.062427088	2.8616496475	2.93905396	3.0392768365	2.7885830205	2.79569772
ALPK1	4.1447191895	4.58054920875	3.61990734575	4.531802549	4.20591529925	4.7428012525	3.59204393525	4.00597323325	4.255646806	4.71800707175	3.68752222275	4.4321175205	4.42850412475	4.62203757975	3.50286546325	4.3411445485	3.89448937225	4.62686766025	3.61603290525	4.60486687	3.85409325325	4.81728176375	3.66701576225	4.37955501025	4.5006971595	4.3019144825	4.59131201975	4.08937975075	4.25095031575	3.6139622625	3.58052690875	4.23913282725	3.98635123475	4.53728272925	3.8363709535	4.35516221725	3.78603137675	4.50547557725	3.7595168935	4.20453293125	4.03963989525	4.4194311675	3.630198043	4.06144774825	3.87394928525	4.15043062975	3.58009374675	4.19781695675
ALPK2	3.2689529105	3.3002104755	3.327341596	3.575276282	3.0973442185	2.970847982	3.125843068	3.5637940195	3.308320321	3.038709959	3.07824392	3.292242916	3.0795595875	2.9602558295	3.247236802	3.6691280715	2.990968596	3.0645863105	3.2226572805	3.483905043	3.480917729	3.127350543	3.266720041	3.5600053825	3.806451389	3.0027890065	3.16211063	3.19306888	3.2208640675	3.1373431215	3.1465934235	3.5571770555	3.0059773265	3.238427592	3.1099529715	3.424222462	3.083607766	3.0729658325	3.1306516685	3.4734959075	3.0066647915	3.1190306145	3.152105644	3.2135323975	3.3095121955	3.2445619685	3.192957326	3.693965849
ALPK3	2.9332252615	2.6487636245	2.505064785	2.671540538	2.7556951115	2.648870688	2.5879140885	2.529271794	2.4957480555	2.451737283	2.4826673135	2.7603483995	2.5775983925	2.6828575825	2.5624436495	2.5927940245	2.7370163535	2.5808107845	2.620334393	2.635171837	2.560861513	2.6127890965	2.7415021875	2.585492415	2.6241308555	2.6944544915	2.4355198305	2.7208554455	2.7275391095	2.754007929	2.5597354405	2.5756739975	2.631787503	2.6247844495	2.398061947	2.578117316	2.349043971	2.560030966	2.421967119	2.512567467	2.726989872	2.471050462	2.5805282955	2.695736913	2.5237447955	2.673036836	2.5666150735	2.6279278715
ALPL	2.5196587855	2.578256403	2.450461294	2.5329413425	2.5306338375	2.454022284	2.501415643	2.5431780025	2.595449942	2.6050914065	2.3987933705	2.3987393055	2.6397469685	2.5960271415	2.4609867665	2.3142222635	2.4345267555	2.4865477795	2.555082706	2.3761859335	2.535854768	2.486437983	2.682304394	2.5438761775	2.4775438755	2.5562733735	2.574076515	2.6013333145	2.472642308	2.573307055	2.4882341835	2.396734553	2.630109441	2.5875095145	2.392302154	2.490542534	2.5065568965	2.422674345	2.4438810485	2.5822798795	2.550091136	2.5668315115	2.457877686	2.5590491825	2.539712043	2.535971335	2.565927709	2.551989742
ALPP	2.374373063	2.49882255	2.419522354	2.413362296	2.631476553	2.175731583	2.404249029	2.692245809	2.494749781	2.45452141	2.83000433	2.529428116	2.086192602	2.358734316	2.109337	2.475452941	2.631084147	2.609445068	2.094799392	2.429326966	2.631689873	2.466272568	2.571278721	2.170114004	2.249499912	2.343847611	2.457349836	2.619805409	2.601637842	2.568654023	2.454831473	2.273947706	2.635503081	2.182142508	2.491638984	2.515959066	2.641200517	2.121733218	2.36551581	2.554188244	3.192049624	2.550312134	2.630211978	2.067084309	2.271001375	2.535824073	2.421264892	2.474014654
ALPPL2	3.96436839666667	3.94003710666667	3.86943590333333	3.961278054	3.920025366	4.12250615433333	4.02502755566667	4.26455180433333	4.11894883933333	4.011700996	4.28539584066667	4.02471209933333	3.82931867533333	3.907645516	3.94562616833333	3.880353291	4.11474370633333	4.04284794933333	3.90523667066667	3.90191267533333	3.99999962166667	3.968874136	4.06096531233333	3.882546313	3.91635414166667	4.06681210766667	4.08268652466667	4.16450922433333	4.05912751466667	3.87131605533333	3.955872425	4.032358592	4.039102931	4.15129424866667	3.70736212766667	4.06844639	4.15410610966667	4.088837115	3.968144638	3.99765627133333	4.26498833966667	4.02962001233333	4.24577923733333	3.984663403	4.250871435	3.99817443366667	4.08827646633333	4.00087269133333
ALS2	3.2450497848	3.1152859418	3.1164417668	3.1511277778	3.2622056406	3.2930620042	3.089315348	2.9510728366	3.0928134304	3.1518733872	2.915671292	3.0239947396	3.2151619464	3.2212231808	3.1179470346	3.1807861672	3.0565476752	3.1755597758	3.0787198702	3.1620911438	2.9717703588	3.2704360698	3.001423482	3.0719655528	2.8510797542	3.0272441974	3.0452203488	2.918545346	2.8761910394	2.7053709542	3.0845608912	3.1628422078	3.057418098	3.2485153744	2.9549174222	3.138500536	3.1203992354	3.3291645484	3.227681949	3.180693492	3.0921340824	3.143156958	2.8930158446	2.9919088304	3.0271346748	3.0706095926	2.873353342	3.0107219266
ALS2CL	4.571889137	4.860198115	4.44439471833333	5.268163405	4.91101537033333	5.68228662166667	4.73853824566667	5.17414883133333	5.007018625	5.472675456	4.536455998	5.39583987266667	5.279669079	5.64859332733333	4.72164897233333	5.448454964	4.64331374666667	5.35684961533333	4.50678488266667	4.94905237833333	5.03855979833333	5.74397864933333	4.929820169	5.242422667	5.36118022233333	5.07133198966667	5.730081091	5.02026741633333	4.78251239533333	4.93660239633333	4.987465009	5.25038696033333	4.68234230033333	5.71737214	4.568120767	5.39983705833333	4.820389996	5.76862322066667	4.51871000666667	5.450300452	5.007074869	5.609558876	4.638071684	5.534268113	4.73911921533333	5.41567321	4.40682656166667	5.240214493
ALS2CR11	1.9199960905	1.844374706	1.94954659083333	1.97333666916667	1.97925571083333	1.90952720716667	1.87074212416667	1.82566153283333	1.82044351833333	1.8563367985	1.82345615666667	1.83261252533333	1.97041632033333	1.92775506083333	1.86423244833333	1.88722389	1.98291550766667	1.91348654	1.83622120216667	1.82572561783333	1.981889404	1.925992084	2.05765369383333	1.96067234316667	1.906834564	2.06819192366667	1.99907208283333	2.047993629	1.9053691355	1.90995346983333	1.87314339216667	1.89972194516667	1.9222977195	1.8720816935	1.882510528	1.92066658433333	1.9366870205	1.9106918945	1.9445388115	1.83592326716667	1.92138121766667	1.91550574583333	1.86319144733333	1.9491465295	1.83816477466667	1.95850888583333	1.88097921783333	1.84822794866667
ALS2CR12	4.641006326	4.9505771875	4.354021631	4.476604254	4.3874294445	4.3882004005	4.2666628805	3.9116146225	4.29879786	4.4792834345	4.4597950425	4.1878060325	4.5381877925	4.362836132	4.208490119	4.241082591	4.428939418	4.1908515525	4.2152166475	3.9514913605	4.6897165375	4.282270837	4.7139553605	4.5687399795	4.3329727645	4.382818926	4.811730352	4.3851629475	4.308015193	4.0704063055	4.1231753825	3.777536041	4.3526260605	4.316953425	4.323574828	4.141987324	4.580620937	4.424344296	4.4413335865	3.9400520895	4.4118314725	4.4731865115	4.1317474895	3.855651005	4.414169753	4.660689516	4.3864468815	3.9850618335
ALX1	2.346743132	2.403427567	2.808120355	2.752418198	2.491491872	2.990089112	2.694239273	2.580363135	2.637923451	2.796824344	2.526724275	2.627996961	2.545236362	2.75675248	2.500238802	2.590147957	2.703052525	2.688920977	2.764377429	2.607270133	2.475117989	2.544554118	2.796400425	2.497669224	2.814031034	2.861633204	2.638305374	2.414490826	2.652818649	2.67040561	2.588738601	2.672387197	2.519512735	2.75909337	2.796443006	2.771511925	2.808120355	2.525682647	2.563576831	2.588738601	2.764188191	2.727098532	2.428086222	2.640846855	2.642892158	2.745651779	2.507499306	2.724592512
ALX3	3.316683587	3.223035932	2.971779001	3.158980279	3.17341779	3.400517132	3.377231314	3.390785203	3.194658513	3.311189729	3.266254395	3.513162883	3.19186827	3.430709032	2.78462085	3.144715875	3.346380463	3.132872186	3.056880854	3.224621907	3.157472906	3.063975892	3.344767832	3.305587397	3.310140251	3.223934454	3.511452588	3.586651003	3.498332525	3.374666631	3.101252006	2.892914107	3.14772036	3.498332525	3.322318031	3.115627997	3.358830487	3.055123557	3.189147702	3.518765795	3.947790606	3.165742146	3.24660961	3.31713281	3.115569549	3.36691385	3.460489515	3.169103229
ALX4	3.621086702	3.594462965	3.345198647	3.640763866	3.577933942	3.340144334	3.429080797	3.489318581	3.393803713	3.36708924	3.344362613	3.356805546	3.25227383	3.600056733	3.141490721	3.49157096	3.30258737	3.416710021	3.351055424	3.210726801	3.447870315	3.57118897	3.62402306	3.365023005	3.408151597	3.562255038	3.426858176	3.554511925	3.418735715	3.465695125	3.146041623	3.267126322	3.548082836	3.357502871	3.506347232	3.338899767	3.412198359	3.179975958	3.144059432	3.391490165	3.762876696	3.41331398	3.344620957	3.387311185	3.47053244	3.430972628	3.296105873	3.29567007
ALYREF	8.0395013745	8.3309282615	8.5664135285	8.7051909095	8.1628872135	8.2284394025	8.805974703	8.578643202	8.3514384185	8.516712637	8.900157835	8.863899133	8.2885305605	8.4729986765	8.7604188335	8.782233495	8.002009837	8.1026272595	8.633056125	8.4157891655	7.8785857235	7.930924601	8.6946952945	8.444430315	8.72804204	7.7086472375	8.22583098	8.130285034	8.7290700585	8.703579519	8.4246661265	8.525315556	8.2434480195	8.539299303	8.753439757	8.8085719405	7.9681374325	8.2042900745	8.542059289	8.598531907	8.005413523	8.195328108	8.5746750555	8.5463215675	8.2026098675	8.373695976	8.726105547	8.717745376
AMACR	2.811363469	2.90231720733333	3.26418596333333	3.00909702866667	2.90563943033333	3.00874932433333	2.890390624	3.28943909633333	2.87638396366667	2.95659922833333	3.13221786166667	3.06729603833333	2.98376780666667	3.062524546	2.96227256333333	2.906454333	2.947657005	3.030480493	3.14800865666667	3.062629796	3.14108287066667	2.98632964533333	3.138324572	3.09862792	3.001618833	2.92752644433333	2.94434839166667	3.063218035	2.97836733033333	3.092928243	3.18504321466667	3.15068231033333	3.00319559466667	2.991244486	3.122798006	2.711568394	3.00888517433333	2.982654095	2.97611241566667	2.88822176733333	2.98448317266667	3.23164023566667	3.14603680733333	3.089487402	3.011009277	2.96381345433333	3.13514741366667	3.13046248766667
AMBN	3.441142741	2.885873816	3.204647562	2.983660256	2.932346657	2.911783079	2.767283385	3.547393443	3.153926423	2.848090199	3.745834593	3.039776652	3.252664592	2.567556398	3.126665567	3.018932628	2.762685209	2.83206295	2.975743962	2.96382635	2.872778159	2.823968958	3.355591221	2.657023902	2.852335829	2.990297938	2.801993009	3.547145483	2.865893837	2.862123407	2.889493484	2.951265943	2.895683145	3.249325254	2.9945359	2.965755706	3.11608209	2.94495716	2.789990354	2.724989933	3.004626854	2.895086781	2.78165945	2.626157971	2.721467819	2.988527973	3.182025336	2.903347398
AMBP	3.0762406005	3.2121519055	3.341152238	3.0664758465	3.1255855645	3.1596244025	3.186343891	3.1631999095	3.2959203685	3.184665832	3.296142137	3.186317459	3.0815961705	3.041434216	3.22845017	3.059975444	3.0879367445	3.2282523155	3.137487583	3.038831145	3.14801968	3.1450695985	3.141681395	3.068425569	3.064104238	3.3279336125	3.175460389	2.9794158415	2.98600906	3.384229246	3.3135297115	2.9264259935	3.390681829	3.135414255	3.0014282105	3.1411689465	3.17660084	2.9530021895	3.032516087	3.1554839705	3.401123315	3.197463004	3.400055858	3.32655909	2.930573752	3.176452592	3.0848233775	3.2990976005
AMBRA1	4.174062934	4.2000918024	4.2212487616	4.2657923254	4.2466154568	4.2342348272	4.3648541396	4.2788989684	4.3588884746	4.289902191	4.554726089	4.3833322408	4.3011087036	4.3039244212	4.3895132088	4.4228657454	4.2685634354	4.2680679954	4.3991456572	4.1871794658	4.2911603728	4.2016684262	4.3134217042	4.266719385	4.2948653116	4.2926030194	4.2147983696	4.2098032094	4.1616089572	4.3089499674	4.4907777862	4.2739076838	4.4130642196	4.3288242626	4.2477626564	4.2005587024	4.244504437	4.2887571046	4.3287085356	4.222680291	4.4329211128	4.1986213616	4.4518180688	4.3610061698	4.2842611696	4.2452316604	4.2519371048	4.1523108562
AMD1	8.076578619	8.2434764785	8.1874139565	8.2388994525	8.361416395	8.1212842605	8.4179057255	8.2003151385	8.457467207	8.453566306	8.730654806	8.5686724605	8.4644491375	8.4654328385	8.6998423075	8.5817043175	8.3063399135	8.148429348	8.399500036	8.187760701	8.231512231	8.176402354	8.326676832	8.2060936215	8.2696181635	8.1733018085	7.9566344	8.1642007465	8.256506429	8.323695519	8.3709642435	8.339885316	8.642269354	8.5235953195	8.8302214755	8.7023156925	8.459300874	8.378999933	8.5169298275	8.364052648	8.026380332	8.2772668595	8.490572293	8.379023824	8.68811929	8.6401033905	8.700314153	8.6287500445
AMDHD1	3.287628441	3.230986299	2.413980921	3.305070174	3.637704567	3.298571193	2.851451843	2.454705833	3.568708685	3.407625132	2.584996831	2.654482992	3.997267937	3.85389654	2.921095115	3.217575182	3.313503157	2.885355057	2.668778994	2.966907857	3.273334227	4.34981202	2.742097646	3.263553332	3.244895036	4.386744051	3.373368527	3.534800875	4.189123293	3.785592585	3.420235531	3.462695781	3.489419458	3.306063145	3.177587482	3.326161812	3.665352368	4.066434044	3.17679488	3.148790813	3.699492488	3.762010979	3.270249487	2.816358483	3.568070884	3.225247784	3.200605741	3.183379425
AMELX	2.07772601	1.930855932	2.074280101	1.829798049	1.966889474	2.034277616	2.077050253	2.453232274	2.293295156	2.258773637	2.218730504	1.962911589	2.161453029	2.176852736	2.099777329	2.196903146	2.377962416	2.227014862	2.341255647	2.32464087	1.920025324	1.847821145	2.318473607	1.91738942	2.007903264	1.957042706	2.009934889	2.260842349	2.242464578	1.924027292	2.29696011	2.252878552	2.322788262	2.225232684	2.029761127	2.103462739	2.121772222	2.155436911	2.063167227	2.142700331	2.288647696	2.176852688	2.225232684	2.031415712	1.963373009	2.013120232	2.130214577	2.255498913
AMELY	2.861919462	2.431882048	2.622998413	2.413362296	2.541919034	2.47774116	2.807070355	2.620109047	2.603689275	2.615417724	2.882343978	2.529288232	2.391871125	2.526965688	2.387983237	2.580524572	2.346838719	2.457452858	2.398775311	2.455511343	2.576134263	2.299047887	2.647619983	2.163063641	2.524386384	2.432979	2.241972402	2.507512156	2.402584042	2.225402639	2.285198448	2.676545978	2.5401773	2.80967561	2.443533252	2.37673988	2.590598829	2.484558696	2.483520445	2.468299461	2.534234097	2.331267029	2.437743821	2.311262871	2.628554184	2.314756234	2.421795817	2.377811218
AMER1	2.983324941	3.487306115	2.800307365	2.973721946	2.874761637	3.207543288	3.112880704	3.357713764	2.793021435	2.819768098	3.370813522	3.177484212	3.017278351	2.769404499	2.801277662	2.936018644	3.068209488	2.906849007	2.961398355	3.208116462	2.881349655	2.933582406	2.747730179	2.99861017	2.978568336	2.993983096	3.28920007	3.384425039	2.948417801	2.526687969	2.775827938	2.78172044	2.99019492	3.282753233	2.871493425	3.001280961	3.113202931	3.238031479	2.860527712	2.965186531	2.950694779	2.984051252	3.086139742	2.963089936	2.67317909	2.772900516	2.917188791	3.033920433
AMER2	2.374388845	2.43079705233333	2.43503075466667	2.26975200233333	2.522081949	2.27975405333333	2.33285174566667	2.390470135	2.32108901833333	2.46896734233333	2.51694783866667	2.36174772066667	2.419205233	2.467245413	2.34867421833333	2.383213659	2.185158403	2.41771819533333	2.37214249566667	2.348470231	2.45178940233333	2.51138682166667	2.41137190533333	2.37717810433333	2.45782793233333	2.36686544666667	2.41504242066667	2.449221936	2.39057790633333	2.35305257466667	2.26971408633333	2.52067199466667	2.22631309166667	2.26041749066667	2.305531179	2.18318923766667	2.190549932	2.22123875166667	2.47116222633333	2.37307965	2.728381106	2.47791605133333	2.45021703066667	2.432858751	2.294555073	2.49915765	2.447542997	2.387302568
AMER3	2.833272587	2.88206299866667	2.97187733933333	2.900340778	2.94673645766667	2.82436556233333	2.90576837433333	3.190404634	3.00725156166667	2.958411664	3.21024936633333	3.033951105	2.91210516666667	3.010244875	2.860416561	2.87924638866667	3.02920372966667	2.939364936	2.92146900966667	2.79979859333333	2.99104740466667	2.91786222666667	3.036173529	2.94628719633333	3.026985595	2.81609935	3.097534714	3.08768078266667	2.89405279833333	2.84135860466667	2.906659342	2.95728520933333	3.03206365166667	2.86196397266667	2.98990983233333	2.91855549966667	2.873187433	2.81153439666667	2.80265852866667	2.90106161033333	3.14501478333333	2.86565842866667	3.01850793866667	2.860143446	2.94456373533333	2.93801167266667	3.07421226666667	2.94896060166667
[truncated: 21,110 more rows]
