# Supplementary material for: Coupling of Co-expression Network Analysis and Machine Learning Validation Unearthed Potential Key Genes Involved in Rheumatoid Arthritis
Source: Front Genet. 2021 Feb 11;12:604714. doi: 10.3389/fgene.2021.604714 (PMC7905311; doi:10.3389/fgene.2021.604714)
Supplement: Supplementary file 5 [file Table_2.XLSX]

## Sheet: Sheet1
Model	Cutoff	Sensitivity	Specificity	PPV	NPV	Accuracy	AUC(CI: 95$)	P-value
LASSO	0.4	99.1%±0.0001	90.9%±0.0001	93.5%±0.0001	98.7%±0.0001	1	0.99±0.0000	1.81e-98
	0.5	96.7%±0.0005	94.4%±0.0007	95.9%±0.0005	95.8%±0.0006	1
	0.6	92.9%±0.0001	99.1%±0.0001	99.3%±0.0001	91.4%±0.0001	1
SVM	0.4	97.1%±0.0006	93.4%±0.0009	95.3%±0.0006	96.3%±0.0007	1	0.99±0.0000	3.03e-41
	0.5	94.3%±0.0003	98.1%±0.0004	98.6%±0.0003	93.0%±0.0004	1
	0.6	93.8%±0.0002	98.9%±0.0002	99.1%±0.0002	92.4%±0.0002	1
RF	0.4	99.9%±0.0000	97.2%±0.0001	97.9%±0.0001	99.9%±0.0001	1	0.99±0.0000	3.3e-14
	0.5	99.4%±0.0001	99.4%±0.0001	99.5%±0.0001	99.2%±0.0001	1
	0.6	99.4%±0.0001	99.4%±0.0001	99.5%±0.0001	99.2%±0.0001	1
Xgboost	0.4	99.9%±0.0000	87.6%±0.0001	91.4%±0.0001	99.9%±0.0000	0.948	0.99±0.0000	6.29e-15
	0.5	97.4%±0.0002	98.5%±0.0002	98.8%±0.0001	96.6%±0.0003	0.976
	0.6	91.8%±0.0001	99.9%±0.0000	99.9%±0.0000	90.2%±0.0001	0.955
BPNN	0.4	99.8%±0.0000	91.3%±0.0001	93.8%±0.0001	99.8%±0.0000	0.959	0.99±0.0000	1.49e-14
	0.5	95.4%±0.0005	97.7%±0.0006	98.3%±0.0004	94.3%±0.0006	0.963
	0.6	93.4%±0.0001	99.8%±0.0000	99.8%±0.0000	92.0%±0.0001	0.962
CNN	0.4	99.4%±0.0002	91.4%0.0002	93.9%±0.0002	99.1%±0.0002	1	0.99±0.0000	2.41e-77
	0.5	94.9%±0.0005	97.6%±0.0006	98.3%±0.0004	93.8%±0.0006	1
	0.6	93.2%±0.0001	99.6%±0.0000	99.7%±0.0001	91.8%±0.0002	1
